# Supplementary material for: Assessment of Two Restraint Potentials for Coarse-Grained Chemical-Cross-Link-Assisted Modeling of Protein Structures
Source: J Chem Inf Model. 2024 Feb 12;64(4):1377–93. doi: 10.1021/acs.jcim.3c01890 (PMC10900291; doi:10.1021/acs.jcim.3c01890)
Supplement: Supplementary file 2 — ci3c01890_si_002.zip [file ci3c01890_si_002.zip]

Archive with 243 entries (209 files):
- Machine_readable/Inputs/
- Machine_readable/Inputs/.start.slurm.swp
- Machine_readable/Inputs/EXP-XLINKS/
- Machine_readable/Inputs/EXP-XLINKS/1AO6-1/
- Machine_readable/Inputs/EXP-XLINKS/1AO6-1/1ao6_first_domain.pdb
- Machine_readable/Inputs/EXP-XLINKS/1AO6-1/AO6-1_15_20.inp
- Machine_readable/Inputs/EXP-XLINKS/1AO6-1/AO6-1_15_8.inp
- Machine_readable/Inputs/EXP-XLINKS/1AO6-1/AO6-1_5_20.inp
- Machine_readable/Inputs/EXP-XLINKS/1AO6-1/AO6-1_5_8.inp
- Machine_readable/Inputs/EXP-XLINKS/1AO6-1/AO6-1_MD.inp
- Machine_readable/Inputs/EXP-XLINKS/1AO6-1/AO6-1_secondary.inp
- Machine_readable/Inputs/EXP-XLINKS/1AO6-1/AO6-1_secondary_SS.inp
- Machine_readable/Inputs/EXP-XLINKS/1AO6-2/
- Machine_readable/Inputs/EXP-XLINKS/1AO6-2/1ao6_sec_domain.pdb
- Machine_readable/Inputs/EXP-XLINKS/1AO6-2/AO6-2_15_20.inp
- Machine_readable/Inputs/EXP-XLINKS/1AO6-2/AO6-2_15_8.inp
- Machine_readable/Inputs/EXP-XLINKS/1AO6-2/AO6-2_5_20.inp
- Machine_readable/Inputs/EXP-XLINKS/1AO6-2/AO6-2_5_8.inp
- Machine_readable/Inputs/EXP-XLINKS/1AO6-2/AO6-2_MD.inp
- Machine_readable/Inputs/EXP-XLINKS/1AO6-2/AO6-2_secondary.inp
- Machine_readable/Inputs/EXP-XLINKS/1AO6-2/AO6-2_secondary_SS.inp
- Machine_readable/Inputs/EXP-XLINKS/1AO6-3/
- Machine_readable/Inputs/EXP-XLINKS/1AO6-3/1ao6_third_domain.pdb
- Machine_readable/Inputs/EXP-XLINKS/1AO6-3/1AO6-3_MD.inp
- Machine_readable/Inputs/EXP-XLINKS/1AO6-3/AO6-3_15_20.inp
- Machine_readable/Inputs/EXP-XLINKS/1AO6-3/AO6-3_15_8.inp
- Machine_readable/Inputs/EXP-XLINKS/1AO6-3/AO6-3_5_20.inp
- Machine_readable/Inputs/EXP-XLINKS/1AO6-3/AO6-3_5_8.inp
- Machine_readable/Inputs/EXP-XLINKS/1AO6-3/AO6-secondary.inp
- Machine_readable/Inputs/EXP-XLINKS/1AO6-3/AO6-secondary_SS.inp
- Machine_readable/Inputs/EXP-XLINKS/1AO6-6/
- Machine_readable/Inputs/EXP-XLINKS/1AO6-6/1ao6-6.pdb
- Machine_readable/Inputs/EXP-XLINKS/1AO6-6/1AO6-6_MD.inp
- Machine_readable/Inputs/EXP-XLINKS/1AO6-6/1AO6-6_secondary.inp
- Machine_readable/Inputs/EXP-XLINKS/1AO6-6/1AO6-6_secondary_SS.inp
- Machine_readable/Inputs/EXP-XLINKS/1AO6-6/AO6-6_15_20.inp
- Machine_readable/Inputs/EXP-XLINKS/1AO6-6/AO6-6_15_8.inp
- Machine_readable/Inputs/EXP-XLINKS/1AO6-6/AO6-6_5_20.inp
- Machine_readable/Inputs/EXP-XLINKS/1AO6-6/AO6-6_5_8.inp
- Machine_readable/Inputs/EXP-XLINKS/2V1H/
- Machine_readable/Inputs/EXP-XLINKS/2V1H/2V1H.pdb
- Machine_readable/Inputs/EXP-XLINKS/2V1H/V1H_15_20.inp
- Machine_readable/Inputs/EXP-XLINKS/2V1H/V1H_15_8.inp
- Machine_readable/Inputs/EXP-XLINKS/2V1H/V1H_5_20.inp
- Machine_readable/Inputs/EXP-XLINKS/2V1H/V1H_5_8.inp
- Machine_readable/Inputs/EXP-XLINKS/2V1H/V1H_secondary.inp
- Machine_readable/Inputs/EXP-XLINKS/readme.txt
- Machine_readable/Inputs/readme.txt
- Machine_readable/Inputs/start.slurm
- Machine_readable/Inputs/SYNTHETIC-BS3/
- Machine_readable/Inputs/SYNTHETIC-BS3/1A6S/
- Machine_readable/Inputs/SYNTHETIC-BS3/1A6S/1a6s.pdb
- Machine_readable/Inputs/SYNTHETIC-BS3/1A6S/A6S_15_20.inp
- Machine_readable/Inputs/SYNTHETIC-BS3/1A6S/A6S_15_8.inp
- Machine_readable/Inputs/SYNTHETIC-BS3/1A6S/A6S_5_20.inp
- Machine_readable/Inputs/SYNTHETIC-BS3/1A6S/A6S_5_8.inp
- Machine_readable/Inputs/SYNTHETIC-BS3/1A6S/A6S_MD.inp
- Machine_readable/Inputs/SYNTHETIC-BS3/1A6S/A6S_noxlink.inp
- Machine_readable/Inputs/SYNTHETIC-BS3/1A6S/A6S_Statis.inp
- Machine_readable/Inputs/SYNTHETIC-BS3/1BG8/
- Machine_readable/Inputs/SYNTHETIC-BS3/1BG8/1bg8.pdb
- Machine_readable/Inputs/SYNTHETIC-BS3/1BG8/BG8_15_20.inp
- Machine_readable/Inputs/SYNTHETIC-BS3/1BG8/BG8_15_8.inp
- Machine_readable/Inputs/SYNTHETIC-BS3/1BG8/BG8_5_20.inp
- Machine_readable/Inputs/SYNTHETIC-BS3/1BG8/BG8_5_8.inp
- Machine_readable/Inputs/SYNTHETIC-BS3/1BG8/BG8_MD.inp
- Machine_readable/Inputs/SYNTHETIC-BS3/1BG8/BG8_noxlink.inp
- Machine_readable/Inputs/SYNTHETIC-BS3/1BG8/BG8_Statis.inp
- Machine_readable/Inputs/SYNTHETIC-BS3/1HRE/
- Machine_readable/Inputs/SYNTHETIC-BS3/1HRE/1hre.pdb
- Machine_readable/Inputs/SYNTHETIC-BS3/1HRE/HRE_15_20.inp
- Machine_readable/Inputs/SYNTHETIC-BS3/1HRE/HRE_15_8.inp
- Machine_readable/Inputs/SYNTHETIC-BS3/1HRE/HRE_5_20.inp
- Machine_readable/Inputs/SYNTHETIC-BS3/1HRE/HRE_5_8.inp
- Machine_readable/Inputs/SYNTHETIC-BS3/1HRE/HRE_MD.inp
- Machine_readable/Inputs/SYNTHETIC-BS3/1HRE/HRE_noxlink.inp
- Machine_readable/Inputs/SYNTHETIC-BS3/1HRE/HRE_Statis.inp
- Machine_readable/Inputs/SYNTHETIC-BS3/1IYU/
- Machine_readable/Inputs/SYNTHETIC-BS3/1IYU/1iyu.pdb
- Machine_readable/Inputs/SYNTHETIC-BS3/1IYU/IYU_15_20.inp
- Machine_readable/Inputs/SYNTHETIC-BS3/1IYU/IYU_15_8.inp
- Machine_readable/Inputs/SYNTHETIC-BS3/1IYU/IYU_5_20.inp
- Machine_readable/Inputs/SYNTHETIC-BS3/1IYU/IYU_5_8.inp
- Machine_readable/Inputs/SYNTHETIC-BS3/1IYU/IYU_MD.inp
- Machine_readable/Inputs/SYNTHETIC-BS3/1IYU/IYU_noxlink.inp
- Machine_readable/Inputs/SYNTHETIC-BS3/1IYU/IYU_Statis.inp
- Machine_readable/Inputs/SYNTHETIC-BS3/1K40/
- Machine_readable/Inputs/SYNTHETIC-BS3/1K40/1k40.pdb
- Machine_readable/Inputs/SYNTHETIC-BS3/1K40/K40_15_20.inp
- Machine_readable/Inputs/SYNTHETIC-BS3/1K40/K40_15_8.inp
- Machine_readable/Inputs/SYNTHETIC-BS3/1K40/K40_5_20.inp
- Machine_readable/Inputs/SYNTHETIC-BS3/1K40/K40_5_8.inp
- Machine_readable/Inputs/SYNTHETIC-BS3/1K40/K40_MD.inp
- Machine_readable/Inputs/SYNTHETIC-BS3/1K40/K40_noxlink.inp
- Machine_readable/Inputs/SYNTHETIC-BS3/1K40/K40_Statis.inp
- Machine_readable/Inputs/SYNTHETIC-BS3/1UBQ/
- Machine_readable/Inputs/SYNTHETIC-BS3/1UBQ/1ubq.pdb
- Machine_readable/Inputs/SYNTHETIC-BS3/1UBQ/UBQ_15_20.inp
- Machine_readable/Inputs/SYNTHETIC-BS3/1UBQ/UBQ_15_8.inp
- Machine_readable/Inputs/SYNTHETIC-BS3/1UBQ/UBQ_5_20.inp
- Machine_readable/Inputs/SYNTHETIC-BS3/1UBQ/UBQ_5_8.inp
- Machine_readable/Inputs/SYNTHETIC-BS3/1UBQ/UBQ_MD.inp
- Machine_readable/Inputs/SYNTHETIC-BS3/1UBQ/UBQ_noxlink.inp
- Machine_readable/Inputs/SYNTHETIC-BS3/1UBQ/UBQ_Statis.inp
- Machine_readable/Inputs/SYNTHETIC-BS3/1VIG/
- Machine_readable/Inputs/SYNTHETIC-BS3/1VIG/1vig.pdb
- Machine_readable/Inputs/SYNTHETIC-BS3/1VIG/VIG_15_20.inp
- Machine_readable/Inputs/SYNTHETIC-BS3/1VIG/VIG_15_8.inp
- Machine_readable/Inputs/SYNTHETIC-BS3/1VIG/VIG_5_20.inp
- Machine_readable/Inputs/SYNTHETIC-BS3/1VIG/VIG_5_8.inp
- Machine_readable/Inputs/SYNTHETIC-BS3/1VIG/VIG_MD.inp
- Machine_readable/Inputs/SYNTHETIC-BS3/1VIG/VIG_noxlink.inp
- Machine_readable/Inputs/SYNTHETIC-BS3/1VIG/VIG_Statis.inp
- Machine_readable/Inputs/SYNTHETIC-BS3/readme.txt
- Machine_readable/Inputs/SYNTHETIC-SHORT/
- Machine_readable/Inputs/SYNTHETIC-SHORT/1BF0/
- Machine_readable/Inputs/SYNTHETIC-SHORT/1BF0/1bf0.pdb
- Machine_readable/Inputs/SYNTHETIC-SHORT/1BF0/BF0_15_20.inp
- Machine_readable/Inputs/SYNTHETIC-SHORT/1BF0/BF0_15_8.inp
- Machine_readable/Inputs/SYNTHETIC-SHORT/1BF0/BF0_5_20.inp
- Machine_readable/Inputs/SYNTHETIC-SHORT/1BF0/BF0_5_8.inp
- Machine_readable/Inputs/SYNTHETIC-SHORT/1BF0/BF0_MD.inp
- Machine_readable/Inputs/SYNTHETIC-SHORT/1BF0/BF0_noxlink.inp
- Machine_readable/Inputs/SYNTHETIC-SHORT/1CLB/
- Machine_readable/Inputs/SYNTHETIC-SHORT/1CLB/1clb.pdb
- Machine_readable/Inputs/SYNTHETIC-SHORT/1CLB/CLB_15_20.inp
- Machine_readable/Inputs/SYNTHETIC-SHORT/1CLB/CLB_15_8.inp
- Machine_readable/Inputs/SYNTHETIC-SHORT/1CLB/CLB_5_20.inp
- Machine_readable/Inputs/SYNTHETIC-SHORT/1CLB/CLB_5_8.inp
- Machine_readable/Inputs/SYNTHETIC-SHORT/1CLB/CLB_MD.inp
- Machine_readable/Inputs/SYNTHETIC-SHORT/1CLB/CLB_noxlink.inp
- Machine_readable/Inputs/SYNTHETIC-SHORT/1CVO/
- Machine_readable/Inputs/SYNTHETIC-SHORT/1CVO/1cvo.pdb
- Machine_readable/Inputs/SYNTHETIC-SHORT/1CVO/CVO_15_20.inp
- Machine_readable/Inputs/SYNTHETIC-SHORT/1CVO/CVO_15_8.inp
- Machine_readable/Inputs/SYNTHETIC-SHORT/1CVO/CVO_5_20.inp
- Machine_readable/Inputs/SYNTHETIC-SHORT/1CVO/CVO_5_8.inp
- Machine_readable/Inputs/SYNTHETIC-SHORT/1CVO/CVO_MD.inp
- Machine_readable/Inputs/SYNTHETIC-SHORT/1CVO/CVO_noxlink.inp
- Machine_readable/Inputs/SYNTHETIC-SHORT/1E68/
- Machine_readable/Inputs/SYNTHETIC-SHORT/1E68/1e68.pdb
- Machine_readable/Inputs/SYNTHETIC-SHORT/1E68/1e68_renum.pdb
- Machine_readable/Inputs/SYNTHETIC-SHORT/1E68/E68_15_20.inp
- Machine_readable/Inputs/SYNTHETIC-SHORT/1E68/E68_15_8.inp
- Machine_readable/Inputs/SYNTHETIC-SHORT/1E68/E68_5_20.inp
- Machine_readable/Inputs/SYNTHETIC-SHORT/1E68/E68_5_8.inp
- Machine_readable/Inputs/SYNTHETIC-SHORT/1E68/E68_MD.inp
- Machine_readable/Inputs/SYNTHETIC-SHORT/1E68/E68_noxlink.inp
- Machine_readable/Inputs/SYNTHETIC-SHORT/1EM7/
- Machine_readable/Inputs/SYNTHETIC-SHORT/1EM7/1em7.pdb
- Machine_readable/Inputs/SYNTHETIC-SHORT/1EM7/EM7_15_20.inp
- Machine_readable/Inputs/SYNTHETIC-SHORT/1EM7/EM7_15_8.inp
- Machine_readable/Inputs/SYNTHETIC-SHORT/1EM7/EM7_5_20.inp
- Machine_readable/Inputs/SYNTHETIC-SHORT/1EM7/EM7_5_8.inp
- Machine_readable/Inputs/SYNTHETIC-SHORT/1EM7/EM7_MD.inp
- Machine_readable/Inputs/SYNTHETIC-SHORT/1EM7/EM7_noxlink.inp
- Machine_readable/Inputs/SYNTHETIC-SHORT/1G4F/
- Machine_readable/Inputs/SYNTHETIC-SHORT/1G4F/1g4f.pdb
- Machine_readable/Inputs/SYNTHETIC-SHORT/1G4F/G4F_15_20.inp
- Machine_readable/Inputs/SYNTHETIC-SHORT/1G4F/G4F_15_8.inp
- Machine_readable/Inputs/SYNTHETIC-SHORT/1G4F/G4F_5_20.inp
- Machine_readable/Inputs/SYNTHETIC-SHORT/1G4F/G4F_5_8.inp
- Machine_readable/Inputs/SYNTHETIC-SHORT/1G4F/G4F_MD.inp
- Machine_readable/Inputs/SYNTHETIC-SHORT/1G4F/G4F_noxlink.inp
- Machine_readable/Inputs/SYNTHETIC-SHORT/1HNS/
- Machine_readable/Inputs/SYNTHETIC-SHORT/1HNS/1hns.pdb
- Machine_readable/Inputs/SYNTHETIC-SHORT/1HNS/HNS_15_20.inp
- Machine_readable/Inputs/SYNTHETIC-SHORT/1HNS/HNS_15_8.inp
- Machine_readable/Inputs/SYNTHETIC-SHORT/1HNS/HNS_5_20.inp
- Machine_readable/Inputs/SYNTHETIC-SHORT/1HNS/HNS_5_8.inp
- Machine_readable/Inputs/SYNTHETIC-SHORT/1HNS/HNS_MD.inp
- Machine_readable/Inputs/SYNTHETIC-SHORT/1HNS/HNS_noxlink.inp
- Machine_readable/Inputs/SYNTHETIC-SHORT/1KOY/
- Machine_readable/Inputs/SYNTHETIC-SHORT/1KOY/1koy.pdb
- Machine_readable/Inputs/SYNTHETIC-SHORT/1KOY/KOY_15_20.inp
- Machine_readable/Inputs/SYNTHETIC-SHORT/1KOY/KOY_15_8.inp
- Machine_readable/Inputs/SYNTHETIC-SHORT/1KOY/KOY_5_20.inp
- Machine_readable/Inputs/SYNTHETIC-SHORT/1KOY/KOY_5_8.inp
- Machine_readable/Inputs/SYNTHETIC-SHORT/1KOY/KOY_MD.inp
- Machine_readable/Inputs/SYNTHETIC-SHORT/1KOY/KOY_noxlink.inp
- Machine_readable/Inputs/SYNTHETIC-SHORT/1RXR/
- Machine_readable/Inputs/SYNTHETIC-SHORT/1RXR/1rxr.pdb
- Machine_readable/Inputs/SYNTHETIC-SHORT/1RXR/RXR_15_20.inp
- Machine_readable/Inputs/SYNTHETIC-SHORT/1RXR/RXR_15_8.inp
- Machine_readable/Inputs/SYNTHETIC-SHORT/1RXR/RXR_5_20.inp
- Machine_readable/Inputs/SYNTHETIC-SHORT/1RXR/RXR_5_8.inp
- Machine_readable/Inputs/SYNTHETIC-SHORT/1RXR/RXR_MD.inp
- Machine_readable/Inputs/SYNTHETIC-SHORT/1RXR/RXR_noxlink.inp
- Machine_readable/Inputs/SYNTHETIC-SHORT/1TIG/
- Machine_readable/Inputs/SYNTHETIC-SHORT/1TIG/1tig.pdb
- Machine_readable/Inputs/SYNTHETIC-SHORT/1TIG/TIG_15_20.inp
- Machine_readable/Inputs/SYNTHETIC-SHORT/1TIG/TIG_15_8.inp
- Machine_readable/Inputs/SYNTHETIC-SHORT/1TIG/TIG_5_20.inp
- Machine_readable/Inputs/SYNTHETIC-SHORT/1TIG/TIG_5_8.inp
- Machine_readable/Inputs/SYNTHETIC-SHORT/1TIG/TIG_MD.inp
- Machine_readable/Inputs/SYNTHETIC-SHORT/1TIG/TIG_noxlink.inp
- Machine_readable/Inputs/SYNTHETIC-SHORT/2FMR/
- Machine_readable/Inputs/SYNTHETIC-SHORT/2FMR/2fmr.pdb
- Machine_readable/Inputs/SYNTHETIC-SHORT/2FMR/FMR_15_20.inp
- Machine_readable/Inputs/SYNTHETIC-SHORT/2FMR/FMR_15_8.inp
- Machine_readable/Inputs/SYNTHETIC-SHORT/2FMR/FMR_5_20.inp
- Machine_readable/Inputs/SYNTHETIC-SHORT/2FMR/FMR_5_8.inp
- Machine_readable/Inputs/SYNTHETIC-SHORT/2FMR/FMR_MD.inp
- Machine_readable/Inputs/SYNTHETIC-SHORT/2FMR/FMR_noxlink.inp
- Machine_readable/Inputs/SYNTHETIC-SHORT/2L09/
- Machine_readable/Inputs/SYNTHETIC-SHORT/2L09/2l09.pdb
- Machine_readable/Inputs/SYNTHETIC-SHORT/2L09/L09_15_20.inp
- Machine_readable/Inputs/SYNTHETIC-SHORT/2L09/L09_15_8.inp
- Machine_readable/Inputs/SYNTHETIC-SHORT/2L09/L09_5_20.inp
- Machine_readable/Inputs/SYNTHETIC-SHORT/2L09/L09_5_8.inp
- Machine_readable/Inputs/SYNTHETIC-SHORT/2L09/L09_MD.inp
- Machine_readable/Inputs/SYNTHETIC-SHORT/2L09/L09_noxlink.inp
- Machine_readable/Inputs/SYNTHETIC-SHORT/readme.txt
- Machine_readable/Parameters/
- Machine_readable/Parameters/bond_AM1_ext_dum.parm
- Machine_readable/Parameters/electr_631Gdp_ext.parm
- Machine_readable/Parameters/Lip_tran_initial_ext.parm
- Machine_readable/Parameters/nmr.parm
- Machine_readable/Parameters/patterns.cart
- Machine_readable/Parameters/pot_tord_G631_DIL_ext.parm
- Machine_readable/Parameters/readme.txt
- Machine_readable/Parameters/rotamers_AM1_aura_ext.10022007.parm
- Machine_readable/Parameters/sccor_am1_pawel_ext.dat
- Machine_readable/Parameters/scgauss_ext.parm
- Machine_readable/Parameters/scp_ext.parm
- Machine_readable/Parameters/thetaml_ext.5parm
- Machine_readable/Parameters/torsion_abinitio.parm-2d-all-DL-03-02-2cos
- Machine_readable/Parameters/xlinks_parameters.dat
- Machine_readable/readme.txt
- Machine_readable/Structures/
- Machine_readable/Structures/1AO6-6/
- Machine_readable/Structures/1AO6-6/1AO6-6_5_20_280K_model1.pdb
- Machine_readable/Structures/1AO6-6/1AO6-6_free_280K_model1.pdb
- Machine_readable/Structures/1K40/
- Machine_readable/Structures/1K40/1K40_15_20_300K_model1.pdb
- Machine_readable/Structures/1K40/1K40_free_280K_model1.pdb
- Machine_readable/Structures/1TIG/
- Machine_readable/Structures/1TIG/1TIG_15_20_280K_model1.pdb
- Machine_readable/Structures/1TIG/1TIG_Free_280K_model1.pdb
- Machine_readable/Structures/2V1H/
- Machine_readable/Structures/2V1H/2V1H_8_15_280K_model1.pdb
- Machine_readable/Structures/2V1H/2V1H_free_300K_model1.pdb
- Machine_readable/Structures/readme.txt
