# Supplementary material for: Assessment of Two Restraint Potentials for Coarse-Grained Chemical-Cross-Link-Assisted Modeling of Protein Structures
Source: J Chem Inf Model. 2024 Feb 12;64(4):1377–93. doi: 10.1021/acs.jcim.3c01890 (PMC10900291; doi:10.1021/acs.jcim.3c01890)
Supplement: Supplementary file 2 — ci3c01890_si_002.zip [file ci3c01890_si_002.zip › Machine_readable/Inputs/EXP-XLINKS/1AO6-1/1ao6_first_domain.pdb]

ATOM      1  N   SER A   5      56.653  51.017  34.141  1.00 33.61           N  
ATOM      2  CA  SER A   5      56.672  50.186  32.893  1.00 30.65           C  
ATOM      3  C   SER A   5      55.611  49.138  33.086  1.00 30.62           C  
ATOM      4  O   SER A   5      55.776  48.267  33.935  1.00 31.05           O  
ATOM      5  CB  SER A   5      58.023  49.508  32.732  1.00 29.65           C  
ATOM      6  OG  SER A   5      58.239  49.111  31.393  1.00 28.64           O  
ATOM      7  N   GLU A   6      54.513  49.256  32.336  1.00 30.95           N  
ATOM      8  CA  GLU A   6      53.399  48.316  32.414  1.00 30.41           C  
ATOM      9  C   GLU A   6      53.710  46.993  31.698  1.00 29.24           C  
ATOM     10  O   GLU A   6      53.409  45.928  32.221  1.00 31.26           O  
ATOM     11  CB  GLU A   6      52.126  48.958  31.882  1.00 31.33           C  
ATOM     12  CG  GLU A   6      50.890  48.067  32.001  1.00 35.35           C  
ATOM     13  CD  GLU A   6      50.377  47.881  33.425  1.00 37.15           C  
ATOM     14  OE1 GLU A   6      51.005  48.412  34.373  1.00 36.43           O  
ATOM     15  OE2 GLU A   6      49.328  47.199  33.581  1.00 37.61           O  
ATOM     16  N   VAL A   7      54.398  47.060  30.567  1.00 27.64           N  
ATOM     17  CA  VAL A   7      54.785  45.871  29.816  1.00 27.81           C  
ATOM     18  C   VAL A   7      55.810  45.022  30.581  1.00 29.85           C  
ATOM     19  O   VAL A   7      55.941  43.817  30.341  1.00 31.73           O  
ATOM     20  CB  VAL A   7      55.406  46.243  28.444  1.00 27.31           C  
ATOM     21  CG1 VAL A   7      56.899  46.602  28.576  1.00 26.53           C  
ATOM     22  CG2 VAL A   7      55.267  45.105  27.481  1.00 29.58           C  
ATOM     23  N   ALA A   8      56.576  45.684  31.451  1.00 29.97           N  
ATOM     24  CA  ALA A   8      57.619  45.075  32.258  1.00 28.93           C  
ATOM     25  C   ALA A   8      56.965  44.373  33.429  1.00 30.57           C  
ATOM     26  O   ALA A   8      57.379  43.274  33.806  1.00 31.75           O  
ATOM     27  CB  ALA A   8      58.566  46.146  32.774  1.00 27.91           C  
ATOM     28  N   HIS A   9      55.959  45.021  34.015  1.00 28.89           N  
ATOM     29  CA  HIS A   9      55.239  44.463  35.142  1.00 29.05           C  
ATOM     30  C   HIS A   9      54.536  43.190  34.684  1.00 30.56           C  
ATOM     31  O   HIS A   9      54.652  42.116  35.283  1.00 30.76           O  
ATOM     32  CB  HIS A   9      54.194  45.478  35.608  1.00 29.60           C  
ATOM     33  CG  HIS A   9      53.229  44.955  36.638  1.00 28.53           C  
ATOM     34  ND1 HIS A   9      51.860  45.112  36.520  1.00 28.26           N  
ATOM     35  CD2 HIS A   9      53.429  44.298  37.807  1.00 27.76           C  
ATOM     36  CE1 HIS A   9      51.258  44.568  37.565  1.00 27.29           C  
ATOM     37  NE2 HIS A   9      52.188  44.068  38.361  1.00 27.88           N  
ATOM     38  N   ARG A  10      53.790  43.330  33.601  1.00 30.54           N  
ATOM     39  CA  ARG A  10      53.042  42.223  33.076  1.00 28.32           C  
ATOM     40  C   ARG A  10      54.003  41.104  32.681  1.00 28.67           C  
ATOM     41  O   ARG A  10      53.836  39.978  33.116  1.00 28.79           O  
ATOM     42  CB  ARG A  10      52.172  42.725  31.933  1.00 25.69           C  
ATOM     43  CG  ARG A  10      51.162  43.749  32.378  1.00 21.91           C  
ATOM     44  CD  ARG A  10      50.264  43.241  33.523  1.00 22.06           C  
ATOM     45  NE  ARG A  10      49.439  44.314  34.080  1.00 19.21           N  
ATOM     46  CZ  ARG A  10      48.565  44.168  35.063  1.00 19.83           C  
ATOM     47  NH1 ARG A  10      48.366  43.005  35.636  1.00 21.45           N  
ATOM     48  NH2 ARG A  10      47.857  45.193  35.458  1.00 22.76           N  
ATOM     49  N   PHE A  11      55.025  41.412  31.891  1.00 29.00           N  
ATOM     50  CA  PHE A  11      56.018  40.399  31.499  1.00 28.41           C  
ATOM     51  C   PHE A  11      56.591  39.695  32.748  1.00 30.77           C  
ATOM     52  O   PHE A  11      56.812  38.487  32.738  1.00 33.71           O  
ATOM     53  CB  PHE A  11      57.129  41.060  30.692  1.00 23.39           C  
ATOM     54  CG  PHE A  11      58.150  40.101  30.125  1.00 21.95           C  
ATOM     55  CD1 PHE A  11      59.111  39.523  30.931  1.00 21.05           C  
ATOM     56  CD2 PHE A  11      58.169  39.813  28.772  1.00 20.23           C  
ATOM     57  CE1 PHE A  11      60.052  38.697  30.396  1.00 19.83           C  
ATOM     58  CE2 PHE A  11      59.102  38.987  28.227  1.00 18.47           C  
ATOM     59  CZ  PHE A  11      60.045  38.427  29.024  1.00 20.51           C  
ATOM     60  N   LYS A  12      56.765  40.418  33.849  1.00 32.37           N  
ATOM     61  CA  LYS A  12      57.285  39.797  35.064  1.00 32.91           C  
ATOM     62  C   LYS A  12      56.248  38.898  35.700  1.00 32.96           C  
ATOM     63  O   LYS A  12      56.524  37.754  36.073  1.00 35.01           O  
ATOM     64  CB  LYS A  12      57.710  40.853  36.092  1.00 33.19           C  
ATOM     65  CG  LYS A  12      59.147  41.353  35.924  1.00 33.84           C  
ATOM     66  CD  LYS A  12      59.500  42.337  37.032  1.00 35.28           C  
ATOM     67  CE  LYS A  12      60.896  42.901  36.851  1.00 37.80           C  
ATOM     68  NZ  LYS A  12      61.092  44.154  37.679  1.00 38.88           N  
ATOM     69  N   ASP A  13      55.047  39.436  35.834  1.00 32.17           N  
ATOM     70  CA  ASP A  13      53.941  38.728  36.455  1.00 29.96           C  
ATOM     71  C   ASP A  13      53.537  37.417  35.783  1.00 29.29           C  
ATOM     72  O   ASP A  13      53.154  36.461  36.461  1.00 29.55           O  
ATOM     73  CB  ASP A  13      52.734  39.655  36.500  1.00 28.00           C  
ATOM     74  CG  ASP A  13      52.674  40.449  37.749  1.00 27.03           C  
ATOM     75  OD1 ASP A  13      53.688  40.505  38.449  1.00 26.68           O  
ATOM     76  OD2 ASP A  13      51.600  40.997  38.064  1.00 28.91           O  
ATOM     77  N   LEU A  14      53.566  37.419  34.449  1.00 27.32           N  
ATOM     78  CA  LEU A  14      53.163  36.279  33.628  1.00 24.52           C  
ATOM     79  C   LEU A  14      54.279  35.345  33.146  1.00 23.43           C  
ATOM     80  O   LEU A  14      54.017  34.191  32.907  1.00 23.55           O  
ATOM     81  CB  LEU A  14      52.335  36.775  32.432  1.00 21.56           C  
ATOM     82  CG  LEU A  14      51.127  37.666  32.704  1.00 18.73           C  
ATOM     83  CD1 LEU A  14      50.546  38.221  31.396  1.00 13.94           C  
ATOM     84  CD2 LEU A  14      50.112  36.890  33.504  1.00 16.83           C  
ATOM     85  N   GLY A  15      55.482  35.858  32.925  1.00 23.29           N  
ATOM     86  CA  GLY A  15      56.583  35.008  32.503  1.00 24.74           C  
ATOM     87  C   GLY A  15      56.712  35.028  31.012  1.00 25.85           C  
ATOM     88  O   GLY A  15      55.699  35.028  30.331  1.00 28.80           O  
ATOM     89  N   GLU A  16      57.922  34.966  30.480  1.00 25.83           N  
ATOM     90  CA  GLU A  16      58.063  35.036  29.044  1.00 27.83           C  
ATOM     91  C   GLU A  16      57.113  34.203  28.147  1.00 30.10           C  
ATOM     92  O   GLU A  16      56.757  34.637  27.046  1.00 31.32           O  
ATOM     93  CB  GLU A  16      59.494  34.779  28.646  1.00 28.30           C  
ATOM     94  CG  GLU A  16      59.635  34.714  27.161  1.00 31.87           C  
ATOM     95  CD  GLU A  16      61.048  34.647  26.697  1.00 37.10           C  
ATOM     96  OE1 GLU A  16      61.988  34.893  27.512  1.00 36.32           O  
ATOM     97  OE2 GLU A  16      61.207  34.352  25.485  1.00 41.52           O  
ATOM     98  N   GLU A  17      56.714  33.015  28.595  1.00 31.44           N  
ATOM     99  CA  GLU A  17      55.829  32.162  27.799  1.00 31.14           C  
ATOM    100  C   GLU A  17      54.406  32.683  27.587  1.00 27.48           C  
ATOM    101  O   GLU A  17      53.987  32.929  26.470  1.00 25.89           O  
ATOM    102  CB  GLU A  17      55.725  30.787  28.437  1.00 35.78           C  
ATOM    103  CG  GLU A  17      57.016  30.112  28.728  1.00 44.57           C  
ATOM    104  CD  GLU A  17      56.791  28.652  29.098  1.00 50.15           C  
ATOM    105  OE1 GLU A  17      56.575  27.837  28.155  1.00 52.26           O  
ATOM    106  OE2 GLU A  17      56.799  28.335  30.326  1.00 53.74           O  
ATOM    107  N   ASN A  18      53.640  32.755  28.664  1.00 25.34           N  
ATOM    108  CA  ASN A  18      52.267  33.217  28.593  1.00 24.75           C  
ATOM    109  C   ASN A  18      52.160  34.668  28.103  1.00 25.04           C  
ATOM    110  O   ASN A  18      51.127  35.070  27.541  1.00 25.38           O  
ATOM    111  CB  ASN A  18      51.572  33.039  29.949  1.00 24.01           C  
ATOM    112  CG  ASN A  18      51.329  31.556  30.321  1.00 26.35           C  
ATOM    113  OD1 ASN A  18      51.580  30.628  29.534  1.00 26.58           O  
ATOM    114  ND2 ASN A  18      50.836  31.340  31.536  1.00 25.42           N  
ATOM    115  N   PHE A  19      53.190  35.473  28.393  1.00 24.69           N  
ATOM    116  CA  PHE A  19      53.239  36.859  27.941  1.00 22.59           C  
ATOM    117  C   PHE A  19      53.240  36.780  26.407  1.00 21.84           C  
ATOM    118  O   PHE A  19      52.318  37.245  25.711  1.00 24.13           O  
ATOM    119  CB  PHE A  19      54.530  37.561  28.400  1.00 19.71           C  
ATOM    120  CG  PHE A  19      54.720  38.935  27.785  1.00 16.37           C  
ATOM    121  CD1 PHE A  19      55.313  39.079  26.537  1.00 14.55           C  
ATOM    122  CD2 PHE A  19      54.240  40.081  28.423  1.00 14.02           C  
ATOM    123  CE1 PHE A  19      55.414  40.343  25.936  1.00 13.36           C  
ATOM    124  CE2 PHE A  19      54.343  41.314  27.826  1.00 13.05           C  
ATOM    125  CZ  PHE A  19      54.923  41.450  26.581  1.00 11.46           C  
ATOM    126  N   LYS A  20      54.295  36.192  25.892  1.00 20.17           N  
ATOM    127  CA  LYS A  20      54.475  36.013  24.468  1.00 19.84           C  
ATOM    128  C   LYS A  20      53.239  35.441  23.782  1.00 19.96           C  
ATOM    129  O   LYS A  20      52.827  35.958  22.747  1.00 23.14           O  
ATOM    130  CB  LYS A  20      55.652  35.098  24.285  1.00 19.19           C  
ATOM    131  CG  LYS A  20      56.453  35.329  23.107  1.00 21.66           C  
ATOM    132  CD  LYS A  20      57.615  34.425  23.221  1.00 22.66           C  
ATOM    133  CE  LYS A  20      58.450  34.492  22.002  1.00 26.36           C  
ATOM    134  NZ  LYS A  20      59.677  33.708  22.321  1.00 31.61           N  
ATOM    135  N   ALA A  21      52.584  34.447  24.393  1.00 20.10           N  
ATOM    136  CA  ALA A  21      51.396  33.819  23.788  1.00 17.31           C  
ATOM    137  C   ALA A  21      50.179  34.688  23.767  1.00 15.52           C  
ATOM    138  O   ALA A  21      49.432  34.662  22.814  1.00 16.84           O  
ATOM    139  CB  ALA A  21      51.065  32.500  24.464  1.00 18.21           C  
ATOM    140  N   LEU A  22      49.920  35.420  24.839  1.00 16.25           N  
ATOM    141  CA  LEU A  22      48.729  36.296  24.851  1.00 15.93           C  
ATOM    142  C   LEU A  22      48.896  37.504  23.915  1.00 16.48           C  
ATOM    143  O   LEU A  22      47.914  38.182  23.595  1.00 15.14           O  
ATOM    144  CB  LEU A  22      48.401  36.790  26.256  1.00 12.09           C  
ATOM    145  CG  LEU A  22      47.969  35.770  27.306  1.00 12.84           C  
ATOM    146  CD1 LEU A  22      48.528  36.217  28.666  1.00 12.57           C  
ATOM    147  CD2 LEU A  22      46.465  35.578  27.355  1.00  3.21           C  
ATOM    148  N   VAL A  23      50.149  37.808  23.554  1.00 17.28           N  
ATOM    149  CA  VAL A  23      50.432  38.905  22.661  1.00 17.25           C  
ATOM    150  C   VAL A  23      49.987  38.415  21.307  1.00 19.34           C  
ATOM    151  O   VAL A  23      49.112  39.017  20.672  1.00 22.03           O  
ATOM    152  CB  VAL A  23      51.915  39.302  22.681  1.00 19.26           C  
ATOM    153  CG1 VAL A  23      52.218  40.145  21.486  1.00 18.75           C  
ATOM    154  CG2 VAL A  23      52.217  40.120  23.945  1.00 13.36           C  
ATOM    155  N   LEU A  24      50.500  37.263  20.896  1.00 20.03           N  
ATOM    156  CA  LEU A  24      50.085  36.664  19.635  1.00 18.56           C  
ATOM    157  C   LEU A  24      48.567  36.640  19.541  1.00 18.80           C  
ATOM    158  O   LEU A  24      48.005  37.037  18.515  1.00 20.61           O  
ATOM    159  CB  LEU A  24      50.601  35.236  19.532  1.00 19.72           C  
ATOM    160  CG  LEU A  24      50.197  34.401  18.306  1.00 20.14           C  
ATOM    161  CD1 LEU A  24      50.458  35.163  17.016  1.00 20.40           C  
ATOM    162  CD2 LEU A  24      51.044  33.146  18.318  1.00 21.67           C  
ATOM    163  N   ILE A  25      47.903  36.266  20.628  1.00 17.96           N  
ATOM    164  CA  ILE A  25      46.428  36.177  20.650  1.00 18.85           C  
ATOM    165  C   ILE A  25      45.746  37.541  20.470  1.00 20.16           C  
ATOM    166  O   ILE A  25      44.737  37.648  19.746  1.00 23.57           O  
ATOM    167  CB  ILE A  25      45.895  35.477  21.996  1.00 17.29           C  
ATOM    168  CG1 ILE A  25      46.350  34.034  22.089  1.00 15.31           C  
ATOM    169  CG2 ILE A  25      44.367  35.633  22.164  1.00 15.74           C  
ATOM    170  CD1 ILE A  25      45.708  33.257  23.268  1.00 15.63           C  
ATOM    171  N   ALA A  26      46.277  38.587  21.122  1.00 19.45           N  
ATOM    172  CA  ALA A  26      45.681  39.917  21.022  1.00 18.70           C  
ATOM    173  C   ALA A  26      45.765  40.503  19.609  1.00 19.12           C  
ATOM    174  O   ALA A  26      44.801  41.098  19.124  1.00 21.89           O  
ATOM    175  CB  ALA A  26      46.299  40.869  22.057  1.00 18.66           C  
ATOM    176  N   PHE A  27      46.913  40.345  18.961  1.00 16.84           N  
ATOM    177  CA  PHE A  27      47.090  40.838  17.613  1.00 16.67           C  
ATOM    178  C   PHE A  27      46.212  40.065  16.639  1.00 18.33           C  
ATOM    179  O   PHE A  27      45.660  40.639  15.696  1.00 21.64           O  
ATOM    180  CB  PHE A  27      48.529  40.672  17.147  1.00 17.11           C  
ATOM    181  CG  PHE A  27      49.522  41.516  17.866  1.00 19.60           C  
ATOM    182  CD1 PHE A  27      49.140  42.468  18.796  1.00 21.50           C  
ATOM    183  CD2 PHE A  27      50.890  41.315  17.653  1.00 23.42           C  
ATOM    184  CE1 PHE A  27      50.132  43.200  19.506  1.00 24.37           C  
ATOM    185  CE2 PHE A  27      51.888  42.055  18.371  1.00 21.35           C  
ATOM    186  CZ  PHE A  27      51.511  42.975  19.277  1.00 19.72           C  
ATOM    187  N   ALA A  28      46.164  38.744  16.790  1.00 18.61           N  
ATOM    188  CA  ALA A  28      45.377  37.884  15.905  1.00 16.49           C  
ATOM    189  C   ALA A  28      43.914  38.147  16.053  1.00 17.10           C  
ATOM    190  O   ALA A  28      43.170  37.955  15.120  1.00 18.00           O  
ATOM    191  CB  ALA A  28      45.674  36.463  16.164  1.00 16.31           C  
ATOM    192  N   GLN A  29      43.495  38.581  17.236  1.00 19.37           N  
ATOM    193  CA  GLN A  29      42.092  38.923  17.481  1.00 18.47           C  
ATOM    194  C   GLN A  29      41.804  40.319  16.899  1.00 19.13           C  
ATOM    195  O   GLN A  29      40.668  40.651  16.624  1.00 20.83           O  
ATOM    196  CB  GLN A  29      41.761  38.859  18.997  1.00 16.69           C  
ATOM    197  CG  GLN A  29      41.848  37.442  19.601  1.00 15.78           C  
ATOM    198  CD  GLN A  29      41.123  37.253  20.928  1.00 15.76           C  
ATOM    199  OE1 GLN A  29      41.147  38.103  21.767  1.00 22.65           O  
ATOM    200  NE2 GLN A  29      40.483  36.117  21.114  1.00 19.02           N  
ATOM    201  N   TYR A  30      42.847  41.123  16.693  1.00 20.19           N  
ATOM    202  CA  TYR A  30      42.708  42.475  16.126  1.00 21.52           C  
ATOM    203  C   TYR A  30      42.792  42.522  14.593  1.00 21.85           C  
ATOM    204  O   TYR A  30      41.934  43.141  13.941  1.00 21.44           O  
ATOM    205  CB  TYR A  30      43.726  43.441  16.772  1.00 22.24           C  
ATOM    206  CG  TYR A  30      43.215  44.062  18.052  1.00 24.77           C  
ATOM    207  CD1 TYR A  30      41.845  44.138  18.311  1.00 24.97           C  
ATOM    208  CD2 TYR A  30      44.083  44.589  18.998  1.00 28.58           C  
ATOM    209  CE1 TYR A  30      41.354  44.721  19.469  1.00 24.93           C  
ATOM    210  CE2 TYR A  30      43.587  45.190  20.177  1.00 26.06           C  
ATOM    211  CZ  TYR A  30      42.225  45.251  20.392  1.00 24.47           C  
ATOM    212  OH  TYR A  30      41.716  45.904  21.496  1.00 25.43           O  
ATOM    213  N   LEU A  31      43.815  41.850  14.043  1.00 21.93           N  
ATOM    214  CA  LEU A  31      44.044  41.722  12.594  1.00 22.77           C  
ATOM    215  C   LEU A  31      43.921  40.255  12.152  1.00 21.06           C  
ATOM    216  O   LEU A  31      44.924  39.571  11.869  1.00 20.54           O  
ATOM    217  CB  LEU A  31      45.429  42.237  12.191  1.00 24.20           C  
ATOM    218  CG  LEU A  31      45.690  43.711  12.024  1.00 25.09           C  
ATOM    219  CD1 LEU A  31      46.936  43.901  11.147  1.00 26.96           C  
ATOM    220  CD2 LEU A  31      44.504  44.298  11.330  1.00 27.43           C  
ATOM    221  N   GLN A  32      42.669  39.829  12.010  1.00 20.81           N  
ATOM    222  CA  GLN A  32      42.260  38.479  11.640  1.00 19.20           C  
ATOM    223  C   GLN A  32      42.628  37.974  10.242  1.00 22.06           C  
ATOM    224  O   GLN A  32      42.806  36.760  10.021  1.00 23.40           O  
ATOM    225  CB  GLN A  32      40.766  38.373  11.843  1.00 16.87           C  
ATOM    226  CG  GLN A  32      40.389  38.366  13.265  1.00 14.68           C  
ATOM    227  CD  GLN A  32      38.975  38.818  13.468  1.00 18.70           C  
ATOM    228  OE1 GLN A  32      38.726  39.989  13.669  1.00 21.88           O  
ATOM    229  NE2 GLN A  32      38.028  37.893  13.403  1.00 21.72           N  
ATOM    230  N   GLN A  33      42.738  38.876   9.281  1.00 22.86           N  
ATOM    231  CA  GLN A  33      43.078  38.454   7.941  1.00 23.45           C  
ATOM    232  C   GLN A  33      44.570  38.568   7.795  1.00 26.67           C  
ATOM    233  O   GLN A  33      45.102  38.498   6.692  1.00 27.07           O  
ATOM    234  CB  GLN A  33      42.396  39.351   6.928  1.00 24.84           C  
ATOM    235  CG  GLN A  33      40.885  39.449   7.073  1.00 25.21           C  
ATOM    236  CD  GLN A  33      40.118  38.320   6.382  1.00 25.39           C  
ATOM    237  OE1 GLN A  33      38.883  38.275   6.443  1.00 26.14           O  
ATOM    238  NE2 GLN A  33      40.835  37.431   5.690  1.00 26.12           N  
ATOM    239  N   CYS A  34      45.275  38.726   8.902  1.00 29.08           N  
ATOM    240  CA  CYS A  34      46.707  38.856   8.780  1.00 31.66           C  
ATOM    241  C   CYS A  34      47.472  37.539   8.942  1.00 32.97           C  
ATOM    242  O   CYS A  34      47.224  36.785   9.887  1.00 34.97           O  
ATOM    243  CB  CYS A  34      47.221  39.908   9.751  1.00 33.76           C  
ATOM    244  SG  CYS A  34      48.808  40.621   9.276  1.00 37.85           S  
ATOM    245  N   PRO A  35      48.461  37.280   8.055  1.00 32.72           N  
ATOM    246  CA  PRO A  35      49.315  36.096   8.017  1.00 30.42           C  
ATOM    247  C   PRO A  35      50.035  35.807   9.302  1.00 29.91           C  
ATOM    248  O   PRO A  35      50.611  36.691   9.930  1.00 29.32           O  
ATOM    249  CB  PRO A  35      50.335  36.443   6.938  1.00 30.72           C  
ATOM    250  CG  PRO A  35      49.576  37.265   6.007  1.00 31.40           C  
ATOM    251  CD  PRO A  35      48.799  38.173   6.928  1.00 33.19           C  
ATOM    252  N   PHE A  36      50.123  34.519   9.594  1.00 29.81           N  
ATOM    253  CA  PHE A  36      50.779  34.031  10.784  1.00 29.13           C  
ATOM    254  C   PHE A  36      52.205  34.508  10.870  1.00 30.98           C  
ATOM    255  O   PHE A  36      52.677  34.843  11.946  1.00 32.76           O  
ATOM    256  CB  PHE A  36      50.772  32.508  10.779  1.00 25.30           C  
ATOM    257  CG  PHE A  36      51.544  31.913  11.888  1.00 21.42           C  
ATOM    258  CD1 PHE A  36      51.043  31.928  13.165  1.00 21.13           C  
ATOM    259  CD2 PHE A  36      52.775  31.332  11.653  1.00 20.86           C  
ATOM    260  CE1 PHE A  36      51.755  31.365  14.206  1.00 19.80           C  
ATOM    261  CE2 PHE A  36      53.501  30.767  12.674  1.00 20.61           C  
ATOM    262  CZ  PHE A  36      52.988  30.778  13.967  1.00 21.74           C  
ATOM    263  N   GLU A  37      52.912  34.484   9.747  1.00 32.95           N  
ATOM    264  CA  GLU A  37      54.319  34.887   9.728  1.00 34.65           C  
ATOM    265  C   GLU A  37      54.464  36.335  10.169  1.00 34.16           C  
ATOM    266  O   GLU A  37      55.350  36.666  10.951  1.00 34.01           O  
ATOM    267  CB  GLU A  37      54.921  34.705   8.339  1.00 37.71           C  
ATOM    268  CG  GLU A  37      54.181  33.683   7.450  1.00 45.12           C  
ATOM    269  CD  GLU A  37      54.370  32.237   7.886  1.00 48.07           C  
ATOM    270  OE1 GLU A  37      55.461  31.902   8.409  1.00 50.38           O  
ATOM    271  OE2 GLU A  37      53.426  31.436   7.685  1.00 50.24           O  
ATOM    272  N   ASP A  38      53.555  37.189   9.711  1.00 34.30           N  
ATOM    273  CA  ASP A  38      53.595  38.591  10.090  1.00 34.73           C  
ATOM    274  C   ASP A  38      53.366  38.774  11.596  1.00 34.28           C  
ATOM    275  O   ASP A  38      54.046  39.569  12.224  1.00 36.38           O  
ATOM    276  CB  ASP A  38      52.597  39.414   9.266  1.00 35.86           C  
ATOM    277  CG  ASP A  38      52.986  39.504   7.783  1.00 37.44           C  
ATOM    278  OD1 ASP A  38      54.157  39.228   7.441  1.00 37.84           O  
ATOM    279  OD2 ASP A  38      52.116  39.850   6.946  1.00 40.29           O  
ATOM    280  N   HIS A  39      52.427  38.042  12.184  1.00 32.93           N  
ATOM    281  CA  HIS A  39      52.175  38.147  13.627  1.00 31.20           C  
ATOM    282  C   HIS A  39      53.368  37.671  14.454  1.00 30.50           C  
ATOM    283  O   HIS A  39      53.710  38.289  15.455  1.00 30.12           O  
ATOM    284  CB  HIS A  39      50.932  37.347  14.046  1.00 31.34           C  
ATOM    285  CG  HIS A  39      49.639  37.976  13.642  1.00 28.38           C  
ATOM    286  ND1 HIS A  39      49.460  39.339  13.586  1.00 30.08           N  
ATOM    287  CD2 HIS A  39      48.450  37.429  13.308  1.00 28.67           C  
ATOM    288  CE1 HIS A  39      48.214  39.605  13.240  1.00 29.65           C  
ATOM    289  NE2 HIS A  39      47.581  38.461  13.064  1.00 28.53           N  
ATOM    290  N   VAL A  40      53.988  36.569  14.056  1.00 30.29           N  
ATOM    291  CA  VAL A  40      55.148  36.045  14.783  1.00 30.38           C  
ATOM    292  C   VAL A  40      56.267  37.096  14.947  1.00 31.64           C  
ATOM    293  O   VAL A  40      56.855  37.211  16.033  1.00 32.97           O  
ATOM    294  CB  VAL A  40      55.698  34.793  14.082  1.00 30.44           C  
ATOM    295  CG1 VAL A  40      56.829  34.155  14.888  1.00 28.98           C  
ATOM    296  CG2 VAL A  40      54.591  33.811  13.898  1.00 30.44           C  
ATOM    297  N   LYS A  41      56.579  37.832  13.874  1.00 31.52           N  
ATOM    298  CA  LYS A  41      57.596  38.890  13.896  1.00 31.26           C  
ATOM    299  C   LYS A  41      57.214  40.026  14.834  1.00 29.58           C  
ATOM    300  O   LYS A  41      58.032  40.551  15.582  1.00 31.75           O  
ATOM    301  CB  LYS A  41      57.795  39.493  12.509  1.00 34.87           C  
ATOM    302  CG  LYS A  41      58.628  40.825  12.535  1.00 41.54           C  
ATOM    303  CD  LYS A  41      58.654  41.649  11.192  1.00 43.66           C  
ATOM    304  CE  LYS A  41      57.412  42.549  10.974  1.00 45.54           C  
ATOM    305  NZ  LYS A  41      57.425  43.764  11.840  1.00 46.60           N  
ATOM    306  N   LEU A  42      55.974  40.451  14.752  1.00 28.27           N  
ATOM    307  CA  LEU A  42      55.507  41.523  15.599  1.00 26.45           C  
ATOM    308  C   LEU A  42      55.561  41.150  17.082  1.00 27.36           C  
ATOM    309  O   LEU A  42      55.947  41.984  17.908  1.00 28.34           O  
ATOM    310  CB  LEU A  42      54.110  41.939  15.172  1.00 24.23           C  
ATOM    311  CG  LEU A  42      53.937  42.320  13.699  1.00 22.19           C  
ATOM    312  CD1 LEU A  42      52.635  43.034  13.574  1.00 22.06           C  
ATOM    313  CD2 LEU A  42      55.042  43.236  13.211  1.00 18.91           C  
ATOM    314  N   VAL A  43      55.238  39.895  17.423  1.00 27.59           N  
ATOM    315  CA  VAL A  43      55.289  39.443  18.825  1.00 26.21           C  
ATOM    316  C   VAL A  43      56.752  39.335  19.255  1.00 27.35           C  
ATOM    317  O   VAL A  43      57.122  39.676  20.373  1.00 27.18           O  
ATOM    318  CB  VAL A  43      54.585  38.071  19.055  1.00 25.17           C  
ATOM    319  CG1 VAL A  43      54.578  37.728  20.536  1.00 23.33           C  
ATOM    320  CG2 VAL A  43      53.156  38.089  18.540  1.00 22.41           C  
ATOM    321  N   ASN A  44      57.599  38.878  18.358  1.00 27.84           N  
ATOM    322  CA  ASN A  44      58.991  38.789  18.702  1.00 29.63           C  
ATOM    323  C   ASN A  44      59.522  40.177  19.021  1.00 30.37           C  
ATOM    324  O   ASN A  44      60.186  40.352  20.042  1.00 31.26           O  
ATOM    325  CB  ASN A  44      59.781  38.113  17.589  1.00 31.22           C  
ATOM    326  CG  ASN A  44      59.485  36.641  17.501  1.00 32.40           C  
ATOM    327  OD1 ASN A  44      58.620  36.124  18.220  1.00 35.14           O  
ATOM    328  ND2 ASN A  44      60.205  35.947  16.637  1.00 32.38           N  
ATOM    329  N   GLU A  45      59.187  41.171  18.188  1.00 31.65           N  
ATOM    330  CA  GLU A  45      59.603  42.584  18.389  1.00 29.37           C  
ATOM    331  C   GLU A  45      59.045  43.143  19.697  1.00 29.92           C  
ATOM    332  O   GLU A  45      59.774  43.742  20.492  1.00 31.52           O  
ATOM    333  CB  GLU A  45      59.105  43.451  17.243  1.00 29.23           C  
ATOM    334  CG  GLU A  45      59.691  43.096  15.890  1.00 30.61           C  
ATOM    335  CD  GLU A  45      59.203  44.016  14.788  1.00 32.72           C  
ATOM    336  OE1 GLU A  45      58.317  44.864  15.040  1.00 34.01           O  
ATOM    337  OE2 GLU A  45      59.692  43.884  13.650  1.00 34.36           O  
ATOM    338  N   VAL A  46      57.742  42.979  19.911  1.00 29.84           N  
ATOM    339  CA  VAL A  46      57.111  43.427  21.161  1.00 28.93           C  
ATOM    340  C   VAL A  46      57.800  42.778  22.387  1.00 29.80           C  
ATOM    341  O   VAL A  46      57.885  43.400  23.452  1.00 29.96           O  
ATOM    342  CB  VAL A  46      55.595  43.046  21.210  1.00 26.96           C  
ATOM    343  CG1 VAL A  46      55.096  43.020  22.635  1.00 26.58           C  
ATOM    344  CG2 VAL A  46      54.780  44.025  20.422  1.00 26.36           C  
ATOM    345  N   THR A  47      58.280  41.537  22.228  1.00 29.41           N  
ATOM    346  CA  THR A  47      58.904  40.785  23.315  1.00 28.95           C  
ATOM    347  C   THR A  47      60.327  41.197  23.560  1.00 29.76           C  
ATOM    348  O   THR A  47      60.712  41.454  24.704  1.00 30.97           O  
ATOM    349  CB  THR A  47      58.811  39.267  23.051  1.00 29.18           C  
ATOM    350  OG1 THR A  47      57.425  38.895  23.014  1.00 29.04           O  
ATOM    351  CG2 THR A  47      59.548  38.448  24.124  1.00 23.59           C  
ATOM    352  N   GLU A  48      61.119  41.259  22.502  1.00 29.74           N  
ATOM    353  CA  GLU A  48      62.493  41.683  22.666  1.00 31.25           C  
ATOM    354  C   GLU A  48      62.445  43.044  23.342  1.00 30.09           C  
ATOM    355  O   GLU A  48      63.292  43.337  24.165  1.00 31.42           O  
ATOM    356  CB  GLU A  48      63.192  41.807  21.337  1.00 33.22           C  
ATOM    357  CG  GLU A  48      64.553  42.403  21.460  1.00 37.17           C  
ATOM    358  CD  GLU A  48      65.023  42.983  20.137  1.00 40.06           C  
ATOM    359  OE1 GLU A  48      64.951  42.260  19.128  1.00 40.66           O  
ATOM    360  OE2 GLU A  48      65.437  44.171  20.096  1.00 44.56           O  
ATOM    361  N   PHE A  49      61.435  43.855  23.010  1.00 27.66           N  
ATOM    362  CA  PHE A  49      61.264  45.168  23.626  1.00 23.40           C  
ATOM    363  C   PHE A  49      60.961  44.994  25.099  1.00 22.58           C  
ATOM    364  O   PHE A  49      61.719  45.428  25.927  1.00 24.17           O  
ATOM    365  CB  PHE A  49      60.151  45.952  22.937  1.00 22.21           C  
ATOM    366  CG  PHE A  49      59.836  47.258  23.605  1.00 22.97           C  
ATOM    367  CD1 PHE A  49      60.796  48.271  23.684  1.00 23.20           C  
ATOM    368  CD2 PHE A  49      58.622  47.453  24.242  1.00 22.08           C  
ATOM    369  CE1 PHE A  49      60.555  49.423  24.373  1.00 17.29           C  
ATOM    370  CE2 PHE A  49      58.388  48.610  24.933  1.00 21.15           C  
ATOM    371  CZ  PHE A  49      59.370  49.592  24.998  1.00 19.55           C  
ATOM    372  N   ALA A  50      59.872  44.327  25.433  1.00 22.25           N  
ATOM    373  CA  ALA A  50      59.517  44.088  26.827  1.00 23.04           C  
ATOM    374  C   ALA A  50      60.736  43.770  27.689  1.00 25.41           C  
ATOM    375  O   ALA A  50      60.877  44.251  28.818  1.00 26.43           O  
ATOM    376  CB  ALA A  50      58.547  42.934  26.898  1.00 21.42           C  
ATOM    377  N   LYS A  51      61.619  42.931  27.169  1.00 27.35           N  
ATOM    378  CA  LYS A  51      62.798  42.552  27.918  1.00 28.74           C  
ATOM    379  C   LYS A  51      63.710  43.736  28.248  1.00 30.75           C  
ATOM    380  O   LYS A  51      64.234  43.818  29.379  1.00 29.99           O  
ATOM    381  CB  LYS A  51      63.572  41.456  27.194  1.00 28.32           C  
ATOM    382  CG  LYS A  51      62.863  40.116  27.100  1.00 25.59           C  
ATOM    383  CD  LYS A  51      63.700  39.227  26.224  1.00 22.98           C  
ATOM    384  CE  LYS A  51      63.163  37.826  26.148  1.00 25.00           C  
ATOM    385  NZ  LYS A  51      63.977  37.024  25.164  1.00 27.39           N  
ATOM    386  N   THR A  52      63.891  44.663  27.301  1.00 33.31           N  
ATOM    387  CA  THR A  52      64.740  45.821  27.571  1.00 35.90           C  
ATOM    388  C   THR A  52      64.170  46.610  28.741  1.00 36.71           C  
ATOM    389  O   THR A  52      64.923  47.172  29.555  1.00 38.87           O  
ATOM    390  CB  THR A  52      64.920  46.753  26.363  1.00 36.58           C  
ATOM    391  OG1 THR A  52      63.683  46.913  25.682  1.00 40.95           O  
ATOM    392  CG2 THR A  52      65.934  46.198  25.408  1.00 38.95           C  
ATOM    393  N   CYS A  53      62.854  46.562  28.885  1.00 34.73           N  
ATOM    394  CA  CYS A  53      62.193  47.266  29.964  1.00 36.73           C  
ATOM    395  C   CYS A  53      62.290  46.564  31.321  1.00 37.31           C  
ATOM    396  O   CYS A  53      62.118  47.172  32.372  1.00 37.67           O  
ATOM    397  CB  CYS A  53      60.723  47.491  29.591  1.00 36.24           C  
ATOM    398  SG  CYS A  53      60.502  48.423  28.046  1.00 34.61           S  
ATOM    399  N   VAL A  54      62.439  45.250  31.290  1.00 40.25           N  
ATOM    400  CA  VAL A  54      62.535  44.469  32.519  1.00 39.55           C  
ATOM    401  C   VAL A  54      63.937  44.746  33.073  1.00 41.33           C  
ATOM    402  O   VAL A  54      64.125  44.940  34.287  1.00 41.92           O  
ATOM    403  CB  VAL A  54      62.236  42.950  32.241  1.00 37.43           C  
ATOM    404  CG1 VAL A  54      62.749  42.060  33.385  1.00 36.92           C  
ATOM    405  CG2 VAL A  54      60.734  42.748  32.069  1.00 32.11           C  
ATOM    406  N   ALA A  55      64.888  44.872  32.151  1.00 42.53           N  
ATOM    407  CA  ALA A  55      66.266  45.178  32.494  1.00 43.59           C  
ATOM    408  C   ALA A  55      66.448  46.671  32.844  1.00 44.73           C  
ATOM    409  O   ALA A  55      67.448  47.036  33.477  1.00 45.16           O  
ATOM    410  CB  ALA A  55      67.182  44.801  31.338  1.00 42.76           C  
ATOM    411  N   ASP A  56      65.487  47.519  32.452  1.00 45.62           N  
ATOM    412  CA  ASP A  56      65.568  48.965  32.696  1.00 45.92           C  
ATOM    413  C   ASP A  56      64.208  49.650  32.516  1.00 46.07           C  
ATOM    414  O   ASP A  56      63.808  49.986  31.404  1.00 45.13           O  
ATOM    415  CB  ASP A  56      66.584  49.579  31.714  1.00 47.28           C  
ATOM    416  CG  ASP A  56      67.066  50.971  32.127  1.00 48.84           C  
ATOM    417  OD1 ASP A  56      66.647  51.486  33.203  1.00 48.86           O  
ATOM    418  OD2 ASP A  56      67.879  51.546  31.355  1.00 48.48           O  
ATOM    419  N   GLU A  57      63.521  49.898  33.619  1.00 46.17           N  
ATOM    420  CA  GLU A  57      62.217  50.531  33.572  1.00 48.38           C  
ATOM    421  C   GLU A  57      62.275  51.966  33.089  1.00 50.00           C  
ATOM    422  O   GLU A  57      61.239  52.591  32.836  1.00 49.69           O  
ATOM    423  CB  GLU A  57      61.608  50.540  34.954  1.00 49.05           C  
ATOM    424  CG  GLU A  57      61.635  49.218  35.605  1.00 54.03           C  
ATOM    425  CD  GLU A  57      60.267  48.575  35.714  1.00 55.93           C  
ATOM    426  OE1 GLU A  57      59.285  49.270  36.092  1.00 55.93           O  
ATOM    427  OE2 GLU A  57      60.197  47.351  35.445  1.00 58.33           O  
ATOM    428  N   SER A  58      63.482  52.508  33.027  1.00 51.85           N  
ATOM    429  CA  SER A  58      63.682  53.892  32.612  1.00 53.12           C  
ATOM    430  C   SER A  58      64.152  53.990  31.172  1.00 52.85           C  
ATOM    431  O   SER A  58      64.467  55.082  30.707  1.00 53.15           O  
ATOM    432  CB  SER A  58      64.729  54.544  33.519  1.00 54.43           C  
ATOM    433  OG  SER A  58      64.688  53.977  34.826  1.00 58.73           O  
ATOM    434  N   ALA A  59      64.217  52.857  30.475  1.00 51.82           N  
ATOM    435  CA  ALA A  59      64.691  52.856  29.102  1.00 52.13           C  
ATOM    436  C   ALA A  59      63.791  53.682  28.178  1.00 52.82           C  
ATOM    437  O   ALA A  59      62.888  54.377  28.649  1.00 52.55           O  
ATOM    438  CB  ALA A  59      64.851  51.442  28.592  1.00 52.54           C  
ATOM    439  N   GLU A  60      63.970  53.509  26.868  1.00 53.11           N  
ATOM    440  CA  GLU A  60      63.237  54.281  25.861  1.00 53.87           C  
ATOM    441  C   GLU A  60      61.749  54.530  26.074  1.00 51.23           C  
ATOM    442  O   GLU A  60      61.360  55.536  26.669  1.00 51.67           O  
ATOM    443  CB  GLU A  60      63.492  53.735  24.437  1.00 59.08           C  
ATOM    444  CG  GLU A  60      63.307  54.811  23.296  1.00 65.22           C  
ATOM    445  CD  GLU A  60      63.679  54.320  21.862  1.00 68.32           C  
ATOM    446  OE1 GLU A  60      64.517  53.388  21.736  1.00 70.98           O  
ATOM    447  OE2 GLU A  60      63.154  54.893  20.863  1.00 68.34           O  
ATOM    448  N   ASN A  61      60.904  53.631  25.595  1.00 47.64           N  
ATOM    449  CA  ASN A  61      59.476  53.854  25.731  1.00 43.73           C  
ATOM    450  C   ASN A  61      58.779  52.991  26.760  1.00 41.92           C  
ATOM    451  O   ASN A  61      57.560  52.860  26.737  1.00 42.66           O  
ATOM    452  CB  ASN A  61      58.830  53.665  24.379  1.00 44.18           C  
ATOM    453  CG  ASN A  61      58.958  54.886  23.514  1.00 44.73           C  
ATOM    454  OD1 ASN A  61      58.065  55.714  23.470  1.00 43.61           O  
ATOM    455  ND2 ASN A  61      60.078  55.015  22.836  1.00 45.29           N  
ATOM    456  N   CYS A  62      59.535  52.478  27.719  1.00 38.80           N  
ATOM    457  CA  CYS A  62      58.981  51.594  28.726  1.00 36.08           C  
ATOM    458  C   CYS A  62      57.861  52.131  29.598  1.00 35.82           C  
ATOM    459  O   CYS A  62      57.170  51.354  30.237  1.00 36.97           O  
ATOM    460  CB  CYS A  62      60.103  51.010  29.564  1.00 33.94           C  
ATOM    461  SG  CYS A  62      61.351  50.192  28.526  1.00 33.24           S  
ATOM    462  N   ASP A  63      57.660  53.446  29.624  1.00 36.41           N  
ATOM    463  CA  ASP A  63      56.590  54.061  30.415  1.00 35.65           C  
ATOM    464  C   ASP A  63      55.263  54.081  29.630  1.00 34.86           C  
ATOM    465  O   ASP A  63      54.214  54.457  30.143  1.00 36.41           O  
ATOM    466  CB  ASP A  63      56.984  55.483  30.783  1.00 36.81           C  
ATOM    467  CG  ASP A  63      56.958  56.437  29.579  1.00 40.91           C  
ATOM    468  OD1 ASP A  63      57.547  56.142  28.505  1.00 41.28           O  
ATOM    469  OD2 ASP A  63      56.333  57.510  29.710  1.00 43.64           O  
ATOM    470  N   LYS A  64      55.309  53.678  28.376  1.00 33.09           N  
ATOM    471  CA  LYS A  64      54.119  53.688  27.551  1.00 32.63           C  
ATOM    472  C   LYS A  64      53.056  52.657  27.910  1.00 31.76           C  
ATOM    473  O   LYS A  64      53.344  51.606  28.504  1.00 32.77           O  
ATOM    474  CB  LYS A  64      54.507  53.543  26.094  1.00 32.90           C  
ATOM    475  CG  LYS A  64      53.824  54.540  25.252  1.00 32.63           C  
ATOM    476  CD  LYS A  64      54.832  55.306  24.463  1.00 35.86           C  
ATOM    477  CE  LYS A  64      55.371  54.496  23.301  1.00 36.33           C  
ATOM    478  NZ  LYS A  64      55.982  55.431  22.316  1.00 33.90           N  
ATOM    479  N   SER A  65      51.814  52.966  27.564  1.00 29.01           N  
ATOM    480  CA  SER A  65      50.741  52.046  27.857  1.00 26.67           C  
ATOM    481  C   SER A  65      50.763  50.959  26.809  1.00 27.60           C  
ATOM    482  O   SER A  65      51.141  51.188  25.644  1.00 29.89           O  
ATOM    483  CB  SER A  65      49.385  52.742  27.842  1.00 24.48           C  
ATOM    484  OG  SER A  65      48.931  52.959  26.516  1.00 23.67           O  
ATOM    485  N   LEU A  66      50.304  49.783  27.211  1.00 26.99           N  
ATOM    486  CA  LEU A  66      50.257  48.641  26.329  1.00 23.68           C  
ATOM    487  C   LEU A  66      49.481  48.928  25.063  1.00 21.96           C  
ATOM    488  O   LEU A  66      49.928  48.598  23.973  1.00 24.22           O  
ATOM    489  CB  LEU A  66      49.641  47.437  27.055  1.00 23.09           C  
ATOM    490  CG  LEU A  66      50.380  46.942  28.314  1.00 21.06           C  
ATOM    491  CD1 LEU A  66      49.666  45.764  28.891  1.00 15.58           C  
ATOM    492  CD2 LEU A  66      51.839  46.604  28.023  1.00 18.37           C  
ATOM    493  N   HIS A  67      48.353  49.594  25.156  1.00 19.90           N  
ATOM    494  CA  HIS A  67      47.622  49.814  23.922  1.00 20.17           C  
ATOM    495  C   HIS A  67      48.380  50.665  22.945  1.00 21.77           C  
ATOM    496  O   HIS A  67      48.360  50.408  21.742  1.00 24.06           O  
ATOM    497  CB  HIS A  67      46.213  50.308  24.175  1.00 17.99           C  
ATOM    498  CG  HIS A  67      45.250  49.195  24.475  1.00 15.42           C  
ATOM    499  ND1 HIS A  67      45.246  48.014  23.767  1.00 14.90           N  
ATOM    500  CD2 HIS A  67      44.241  49.092  25.372  1.00 15.33           C  
ATOM    501  CE1 HIS A  67      44.274  47.235  24.206  1.00 13.17           C  
ATOM    502  NE2 HIS A  67      43.651  47.862  25.181  1.00 12.68           N  
ATOM    503  N   THR A  68      49.131  51.623  23.466  1.00 23.68           N  
ATOM    504  CA  THR A  68      49.956  52.506  22.634  1.00 22.60           C  
ATOM    505  C   THR A  68      51.033  51.631  21.978  1.00 21.83           C  
ATOM    506  O   THR A  68      51.071  51.515  20.772  1.00 24.47           O  
ATOM    507  CB  THR A  68      50.562  53.624  23.510  1.00 22.24           C  
ATOM    508  OG1 THR A  68      49.496  54.349  24.163  1.00 21.87           O  
ATOM    509  CG2 THR A  68      51.392  54.556  22.681  1.00 20.61           C  
ATOM    510  N   LEU A  69      51.864  50.967  22.775  1.00 21.01           N  
ATOM    511  CA  LEU A  69      52.908  50.052  22.267  1.00 18.50           C  
ATOM    512  C   LEU A  69      52.391  49.091  21.229  1.00 17.74           C  
ATOM    513  O   LEU A  69      53.000  48.912  20.195  1.00 18.39           O  
ATOM    514  CB  LEU A  69      53.449  49.193  23.417  1.00 18.05           C  
ATOM    515  CG  LEU A  69      54.133  50.001  24.508  1.00 16.57           C  
ATOM    516  CD1 LEU A  69      54.737  49.086  25.558  1.00 17.02           C  
ATOM    517  CD2 LEU A  69      55.218  50.859  23.857  1.00 16.50           C  
ATOM    518  N   PHE A  70      51.287  48.437  21.571  1.00 17.96           N  
ATOM    519  CA  PHE A  70      50.618  47.440  20.753  1.00 19.27           C  
ATOM    520  C   PHE A  70      50.040  47.844  19.433  1.00 21.54           C  
ATOM    521  O   PHE A  70      50.186  47.111  18.447  1.00 25.80           O  
ATOM    522  CB  PHE A  70      49.553  46.732  21.571  1.00 19.51           C  
ATOM    523  CG  PHE A  70      50.113  45.763  22.594  1.00 17.24           C  
ATOM    524  CD1 PHE A  70      51.472  45.748  22.899  1.00 15.89           C  
ATOM    525  CD2 PHE A  70      49.282  44.850  23.217  1.00 15.80           C  
ATOM    526  CE1 PHE A  70      51.982  44.831  23.801  1.00 17.61           C  
ATOM    527  CE2 PHE A  70      49.775  43.930  24.122  1.00 15.72           C  
ATOM    528  CZ  PHE A  70      51.129  43.916  24.418  1.00 17.31           C  
ATOM    529  N   GLY A  71      49.360  48.975  19.385  1.00 21.56           N  
ATOM    530  CA  GLY A  71      48.806  49.425  18.124  1.00 23.14           C  
ATOM    531  C   GLY A  71      49.823  49.943  17.110  1.00 24.95           C  
ATOM    532  O   GLY A  71      49.581  49.899  15.893  1.00 27.28           O  
ATOM    533  N   ASP A  72      50.969  50.432  17.572  1.00 24.69           N  
ATOM    534  CA  ASP A  72      51.978  50.958  16.661  1.00 24.53           C  
ATOM    535  C   ASP A  72      52.575  49.823  15.910  1.00 24.70           C  
ATOM    536  O   ASP A  72      53.052  49.980  14.803  1.00 28.28           O  
ATOM    537  CB  ASP A  72      53.097  51.671  17.419  1.00 27.35           C  
ATOM    538  CG  ASP A  72      52.647  52.957  18.082  1.00 28.68           C  
ATOM    539  OD1 ASP A  72      51.420  53.266  18.129  1.00 28.70           O  
ATOM    540  OD2 ASP A  72      53.556  53.656  18.564  1.00 30.25           O  
ATOM    541  N   LYS A  73      52.624  48.680  16.558  1.00 25.10           N  
ATOM    542  CA  LYS A  73      53.152  47.466  15.950  1.00 22.59           C  
ATOM    543  C   LYS A  73      52.054  46.964  14.954  1.00 21.95           C  
ATOM    544  O   LYS A  73      52.324  46.771  13.766  1.00 21.81           O  
ATOM    545  CB  LYS A  73      53.454  46.471  17.089  1.00 22.87           C  
ATOM    546  CG  LYS A  73      54.616  45.508  16.878  1.00 21.87           C  
ATOM    547  CD  LYS A  73      55.906  46.168  16.421  1.00 21.93           C  
ATOM    548  CE  LYS A  73      56.784  46.597  17.586  1.00 24.75           C  
ATOM    549  NZ  LYS A  73      58.247  46.772  17.217  1.00 24.57           N  
ATOM    550  N   LEU A  74      50.804  46.849  15.397  1.00 19.79           N  
ATOM    551  CA  LEU A  74      49.770  46.402  14.476  1.00 19.05           C  
ATOM    552  C   LEU A  74      49.742  47.319  13.286  1.00 21.90           C  
ATOM    553  O   LEU A  74      49.713  46.854  12.127  1.00 21.52           O  
ATOM    554  CB  LEU A  74      48.411  46.406  15.128  1.00 15.84           C  
ATOM    555  CG  LEU A  74      48.213  45.299  16.140  1.00 16.96           C  
ATOM    556  CD1 LEU A  74      46.963  45.525  17.000  1.00 17.97           C  
ATOM    557  CD2 LEU A  74      48.112  44.016  15.347  1.00 16.71           C  
ATOM    558  N   CYS A  75      49.747  48.626  13.555  1.00 23.76           N  
ATOM    559  CA  CYS A  75      49.712  49.609  12.471  1.00 24.72           C  
ATOM    560  C   CYS A  75      50.851  49.583  11.452  1.00 25.14           C  
ATOM    561  O   CYS A  75      50.733  50.217  10.414  1.00 24.78           O  
ATOM    562  CB  CYS A  75      49.514  51.002  13.030  1.00 24.57           C  
ATOM    563  SG  CYS A  75      47.880  51.106  13.798  1.00 26.73           S  
ATOM    564  N   THR A  76      51.947  48.898  11.742  1.00 28.61           N  
ATOM    565  CA  THR A  76      53.037  48.815  10.787  1.00 32.05           C  
ATOM    566  C   THR A  76      52.591  47.919   9.651  1.00 34.07           C  
ATOM    567  O   THR A  76      53.109  48.059   8.567  1.00 35.04           O  
ATOM    568  CB  THR A  76      54.352  48.246  11.378  1.00 31.06           C  
ATOM    569  OG1 THR A  76      54.111  46.958  11.966  1.00 30.99           O  
ATOM    570  CG2 THR A  76      54.982  49.203  12.413  1.00 28.57           C  
ATOM    571  N   VAL A  77      51.535  47.127   9.851  1.00 39.16           N  
ATOM    572  CA  VAL A  77      51.056  46.274   8.771  1.00 42.97           C  
ATOM    573  C   VAL A  77      49.596  46.391   8.355  1.00 45.42           C  
ATOM    574  O   VAL A  77      49.138  45.654   7.488  1.00 47.17           O  
ATOM    575  CB  VAL A  77      51.336  44.772   9.037  1.00 43.63           C  
ATOM    576  CG1 VAL A  77      51.540  44.048   7.678  1.00 49.71           C  
ATOM    577  CG2 VAL A  77      52.562  44.544   9.858  1.00 42.95           C  
ATOM    578  N   ALA A  78      48.858  47.275   8.986  1.00 49.16           N  
ATOM    579  CA  ALA A  78      47.452  47.458   8.663  1.00 53.66           C  
ATOM    580  C   ALA A  78      47.226  48.545   7.596  1.00 58.19           C  
ATOM    581  O   ALA A  78      46.322  48.366   6.741  1.00 59.92           O  
ATOM    582  CB  ALA A  78      46.634  47.727   9.913  1.00 51.98           C  
ATOM    583  N   THR A  79      48.050  49.607   7.569  1.00 62.32           N  
ATOM    584  CA  THR A  79      47.860  50.659   6.581  1.00 67.13           C  
ATOM    585  C   THR A  79      48.273  50.331   5.148  1.00 70.98           C  
ATOM    586  O   THR A  79      48.851  51.170   4.438  1.00 71.74           O  
ATOM    587  CB  THR A  79      48.534  51.975   6.941  1.00 66.63           C  
ATOM    588  OG1 THR A  79      49.053  51.959   8.279  1.00 66.53           O  
ATOM    589  CG2 THR A  79      47.534  53.105   6.815  1.00 67.36           C  
ATOM    590  N   LEU A  80      47.935  49.122   4.734  1.00 75.18           N  
ATOM    591  CA  LEU A  80      48.176  48.584   3.399  1.00 79.71           C  
ATOM    592  C   LEU A  80      46.797  47.940   3.176  1.00 82.75           C  
ATOM    593  O   LEU A  80      46.601  46.749   3.473  1.00 82.68           O  
ATOM    594  CB  LEU A  80      49.293  47.531   3.447  1.00 80.19           C  
ATOM    595  CG  LEU A  80      50.674  47.993   3.948  1.00 80.78           C  
ATOM    596  CD1 LEU A  80      51.580  46.790   4.215  1.00 81.12           C  
ATOM    597  CD2 LEU A  80      51.332  48.953   2.956  1.00 81.69           C  
ATOM    598  N   ARG A  81      45.815  48.774   2.822  1.00 86.50           N  
ATOM    599  CA  ARG A  81      44.411  48.363   2.636  1.00 90.39           C  
ATOM    600  C   ARG A  81      44.079  47.434   1.448  1.00 92.16           C  
ATOM    601  O   ARG A  81      42.931  46.931   1.353  1.00 91.94           O  
ATOM    602  CB  ARG A  81      43.530  49.585   2.624  1.00 91.83           C  
ATOM    603  CG  ARG A  81      43.681  50.390   1.372  1.00 95.44           C  
ATOM    604  CD  ARG A  81      42.776  51.571   1.328  1.00 97.87           C  
ATOM    605  NE  ARG A  81      42.828  52.214   0.019  1.00100.17           N  
ATOM    606  CZ  ARG A  81      41.984  53.169  -0.345  1.00101.51           C  
ATOM    607  NH1 ARG A  81      41.021  53.575   0.490  1.00102.55           N  
ATOM    608  NH2 ARG A  81      42.066  53.716  -1.555  1.00102.73           N  
ATOM    609  N   GLU A  82      45.006  47.297   0.502  1.00 94.44           N  
ATOM    610  CA  GLU A  82      44.836  46.362  -0.610  1.00 96.77           C  
ATOM    611  C   GLU A  82      44.850  44.917  -0.023  1.00 97.36           C  
ATOM    612  O   GLU A  82      44.586  43.936  -0.756  1.00 97.18           O  
ATOM    613  CB  GLU A  82      45.960  46.543  -1.641  1.00 98.54           C  
ATOM    614  CG  GLU A  82      45.818  47.782  -2.533  1.00101.09           C  
ATOM    615  CD  GLU A  82      47.118  48.182  -3.208  1.00102.70           C  
ATOM    616  OE1 GLU A  82      47.774  47.276  -3.780  1.00103.05           O  
ATOM    617  OE2 GLU A  82      47.495  49.395  -3.131  1.00103.37           O  
ATOM    618  N   THR A  83      45.277  44.809   1.241  1.00 97.97           N  
ATOM    619  CA  THR A  83      45.268  43.564   1.996  1.00 98.21           C  
ATOM    620  C   THR A  83      44.079  43.583   2.989  1.00 97.32           C  
ATOM    621  O   THR A  83      43.284  42.628   3.008  1.00 97.00           O  
ATOM    622  CB  THR A  83      46.609  43.394   2.800  1.00 99.09           C  
ATOM    623  OG1 THR A  83      47.733  43.657   1.942  1.00 99.58           O  
ATOM    624  CG2 THR A  83      46.764  41.966   3.347  1.00100.00           C  
ATOM    625  N   TYR A  84      43.927  44.676   3.745  1.00 96.31           N  
ATOM    626  CA  TYR A  84      42.846  44.795   4.765  1.00 95.72           C  
ATOM    627  C   TYR A  84      41.968  46.051   4.771  1.00 95.30           C  
ATOM    628  O   TYR A  84      41.642  46.548   5.837  1.00 95.01           O  
ATOM    629  CB  TYR A  84      43.393  44.661   6.189  1.00 95.88           C  
ATOM    630  CG  TYR A  84      44.542  43.688   6.390  1.00 95.88           C  
ATOM    631  CD1 TYR A  84      44.341  42.309   6.279  1.00 96.28           C  
ATOM    632  CD2 TYR A  84      45.841  44.152   6.675  1.00 94.50           C  
ATOM    633  CE1 TYR A  84      45.382  41.432   6.445  1.00 96.22           C  
ATOM    634  CE2 TYR A  84      46.886  43.282   6.844  1.00 94.25           C  
ATOM    635  CZ  TYR A  84      46.665  41.922   6.730  1.00 95.00           C  
ATOM    636  OH  TYR A  84      47.723  41.022   6.836  1.00 95.56           O  
ATOM    637  N   GLY A  85      41.536  46.525   3.608  1.00 95.18           N  
ATOM    638  CA  GLY A  85      40.685  47.709   3.512  1.00 93.64           C  
ATOM    639  C   GLY A  85      40.376  48.579   4.723  1.00 92.57           C  
ATOM    640  O   GLY A  85      41.188  49.440   5.109  1.00 92.96           O  
ATOM    641  N   GLU A  86      39.210  48.350   5.333  1.00 91.08           N  
ATOM    642  CA  GLU A  86      38.719  49.126   6.504  1.00 88.78           C  
ATOM    643  C   GLU A  86      39.600  49.370   7.758  1.00 85.76           C  
ATOM    644  O   GLU A  86      39.452  50.416   8.430  1.00 85.23           O  
ATOM    645  CB  GLU A  86      37.352  48.567   6.950  1.00 90.87           C  
ATOM    646  CG  GLU A  86      36.183  48.781   5.966  1.00 93.45           C  
ATOM    647  CD  GLU A  86      34.876  48.229   6.509  1.00 94.95           C  
ATOM    648  OE1 GLU A  86      34.318  48.829   7.465  1.00 95.48           O  
ATOM    649  OE2 GLU A  86      34.386  47.197   5.986  1.00 95.24           O  
ATOM    650  N   MET A  87      40.470  48.420   8.086  1.00 82.28           N  
ATOM    651  CA  MET A  87      41.378  48.472   9.256  1.00 77.89           C  
ATOM    652  C   MET A  87      42.461  49.544   9.122  1.00 74.63           C  
ATOM    653  O   MET A  87      43.365  49.634   9.962  1.00 73.36           O  
ATOM    654  CB  MET A  87      42.112  47.131   9.397  1.00 78.25           C  
ATOM    655  CG  MET A  87      41.256  45.937   9.704  1.00 77.97           C  
ATOM    656  SD  MET A  87      40.627  46.019  11.355  1.00 77.05           S  
ATOM    657  CE  MET A  87      38.876  45.310  10.986  1.00 79.21           C  
ATOM    658  N   ALA A  88      42.362  50.401   8.123  1.00 71.10           N  
ATOM    659  CA  ALA A  88      43.410  51.385   7.930  1.00 66.98           C  
ATOM    660  C   ALA A  88      43.150  52.752   8.549  1.00 64.20           C  
ATOM    661  O   ALA A  88      44.100  53.520   8.753  1.00 64.45           O  
ATOM    662  CB  ALA A  88      43.741  51.536   6.455  1.00 67.82           C  
ATOM    663  N   ASP A  89      41.892  53.072   8.855  1.00 59.83           N  
ATOM    664  CA  ASP A  89      41.535  54.362   9.445  1.00 54.86           C  
ATOM    665  C   ASP A  89      41.776  54.381  10.960  1.00 49.71           C  
ATOM    666  O   ASP A  89      41.957  55.451  11.567  1.00 48.69           O  
ATOM    667  CB  ASP A  89      40.078  54.745   9.135  1.00 57.75           C  
ATOM    668  CG  ASP A  89      39.824  55.007   7.659  1.00 61.27           C  
ATOM    669  OD1 ASP A  89      40.537  54.436   6.792  1.00 63.55           O  
ATOM    670  OD2 ASP A  89      38.878  55.784   7.358  1.00 62.83           O  
ATOM    671  N   CYS A  90      41.773  53.195  11.565  1.00 44.23           N  
ATOM    672  CA  CYS A  90      41.990  53.074  13.011  1.00 37.61           C  
ATOM    673  C   CYS A  90      43.365  53.580  13.347  1.00 34.04           C  
ATOM    674  O   CYS A  90      43.582  54.137  14.386  1.00 32.26           O  
ATOM    675  CB  CYS A  90      41.912  51.630  13.488  1.00 36.89           C  
ATOM    676  SG  CYS A  90      40.269  50.877  13.471  1.00 33.76           S  
ATOM    677  N   CYS A  91      44.299  53.352  12.437  1.00 32.93           N  
ATOM    678  CA  CYS A  91      45.692  53.781  12.603  1.00 33.58           C  
ATOM    679  C   CYS A  91      45.921  55.226  12.283  1.00 35.52           C  
ATOM    680  O   CYS A  91      47.063  55.644  12.086  1.00 37.07           O  
ATOM    681  CB  CYS A  91      46.627  52.972  11.738  1.00 29.41           C  
ATOM    682  SG  CYS A  91      46.587  51.256  12.261  1.00 26.31           S  
ATOM    683  N   ALA A  92      44.825  55.937  12.064  1.00 36.97           N  
ATOM    684  CA  ALA A  92      44.887  57.345  11.782  1.00 38.25           C  
ATOM    685  C   ALA A  92      44.513  58.003  13.112  1.00 39.37           C  
ATOM    686  O   ALA A  92      44.861  59.153  13.359  1.00 41.78           O  
ATOM    687  CB  ALA A  92      43.885  57.712  10.693  1.00 37.14           C  
ATOM    688  N   LYS A  93      43.769  57.292  13.955  1.00 39.48           N  
ATOM    689  CA  LYS A  93      43.380  57.826  15.250  1.00 39.06           C  
ATOM    690  C   LYS A  93      44.504  57.539  16.229  1.00 39.49           C  
ATOM    691  O   LYS A  93      45.583  57.109  15.816  1.00 39.30           O  
ATOM    692  CB  LYS A  93      42.076  57.199  15.702  1.00 37.66           C  
ATOM    693  CG  LYS A  93      40.965  57.376  14.694  1.00 39.58           C  
ATOM    694  CD  LYS A  93      39.663  56.769  15.204  1.00 42.99           C  
ATOM    695  CE  LYS A  93      38.664  56.444  14.074  1.00 44.10           C  
ATOM    696  NZ  LYS A  93      37.572  55.492  14.543  1.00 45.62           N  
ATOM    697  N   GLN A  94      44.281  57.840  17.507  1.00 41.04           N  
ATOM    698  CA  GLN A  94      45.286  57.596  18.555  1.00 41.84           C  
ATOM    699  C   GLN A  94      44.588  57.069  19.789  1.00 39.75           C  
ATOM    700  O   GLN A  94      43.364  57.093  19.857  1.00 41.26           O  
ATOM    701  CB  GLN A  94      46.039  58.874  18.903  1.00 46.53           C  
ATOM    702  CG  GLN A  94      46.955  59.390  17.802  1.00 52.20           C  
ATOM    703  CD  GLN A  94      47.847  60.514  18.289  1.00 57.26           C  
ATOM    704  OE1 GLN A  94      47.691  61.673  17.881  1.00 60.60           O  
ATOM    705  NE2 GLN A  94      48.791  60.183  19.176  1.00 60.09           N  
ATOM    706  N   GLU A  95      45.334  56.612  20.780  1.00 36.92           N  
ATOM    707  CA  GLU A  95      44.667  56.079  21.953  1.00 35.82           C  
ATOM    708  C   GLU A  95      44.016  57.192  22.745  1.00 35.46           C  
ATOM    709  O   GLU A  95      44.574  58.298  22.827  1.00 37.40           O  
ATOM    710  CB  GLU A  95      45.651  55.330  22.849  1.00 36.29           C  
ATOM    711  CG  GLU A  95      46.257  54.102  22.209  1.00 37.38           C  
ATOM    712  CD  GLU A  95      45.210  53.118  21.761  1.00 37.32           C  
ATOM    713  OE1 GLU A  95      44.328  52.766  22.563  1.00 38.79           O  
ATOM    714  OE2 GLU A  95      45.255  52.713  20.595  1.00 38.43           O  
ATOM    715  N   PRO A  96      42.833  56.933  23.349  1.00 33.39           N  
ATOM    716  CA  PRO A  96      42.118  55.660  23.373  1.00 32.16           C  
ATOM    717  C   PRO A  96      41.134  55.415  22.222  1.00 31.11           C  
ATOM    718  O   PRO A  96      40.506  54.363  22.172  1.00 33.21           O  
ATOM    719  CB  PRO A  96      41.395  55.721  24.710  1.00 32.90           C  
ATOM    720  CG  PRO A  96      41.018  57.086  24.824  1.00 33.08           C  
ATOM    721  CD  PRO A  96      42.262  57.834  24.361  1.00 33.55           C  
ATOM    722  N   GLU A  97      41.045  56.347  21.284  1.00 30.08           N  
ATOM    723  CA  GLU A  97      40.162  56.211  20.132  1.00 28.49           C  
ATOM    724  C   GLU A  97      40.553  55.123  19.137  1.00 27.97           C  
ATOM    725  O   GLU A  97      39.689  54.582  18.448  1.00 28.99           O  
ATOM    726  CB  GLU A  97      40.028  57.536  19.378  1.00 28.07           C  
ATOM    727  CG  GLU A  97      39.346  58.655  20.170  1.00 27.93           C  
ATOM    728  CD  GLU A  97      40.279  59.392  21.143  1.00 29.89           C  
ATOM    729  OE1 GLU A  97      41.515  59.410  20.923  1.00 31.01           O  
ATOM    730  OE2 GLU A  97      39.766  59.967  22.135  1.00 30.56           O  
ATOM    731  N   ARG A  98      41.846  54.870  18.982  1.00 26.73           N  
ATOM    732  CA  ARG A  98      42.321  53.827  18.063  1.00 26.53           C  
ATOM    733  C   ARG A  98      41.892  52.412  18.519  1.00 28.18           C  
ATOM    734  O   ARG A  98      41.418  51.639  17.703  1.00 29.01           O  
ATOM    735  CB  ARG A  98      43.838  53.864  17.969  1.00 24.62           C  
ATOM    736  CG  ARG A  98      44.441  52.804  17.067  1.00 21.27           C  
ATOM    737  CD  ARG A  98      45.929  53.075  16.855  1.00 20.30           C  
ATOM    738  NE  ARG A  98      46.626  53.083  18.144  1.00 20.90           N  
ATOM    739  CZ  ARG A  98      47.943  53.194  18.308  1.00 21.55           C  
ATOM    740  NH1 ARG A  98      48.758  53.340  17.264  1.00 21.27           N  
ATOM    741  NH2 ARG A  98      48.453  52.992  19.513  1.00 22.35           N  
ATOM    742  N   ASN A  99      42.079  52.073  19.799  1.00 28.59           N  
ATOM    743  CA  ASN A  99      41.692  50.762  20.346  1.00 30.02           C  
ATOM    744  C   ASN A  99      40.188  50.571  20.176  1.00 30.34           C  
ATOM    745  O   ASN A  99      39.713  49.547  19.693  1.00 30.07           O  
ATOM    746  CB  ASN A  99      42.064  50.674  21.827  1.00 30.22           C  
ATOM    747  CG  ASN A  99      41.789  49.296  22.430  1.00 31.92           C  
ATOM    748  OD1 ASN A  99      42.564  48.371  22.224  1.00 32.36           O  
ATOM    749  ND2 ASN A  99      40.710  49.172  23.229  1.00 31.90           N  
ATOM    750  N   GLU A 100      39.451  51.610  20.528  1.00 31.97           N  
ATOM    751  CA  GLU A 100      37.990  51.656  20.427  1.00 31.84           C  
ATOM    752  C   GLU A 100      37.563  51.279  18.991  1.00 31.61           C  
ATOM    753  O   GLU A 100      36.550  50.613  18.776  1.00 32.64           O  
ATOM    754  CB  GLU A 100      37.606  53.090  20.720  1.00 33.90           C  
ATOM    755  CG  GLU A 100      36.376  53.356  21.485  1.00 39.05           C  
ATOM    756  CD  GLU A 100      36.166  54.849  21.548  1.00 43.44           C  
ATOM    757  OE1 GLU A 100      36.831  55.500  22.393  1.00 46.26           O  
ATOM    758  OE2 GLU A 100      35.415  55.390  20.698  1.00 44.87           O  
ATOM    759  N   CYS A 101      38.344  51.744  18.019  1.00 30.58           N  
ATOM    760  CA  CYS A 101      38.153  51.493  16.593  1.00 28.44           C  
ATOM    761  C   CYS A 101      38.469  50.012  16.295  1.00 27.62           C  
ATOM    762  O   CYS A 101      37.656  49.305  15.684  1.00 28.77           O  
ATOM    763  CB  CYS A 101      39.115  52.395  15.822  1.00 28.69           C  
ATOM    764  SG  CYS A 101      39.003  52.353  14.017  1.00 30.61           S  
ATOM    765  N   PHE A 102      39.658  49.562  16.693  1.00 24.63           N  
ATOM    766  CA  PHE A 102      40.097  48.183  16.516  1.00 22.56           C  
ATOM    767  C   PHE A 102      39.022  47.220  17.024  1.00 25.09           C  
ATOM    768  O   PHE A 102      38.621  46.326  16.301  1.00 26.26           O  
ATOM    769  CB  PHE A 102      41.351  47.925  17.324  1.00 18.86           C  
ATOM    770  CG  PHE A 102      42.609  48.224  16.599  1.00 16.56           C  
ATOM    771  CD1 PHE A 102      42.686  48.098  15.224  1.00 18.70           C  
ATOM    772  CD2 PHE A 102      43.720  48.656  17.284  1.00 16.08           C  
ATOM    773  CE1 PHE A 102      43.882  48.411  14.542  1.00 20.31           C  
ATOM    774  CE2 PHE A 102      44.893  48.965  16.633  1.00 16.57           C  
ATOM    775  CZ  PHE A 102      44.979  48.842  15.258  1.00 17.53           C  
ATOM    776  N   LEU A 103      38.557  47.411  18.262  1.00 26.49           N  
ATOM    777  CA  LEU A 103      37.524  46.564  18.870  1.00 26.39           C  
ATOM    778  C   LEU A 103      36.256  46.539  18.049  1.00 28.36           C  
ATOM    779  O   LEU A 103      35.583  45.525  17.936  1.00 28.98           O  
ATOM    780  CB  LEU A 103      37.127  47.088  20.236  1.00 23.26           C  
ATOM    781  CG  LEU A 103      38.006  47.259  21.450  1.00 21.65           C  
ATOM    782  CD1 LEU A 103      37.032  47.355  22.620  1.00 18.50           C  
ATOM    783  CD2 LEU A 103      38.935  46.102  21.615  1.00 21.68           C  
ATOM    784  N   GLN A 104      35.866  47.738  17.646  1.00 31.63           N  
ATOM    785  CA  GLN A 104      34.687  47.999  16.849  1.00 32.10           C  
ATOM    786  C   GLN A 104      34.809  47.201  15.546  1.00 32.87           C  
ATOM    787  O   GLN A 104      33.831  46.939  14.908  1.00 34.02           O  
ATOM    788  CB  GLN A 104      34.649  49.519  16.571  1.00 36.32           C  
ATOM    789  CG  GLN A 104      33.281  50.229  16.406  1.00 41.61           C  
ATOM    790  CD  GLN A 104      33.434  51.680  15.873  1.00 44.80           C  
ATOM    791  OE1 GLN A 104      32.697  52.121  14.973  1.00 46.07           O  
ATOM    792  NE2 GLN A 104      34.408  52.407  16.414  1.00 45.26           N  
ATOM    793  N   HIS A 105      35.999  46.761  15.173  1.00 33.05           N  
ATOM    794  CA  HIS A 105      36.154  46.054  13.908  1.00 31.12           C  
ATOM    795  C   HIS A 105      36.360  44.569  13.988  1.00 30.14           C  
ATOM    796  O   HIS A 105      36.637  43.940  12.980  1.00 30.43           O  
ATOM    797  CB  HIS A 105      37.321  46.635  13.106  1.00 33.98           C  
ATOM    798  CG  HIS A 105      36.974  47.875  12.365  1.00 36.18           C  
ATOM    799  ND1 HIS A 105      36.966  49.090  12.999  1.00 37.62           N  
ATOM    800  CD2 HIS A 105      36.539  48.095  11.103  1.00 37.00           C  
ATOM    801  CE1 HIS A 105      36.528  50.015  12.164  1.00 37.45           C  
ATOM    802  NE2 HIS A 105      36.263  49.436  11.013  1.00 38.31           N  
TER     803      HIS A 105
