# Supplementary material for: Assessment of Two Restraint Potentials for Coarse-Grained Chemical-Cross-Link-Assisted Modeling of Protein Structures
Source: J Chem Inf Model. 2024 Feb 12;64(4):1377–93. doi: 10.1021/acs.jcim.3c01890 (PMC10900291; doi:10.1021/acs.jcim.3c01890)
Supplement: Supplementary file 2 — ci3c01890_si_002.zip [file ci3c01890_si_002.zip › Machine_readable/Inputs/EXP-XLINKS/1AO6-1/AO6-1_15_8.inp]

1ao6 dihedral-angle-restrained simulations
SEED=-7846648 RE pdbref refstr rescale_mode=2 out1file rand_conf timlim=1440   &
safety=5 tormode=2 r_cut=200 boxx=1000 boxy=1000 boxz=1000 cart one_letter     &
constr_dist=11 
nstep=20000000  ntwe=10000 ntwx=10000 lang=1 t_bath=300 scal_fric=0.01         &
dt=0.10 reset_moment=0 reset_vel=0 damax=4.0 restart
nrep=12 nstex=10000 tlist mlist traj1file rest1file sync nsyn=10000
260 262 266 271 276 282 288 296 304 315 333 370
  4   4   4   4   4   4   4   4   4   4   4   4
WSC=0.81230E+00 WSCP=0.12042E+01 WELEC=0.87690E+00 WBOND=0.10000E+01           &
WANG=0.19773E+01 WSCLOC=0.63657E-01 WTOR=0.14154E+01 WTORD=0.00000E+00         &
WCORRH=0.00000E+00 WCORR5=0.00000E+00 WCORR6=0.00000E+00 WEL_LOC=0.36638E-01   &
WTURN3=0.14511E+01 WTURN4=0.00000E+00 WTURN6=0.00000E+00 WSCCOR=0.00000E+00    &
WVDWPP=0.33393E+00 WHPB=0.10000E+01 WSCP14=0.00000E+00                         &
CUTOFF=7.00000 WCORR4=0.00000 
../1ao6_first_domain.pdb
103
XSEVAHRFKDLGEENFKALVLIAFAQYLQQCPFEDHVKLVNEVTEFAKTCVADESAENCDKSLHTLFGDKLCTVATLRET
YGEMADCCAKQEPERNECFLQHX
0
57
    5  50.000  20.000  50.000
    6  50.000  20.000  50.000
    7  50.000  20.000  50.000
    8  50.000  20.000  50.000
    9  50.000  20.000  50.000
   10  50.000  20.000  50.000
   16  50.000  20.000  50.000
   17  50.000  20.000  50.000
   18  50.000  20.000  50.000
   19  50.000  20.000  50.000
   20  50.000  20.000  50.000
   21  50.000  20.000  50.000
   22  50.000  20.000  50.000
   23  50.000  20.000  50.000
   24  50.000  20.000  50.000
   25  50.000  20.000  50.000
   26  50.000  20.000  50.000
   27  50.000  20.000  50.000
   28  50.000  20.000  50.000
   35  50.000  20.000  50.000
   36  50.000  20.000  50.000
   37  50.000  20.000  50.000
   38  50.000  20.000  50.000
   39  50.000  20.000  50.000
   40  50.000  20.000  50.000
   41  50.000  20.000  50.000
   42  50.000  20.000  50.000
   43  50.000  20.000  50.000
   44  50.000  20.000  50.000
   45  50.000  20.000  50.000
   46  50.000  20.000  50.000
   47  50.000  20.000  50.000
   48  50.000  20.000  50.000
   49  50.000  20.000  50.000
   50  50.000  20.000  50.000
   51  50.000  20.000  50.000
   52  50.000  20.000  50.000
   53  50.000  20.000  50.000
   65  50.000  20.000  50.000
   66  50.000  20.000  50.000
   67  50.000  20.000  50.000
   68  50.000  20.000  50.000
   69  50.000  20.000  50.000
   70  50.000  20.000  50.000
   71  50.000  20.000  50.000
   72  50.000  20.000  50.000
   73  50.000  20.000  50.000
   88  50.000  20.000  50.000
   89  50.000  20.000  50.000
   95  50.000  20.000  50.000
   96  50.000  20.000  50.000
   97  50.000  20.000  50.000
   98  50.000  20.000  50.000
   99  50.000  20.000  50.000
  100  50.000  20.000  50.000
  101  50.000  20.000  50.000
  102  50.000  20.000  50.000
ndist=8 restr_type=11
  50  59 2.5 4.5 1 5.00000 10.000000
  72  88 2.5 4.5 1 5.00000 10.000000
  87  98 2.5 4.5 1 5.00000 10.000000
 97   90  2.5 5.0 1 15.00000 8.000000
  9   54  2.5 5.0 1 15.00000 8.000000
 70   42  2.5 5.0 1 15.00000 8.000000
 70   45  2.5 5.0 1 15.00000 8.000000
 90   98  2.5 5.0 1 15.00000 8.000000
