# Supplementary material for: Assessment of Two Restraint Potentials for Coarse-Grained Chemical-Cross-Link-Assisted Modeling of Protein Structures
Source: J Chem Inf Model. 2024 Feb 12;64(4):1377–93. doi: 10.1021/acs.jcim.3c01890 (PMC10900291; doi:10.1021/acs.jcim.3c01890)
Supplement: Supplementary file 2 — ci3c01890_si_002.zip [file ci3c01890_si_002.zip › Machine_readable/Inputs/EXP-XLINKS/1AO6-2/1ao6_sec_domain.pdb]

ATOM    803  N   LYS A 106      36.333  43.997  15.173  1.00 30.04           N  
ATOM    804  CA  LYS A 106      36.494  42.548  15.253  1.00 30.28           C  
ATOM    805  C   LYS A 106      35.381  41.872  14.413  1.00 30.14           C  
ATOM    806  O   LYS A 106      34.206  42.273  14.470  1.00 27.66           O  
ATOM    807  CB  LYS A 106      36.396  42.074  16.709  1.00 29.56           C  
ATOM    808  CG  LYS A 106      37.677  42.310  17.523  1.00 28.58           C  
ATOM    809  CD  LYS A 106      37.417  41.839  18.943  1.00 28.02           C  
ATOM    810  CE  LYS A 106      38.678  41.722  19.760  1.00 25.71           C  
ATOM    811  NZ  LYS A 106      38.259  41.342  21.119  1.00 23.14           N  
ATOM    812  N   ASP A 107      35.729  40.861  13.620  1.00 30.53           N  
ATOM    813  CA  ASP A 107      34.710  40.192  12.807  1.00 30.16           C  
ATOM    814  C   ASP A 107      34.318  38.865  13.463  1.00 30.89           C  
ATOM    815  O   ASP A 107      35.182  38.061  13.804  1.00 32.70           O  
ATOM    816  CB  ASP A 107      35.275  39.964  11.417  1.00 30.67           C  
ATOM    817  CG  ASP A 107      34.217  39.710  10.374  1.00 31.38           C  
ATOM    818  OD1 ASP A 107      33.029  39.500  10.708  1.00 32.94           O  
ATOM    819  OD2 ASP A 107      34.601  39.715   9.184  1.00 34.07           O  
ATOM    820  N   ASP A 108      33.026  38.637  13.657  1.00 31.40           N  
ATOM    821  CA  ASP A 108      32.558  37.402  14.273  1.00 32.21           C  
ATOM    822  C   ASP A 108      32.521  36.216  13.322  1.00 33.89           C  
ATOM    823  O   ASP A 108      32.583  35.062  13.748  1.00 33.37           O  
ATOM    824  CB  ASP A 108      31.180  37.600  14.887  1.00 30.81           C  
ATOM    825  CG  ASP A 108      31.249  38.185  16.271  1.00 30.60           C  
ATOM    826  OD1 ASP A 108      31.868  37.552  17.153  1.00 30.21           O  
ATOM    827  OD2 ASP A 108      30.681  39.273  16.483  1.00 30.92           O  
ATOM    828  N   ASN A 109      32.446  36.524  12.031  1.00 35.33           N  
ATOM    829  CA  ASN A 109      32.390  35.532  10.983  1.00 36.44           C  
ATOM    830  C   ASN A 109      33.353  35.975   9.911  1.00 36.73           C  
ATOM    831  O   ASN A 109      32.919  36.443   8.869  1.00 38.09           O  
ATOM    832  CB  ASN A 109      30.986  35.528  10.396  1.00 39.60           C  
ATOM    833  CG  ASN A 109      30.715  34.310   9.545  1.00 42.28           C  
ATOM    834  OD1 ASN A 109      29.805  33.542   9.833  1.00 45.65           O  
ATOM    835  ND2 ASN A 109      31.488  34.129   8.488  1.00 44.17           N  
ATOM    836  N   PRO A 110      34.674  35.836  10.140  1.00 36.76           N  
ATOM    837  CA  PRO A 110      35.679  36.250   9.155  1.00 37.95           C  
ATOM    838  C   PRO A 110      35.496  35.440   7.897  1.00 40.90           C  
ATOM    839  O   PRO A 110      35.014  34.319   7.955  1.00 42.42           O  
ATOM    840  CB  PRO A 110      37.005  35.879   9.820  1.00 36.10           C  
ATOM    841  CG  PRO A 110      36.677  35.656  11.227  1.00 35.72           C  
ATOM    842  CD  PRO A 110      35.306  35.067  11.217  1.00 35.47           C  
ATOM    843  N   ASN A 111      35.937  35.964   6.772  1.00 44.62           N  
ATOM    844  CA  ASN A 111      35.790  35.241   5.520  1.00 49.66           C  
ATOM    845  C   ASN A 111      37.085  34.481   5.253  1.00 50.51           C  
ATOM    846  O   ASN A 111      37.793  34.750   4.279  1.00 51.62           O  
ATOM    847  CB  ASN A 111      35.496  36.235   4.414  1.00 54.69           C  
ATOM    848  CG  ASN A 111      34.638  37.406   4.904  1.00 60.59           C  
ATOM    849  OD1 ASN A 111      33.774  37.253   5.793  1.00 62.21           O  
ATOM    850  ND2 ASN A 111      34.896  38.591   4.348  1.00 63.23           N  
ATOM    851  N   LEU A 112      37.360  33.515   6.127  1.00 49.94           N  
ATOM    852  CA  LEU A 112      38.571  32.702   6.096  1.00 49.38           C  
ATOM    853  C   LEU A 112      38.361  31.270   5.596  1.00 50.18           C  
ATOM    854  O   LEU A 112      37.288  30.695   5.781  1.00 48.79           O  
ATOM    855  CB  LEU A 112      39.169  32.649   7.512  1.00 46.95           C  
ATOM    856  CG  LEU A 112      39.582  33.988   8.114  1.00 44.88           C  
ATOM    857  CD1 LEU A 112      39.713  33.942   9.632  1.00 43.28           C  
ATOM    858  CD2 LEU A 112      40.861  34.393   7.474  1.00 43.21           C  
ATOM    859  N   PRO A 113      39.414  30.668   4.994  1.00 51.06           N  
ATOM    860  CA  PRO A 113      39.382  29.300   4.466  1.00 51.50           C  
ATOM    861  C   PRO A 113      38.999  28.376   5.597  1.00 52.40           C  
ATOM    862  O   PRO A 113      39.447  28.575   6.729  1.00 51.43           O  
ATOM    863  CB  PRO A 113      40.842  29.049   4.074  1.00 51.12           C  
ATOM    864  CG  PRO A 113      41.337  30.395   3.711  1.00 51.64           C  
ATOM    865  CD  PRO A 113      40.757  31.255   4.811  1.00 50.94           C  
ATOM    866  N   ARG A 114      38.133  27.408   5.327  1.00 53.93           N  
ATOM    867  CA  ARG A 114      37.770  26.493   6.390  1.00 56.24           C  
ATOM    868  C   ARG A 114      39.050  25.741   6.682  1.00 55.97           C  
ATOM    869  O   ARG A 114      39.759  25.321   5.765  1.00 56.42           O  
ATOM    870  CB  ARG A 114      36.668  25.526   5.973  1.00 58.71           C  
ATOM    871  CG  ARG A 114      35.613  25.367   7.069  1.00 62.54           C  
ATOM    872  CD  ARG A 114      34.605  24.277   6.763  1.00 65.27           C  
ATOM    873  NE  ARG A 114      35.044  22.992   7.289  1.00 67.91           N  
ATOM    874  CZ  ARG A 114      34.997  21.844   6.622  1.00 69.37           C  
ATOM    875  NH1 ARG A 114      34.527  21.791   5.373  1.00 69.09           N  
ATOM    876  NH2 ARG A 114      35.429  20.739   7.219  1.00 70.56           N  
ATOM    877  N   LEU A 115      39.383  25.654   7.958  1.00 55.40           N  
ATOM    878  CA  LEU A 115      40.600  24.990   8.375  1.00 54.21           C  
ATOM    879  C   LEU A 115      40.353  23.499   8.368  1.00 53.44           C  
ATOM    880  O   LEU A 115      39.374  23.017   8.943  1.00 53.80           O  
ATOM    881  CB  LEU A 115      41.022  25.488   9.759  1.00 54.47           C  
ATOM    882  CG  LEU A 115      42.429  25.110  10.213  1.00 54.92           C  
ATOM    883  CD1 LEU A 115      43.443  25.270   9.089  1.00 56.35           C  
ATOM    884  CD2 LEU A 115      42.809  25.946  11.396  1.00 54.92           C  
ATOM    885  N   VAL A 116      41.239  22.786   7.685  1.00 52.59           N  
ATOM    886  CA  VAL A 116      41.158  21.342   7.524  1.00 51.82           C  
ATOM    887  C   VAL A 116      42.393  20.722   8.149  1.00 50.78           C  
ATOM    888  O   VAL A 116      43.444  21.355   8.207  1.00 50.47           O  
ATOM    889  CB  VAL A 116      41.110  20.990   6.019  1.00 52.16           C  
ATOM    890  CG1 VAL A 116      42.334  21.543   5.321  1.00 51.99           C  
ATOM    891  CG2 VAL A 116      41.023  19.490   5.811  1.00 54.02           C  
ATOM    892  N   ARG A 117      42.285  19.488   8.620  1.00 50.01           N  
ATOM    893  CA  ARG A 117      43.454  18.885   9.231  1.00 49.48           C  
ATOM    894  C   ARG A 117      44.162  17.848   8.396  1.00 48.02           C  
ATOM    895  O   ARG A 117      43.536  17.075   7.695  1.00 47.86           O  
ATOM    896  CB  ARG A 117      43.144  18.350  10.625  1.00 49.49           C  
ATOM    897  CG  ARG A 117      41.799  17.716  10.795  1.00 49.04           C  
ATOM    898  CD  ARG A 117      41.734  17.173  12.207  1.00 49.08           C  
ATOM    899  NE  ARG A 117      40.632  16.233  12.397  1.00 51.28           N  
ATOM    900  CZ  ARG A 117      39.824  16.214  13.459  1.00 50.38           C  
ATOM    901  NH1 ARG A 117      39.979  17.082  14.456  1.00 50.12           N  
ATOM    902  NH2 ARG A 117      38.821  15.349  13.496  1.00 51.25           N  
ATOM    903  N   PRO A 118      45.497  17.892   8.388  1.00 47.55           N  
ATOM    904  CA  PRO A 118      46.271  16.925   7.611  1.00 47.97           C  
ATOM    905  C   PRO A 118      46.207  15.571   8.314  1.00 48.50           C  
ATOM    906  O   PRO A 118      45.705  15.465   9.430  1.00 50.42           O  
ATOM    907  CB  PRO A 118      47.704  17.483   7.669  1.00 45.96           C  
ATOM    908  CG  PRO A 118      47.548  18.891   8.096  1.00 45.91           C  
ATOM    909  CD  PRO A 118      46.387  18.859   9.045  1.00 46.35           C  
ATOM    910  N   GLU A 119      46.717  14.539   7.652  1.00 48.01           N  
ATOM    911  CA  GLU A 119      46.740  13.203   8.221  1.00 46.63           C  
ATOM    912  C   GLU A 119      47.511  13.311   9.521  1.00 44.21           C  
ATOM    913  O   GLU A 119      48.248  14.286   9.727  1.00 44.60           O  
ATOM    914  CB  GLU A 119      47.497  12.254   7.296  1.00 48.32           C  
ATOM    915  CG  GLU A 119      47.172  12.365   5.830  1.00 50.17           C  
ATOM    916  CD  GLU A 119      48.119  11.526   5.003  1.00 54.54           C  
ATOM    917  OE1 GLU A 119      49.186  11.155   5.546  1.00 56.86           O  
ATOM    918  OE2 GLU A 119      47.813  11.235   3.818  1.00 56.38           O  
ATOM    919  N   VAL A 120      47.403  12.279  10.348  1.00 41.36           N  
ATOM    920  CA  VAL A 120      48.073  12.253  11.629  1.00 40.28           C  
ATOM    921  C   VAL A 120      49.576  12.277  11.478  1.00 41.64           C  
ATOM    922  O   VAL A 120      50.258  12.920  12.249  1.00 42.74           O  
ATOM    923  CB  VAL A 120      47.603  11.042  12.480  1.00 38.62           C  
ATOM    924  CG1 VAL A 120      48.341  10.975  13.811  1.00 34.21           C  
ATOM    925  CG2 VAL A 120      46.110  11.161  12.725  1.00 37.49           C  
ATOM    926  N   ASP A 121      50.097  11.588  10.477  1.00 43.86           N  
ATOM    927  CA  ASP A 121      51.541  11.561  10.246  1.00 46.02           C  
ATOM    928  C   ASP A 121      52.044  12.939   9.935  1.00 45.25           C  
ATOM    929  O   ASP A 121      53.096  13.351  10.402  1.00 45.87           O  
ATOM    930  CB  ASP A 121      51.869  10.694   9.042  1.00 51.23           C  
ATOM    931  CG  ASP A 121      51.771   9.228   9.340  1.00 55.20           C  
ATOM    932  OD1 ASP A 121      52.059   8.845  10.502  1.00 57.30           O  
ATOM    933  OD2 ASP A 121      51.422   8.467   8.400  1.00 58.38           O  
ATOM    934  N   VAL A 122      51.323  13.607   9.046  1.00 44.62           N  
ATOM    935  CA  VAL A 122      51.663  14.954   8.641  1.00 43.96           C  
ATOM    936  C   VAL A 122      51.777  15.768   9.940  1.00 43.70           C  
ATOM    937  O   VAL A 122      52.877  16.209  10.306  1.00 43.89           O  
ATOM    938  CB  VAL A 122      50.573  15.528   7.704  1.00 43.66           C  
ATOM    939  CG1 VAL A 122      51.027  16.827   7.092  1.00 43.85           C  
ATOM    940  CG2 VAL A 122      50.270  14.546   6.592  1.00 43.80           C  
ATOM    941  N   MET A 123      50.678  15.826  10.699  1.00 41.72           N  
ATOM    942  CA  MET A 123      50.645  16.560  11.959  1.00 39.04           C  
ATOM    943  C   MET A 123      51.651  16.167  13.020  1.00 37.67           C  
ATOM    944  O   MET A 123      52.224  17.042  13.682  1.00 38.98           O  
ATOM    945  CB  MET A 123      49.254  16.542  12.553  1.00 38.83           C  
ATOM    946  CG  MET A 123      48.283  17.314  11.735  1.00 39.12           C  
ATOM    947  SD  MET A 123      46.707  17.218  12.514  1.00 41.55           S  
ATOM    948  CE  MET A 123      46.383  19.002  12.656  1.00 47.06           C  
ATOM    949  N   CYS A 124      51.893  14.876  13.195  1.00 36.44           N  
ATOM    950  CA  CYS A 124      52.850  14.445  14.212  1.00 34.94           C  
ATOM    951  C   CYS A 124      54.291  14.733  13.830  1.00 33.67           C  
ATOM    952  O   CYS A 124      55.156  14.872  14.699  1.00 33.68           O  
ATOM    953  CB  CYS A 124      52.688  12.957  14.561  1.00 35.20           C  
ATOM    954  SG  CYS A 124      51.413  12.578  15.802  1.00 33.63           S  
ATOM    955  N   THR A 125      54.575  14.812  12.543  1.00 33.32           N  
ATOM    956  CA  THR A 125      55.944  15.081  12.141  1.00 35.32           C  
ATOM    957  C   THR A 125      56.242  16.556  12.431  1.00 34.71           C  
ATOM    958  O   THR A 125      57.140  16.889  13.224  1.00 32.99           O  
ATOM    959  CB  THR A 125      56.134  14.738  10.666  1.00 37.49           C  
ATOM    960  OG1 THR A 125      55.588  13.438  10.431  1.00 39.09           O  
ATOM    961  CG2 THR A 125      57.630  14.724  10.305  1.00 39.39           C  
ATOM    962  N   ALA A 126      55.401  17.411  11.848  1.00 34.10           N  
ATOM    963  CA  ALA A 126      55.451  18.852  12.011  1.00 33.29           C  
ATOM    964  C   ALA A 126      55.618  19.189  13.490  1.00 34.22           C  
ATOM    965  O   ALA A 126      56.439  20.024  13.879  1.00 34.42           O  
ATOM    966  CB  ALA A 126      54.170  19.428  11.514  1.00 33.22           C  
ATOM    967  N   PHE A 127      54.800  18.541  14.304  1.00 34.16           N  
ATOM    968  CA  PHE A 127      54.837  18.729  15.736  1.00 33.85           C  
ATOM    969  C   PHE A 127      56.218  18.464  16.261  1.00 35.96           C  
ATOM    970  O   PHE A 127      56.750  19.255  17.020  1.00 38.32           O  
ATOM    971  CB  PHE A 127      53.855  17.778  16.425  1.00 29.80           C  
ATOM    972  CG  PHE A 127      53.907  17.842  17.917  1.00 26.72           C  
ATOM    973  CD1 PHE A 127      53.277  18.863  18.598  1.00 25.38           C  
ATOM    974  CD2 PHE A 127      54.591  16.884  18.640  1.00 26.04           C  
ATOM    975  CE1 PHE A 127      53.327  18.928  19.957  1.00 23.05           C  
ATOM    976  CE2 PHE A 127      54.648  16.941  20.008  1.00 24.51           C  
ATOM    977  CZ  PHE A 127      54.015  17.966  20.671  1.00 25.12           C  
ATOM    978  N   HIS A 128      56.818  17.347  15.882  1.00 37.73           N  
ATOM    979  CA  HIS A 128      58.137  17.074  16.418  1.00 39.69           C  
ATOM    980  C   HIS A 128      59.206  17.969  15.844  1.00 41.04           C  
ATOM    981  O   HIS A 128      60.139  18.319  16.551  1.00 42.24           O  
ATOM    982  CB  HIS A 128      58.496  15.600  16.302  1.00 39.85           C  
ATOM    983  CG  HIS A 128      57.756  14.742  17.275  1.00 40.46           C  
ATOM    984  ND1 HIS A 128      56.989  13.664  16.891  1.00 40.89           N  
ATOM    985  CD2 HIS A 128      57.588  14.861  18.613  1.00 41.82           C  
ATOM    986  CE1 HIS A 128      56.375  13.159  17.947  1.00 40.67           C  
ATOM    987  NE2 HIS A 128      56.719  13.870  19.005  1.00 41.85           N  
ATOM    988  N   ASP A 129      59.054  18.367  14.580  1.00 42.62           N  
ATOM    989  CA  ASP A 129      60.019  19.259  13.932  1.00 43.69           C  
ATOM    990  C   ASP A 129      60.121  20.557  14.754  1.00 44.29           C  
ATOM    991  O   ASP A 129      61.221  20.925  15.195  1.00 45.99           O  
ATOM    992  CB  ASP A 129      59.598  19.556  12.490  1.00 44.75           C  
ATOM    993  CG  ASP A 129      60.706  20.216  11.674  1.00 46.93           C  
ATOM    994  OD1 ASP A 129      61.901  19.930  11.941  1.00 46.97           O  
ATOM    995  OD2 ASP A 129      60.376  21.016  10.758  1.00 47.12           O  
ATOM    996  N   ASN A 130      58.985  21.212  15.013  1.00 43.29           N  
ATOM    997  CA  ASN A 130      58.981  22.431  15.815  1.00 42.63           C  
ATOM    998  C   ASN A 130      57.658  22.586  16.538  1.00 41.68           C  
ATOM    999  O   ASN A 130      56.716  23.181  15.997  1.00 42.73           O  
ATOM   1000  CB  ASN A 130      59.261  23.669  14.936  1.00 44.31           C  
ATOM   1001  CG  ASN A 130      59.721  24.899  15.756  1.00 45.53           C  
ATOM   1002  OD1 ASN A 130      59.335  25.076  16.916  1.00 47.20           O  
ATOM   1003  ND2 ASN A 130      60.552  25.738  15.154  1.00 45.71           N  
ATOM   1004  N   GLU A 131      57.577  22.092  17.767  1.00 41.35           N  
ATOM   1005  CA  GLU A 131      56.323  22.202  18.509  1.00 43.42           C  
ATOM   1006  C   GLU A 131      55.903  23.631  18.859  1.00 44.06           C  
ATOM   1007  O   GLU A 131      54.710  23.892  19.048  1.00 45.56           O  
ATOM   1008  CB  GLU A 131      56.227  21.216  19.715  1.00 44.02           C  
ATOM   1009  CG  GLU A 131      57.301  21.285  20.807  1.00 44.94           C  
ATOM   1010  CD  GLU A 131      57.346  20.036  21.716  1.00 45.97           C  
ATOM   1011  OE1 GLU A 131      57.572  18.918  21.177  1.00 47.26           O  
ATOM   1012  OE2 GLU A 131      57.194  20.175  22.962  1.00 43.26           O  
ATOM   1013  N   GLU A 132      56.860  24.559  18.907  1.00 43.67           N  
ATOM   1014  CA  GLU A 132      56.541  25.964  19.180  1.00 43.81           C  
ATOM   1015  C   GLU A 132      55.823  26.534  17.938  1.00 42.48           C  
ATOM   1016  O   GLU A 132      54.761  27.165  18.063  1.00 42.65           O  
ATOM   1017  CB  GLU A 132      57.800  26.782  19.467  1.00 45.58           C  
ATOM   1018  CG  GLU A 132      58.671  26.242  20.609  1.00 52.02           C  
ATOM   1019  CD  GLU A 132      58.222  26.675  22.018  1.00 54.33           C  
ATOM   1020  OE1 GLU A 132      58.586  27.800  22.442  1.00 57.31           O  
ATOM   1021  OE2 GLU A 132      57.542  25.884  22.719  1.00 55.72           O  
ATOM   1022  N   THR A 133      56.386  26.332  16.744  1.00 38.40           N  
ATOM   1023  CA  THR A 133      55.715  26.832  15.556  1.00 36.77           C  
ATOM   1024  C   THR A 133      54.375  26.084  15.504  1.00 36.80           C  
ATOM   1025  O   THR A 133      53.303  26.703  15.333  1.00 36.91           O  
ATOM   1026  CB  THR A 133      56.533  26.561  14.239  1.00 38.33           C  
ATOM   1027  OG1 THR A 133      57.817  27.201  14.299  1.00 36.61           O  
ATOM   1028  CG2 THR A 133      55.785  27.071  12.997  1.00 37.47           C  
ATOM   1029  N   PHE A 134      54.424  24.773  15.772  1.00 33.92           N  
ATOM   1030  CA  PHE A 134      53.223  23.979  15.728  1.00 29.94           C  
ATOM   1031  C   PHE A 134      52.132  24.489  16.643  1.00 28.31           C  
ATOM   1032  O   PHE A 134      50.965  24.529  16.268  1.00 28.35           O  
ATOM   1033  CB  PHE A 134      53.516  22.525  16.029  1.00 27.62           C  
ATOM   1034  CG  PHE A 134      52.334  21.622  15.789  1.00 25.42           C  
ATOM   1035  CD1 PHE A 134      51.972  21.267  14.498  1.00 24.23           C  
ATOM   1036  CD2 PHE A 134      51.526  21.200  16.851  1.00 24.46           C  
ATOM   1037  CE1 PHE A 134      50.788  20.512  14.260  1.00 24.43           C  
ATOM   1038  CE2 PHE A 134      50.345  20.452  16.627  1.00 23.49           C  
ATOM   1039  CZ  PHE A 134      49.976  20.109  15.333  1.00 23.00           C  
ATOM   1040  N   LEU A 135      52.517  24.910  17.832  1.00 27.97           N  
ATOM   1041  CA  LEU A 135      51.561  25.402  18.824  1.00 27.81           C  
ATOM   1042  C   LEU A 135      51.165  26.858  18.657  1.00 27.08           C  
ATOM   1043  O   LEU A 135      50.070  27.262  19.038  1.00 27.53           O  
ATOM   1044  CB  LEU A 135      52.095  25.146  20.228  1.00 30.17           C  
ATOM   1045  CG  LEU A 135      51.667  23.820  20.873  1.00 29.13           C  
ATOM   1046  CD1 LEU A 135      52.441  23.622  22.148  1.00 31.78           C  
ATOM   1047  CD2 LEU A 135      50.183  23.874  21.194  1.00 28.31           C  
ATOM   1048  N   LYS A 136      52.068  27.649  18.094  1.00 27.55           N  
ATOM   1049  CA  LYS A 136      51.791  29.042  17.812  1.00 26.12           C  
ATOM   1050  C   LYS A 136      50.704  29.069  16.752  1.00 24.98           C  
ATOM   1051  O   LYS A 136      49.754  29.826  16.861  1.00 24.18           O  
ATOM   1052  CB  LYS A 136      53.019  29.717  17.222  1.00 28.94           C  
ATOM   1053  CG  LYS A 136      54.036  30.279  18.195  1.00 29.58           C  
ATOM   1054  CD  LYS A 136      55.008  31.162  17.394  1.00 32.55           C  
ATOM   1055  CE  LYS A 136      56.189  31.722  18.226  1.00 36.15           C  
ATOM   1056  NZ  LYS A 136      57.329  30.752  18.457  1.00 38.10           N  
ATOM   1057  N   LYS A 137      50.829  28.220  15.733  1.00 24.96           N  
ATOM   1058  CA  LYS A 137      49.847  28.167  14.634  1.00 24.22           C  
ATOM   1059  C   LYS A 137      48.461  27.798  15.127  1.00 23.17           C  
ATOM   1060  O   LYS A 137      47.462  28.126  14.514  1.00 22.81           O  
ATOM   1061  CB  LYS A 137      50.299  27.168  13.573  1.00 26.09           C  
ATOM   1062  CG  LYS A 137      49.840  27.483  12.189  1.00 29.66           C  
ATOM   1063  CD  LYS A 137      51.020  27.406  11.193  1.00 33.90           C  
ATOM   1064  CE  LYS A 137      50.611  27.821   9.742  1.00 36.38           C  
ATOM   1065  NZ  LYS A 137      51.751  27.650   8.756  1.00 37.98           N  
ATOM   1066  N   TYR A 138      48.395  27.152  16.282  1.00 22.68           N  
ATOM   1067  CA  TYR A 138      47.102  26.763  16.815  1.00 20.68           C  
ATOM   1068  C   TYR A 138      46.422  27.931  17.483  1.00 20.64           C  
ATOM   1069  O   TYR A 138      45.206  28.118  17.305  1.00 22.81           O  
ATOM   1070  CB  TYR A 138      47.246  25.595  17.792  1.00 20.38           C  
ATOM   1071  CG  TYR A 138      45.984  25.264  18.585  1.00 18.44           C  
ATOM   1072  CD1 TYR A 138      44.903  24.669  17.943  1.00 19.12           C  
ATOM   1073  CD2 TYR A 138      45.896  25.480  19.969  1.00 13.71           C  
ATOM   1074  CE1 TYR A 138      43.793  24.289  18.632  1.00 17.92           C  
ATOM   1075  CE2 TYR A 138      44.762  25.102  20.659  1.00 17.13           C  
ATOM   1076  CZ  TYR A 138      43.728  24.502  19.980  1.00 15.07           C  
ATOM   1077  OH  TYR A 138      42.602  24.054  20.595  1.00 20.30           O  
ATOM   1078  N   LEU A 139      47.142  28.623  18.369  1.00 19.86           N  
ATOM   1079  CA  LEU A 139      46.588  29.804  19.068  1.00 19.07           C  
ATOM   1080  C   LEU A 139      46.054  30.747  18.001  1.00 19.25           C  
ATOM   1081  O   LEU A 139      44.899  31.159  18.026  1.00 19.99           O  
ATOM   1082  CB  LEU A 139      47.677  30.545  19.858  1.00 15.23           C  
ATOM   1083  CG  LEU A 139      48.208  29.835  21.085  1.00 13.53           C  
ATOM   1084  CD1 LEU A 139      49.441  30.489  21.612  1.00 12.22           C  
ATOM   1085  CD2 LEU A 139      47.149  29.784  22.099  1.00 13.05           C  
ATOM   1086  N   TYR A 140      46.916  31.047  17.049  1.00 20.20           N  
ATOM   1087  CA  TYR A 140      46.617  31.889  15.924  1.00 21.43           C  
ATOM   1088  C   TYR A 140      45.340  31.528  15.167  1.00 23.15           C  
ATOM   1089  O   TYR A 140      44.463  32.385  14.983  1.00 24.87           O  
ATOM   1090  CB  TYR A 140      47.819  31.844  14.985  1.00 23.83           C  
ATOM   1091  CG  TYR A 140      47.577  32.420  13.629  1.00 25.66           C  
ATOM   1092  CD1 TYR A 140      47.509  33.809  13.427  1.00 26.39           C  
ATOM   1093  CD2 TYR A 140      47.414  31.592  12.540  1.00 24.01           C  
ATOM   1094  CE1 TYR A 140      47.281  34.342  12.155  1.00 25.04           C  
ATOM   1095  CE2 TYR A 140      47.193  32.110  11.279  1.00 25.94           C  
ATOM   1096  CZ  TYR A 140      47.137  33.481  11.084  1.00 25.81           C  
ATOM   1097  OH  TYR A 140      47.044  33.985   9.805  1.00 26.97           O  
ATOM   1098  N   GLU A 141      45.203  30.286  14.715  1.00 23.62           N  
ATOM   1099  CA  GLU A 141      44.006  29.934  13.944  1.00 22.66           C  
ATOM   1100  C   GLU A 141      42.737  30.014  14.740  1.00 22.89           C  
ATOM   1101  O   GLU A 141      41.707  30.479  14.235  1.00 25.62           O  
ATOM   1102  CB  GLU A 141      44.151  28.574  13.300  1.00 24.57           C  
ATOM   1103  CG  GLU A 141      45.394  28.432  12.393  1.00 25.33           C  
ATOM   1104  CD  GLU A 141      45.279  29.162  11.051  1.00 28.71           C  
ATOM   1105  OE1 GLU A 141      44.260  29.829  10.782  1.00 28.17           O  
ATOM   1106  OE2 GLU A 141      46.229  29.070  10.238  1.00 32.01           O  
ATOM   1107  N   ILE A 142      42.796  29.587  15.995  1.00 20.72           N  
ATOM   1108  CA  ILE A 142      41.627  29.655  16.865  1.00 19.70           C  
ATOM   1109  C   ILE A 142      41.251  31.107  17.241  1.00 19.60           C  
ATOM   1110  O   ILE A 142      40.069  31.442  17.374  1.00 20.01           O  
ATOM   1111  CB  ILE A 142      41.854  28.869  18.174  1.00 19.27           C  
ATOM   1112  CG1 ILE A 142      42.127  27.417  17.876  1.00 18.04           C  
ATOM   1113  CG2 ILE A 142      40.602  28.933  19.028  1.00 19.92           C  
ATOM   1114  CD1 ILE A 142      40.944  26.746  17.249  1.00 17.52           C  
ATOM   1115  N   ALA A 143      42.277  31.944  17.426  1.00 18.95           N  
ATOM   1116  CA  ALA A 143      42.157  33.361  17.789  1.00 16.68           C  
ATOM   1117  C   ALA A 143      41.530  34.277  16.740  1.00 16.35           C  
ATOM   1118  O   ALA A 143      40.687  35.112  17.045  1.00 17.79           O  
ATOM   1119  CB  ALA A 143      43.533  33.892  18.163  1.00 16.28           C  
ATOM   1120  N   ARG A 144      41.989  34.156  15.510  1.00 16.05           N  
ATOM   1121  CA  ARG A 144      41.511  34.979  14.434  1.00 16.35           C  
ATOM   1122  C   ARG A 144      40.096  34.588  14.066  1.00 19.24           C  
ATOM   1123  O   ARG A 144      39.345  35.403  13.485  1.00 20.22           O  
ATOM   1124  CB  ARG A 144      42.422  34.799  13.229  1.00 16.30           C  
ATOM   1125  CG  ARG A 144      42.352  33.389  12.654  1.00 18.83           C  
ATOM   1126  CD  ARG A 144      43.505  33.060  11.719  1.00 17.82           C  
ATOM   1127  NE  ARG A 144      43.350  33.763  10.475  1.00 23.52           N  
ATOM   1128  CZ  ARG A 144      43.795  33.337   9.304  1.00 24.18           C  
ATOM   1129  NH1 ARG A 144      44.479  32.212   9.210  1.00 25.00           N  
ATOM   1130  NH2 ARG A 144      43.581  34.076   8.235  1.00 24.69           N  
ATOM   1131  N   ARG A 145      39.741  33.340  14.369  1.00 20.32           N  
ATOM   1132  CA  ARG A 145      38.424  32.816  14.050  1.00 20.06           C  
ATOM   1133  C   ARG A 145      37.416  33.101  15.146  1.00 21.52           C  
ATOM   1134  O   ARG A 145      36.212  33.238  14.903  1.00 21.17           O  
ATOM   1135  CB  ARG A 145      38.530  31.339  13.724  1.00 21.53           C  
ATOM   1136  CG  ARG A 145      39.453  31.068  12.506  1.00 23.01           C  
ATOM   1137  CD  ARG A 145      39.043  29.796  11.658  1.00 26.90           C  
ATOM   1138  NE  ARG A 145      39.780  29.605  10.387  1.00 21.79           N  
ATOM   1139  CZ  ARG A 145      41.105  29.544  10.318  1.00 21.32           C  
ATOM   1140  NH1 ARG A 145      41.810  29.644  11.436  1.00 19.36           N  
ATOM   1141  NH2 ARG A 145      41.726  29.449   9.144  1.00 20.55           N  
ATOM   1142  N   HIS A 146      37.905  33.233  16.369  1.00 23.18           N  
ATOM   1143  CA  HIS A 146      37.026  33.534  17.489  1.00 23.00           C  
ATOM   1144  C   HIS A 146      37.677  34.718  18.162  1.00 23.38           C  
ATOM   1145  O   HIS A 146      38.360  34.564  19.185  1.00 22.68           O  
ATOM   1146  CB  HIS A 146      36.952  32.358  18.463  1.00 22.93           C  
ATOM   1147  CG  HIS A 146      36.458  31.086  17.849  1.00 23.06           C  
ATOM   1148  ND1 HIS A 146      35.142  30.688  17.915  1.00 23.48           N  
ATOM   1149  CD2 HIS A 146      37.109  30.118  17.158  1.00 22.86           C  
ATOM   1150  CE1 HIS A 146      35.002  29.534  17.293  1.00 22.42           C  
ATOM   1151  NE2 HIS A 146      36.181  29.168  16.825  1.00 23.31           N  
ATOM   1152  N   PRO A 147      37.403  35.931  17.637  1.00 23.66           N  
ATOM   1153  CA  PRO A 147      37.937  37.213  18.118  1.00 22.35           C  
ATOM   1154  C   PRO A 147      37.669  37.609  19.563  1.00 23.28           C  
ATOM   1155  O   PRO A 147      38.321  38.518  20.052  1.00 24.97           O  
ATOM   1156  CB  PRO A 147      37.351  38.223  17.124  1.00 22.52           C  
ATOM   1157  CG  PRO A 147      36.013  37.636  16.789  1.00 21.71           C  
ATOM   1158  CD  PRO A 147      36.350  36.150  16.612  1.00 23.15           C  
ATOM   1159  N   TYR A 148      36.716  36.955  20.232  1.00 23.42           N  
ATOM   1160  CA  TYR A 148      36.367  37.238  21.631  1.00 22.81           C  
ATOM   1161  C   TYR A 148      36.638  36.049  22.537  1.00 23.56           C  
ATOM   1162  O   TYR A 148      36.036  35.931  23.574  1.00 24.18           O  
ATOM   1163  CB  TYR A 148      34.895  37.588  21.767  1.00 22.76           C  
ATOM   1164  CG  TYR A 148      34.512  38.871  21.091  1.00 25.13           C  
ATOM   1165  CD1 TYR A 148      34.321  38.919  19.718  1.00 26.31           C  
ATOM   1166  CD2 TYR A 148      34.347  40.056  21.819  1.00 25.69           C  
ATOM   1167  CE1 TYR A 148      33.974  40.113  19.083  1.00 26.73           C  
ATOM   1168  CE2 TYR A 148      34.003  41.256  21.189  1.00 23.76           C  
ATOM   1169  CZ  TYR A 148      33.818  41.272  19.824  1.00 25.31           C  
ATOM   1170  OH  TYR A 148      33.477  42.431  19.160  1.00 28.39           O  
ATOM   1171  N   PHE A 149      37.543  35.155  22.154  1.00 24.28           N  
ATOM   1172  CA  PHE A 149      37.833  33.993  22.980  1.00 22.42           C  
ATOM   1173  C   PHE A 149      38.586  34.434  24.222  1.00 21.47           C  
ATOM   1174  O   PHE A 149      39.598  35.107  24.123  1.00 21.86           O  
ATOM   1175  CB  PHE A 149      38.660  32.969  22.182  1.00 22.81           C  
ATOM   1176  CG  PHE A 149      38.465  31.522  22.622  1.00 21.88           C  
ATOM   1177  CD1 PHE A 149      39.065  31.028  23.779  1.00 23.70           C  
ATOM   1178  CD2 PHE A 149      37.773  30.626  21.822  1.00 21.20           C  
ATOM   1179  CE1 PHE A 149      38.980  29.659  24.115  1.00 17.68           C  
ATOM   1180  CE2 PHE A 149      37.696  29.298  22.153  1.00 19.41           C  
ATOM   1181  CZ  PHE A 149      38.309  28.824  23.301  1.00 20.11           C  
ATOM   1182  N   TYR A 150      38.054  34.065  25.386  1.00 21.69           N  
ATOM   1183  CA  TYR A 150      38.623  34.362  26.694  1.00 20.00           C  
ATOM   1184  C   TYR A 150      40.072  33.928  26.651  1.00 21.83           C  
ATOM   1185  O   TYR A 150      40.375  32.726  26.655  1.00 22.77           O  
ATOM   1186  CB  TYR A 150      37.867  33.541  27.723  1.00 19.90           C  
ATOM   1187  CG  TYR A 150      38.062  33.893  29.185  1.00 20.45           C  
ATOM   1188  CD1 TYR A 150      38.540  35.157  29.587  1.00 18.98           C  
ATOM   1189  CD2 TYR A 150      37.712  32.962  30.176  1.00 19.44           C  
ATOM   1190  CE1 TYR A 150      38.659  35.478  30.929  1.00 19.67           C  
ATOM   1191  CE2 TYR A 150      37.825  33.272  31.507  1.00 21.33           C  
ATOM   1192  CZ  TYR A 150      38.299  34.533  31.884  1.00 21.96           C  
ATOM   1193  OH  TYR A 150      38.396  34.815  33.222  1.00 20.94           O  
ATOM   1194  N   ALA A 151      40.958  34.913  26.542  1.00 22.60           N  
ATOM   1195  CA  ALA A 151      42.391  34.692  26.442  1.00 22.17           C  
ATOM   1196  C   ALA A 151      42.989  33.636  27.357  1.00 23.53           C  
ATOM   1197  O   ALA A 151      43.642  32.705  26.863  1.00 25.07           O  
ATOM   1198  CB  ALA A 151      43.122  35.989  26.577  1.00 20.66           C  
ATOM   1199  N   PRO A 152      42.782  33.751  28.693  1.00 22.94           N  
ATOM   1200  CA  PRO A 152      43.311  32.792  29.677  1.00 23.40           C  
ATOM   1201  C   PRO A 152      42.923  31.348  29.381  1.00 23.91           C  
ATOM   1202  O   PRO A 152      43.764  30.429  29.475  1.00 23.33           O  
ATOM   1203  CB  PRO A 152      42.676  33.270  30.985  1.00 23.09           C  
ATOM   1204  CG  PRO A 152      42.629  34.730  30.788  1.00 20.20           C  
ATOM   1205  CD  PRO A 152      42.107  34.860  29.390  1.00 22.02           C  
ATOM   1206  N   GLU A 153      41.648  31.147  29.031  1.00 24.03           N  
ATOM   1207  CA  GLU A 153      41.149  29.822  28.716  1.00 23.39           C  
ATOM   1208  C   GLU A 153      41.811  29.301  27.474  1.00 23.02           C  
ATOM   1209  O   GLU A 153      42.061  28.113  27.370  1.00 26.33           O  
ATOM   1210  CB  GLU A 153      39.646  29.804  28.574  1.00 23.61           C  
ATOM   1211  CG  GLU A 153      38.957  29.647  29.902  1.00 28.76           C  
ATOM   1212  CD  GLU A 153      39.217  28.286  30.565  1.00 31.15           C  
ATOM   1213  OE1 GLU A 153      38.705  27.272  30.020  1.00 33.70           O  
ATOM   1214  OE2 GLU A 153      39.907  28.232  31.619  1.00 26.77           O  
ATOM   1215  N   LEU A 154      42.135  30.171  26.542  1.00 20.36           N  
ATOM   1216  CA  LEU A 154      42.795  29.698  25.353  1.00 20.61           C  
ATOM   1217  C   LEU A 154      44.173  29.106  25.699  1.00 21.72           C  
ATOM   1218  O   LEU A 154      44.593  28.123  25.093  1.00 24.55           O  
ATOM   1219  CB  LEU A 154      42.888  30.816  24.323  1.00 18.71           C  
ATOM   1220  CG  LEU A 154      43.426  30.449  22.935  1.00 19.17           C  
ATOM   1221  CD1 LEU A 154      42.891  29.115  22.481  1.00 19.75           C  
ATOM   1222  CD2 LEU A 154      43.050  31.524  21.935  1.00 15.18           C  
ATOM   1223  N   LEU A 155      44.851  29.617  26.715  1.00 20.59           N  
ATOM   1224  CA  LEU A 155      46.157  29.051  27.045  1.00 22.22           C  
ATOM   1225  C   LEU A 155      46.021  27.626  27.587  1.00 24.10           C  
ATOM   1226  O   LEU A 155      46.953  26.826  27.441  1.00 26.33           O  
ATOM   1227  CB  LEU A 155      46.905  29.885  28.080  1.00 21.43           C  
ATOM   1228  CG  LEU A 155      47.357  31.268  27.657  1.00 20.10           C  
ATOM   1229  CD1 LEU A 155      48.002  31.853  28.845  1.00 18.63           C  
ATOM   1230  CD2 LEU A 155      48.316  31.208  26.503  1.00 19.03           C  
ATOM   1231  N   PHE A 156      44.907  27.359  28.275  1.00 22.85           N  
ATOM   1232  CA  PHE A 156      44.576  26.050  28.815  1.00 22.38           C  
ATOM   1233  C   PHE A 156      44.379  25.080  27.679  1.00 24.37           C  
ATOM   1234  O   PHE A 156      45.030  24.013  27.648  1.00 23.15           O  
ATOM   1235  CB  PHE A 156      43.254  26.099  29.545  1.00 24.09           C  
ATOM   1236  CG  PHE A 156      42.888  24.817  30.207  1.00 23.98           C  
ATOM   1237  CD1 PHE A 156      43.756  24.206  31.098  1.00 25.84           C  
ATOM   1238  CD2 PHE A 156      41.656  24.249  29.997  1.00 25.10           C  
ATOM   1239  CE1 PHE A 156      43.381  23.045  31.780  1.00 25.64           C  
ATOM   1240  CE2 PHE A 156      41.284  23.093  30.674  1.00 25.88           C  
ATOM   1241  CZ  PHE A 156      42.148  22.497  31.564  1.00 24.45           C  
ATOM   1242  N   PHE A 157      43.465  25.436  26.756  1.00 24.64           N  
ATOM   1243  CA  PHE A 157      43.180  24.579  25.601  1.00 24.28           C  
ATOM   1244  C   PHE A 157      44.455  24.277  24.889  1.00 24.20           C  
ATOM   1245  O   PHE A 157      44.625  23.167  24.450  1.00 26.52           O  
ATOM   1246  CB  PHE A 157      42.200  25.179  24.604  1.00 22.92           C  
ATOM   1247  CG  PHE A 157      40.783  25.169  25.068  1.00 26.30           C  
ATOM   1248  CD1 PHE A 157      40.357  26.024  26.070  1.00 28.87           C  
ATOM   1249  CD2 PHE A 157      39.871  24.319  24.522  1.00 26.70           C  
ATOM   1250  CE1 PHE A 157      39.030  26.017  26.520  1.00 28.93           C  
ATOM   1251  CE2 PHE A 157      38.547  24.315  24.973  1.00 29.98           C  
ATOM   1252  CZ  PHE A 157      38.137  25.171  25.978  1.00 28.03           C  
ATOM   1253  N   ALA A 158      45.362  25.244  24.791  1.00 24.62           N  
ATOM   1254  CA  ALA A 158      46.631  25.014  24.108  1.00 24.88           C  
ATOM   1255  C   ALA A 158      47.485  23.999  24.866  1.00 25.42           C  
ATOM   1256  O   ALA A 158      48.255  23.281  24.266  1.00 26.68           O  
ATOM   1257  CB  ALA A 158      47.392  26.322  23.917  1.00 24.37           C  
ATOM   1258  N   LYS A 159      47.325  23.926  26.180  1.00 26.60           N  
ATOM   1259  CA  LYS A 159      48.088  23.020  27.013  1.00 27.29           C  
ATOM   1260  C   LYS A 159      47.649  21.608  26.682  1.00 27.60           C  
ATOM   1261  O   LYS A 159      48.471  20.725  26.506  1.00 28.86           O  
ATOM   1262  CB  LYS A 159      47.766  23.326  28.466  1.00 29.99           C  
ATOM   1263  CG  LYS A 159      48.940  23.303  29.445  1.00 34.27           C  
ATOM   1264  CD  LYS A 159      48.574  24.003  30.771  1.00 37.10           C  
ATOM   1265  CE  LYS A 159      49.600  23.731  31.902  1.00 41.71           C  
ATOM   1266  NZ  LYS A 159      49.109  24.212  33.259  1.00 43.05           N  
ATOM   1267  N   ARG A 160      46.341  21.427  26.593  1.00 26.47           N  
ATOM   1268  CA  ARG A 160      45.694  20.170  26.283  1.00 25.89           C  
ATOM   1269  C   ARG A 160      45.877  19.743  24.855  1.00 27.32           C  
ATOM   1270  O   ARG A 160      45.894  18.566  24.521  1.00 29.85           O  
ATOM   1271  CB  ARG A 160      44.215  20.309  26.540  1.00 26.55           C  
ATOM   1272  CG  ARG A 160      43.994  20.708  27.963  1.00 31.43           C  
ATOM   1273  CD  ARG A 160      42.721  20.233  28.497  1.00 34.51           C  
ATOM   1274  NE  ARG A 160      41.602  21.034  28.038  1.00 40.14           N  
ATOM   1275  CZ  ARG A 160      40.443  20.520  27.629  1.00 43.86           C  
ATOM   1276  NH1 ARG A 160      40.261  19.193  27.607  1.00 44.52           N  
ATOM   1277  NH2 ARG A 160      39.444  21.334  27.294  1.00 45.29           N  
ATOM   1278  N   TYR A 161      45.990  20.717  23.985  1.00 26.89           N  
ATOM   1279  CA  TYR A 161      46.185  20.424  22.590  1.00 25.30           C  
ATOM   1280  C   TYR A 161      47.584  19.904  22.379  1.00 25.13           C  
ATOM   1281  O   TYR A 161      47.867  19.211  21.419  1.00 28.40           O  
ATOM   1282  CB  TYR A 161      45.950  21.699  21.808  1.00 21.91           C  
ATOM   1283  CG  TYR A 161      46.284  21.577  20.361  1.00 22.43           C  
ATOM   1284  CD1 TYR A 161      45.335  21.105  19.434  1.00 21.64           C  
ATOM   1285  CD2 TYR A 161      47.524  22.002  19.888  1.00 19.93           C  
ATOM   1286  CE1 TYR A 161      45.631  21.086  18.077  1.00 20.82           C  
ATOM   1287  CE2 TYR A 161      47.812  21.986  18.559  1.00 20.38           C  
ATOM   1288  CZ  TYR A 161      46.875  21.545  17.665  1.00 17.69           C  
ATOM   1289  OH  TYR A 161      47.166  21.649  16.345  1.00 21.96           O  
ATOM   1290  N   LYS A 162      48.481  20.284  23.264  1.00 23.56           N  
ATOM   1291  CA  LYS A 162      49.874  19.879  23.190  1.00 21.31           C  
ATOM   1292  C   LYS A 162      50.067  18.468  23.722  1.00 23.29           C  
ATOM   1293  O   LYS A 162      50.781  17.669  23.131  1.00 26.75           O  
ATOM   1294  CB  LYS A 162      50.715  20.848  23.994  1.00 16.90           C  
ATOM   1295  CG  LYS A 162      52.086  20.461  23.987  1.00 17.84           C  
ATOM   1296  CD  LYS A 162      52.820  21.302  24.918  1.00 19.69           C  
ATOM   1297  CE  LYS A 162      54.095  20.610  25.333  1.00 19.13           C  
ATOM   1298  NZ  LYS A 162      55.035  21.528  26.026  1.00 19.39           N  
ATOM   1299  N   ALA A 163      49.469  18.186  24.873  1.00 23.06           N  
ATOM   1300  CA  ALA A 163      49.533  16.892  25.500  1.00 21.49           C  
ATOM   1301  C   ALA A 163      48.902  15.797  24.634  1.00 23.49           C  
ATOM   1302  O   ALA A 163      49.246  14.641  24.779  1.00 26.78           O  
ATOM   1303  CB  ALA A 163      48.892  16.954  26.816  1.00 21.24           C  
ATOM   1304  N   ALA A 164      48.012  16.146  23.703  1.00 23.18           N  
ATOM   1305  CA  ALA A 164      47.387  15.163  22.817  1.00 22.78           C  
ATOM   1306  C   ALA A 164      48.367  14.661  21.781  1.00 23.30           C  
ATOM   1307  O   ALA A 164      48.263  13.530  21.311  1.00 23.24           O  
ATOM   1308  CB  ALA A 164      46.208  15.768  22.095  1.00 21.20           C  
ATOM   1309  N   PHE A 165      49.222  15.562  21.320  1.00 23.45           N  
ATOM   1310  CA  PHE A 165      50.177  15.233  20.291  1.00 23.92           C  
ATOM   1311  C   PHE A 165      51.381  14.569  20.926  1.00 28.18           C  
ATOM   1312  O   PHE A 165      51.954  13.615  20.371  1.00 29.59           O  
ATOM   1313  CB  PHE A 165      50.583  16.500  19.529  1.00 19.63           C  
ATOM   1314  CG  PHE A 165      49.577  16.937  18.504  1.00 15.97           C  
ATOM   1315  CD1 PHE A 165      49.622  16.442  17.204  1.00 15.90           C  
ATOM   1316  CD2 PHE A 165      48.554  17.776  18.849  1.00 12.95           C  
ATOM   1317  CE1 PHE A 165      48.643  16.788  16.261  1.00 14.96           C  
ATOM   1318  CE2 PHE A 165      47.584  18.120  17.932  1.00 15.51           C  
ATOM   1319  CZ  PHE A 165      47.629  17.615  16.627  1.00 15.96           C  
ATOM   1320  N   THR A 166      51.802  15.109  22.064  1.00 29.48           N  
ATOM   1321  CA  THR A 166      52.916  14.549  22.784  1.00 30.55           C  
ATOM   1322  C   THR A 166      52.550  13.104  23.076  1.00 30.88           C  
ATOM   1323  O   THR A 166      53.266  12.205  22.660  1.00 32.46           O  
ATOM   1324  CB  THR A 166      53.164  15.326  24.058  1.00 31.57           C  
ATOM   1325  OG1 THR A 166      53.667  16.629  23.716  1.00 35.56           O  
ATOM   1326  CG2 THR A 166      54.150  14.593  24.944  1.00 31.44           C  
ATOM   1327  N   GLU A 167      51.424  12.877  23.739  1.00 31.52           N  
ATOM   1328  CA  GLU A 167      50.979  11.514  24.032  1.00 33.84           C  
ATOM   1329  C   GLU A 167      50.634  10.753  22.745  1.00 33.30           C  
ATOM   1330  O   GLU A 167      51.389   9.888  22.308  1.00 35.96           O  
ATOM   1331  CB  GLU A 167      49.763  11.495  24.969  1.00 35.20           C  
ATOM   1332  CG  GLU A 167      49.097  10.129  25.087  1.00 39.30           C  
ATOM   1333  CD  GLU A 167      48.050  10.067  26.196  1.00 43.47           C  
ATOM   1334  OE1 GLU A 167      48.146  10.840  27.176  1.00 47.51           O  
ATOM   1335  OE2 GLU A 167      47.132   9.228  26.100  1.00 44.54           O  
ATOM   1336  N   CYS A 168      49.564  11.098  22.067  1.00 32.19           N  
ATOM   1337  CA  CYS A 168      49.216  10.342  20.867  1.00 31.68           C  
ATOM   1338  C   CYS A 168      50.241  10.083  19.758  1.00 31.25           C  
ATOM   1339  O   CYS A 168      50.069   9.138  18.991  1.00 31.10           O  
ATOM   1340  CB  CYS A 168      47.916  10.855  20.294  1.00 28.57           C  
ATOM   1341  SG  CYS A 168      46.624  10.733  21.565  1.00 27.65           S  
ATOM   1342  N   CYS A 169      51.328  10.826  19.690  1.00 31.55           N  
ATOM   1343  CA  CYS A 169      52.291  10.580  18.626  1.00 32.95           C  
ATOM   1344  C   CYS A 169      53.248   9.410  18.904  1.00 33.50           C  
ATOM   1345  O   CYS A 169      53.960   8.952  18.008  1.00 33.85           O  
ATOM   1346  CB  CYS A 169      53.102  11.831  18.287  1.00 33.02           C  
ATOM   1347  SG  CYS A 169      52.192  13.226  17.549  1.00 34.51           S  
ATOM   1348  N   GLN A 170      53.350   9.046  20.177  1.00 34.44           N  
ATOM   1349  CA  GLN A 170      54.180   7.950  20.656  1.00 34.61           C  
ATOM   1350  C   GLN A 170      53.367   6.665  20.470  1.00 34.09           C  
ATOM   1351  O   GLN A 170      53.902   5.632  20.129  1.00 36.34           O  
ATOM   1352  CB  GLN A 170      54.471   8.113  22.163  1.00 35.77           C  
ATOM   1353  CG  GLN A 170      55.301   9.321  22.576  1.00 39.30           C  
ATOM   1354  CD  GLN A 170      56.779   9.147  22.302  1.00 42.17           C  
ATOM   1355  OE1 GLN A 170      57.591   9.026  23.232  1.00 44.32           O  
ATOM   1356  NE2 GLN A 170      57.145   9.121  21.018  1.00 43.87           N  
ATOM   1357  N   ALA A 171      52.072   6.751  20.733  1.00 32.59           N  
ATOM   1358  CA  ALA A 171      51.171   5.635  20.643  1.00 31.57           C  
ATOM   1359  C   ALA A 171      51.341   4.708  19.438  1.00 32.73           C  
ATOM   1360  O   ALA A 171      51.857   5.094  18.375  1.00 32.42           O  
ATOM   1361  CB  ALA A 171      49.768   6.120  20.729  1.00 31.22           C  
ATOM   1362  N   ALA A 172      50.893   3.469  19.641  1.00 32.43           N  
ATOM   1363  CA  ALA A 172      50.987   2.440  18.639  1.00 30.74           C  
ATOM   1364  C   ALA A 172      50.028   2.729  17.525  1.00 30.02           C  
ATOM   1365  O   ALA A 172      50.354   2.536  16.366  1.00 29.94           O  
ATOM   1366  CB  ALA A 172      50.680   1.104  19.252  1.00 33.06           C  
ATOM   1367  N   ASP A 173      48.821   3.134  17.884  1.00 29.20           N  
ATOM   1368  CA  ASP A 173      47.802   3.470  16.897  1.00 29.21           C  
ATOM   1369  C   ASP A 173      47.580   4.949  17.185  1.00 28.68           C  
ATOM   1370  O   ASP A 173      46.745   5.309  18.012  1.00 27.58           O  
ATOM   1371  CB  ASP A 173      46.512   2.674  17.151  1.00 29.77           C  
ATOM   1372  CG  ASP A 173      45.542   2.727  15.986  1.00 32.95           C  
ATOM   1373  OD1 ASP A 173      45.465   3.744  15.263  1.00 33.63           O  
ATOM   1374  OD2 ASP A 173      44.809   1.736  15.794  1.00 38.33           O  
ATOM   1375  N   LYS A 174      48.368   5.794  16.540  1.00 29.01           N  
ATOM   1376  CA  LYS A 174      48.255   7.221  16.764  1.00 30.28           C  
ATOM   1377  C   LYS A 174      46.883   7.725  16.322  1.00 30.26           C  
ATOM   1378  O   LYS A 174      46.086   8.170  17.134  1.00 30.21           O  
ATOM   1379  CB  LYS A 174      49.313   7.973  15.981  1.00 31.75           C  
ATOM   1380  CG  LYS A 174      50.640   7.311  15.808  1.00 32.55           C  
ATOM   1381  CD  LYS A 174      51.148   7.889  14.529  1.00 34.63           C  
ATOM   1382  CE  LYS A 174      52.624   8.044  14.511  1.00 38.31           C  
ATOM   1383  NZ  LYS A 174      52.958   8.935  13.328  1.00 41.26           N  
ATOM   1384  N   ALA A 175      46.573   7.594  15.040  1.00 29.62           N  
ATOM   1385  CA  ALA A 175      45.295   8.074  14.524  1.00 27.97           C  
ATOM   1386  C   ALA A 175      44.081   7.862  15.413  1.00 28.15           C  
ATOM   1387  O   ALA A 175      43.182   8.683  15.422  1.00 29.44           O  
ATOM   1388  CB  ALA A 175      45.040   7.478  13.167  1.00 28.31           C  
ATOM   1389  N   ALA A 176      44.101   6.802  16.213  1.00 29.92           N  
ATOM   1390  CA  ALA A 176      42.987   6.411  17.094  1.00 29.27           C  
ATOM   1391  C   ALA A 176      43.005   7.046  18.471  1.00 28.62           C  
ATOM   1392  O   ALA A 176      41.965   7.149  19.137  1.00 28.13           O  
ATOM   1393  CB  ALA A 176      42.953   4.883  17.225  1.00 27.23           C  
ATOM   1394  N   CYS A 177      44.213   7.346  18.936  1.00 28.50           N  
ATOM   1395  CA  CYS A 177      44.431   7.989  20.232  1.00 28.29           C  
ATOM   1396  C   CYS A 177      44.039   9.442  20.020  1.00 29.74           C  
ATOM   1397  O   CYS A 177      43.084   9.956  20.603  1.00 30.18           O  
ATOM   1398  CB  CYS A 177      45.912   7.930  20.572  1.00 26.85           C  
ATOM   1399  SG  CYS A 177      46.505   8.822  22.064  1.00 29.95           S  
ATOM   1400  N   LEU A 178      44.710  10.017  19.033  1.00 29.46           N  
ATOM   1401  CA  LEU A 178      44.595  11.403  18.662  1.00 28.43           C  
ATOM   1402  C   LEU A 178      43.311  11.918  18.104  1.00 27.87           C  
ATOM   1403  O   LEU A 178      42.808  12.908  18.584  1.00 30.19           O  
ATOM   1404  CB  LEU A 178      45.720  11.763  17.705  1.00 28.24           C  
ATOM   1405  CG  LEU A 178      45.906  13.257  17.536  1.00 26.33           C  
ATOM   1406  CD1 LEU A 178      46.079  13.880  18.909  1.00 25.23           C  
ATOM   1407  CD2 LEU A 178      47.102  13.518  16.658  1.00 24.75           C  
ATOM   1408  N   LEU A 179      42.749  11.269  17.109  1.00 28.23           N  
ATOM   1409  CA  LEU A 179      41.555  11.833  16.522  1.00 27.06           C  
ATOM   1410  C   LEU A 179      40.440  12.199  17.485  1.00 27.43           C  
ATOM   1411  O   LEU A 179      39.918  13.299  17.448  1.00 27.06           O  
ATOM   1412  CB  LEU A 179      41.039  10.957  15.389  1.00 27.77           C  
ATOM   1413  CG  LEU A 179      41.637  11.045  13.979  1.00 27.60           C  
ATOM   1414  CD1 LEU A 179      40.459  11.064  13.020  1.00 26.19           C  
ATOM   1415  CD2 LEU A 179      42.507  12.260  13.758  1.00 27.59           C  
ATOM   1416  N   PRO A 180      40.061  11.290  18.380  1.00 28.26           N  
ATOM   1417  CA  PRO A 180      38.980  11.634  19.312  1.00 28.36           C  
ATOM   1418  C   PRO A 180      39.289  12.802  20.210  1.00 27.32           C  
ATOM   1419  O   PRO A 180      38.387  13.392  20.794  1.00 29.03           O  
ATOM   1420  CB  PRO A 180      38.815  10.349  20.140  1.00 28.14           C  
ATOM   1421  CG  PRO A 180      40.157   9.702  20.038  1.00 28.78           C  
ATOM   1422  CD  PRO A 180      40.492   9.904  18.584  1.00 28.08           C  
ATOM   1423  N   LYS A 181      40.566  13.095  20.355  1.00 26.89           N  
ATOM   1424  CA  LYS A 181      41.017  14.180  21.206  1.00 27.16           C  
ATOM   1425  C   LYS A 181      40.869  15.565  20.586  1.00 27.67           C  
ATOM   1426  O   LYS A 181      40.352  16.488  21.222  1.00 28.00           O  
ATOM   1427  CB  LYS A 181      42.443  13.917  21.639  1.00 26.38           C  
ATOM   1428  CG  LYS A 181      42.471  13.116  22.876  1.00 24.88           C  
ATOM   1429  CD  LYS A 181      43.744  12.397  22.995  1.00 26.13           C  
ATOM   1430  CE  LYS A 181      43.845  11.828  24.351  1.00 25.44           C  
ATOM   1431  NZ  LYS A 181      45.287  11.897  24.623  1.00 31.23           N  
ATOM   1432  N   LEU A 182      41.307  15.696  19.341  1.00 26.65           N  
ATOM   1433  CA  LEU A 182      41.180  16.937  18.613  1.00 24.64           C  
ATOM   1434  C   LEU A 182      39.716  17.249  18.487  1.00 24.44           C  
ATOM   1435  O   LEU A 182      39.334  18.391  18.252  1.00 26.55           O  
ATOM   1436  CB  LEU A 182      41.719  16.768  17.207  1.00 23.12           C  
ATOM   1437  CG  LEU A 182      43.184  16.401  17.054  1.00 22.40           C  
ATOM   1438  CD1 LEU A 182      43.511  16.421  15.575  1.00 22.31           C  
ATOM   1439  CD2 LEU A 182      44.080  17.371  17.784  1.00 22.67           C  
ATOM   1440  N   ASP A 183      38.892  16.222  18.565  1.00 25.13           N  
ATOM   1441  CA  ASP A 183      37.467  16.421  18.425  1.00 26.60           C  
ATOM   1442  C   ASP A 183      36.833  16.933  19.676  1.00 27.61           C  
ATOM   1443  O   ASP A 183      35.895  17.709  19.624  1.00 30.33           O  
ATOM   1444  CB  ASP A 183      36.792  15.150  17.975  1.00 28.82           C  
ATOM   1445  CG  ASP A 183      36.907  14.942  16.492  1.00 33.74           C  
ATOM   1446  OD1 ASP A 183      36.095  15.553  15.756  1.00 40.10           O  
ATOM   1447  OD2 ASP A 183      37.824  14.210  16.048  1.00 35.67           O  
ATOM   1448  N   GLU A 184      37.325  16.506  20.818  1.00 27.99           N  
ATOM   1449  CA  GLU A 184      36.747  16.972  22.044  1.00 28.49           C  
ATOM   1450  C   GLU A 184      37.139  18.428  22.204  1.00 28.14           C  
ATOM   1451  O   GLU A 184      36.318  19.279  22.512  1.00 28.85           O  
ATOM   1452  CB  GLU A 184      37.271  16.158  23.206  1.00 31.01           C  
ATOM   1453  CG  GLU A 184      36.257  16.068  24.328  1.00 34.65           C  
ATOM   1454  CD  GLU A 184      36.809  15.379  25.551  1.00 37.51           C  
ATOM   1455  OE1 GLU A 184      38.057  15.219  25.611  1.00 38.54           O  
ATOM   1456  OE2 GLU A 184      35.993  15.003  26.439  1.00 37.87           O  
ATOM   1457  N   LEU A 185      38.410  18.717  21.982  1.00 28.30           N  
ATOM   1458  CA  LEU A 185      38.920  20.082  22.083  1.00 26.58           C  
ATOM   1459  C   LEU A 185      38.209  21.041  21.125  1.00 27.70           C  
ATOM   1460  O   LEU A 185      37.678  22.060  21.542  1.00 28.24           O  
ATOM   1461  CB  LEU A 185      40.410  20.087  21.799  1.00 23.58           C  
ATOM   1462  CG  LEU A 185      41.276  19.728  22.989  1.00 21.44           C  
ATOM   1463  CD1 LEU A 185      42.695  20.092  22.621  1.00 22.36           C  
ATOM   1464  CD2 LEU A 185      40.844  20.518  24.202  1.00 17.41           C  
ATOM   1465  N   ARG A 186      38.134  20.668  19.853  1.00 28.50           N  
ATOM   1466  CA  ARG A 186      37.505  21.497  18.849  1.00 29.18           C  
ATOM   1467  C   ARG A 186      36.076  21.860  19.216  1.00 30.35           C  
ATOM   1468  O   ARG A 186      35.650  22.989  19.018  1.00 34.52           O  
ATOM   1469  CB  ARG A 186      37.603  20.775  17.507  1.00 31.23           C  
ATOM   1470  CG  ARG A 186      37.048  21.510  16.315  1.00 34.83           C  
ATOM   1471  CD  ARG A 186      35.624  21.072  16.141  1.00 39.42           C  
ATOM   1472  NE  ARG A 186      34.962  21.623  14.958  1.00 43.77           N  
ATOM   1473  CZ  ARG A 186      33.663  21.949  14.920  1.00 44.69           C  
ATOM   1474  NH1 ARG A 186      32.899  21.813  16.011  1.00 44.54           N  
ATOM   1475  NH2 ARG A 186      33.125  22.431  13.801  1.00 43.56           N  
ATOM   1476  N   ASP A 187      35.384  20.933  19.855  1.00 30.07           N  
ATOM   1477  CA  ASP A 187      33.987  21.058  20.263  1.00 28.69           C  
ATOM   1478  C   ASP A 187      33.773  21.920  21.500  1.00 27.70           C  
ATOM   1479  O   ASP A 187      32.777  22.641  21.618  1.00 26.86           O  
ATOM   1480  CB  ASP A 187      33.460  19.647  20.588  1.00 31.86           C  
ATOM   1481  CG  ASP A 187      32.454  19.127  19.580  1.00 34.49           C  
ATOM   1482  OD1 ASP A 187      32.868  18.618  18.508  1.00 34.95           O  
ATOM   1483  OD2 ASP A 187      31.242  19.169  19.903  1.00 35.97           O  
ATOM   1484  N   GLU A 188      34.623  21.689  22.492  1.00 27.81           N  
ATOM   1485  CA  GLU A 188      34.586  22.398  23.760  1.00 27.68           C  
ATOM   1486  C   GLU A 188      35.234  23.784  23.611  1.00 26.72           C  
ATOM   1487  O   GLU A 188      35.096  24.633  24.484  1.00 27.78           O  
ATOM   1488  CB  GLU A 188      35.316  21.574  24.807  1.00 29.40           C  
ATOM   1489  CG  GLU A 188      35.253  22.176  26.177  1.00 36.88           C  
ATOM   1490  CD  GLU A 188      36.272  21.560  27.129  1.00 39.52           C  
ATOM   1491  OE1 GLU A 188      36.700  20.418  26.838  1.00 40.00           O  
ATOM   1492  OE2 GLU A 188      36.625  22.210  28.166  1.00 39.92           O  
ATOM   1493  N   GLY A 189      35.950  23.976  22.504  1.00 23.60           N  
ATOM   1494  CA  GLY A 189      36.569  25.226  22.202  1.00 22.68           C  
ATOM   1495  C   GLY A 189      35.448  26.107  21.708  1.00 24.65           C  
ATOM   1496  O   GLY A 189      35.319  27.271  22.097  1.00 26.66           O  
ATOM   1497  N   LYS A 190      34.623  25.573  20.824  1.00 24.34           N  
ATOM   1498  CA  LYS A 190      33.512  26.355  20.316  1.00 23.57           C  
ATOM   1499  C   LYS A 190      32.584  26.762  21.431  1.00 23.66           C  
ATOM   1500  O   LYS A 190      32.121  27.886  21.462  1.00 25.07           O  
ATOM   1501  CB  LYS A 190      32.756  25.594  19.237  1.00 23.12           C  
ATOM   1502  CG  LYS A 190      33.468  25.622  17.913  1.00 27.10           C  
ATOM   1503  CD  LYS A 190      32.775  24.806  16.834  1.00 30.27           C  
ATOM   1504  CE  LYS A 190      31.313  25.250  16.585  1.00 33.97           C  
ATOM   1505  NZ  LYS A 190      30.833  24.974  15.171  1.00 32.58           N  
ATOM   1506  N   ALA A 191      32.337  25.850  22.364  1.00 23.59           N  
ATOM   1507  CA  ALA A 191      31.448  26.105  23.485  1.00 22.40           C  
ATOM   1508  C   ALA A 191      31.966  27.209  24.389  1.00 22.61           C  
ATOM   1509  O   ALA A 191      31.208  28.051  24.869  1.00 25.27           O  
ATOM   1510  CB  ALA A 191      31.235  24.843  24.267  1.00 18.05           C  
ATOM   1511  N   SER A 192      33.258  27.195  24.645  1.00 23.52           N  
ATOM   1512  CA  SER A 192      33.876  28.213  25.491  1.00 23.50           C  
ATOM   1513  C   SER A 192      33.677  29.572  24.837  1.00 22.89           C  
ATOM   1514  O   SER A 192      33.268  30.540  25.472  1.00 24.71           O  
ATOM   1515  CB  SER A 192      35.363  27.909  25.622  1.00 22.97           C  
ATOM   1516  OG  SER A 192      36.051  28.961  26.223  1.00 27.11           O  
ATOM   1517  N   SER A 193      33.930  29.611  23.544  1.00 20.58           N  
ATOM   1518  CA  SER A 193      33.804  30.810  22.770  1.00 21.41           C  
ATOM   1519  C   SER A 193      32.432  31.429  22.791  1.00 21.05           C  
ATOM   1520  O   SER A 193      32.310  32.650  22.904  1.00 22.55           O  
ATOM   1521  CB  SER A 193      34.190  30.530  21.319  1.00 23.28           C  
ATOM   1522  OG  SER A 193      34.065  31.704  20.535  1.00 25.47           O  
ATOM   1523  N   ALA A 194      31.407  30.601  22.618  1.00 20.43           N  
ATOM   1524  CA  ALA A 194      30.030  31.069  22.586  1.00 21.45           C  
ATOM   1525  C   ALA A 194      29.647  31.756  23.861  1.00 23.44           C  
ATOM   1526  O   ALA A 194      28.989  32.803  23.834  1.00 23.71           O  
ATOM   1527  CB  ALA A 194      29.118  29.947  22.333  1.00 21.81           C  
ATOM   1528  N   LYS A 195      30.063  31.131  24.968  1.00 24.84           N  
ATOM   1529  CA  LYS A 195      29.841  31.595  26.336  1.00 24.21           C  
ATOM   1530  C   LYS A 195      30.579  32.891  26.610  1.00 21.52           C  
ATOM   1531  O   LYS A 195      30.008  33.809  27.186  1.00 21.61           O  
ATOM   1532  CB  LYS A 195      30.276  30.511  27.336  1.00 28.46           C  
ATOM   1533  CG  LYS A 195      29.184  29.482  27.704  1.00 32.74           C  
ATOM   1534  CD  LYS A 195      29.699  28.358  28.650  1.00 38.58           C  
ATOM   1535  CE  LYS A 195      30.376  28.895  29.932  1.00 41.94           C  
ATOM   1536  NZ  LYS A 195      30.814  27.775  30.838  1.00 44.98           N  
ATOM   1537  N   GLN A 196      31.827  33.003  26.165  1.00 19.50           N  
ATOM   1538  CA  GLN A 196      32.566  34.259  26.396  1.00 20.68           C  
ATOM   1539  C   GLN A 196      31.969  35.441  25.649  1.00 21.01           C  
ATOM   1540  O   GLN A 196      31.844  36.526  26.215  1.00 22.87           O  
ATOM   1541  CB  GLN A 196      34.038  34.122  26.058  1.00 19.33           C  
ATOM   1542  CG  GLN A 196      34.867  35.258  26.538  1.00 17.90           C  
ATOM   1543  CD  GLN A 196      34.764  35.500  28.018  1.00 20.29           C  
ATOM   1544  OE1 GLN A 196      35.253  36.521  28.522  1.00 23.71           O  
ATOM   1545  NE2 GLN A 196      34.201  34.556  28.742  1.00 18.93           N  
ATOM   1546  N   ARG A 197      31.574  35.205  24.391  1.00 19.95           N  
ATOM   1547  CA  ARG A 197      30.923  36.193  23.545  1.00 16.53           C  
ATOM   1548  C   ARG A 197      29.676  36.744  24.243  1.00 18.50           C  
ATOM   1549  O   ARG A 197      29.322  37.903  24.088  1.00 19.51           O  
ATOM   1550  CB  ARG A 197      30.497  35.514  22.269  1.00 15.77           C  
ATOM   1551  CG  ARG A 197      30.126  36.458  21.185  1.00 15.57           C  
ATOM   1552  CD  ARG A 197      31.349  37.214  20.783  1.00 14.51           C  
ATOM   1553  NE  ARG A 197      31.039  38.239  19.801  1.00 13.21           N  
ATOM   1554  CZ  ARG A 197      30.279  39.307  20.019  1.00 14.00           C  
ATOM   1555  NH1 ARG A 197      29.703  39.553  21.191  1.00 10.28           N  
ATOM   1556  NH2 ARG A 197      30.097  40.150  19.029  1.00 16.77           N  
ATOM   1557  N   LEU A 198      28.976  35.906  25.002  1.00 19.59           N  
ATOM   1558  CA  LEU A 198      27.770  36.360  25.687  1.00 18.26           C  
ATOM   1559  C   LEU A 198      28.126  37.306  26.829  1.00 19.03           C  
ATOM   1560  O   LEU A 198      27.377  38.225  27.114  1.00 19.53           O  
ATOM   1561  CB  LEU A 198      26.988  35.166  26.223  1.00 17.44           C  
ATOM   1562  CG  LEU A 198      25.689  35.474  26.956  1.00 18.62           C  
ATOM   1563  CD1 LEU A 198      24.614  35.784  26.004  1.00 21.24           C  
ATOM   1564  CD2 LEU A 198      25.253  34.333  27.788  1.00 19.99           C  
ATOM   1565  N   LYS A 199      29.275  37.094  27.466  1.00 18.92           N  
ATOM   1566  CA  LYS A 199      29.715  37.937  28.567  1.00 19.76           C  
ATOM   1567  C   LYS A 199      30.112  39.316  28.076  1.00 21.09           C  
ATOM   1568  O   LYS A 199      29.722  40.323  28.652  1.00 22.32           O  
ATOM   1569  CB  LYS A 199      30.874  37.275  29.318  1.00 21.83           C  
ATOM   1570  CG  LYS A 199      30.442  36.032  30.058  1.00 22.67           C  
ATOM   1571  CD  LYS A 199      31.525  35.372  30.844  1.00 25.37           C  
ATOM   1572  CE  LYS A 199      30.958  34.161  31.558  1.00 24.97           C  
ATOM   1573  NZ  LYS A 199      31.399  34.298  32.975  1.00 30.92           N  
ATOM   1574  N   CYS A 200      30.856  39.354  26.979  1.00 22.01           N  
ATOM   1575  CA  CYS A 200      31.273  40.596  26.370  1.00 20.47           C  
ATOM   1576  C   CYS A 200      30.119  41.402  25.846  1.00 22.58           C  
ATOM   1577  O   CYS A 200      30.172  42.639  25.902  1.00 24.65           O  
ATOM   1578  CB  CYS A 200      32.189  40.334  25.207  1.00 18.95           C  
ATOM   1579  SG  CYS A 200      33.773  39.637  25.697  1.00 18.82           S  
ATOM   1580  N   ALA A 201      29.119  40.718  25.278  1.00 22.13           N  
ATOM   1581  CA  ALA A 201      27.932  41.363  24.705  1.00 21.90           C  
ATOM   1582  C   ALA A 201      27.075  41.968  25.773  1.00 22.88           C  
ATOM   1583  O   ALA A 201      26.251  42.820  25.489  1.00 24.13           O  
ATOM   1584  CB  ALA A 201      27.128  40.382  23.926  1.00 21.75           C  
ATOM   1585  N   SER A 202      27.169  41.415  26.974  1.00 24.23           N  
ATOM   1586  CA  SER A 202      26.440  41.925  28.126  1.00 25.36           C  
ATOM   1587  C   SER A 202      27.030  43.276  28.412  1.00 25.86           C  
ATOM   1588  O   SER A 202      26.372  44.297  28.322  1.00 26.68           O  
ATOM   1589  CB  SER A 202      26.724  41.046  29.321  1.00 25.30           C  
ATOM   1590  OG  SER A 202      26.479  39.723  28.953  1.00 28.09           O  
ATOM   1591  N   LEU A 203      28.310  43.254  28.740  1.00 26.75           N  
ATOM   1592  CA  LEU A 203      29.053  44.462  29.015  1.00 28.06           C  
ATOM   1593  C   LEU A 203      28.814  45.520  27.955  1.00 28.68           C  
ATOM   1594  O   LEU A 203      28.059  46.440  28.143  1.00 30.32           O  
ATOM   1595  CB  LEU A 203      30.552  44.148  29.051  1.00 26.41           C  
ATOM   1596  CG  LEU A 203      31.085  43.418  30.277  1.00 23.95           C  
ATOM   1597  CD1 LEU A 203      32.478  42.878  30.021  1.00 25.23           C  
ATOM   1598  CD2 LEU A 203      31.090  44.373  31.408  1.00 23.13           C  
ATOM   1599  N   GLN A 204      29.351  45.274  26.787  1.00 30.82           N  
ATOM   1600  CA  GLN A 204      29.295  46.211  25.692  1.00 33.17           C  
ATOM   1601  C   GLN A 204      27.968  46.752  25.179  1.00 34.04           C  
ATOM   1602  O   GLN A 204      27.885  47.923  24.862  1.00 36.62           O  
ATOM   1603  CB  GLN A 204      30.156  45.659  24.576  1.00 34.35           C  
ATOM   1604  CG  GLN A 204      31.462  45.099  25.148  1.00 35.37           C  
ATOM   1605  CD  GLN A 204      32.303  44.438  24.106  1.00 38.45           C  
ATOM   1606  OE1 GLN A 204      31.784  43.797  23.186  1.00 42.02           O  
ATOM   1607  NE2 GLN A 204      33.610  44.606  24.211  1.00 39.65           N  
ATOM   1608  N   LYS A 205      26.923  45.945  25.141  1.00 34.33           N  
ATOM   1609  CA  LYS A 205      25.647  46.426  24.645  1.00 34.01           C  
ATOM   1610  C   LYS A 205      24.727  46.894  25.753  1.00 33.34           C  
ATOM   1611  O   LYS A 205      24.083  47.969  25.663  1.00 34.63           O  
ATOM   1612  CB  LYS A 205      24.938  45.315  23.868  1.00 36.72           C  
ATOM   1613  CG  LYS A 205      25.769  44.635  22.779  1.00 39.73           C  
ATOM   1614  CD  LYS A 205      26.352  45.630  21.751  1.00 44.13           C  
ATOM   1615  CE  LYS A 205      25.321  46.112  20.718  1.00 45.81           C  
ATOM   1616  NZ  LYS A 205      25.925  47.140  19.808  1.00 47.87           N  
ATOM   1617  N   PHE A 206      24.697  46.094  26.817  1.00 31.26           N  
ATOM   1618  CA  PHE A 206      23.821  46.331  27.951  1.00 28.46           C  
ATOM   1619  C   PHE A 206      24.374  47.027  29.154  1.00 28.70           C  
ATOM   1620  O   PHE A 206      23.598  47.626  29.895  1.00 31.14           O  
ATOM   1621  CB  PHE A 206      23.138  45.035  28.354  1.00 24.84           C  
ATOM   1622  CG  PHE A 206      22.235  44.505  27.292  1.00 23.44           C  
ATOM   1623  CD1 PHE A 206      20.928  44.958  27.191  1.00 21.72           C  
ATOM   1624  CD2 PHE A 206      22.717  43.624  26.323  1.00 21.98           C  
ATOM   1625  CE1 PHE A 206      20.109  44.546  26.129  1.00 22.27           C  
ATOM   1626  CE2 PHE A 206      21.926  43.213  25.275  1.00 20.38           C  
ATOM   1627  CZ  PHE A 206      20.614  43.673  25.166  1.00 21.47           C  
ATOM   1628  N   GLY A 207      25.673  46.902  29.402  1.00 27.79           N  
ATOM   1629  CA  GLY A 207      26.274  47.596  30.541  1.00 28.59           C  
ATOM   1630  C   GLY A 207      26.798  46.801  31.733  1.00 28.33           C  
ATOM   1631  O   GLY A 207      26.369  45.670  31.995  1.00 29.19           O  
TER    1632      GLY A 207
