# Supplementary material for: Assessment of Two Restraint Potentials for Coarse-Grained Chemical-Cross-Link-Assisted Modeling of Protein Structures
Source: J Chem Inf Model. 2024 Feb 12;64(4):1377–93. doi: 10.1021/acs.jcim.3c01890 (PMC10900291; doi:10.1021/acs.jcim.3c01890)
Supplement: Supplementary file 2 — ci3c01890_si_002.zip [file ci3c01890_si_002.zip › Machine_readable/Inputs/EXP-XLINKS/1AO6-2/AO6-2_15_8.inp]

1ao6 dihedral-angle-restrained simulations
SEED=-7846648 RE pdbref refstr rescale_mode=2 out1file rand_conf timlim=1440   &
safety=5 tormode=2 r_cut=200 boxx=1000 boxy=1000 boxz=1000 cart one_letter     &
constr_dist=11 
nstep=20000000  ntwe=10000 ntwx=10000 lang=1 t_bath=300 scal_fric=0.01         &
dt=0.10 reset_moment=0 reset_vel=0 damax=4.0 restart
nrep=12 nstex=10000 tlist mlist traj1file rest1file sync nsyn=10000
260 262 266 271 276 282 288 296 304 315 333 370
  4   4   4   4   4   4   4   4   4   4   4   4
WSC=0.81230E+00 WSCP=0.12042E+01 WELEC=0.87690E+00 WBOND=0.10000E+01           &
WANG=0.19773E+01 WSCLOC=0.63657E-01 WTOR=0.14154E+01 WTORD=0.00000E+00         &
WCORRH=0.00000E+00 WCORR5=0.00000E+00 WCORR6=0.00000E+00 WEL_LOC=0.36638E-01   &
WTURN3=0.14511E+01 WTURN4=0.00000E+00 WTURN6=0.00000E+00 WSCCOR=0.00000E+00    &
WVDWPP=0.33393E+00 WHPB=0.10000E+01 WSCP14=0.00000E+00                         &
CUTOFF=7.00000 WCORR4=0.00000 
../1ao6_sec_domain.pdb
103
XKDDNPNLPRLVRPEVDVMCTAFHDNEETFLKKYLYEIARRHPYFYAPELLFFAKRYKAAFTECCQAADKAACLLPKLDE
LRDEGKASSAKQRLKCASLQKFG
0
65
18  50.000  20.000  50.000
19  50.000  20.000  50.000         
20  50.000  20.000  50.000         
21  50.000  20.000  50.000         
22  50.000  20.000  50.000         
23  50.000  20.000  50.000         
24  50.000  20.000  50.000         
30  50.000  20.000  50.000         
31  50.000  20.000  50.000         
32  50.000  20.000  50.000         
33  50.000  20.000  50.000         
34  50.000  20.000  50.000         
35  50.000  20.000  50.000         
36  50.000  20.000  50.000         
37  50.000  20.000  50.000         
38  50.000  20.000  50.000         
39  50.000  20.000  50.000         
40  50.000  20.000  50.000         
41  50.000  20.000  50.000         
42  50.000  20.000  50.000         
49  50.000  20.000  50.000         
50  50.000  20.000  50.000         
51  50.000  20.000  50.000         
52  50.000  20.000  50.000         
53  50.000  20.000  50.000         
54  50.000  20.000  50.000         
55  50.000  20.000  50.000         
56  50.000  20.000  50.000         
57  50.000  20.000  50.000         
58  50.000  20.000  50.000         
59  50.000  20.000  50.000         
60  50.000  20.000  50.000 
61  50.000  20.000  50.000 
62  50.000  20.000  50.000 
63  50.000  20.000  50.000
64  50.000  20.000  50.000
65  50.000  20.000  50.000
66  50.000  20.000  50.000
72  50.000  20.000  50.000
73  50.000  20.000  50.000
74  50.000  20.000  50.000
75  50.000  20.000  50.000
76  50.000  20.000  50.000
77  50.000  20.000  50.000
78  50.000  20.000  50.000
79  50.000  20.000  50.000
80  50.000  20.000  50.000
81  50.000  20.000  50.000
82  50.000  20.000  50.000
83  50.000  20.000  50.000
84  50.000  20.000  50.000
85  50.000  20.000  50.000
86  50.000  20.000  50.000
87  50.000  20.000  50.000
88  50.000  20.000  50.000
89  50.000  20.000  50.000
90  50.000  20.000  50.000
91  50.000  20.000  50.000
95  50.000  20.000  50.000
96  50.000  20.000  50.000
97  50.000  20.000  50.000
98  50.000  20.000  50.000
99  50.000  20.000  50.000
100 50.000  20.000  50.000
101 50.000  20.000  50.000
ndist=7 restr_type=11 
  20 65 2.5 4.5 1 5.00000 10.00000
  64 73 2.5 4.5 1 5.00000 10.00000
  44 95 2.5 5.0 1 15.00000 8.000000
  58 34 2.5 5.0 1 15.00000 8.000000
  46 95 2.5 5.0 1 15.00000 8.000000
  33 57 2.5 5.0 1 15.00000 8.000000
  77 63 2.5 5.0 1 15.00000 8.000000
