# Supplementary material for: Assessment of Two Restraint Potentials for Coarse-Grained Chemical-Cross-Link-Assisted Modeling of Protein Structures
Source: J Chem Inf Model. 2024 Feb 12;64(4):1377–93. doi: 10.1021/acs.jcim.3c01890 (PMC10900291; doi:10.1021/acs.jcim.3c01890)
Supplement: Supplementary file 2 — ci3c01890_si_002.zip [file ci3c01890_si_002.zip › Machine_readable/Inputs/EXP-XLINKS/1AO6-3/1ao6_third_domain.pdb]

ATOM   1632  N   GLU A 208      27.641  47.426  32.542  1.00 27.67           N  
ATOM   1633  CA  GLU A 208      28.183  46.693  33.664  1.00 29.55           C  
ATOM   1634  C   GLU A 208      27.200  46.271  34.753  1.00 29.34           C  
ATOM   1635  O   GLU A 208      27.381  45.228  35.378  1.00 28.46           O  
ATOM   1636  CB  GLU A 208      29.449  47.344  34.202  1.00 29.89           C  
ATOM   1637  CG  GLU A 208      29.306  48.237  35.375  1.00 35.05           C  
ATOM   1638  CD  GLU A 208      30.624  48.363  36.134  1.00 37.24           C  
ATOM   1639  OE1 GLU A 208      31.706  48.263  35.490  1.00 38.36           O  
ATOM   1640  OE2 GLU A 208      30.570  48.539  37.379  1.00 37.78           O  
ATOM   1641  N   ARG A 209      26.109  47.017  34.893  1.00 30.09           N  
ATOM   1642  CA  ARG A 209      25.073  46.698  35.862  1.00 29.90           C  
ATOM   1643  C   ARG A 209      24.456  45.370  35.439  1.00 29.34           C  
ATOM   1644  O   ARG A 209      24.161  44.516  36.266  1.00 30.48           O  
ATOM   1645  CB  ARG A 209      24.016  47.788  35.842  1.00 31.67           C  
ATOM   1646  CG  ARG A 209      22.884  47.623  36.838  1.00 39.60           C  
ATOM   1647  CD  ARG A 209      22.121  48.958  36.994  1.00 46.73           C  
ATOM   1648  NE  ARG A 209      21.135  48.983  38.090  1.00 53.35           N  
ATOM   1649  CZ  ARG A 209      19.829  48.739  37.945  1.00 56.64           C  
ATOM   1650  NH1 ARG A 209      19.340  48.416  36.754  1.00 59.08           N  
ATOM   1651  NH2 ARG A 209      19.009  48.791  38.992  1.00 58.67           N  
ATOM   1652  N   ALA A 210      24.282  45.205  34.132  1.00 27.84           N  
ATOM   1653  CA  ALA A 210      23.703  44.013  33.537  1.00 25.17           C  
ATOM   1654  C   ALA A 210      24.525  42.787  33.844  1.00 24.14           C  
ATOM   1655  O   ALA A 210      24.004  41.756  34.218  1.00 25.81           O  
ATOM   1656  CB  ALA A 210      23.625  44.184  32.039  1.00 25.27           C  
ATOM   1657  N   PHE A 211      25.815  42.881  33.596  1.00 24.70           N  
ATOM   1658  CA  PHE A 211      26.720  41.779  33.841  1.00 24.26           C  
ATOM   1659  C   PHE A 211      26.756  41.440  35.314  1.00 27.30           C  
ATOM   1660  O   PHE A 211      26.714  40.279  35.714  1.00 29.83           O  
ATOM   1661  CB  PHE A 211      28.118  42.131  33.369  1.00 19.97           C  
ATOM   1662  CG  PHE A 211      29.100  41.014  33.560  1.00 21.00           C  
ATOM   1663  CD1 PHE A 211      29.157  39.959  32.655  1.00 18.97           C  
ATOM   1664  CD2 PHE A 211      29.976  41.012  34.655  1.00 20.05           C  
ATOM   1665  CE1 PHE A 211      30.074  38.942  32.845  1.00 20.91           C  
ATOM   1666  CE2 PHE A 211      30.892  40.005  34.854  1.00 16.87           C  
ATOM   1667  CZ  PHE A 211      30.956  38.968  33.961  1.00 18.56           C  
ATOM   1668  N   LYS A 212      26.804  42.474  36.134  1.00 30.80           N  
ATOM   1669  CA  LYS A 212      26.842  42.301  37.577  1.00 31.21           C  
ATOM   1670  C   LYS A 212      25.666  41.487  38.106  1.00 29.80           C  
ATOM   1671  O   LYS A 212      25.864  40.569  38.913  1.00 30.75           O  
ATOM   1672  CB  LYS A 212      26.902  43.669  38.271  1.00 32.59           C  
ATOM   1673  CG  LYS A 212      28.238  44.351  38.124  1.00 33.76           C  
ATOM   1674  CD  LYS A 212      28.307  45.567  39.016  1.00 37.99           C  
ATOM   1675  CE  LYS A 212      29.704  45.734  39.598  1.00 39.57           C  
ATOM   1676  NZ  LYS A 212      29.744  46.916  40.507  1.00 43.58           N  
ATOM   1677  N   ALA A 213      24.461  41.824  37.661  1.00 27.15           N  
ATOM   1678  CA  ALA A 213      23.268  41.127  38.106  1.00 26.47           C  
ATOM   1679  C   ALA A 213      23.411  39.645  37.787  1.00 26.54           C  
ATOM   1680  O   ALA A 213      23.095  38.805  38.617  1.00 27.73           O  
ATOM   1681  CB  ALA A 213      22.020  41.709  37.440  1.00 25.62           C  
ATOM   1682  N   TRP A 214      23.963  39.327  36.619  1.00 25.43           N  
ATOM   1683  CA  TRP A 214      24.151  37.947  36.211  1.00 23.68           C  
ATOM   1684  C   TRP A 214      25.222  37.238  37.049  1.00 22.68           C  
ATOM   1685  O   TRP A 214      25.041  36.073  37.393  1.00 21.55           O  
ATOM   1686  CB  TRP A 214      24.503  37.895  34.721  1.00 25.09           C  
ATOM   1687  CG  TRP A 214      24.718  36.510  34.146  1.00 25.26           C  
ATOM   1688  CD1 TRP A 214      23.817  35.773  33.446  1.00 24.74           C  
ATOM   1689  CD2 TRP A 214      25.915  35.711  34.227  1.00 25.10           C  
ATOM   1690  NE1 TRP A 214      24.366  34.571  33.095  1.00 24.89           N  
ATOM   1691  CE2 TRP A 214      25.646  34.505  33.560  1.00 24.81           C  
ATOM   1692  CE3 TRP A 214      27.184  35.907  34.803  1.00 27.18           C  
ATOM   1693  CZ2 TRP A 214      26.600  33.483  33.458  1.00 26.38           C  
ATOM   1694  CZ3 TRP A 214      28.149  34.882  34.698  1.00 25.88           C  
ATOM   1695  CH2 TRP A 214      27.842  33.690  34.031  1.00 26.96           C  
ATOM   1696  N   ALA A 215      26.353  37.902  37.338  1.00 21.62           N  
ATOM   1697  CA  ALA A 215      27.422  37.271  38.143  1.00 20.76           C  
ATOM   1698  C   ALA A 215      26.946  37.042  39.579  1.00 20.33           C  
ATOM   1699  O   ALA A 215      27.254  36.046  40.191  1.00 19.77           O  
ATOM   1700  CB  ALA A 215      28.698  38.087  38.113  1.00 17.94           C  
ATOM   1701  N   VAL A 216      26.174  37.977  40.103  1.00 21.87           N  
ATOM   1702  CA  VAL A 216      25.611  37.846  41.445  1.00 23.85           C  
ATOM   1703  C   VAL A 216      24.730  36.601  41.479  1.00 23.69           C  
ATOM   1704  O   VAL A 216      24.946  35.722  42.257  1.00 26.91           O  
ATOM   1705  CB  VAL A 216      24.762  39.113  41.836  1.00 21.43           C  
ATOM   1706  CG1 VAL A 216      23.818  38.797  42.963  1.00 20.70           C  
ATOM   1707  CG2 VAL A 216      25.676  40.233  42.247  1.00 20.41           C  
ATOM   1708  N   ALA A 217      23.735  36.549  40.619  1.00 25.28           N  
ATOM   1709  CA  ALA A 217      22.822  35.428  40.529  1.00 26.06           C  
ATOM   1710  C   ALA A 217      23.582  34.116  40.413  1.00 28.86           C  
ATOM   1711  O   ALA A 217      23.379  33.185  41.190  1.00 29.78           O  
ATOM   1712  CB  ALA A 217      21.954  35.609  39.311  1.00 23.44           C  
ATOM   1713  N   ARG A 218      24.449  34.059  39.408  1.00 30.38           N  
ATOM   1714  CA  ARG A 218      25.247  32.887  39.104  1.00 29.91           C  
ATOM   1715  C   ARG A 218      26.110  32.362  40.246  1.00 27.45           C  
ATOM   1716  O   ARG A 218      26.053  31.179  40.592  1.00 29.29           O  
ATOM   1717  CB  ARG A 218      26.087  33.182  37.859  1.00 31.65           C  
ATOM   1718  CG  ARG A 218      26.895  32.033  37.278  1.00 36.14           C  
ATOM   1719  CD  ARG A 218      26.064  30.785  36.991  1.00 39.58           C  
ATOM   1720  NE  ARG A 218      26.075  29.891  38.149  1.00 44.27           N  
ATOM   1721  CZ  ARG A 218      25.547  28.673  38.186  1.00 44.55           C  
ATOM   1722  NH1 ARG A 218      24.942  28.151  37.132  1.00 47.30           N  
ATOM   1723  NH2 ARG A 218      25.629  27.978  39.298  1.00 45.89           N  
ATOM   1724  N   LEU A 219      26.935  33.215  40.820  1.00 25.89           N  
ATOM   1725  CA  LEU A 219      27.799  32.763  41.891  1.00 23.26           C  
ATOM   1726  C   LEU A 219      26.981  32.334  43.083  1.00 22.85           C  
ATOM   1727  O   LEU A 219      27.206  31.270  43.612  1.00 24.73           O  
ATOM   1728  CB  LEU A 219      28.805  33.837  42.263  1.00 23.50           C  
ATOM   1729  CG  LEU A 219      29.773  34.196  41.155  1.00 21.59           C  
ATOM   1730  CD1 LEU A 219      30.810  35.107  41.673  1.00 24.61           C  
ATOM   1731  CD2 LEU A 219      30.420  32.984  40.631  1.00 22.16           C  
ATOM   1732  N   SER A 220      25.974  33.108  43.450  1.00 22.22           N  
ATOM   1733  CA  SER A 220      25.119  32.752  44.570  1.00 23.79           C  
ATOM   1734  C   SER A 220      24.550  31.354  44.444  1.00 24.29           C  
ATOM   1735  O   SER A 220      24.206  30.756  45.444  1.00 23.95           O  
ATOM   1736  CB  SER A 220      23.913  33.676  44.625  1.00 23.79           C  
ATOM   1737  OG  SER A 220      24.318  35.011  44.525  1.00 27.16           O  
ATOM   1738  N   GLN A 221      24.305  30.902  43.213  1.00 24.60           N  
ATOM   1739  CA  GLN A 221      23.722  29.590  43.003  1.00 24.52           C  
ATOM   1740  C   GLN A 221      24.788  28.581  43.237  1.00 25.87           C  
ATOM   1741  O   GLN A 221      24.518  27.491  43.754  1.00 28.06           O  
ATOM   1742  CB  GLN A 221      23.190  29.421  41.567  1.00 26.14           C  
ATOM   1743  CG  GLN A 221      21.771  29.957  41.299  1.00 27.59           C  
ATOM   1744  CD  GLN A 221      21.253  29.605  39.917  1.00 27.28           C  
ATOM   1745  OE1 GLN A 221      22.024  29.439  38.983  1.00 29.77           O  
ATOM   1746  NE2 GLN A 221      19.942  29.489  39.785  1.00 25.85           N  
ATOM   1747  N   ARG A 222      26.016  28.977  42.912  1.00 24.55           N  
ATOM   1748  CA  ARG A 222      27.185  28.112  43.016  1.00 24.02           C  
ATOM   1749  C   ARG A 222      27.825  28.007  44.415  1.00 25.23           C  
ATOM   1750  O   ARG A 222      28.427  26.983  44.762  1.00 24.56           O  
ATOM   1751  CB  ARG A 222      28.198  28.604  41.988  1.00 23.05           C  
ATOM   1752  CG  ARG A 222      29.324  27.679  41.731  1.00 24.53           C  
ATOM   1753  CD  ARG A 222      30.240  28.276  40.716  1.00 25.68           C  
ATOM   1754  NE  ARG A 222      29.623  28.246  39.407  1.00 29.39           N  
ATOM   1755  CZ  ARG A 222      30.194  28.722  38.313  1.00 32.03           C  
ATOM   1756  NH1 ARG A 222      31.386  29.292  38.396  1.00 37.75           N  
ATOM   1757  NH2 ARG A 222      29.661  28.494  37.126  1.00 33.26           N  
ATOM   1758  N   PHE A 223      27.732  29.088  45.196  1.00 26.49           N  
ATOM   1759  CA  PHE A 223      28.287  29.161  46.550  1.00 26.59           C  
ATOM   1760  C   PHE A 223      27.173  29.627  47.498  1.00 27.80           C  
ATOM   1761  O   PHE A 223      27.300  30.676  48.145  1.00 28.40           O  
ATOM   1762  CB  PHE A 223      29.404  30.212  46.644  1.00 27.29           C  
ATOM   1763  CG  PHE A 223      30.462  30.125  45.571  1.00 25.68           C  
ATOM   1764  CD1 PHE A 223      30.923  28.907  45.115  1.00 25.76           C  
ATOM   1765  CD2 PHE A 223      31.008  31.286  45.035  1.00 24.40           C  
ATOM   1766  CE1 PHE A 223      31.934  28.836  44.114  1.00 25.28           C  
ATOM   1767  CE2 PHE A 223      31.999  31.228  44.058  1.00 26.29           C  
ATOM   1768  CZ  PHE A 223      32.462  29.987  43.596  1.00 26.15           C  
ATOM   1769  N   PRO A 224      26.103  28.825  47.654  1.00 28.33           N  
ATOM   1770  CA  PRO A 224      24.997  29.206  48.536  1.00 29.70           C  
ATOM   1771  C   PRO A 224      25.362  29.456  49.997  1.00 33.29           C  
ATOM   1772  O   PRO A 224      24.600  30.091  50.730  1.00 35.35           O  
ATOM   1773  CB  PRO A 224      24.008  28.039  48.374  1.00 28.38           C  
ATOM   1774  CG  PRO A 224      24.862  26.899  48.040  1.00 25.97           C  
ATOM   1775  CD  PRO A 224      25.874  27.485  47.086  1.00 26.29           C  
ATOM   1776  N   LYS A 225      26.503  28.942  50.437  1.00 35.82           N  
ATOM   1777  CA  LYS A 225      26.925  29.153  51.813  1.00 37.85           C  
ATOM   1778  C   LYS A 225      27.700  30.466  51.999  1.00 36.81           C  
ATOM   1779  O   LYS A 225      27.803  30.962  53.132  1.00 35.94           O  
ATOM   1780  CB  LYS A 225      27.718  27.944  52.328  1.00 41.26           C  
ATOM   1781  CG  LYS A 225      26.912  26.608  52.311  1.00 46.04           C  
ATOM   1782  CD  LYS A 225      27.626  25.506  53.148  1.00 50.90           C  
ATOM   1783  CE  LYS A 225      26.939  24.122  53.131  1.00 52.59           C  
ATOM   1784  NZ  LYS A 225      27.225  23.326  51.873  1.00 53.62           N  
ATOM   1785  N   ALA A 226      28.177  31.054  50.896  1.00 34.98           N  
ATOM   1786  CA  ALA A 226      28.922  32.306  50.970  1.00 35.15           C  
ATOM   1787  C   ALA A 226      28.073  33.505  51.357  1.00 34.86           C  
ATOM   1788  O   ALA A 226      26.888  33.596  51.059  1.00 33.58           O  
ATOM   1789  CB  ALA A 226      29.646  32.578  49.676  1.00 34.82           C  
ATOM   1790  N   GLU A 227      28.700  34.450  52.018  1.00 36.79           N  
ATOM   1791  CA  GLU A 227      27.989  35.640  52.457  1.00 38.91           C  
ATOM   1792  C   GLU A 227      27.774  36.653  51.349  1.00 38.37           C  
ATOM   1793  O   GLU A 227      28.556  36.711  50.406  1.00 39.92           O  
ATOM   1794  CB  GLU A 227      28.795  36.323  53.540  1.00 41.05           C  
ATOM   1795  CG  GLU A 227      28.563  35.841  54.925  1.00 44.83           C  
ATOM   1796  CD  GLU A 227      29.039  36.879  55.914  1.00 49.30           C  
ATOM   1797  OE1 GLU A 227      29.983  37.633  55.553  1.00 50.35           O  
ATOM   1798  OE2 GLU A 227      28.454  36.971  57.026  1.00 51.37           O  
ATOM   1799  N   PHE A 228      26.822  37.561  51.527  1.00 37.64           N  
ATOM   1800  CA  PHE A 228      26.602  38.572  50.499  1.00 37.46           C  
ATOM   1801  C   PHE A 228      27.862  39.384  50.196  1.00 37.44           C  
ATOM   1802  O   PHE A 228      28.211  39.601  49.029  1.00 37.87           O  
ATOM   1803  CB  PHE A 228      25.463  39.522  50.854  1.00 37.77           C  
ATOM   1804  CG  PHE A 228      25.062  40.401  49.706  1.00 39.10           C  
ATOM   1805  CD1 PHE A 228      24.747  39.836  48.469  1.00 41.20           C  
ATOM   1806  CD2 PHE A 228      25.103  41.778  49.819  1.00 39.87           C  
ATOM   1807  CE1 PHE A 228      24.486  40.632  47.359  1.00 40.88           C  
ATOM   1808  CE2 PHE A 228      24.846  42.583  48.721  1.00 40.83           C  
ATOM   1809  CZ  PHE A 228      24.537  42.009  47.486  1.00 41.81           C  
ATOM   1810  N   ALA A 229      28.528  39.828  51.254  1.00 36.38           N  
ATOM   1811  CA  ALA A 229      29.762  40.607  51.165  1.00 36.47           C  
ATOM   1812  C   ALA A 229      30.841  39.852  50.390  1.00 35.79           C  
ATOM   1813  O   ALA A 229      31.651  40.445  49.655  1.00 36.28           O  
ATOM   1814  CB  ALA A 229      30.286  40.888  52.585  1.00 37.60           C  
ATOM   1815  N   GLU A 230      30.868  38.540  50.583  1.00 33.50           N  
ATOM   1816  CA  GLU A 230      31.871  37.728  49.931  1.00 32.11           C  
ATOM   1817  C   GLU A 230      31.519  37.703  48.482  1.00 31.01           C  
ATOM   1818  O   GLU A 230      32.239  38.253  47.668  1.00 32.15           O  
ATOM   1819  CB  GLU A 230      31.891  36.315  50.518  1.00 33.10           C  
ATOM   1820  CG  GLU A 230      33.091  35.466  50.120  1.00 31.39           C  
ATOM   1821  CD  GLU A 230      34.402  36.145  50.393  1.00 33.17           C  
ATOM   1822  OE1 GLU A 230      34.527  36.908  51.372  1.00 34.89           O  
ATOM   1823  OE2 GLU A 230      35.321  35.929  49.592  1.00 34.12           O  
ATOM   1824  N   VAL A 231      30.363  37.134  48.179  1.00 30.03           N  
ATOM   1825  CA  VAL A 231      29.862  37.036  46.811  1.00 29.49           C  
ATOM   1826  C   VAL A 231      30.012  38.382  46.044  1.00 29.57           C  
ATOM   1827  O   VAL A 231      30.506  38.392  44.908  1.00 30.42           O  
ATOM   1828  CB  VAL A 231      28.382  36.480  46.816  1.00 29.43           C  
ATOM   1829  CG1 VAL A 231      27.777  36.481  45.425  1.00 28.79           C  
ATOM   1830  CG2 VAL A 231      28.363  35.077  47.355  1.00 24.84           C  
ATOM   1831  N   SER A 232      29.703  39.510  46.696  1.00 29.79           N  
ATOM   1832  CA  SER A 232      29.842  40.833  46.065  1.00 29.63           C  
ATOM   1833  C   SER A 232      31.272  41.127  45.649  1.00 29.37           C  
ATOM   1834  O   SER A 232      31.526  41.634  44.553  1.00 31.88           O  
ATOM   1835  CB  SER A 232      29.370  41.942  46.995  1.00 28.62           C  
ATOM   1836  OG  SER A 232      27.983  41.845  47.194  1.00 29.71           O  
ATOM   1837  N   LYS A 233      32.213  40.811  46.526  1.00 29.41           N  
ATOM   1838  CA  LYS A 233      33.625  41.030  46.243  1.00 28.65           C  
ATOM   1839  C   LYS A 233      34.045  40.227  45.022  1.00 29.64           C  
ATOM   1840  O   LYS A 233      34.742  40.742  44.161  1.00 31.52           O  
ATOM   1841  CB  LYS A 233      34.461  40.602  47.453  1.00 26.73           C  
ATOM   1842  CG  LYS A 233      35.967  40.849  47.337  1.00 24.81           C  
ATOM   1843  CD  LYS A 233      36.674  39.750  46.549  1.00 23.71           C  
ATOM   1844  CE  LYS A 233      38.150  39.755  46.774  1.00 20.97           C  
ATOM   1845  NZ  LYS A 233      38.658  41.120  46.690  1.00 27.75           N  
ATOM   1846  N   LEU A 234      33.635  38.961  44.956  1.00 31.14           N  
ATOM   1847  CA  LEU A 234      34.003  38.070  43.847  1.00 32.28           C  
ATOM   1848  C   LEU A 234      33.426  38.572  42.538  1.00 32.58           C  
ATOM   1849  O   LEU A 234      34.085  38.562  41.491  1.00 34.27           O  
ATOM   1850  CB  LEU A 234      33.549  36.626  44.124  1.00 32.63           C  
ATOM   1851  CG  LEU A 234      34.138  35.904  45.337  1.00 31.83           C  
ATOM   1852  CD1 LEU A 234      33.481  34.569  45.497  1.00 31.44           C  
ATOM   1853  CD2 LEU A 234      35.613  35.732  45.171  1.00 33.05           C  
ATOM   1854  N   VAL A 235      32.184  39.007  42.612  1.00 31.93           N  
ATOM   1855  CA  VAL A 235      31.485  39.569  41.470  1.00 29.28           C  
ATOM   1856  C   VAL A 235      32.237  40.821  40.968  1.00 29.16           C  
ATOM   1857  O   VAL A 235      32.376  41.041  39.783  1.00 30.03           O  
ATOM   1858  CB  VAL A 235      30.069  39.932  41.911  1.00 27.32           C  
ATOM   1859  CG1 VAL A 235      29.416  40.830  40.918  1.00 27.51           C  
ATOM   1860  CG2 VAL A 235      29.265  38.672  42.146  1.00 22.80           C  
ATOM   1861  N   THR A 236      32.734  41.637  41.878  1.00 29.50           N  
ATOM   1862  CA  THR A 236      33.455  42.839  41.500  1.00 29.10           C  
ATOM   1863  C   THR A 236      34.720  42.484  40.731  1.00 29.33           C  
ATOM   1864  O   THR A 236      35.072  43.172  39.775  1.00 30.58           O  
ATOM   1865  CB  THR A 236      33.879  43.665  42.770  1.00 29.75           C  
ATOM   1866  OG1 THR A 236      32.726  44.196  43.431  1.00 30.36           O  
ATOM   1867  CG2 THR A 236      34.798  44.810  42.405  1.00 29.12           C  
ATOM   1868  N   ASP A 237      35.428  41.432  41.143  1.00 29.29           N  
ATOM   1869  CA  ASP A 237      36.688  41.073  40.468  1.00 28.36           C  
ATOM   1870  C   ASP A 237      36.454  40.306  39.195  1.00 27.34           C  
ATOM   1871  O   ASP A 237      37.285  40.315  38.286  1.00 28.33           O  
ATOM   1872  CB  ASP A 237      37.565  40.209  41.363  1.00 30.43           C  
ATOM   1873  CG  ASP A 237      37.867  40.844  42.699  1.00 30.27           C  
ATOM   1874  OD1 ASP A 237      37.936  42.084  42.805  1.00 30.14           O  
ATOM   1875  OD2 ASP A 237      38.077  40.072  43.647  1.00 31.58           O  
ATOM   1876  N   LEU A 238      35.379  39.528  39.193  1.00 24.85           N  
ATOM   1877  CA  LEU A 238      35.018  38.742  38.037  1.00 23.28           C  
ATOM   1878  C   LEU A 238      34.748  39.704  36.881  1.00 22.80           C  
ATOM   1879  O   LEU A 238      35.337  39.593  35.804  1.00 21.99           O  
ATOM   1880  CB  LEU A 238      33.785  37.912  38.356  1.00 21.65           C  
ATOM   1881  CG  LEU A 238      33.557  36.997  37.181  1.00 21.51           C  
ATOM   1882  CD1 LEU A 238      34.870  36.245  36.948  1.00 22.44           C  
ATOM   1883  CD2 LEU A 238      32.402  36.065  37.444  1.00 20.94           C  
ATOM   1884  N   THR A 239      33.922  40.706  37.174  1.00 23.58           N  
ATOM   1885  CA  THR A 239      33.554  41.761  36.249  1.00 24.55           C  
ATOM   1886  C   THR A 239      34.804  42.411  35.663  1.00 26.79           C  
ATOM   1887  O   THR A 239      35.006  42.395  34.457  1.00 29.92           O  
ATOM   1888  CB  THR A 239      32.735  42.812  36.982  1.00 24.04           C  
ATOM   1889  OG1 THR A 239      31.459  42.260  37.357  1.00 24.27           O  
ATOM   1890  CG2 THR A 239      32.534  43.993  36.118  1.00 24.51           C  
ATOM   1891  N   LYS A 240      35.689  42.895  36.525  1.00 26.05           N  
ATOM   1892  CA  LYS A 240      36.905  43.518  36.082  1.00 24.54           C  
ATOM   1893  C   LYS A 240      37.604  42.601  35.137  1.00 23.59           C  
ATOM   1894  O   LYS A 240      38.098  43.023  34.127  1.00 24.43           O  
ATOM   1895  CB  LYS A 240      37.812  43.773  37.278  1.00 27.09           C  
ATOM   1896  CG  LYS A 240      39.173  44.341  36.917  1.00 27.36           C  
ATOM   1897  CD  LYS A 240      39.778  45.026  38.117  1.00 27.70           C  
ATOM   1898  CE  LYS A 240      41.103  45.669  37.760  1.00 29.04           C  
ATOM   1899  NZ  LYS A 240      41.602  46.610  38.806  1.00 28.22           N  
ATOM   1900  N   VAL A 241      37.648  41.326  35.475  1.00 24.74           N  
ATOM   1901  CA  VAL A 241      38.318  40.329  34.648  1.00 23.30           C  
ATOM   1902  C   VAL A 241      37.710  40.285  33.247  1.00 22.08           C  
ATOM   1903  O   VAL A 241      38.417  40.278  32.244  1.00 22.70           O  
ATOM   1904  CB  VAL A 241      38.243  38.927  35.330  1.00 23.20           C  
ATOM   1905  CG1 VAL A 241      38.663  37.851  34.389  1.00 19.81           C  
ATOM   1906  CG2 VAL A 241      39.115  38.900  36.578  1.00 21.12           C  
ATOM   1907  N   HIS A 242      36.399  40.306  33.151  1.00 21.09           N  
ATOM   1908  CA  HIS A 242      35.847  40.249  31.823  1.00 20.96           C  
ATOM   1909  C   HIS A 242      35.883  41.505  31.018  1.00 22.54           C  
ATOM   1910  O   HIS A 242      35.976  41.440  29.792  1.00 25.99           O  
ATOM   1911  CB  HIS A 242      34.489  39.603  31.838  1.00 20.58           C  
ATOM   1912  CG  HIS A 242      34.561  38.152  32.198  1.00 18.78           C  
ATOM   1913  ND1 HIS A 242      35.152  37.219  31.376  1.00 17.81           N  
ATOM   1914  CD2 HIS A 242      34.206  37.491  33.324  1.00 14.12           C  
ATOM   1915  CE1 HIS A 242      35.157  36.045  31.982  1.00 16.57           C  
ATOM   1916  NE2 HIS A 242      34.586  36.186  33.162  1.00 13.02           N  
ATOM   1917  N   THR A 243      35.867  42.646  31.697  1.00 22.90           N  
ATOM   1918  CA  THR A 243      35.923  43.969  31.071  1.00 21.82           C  
ATOM   1919  C   THR A 243      37.208  44.069  30.281  1.00 21.72           C  
ATOM   1920  O   THR A 243      37.218  44.417  29.115  1.00 22.37           O  
ATOM   1921  CB  THR A 243      35.906  45.059  32.177  1.00 22.63           C  
ATOM   1922  OG1 THR A 243      34.587  45.177  32.727  1.00 20.77           O  
ATOM   1923  CG2 THR A 243      36.357  46.392  31.650  1.00 24.49           C  
ATOM   1924  N   GLU A 244      38.276  43.623  30.914  1.00 22.74           N  
ATOM   1925  CA  GLU A 244      39.608  43.648  30.348  1.00 24.56           C  
ATOM   1926  C   GLU A 244      39.722  42.750  29.159  1.00 25.32           C  
ATOM   1927  O   GLU A 244      40.209  43.172  28.101  1.00 27.13           O  
ATOM   1928  CB  GLU A 244      40.632  43.253  31.429  1.00 24.25           C  
ATOM   1929  CG  GLU A 244      40.294  43.993  32.706  1.00 22.85           C  
ATOM   1930  CD  GLU A 244      41.351  44.048  33.746  1.00 24.39           C  
ATOM   1931  OE1 GLU A 244      41.829  42.977  34.200  1.00 22.33           O  
ATOM   1932  OE2 GLU A 244      41.638  45.194  34.175  1.00 25.72           O  
ATOM   1933  N   CYS A 245      39.293  41.503  29.335  1.00 25.13           N  
ATOM   1934  CA  CYS A 245      39.352  40.538  28.257  1.00 22.73           C  
ATOM   1935  C   CYS A 245      38.436  41.017  27.125  1.00 21.46           C  
ATOM   1936  O   CYS A 245      38.840  41.036  25.969  1.00 21.04           O  
ATOM   1937  CB  CYS A 245      39.039  39.110  28.776  1.00 21.97           C  
ATOM   1938  SG  CYS A 245      40.507  38.038  29.127  1.00 19.08           S  
ATOM   1939  N   CYS A 246      37.260  41.530  27.457  1.00 21.17           N  
ATOM   1940  CA  CYS A 246      36.343  42.011  26.413  1.00 20.77           C  
ATOM   1941  C   CYS A 246      36.726  43.303  25.691  1.00 21.82           C  
ATOM   1942  O   CYS A 246      36.209  43.576  24.609  1.00 23.38           O  
ATOM   1943  CB  CYS A 246      34.927  42.119  26.950  1.00 18.27           C  
ATOM   1944  SG  CYS A 246      34.276  40.506  27.462  1.00 16.56           S  
ATOM   1945  N   HIS A 247      37.629  44.083  26.276  1.00 23.70           N  
ATOM   1946  CA  HIS A 247      38.096  45.338  25.713  1.00 25.67           C  
ATOM   1947  C   HIS A 247      39.495  45.247  25.080  1.00 25.56           C  
ATOM   1948  O   HIS A 247      40.046  46.267  24.667  1.00 27.78           O  
ATOM   1949  CB  HIS A 247      38.046  46.429  26.791  1.00 31.95           C  
ATOM   1950  CG  HIS A 247      38.632  47.759  26.376  1.00 40.97           C  
ATOM   1951  ND1 HIS A 247      39.703  48.342  27.032  1.00 43.08           N  
ATOM   1952  CD2 HIS A 247      38.261  48.648  25.413  1.00 43.44           C  
ATOM   1953  CE1 HIS A 247      39.957  49.528  26.499  1.00 44.54           C  
ATOM   1954  NE2 HIS A 247      39.097  49.739  25.514  1.00 43.40           N  
ATOM   1955  N   GLY A 248      40.101  44.059  25.051  1.00 23.11           N  
ATOM   1956  CA  GLY A 248      41.398  43.903  24.417  1.00 19.18           C  
ATOM   1957  C   GLY A 248      42.565  43.947  25.374  1.00 21.03           C  
ATOM   1958  O   GLY A 248      43.757  43.920  24.974  1.00 19.35           O  
ATOM   1959  N   ASP A 249      42.238  44.038  26.653  1.00 18.94           N  
ATOM   1960  CA  ASP A 249      43.263  44.108  27.672  1.00 18.57           C  
ATOM   1961  C   ASP A 249      43.520  42.668  28.148  1.00 19.44           C  
ATOM   1962  O   ASP A 249      43.208  42.309  29.298  1.00 19.55           O  
ATOM   1963  CB  ASP A 249      42.751  44.960  28.852  1.00 19.52           C  
ATOM   1964  CG  ASP A 249      42.262  46.365  28.440  1.00 18.41           C  
ATOM   1965  OD1 ASP A 249      42.912  47.008  27.581  1.00 16.00           O  
ATOM   1966  OD2 ASP A 249      41.234  46.825  29.029  1.00 18.62           O  
ATOM   1967  N   LEU A 250      44.158  41.858  27.316  1.00 16.96           N  
ATOM   1968  CA  LEU A 250      44.342  40.468  27.694  1.00 18.31           C  
ATOM   1969  C   LEU A 250      45.473  40.105  28.678  1.00 17.24           C  
ATOM   1970  O   LEU A 250      45.315  39.218  29.505  1.00 17.31           O  
ATOM   1971  CB  LEU A 250      44.340  39.562  26.444  1.00 18.69           C  
ATOM   1972  CG  LEU A 250      43.419  39.873  25.244  1.00 16.08           C  
ATOM   1973  CD1 LEU A 250      43.529  38.752  24.248  1.00 15.83           C  
ATOM   1974  CD2 LEU A 250      41.981  40.057  25.643  1.00 15.92           C  
ATOM   1975  N   LEU A 251      46.599  40.791  28.605  1.00 16.74           N  
ATOM   1976  CA  LEU A 251      47.685  40.544  29.528  1.00 16.12           C  
ATOM   1977  C   LEU A 251      47.212  40.870  30.926  1.00 18.94           C  
ATOM   1978  O   LEU A 251      47.482  40.120  31.851  1.00 23.20           O  
ATOM   1979  CB  LEU A 251      48.919  41.382  29.182  1.00 15.20           C  
ATOM   1980  CG  LEU A 251      49.738  41.121  27.900  1.00 15.22           C  
ATOM   1981  CD1 LEU A 251      51.069  41.814  28.012  1.00 14.29           C  
ATOM   1982  CD2 LEU A 251      50.035  39.678  27.756  1.00 17.95           C  
ATOM   1983  N   GLU A 252      46.433  41.941  31.098  1.00 21.13           N  
ATOM   1984  CA  GLU A 252      45.957  42.302  32.438  1.00 19.95           C  
ATOM   1985  C   GLU A 252      44.784  41.474  32.912  1.00 19.98           C  
ATOM   1986  O   GLU A 252      44.627  41.208  34.100  1.00 20.87           O  
ATOM   1987  CB  GLU A 252      45.694  43.806  32.571  1.00 23.82           C  
ATOM   1988  CG  GLU A 252      45.188  44.566  31.329  1.00 24.26           C  
ATOM   1989  CD  GLU A 252      46.304  44.994  30.370  1.00 25.58           C  
ATOM   1990  OE1 GLU A 252      46.714  44.202  29.503  1.00 27.86           O  
ATOM   1991  OE2 GLU A 252      46.746  46.147  30.448  1.00 26.73           O  
ATOM   1992  N   CYS A 253      43.967  41.048  31.966  1.00 19.63           N  
ATOM   1993  CA  CYS A 253      42.833  40.201  32.247  1.00 19.89           C  
ATOM   1994  C   CYS A 253      43.355  38.925  32.918  1.00 22.83           C  
ATOM   1995  O   CYS A 253      42.906  38.519  33.985  1.00 25.86           O  
ATOM   1996  CB  CYS A 253      42.201  39.812  30.926  1.00 20.98           C  
ATOM   1997  SG  CYS A 253      41.077  38.396  31.037  1.00 19.58           S  
ATOM   1998  N   ALA A 254      44.330  38.307  32.262  1.00 22.71           N  
ATOM   1999  CA  ALA A 254      44.974  37.088  32.700  1.00 20.33           C  
ATOM   2000  C   ALA A 254      45.623  37.275  34.041  1.00 21.67           C  
ATOM   2001  O   ALA A 254      45.467  36.438  34.929  1.00 24.11           O  
ATOM   2002  CB  ALA A 254      46.030  36.688  31.684  1.00 19.15           C  
ATOM   2003  N   ASP A 255      46.348  38.375  34.195  1.00 20.82           N  
ATOM   2004  CA  ASP A 255      47.043  38.647  35.432  1.00 21.47           C  
ATOM   2005  C   ASP A 255      46.071  38.702  36.633  1.00 21.73           C  
ATOM   2006  O   ASP A 255      46.360  38.144  37.679  1.00 21.36           O  
ATOM   2007  CB  ASP A 255      47.827  39.955  35.261  1.00 24.03           C  
ATOM   2008  CG  ASP A 255      49.033  40.052  36.179  1.00 23.96           C  
ATOM   2009  OD1 ASP A 255      49.095  39.290  37.155  1.00 27.25           O  
ATOM   2010  OD2 ASP A 255      49.925  40.892  35.936  1.00 20.37           O  
ATOM   2011  N   ASP A 256      44.897  39.306  36.441  1.00 22.39           N  
ATOM   2012  CA  ASP A 256      43.881  39.467  37.480  1.00 23.25           C  
ATOM   2013  C   ASP A 256      43.058  38.216  37.734  1.00 24.56           C  
ATOM   2014  O   ASP A 256      42.432  38.070  38.784  1.00 24.41           O  
ATOM   2015  CB  ASP A 256      42.911  40.604  37.109  1.00 27.66           C  
ATOM   2016  CG  ASP A 256      43.559  41.989  37.132  1.00 30.63           C  
ATOM   2017  OD1 ASP A 256      44.561  42.212  37.847  1.00 33.35           O  
ATOM   2018  OD2 ASP A 256      43.024  42.880  36.453  1.00 33.72           O  
ATOM   2019  N   ARG A 257      42.917  37.391  36.709  1.00 26.71           N  
ATOM   2020  CA  ARG A 257      42.187  36.141  36.842  1.00 26.57           C  
ATOM   2021  C   ARG A 257      43.093  35.264  37.661  1.00 26.91           C  
ATOM   2022  O   ARG A 257      42.635  34.474  38.483  1.00 30.45           O  
ATOM   2023  CB  ARG A 257      41.941  35.490  35.487  1.00 27.14           C  
ATOM   2024  CG  ARG A 257      41.160  34.182  35.554  1.00 27.60           C  
ATOM   2025  CD  ARG A 257      40.987  33.581  34.159  1.00 25.80           C  
ATOM   2026  NE  ARG A 257      39.840  32.684  34.102  1.00 25.92           N  
ATOM   2027  CZ  ARG A 257      39.880  31.423  33.665  1.00 27.43           C  
ATOM   2028  NH1 ARG A 257      41.026  30.882  33.237  1.00 25.53           N  
ATOM   2029  NH2 ARG A 257      38.751  30.709  33.625  1.00 27.21           N  
ATOM   2030  N   ALA A 258      44.394  35.415  37.460  1.00 26.82           N  
ATOM   2031  CA  ALA A 258      45.335  34.620  38.216  1.00 25.99           C  
ATOM   2032  C   ALA A 258      45.218  34.963  39.711  1.00 25.95           C  
ATOM   2033  O   ALA A 258      45.191  34.075  40.553  1.00 28.90           O  
ATOM   2034  CB  ALA A 258      46.728  34.845  37.702  1.00 25.37           C  
ATOM   2035  N   ASP A 259      45.002  36.236  40.016  1.00 25.37           N  
ATOM   2036  CA  ASP A 259      44.900  36.705  41.391  1.00 23.81           C  
ATOM   2037  C   ASP A 259      43.610  36.320  42.025  1.00 22.08           C  
ATOM   2038  O   ASP A 259      43.566  36.100  43.219  1.00 23.28           O  
ATOM   2039  CB  ASP A 259      45.093  38.238  41.473  1.00 24.27           C  
ATOM   2040  CG  ASP A 259      46.564  38.664  41.350  1.00 26.26           C  
ATOM   2041  OD1 ASP A 259      47.487  37.933  41.800  1.00 26.96           O  
ATOM   2042  OD2 ASP A 259      46.801  39.764  40.834  1.00 27.01           O  
ATOM   2043  N   LEU A 260      42.547  36.260  41.240  1.00 22.19           N  
ATOM   2044  CA  LEU A 260      41.225  35.893  41.754  1.00 21.77           C  
ATOM   2045  C   LEU A 260      41.145  34.404  42.054  1.00 23.13           C  
ATOM   2046  O   LEU A 260      40.502  34.009  43.014  1.00 26.56           O  
ATOM   2047  CB  LEU A 260      40.129  36.331  40.772  1.00 18.83           C  
ATOM   2048  CG  LEU A 260      38.694  35.824  40.872  1.00 18.07           C  
ATOM   2049  CD1 LEU A 260      37.948  36.358  42.090  1.00 18.50           C  
ATOM   2050  CD2 LEU A 260      38.029  36.246  39.632  1.00 16.42           C  
ATOM   2051  N   ALA A 261      41.750  33.563  41.231  1.00 24.80           N  
ATOM   2052  CA  ALA A 261      41.747  32.127  41.520  1.00 27.58           C  
ATOM   2053  C   ALA A 261      42.473  31.921  42.873  1.00 29.16           C  
ATOM   2054  O   ALA A 261      42.091  31.072  43.676  1.00 31.25           O  
ATOM   2055  CB  ALA A 261      42.465  31.346  40.407  1.00 27.40           C  
ATOM   2056  N   LYS A 262      43.530  32.692  43.100  1.00 30.19           N  
ATOM   2057  CA  LYS A 262      44.310  32.656  44.335  1.00 31.33           C  
ATOM   2058  C   LYS A 262      43.477  33.087  45.544  1.00 31.82           C  
ATOM   2059  O   LYS A 262      43.433  32.376  46.543  1.00 33.00           O  
ATOM   2060  CB  LYS A 262      45.529  33.553  44.188  1.00 33.59           C  
ATOM   2061  CG  LYS A 262      46.278  33.770  45.458  1.00 38.46           C  
ATOM   2062  CD  LYS A 262      47.393  34.821  45.300  1.00 43.52           C  
ATOM   2063  CE  LYS A 262      47.584  35.633  46.617  1.00 46.35           C  
ATOM   2064  NZ  LYS A 262      48.831  36.461  46.691  1.00 48.82           N  
ATOM   2065  N   TYR A 263      42.831  34.253  45.474  1.00 32.22           N  
ATOM   2066  CA  TYR A 263      41.976  34.723  46.562  1.00 30.70           C  
ATOM   2067  C   TYR A 263      40.961  33.661  46.873  1.00 31.98           C  
ATOM   2068  O   TYR A 263      40.773  33.304  48.024  1.00 33.66           O  
ATOM   2069  CB  TYR A 263      41.145  35.932  46.162  1.00 31.17           C  
ATOM   2070  CG  TYR A 263      40.115  36.308  47.227  1.00 29.45           C  
ATOM   2071  CD1 TYR A 263      40.503  36.975  48.395  1.00 30.48           C  
ATOM   2072  CD2 TYR A 263      38.776  36.003  47.081  1.00 29.37           C  
ATOM   2073  CE1 TYR A 263      39.580  37.335  49.383  1.00 30.00           C  
ATOM   2074  CE2 TYR A 263      37.838  36.362  48.072  1.00 29.68           C  
ATOM   2075  CZ  TYR A 263      38.256  37.036  49.213  1.00 30.39           C  
ATOM   2076  OH  TYR A 263      37.354  37.481  50.157  1.00 32.48           O  
ATOM   2077  N   ILE A 264      40.229  33.235  45.850  1.00 32.18           N  
ATOM   2078  CA  ILE A 264      39.207  32.216  46.033  1.00 32.27           C  
ATOM   2079  C   ILE A 264      39.765  31.046  46.859  1.00 33.75           C  
ATOM   2080  O   ILE A 264      39.277  30.745  47.949  1.00 32.73           O  
ATOM   2081  CB  ILE A 264      38.637  31.754  44.671  1.00 29.79           C  
ATOM   2082  CG1 ILE A 264      37.710  32.834  44.105  1.00 28.79           C  
ATOM   2083  CG2 ILE A 264      37.851  30.469  44.833  1.00 31.64           C  
ATOM   2084  CD1 ILE A 264      37.040  32.454  42.802  1.00 26.35           C  
ATOM   2085  N   CYS A 265      40.823  30.426  46.364  1.00 35.92           N  
ATOM   2086  CA  CYS A 265      41.424  29.321  47.072  1.00 38.84           C  
ATOM   2087  C   CYS A 265      41.820  29.680  48.503  1.00 40.50           C  
ATOM   2088  O   CYS A 265      41.577  28.907  49.428  1.00 42.88           O  
ATOM   2089  CB  CYS A 265      42.642  28.837  46.321  1.00 39.40           C  
ATOM   2090  SG  CYS A 265      42.189  27.955  44.821  1.00 40.43           S  
ATOM   2091  N   GLU A 266      42.390  30.860  48.700  1.00 41.46           N  
ATOM   2092  CA  GLU A 266      42.811  31.273  50.032  1.00 41.21           C  
ATOM   2093  C   GLU A 266      41.640  31.418  50.992  1.00 39.85           C  
ATOM   2094  O   GLU A 266      41.777  31.168  52.189  1.00 41.47           O  
ATOM   2095  CB  GLU A 266      43.624  32.574  49.964  1.00 43.30           C  
ATOM   2096  CG  GLU A 266      45.129  32.378  49.959  1.00 44.34           C  
ATOM   2097  CD  GLU A 266      45.906  33.668  49.688  1.00 47.13           C  
ATOM   2098  OE1 GLU A 266      45.402  34.777  50.006  1.00 46.84           O  
ATOM   2099  OE2 GLU A 266      47.032  33.561  49.140  1.00 48.18           O  
ATOM   2100  N   ASN A 267      40.475  31.762  50.471  1.00 37.91           N  
ATOM   2101  CA  ASN A 267      39.322  31.926  51.326  1.00 36.40           C  
ATOM   2102  C   ASN A 267      38.340  30.824  51.066  1.00 34.49           C  
ATOM   2103  O   ASN A 267      37.173  30.906  51.397  1.00 32.25           O  
ATOM   2104  CB  ASN A 267      38.713  33.292  51.111  1.00 38.49           C  
ATOM   2105  CG  ASN A 267      39.725  34.397  51.304  1.00 41.30           C  
ATOM   2106  OD1 ASN A 267      40.881  34.270  50.904  1.00 43.08           O  
ATOM   2107  ND2 ASN A 267      39.306  35.484  51.936  1.00 44.53           N  
ATOM   2108  N   GLN A 268      38.891  29.724  50.602  1.00 35.56           N  
ATOM   2109  CA  GLN A 268      38.147  28.533  50.284  1.00 37.75           C  
ATOM   2110  C   GLN A 268      36.961  28.275  51.190  1.00 39.44           C  
ATOM   2111  O   GLN A 268      35.826  28.335  50.745  1.00 40.22           O  
ATOM   2112  CB  GLN A 268      39.102  27.369  50.330  1.00 36.84           C  
ATOM   2113  CG  GLN A 268      38.622  26.204  49.569  1.00 37.16           C  
ATOM   2114  CD  GLN A 268      39.697  25.184  49.369  1.00 35.02           C  
ATOM   2115  OE1 GLN A 268      39.410  24.008  49.157  1.00 36.12           O  
ATOM   2116  NE2 GLN A 268      40.941  25.621  49.395  1.00 33.77           N  
ATOM   2117  N   ASP A 269      37.227  28.100  52.478  1.00 42.55           N  
ATOM   2118  CA  ASP A 269      36.194  27.824  53.485  1.00 45.46           C  
ATOM   2119  C   ASP A 269      35.054  28.838  53.620  1.00 46.38           C  
ATOM   2120  O   ASP A 269      34.012  28.499  54.174  1.00 47.79           O  
ATOM   2121  CB  ASP A 269      36.839  27.662  54.861  1.00 48.53           C  
ATOM   2122  CG  ASP A 269      38.142  26.897  54.801  1.00 51.07           C  
ATOM   2123  OD1 ASP A 269      38.111  25.644  54.696  1.00 51.19           O  
ATOM   2124  OD2 ASP A 269      39.190  27.582  54.828  1.00 52.80           O  
ATOM   2125  N   SER A 270      35.271  30.091  53.213  1.00 45.89           N  
ATOM   2126  CA  SER A 270      34.227  31.127  53.292  1.00 43.53           C  
ATOM   2127  C   SER A 270      33.411  31.213  52.026  1.00 41.19           C  
ATOM   2128  O   SER A 270      32.443  31.955  51.978  1.00 41.59           O  
ATOM   2129  CB  SER A 270      34.855  32.504  53.483  1.00 45.97           C  
ATOM   2130  OG  SER A 270      35.576  32.585  54.700  1.00 51.96           O  
ATOM   2131  N   ILE A 271      33.855  30.502  50.990  1.00 39.20           N  
ATOM   2132  CA  ILE A 271      33.239  30.498  49.659  1.00 35.55           C  
ATOM   2133  C   ILE A 271      32.482  29.225  49.269  1.00 35.43           C  
ATOM   2134  O   ILE A 271      31.287  29.281  49.012  1.00 35.01           O  
ATOM   2135  CB  ILE A 271      34.319  30.818  48.580  1.00 32.20           C  
ATOM   2136  CG1 ILE A 271      34.576  32.329  48.518  1.00 29.89           C  
ATOM   2137  CG2 ILE A 271      33.931  30.273  47.229  1.00 31.37           C  
ATOM   2138  CD1 ILE A 271      36.021  32.700  48.406  1.00 25.12           C  
ATOM   2139  N   SER A 272      33.166  28.083  49.240  1.00 36.54           N  
ATOM   2140  CA  SER A 272      32.540  26.825  48.854  1.00 36.26           C  
ATOM   2141  C   SER A 272      33.328  25.623  49.361  1.00 37.32           C  
ATOM   2142  O   SER A 272      34.522  25.731  49.624  1.00 37.59           O  
ATOM   2143  CB  SER A 272      32.461  26.748  47.337  1.00 36.31           C  
ATOM   2144  OG  SER A 272      31.899  25.523  46.905  1.00 37.26           O  
ATOM   2145  N   SER A 273      32.675  24.465  49.441  1.00 38.17           N  
ATOM   2146  CA  SER A 273      33.341  23.262  49.906  1.00 40.24           C  
ATOM   2147  C   SER A 273      33.724  22.312  48.784  1.00 40.38           C  
ATOM   2148  O   SER A 273      34.418  21.322  49.024  1.00 42.69           O  
ATOM   2149  CB  SER A 273      32.532  22.541  51.010  1.00 41.62           C  
ATOM   2150  OG  SER A 273      31.206  22.188  50.621  1.00 44.85           O  
ATOM   2151  N   LYS A 274      33.308  22.620  47.557  1.00 39.27           N  
ATOM   2152  CA  LYS A 274      33.633  21.779  46.401  1.00 38.39           C  
ATOM   2153  C   LYS A 274      34.929  22.230  45.717  1.00 38.94           C  
ATOM   2154  O   LYS A 274      35.361  21.615  44.729  1.00 39.26           O  
ATOM   2155  CB  LYS A 274      32.519  21.826  45.347  1.00 38.02           C  
ATOM   2156  CG  LYS A 274      31.115  21.517  45.820  1.00 39.27           C  
ATOM   2157  CD  LYS A 274      30.970  20.090  46.272  1.00 39.38           C  
ATOM   2158  CE  LYS A 274      29.614  19.837  46.893  1.00 40.72           C  
ATOM   2159  NZ  LYS A 274      28.519  19.984  45.887  1.00 44.19           N  
ATOM   2160  N   LEU A 275      35.548  23.287  46.243  1.00 38.17           N  
ATOM   2161  CA  LEU A 275      36.749  23.872  45.658  1.00 37.35           C  
ATOM   2162  C   LEU A 275      38.062  23.175  45.855  1.00 38.85           C  
ATOM   2163  O   LEU A 275      38.917  23.232  44.979  1.00 39.12           O  
ATOM   2164  CB  LEU A 275      36.909  25.319  46.123  1.00 36.49           C  
ATOM   2165  CG  LEU A 275      35.770  26.277  45.787  1.00 36.39           C  
ATOM   2166  CD1 LEU A 275      35.997  27.601  46.460  1.00 34.39           C  
ATOM   2167  CD2 LEU A 275      35.642  26.430  44.267  1.00 35.72           C  
ATOM   2168  N   LYS A 276      38.254  22.593  47.032  1.00 43.04           N  
ATOM   2169  CA  LYS A 276      39.501  21.905  47.399  1.00 45.27           C  
ATOM   2170  C   LYS A 276      40.252  21.218  46.279  1.00 45.29           C  
ATOM   2171  O   LYS A 276      41.438  21.471  46.090  1.00 46.18           O  
ATOM   2172  CB  LYS A 276      39.285  20.951  48.607  1.00 48.12           C  
ATOM   2173  CG  LYS A 276      38.085  19.971  48.539  1.00 50.29           C  
ATOM   2174  CD  LYS A 276      38.499  18.585  48.040  1.00 50.93           C  
ATOM   2175  CE  LYS A 276      38.065  17.490  49.012  1.00 53.11           C  
ATOM   2176  NZ  LYS A 276      38.677  16.167  48.683  1.00 53.31           N  
ATOM   2177  N   GLU A 277      39.537  20.459  45.461  1.00 45.34           N  
ATOM   2178  CA  GLU A 277      40.161  19.735  44.367  1.00 46.31           C  
ATOM   2179  C   GLU A 277      40.777  20.610  43.286  1.00 45.11           C  
ATOM   2180  O   GLU A 277      41.756  20.204  42.658  1.00 46.51           O  
ATOM   2181  CB  GLU A 277      39.171  18.729  43.773  1.00 50.77           C  
ATOM   2182  CG  GLU A 277      38.862  17.559  44.728  1.00 57.06           C  
ATOM   2183  CD  GLU A 277      37.438  17.047  44.617  1.00 61.00           C  
ATOM   2184  OE1 GLU A 277      37.137  16.404  43.585  1.00 65.04           O  
ATOM   2185  OE2 GLU A 277      36.622  17.285  45.551  1.00 62.71           O  
ATOM   2186  N   CYS A 278      40.202  21.792  43.062  1.00 43.34           N  
ATOM   2187  CA  CYS A 278      40.696  22.746  42.065  1.00 40.66           C  
ATOM   2188  C   CYS A 278      41.934  23.450  42.574  1.00 39.72           C  
ATOM   2189  O   CYS A 278      42.883  23.679  41.837  1.00 37.88           O  
ATOM   2190  CB  CYS A 278      39.681  23.847  41.816  1.00 39.52           C  
ATOM   2191  SG  CYS A 278      38.080  23.340  41.172  1.00 38.99           S  
ATOM   2192  N   CYS A 279      41.876  23.852  43.833  1.00 39.61           N  
ATOM   2193  CA  CYS A 279      42.964  24.557  44.447  1.00 40.94           C  
ATOM   2194  C   CYS A 279      44.300  23.844  44.553  1.00 42.67           C  
ATOM   2195  O   CYS A 279      45.277  24.474  44.930  1.00 44.11           O  
ATOM   2196  CB  CYS A 279      42.521  25.106  45.787  1.00 41.38           C  
ATOM   2197  SG  CYS A 279      41.207  26.350  45.567  1.00 42.73           S  
ATOM   2198  N   GLU A 280      44.355  22.545  44.248  1.00 44.32           N  
ATOM   2199  CA  GLU A 280      45.620  21.791  44.274  1.00 44.93           C  
ATOM   2200  C   GLU A 280      46.318  21.946  42.906  1.00 44.53           C  
ATOM   2201  O   GLU A 280      47.543  22.080  42.814  1.00 44.69           O  
ATOM   2202  CB  GLU A 280      45.332  20.314  44.486  1.00 48.45           C  
ATOM   2203  CG  GLU A 280      44.256  20.031  45.500  1.00 52.08           C  
ATOM   2204  CD  GLU A 280      44.756  20.098  46.923  1.00 54.98           C  
ATOM   2205  OE1 GLU A 280      45.748  19.397  47.238  1.00 56.69           O  
ATOM   2206  OE2 GLU A 280      44.143  20.842  47.723  1.00 56.31           O  
ATOM   2207  N   LYS A 281      45.495  21.917  41.855  1.00 43.37           N  
ATOM   2208  CA  LYS A 281      45.887  22.035  40.443  1.00 41.28           C  
ATOM   2209  C   LYS A 281      46.727  23.246  39.983  1.00 41.06           C  
ATOM   2210  O   LYS A 281      46.602  24.363  40.517  1.00 40.41           O  
ATOM   2211  CB  LYS A 281      44.625  21.936  39.568  1.00 38.71           C  
ATOM   2212  CG  LYS A 281      43.988  20.589  39.625  1.00 37.09           C  
ATOM   2213  CD  LYS A 281      42.845  20.435  38.672  1.00 37.84           C  
ATOM   2214  CE  LYS A 281      42.487  18.929  38.551  1.00 41.39           C  
ATOM   2215  NZ  LYS A 281      41.214  18.607  37.801  1.00 41.08           N  
ATOM   2216  N   PRO A 282      47.594  23.029  38.955  1.00 40.91           N  
ATOM   2217  CA  PRO A 282      48.470  24.058  38.367  1.00 40.02           C  
ATOM   2218  C   PRO A 282      47.611  25.242  37.926  1.00 38.57           C  
ATOM   2219  O   PRO A 282      46.461  25.052  37.530  1.00 38.83           O  
ATOM   2220  CB  PRO A 282      49.092  23.331  37.167  1.00 39.10           C  
ATOM   2221  CG  PRO A 282      49.198  21.939  37.659  1.00 38.65           C  
ATOM   2222  CD  PRO A 282      47.843  21.723  38.311  1.00 39.73           C  
ATOM   2223  N   LEU A 283      48.207  26.430  37.873  1.00 37.83           N  
ATOM   2224  CA  LEU A 283      47.470  27.651  37.546  1.00 36.51           C  
ATOM   2225  C   LEU A 283      46.351  27.615  36.513  1.00 35.50           C  
ATOM   2226  O   LEU A 283      45.212  28.022  36.787  1.00 35.08           O  
ATOM   2227  CB  LEU A 283      48.406  28.797  37.196  1.00 37.04           C  
ATOM   2228  CG  LEU A 283      47.580  30.091  37.059  1.00 38.88           C  
ATOM   2229  CD1 LEU A 283      46.881  30.396  38.411  1.00 39.53           C  
ATOM   2230  CD2 LEU A 283      48.451  31.269  36.615  1.00 37.93           C  
ATOM   2231  N   LEU A 284      46.670  27.169  35.314  1.00 34.57           N  
ATOM   2232  CA  LEU A 284      45.665  27.171  34.278  1.00 33.27           C  
ATOM   2233  C   LEU A 284      44.576  26.176  34.550  1.00 32.78           C  
ATOM   2234  O   LEU A 284      43.448  26.410  34.158  1.00 34.83           O  
ATOM   2235  CB  LEU A 284      46.287  26.917  32.907  1.00 32.06           C  
ATOM   2236  CG  LEU A 284      47.334  27.917  32.456  1.00 30.36           C  
ATOM   2237  CD1 LEU A 284      47.912  27.402  31.184  1.00 30.44           C  
ATOM   2238  CD2 LEU A 284      46.741  29.317  32.284  1.00 28.61           C  
ATOM   2239  N   GLU A 285      44.893  25.066  35.207  1.00 32.64           N  
ATOM   2240  CA  GLU A 285      43.864  24.065  35.492  1.00 32.98           C  
ATOM   2241  C   GLU A 285      42.970  24.520  36.651  1.00 31.81           C  
ATOM   2242  O   GLU A 285      41.764  24.235  36.676  1.00 34.12           O  
ATOM   2243  CB  GLU A 285      44.473  22.689  35.793  1.00 34.22           C  
ATOM   2244  CG  GLU A 285      45.075  21.922  34.604  1.00 38.17           C  
ATOM   2245  CD  GLU A 285      46.515  22.329  34.270  1.00 41.86           C  
ATOM   2246  OE1 GLU A 285      46.963  23.402  34.734  1.00 44.85           O  
ATOM   2247  OE2 GLU A 285      47.214  21.579  33.544  1.00 41.41           O  
ATOM   2248  N   LYS A 286      43.546  25.274  37.576  1.00 30.65           N  
ATOM   2249  CA  LYS A 286      42.836  25.779  38.746  1.00 30.79           C  
ATOM   2250  C   LYS A 286      41.735  26.772  38.400  1.00 30.97           C  
ATOM   2251  O   LYS A 286      40.628  26.686  38.953  1.00 31.86           O  
ATOM   2252  CB  LYS A 286      43.843  26.396  39.733  1.00 30.71           C  
ATOM   2253  CG  LYS A 286      43.228  27.147  40.901  1.00 30.77           C  
ATOM   2254  CD  LYS A 286      44.099  27.148  42.163  1.00 29.32           C  
ATOM   2255  CE  LYS A 286      45.559  27.336  41.875  1.00 31.23           C  
ATOM   2256  NZ  LYS A 286      46.337  27.642  43.140  1.00 33.21           N  
ATOM   2257  N   SER A 287      42.033  27.695  37.482  1.00 31.26           N  
ATOM   2258  CA  SER A 287      41.085  28.727  37.029  1.00 31.54           C  
ATOM   2259  C   SER A 287      39.939  28.143  36.193  1.00 32.16           C  
ATOM   2260  O   SER A 287      38.774  28.545  36.316  1.00 32.23           O  
ATOM   2261  CB  SER A 287      41.822  29.804  36.224  1.00 32.20           C  
ATOM   2262  OG  SER A 287      42.789  30.472  37.019  1.00 32.22           O  
ATOM   2263  N   HIS A 288      40.280  27.228  35.296  1.00 33.18           N  
ATOM   2264  CA  HIS A 288      39.272  26.570  34.484  1.00 33.63           C  
ATOM   2265  C   HIS A 288      38.349  25.850  35.436  1.00 32.64           C  
ATOM   2266  O   HIS A 288      37.154  26.036  35.382  1.00 33.31           O  
ATOM   2267  CB  HIS A 288      39.927  25.556  33.552  1.00 34.63           C  
ATOM   2268  CG  HIS A 288      38.958  24.615  32.904  1.00 35.29           C  
ATOM   2269  ND1 HIS A 288      38.067  25.014  31.930  1.00 35.94           N  
ATOM   2270  CD2 HIS A 288      38.747  23.291  33.086  1.00 35.37           C  
ATOM   2271  CE1 HIS A 288      37.347  23.979  31.541  1.00 34.65           C  
ATOM   2272  NE2 HIS A 288      37.739  22.922  32.227  1.00 36.50           N  
ATOM   2273  N   CYS A 289      38.937  25.023  36.295  1.00 33.04           N  
ATOM   2274  CA  CYS A 289      38.213  24.257  37.310  1.00 34.65           C  
ATOM   2275  C   CYS A 289      37.243  25.110  38.116  1.00 34.60           C  
ATOM   2276  O   CYS A 289      36.059  24.824  38.173  1.00 35.41           O  
ATOM   2277  CB  CYS A 289      39.205  23.639  38.293  1.00 36.58           C  
ATOM   2278  SG  CYS A 289      38.475  22.397  39.413  1.00 38.62           S  
ATOM   2279  N   ILE A 290      37.777  26.101  38.820  1.00 34.74           N  
ATOM   2280  CA  ILE A 290      36.970  27.003  39.616  1.00 34.30           C  
ATOM   2281  C   ILE A 290      35.821  27.572  38.774  1.00 34.58           C  
ATOM   2282  O   ILE A 290      34.674  27.621  39.219  1.00 34.94           O  
ATOM   2283  CB  ILE A 290      37.859  28.164  40.142  1.00 35.40           C  
ATOM   2284  CG1 ILE A 290      38.883  27.635  41.165  1.00 34.27           C  
ATOM   2285  CG2 ILE A 290      36.985  29.333  40.689  1.00 35.70           C  
ATOM   2286  CD1 ILE A 290      39.853  28.687  41.677  1.00 30.27           C  
ATOM   2287  N   ALA A 291      36.143  28.016  37.560  1.00 35.00           N  
ATOM   2288  CA  ALA A 291      35.153  28.587  36.657  1.00 35.49           C  
ATOM   2289  C   ALA A 291      34.042  27.602  36.383  1.00 36.76           C  
ATOM   2290  O   ALA A 291      32.909  27.981  36.151  1.00 37.40           O  
ATOM   2291  CB  ALA A 291      35.808  28.995  35.371  1.00 35.58           C  
ATOM   2292  N   GLU A 292      34.384  26.328  36.357  1.00 38.51           N  
ATOM   2293  CA  GLU A 292      33.402  25.293  36.119  1.00 40.82           C  
ATOM   2294  C   GLU A 292      33.505  24.199  37.166  1.00 41.20           C  
ATOM   2295  O   GLU A 292      34.250  23.208  37.017  1.00 42.09           O  
ATOM   2296  CB  GLU A 292      33.567  24.717  34.717  1.00 44.00           C  
ATOM   2297  CG  GLU A 292      32.956  25.599  33.651  1.00 46.70           C  
ATOM   2298  CD  GLU A 292      33.803  25.646  32.424  1.00 48.67           C  
ATOM   2299  OE1 GLU A 292      34.963  26.132  32.510  1.00 49.84           O  
ATOM   2300  OE2 GLU A 292      33.314  25.172  31.381  1.00 50.68           O  
ATOM   2301  N   VAL A 293      32.777  24.420  38.247  1.00 40.31           N  
ATOM   2302  CA  VAL A 293      32.734  23.505  39.360  1.00 40.52           C  
ATOM   2303  C   VAL A 293      31.259  23.416  39.680  1.00 41.16           C  
ATOM   2304  O   VAL A 293      30.498  24.285  39.251  1.00 43.59           O  
ATOM   2305  CB  VAL A 293      33.584  24.030  40.536  1.00 38.82           C  
ATOM   2306  CG1 VAL A 293      33.038  25.353  41.094  1.00 39.53           C  
ATOM   2307  CG2 VAL A 293      33.712  22.974  41.587  1.00 39.13           C  
ATOM   2308  N   GLU A 294      30.819  22.345  40.335  1.00 41.22           N  
ATOM   2309  CA  GLU A 294      29.396  22.226  40.629  1.00 40.97           C  
ATOM   2310  C   GLU A 294      28.982  23.074  41.824  1.00 40.53           C  
ATOM   2311  O   GLU A 294      29.834  23.581  42.550  1.00 39.36           O  
ATOM   2312  CB  GLU A 294      28.949  20.759  40.789  1.00 43.05           C  
ATOM   2313  CG  GLU A 294      30.054  19.733  41.005  1.00 44.27           C  
ATOM   2314  CD  GLU A 294      29.594  18.520  41.839  1.00 46.76           C  
ATOM   2315  OE1 GLU A 294      28.435  18.475  42.351  1.00 43.77           O  
ATOM   2316  OE2 GLU A 294      30.435  17.604  42.005  1.00 48.46           O  
ATOM   2317  N   ASN A 295      27.676  23.171  42.053  1.00 39.84           N  
ATOM   2318  CA  ASN A 295      27.123  23.967  43.141  1.00 40.65           C  
ATOM   2319  C   ASN A 295      27.181  23.331  44.530  1.00 42.17           C  
ATOM   2320  O   ASN A 295      26.785  22.178  44.722  1.00 44.55           O  
ATOM   2321  CB  ASN A 295      25.690  24.351  42.804  1.00 39.42           C  
ATOM   2322  CG  ASN A 295      25.552  24.846  41.384  1.00 39.00           C  
ATOM   2323  OD1 ASN A 295      26.386  25.608  40.893  1.00 35.92           O  
ATOM   2324  ND2 ASN A 295      24.532  24.365  40.694  1.00 39.15           N  
ATOM   2325  N   ASP A 296      27.663  24.092  45.502  1.00 42.34           N  
ATOM   2326  CA  ASP A 296      27.769  23.602  46.858  1.00 44.56           C  
ATOM   2327  C   ASP A 296      26.368  23.245  47.368  1.00 45.89           C  
ATOM   2328  O   ASP A 296      25.367  23.498  46.678  1.00 45.03           O  
ATOM   2329  CB  ASP A 296      28.420  24.679  47.739  1.00 44.60           C  
ATOM   2330  CG  ASP A 296      29.068  24.120  49.015  1.00 45.25           C  
ATOM   2331  OD1 ASP A 296      28.977  22.909  49.322  1.00 45.58           O  
ATOM   2332  OD2 ASP A 296      29.684  24.928  49.737  1.00 47.29           O  
ATOM   2333  N   GLU A 297      26.322  22.583  48.530  1.00 47.77           N  
ATOM   2334  CA  GLU A 297      25.080  22.172  49.186  1.00 49.85           C  
ATOM   2335  C   GLU A 297      24.502  23.432  49.828  1.00 51.16           C  
ATOM   2336  O   GLU A 297      25.248  24.246  50.375  1.00 51.66           O  
ATOM   2337  CB  GLU A 297      25.371  21.164  50.304  1.00 51.09           C  
ATOM   2338  CG  GLU A 297      26.277  20.008  49.937  1.00 54.33           C  
ATOM   2339  CD  GLU A 297      25.554  18.954  49.136  1.00 57.62           C  
ATOM   2340  OE1 GLU A 297      24.414  18.612  49.519  1.00 59.16           O  
ATOM   2341  OE2 GLU A 297      26.117  18.464  48.123  1.00 60.27           O  
TER    2342      GLU A 297                                                      
