# Supplementary material for: Assessment of Two Restraint Potentials for Coarse-Grained Chemical-Cross-Link-Assisted Modeling of Protein Structures
Source: J Chem Inf Model. 2024 Feb 12;64(4):1377–93. doi: 10.1021/acs.jcim.3c01890 (PMC10900291; doi:10.1021/acs.jcim.3c01890)
Supplement: Supplementary file 2 — ci3c01890_si_002.zip [file ci3c01890_si_002.zip › Machine_readable/Inputs/EXP-XLINKS/1AO6-3/AO6-secondary.inp]

1ao6 dihedral-angle-restrained simulations
SEED=-7846648 RE pdbref refstr rescale_mode=2 out1file rand_conf timlim=1440   &
safety=5 tormode=2 r_cut=200 boxx=1000 boxy=1000 boxz=1000 cart one_letter
nstep=20000000  ntwe=10000 ntwx=10000 lang=1 t_bath=300 scal_fric=0.01         &
dt=0.10 reset_moment=0 reset_vel=0 damax=4.0 restart print_compon
nrep=12 nstex=10000 tlist mlist traj1file rest1file sync nsyn=10000
260 262 266 271 276 282 288 296 304 315 333 370
  4   4   4   4   4   4   4   4   4   4   4   4
WSC=0.81230E+00 WSCP=0.12042E+01 WELEC=0.87690E+00 WBOND=0.10000E+01           &
WANG=0.19773E+01 WSCLOC=0.63657E-01 WTOR=0.14154E+01 WTORD=0.00000E+00         &
WCORRH=0.00000E+00 WCORR5=0.00000E+00 WCORR6=0.00000E+00 WEL_LOC=0.36638E-01   &
WTURN3=0.14511E+01 WTURN4=0.00000E+00 WTURN6=0.00000E+00 WSCCOR=0.00000E+00    &
WVDWPP=0.33393E+00 WHPB=0.10000E+01 WSCP14=0.00000E+00                         &
CUTOFF=7.00000 WCORR4=0.00000 
../1ao6_third_domain.pdb
92
XERAFKAWAVARLSQRFPKAEFAEVSKLVTDLTKVHTECCHGDLLECADDRADLAKYICENQDSISSKLKECCEKPLLEK
SHCIAEVENDEX
0
57
  5 50.000 20.000 50.000
  6 50.000 20.000 50.000
  7 50.000 20.000 50.000
  8 50.000 20.000 50.000
  9 50.000 20.000 50.000
 10 50.000 20.000 50.000
 11 50.000 20.000 50.000
 12 50.000 20.000 50.000
 13 50.000 20.000 50.000
 14 50.000 20.000 50.000
 15 50.000 20.000 50.000
 16 50.000 20.000 50.000
 17 50.000 20.000 50.000
 24 50.000 20.000 50.000
 25 50.000 20.000 50.000
 26 50.000 20.000 50.000
 27 50.000 20.000 50.000
 28 50.000 20.000 50.000
 29 50.000 20.000 50.000
 30 50.000 20.000 50.000
 31 50.000 20.000 50.000
 32 50.000 20.000 50.000
 33 50.000 20.000 50.000
 34 50.000 20.000 50.000
 35 50.000 20.000 50.000
 36 50.000 20.000 50.000
 37 50.000 20.000 50.000
 38 50.000 20.000 50.000
 39 50.000 20.000 50.000
 40 50.000 20.000 50.000
 41 50.000 20.000 50.000
 47 50.000 20.000 50.000
 48 50.000 20.000 50.000
 49 50.000 20.000 50.000
 50 50.000 20.000 50.000
 51 50.000 20.000 50.000
 52 50.000 20.000 50.000
 53 50.000 20.000 50.000
 54 50.000 20.000 50.000
 55 50.000 20.000 50.000
 56 50.000 20.000 50.000
 57 50.000 20.000 50.000
 58 50.000 20.000 50.000
 59 50.000 20.000 50.000
 60 50.000 20.000 50.000
 61 50.000 20.000 50.000
 62 50.000 20.000 50.000
 72 50.000 20.000 50.000
 73 50.000 20.000 50.000
 74 50.000 20.000 50.000
 80 50.000 20.000 50.000
 81 50.000 20.000 50.000
 82 50.000 20.000 50.000
 83 50.000 20.000 50.000
 84 50.000 20.000 50.000
 85 50.000 20.000 50.000
 86 50.000 20.000 50.000
