# Supplementary material for: Assessment of Two Restraint Potentials for Coarse-Grained Chemical-Cross-Link-Assisted Modeling of Protein Structures
Source: J Chem Inf Model. 2024 Feb 12;64(4):1377–93. doi: 10.1021/acs.jcim.3c01890 (PMC10900291; doi:10.1021/acs.jcim.3c01890)
Supplement: Supplementary file 2 — ci3c01890_si_002.zip [file ci3c01890_si_002.zip › Machine_readable/Inputs/EXP-XLINKS/1AO6-6/1ao6-6.pdb]

ATOM   3943  N   PRO A 499       8.654  35.335  -0.611  1.00 76.46           N  
ATOM   3944  CA  PRO A 499       9.459  34.194  -1.098  1.00 78.71           C  
ATOM   3945  C   PRO A 499      10.190  34.386  -2.431  1.00 81.23           C  
ATOM   3946  O   PRO A 499       9.814  35.237  -3.239  1.00 82.13           O  
ATOM   3947  CB  PRO A 499       8.422  33.068  -1.217  1.00 77.32           C  
ATOM   3948  CG  PRO A 499       7.323  33.480  -0.264  1.00 75.46           C  
ATOM   3949  CD  PRO A 499       7.234  34.955  -0.480  1.00 75.27           C  
ATOM   3950  N   LYS A 500      11.251  33.613  -2.659  1.00 84.08           N  
ATOM   3951  CA  LYS A 500      11.978  33.693  -3.928  1.00 87.39           C  
ATOM   3952  C   LYS A 500      11.697  32.381  -4.641  1.00 89.53           C  
ATOM   3953  O   LYS A 500      12.164  31.329  -4.225  1.00 90.32           O  
ATOM   3954  CB  LYS A 500      13.474  33.904  -3.707  1.00 87.82           C  
ATOM   3955  CG  LYS A 500      14.194  34.416  -4.955  1.00 88.84           C  
ATOM   3956  CD  LYS A 500      15.270  35.440  -4.581  1.00 89.58           C  
ATOM   3957  CE  LYS A 500      16.213  35.745  -5.737  1.00 90.03           C  
ATOM   3958  NZ  LYS A 500      17.237  36.757  -5.333  1.00 90.42           N  
ATOM   3959  N   GLU A 501      10.917  32.461  -5.712  1.00 92.47           N  
ATOM   3960  CA  GLU A 501      10.468  31.305  -6.487  1.00 95.25           C  
ATOM   3961  C   GLU A 501      11.202  29.973  -6.316  1.00 95.54           C  
ATOM   3962  O   GLU A 501      10.804  29.144  -5.482  1.00 95.00           O  
ATOM   3963  CB  GLU A 501      10.345  31.682  -7.980  1.00 97.66           C  
ATOM   3964  CG  GLU A 501       9.603  30.640  -8.867  1.00 99.86           C  
ATOM   3965  CD  GLU A 501       8.106  30.489  -8.542  1.00100.51           C  
ATOM   3966  OE1 GLU A 501       7.593  31.171  -7.624  1.00100.17           O  
ATOM   3967  OE2 GLU A 501       7.445  29.679  -9.228  1.00101.65           O  
ATOM   3968  N   PHE A 502      12.263  29.776  -7.097  1.00 96.10           N  
ATOM   3969  CA  PHE A 502      13.027  28.545  -7.058  1.00 97.09           C  
ATOM   3970  C   PHE A 502      14.287  28.669  -7.907  1.00 97.83           C  
ATOM   3971  O   PHE A 502      14.214  28.941  -9.108  1.00 98.03           O  
ATOM   3972  CB  PHE A 502      12.161  27.391  -7.579  1.00 97.16           C  
ATOM   3973  CG  PHE A 502      12.848  26.059  -7.543  1.00 97.47           C  
ATOM   3974  CD1 PHE A 502      13.709  25.681  -8.572  1.00 98.08           C  
ATOM   3975  CD2 PHE A 502      12.667  25.205  -6.464  1.00 97.42           C  
ATOM   3976  CE1 PHE A 502      14.388  24.468  -8.520  1.00 98.20           C  
ATOM   3977  CE2 PHE A 502      13.340  23.991  -6.403  1.00 97.55           C  
ATOM   3978  CZ  PHE A 502      14.203  23.621  -7.434  1.00 98.12           C  
ATOM   3979  N   ASN A 503      15.439  28.489  -7.272  1.00 98.80           N  
ATOM   3980  CA  ASN A 503      16.706  28.552  -7.985  1.00 99.86           C  
ATOM   3981  C   ASN A 503      17.057  27.157  -8.451  1.00 99.86           C  
ATOM   3982  O   ASN A 503      16.996  26.203  -7.666  1.00 99.93           O  
ATOM   3983  CB  ASN A 503      17.836  29.034  -7.073  1.00101.72           C  
ATOM   3984  CG  ASN A 503      17.705  30.492  -6.694  1.00103.63           C  
ATOM   3985  OD1 ASN A 503      16.776  30.872  -5.976  1.00104.64           O  
ATOM   3986  ND2 ASN A 503      18.654  31.315  -7.145  1.00104.01           N  
ATOM   3987  N   ALA A 504      17.396  27.029  -9.729  1.00 99.47           N  
ATOM   3988  CA  ALA A 504      17.798  25.735 -10.268  1.00 98.55           C  
ATOM   3989  C   ALA A 504      19.214  25.451  -9.722  1.00 97.51           C  
ATOM   3990  O   ALA A 504      19.506  24.372  -9.198  1.00 97.55           O  
ATOM   3991  CB  ALA A 504      17.813  25.787 -11.808  1.00 98.50           C  
ATOM   3992  N   GLU A 505      20.026  26.506  -9.747  1.00 95.87           N  
ATOM   3993  CA  GLU A 505      21.428  26.511  -9.322  1.00 93.84           C  
ATOM   3994  C   GLU A 505      21.761  26.081  -7.875  1.00 92.22           C  
ATOM   3995  O   GLU A 505      22.911  25.748  -7.580  1.00 92.59           O  
ATOM   3996  CB  GLU A 505      21.993  27.925  -9.611  1.00 93.98           C  
ATOM   3997  CG  GLU A 505      23.511  28.157  -9.423  1.00 93.22           C  
ATOM   3998  CD  GLU A 505      24.387  27.637 -10.571  1.00 91.69           C  
ATOM   3999  OE1 GLU A 505      24.061  27.849 -11.758  1.00 90.39           O  
ATOM   4000  OE2 GLU A 505      25.438  27.043 -10.266  1.00 91.92           O  
ATOM   4001  N   THR A 506      20.773  26.006  -6.991  1.00 90.26           N  
ATOM   4002  CA  THR A 506      21.099  25.662  -5.610  1.00 88.00           C  
ATOM   4003  C   THR A 506      20.483  24.383  -5.015  1.00 86.15           C  
ATOM   4004  O   THR A 506      20.537  24.161  -3.804  1.00 86.15           O  
ATOM   4005  CB  THR A 506      20.845  26.889  -4.670  1.00 88.67           C  
ATOM   4006  OG1 THR A 506      21.204  28.113  -5.341  1.00 88.02           O  
ATOM   4007  CG2 THR A 506      21.697  26.772  -3.412  1.00 89.31           C  
ATOM   4008  N   PHE A 507      19.908  23.532  -5.854  1.00 84.32           N  
ATOM   4009  CA  PHE A 507      19.331  22.273  -5.363  1.00 82.27           C  
ATOM   4010  C   PHE A 507      20.011  21.116  -6.068  1.00 81.43           C  
ATOM   4011  O   PHE A 507      19.545  19.982  -6.045  1.00 81.65           O  
ATOM   4012  CB  PHE A 507      17.817  22.233  -5.566  1.00 81.29           C  
ATOM   4013  CG  PHE A 507      17.080  23.184  -4.674  1.00 79.97           C  
ATOM   4014  CD1 PHE A 507      16.718  22.804  -3.388  1.00 79.42           C  
ATOM   4015  CD2 PHE A 507      16.793  24.478  -5.102  1.00 79.82           C  
ATOM   4016  CE1 PHE A 507      16.080  23.697  -2.537  1.00 78.71           C  
ATOM   4017  CE2 PHE A 507      16.156  25.379  -4.260  1.00 79.08           C  
ATOM   4018  CZ  PHE A 507      15.800  24.987  -2.974  1.00 78.84           C  
ATOM   4019  N   THR A 508      21.150  21.441  -6.665  1.00 80.62           N  
ATOM   4020  CA  THR A 508      21.973  20.505  -7.392  1.00 80.18           C  
ATOM   4021  C   THR A 508      23.101  20.049  -6.484  1.00 79.78           C  
ATOM   4022  O   THR A 508      24.079  20.769  -6.258  1.00 79.25           O  
ATOM   4023  CB  THR A 508      22.597  21.185  -8.595  1.00 80.81           C  
ATOM   4024  OG1 THR A 508      23.108  22.459  -8.181  1.00 80.42           O  
ATOM   4025  CG2 THR A 508      21.563  21.367  -9.702  1.00 80.96           C  
ATOM   4026  N   PHE A 509      22.936  18.867  -5.918  1.00 79.18           N  
ATOM   4027  CA  PHE A 509      23.964  18.333  -5.063  1.00 78.20           C  
ATOM   4028  C   PHE A 509      24.964  17.725  -6.017  1.00 77.86           C  
ATOM   4029  O   PHE A 509      24.620  17.303  -7.121  1.00 78.03           O  
ATOM   4030  CB  PHE A 509      23.391  17.256  -4.163  1.00 78.48           C  
ATOM   4031  CG  PHE A 509      22.374  17.763  -3.198  1.00 78.74           C  
ATOM   4032  CD1 PHE A 509      21.046  17.906  -3.584  1.00 79.26           C  
ATOM   4033  CD2 PHE A 509      22.738  18.073  -1.899  1.00 78.71           C  
ATOM   4034  CE1 PHE A 509      20.087  18.356  -2.680  1.00 79.09           C  
ATOM   4035  CE2 PHE A 509      21.792  18.522  -0.990  1.00 79.12           C  
ATOM   4036  CZ  PHE A 509      20.462  18.661  -1.378  1.00 78.99           C  
ATOM   4037  N   HIS A 510      26.218  17.722  -5.622  1.00 77.30           N  
ATOM   4038  CA  HIS A 510      27.215  17.135  -6.491  1.00 76.46           C  
ATOM   4039  C   HIS A 510      27.802  15.846  -5.920  1.00 74.99           C  
ATOM   4040  O   HIS A 510      27.712  15.604  -4.716  1.00 74.96           O  
ATOM   4041  CB  HIS A 510      28.305  18.152  -6.779  1.00 77.46           C  
ATOM   4042  CG  HIS A 510      28.254  18.696  -8.165  1.00 78.70           C  
ATOM   4043  ND1 HIS A 510      29.384  18.865  -8.938  1.00 79.88           N  
ATOM   4044  CD2 HIS A 510      27.210  19.084  -8.934  1.00 79.03           C  
ATOM   4045  CE1 HIS A 510      29.038  19.334 -10.121  1.00 80.23           C  
ATOM   4046  NE2 HIS A 510      27.724  19.475 -10.145  1.00 80.03           N  
ATOM   4047  N   ALA A 511      28.407  15.032  -6.784  1.00 72.64           N  
ATOM   4048  CA  ALA A 511      29.028  13.768  -6.377  1.00 69.68           C  
ATOM   4049  C   ALA A 511      30.082  13.946  -5.272  1.00 67.40           C  
ATOM   4050  O   ALA A 511      30.214  13.087  -4.397  1.00 66.92           O  
ATOM   4051  CB  ALA A 511      29.651  13.076  -7.587  1.00 70.16           C  
ATOM   4052  N   ASP A 512      30.821  15.058  -5.299  1.00 64.33           N  
ATOM   4053  CA  ASP A 512      31.830  15.306  -4.271  1.00 61.05           C  
ATOM   4054  C   ASP A 512      31.251  15.331  -2.839  1.00 57.36           C  
ATOM   4055  O   ASP A 512      31.990  15.268  -1.858  1.00 55.64           O  
ATOM   4056  CB  ASP A 512      32.708  16.547  -4.601  1.00 63.17           C  
ATOM   4057  CG  ASP A 512      31.963  17.889  -4.493  1.00 64.76           C  
ATOM   4058  OD1 ASP A 512      31.134  18.211  -5.377  1.00 65.69           O  
ATOM   4059  OD2 ASP A 512      32.271  18.661  -3.551  1.00 66.00           O  
ATOM   4060  N   ILE A 513      29.923  15.349  -2.739  1.00 53.74           N  
ATOM   4061  CA  ILE A 513      29.240  15.328  -1.452  1.00 50.62           C  
ATOM   4062  C   ILE A 513      29.434  13.935  -0.822  1.00 49.35           C  
ATOM   4063  O   ILE A 513      29.143  13.729   0.350  1.00 50.53           O  
ATOM   4064  CB  ILE A 513      27.716  15.610  -1.613  1.00 49.62           C  
ATOM   4065  CG1 ILE A 513      27.051  15.864  -0.258  1.00 48.79           C  
ATOM   4066  CG2 ILE A 513      27.039  14.436  -2.246  1.00 47.99           C  
ATOM   4067  CD1 ILE A 513      25.521  15.941  -0.317  1.00 47.91           C  
ATOM   4068  N   CYS A 514      29.908  12.975  -1.601  1.00 46.91           N  
ATOM   4069  CA  CYS A 514      30.119  11.636  -1.083  1.00 44.69           C  
ATOM   4070  C   CYS A 514      31.484  11.491  -0.424  1.00 43.20           C  
ATOM   4071  O   CYS A 514      31.774  10.467   0.182  1.00 43.55           O  
ATOM   4072  CB  CYS A 514      29.988  10.610  -2.205  1.00 46.66           C  
ATOM   4073  SG  CYS A 514      28.457  10.744  -3.170  1.00 48.01           S  
ATOM   4074  N   THR A 515      32.331  12.501  -0.538  1.00 41.61           N  
ATOM   4075  CA  THR A 515      33.654  12.411   0.053  1.00 40.33           C  
ATOM   4076  C   THR A 515      33.759  13.152   1.360  1.00 40.36           C  
ATOM   4077  O   THR A 515      34.755  13.000   2.071  1.00 41.23           O  
ATOM   4078  CB  THR A 515      34.687  12.973  -0.870  1.00 39.41           C  
ATOM   4079  OG1 THR A 515      34.375  14.340  -1.107  1.00 40.13           O  
ATOM   4080  CG2 THR A 515      34.663  12.242  -2.182  1.00 40.21           C  
ATOM   4081  N   LEU A 516      32.750  13.979   1.650  1.00 40.95           N  
ATOM   4082  CA  LEU A 516      32.669  14.794   2.880  1.00 40.23           C  
ATOM   4083  C   LEU A 516      32.193  13.963   4.083  1.00 42.21           C  
ATOM   4084  O   LEU A 516      31.665  12.872   3.895  1.00 41.67           O  
ATOM   4085  CB  LEU A 516      31.693  15.955   2.644  1.00 37.57           C  
ATOM   4086  CG  LEU A 516      32.006  16.935   1.497  1.00 34.86           C  
ATOM   4087  CD1 LEU A 516      30.795  17.849   1.210  1.00 29.86           C  
ATOM   4088  CD2 LEU A 516      33.289  17.725   1.812  1.00 31.97           C  
ATOM   4089  N   SER A 517      32.361  14.459   5.312  1.00 43.88           N  
ATOM   4090  CA  SER A 517      31.908  13.693   6.478  1.00 46.03           C  
ATOM   4091  C   SER A 517      30.380  13.577   6.552  1.00 47.71           C  
ATOM   4092  O   SER A 517      29.667  14.297   5.854  1.00 48.20           O  
ATOM   4093  CB  SER A 517      32.433  14.316   7.761  1.00 47.02           C  
ATOM   4094  OG  SER A 517      31.792  15.539   8.045  1.00 50.11           O  
ATOM   4095  N   GLU A 518      29.866  12.701   7.418  1.00 49.09           N  
ATOM   4096  CA  GLU A 518      28.416  12.553   7.533  1.00 49.65           C  
ATOM   4097  C   GLU A 518      27.801  13.808   8.170  1.00 50.36           C  
ATOM   4098  O   GLU A 518      26.587  14.034   8.063  1.00 50.24           O  
ATOM   4099  CB  GLU A 518      28.052  11.274   8.309  1.00 50.34           C  
ATOM   4100  CG  GLU A 518      26.545  10.980   8.456  1.00 52.10           C  
ATOM   4101  CD  GLU A 518      25.770  10.974   7.124  1.00 53.75           C  
ATOM   4102  OE1 GLU A 518      26.063  10.131   6.235  1.00 53.11           O  
ATOM   4103  OE2 GLU A 518      24.844  11.812   6.981  1.00 54.69           O  
ATOM   4104  N   LYS A 519      28.656  14.626   8.804  1.00 50.90           N  
ATOM   4105  CA  LYS A 519      28.262  15.888   9.458  1.00 49.40           C  
ATOM   4106  C   LYS A 519      27.969  16.903   8.373  1.00 46.96           C  
ATOM   4107  O   LYS A 519      26.877  17.463   8.284  1.00 45.51           O  
ATOM   4108  CB  LYS A 519      29.413  16.475  10.288  1.00 52.50           C  
ATOM   4109  CG  LYS A 519      29.924  15.678  11.504  1.00 57.67           C  
ATOM   4110  CD  LYS A 519      31.395  16.119  11.823  1.00 61.71           C  
ATOM   4111  CE  LYS A 519      31.847  15.825  13.267  1.00 63.24           C  
ATOM   4112  NZ  LYS A 519      33.311  16.098  13.534  1.00 63.91           N  
ATOM   4113  N   GLU A 520      28.979  17.139   7.547  1.00 44.51           N  
ATOM   4114  CA  GLU A 520      28.875  18.101   6.467  1.00 43.06           C  
ATOM   4115  C   GLU A 520      27.773  17.742   5.519  1.00 41.60           C  
ATOM   4116  O   GLU A 520      27.064  18.616   5.013  1.00 41.47           O  
ATOM   4117  CB  GLU A 520      30.178  18.174   5.735  1.00 42.93           C  
ATOM   4118  CG  GLU A 520      31.289  18.492   6.671  1.00 43.73           C  
ATOM   4119  CD  GLU A 520      32.624  18.327   6.023  1.00 43.77           C  
ATOM   4120  OE1 GLU A 520      32.806  17.349   5.269  1.00 42.61           O  
ATOM   4121  OE2 GLU A 520      33.488  19.188   6.264  1.00 45.34           O  
ATOM   4122  N   ARG A 521      27.610  16.446   5.316  1.00 40.01           N  
ATOM   4123  CA  ARG A 521      26.570  15.947   4.450  1.00 40.16           C  
ATOM   4124  C   ARG A 521      25.199  16.326   5.009  1.00 39.68           C  
ATOM   4125  O   ARG A 521      24.293  16.639   4.252  1.00 40.79           O  
ATOM   4126  CB  ARG A 521      26.712  14.447   4.311  1.00 39.95           C  
ATOM   4127  CG  ARG A 521      26.082  13.897   3.102  1.00 41.69           C  
ATOM   4128  CD  ARG A 521      26.485  12.459   2.916  1.00 44.04           C  
ATOM   4129  NE  ARG A 521      27.901  12.347   2.602  1.00 46.36           N  
ATOM   4130  CZ  ARG A 521      28.763  11.573   3.260  1.00 48.30           C  
ATOM   4131  NH1 ARG A 521      28.369  10.827   4.288  1.00 49.11           N  
ATOM   4132  NH2 ARG A 521      30.028  11.522   2.864  1.00 49.22           N  
ATOM   4133  N   GLN A 522      25.059  16.362   6.332  1.00 40.31           N  
ATOM   4134  CA  GLN A 522      23.784  16.726   6.969  1.00 39.72           C  
ATOM   4135  C   GLN A 522      23.544  18.210   6.856  1.00 38.10           C  
ATOM   4136  O   GLN A 522      22.418  18.670   6.906  1.00 37.90           O  
ATOM   4137  CB  GLN A 522      23.775  16.327   8.441  1.00 42.34           C  
ATOM   4138  CG  GLN A 522      23.707  14.839   8.653  1.00 49.11           C  
ATOM   4139  CD  GLN A 522      24.099  14.400  10.068  1.00 53.39           C  
ATOM   4140  OE1 GLN A 522      24.638  15.186  10.869  1.00 54.84           O  
ATOM   4141  NE2 GLN A 522      23.854  13.117  10.369  1.00 54.32           N  
ATOM   4142  N   ILE A 523      24.628  18.955   6.718  1.00 37.83           N  
ATOM   4143  CA  ILE A 523      24.570  20.401   6.596  1.00 36.13           C  
ATOM   4144  C   ILE A 523      24.151  20.762   5.177  1.00 35.27           C  
ATOM   4145  O   ILE A 523      23.467  21.748   4.965  1.00 34.36           O  
ATOM   4146  CB  ILE A 523      25.942  21.041   6.986  1.00 36.99           C  
ATOM   4147  CG1 ILE A 523      26.231  20.772   8.475  1.00 35.87           C  
ATOM   4148  CG2 ILE A 523      25.934  22.523   6.721  1.00 34.95           C  
ATOM   4149  CD1 ILE A 523      27.570  21.237   8.948  1.00 33.16           C  
ATOM   4150  N   LYS A 524      24.547  19.955   4.198  1.00 35.39           N  
ATOM   4151  CA  LYS A 524      24.146  20.215   2.824  1.00 34.29           C  
ATOM   4152  C   LYS A 524      22.648  19.980   2.771  1.00 34.49           C  
ATOM   4153  O   LYS A 524      21.910  20.846   2.304  1.00 37.35           O  
ATOM   4154  CB  LYS A 524      24.874  19.303   1.825  1.00 34.15           C  
ATOM   4155  CG  LYS A 524      26.286  19.713   1.496  1.00 36.93           C  
ATOM   4156  CD  LYS A 524      26.296  20.699   0.324  1.00 43.24           C  
ATOM   4157  CE  LYS A 524      27.392  21.828   0.432  1.00 45.62           C  
ATOM   4158  NZ  LYS A 524      28.829  21.374   0.359  1.00 46.17           N  
ATOM   4159  N   LYS A 525      22.182  18.876   3.352  1.00 33.95           N  
ATOM   4160  CA  LYS A 525      20.734  18.543   3.352  1.00 35.18           C  
ATOM   4161  C   LYS A 525      19.856  19.595   4.049  1.00 33.88           C  
ATOM   4162  O   LYS A 525      18.796  19.989   3.554  1.00 32.76           O  
ATOM   4163  CB  LYS A 525      20.489  17.178   4.026  1.00 36.46           C  
ATOM   4164  CG  LYS A 525      21.095  15.952   3.328  1.00 37.24           C  
ATOM   4165  CD  LYS A 525      20.972  14.754   4.269  1.00 39.67           C  
ATOM   4166  CE  LYS A 525      21.514  13.479   3.677  1.00 39.53           C  
ATOM   4167  NZ  LYS A 525      21.641  12.446   4.738  1.00 39.62           N  
ATOM   4168  N   GLN A 526      20.302  19.998   5.234  1.00 32.70           N  
ATOM   4169  CA  GLN A 526      19.629  20.985   6.044  1.00 30.63           C  
ATOM   4170  C   GLN A 526      19.613  22.363   5.383  1.00 29.97           C  
ATOM   4171  O   GLN A 526      18.646  23.112   5.528  1.00 29.51           O  
ATOM   4172  CB  GLN A 526      20.309  21.040   7.414  1.00 31.06           C  
ATOM   4173  CG  GLN A 526      20.002  19.842   8.298  1.00 30.90           C  
ATOM   4174  CD  GLN A 526      20.781  19.858   9.590  1.00 32.57           C  
ATOM   4175  OE1 GLN A 526      21.917  20.336   9.633  1.00 32.68           O  
ATOM   4176  NE2 GLN A 526      20.209  19.276  10.638  1.00 31.63           N  
ATOM   4177  N   THR A 527      20.679  22.690   4.655  1.00 29.15           N  
ATOM   4178  CA  THR A 527      20.787  23.970   3.958  1.00 28.26           C  
ATOM   4179  C   THR A 527      19.681  24.045   2.937  1.00 30.19           C  
ATOM   4180  O   THR A 527      19.042  25.081   2.770  1.00 32.14           O  
ATOM   4181  CB  THR A 527      22.131  24.110   3.213  1.00 25.10           C  
ATOM   4182  OG1 THR A 527      23.149  24.446   4.138  1.00 26.02           O  
ATOM   4183  CG2 THR A 527      22.085  25.188   2.177  1.00 22.92           C  
ATOM   4184  N   ALA A 528      19.462  22.934   2.248  1.00 31.87           N  
ATOM   4185  CA  ALA A 528      18.438  22.858   1.214  1.00 31.62           C  
ATOM   4186  C   ALA A 528      17.064  22.938   1.830  1.00 31.96           C  
ATOM   4187  O   ALA A 528      16.156  23.558   1.276  1.00 34.78           O  
ATOM   4188  CB  ALA A 528      18.590  21.591   0.462  1.00 31.94           C  
ATOM   4189  N   LEU A 529      16.918  22.345   3.007  1.00 31.69           N  
ATOM   4190  CA  LEU A 529      15.641  22.356   3.695  1.00 30.26           C  
ATOM   4191  C   LEU A 529      15.297  23.790   4.102  1.00 30.85           C  
ATOM   4192  O   LEU A 529      14.148  24.218   4.009  1.00 31.19           O  
ATOM   4193  CB  LEU A 529      15.680  21.399   4.881  1.00 27.93           C  
ATOM   4194  CG  LEU A 529      14.510  21.552   5.847  1.00 28.56           C  
ATOM   4195  CD1 LEU A 529      13.212  21.344   5.108  1.00 26.19           C  
ATOM   4196  CD2 LEU A 529      14.670  20.604   7.015  1.00 25.63           C  
ATOM   4197  N   VAL A 530      16.296  24.539   4.539  1.00 32.07           N  
ATOM   4198  CA  VAL A 530      16.063  25.930   4.896  1.00 33.20           C  
ATOM   4199  C   VAL A 530      15.598  26.617   3.615  1.00 35.13           C  
ATOM   4200  O   VAL A 530      14.643  27.397   3.628  1.00 36.20           O  
ATOM   4201  CB  VAL A 530      17.343  26.663   5.373  1.00 30.73           C  
ATOM   4202  CG1 VAL A 530      17.076  28.129   5.432  1.00 30.95           C  
ATOM   4203  CG2 VAL A 530      17.744  26.211   6.731  1.00 28.67           C  
ATOM   4204  N   GLU A 531      16.266  26.322   2.506  1.00 37.87           N  
ATOM   4205  CA  GLU A 531      15.896  26.941   1.241  1.00 41.25           C  
ATOM   4206  C   GLU A 531      14.508  26.525   0.787  1.00 44.05           C  
ATOM   4207  O   GLU A 531      13.841  27.301   0.096  1.00 43.51           O  
ATOM   4208  CB  GLU A 531      16.915  26.654   0.148  1.00 39.98           C  
ATOM   4209  CG  GLU A 531      18.276  27.260   0.386  1.00 41.13           C  
ATOM   4210  CD  GLU A 531      18.278  28.770   0.449  1.00 40.95           C  
ATOM   4211  OE1 GLU A 531      17.203  29.393   0.427  1.00 41.45           O  
ATOM   4212  OE2 GLU A 531      19.383  29.349   0.509  1.00 42.87           O  
ATOM   4213  N   LEU A 532      14.079  25.313   1.156  1.00 46.43           N  
ATOM   4214  CA  LEU A 532      12.738  24.864   0.782  1.00 49.88           C  
ATOM   4215  C   LEU A 532      11.779  25.827   1.435  1.00 51.45           C  
ATOM   4216  O   LEU A 532      11.035  26.509   0.744  1.00 52.86           O  
ATOM   4217  CB  LEU A 532      12.403  23.455   1.285  1.00 50.09           C  
ATOM   4218  CG  LEU A 532      12.919  22.136   0.699  1.00 50.65           C  
ATOM   4219  CD1 LEU A 532      12.054  21.036   1.314  1.00 49.45           C  
ATOM   4220  CD2 LEU A 532      12.840  22.086  -0.830  1.00 49.01           C  
ATOM   4221  N   VAL A 533      11.842  25.909   2.764  1.00 53.33           N  
ATOM   4222  CA  VAL A 533      10.974  26.796   3.535  1.00 54.97           C  
ATOM   4223  C   VAL A 533      11.012  28.224   3.015  1.00 57.61           C  
ATOM   4224  O   VAL A 533       9.967  28.847   2.869  1.00 59.24           O  
ATOM   4225  CB  VAL A 533      11.338  26.832   5.021  1.00 53.35           C  
ATOM   4226  CG1 VAL A 533      10.376  27.732   5.759  1.00 51.64           C  
ATOM   4227  CG2 VAL A 533      11.316  25.432   5.600  1.00 53.42           C  
ATOM   4228  N   LYS A 534      12.197  28.735   2.691  1.00 58.95           N  
ATOM   4229  CA  LYS A 534      12.302  30.105   2.176  1.00 60.16           C  
ATOM   4230  C   LYS A 534      11.558  30.267   0.834  1.00 62.83           C  
ATOM   4231  O   LYS A 534      11.622  31.323   0.202  1.00 63.08           O  
ATOM   4232  CB  LYS A 534      13.775  30.506   2.008  1.00 57.58           C  
ATOM   4233  CG  LYS A 534      14.626  30.402   3.266  1.00 52.99           C  
ATOM   4234  CD  LYS A 534      14.647  31.677   4.041  1.00 48.99           C  
ATOM   4235  CE  LYS A 534      15.951  31.802   4.788  1.00 48.13           C  
ATOM   4236  NZ  LYS A 534      17.083  31.651   3.838  1.00 46.57           N  
ATOM   4237  N   HIS A 535      10.909  29.200   0.369  1.00 66.32           N  
ATOM   4238  CA  HIS A 535      10.150  29.231  -0.882  1.00 70.44           C  
ATOM   4239  C   HIS A 535       8.674  28.913  -0.625  1.00 72.30           C  
ATOM   4240  O   HIS A 535       7.789  29.606  -1.131  1.00 71.26           O  
ATOM   4241  CB  HIS A 535      10.716  28.238  -1.916  1.00 71.54           C  
ATOM   4242  CG  HIS A 535      12.142  28.500  -2.301  1.00 72.87           C  
ATOM   4243  ND1 HIS A 535      12.688  29.764  -2.327  1.00 74.10           N  
ATOM   4244  CD2 HIS A 535      13.146  27.652  -2.630  1.00 73.33           C  
ATOM   4245  CE1 HIS A 535      13.969  29.686  -2.643  1.00 74.21           C  
ATOM   4246  NE2 HIS A 535      14.272  28.414  -2.830  1.00 73.70           N  
ATOM   4247  N   LYS A 536       8.424  27.884   0.181  1.00 75.52           N  
ATOM   4248  CA  LYS A 536       7.065  27.453   0.510  1.00 79.19           C  
ATOM   4249  C   LYS A 536       6.873  27.406   2.019  1.00 81.52           C  
ATOM   4250  O   LYS A 536       7.074  26.376   2.646  1.00 81.40           O  
ATOM   4251  CB  LYS A 536       6.800  26.071  -0.110  1.00 80.42           C  
ATOM   4252  CG  LYS A 536       5.601  25.278   0.455  1.00 82.24           C  
ATOM   4253  CD  LYS A 536       5.559  23.819  -0.091  1.00 83.37           C  
ATOM   4254  CE  LYS A 536       6.852  23.000   0.223  1.00 83.34           C  
ATOM   4255  NZ  LYS A 536       6.933  21.637  -0.424  1.00 81.85           N  
ATOM   4256  N   PRO A 537       6.589  28.574   2.632  1.00 84.15           N  
ATOM   4257  CA  PRO A 537       6.362  28.653   4.081  1.00 87.27           C  
ATOM   4258  C   PRO A 537       4.900  28.408   4.389  1.00 90.66           C  
ATOM   4259  O   PRO A 537       4.566  27.670   5.319  1.00 91.57           O  
ATOM   4260  CB  PRO A 537       6.698  30.125   4.396  1.00 86.09           C  
ATOM   4261  CG  PRO A 537       7.469  30.601   3.219  1.00 85.01           C  
ATOM   4262  CD  PRO A 537       6.794  29.905   2.078  1.00 84.66           C  
ATOM   4263  N   LYS A 538       4.037  29.033   3.581  1.00 93.87           N  
ATOM   4264  CA  LYS A 538       2.582  28.973   3.727  1.00 96.73           C  
ATOM   4265  C   LYS A 538       1.988  27.666   4.217  1.00 98.30           C  
ATOM   4266  O   LYS A 538       1.264  27.641   5.223  1.00 98.97           O  
ATOM   4267  CB  LYS A 538       1.894  29.378   2.427  1.00 97.53           C  
ATOM   4268  CG  LYS A 538       1.711  30.869   2.289  1.00 99.05           C  
ATOM   4269  CD  LYS A 538       0.705  31.202   1.187  1.00100.32           C  
ATOM   4270  CE  LYS A 538       0.197  32.633   1.332  1.00100.67           C  
ATOM   4271  NZ  LYS A 538      -0.776  33.009   0.277  1.00100.93           N  
ATOM   4272  N   ALA A 539       2.270  26.589   3.490  1.00 99.39           N  
ATOM   4273  CA  ALA A 539       1.748  25.277   3.848  1.00 99.48           C  
ATOM   4274  C   ALA A 539       2.892  24.278   3.950  1.00 99.04           C  
ATOM   4275  O   ALA A 539       3.400  23.756   2.950  1.00 99.25           O  
ATOM   4276  CB  ALA A 539       0.697  24.817   2.817  1.00100.00           C  
ATOM   4277  N   THR A 540       3.325  24.047   5.172  1.00 97.99           N  
ATOM   4278  CA  THR A 540       4.394  23.121   5.400  1.00 97.44           C  
ATOM   4279  C   THR A 540       4.002  22.238   6.576  1.00 97.23           C  
ATOM   4280  O   THR A 540       4.100  22.611   7.743  1.00 97.45           O  
ATOM   4281  CB  THR A 540       5.691  23.899   5.580  1.00 97.81           C  
ATOM   4282  OG1 THR A 540       5.394  25.184   6.140  1.00 97.75           O  
ATOM   4283  CG2 THR A 540       6.330  24.131   4.223  1.00 98.04           C  
ATOM   4284  N   LYS A 541       3.423  21.100   6.228  1.00 96.89           N  
ATOM   4285  CA  LYS A 541       2.954  20.140   7.210  1.00 96.84           C  
ATOM   4286  C   LYS A 541       4.009  19.051   7.373  1.00 96.77           C  
ATOM   4287  O   LYS A 541       5.204  19.306   7.199  1.00 96.35           O  
ATOM   4288  CB  LYS A 541       1.633  19.536   6.721  1.00 97.23           C  
ATOM   4289  CG  LYS A 541       0.460  20.509   6.666  1.00 97.60           C  
ATOM   4290  CD  LYS A 541      -0.389  20.388   7.919  1.00 98.07           C  
ATOM   4291  CE  LYS A 541      -1.353  21.554   8.086  1.00 98.12           C  
ATOM   4292  NZ  LYS A 541      -1.980  21.479   9.434  1.00 98.17           N  
ATOM   4293  N   GLU A 542       3.573  17.831   7.673  1.00 96.74           N  
ATOM   4294  CA  GLU A 542       4.512  16.735   7.808  1.00 96.98           C  
ATOM   4295  C   GLU A 542       5.141  16.553   6.428  1.00 96.15           C  
ATOM   4296  O   GLU A 542       6.299  16.171   6.329  1.00 97.22           O  
ATOM   4297  CB  GLU A 542       3.809  15.444   8.248  1.00 98.55           C  
ATOM   4298  CG  GLU A 542       2.890  14.810   7.200  1.00100.87           C  
ATOM   4299  CD  GLU A 542       2.760  13.301   7.372  1.00102.32           C  
ATOM   4300  OE1 GLU A 542       2.243  12.858   8.423  1.00103.59           O  
ATOM   4301  OE2 GLU A 542       3.190  12.556   6.459  1.00102.59           O  
ATOM   4302  N   GLN A 543       4.392  16.896   5.375  1.00 94.49           N  
ATOM   4303  CA  GLN A 543       4.854  16.782   3.992  1.00 92.83           C  
ATOM   4304  C   GLN A 543       6.290  17.259   3.794  1.00 92.53           C  
ATOM   4305  O   GLN A 543       7.018  16.729   2.957  1.00 92.80           O  
ATOM   4306  CB  GLN A 543       3.947  17.576   3.065  1.00 92.31           C  
ATOM   4307  CG  GLN A 543       4.063  19.081   3.222  1.00 91.94           C  
ATOM   4308  CD  GLN A 543       3.377  19.835   2.103  1.00 92.29           C  
ATOM   4309  OE1 GLN A 543       3.206  19.314   0.996  1.00 92.97           O  
ATOM   4310  NE2 GLN A 543       2.980  21.067   2.382  1.00 91.61           N  
ATOM   4311  N   LEU A 544       6.679  18.296   4.525  1.00 91.97           N  
ATOM   4312  CA  LEU A 544       8.038  18.807   4.427  1.00 91.34           C  
ATOM   4313  C   LEU A 544       9.020  17.746   4.890  1.00 91.59           C  
ATOM   4314  O   LEU A 544       9.996  17.448   4.205  1.00 91.79           O  
ATOM   4315  CB  LEU A 544       8.214  20.046   5.288  1.00 90.26           C  
ATOM   4316  CG  LEU A 544       8.152  21.374   4.557  1.00 89.52           C  
ATOM   4317  CD1 LEU A 544       8.911  22.381   5.387  1.00 89.18           C  
ATOM   4318  CD2 LEU A 544       8.778  21.254   3.173  1.00 89.26           C  
ATOM   4319  N   LYS A 545       8.744  17.179   6.061  1.00 92.17           N  
ATOM   4320  CA  LYS A 545       9.573  16.129   6.656  1.00 92.51           C  
ATOM   4321  C   LYS A 545       9.765  15.009   5.623  1.00 92.16           C  
ATOM   4322  O   LYS A 545      10.782  14.313   5.607  1.00 92.12           O  
ATOM   4323  CB  LYS A 545       8.880  15.587   7.912  1.00 92.96           C  
ATOM   4324  CG  LYS A 545       9.809  15.279   9.067  1.00 93.79           C  
ATOM   4325  CD  LYS A 545       9.016  14.869  10.289  1.00 94.56           C  
ATOM   4326  CE  LYS A 545       9.925  14.552  11.454  1.00 94.89           C  
ATOM   4327  NZ  LYS A 545       9.138  14.381  12.704  1.00 95.34           N  
ATOM   4328  N   ALA A 546       8.783  14.873   4.742  1.00 91.73           N  
ATOM   4329  CA  ALA A 546       8.823  13.882   3.687  1.00 91.51           C  
ATOM   4330  C   ALA A 546       9.743  14.312   2.533  1.00 91.06           C  
ATOM   4331  O   ALA A 546      10.636  13.551   2.147  1.00 91.81           O  
ATOM   4332  CB  ALA A 546       7.412  13.611   3.178  1.00 92.08           C  
ATOM   4333  N   VAL A 547       9.558  15.532   2.017  1.00 89.78           N  
ATOM   4334  CA  VAL A 547      10.367  16.046   0.897  1.00 88.34           C  
ATOM   4335  C   VAL A 547      11.869  15.998   1.193  1.00 87.52           C  
ATOM   4336  O   VAL A 547      12.684  15.814   0.286  1.00 87.41           O  
ATOM   4337  CB  VAL A 547       9.970  17.493   0.510  1.00 88.10           C  
ATOM   4338  CG1 VAL A 547      10.725  17.933  -0.748  1.00 87.70           C  
ATOM   4339  CG2 VAL A 547       8.465  17.591   0.294  1.00 87.48           C  
ATOM   4340  N   MET A 548      12.218  16.144   2.468  1.00 86.47           N  
ATOM   4341  CA  MET A 548      13.604  16.100   2.927  1.00 86.47           C  
ATOM   4342  C   MET A 548      14.163  14.671   2.818  1.00 86.09           C  
ATOM   4343  O   MET A 548      15.283  14.448   2.329  1.00 85.70           O  
ATOM   4344  CB  MET A 548      13.671  16.579   4.385  1.00 87.16           C  
ATOM   4345  CG  MET A 548      15.022  16.404   5.069  1.00 87.55           C  
ATOM   4346  SD  MET A 548      16.076  17.854   4.980  1.00 88.34           S  
ATOM   4347  CE  MET A 548      16.459  17.922   3.236  1.00 88.15           C  
ATOM   4348  N   ASP A 549      13.360  13.708   3.260  1.00 85.42           N  
ATOM   4349  CA  ASP A 549      13.735  12.298   3.231  1.00 84.68           C  
ATOM   4350  C   ASP A 549      14.079  11.743   1.843  1.00 83.32           C  
ATOM   4351  O   ASP A 549      14.741  10.708   1.740  1.00 83.55           O  
ATOM   4352  CB  ASP A 549      12.649  11.446   3.899  1.00 85.41           C  
ATOM   4353  CG  ASP A 549      12.513  11.733   5.396  1.00 86.23           C  
ATOM   4354  OD1 ASP A 549      13.546  11.952   6.077  1.00 86.15           O  
ATOM   4355  OD2 ASP A 549      11.364  11.734   5.889  1.00 86.38           O  
ATOM   4356  N   ASP A 550      13.628  12.417   0.785  1.00 81.62           N  
ATOM   4357  CA  ASP A 550      13.929  11.986  -0.584  1.00 80.18           C  
ATOM   4358  C   ASP A 550      15.395  12.248  -0.829  1.00 78.79           C  
ATOM   4359  O   ASP A 550      16.134  11.333  -1.178  1.00 78.47           O  
ATOM   4360  CB  ASP A 550      13.101  12.761  -1.635  1.00 81.65           C  
ATOM   4361  CG  ASP A 550      13.615  12.558  -3.085  1.00 82.01           C  
ATOM   4362  OD1 ASP A 550      13.605  11.404  -3.587  1.00 81.90           O  
ATOM   4363  OD2 ASP A 550      14.016  13.567  -3.721  1.00 81.67           O  
ATOM   4364  N   PHE A 551      15.810  13.494  -0.606  1.00 76.64           N  
ATOM   4365  CA  PHE A 551      17.188  13.904  -0.809  1.00 74.20           C  
ATOM   4366  C   PHE A 551      18.165  13.040  -0.041  1.00 72.38           C  
ATOM   4367  O   PHE A 551      19.278  12.827  -0.493  1.00 71.47           O  
ATOM   4368  CB  PHE A 551      17.360  15.380  -0.467  1.00 75.20           C  
ATOM   4369  CG  PHE A 551      16.776  16.312  -1.498  1.00 75.75           C  
ATOM   4370  CD1 PHE A 551      17.070  16.146  -2.856  1.00 76.43           C  
ATOM   4371  CD2 PHE A 551      15.953  17.363  -1.115  1.00 75.62           C  
ATOM   4372  CE1 PHE A 551      16.544  17.010  -3.816  1.00 76.41           C  
ATOM   4373  CE2 PHE A 551      15.419  18.232  -2.063  1.00 76.46           C  
ATOM   4374  CZ  PHE A 551      15.720  18.060  -3.416  1.00 76.90           C  
ATOM   4375  N   ALA A 552      17.740  12.523   1.107  1.00 71.57           N  
ATOM   4376  CA  ALA A 552      18.587  11.635   1.907  1.00 71.80           C  
ATOM   4377  C   ALA A 552      18.855  10.381   1.075  1.00 71.84           C  
ATOM   4378  O   ALA A 552      19.994   9.929   0.957  1.00 71.23           O  
ATOM   4379  CB  ALA A 552      17.884  11.253   3.218  1.00 72.02           C  
ATOM   4380  N   ALA A 553      17.784   9.859   0.474  1.00 72.23           N  
ATOM   4381  CA  ALA A 553      17.821   8.675  -0.381  1.00 71.17           C  
ATOM   4382  C   ALA A 553      18.551   9.047  -1.639  1.00 70.91           C  
ATOM   4383  O   ALA A 553      19.355   8.293  -2.141  1.00 71.16           O  
ATOM   4384  CB  ALA A 553      16.408   8.238  -0.731  1.00 71.59           C  
ATOM   4385  N   PHE A 554      18.268  10.238  -2.135  1.00 70.74           N  
ATOM   4386  CA  PHE A 554      18.890  10.748  -3.335  1.00 71.18           C  
ATOM   4387  C   PHE A 554      20.412  10.762  -3.234  1.00 71.75           C  
ATOM   4388  O   PHE A 554      21.105  10.493  -4.213  1.00 71.92           O  
ATOM   4389  CB  PHE A 554      18.392  12.157  -3.609  1.00 70.42           C  
ATOM   4390  CG  PHE A 554      19.155  12.847  -4.665  1.00 69.92           C  
ATOM   4391  CD1 PHE A 554      19.192  12.327  -5.952  1.00 70.30           C  
ATOM   4392  CD2 PHE A 554      19.893  13.982  -4.373  1.00 70.17           C  
ATOM   4393  CE1 PHE A 554      19.966  12.930  -6.946  1.00 71.05           C  
ATOM   4394  CE2 PHE A 554      20.671  14.597  -5.359  1.00 71.08           C  
ATOM   4395  CZ  PHE A 554      20.708  14.067  -6.650  1.00 70.22           C  
ATOM   4396  N   VAL A 555      20.930  11.146  -2.073  1.00 72.70           N  
ATOM   4397  CA  VAL A 555      22.375  11.180  -1.869  1.00 73.70           C  
ATOM   4398  C   VAL A 555      22.882   9.760  -1.648  1.00 74.42           C  
ATOM   4399  O   VAL A 555      23.773   9.311  -2.367  1.00 74.32           O  
ATOM   4400  CB  VAL A 555      22.780  12.068  -0.657  1.00 73.53           C  
ATOM   4401  CG1 VAL A 555      24.288  12.023  -0.439  1.00 72.18           C  
ATOM   4402  CG2 VAL A 555      22.330  13.502  -0.881  1.00 73.68           C  
ATOM   4403  N   GLU A 556      22.286   9.050  -0.687  1.00 75.48           N  
ATOM   4404  CA  GLU A 556      22.677   7.668  -0.368  1.00 77.50           C  
ATOM   4405  C   GLU A 556      22.727   6.824  -1.642  1.00 77.50           C  
ATOM   4406  O   GLU A 556      23.692   6.100  -1.892  1.00 77.48           O  
ATOM   4407  CB  GLU A 556      21.672   7.014   0.600  1.00 78.93           C  
ATOM   4408  CG  GLU A 556      21.443   7.732   1.930  1.00 80.89           C  
ATOM   4409  CD  GLU A 556      22.567   7.541   2.925  1.00 81.88           C  
ATOM   4410  OE1 GLU A 556      23.045   6.391   3.051  1.00 82.26           O  
ATOM   4411  OE2 GLU A 556      22.954   8.537   3.589  1.00 83.03           O  
ATOM   4412  N   LYS A 557      21.673   6.954  -2.441  1.00 77.50           N  
ATOM   4413  CA  LYS A 557      21.506   6.238  -3.701  1.00 77.55           C  
ATOM   4414  C   LYS A 557      22.591   6.602  -4.701  1.00 77.60           C  
ATOM   4415  O   LYS A 557      23.469   5.791  -5.005  1.00 77.96           O  
ATOM   4416  CB  LYS A 557      20.120   6.557  -4.309  1.00 77.75           C  
ATOM   4417  CG  LYS A 557      19.850   5.987  -5.710  1.00 77.75           C  
ATOM   4418  CD  LYS A 557      18.605   6.603  -6.360  1.00 78.09           C  
ATOM   4419  CE  LYS A 557      17.314   5.827  -6.078  1.00 79.31           C  
ATOM   4420  NZ  LYS A 557      17.044   5.599  -4.622  1.00 80.89           N  
ATOM   4421  N   CYS A 558      22.548   7.842  -5.180  1.00 77.15           N  
ATOM   4422  CA  CYS A 558      23.492   8.302  -6.181  1.00 76.28           C  
ATOM   4423  C   CYS A 558      24.961   8.325  -5.780  1.00 74.29           C  
ATOM   4424  O   CYS A 558      25.839   8.393  -6.642  1.00 73.70           O  
ATOM   4425  CB  CYS A 558      23.000   9.609  -6.826  1.00 79.02           C  
ATOM   4426  SG  CYS A 558      21.869   9.271  -8.226  1.00 81.50           S  
ATOM   4427  N   CYS A 559      25.232   8.178  -4.486  1.00 72.29           N  
ATOM   4428  CA  CYS A 559      26.615   8.135  -4.012  1.00 71.47           C  
ATOM   4429  C   CYS A 559      27.195   6.761  -4.328  1.00 74.41           C  
ATOM   4430  O   CYS A 559      28.403   6.545  -4.229  1.00 74.84           O  
ATOM   4431  CB  CYS A 559      26.709   8.333  -2.494  1.00 65.38           C  
ATOM   4432  SG  CYS A 559      27.036  10.035  -1.920  1.00 55.90           S  
ATOM   4433  N   LYS A 560      26.330   5.831  -4.708  1.00 78.08           N  
ATOM   4434  CA  LYS A 560      26.762   4.473  -4.972  1.00 81.90           C  
ATOM   4435  C   LYS A 560      26.139   3.864  -6.224  1.00 83.81           C  
ATOM   4436  O   LYS A 560      25.804   2.686  -6.243  1.00 84.53           O  
ATOM   4437  CB  LYS A 560      26.421   3.599  -3.756  1.00 82.96           C  
ATOM   4438  CG  LYS A 560      26.890   4.165  -2.413  1.00 84.54           C  
ATOM   4439  CD  LYS A 560      26.092   3.595  -1.249  1.00 85.71           C  
ATOM   4440  CE  LYS A 560      26.979   3.405  -0.027  1.00 87.29           C  
ATOM   4441  NZ  LYS A 560      26.361   2.451   0.950  1.00 88.78           N  
ATOM   4442  N   ALA A 561      25.966   4.663  -7.268  1.00 86.14           N  
ATOM   4443  CA  ALA A 561      25.391   4.112  -8.488  1.00 89.44           C  
ATOM   4444  C   ALA A 561      26.489   3.764  -9.504  1.00 91.93           C  
ATOM   4445  O   ALA A 561      26.182   3.426 -10.651  1.00 92.40           O  
ATOM   4446  CB  ALA A 561      24.416   5.088  -9.108  1.00 89.21           C  
ATOM   4447  N   ASP A 562      27.758   3.886  -9.080  1.00 94.19           N  
ATOM   4448  CA  ASP A 562      28.940   3.631  -9.939  1.00 95.72           C  
ATOM   4449  C   ASP A 562      28.760   4.379 -11.291  1.00 96.42           C  
ATOM   4450  O   ASP A 562      29.178   3.920 -12.367  1.00 96.45           O  
ATOM   4451  CB  ASP A 562      29.187   2.107 -10.120  1.00 95.98           C  
ATOM   4452  CG  ASP A 562      29.231   1.345  -8.792  1.00 96.04           C  
ATOM   4453  OD1 ASP A 562      29.548   1.940  -7.727  1.00 96.14           O  
ATOM   4454  OD2 ASP A 562      28.935   0.123  -8.789  1.00 95.34           O  
ATOM   4455  N   ASP A 563      28.214   5.582 -11.146  1.00 97.51           N  
ATOM   4456  CA  ASP A 563      27.879   6.529 -12.220  1.00 98.46           C  
ATOM   4457  C   ASP A 563      29.076   7.360 -12.660  1.00 98.87           C  
ATOM   4458  O   ASP A 563      30.117   7.365 -11.998  1.00 99.05           O  
ATOM   4459  CB  ASP A 563      26.833   7.505 -11.676  1.00 99.09           C  
ATOM   4460  CG  ASP A 563      27.329   8.254 -10.411  1.00100.09           C  
ATOM   4461  OD1 ASP A 563      27.421   7.637  -9.333  1.00100.53           O  
ATOM   4462  OD2 ASP A 563      27.654   9.459 -10.484  1.00100.24           O  
ATOM   4463  N   LYS A 564      28.884   8.137 -13.724  1.00 99.35           N  
ATOM   4464  CA  LYS A 564      29.935   9.039 -14.220  1.00100.08           C  
ATOM   4465  C   LYS A 564      29.439  10.441 -13.836  1.00100.15           C  
ATOM   4466  O   LYS A 564      29.372  11.333 -14.692  1.00100.74           O  
ATOM   4467  CB  LYS A 564      30.091   8.950 -15.751  1.00100.96           C  
ATOM   4468  CG  LYS A 564      30.349   7.550 -16.309  1.00102.79           C  
ATOM   4469  CD  LYS A 564      31.633   6.921 -15.756  1.00104.55           C  
ATOM   4470  CE  LYS A 564      31.583   5.379 -15.835  1.00105.76           C  
ATOM   4471  NZ  LYS A 564      32.730   4.686 -15.143  1.00106.49           N  
ATOM   4472  N   GLU A 565      29.082  10.612 -12.552  1.00 99.30           N  
ATOM   4473  CA  GLU A 565      28.548  11.885 -12.020  1.00 98.18           C  
ATOM   4474  C   GLU A 565      27.187  12.151 -12.675  1.00 97.01           C  
ATOM   4475  O   GLU A 565      26.550  13.181 -12.462  1.00 96.46           O  
ATOM   4476  CB  GLU A 565      29.516  13.040 -12.289  1.00 98.32           C  
ATOM   4477  CG  GLU A 565      30.876  12.863 -11.651  1.00 99.13           C  
ATOM   4478  CD  GLU A 565      31.938  13.712 -12.323  1.00 99.94           C  
ATOM   4479  OE1 GLU A 565      32.278  13.426 -13.493  1.00100.32           O  
ATOM   4480  OE2 GLU A 565      32.426  14.668 -11.687  1.00100.99           O  
ATOM   4481  N   THR A 566      26.713  11.125 -13.370  1.00 95.96           N  
ATOM   4482  CA  THR A 566      25.468  11.153 -14.095  1.00 94.83           C  
ATOM   4483  C   THR A 566      24.249  11.181 -13.162  1.00 94.40           C  
ATOM   4484  O   THR A 566      23.741  12.260 -12.855  1.00 94.62           O  
ATOM   4485  CB  THR A 566      25.401   9.945 -15.064  1.00 94.75           C  
ATOM   4486  OG1 THR A 566      26.720   9.633 -15.546  1.00 93.65           O  
ATOM   4487  CG2 THR A 566      24.504  10.263 -16.240  1.00 94.89           C  
ATOM   4488  N   CYS A 567      23.831  10.018 -12.653  1.00 93.51           N  
ATOM   4489  CA  CYS A 567      22.644   9.933 -11.787  1.00 92.56           C  
ATOM   4490  C   CYS A 567      22.562  10.977 -10.685  1.00 93.28           C  
ATOM   4491  O   CYS A 567      21.467  11.390 -10.305  1.00 92.84           O  
ATOM   4492  CB  CYS A 567      22.455   8.530 -11.188  1.00 90.00           C  
ATOM   4493  SG  CYS A 567      23.097   8.255  -9.498  1.00 86.91           S  
ATOM   4494  N   PHE A 568      23.709  11.400 -10.164  1.00 94.24           N  
ATOM   4495  CA  PHE A 568      23.701  12.414  -9.113  1.00 95.34           C  
ATOM   4496  C   PHE A 568      23.104  13.713  -9.667  1.00 95.51           C  
ATOM   4497  O   PHE A 568      22.171  14.282  -9.091  1.00 95.25           O  
ATOM   4498  CB  PHE A 568      25.113  12.649  -8.546  1.00 95.75           C  
ATOM   4499  CG  PHE A 568      25.118  12.957  -7.070  1.00 95.63           C  
ATOM   4500  CD1 PHE A 568      24.668  14.189  -6.606  1.00 95.44           C  
ATOM   4501  CD2 PHE A 568      25.475  11.980  -6.139  1.00 95.04           C  
ATOM   4502  CE1 PHE A 568      24.561  14.435  -5.243  1.00 95.35           C  
ATOM   4503  CE2 PHE A 568      25.369  12.221  -4.773  1.00 94.62           C  
ATOM   4504  CZ  PHE A 568      24.909  13.448  -4.326  1.00 94.95           C  
ATOM   4505  N   ALA A 569      23.618  14.143 -10.815  1.00 96.05           N  
ATOM   4506  CA  ALA A 569      23.139  15.353 -11.472  1.00 96.55           C  
ATOM   4507  C   ALA A 569      21.767  15.129 -12.100  1.00 97.01           C  
ATOM   4508  O   ALA A 569      20.796  15.823 -11.770  1.00 97.24           O  
ATOM   4509  CB  ALA A 569      24.133  15.800 -12.547  1.00 96.55           C  
ATOM   4510  N   GLU A 570      21.691  14.121 -12.968  1.00 97.33           N  
ATOM   4511  CA  GLU A 570      20.466  13.785 -13.696  1.00 97.90           C  
ATOM   4512  C   GLU A 570      19.251  13.361 -12.867  1.00 97.61           C  
ATOM   4513  O   GLU A 570      18.113  13.567 -13.297  1.00 97.66           O  
ATOM   4514  CB  GLU A 570      20.760  12.765 -14.800  1.00 98.94           C  
ATOM   4515  CG  GLU A 570      21.919  13.164 -15.746  1.00100.70           C  
ATOM   4516  CD  GLU A 570      21.659  14.411 -16.624  1.00101.22           C  
ATOM   4517  OE1 GLU A 570      21.172  15.452 -16.115  1.00101.52           O  
ATOM   4518  OE2 GLU A 570      21.984  14.352 -17.835  1.00101.39           O  
ATOM   4519  N   GLU A 571      19.471  12.743 -11.709  1.00 97.12           N  
ATOM   4520  CA  GLU A 571      18.344  12.385 -10.862  1.00 96.74           C  
ATOM   4521  C   GLU A 571      17.879  13.702 -10.258  1.00 97.23           C  
ATOM   4522  O   GLU A 571      16.681  13.960 -10.179  1.00 97.69           O  
ATOM   4523  CB  GLU A 571      18.747  11.420  -9.753  1.00 95.96           C  
ATOM   4524  CG  GLU A 571      18.934  10.001 -10.219  1.00 94.95           C  
ATOM   4525  CD  GLU A 571      17.683   9.418 -10.836  1.00 94.66           C  
ATOM   4526  OE1 GLU A 571      16.572   9.685 -10.323  1.00 95.22           O  
ATOM   4527  OE2 GLU A 571      17.816   8.680 -11.831  1.00 93.40           O  
ATOM   4528  N   GLY A 572      18.840  14.553  -9.896  1.00 97.33           N  
ATOM   4529  CA  GLY A 572      18.531  15.850  -9.328  1.00 97.47           C  
ATOM   4530  C   GLY A 572      17.655  16.635 -10.279  1.00 97.59           C  
ATOM   4531  O   GLY A 572      16.671  17.223  -9.855  1.00 97.65           O  
ATOM   4532  N   LYS A 573      17.970  16.582 -11.570  1.00 97.78           N  
ATOM   4533  CA  LYS A 573      17.204  17.285 -12.603  1.00 98.20           C  
ATOM   4534  C   LYS A 573      15.717  16.897 -12.575  1.00 98.76           C  
ATOM   4535  O   LYS A 573      14.842  17.757 -12.719  1.00 98.93           O  
ATOM   4536  CB  LYS A 573      17.798  16.988 -13.985  1.00 97.94           C  
ATOM   4537  CG  LYS A 573      17.349  17.928 -15.091  1.00 98.05           C  
ATOM   4538  CD  LYS A 573      17.690  19.374 -14.752  1.00 98.40           C  
ATOM   4539  CE  LYS A 573      17.561  20.294 -15.962  1.00 97.81           C  
ATOM   4540  NZ  LYS A 573      17.875  21.692 -15.586  1.00 96.87           N  
ATOM   4541  N   LYS A 574      15.444  15.606 -12.373  1.00 99.27           N  
ATOM   4542  CA  LYS A 574      14.075  15.081 -12.316  1.00 99.51           C  
ATOM   4543  C   LYS A 574      13.447  15.289 -10.945  1.00 99.16           C  
ATOM   4544  O   LYS A 574      12.254  15.567 -10.829  1.00 99.23           O  
ATOM   4545  CB  LYS A 574      14.053  13.579 -12.666  1.00100.20           C  
ATOM   4546  CG  LYS A 574      14.444  13.236 -14.125  1.00101.26           C  
ATOM   4547  CD  LYS A 574      13.427  13.773 -15.154  1.00101.72           C  
ATOM   4548  CE  LYS A 574      13.983  13.737 -16.585  1.00102.17           C  
ATOM   4549  NZ  LYS A 574      13.087  14.372 -17.619  1.00102.16           N  
ATOM   4550  N   LEU A 575      14.265  15.184  -9.909  1.00 99.13           N  
ATOM   4551  CA  LEU A 575      13.792  15.336  -8.541  1.00 99.45           C  
ATOM   4552  C   LEU A 575      13.536  16.778  -8.131  1.00 98.94           C  
ATOM   4553  O   LEU A 575      12.682  17.035  -7.285  1.00 98.94           O  
ATOM   4554  CB  LEU A 575      14.744  14.640  -7.560  1.00100.54           C  
ATOM   4555  CG  LEU A 575      15.062  13.182  -7.938  1.00101.34           C  
ATOM   4556  CD1 LEU A 575      15.571  12.424  -6.711  1.00101.81           C  
ATOM   4557  CD2 LEU A 575      13.829  12.479  -8.546  1.00101.37           C  
ATOM   4558  N   VAL A 576      14.256  17.719  -8.732  1.00 98.67           N  
ATOM   4559  CA  VAL A 576      14.043  19.134  -8.422  1.00 98.42           C  
ATOM   4560  C   VAL A 576      12.669  19.540  -8.954  1.00 98.18           C  
ATOM   4561  O   VAL A 576      12.048  20.483  -8.457  1.00 98.29           O  
ATOM   4562  CB  VAL A 576      15.136  20.065  -9.033  1.00 98.64           C  
ATOM   4563  CG1 VAL A 576      16.484  19.823  -8.353  1.00 99.11           C  
ATOM   4564  CG2 VAL A 576      15.241  19.878 -10.549  1.00 98.67           C  
ATOM   4565  N   ALA A 577      12.209  18.817  -9.974  1.00 98.12           N  
ATOM   4566  CA  ALA A 577      10.901  19.054 -10.582  1.00 97.86           C  
ATOM   4567  C   ALA A 577       9.823  18.505  -9.659  1.00 97.68           C  
ATOM   4568  O   ALA A 577       8.758  19.109  -9.493  1.00 97.07           O  
ATOM   4569  CB  ALA A 577      10.825  18.362 -11.931  1.00 97.95           C  
ATOM   4570  N   ALA A 578      10.127  17.352  -9.066  1.00 97.78           N  
ATOM   4571  CA  ALA A 578       9.238  16.653  -8.145  1.00 98.62           C  
ATOM   4572  C   ALA A 578       8.982  17.486  -6.897  1.00 99.41           C  
ATOM   4573  O   ALA A 578       7.837  17.637  -6.453  1.00 99.88           O  
ATOM   4574  CB  ALA A 578       9.845  15.306  -7.756  1.00 98.14           C  
ATOM   4575  N   SER A 579      10.061  18.008  -6.327  1.00100.07           N  
ATOM   4576  CA  SER A 579       9.985  18.834  -5.134  1.00100.74           C  
ATOM   4577  C   SER A 579       9.218  20.132  -5.398  1.00101.18           C  
ATOM   4578  O   SER A 579       8.534  20.635  -4.510  1.00101.18           O  
ATOM   4579  CB  SER A 579      11.399  19.138  -4.633  1.00101.37           C  
ATOM   4580  OG  SER A 579      12.253  19.549  -5.695  1.00101.45           O  
ATOM   4581  N   GLN A 580       9.336  20.654  -6.622  1.00101.64           N  
ATOM   4582  CA  GLN A 580       8.662  21.893  -7.044  1.00101.91           C  
ATOM   4583  C   GLN A 580       7.150  21.695  -6.970  1.00102.17           C  
ATOM   4584  O   GLN A 580       6.412  22.608  -6.582  1.00102.18           O  
ATOM   4585  CB  GLN A 580       9.083  22.256  -8.482  1.00101.73           C  
ATOM   4586  CG  GLN A 580       8.932  23.741  -8.897  1.00101.89           C  
ATOM   4587  CD  GLN A 580       7.511  24.151  -9.303  1.00102.30           C  
ATOM   4588  OE1 GLN A 580       7.162  25.336  -9.269  1.00102.61           O  
ATOM   4589  NE2 GLN A 580       6.708  23.185  -9.735  1.00102.64           N  
ATOM   4590  N   ALA A 581       6.707  20.509  -7.393  1.00102.98           N  
ATOM   4591  CA  ALA A 581       5.292  20.125  -7.385  1.00103.91           C  
ATOM   4592  C   ALA A 581       4.708  20.231  -5.981  1.00104.56           C  
ATOM   4593  O   ALA A 581       3.504  20.476  -5.802  1.00104.31           O  
ATOM   4594  CB  ALA A 581       5.129  18.701  -7.925  1.00103.57           C  
ATOM   4595  N   ALA A 582       5.555  19.962  -4.994  1.00105.19           N  
ATOM   4596  CA  ALA A 582       5.158  20.074  -3.596  1.00106.05           C  
ATOM   4597  C   ALA A 582       5.118  21.584  -3.279  1.00106.53           C  
ATOM   4598  O   ALA A 582       4.033  22.118  -2.951  1.00106.73           O  
ATOM   4599  CB  ALA A 582       6.172  19.338  -2.707  1.00105.55           C  
TER    4600      ALA A 582                                                      
