# Supplementary material for: Assessment of Two Restraint Potentials for Coarse-Grained Chemical-Cross-Link-Assisted Modeling of Protein Structures
Source: J Chem Inf Model. 2024 Feb 12;64(4):1377–93. doi: 10.1021/acs.jcim.3c01890 (PMC10900291; doi:10.1021/acs.jcim.3c01890)
Supplement: Supplementary file 2 — ci3c01890_si_002.zip [file ci3c01890_si_002.zip › Machine_readable/Inputs/EXP-XLINKS/1AO6-6/AO6-6_15_20.inp]

1ao6 dihedral-angle-restrained simulations
SEED=-7846648 RE pdbref refstr rescale_mode=2 out1file rand_conf timlim=1440   &
safety=5 tormode=2 r_cut=200 boxx=220 boxy=220 boxz=220 cart one_letter        &
constr_dist=11 
nstep=20000000  ntwe=10000 ntwx=10000 lang=1 t_bath=300 scal_fric=0.01         &
dt=0.10 reset_moment=0 reset_vel=0 damax=4.0 restart
nrep=12 nstex=10000 tlist mlist traj1file rest1file sync nsyn=10000 
260 262 266 271 276 282 288 296 304 315 333 370
  4   4   4   4   4   4   4   4   4   4   4   4
WSC=0.81230E+00 WSCP=0.12042E+01 WELEC=0.87690E+00 WBOND=0.10000E+01           &
WANG=0.19773E+01 WSCLOC=0.63657E-01 WTOR=0.14154E+01 WTORD=0.00000E+00         &
WCORRH=0.00000E+00 WCORR5=0.00000E+00 WCORR6=0.00000E+00 WEL_LOC=0.36638E-01   &
WTURN3=0.14511E+01 WTURN4=0.00000E+00 WTURN6=0.00000E+00 WSCCOR=0.00000E+00    &
WVDWPP=0.33393E+00 WHPB=0.10000E+01 WSCP14=0.00000E+00                         &
CUTOFF=7.00000 WCORR4=0.00000 
../1ao6.pdb
86
XPKEFNAETFTFHADICTLSEKERQIKKQTALVELVKHKPKATKEQLKAVMDDFAAFVEKCCKADDKETCFAEEGKKLVA
ASQAAX
0
50
13 50.000 20.000 50.000
14 50.000 20.000 50.000
15 50.000 20.000 50.000
21 50.000 20.000 50.000
22 50.000 20.000 50.000
23 50.000 20.000 50.000
24 50.000 20.000 50.000
25 50.000 20.000 50.000
26 50.000 20.000 50.000
27 50.000 20.000 50.000
28 50.000 20.000 50.000
29 50.000 20.000 50.000
30 50.000 20.000 50.000
31 50.000 20.000 50.000
32 50.000 20.000 50.000
33 50.000 20.000 50.000
34 50.000 20.000 50.000
35 50.000 20.000 50.000
36 50.000 20.000 50.000
45 50.000 20.000 50.000
46 50.000 20.000 50.000
47 50.000 20.000 50.000
48 50.000 20.000 50.000
49 50.000 20.000 50.000
50 50.000 20.000 50.000
51 50.000 20.000 50.000
52 50.000 20.000 50.000
53 50.000 20.000 50.000
54 50.000 20.000 50.000
55 50.000 20.000 50.000
56 50.000 20.000 50.000
57 50.000 20.000 50.000
58 50.000 20.000 50.000
59 50.000 20.000 50.000
60 50.000 20.000 50.000
68 50.000 20.000 50.000
69 50.000 20.000 50.000
70 50.000 20.000 50.000
71 50.000 20.000 50.000
72 50.000 20.000 50.000
73 50.000 20.000 50.000
74 50.000 20.000 50.000
75 50.000 20.000 50.000
76 50.000 20.000 50.000
77 50.000 20.000 50.000
78 50.000 20.000 50.000
79 50.000 20.000 50.000
80 50.000 20.000 50.000
81 50.000 20.000 50.000
82 50.000 20.000 50.000
ndist=5 restr_type=11
 14 59 2.5 4.5 1 5.00000 10.00000
 58 67 2.5 4.5 1 5.00000 10.00000
 43 39 2.5 5.0 1 15.00000 20.000000
 74 60 2.5 5.0 1 15.00000 20.000000
 41 45 2.5 5.0 1 15.00000 20.000000
