# Supplementary material for: Assessment of Two Restraint Potentials for Coarse-Grained Chemical-Cross-Link-Assisted Modeling of Protein Structures
Source: J Chem Inf Model. 2024 Feb 12;64(4):1377–93. doi: 10.1021/acs.jcim.3c01890 (PMC10900291; doi:10.1021/acs.jcim.3c01890)
Supplement: Supplementary file 2 — ci3c01890_si_002.zip [file ci3c01890_si_002.zip › Machine_readable/Inputs/EXP-XLINKS/2V1H/2V1H.pdb]

MODEL 1
ATOM      1  N   GLY A   1      27.208 -17.907  15.136  1.00 25.49           N  
ATOM      2  CA  GLY A   1      25.848 -18.408  14.783  1.00 22.22           C  
ATOM      3  C   GLY A   1      24.796 -17.321  14.897  1.00 20.58           C  
ATOM      4  O   GLY A   1      25.100 -16.133  14.785  1.00 23.30           O  
ATOM      5  N   LEU A   2      23.551 -17.724  15.116  1.00 16.38           N  
ATOM      6  CA  LEU A   2      22.469 -16.766  15.319  1.00 14.17           C  
ATOM      7  C   LEU A   2      22.184 -16.622  16.804  1.00 12.61           C  
ATOM      8  O   LEU A   2      22.330 -17.579  17.569  1.00 14.68           O  
ATOM      9  CB  LEU A   2      21.195 -17.237  14.625  1.00 13.20           C  
ATOM     10  CG  LEU A   2      21.094 -17.043  13.112  1.00 12.47           C  
ATOM     11  CD1 LEU A   2      22.045 -17.976  12.372  1.00 14.32           C  
ATOM     12  CD2 LEU A   2      19.665 -17.282  12.665  1.00 13.10           C  
ATOM     13  N   SER A   3      21.770 -15.424  17.204  1.00 13.98           N  
ATOM     14  CA  SER A   3      21.337 -15.180  18.570  1.00 13.62           C  
ATOM     15  C   SER A   3      19.960 -15.793  18.777  1.00 14.21           C  
ATOM     16  O   SER A   3      19.269 -16.137  17.819  1.00 12.88           O  
ATOM     17  CB  SER A   3      21.255 -13.677  18.821  1.00 14.75           C  
ATOM     18  OG  SER A   3      20.200 -13.113  18.057  1.00 14.41           O  
ATOM     19  N   ASP A   4      19.553 -15.924  20.034  1.00 15.73           N  
ATOM     20  CA  ASP A   4      18.213 -16.410  20.334  1.00 16.87           C  
ATOM     21  C   ASP A   4      17.159 -15.519  19.669  1.00 14.93           C  
ATOM     22  O   ASP A   4      16.182 -16.016  19.113  1.00 14.72           O  
ATOM     23  CB  ASP A   4      17.991 -16.484  21.849  1.00 21.55           C  
ATOM     24  CG  ASP A   4      18.854 -17.548  22.516  1.00 24.13           C  
ATOM     25  OD1 ASP A   4      19.213 -18.541  21.845  1.00 26.34           O  
ATOM     26  OD2 ASP A   4      19.168 -17.397  23.716  1.00 27.59           O1-
ATOM     27  N   GLY A   5      17.370 -14.206  19.711  1.00 14.45           N  
ATOM     28  CA  GLY A   5      16.446 -13.265  19.087  1.00 13.15           C  
ATOM     29  C   GLY A   5      16.352 -13.464  17.584  1.00 12.19           C  
ATOM     30  O   GLY A   5      15.268 -13.403  17.001  1.00 12.60           O  
ATOM     31  N   GLU A   6      17.490 -13.711  16.949  1.00 11.19           N  
ATOM     32  CA  GLU A   6      17.493 -13.974  15.523  1.00 10.69           C  
ATOM     33  C   GLU A   6      16.761 -15.271  15.184  1.00 10.78           C  
ATOM     34  O   GLU A   6      15.966 -15.311  14.247  1.00 10.35           O  
ATOM     35  CB  GLU A   6      18.919 -13.956  14.979  1.00 11.19           C  
ATOM     36  CG  GLU A   6      19.499 -12.540  14.928  1.00 12.61           C  
ATOM     37  CD  GLU A   6      20.999 -12.500  14.703  1.00 11.61           C  
ATOM     38  OE1 GLU A   6      21.704 -13.488  15.006  1.00 14.12           O  
ATOM     39  OE2 GLU A   6      21.478 -11.463  14.210  1.00 13.32           O1-
ATOM     40  N   TRP A   7      17.001 -16.332  15.952  1.00 10.94           N  
ATOM     41  CA  TRP A   7      16.253 -17.570  15.725  1.00 10.73           C  
ATOM     42  C   TRP A   7      14.753 -17.358  15.871  1.00 10.93           C  
ATOM     43  O   TRP A   7      13.964 -17.909  15.110  1.00 10.34           O  
ATOM     44  CB  TRP A   7      16.719 -18.707  16.632  1.00 10.63           C  
ATOM     45  CG  TRP A   7      17.988 -19.351  16.172  1.00 10.52           C  
ATOM     46  CD1 TRP A   7      19.165 -19.417  16.858  1.00 11.04           C  
ATOM     47  CD2 TRP A   7      18.207 -20.030  14.925  1.00 10.26           C  
ATOM     48  CE2 TRP A   7      19.546 -20.478  14.926  1.00 10.38           C  
ATOM     49  CE3 TRP A   7      17.403 -20.303  13.807  1.00  9.97           C  
ATOM     50  NE1 TRP A   7      20.106 -20.091  16.116  1.00 11.24           N  
ATOM     51  CZ2 TRP A   7      20.103 -21.177  13.853  1.00 10.78           C  
ATOM     52  CZ3 TRP A   7      17.960 -21.002  12.738  1.00 10.45           C  
ATOM     53  CH2 TRP A   7      19.299 -21.421  12.769  1.00 10.23           C  
ATOM     54  N   GLN A   8      14.356 -16.541  16.839  1.00 10.60           N  
ATOM     55  CA  GLN A   8      12.936 -16.280  17.035  1.00 11.68           C  
ATOM     56  C   GLN A   8      12.350 -15.596  15.798  1.00 10.76           C  
ATOM     57  O   GLN A   8      11.243 -15.911  15.366  1.00 10.66           O  
ATOM     58  CB  GLN A   8      12.702 -15.442  18.298  1.00 11.59           C  
ATOM     59  CG  GLN A   8      11.245 -15.293  18.670  1.00 13.37           C  
ATOM     60  CD  GLN A   8      11.059 -14.550  19.972  1.00 14.38           C  
ATOM     61  NE2 GLN A   8      10.126 -15.023  20.788  1.00 15.80           N  
ATOM     62  OE1 GLN A   8      11.740 -13.561  20.244  1.00 16.98           O  
ATOM     63  N   GLN A   9      13.099 -14.669  15.212  1.00 10.92           N  
ATOM     64  CA  GLN A   9      12.649 -14.025  13.981  1.00 10.98           C  
ATOM     65  C   GLN A   9      12.540 -15.038  12.838  1.00 10.35           C  
ATOM     66  O   GLN A   9      11.576 -15.028  12.078  1.00 11.09           O  
ATOM     67  CB  GLN A   9      13.604 -12.897  13.580  1.00 14.12           C  
ATOM     68  CG  GLN A   9      13.578 -11.681  14.496  1.00 18.35           C  
ATOM     69  CD  GLN A   9      12.582 -10.629  14.050  1.00 21.67           C  
ATOM     70  NE2 GLN A   9      12.599  -9.482  14.719  1.00 24.40           N  
ATOM     71  OE1 GLN A   9      11.805 -10.840  13.117  1.00 23.49           O  
ATOM     72  N   VAL A  10      13.537 -15.905  12.707  1.00  9.69           N  
ATOM     73  CA  VAL A  10      13.520 -16.924  11.656  1.00  9.24           C  
ATOM     74  C   VAL A  10      12.264 -17.786  11.756  1.00  9.43           C  
ATOM     75  O   VAL A  10      11.577 -18.030  10.762  1.00 10.16           O  
ATOM     76  CB  VAL A  10      14.753 -17.835  11.756  1.00 10.14           C  
ATOM     77  CG1 VAL A  10      14.614 -19.038  10.816  1.00 10.92           C  
ATOM     78  CG2 VAL A  10      16.018 -17.037  11.455  1.00 10.77           C  
ATOM     79  N   LEU A  11      11.964 -18.254  12.959  1.00  9.80           N  
ATOM     80  CA  LEU A  11      10.841 -19.160  13.121  1.00 10.60           C  
ATOM     81  C   LEU A  11       9.498 -18.437  13.024  1.00  9.97           C  
ATOM     82  O   LEU A  11       8.490 -19.040  12.647  1.00 11.34           O  
ATOM     83  CB  LEU A  11      10.990 -19.993  14.399  1.00 10.77           C  
ATOM     84  CG  LEU A  11      12.233 -20.898  14.358  1.00 11.94           C  
ATOM     85  CD1 LEU A  11      12.311 -21.768  15.604  1.00 12.79           C  
ATOM     86  CD2 LEU A  11      12.262 -21.771  13.105  1.00 13.87           C  
ATOM     87  N   ASN A  12       9.487 -17.139  13.315  1.00  9.31           N  
ATOM     88  CA  ASN A  12       8.285 -16.347  13.097  1.00 10.64           C  
ATOM     89  C   ASN A  12       8.002 -16.198  11.604  1.00 10.34           C  
ATOM     90  O   ASN A  12       6.878 -16.389  11.151  1.00 11.89           O  
ATOM     91  CB  ASN A  12       8.415 -14.972  13.744  1.00 13.22           C  
ATOM     92  CG  ASN A  12       7.135 -14.181  13.655  1.00 16.04           C  
ATOM     93  ND2 ASN A  12       7.183 -13.056  12.958  1.00 19.14           N  
ATOM     94  OD1 ASN A  12       6.107 -14.587  14.193  1.00 20.76           O  
ATOM     95  N   VAL A  13       9.033 -15.857  10.840  1.00 10.24           N  
ATOM     96  CA  VAL A  13       8.909 -15.803   9.389  1.00 11.45           C  
ATOM     97  C   VAL A  13       8.438 -17.156   8.856  1.00 11.27           C  
ATOM     98  O   VAL A  13       7.580 -17.232   7.974  1.00 12.42           O  
ATOM     99  CB  VAL A  13      10.262 -15.437   8.726  1.00 12.63           C  
ATOM    100  CG1 VAL A  13      10.205 -15.665   7.214  1.00 13.96           C  
ATOM    101  CG2 VAL A  13      10.644 -13.991   9.043  1.00 14.19           C  
ATOM    102  N   TRP A  14       9.007 -18.231   9.388  1.00 11.53           N  
ATOM    103  CA  TRP A  14       8.658 -19.557   8.906  1.00 11.24           C  
ATOM    104  C   TRP A  14       7.174 -19.892   9.072  1.00 11.18           C  
ATOM    105  O   TRP A  14       6.602 -20.645   8.276  1.00 10.85           O  
ATOM    106  CB  TRP A  14       9.534 -20.627   9.549  1.00 12.52           C  
ATOM    107  CG  TRP A  14       9.494 -21.867   8.759  1.00 13.14           C  
ATOM    108  CD1 TRP A  14       8.858 -23.022   9.083  1.00 14.02           C  
ATOM    109  CD2 TRP A  14      10.072 -22.068   7.467  1.00 13.27           C  
ATOM    110  CE2 TRP A  14       9.759 -23.385   7.073  1.00 13.53           C  
ATOM    111  CE3 TRP A  14      10.832 -21.266   6.607  1.00 13.49           C  
ATOM    112  NE1 TRP A  14       9.021 -23.948   8.081  1.00 15.12           N  
ATOM    113  CZ2 TRP A  14      10.187 -23.921   5.862  1.00 14.15           C  
ATOM    114  CZ3 TRP A  14      11.256 -21.802   5.400  1.00 14.35           C  
ATOM    115  CH2 TRP A  14      10.924 -23.112   5.038  1.00 13.54           C  
ATOM    116  N   GLY A  15       6.539 -19.334  10.098  1.00 11.66           N  
ATOM    117  CA  GLY A  15       5.096 -19.502  10.249  1.00 12.17           C  
ATOM    118  C   GLY A  15       4.324 -19.032   9.021  1.00 12.63           C  
ATOM    119  O   GLY A  15       3.263 -19.573   8.703  1.00 13.45           O  
ATOM    120  N   LYS A  16       4.839 -18.013   8.334  1.00 12.80           N  
ATOM    121  CA  LYS A  16       4.192 -17.527   7.116  1.00 13.36           C  
ATOM    122  C   LYS A  16       4.250 -18.608   6.044  1.00 12.27           C  
ATOM    123  O   LYS A  16       3.272 -18.872   5.341  1.00 12.82           O  
ATOM    124  CB  LYS A  16       4.889 -16.264   6.603  1.00 14.74           C  
ATOM    125  CG  LYS A  16       4.845 -15.086   7.563  1.00 17.47           C  
ATOM    126  CD  LYS A  16       5.581 -13.883   6.986  1.00 18.39           C  
ATOM    127  CE  LYS A  16       5.233 -12.602   7.730  1.00 21.30           C  
ATOM    128  NZ  LYS A  16       5.400 -12.755   9.201  1.00 23.96           N1+
ATOM    129  N   VAL A  17       5.406 -19.249   5.937  1.00 11.28           N  
ATOM    130  CA  VAL A  17       5.583 -20.318   4.967  1.00 10.86           C  
ATOM    131  C   VAL A  17       4.657 -21.501   5.282  1.00 11.76           C  
ATOM    132  O   VAL A  17       4.028 -22.059   4.381  1.00 11.69           O  
ATOM    133  CB  VAL A  17       7.059 -20.787   4.923  1.00 10.09           C  
ATOM    134  CG1 VAL A  17       7.212 -21.967   3.979  1.00 11.57           C  
ATOM    135  CG2 VAL A  17       7.981 -19.626   4.531  1.00 12.36           C  
ATOM    136  N   GLU A  18       4.563 -21.866   6.562  1.00 10.26           N  
ATOM    137  CA  GLU A  18       3.765 -23.019   6.981  1.00 12.39           C  
ATOM    138  C   GLU A  18       2.265 -22.884   6.716  1.00 11.42           C  
ATOM    139  O   GLU A  18       1.556 -23.888   6.646  1.00 13.33           O  
ATOM    140  CB  GLU A  18       4.026 -23.347   8.449  1.00 13.75           C  
ATOM    141  CG  GLU A  18       5.430 -23.850   8.680  1.00 15.46           C  
ATOM    142  CD  GLU A  18       5.723 -24.142  10.129  1.00 19.06           C  
ATOM    143  OE1 GLU A  18       5.044 -23.565  11.004  1.00 22.64           O  
ATOM    144  OE2 GLU A  18       6.639 -24.947  10.391  1.00 19.44           O1-
ATOM    145  N   ALA A  19       1.780 -21.655   6.556  1.00 10.66           N  
ATOM    146  CA  ALA A  19       0.367 -21.447   6.239  1.00 11.14           C  
ATOM    147  C   ALA A  19       0.038 -21.895   4.820  1.00 10.74           C  
ATOM    148  O   ALA A  19      -1.115 -22.196   4.510  1.00 12.81           O  
ATOM    149  CB  ALA A  19      -0.031 -19.990   6.452  1.00 11.13           C  
ATOM    150  N   ASP A  20       1.049 -21.924   3.955  1.00 10.45           N  
ATOM    151  CA  ASP A  20       0.860 -22.359   2.577  1.00 11.26           C  
ATOM    152  C   ASP A  20       2.173 -22.928   2.059  1.00  9.54           C  
ATOM    153  O   ASP A  20       2.851 -22.321   1.231  1.00 10.35           O  
ATOM    154  CB  ASP A  20       0.401 -21.195   1.695  1.00 13.33           C  
ATOM    155  CG  ASP A  20       0.177 -21.612   0.251  1.00 15.24           C  
ATOM    156  OD1 ASP A  20       0.069 -22.831  -0.005  1.00 14.28           O  
ATOM    157  OD2 ASP A  20       0.111 -20.724  -0.624  1.00 17.17           O1-
ATOM    158  N   ILE A  21       2.537 -24.104   2.547  1.00 10.60           N  
ATOM    159  CA AILE A  21       3.836 -24.704   2.239  0.50 11.78           C  
ATOM    160  CA BILE A  21       3.849 -24.632   2.230  0.50 10.68           C  
ATOM    161  C   ILE A  21       3.981 -25.008   0.753  1.00 11.76           C  
ATOM    162  O   ILE A  21       5.018 -24.746   0.141  1.00 11.72           O  
ATOM    163  CB AILE A  21       4.039 -26.014   3.034  0.50 13.47           C  
ATOM    164  CB BILE A  21       4.261 -25.773   3.186  0.50 11.70           C  
ATOM    165  CG1AILE A  21       4.412 -25.709   4.484  0.50 14.62           C  
ATOM    166  CG1BILE A  21       5.772 -26.011   3.116  0.50 11.31           C  
ATOM    167  CG2AILE A  21       5.137 -26.857   2.400  0.50 14.56           C  
ATOM    168  CG2BILE A  21       3.446 -27.028   2.917  0.50 12.63           C  
ATOM    169  CD1AILE A  21       5.890 -25.448   4.685  0.50 17.26           C  
ATOM    170  CD1BILE A  21       6.358 -26.618   4.375  0.50 13.56           C  
ATOM    171  N   ALA A  22       2.927 -25.573   0.170  1.00 13.05           N  
ATOM    172  CA  ALA A  22       2.953 -25.943  -1.242  1.00 13.79           C  
ATOM    173  C   ALA A  22       3.077 -24.716  -2.147  1.00 13.05           C  
ATOM    174  O   ALA A  22       3.808 -24.739  -3.129  1.00 13.60           O  
ATOM    175  CB  ALA A  22       1.721 -26.756  -1.603  1.00 14.61           C  
ATOM    176  N   GLY A  23       2.355 -23.651  -1.821  1.00 13.19           N  
ATOM    177  CA  GLY A  23       2.409 -22.428  -2.619  1.00 12.74           C  
ATOM    178  C   GLY A  23       3.768 -21.759  -2.548  1.00 10.22           C  
ATOM    179  O   GLY A  23       4.326 -21.345  -3.568  1.00 11.16           O  
ATOM    180  N   HIS A  24       4.311 -21.650  -1.340  1.00 10.13           N  
ATOM    181  CA  HIS A  24       5.662 -21.122  -1.186  1.00  9.69           C  
ATOM    182  C   HIS A  24       6.685 -22.008  -1.900  1.00  9.70           C  
ATOM    183  O   HIS A  24       7.581 -21.506  -2.578  1.00 10.24           O  
ATOM    184  CB  HIS A  24       6.033 -20.950   0.288  1.00  9.62           C  
ATOM    185  CG  HIS A  24       5.378 -19.776   0.949  1.00  9.02           C  
ATOM    186  CD2 HIS A  24       5.847 -18.539   1.242  1.00  9.05           C  
ATOM    187  ND1 HIS A  24       4.087 -19.817   1.428  1.00  9.70           N  
ATOM    188  CE1 HIS A  24       3.781 -18.650   1.969  1.00  9.61           C  
ATOM    189  NE2 HIS A  24       4.833 -17.858   1.873  1.00  9.81           N  
ATOM    190  N   GLY A  25       6.558 -23.322  -1.741  1.00  9.71           N  
ATOM    191  CA  GLY A  25       7.511 -24.244  -2.353  1.00 11.54           C  
ATOM    192  C   GLY A  25       7.497 -24.161  -3.867  1.00 10.24           C  
ATOM    193  O   GLY A  25       8.547 -24.109  -4.504  1.00 11.21           O  
ATOM    194  N   GLN A  26       6.298 -24.150  -4.442  1.00 10.92           N  
ATOM    195  CA  GLN A  26       6.145 -23.991  -5.880  1.00 11.36           C  
ATOM    196  C   GLN A  26       6.816 -22.706  -6.356  1.00 10.44           C  
ATOM    197  O   GLN A  26       7.569 -22.722  -7.325  1.00 11.09           O  
ATOM    198  CB  GLN A  26       4.659 -23.969  -6.258  1.00 13.77           C  
ATOM    199  CG  GLN A  26       4.386 -23.690  -7.731  1.00 17.39           C  
ATOM    200  CD  GLN A  26       2.975 -23.174  -7.971  1.00 19.92           C  
ATOM    201  NE2 GLN A  26       2.241 -23.845  -8.847  1.00 22.45           N  
ATOM    202  OE1 GLN A  26       2.556 -22.179  -7.375  1.00 23.70           O  
ATOM    203  N   GLU A  27       6.539 -21.592  -5.683  1.00 10.67           N  
ATOM    204  CA  GLU A  27       7.087 -20.312  -6.128  1.00 10.78           C  
ATOM    205  C   GLU A  27       8.602 -20.265  -6.007  1.00 10.16           C  
ATOM    206  O   GLU A  27       9.283 -19.681  -6.847  1.00 10.63           O  
ATOM    207  CB  GLU A  27       6.426 -19.135  -5.403  1.00 11.51           C  
ATOM    208  CG  GLU A  27       4.978 -18.908  -5.828  1.00 14.09           C  
ATOM    209  CD  GLU A  27       4.399 -17.595  -5.319  1.00 15.17           C  
ATOM    210  OE1 GLU A  27       5.141 -16.588  -5.240  1.00 17.50           O  
ATOM    211  OE2 GLU A  27       3.188 -17.569  -5.011  1.00 19.28           O1-
ATOM    212  N   VAL A  28       9.139 -20.878  -4.961  1.00  9.79           N  
ATOM    213  CA  VAL A  28      10.584 -20.930  -4.816  1.00  9.36           C  
ATOM    214  C   VAL A  28      11.219 -21.684  -5.981  1.00  9.40           C  
ATOM    215  O   VAL A  28      12.177 -21.202  -6.588  1.00 10.15           O  
ATOM    216  CB  VAL A  28      11.001 -21.559  -3.467  1.00  9.73           C  
ATOM    217  CG1 VAL A  28      12.482 -21.892  -3.464  1.00 10.02           C  
ATOM    218  CG2 VAL A  28      10.660 -20.625  -2.309  1.00 10.51           C  
ATOM    219  N   LEU A  29      10.679 -22.851  -6.313  1.00  9.80           N  
ATOM    220  CA  LEU A  29      11.254 -23.629  -7.409  1.00 10.11           C  
ATOM    221  C   LEU A  29      11.090 -22.919  -8.752  1.00  9.60           C  
ATOM    222  O   LEU A  29      11.991 -22.943  -9.581  1.00 11.04           O  
ATOM    223  CB  LEU A  29      10.660 -25.031  -7.482  1.00  9.64           C  
ATOM    224  CG  LEU A  29      11.017 -25.951  -6.316  1.00 10.14           C  
ATOM    225  CD1 LEU A  29      10.233 -27.247  -6.428  1.00 11.39           C  
ATOM    226  CD2 LEU A  29      12.519 -26.228  -6.290  1.00 10.78           C  
ATOM    227  N   ILE A  30       9.942 -22.291  -8.980  1.00 10.45           N  
ATOM    228  CA  ILE A  30       9.739 -21.577 -10.238  1.00 11.18           C  
ATOM    229  C   ILE A  30      10.694 -20.398 -10.373  1.00 11.10           C  
ATOM    230  O   ILE A  30      11.234 -20.146 -11.454  1.00 12.35           O  
ATOM    231  CB  ILE A  30       8.282 -21.135 -10.407  1.00 11.80           C  
ATOM    232  CG1 ILE A  30       7.409 -22.377 -10.595  1.00 13.59           C  
ATOM    233  CG2 ILE A  30       8.149 -20.194 -11.604  1.00 12.90           C  
ATOM    234  CD1 ILE A  30       5.922 -22.102 -10.695  1.00 13.53           C  
ATOM    235  N   ARG A  31      10.922 -19.692  -9.268  1.00 10.93           N  
ATOM    236  CA  ARG A  31      11.876 -18.590  -9.257  1.00 11.40           C  
ATOM    237  C   ARG A  31      13.274 -19.127  -9.593  1.00 11.91           C  
ATOM    238  O   ARG A  31      14.004 -18.543 -10.393  1.00 12.54           O  
ATOM    239  CB  ARG A  31      11.854 -17.882  -7.897  1.00 11.78           C  
ATOM    240  CG  ARG A  31      12.871 -16.766  -7.715  1.00 11.82           C  
ATOM    241  CD  ARG A  31      12.558 -15.553  -8.570  1.00 13.11           C  
ATOM    242  NE  ARG A  31      13.549 -14.500  -8.364  1.00 13.87           N  
ATOM    243  CZ  ARG A  31      13.397 -13.244  -8.769  1.00 15.66           C  
ATOM    244  NH1 ARG A  31      12.292 -12.882  -9.404  1.00 17.48           N1+
ATOM    245  NH2 ARG A  31      14.350 -12.351  -8.543  1.00 16.61           N  
ATOM    246  N   LEU A  32      13.642 -20.252  -8.988  1.00 11.06           N  
ATOM    247  CA  LEU A  32      14.926 -20.896  -9.266  1.00 11.42           C  
ATOM    248  C   LEU A  32      15.060 -21.279 -10.750  1.00 10.93           C  
ATOM    249  O   LEU A  32      16.065 -20.967 -11.407  1.00 12.00           O  
ATOM    250  CB  LEU A  32      15.060 -22.150  -8.391  1.00 10.49           C  
ATOM    251  CG  LEU A  32      16.324 -22.983  -8.568  1.00 11.15           C  
ATOM    252  CD1 LEU A  32      17.543 -22.215  -8.076  1.00 12.62           C  
ATOM    253  CD2 LEU A  32      16.184 -24.297  -7.812  1.00 11.98           C  
ATOM    254  N   PHE A  33      14.055 -21.974 -11.270  1.00 11.56           N  
ATOM    255  CA  PHE A  33      14.126 -22.538 -12.618  1.00 12.39           C  
ATOM    256  C   PHE A  33      14.098 -21.461 -13.698  1.00 13.13           C  
ATOM    257  O   PHE A  33      14.781 -21.570 -14.716  1.00 13.81           O  
ATOM    258  CB  PHE A  33      12.962 -23.497 -12.871  1.00 12.35           C  
ATOM    259  CG  PHE A  33      12.999 -24.750 -12.049  1.00 11.47           C  
ATOM    260  CD1 PHE A  33      14.181 -25.230 -11.515  1.00 11.46           C  
ATOM    261  CD2 PHE A  33      11.835 -25.474 -11.846  1.00 12.39           C  
ATOM    262  CE1 PHE A  33      14.191 -26.399 -10.770  1.00 11.98           C  
ATOM    263  CE2 PHE A  33      11.838 -26.639 -11.107  1.00 12.11           C  
ATOM    264  CZ  PHE A  33      13.019 -27.104 -10.568  1.00 12.50           C  
ATOM    265  N   THR A  34      13.295 -20.424 -13.489  1.00 12.94           N  
ATOM    266  CA  THR A  34      13.169 -19.369 -14.492  1.00 13.69           C  
ATOM    267  C   THR A  34      14.369 -18.427 -14.461  1.00 13.31           C  
ATOM    268  O   THR A  34      14.809 -17.935 -15.498  1.00 14.80           O  
ATOM    269  CB  THR A  34      11.852 -18.580 -14.343  1.00 13.47           C  
ATOM    270  CG2 THR A  34      10.662 -19.503 -14.512  1.00 14.36           C  
ATOM    271  OG1 THR A  34      11.794 -17.966 -13.051  1.00 13.91           O  
ATOM    272  N   GLY A  35      14.915 -18.195 -13.270  1.00 13.10           N  
ATOM    273  CA  GLY A  35      16.092 -17.343 -13.141  1.00 13.00           C  
ATOM    274  C   GLY A  35      17.368 -18.044 -13.571  1.00 12.35           C  
ATOM    275  O   GLY A  35      18.308 -17.407 -14.049  1.00 12.18           O  
ATOM    276  N   HIS A  36      17.388 -19.366 -13.416  1.00 12.03           N  
ATOM    277  CA  HIS A  36      18.587 -20.160 -13.676  1.00 11.02           C  
ATOM    278  C   HIS A  36      18.222 -21.472 -14.382  1.00 11.95           C  
ATOM    279  O   HIS A  36      18.179 -22.526 -13.751  1.00 12.46           O  
ATOM    280  CB  HIS A  36      19.307 -20.442 -12.346  1.00 12.37           C  
ATOM    281  CG  HIS A  36      19.480 -19.226 -11.489  1.00 12.47           C  
ATOM    282  CD2 HIS A  36      18.723 -18.732 -10.480  1.00 13.72           C  
ATOM    283  ND1 HIS A  36      20.531 -18.348 -11.644  1.00 13.23           N  
ATOM    284  CE1 HIS A  36      20.418 -17.369 -10.764  1.00 13.83           C  
ATOM    285  NE2 HIS A  36      19.328 -17.578 -10.046  1.00 15.26           N  
ATOM    286  N   PRO A  37      17.929 -21.408 -15.692  1.00 11.24           N  
ATOM    287  CA  PRO A  37      17.441 -22.591 -16.402  1.00 12.27           C  
ATOM    288  C   PRO A  37      18.335 -23.819 -16.311  1.00 11.15           C  
ATOM    289  O   PRO A  37      17.850 -24.938 -16.479  1.00 14.14           O  
ATOM    290  CB  PRO A  37      17.328 -22.107 -17.852  1.00 12.98           C  
ATOM    291  CG  PRO A  37      17.121 -20.644 -17.728  1.00 12.23           C  
ATOM    292  CD  PRO A  37      17.983 -20.229 -16.575  1.00 11.91           C  
ATOM    293  N   GLU A  38      19.630 -23.628 -16.065  1.00 12.32           N  
ATOM    294  CA  GLU A  38      20.530 -24.769 -15.906  1.00 13.26           C  
ATOM    295  C   GLU A  38      20.098 -25.658 -14.734  1.00 12.53           C  
ATOM    296  O   GLU A  38      20.343 -26.866 -14.738  1.00 14.74           O  
ATOM    297  CB  GLU A  38      21.991 -24.317 -15.750  1.00 12.62           C  
ATOM    298  CG  GLU A  38      22.322 -23.607 -14.439  1.00 12.27           C  
ATOM    299  CD  GLU A  38      22.121 -22.107 -14.501  1.00 11.63           C  
ATOM    300  OE1 GLU A  38      21.214 -21.638 -15.227  1.00 12.51           O  
ATOM    301  OE2 GLU A  38      22.870 -21.391 -13.807  1.00 11.81           O1-
ATOM    302  N   THR A  39      19.435 -25.073 -13.737  1.00 12.15           N  
ATOM    303  CA  THR A  39      19.003 -25.848 -12.581  1.00 13.00           C  
ATOM    304  C   THR A  39      17.920 -26.864 -12.932  1.00 11.66           C  
ATOM    305  O   THR A  39      17.864 -27.943 -12.349  1.00 12.75           O  
ATOM    306  CB  THR A  39      18.545 -24.948 -11.404  1.00 12.44           C  
ATOM    307  CG2 THR A  39      19.665 -24.028 -10.964  1.00 13.01           C  
ATOM    308  OG1 THR A  39      17.406 -24.164 -11.776  1.00 12.84           O  
ATOM    309  N   LEU A  40      17.059 -26.515 -13.884  1.00 12.41           N  
ATOM    310  CA  LEU A  40      15.986 -27.409 -14.304  1.00 13.23           C  
ATOM    311  C   LEU A  40      16.560 -28.723 -14.823  1.00 12.07           C  
ATOM    312  O   LEU A  40      15.967 -29.789 -14.655  1.00 13.46           O  
ATOM    313  CB  LEU A  40      15.144 -26.740 -15.392  1.00 15.36           C  
ATOM    314  CG  LEU A  40      13.830 -27.431 -15.756  1.00 14.94           C  
ATOM    315  CD1 LEU A  40      12.858 -27.349 -14.592  1.00 16.38           C  
ATOM    316  CD2 LEU A  40      13.233 -26.784 -16.989  1.00 16.57           C  
ATOM    317  N   GLU A  41      17.732 -28.639 -15.444  1.00 13.61           N  
ATOM    318  CA  GLU A  41      18.343 -29.801 -16.077  1.00 14.76           C  
ATOM    319  C   GLU A  41      18.806 -30.851 -15.075  1.00 13.77           C  
ATOM    320  O   GLU A  41      19.051 -32.003 -15.443  1.00 14.95           O  
ATOM    321  CB  GLU A  41      19.491 -29.376 -16.989  1.00 15.21           C  
ATOM    322  CG  GLU A  41      19.059 -28.451 -18.116  1.00 16.89           C  
ATOM    323  CD  GLU A  41      17.960 -29.046 -18.989  1.00 18.08           C  
ATOM    324  OE1 GLU A  41      18.130 -30.185 -19.463  1.00 18.34           O  
ATOM    325  OE2 GLU A  41      16.929 -28.370 -19.209  1.00 20.59           O1-
ATOM    326  N   LYS A  42      18.927 -30.453 -13.812  1.00 13.35           N  
ATOM    327  CA  LYS A  42      19.273 -31.389 -12.746  1.00 13.51           C  
ATOM    328  C   LYS A  42      18.080 -32.266 -12.375  1.00 13.59           C  
ATOM    329  O   LYS A  42      18.247 -33.293 -11.717  1.00 14.34           O  
ATOM    330  CB  LYS A  42      19.783 -30.651 -11.503  1.00 13.66           C  
ATOM    331  CG  LYS A  42      21.141 -29.999 -11.693  1.00 14.66           C  
ATOM    332  CD  LYS A  42      22.247 -31.034 -11.902  1.00 14.39           C  
ATOM    333  CE  LYS A  42      23.580 -30.351 -12.165  1.00 15.87           C  
ATOM    334  NZ  LYS A  42      24.712 -31.319 -12.186  1.00 16.01           N1+
ATOM    335  N   PHE A  43      16.883 -31.858 -12.802  1.00 13.39           N  
ATOM    336  CA  PHE A  43      15.653 -32.594 -12.492  1.00 14.44           C  
ATOM    337  C   PHE A  43      15.121 -33.291 -13.736  1.00 16.75           C  
ATOM    338  O   PHE A  43      14.461 -32.672 -14.580  1.00 16.12           O  
ATOM    339  CB  PHE A  43      14.550 -31.658 -11.990  1.00 12.77           C  
ATOM    340  CG  PHE A  43      14.805 -31.061 -10.638  1.00 13.21           C  
ATOM    341  CD1 PHE A  43      15.517 -29.878 -10.508  1.00 12.67           C  
ATOM    342  CD2 PHE A  43      14.291 -31.656  -9.496  1.00 13.29           C  
ATOM    343  CE1 PHE A  43      15.729 -29.310  -9.254  1.00 14.40           C  
ATOM    344  CE2 PHE A  43      14.502 -31.096  -8.250  1.00 13.90           C  
ATOM    345  CZ  PHE A  43      15.215 -29.920  -8.131  1.00 13.73           C  
ATOM    346  N   ASP A  44      15.385 -34.584 -13.851  1.00 19.97           N  
ATOM    347  CA  ASP A  44      14.844 -35.333 -14.973  1.00 23.01           C  
ATOM    348  C   ASP A  44      13.326 -35.210 -15.029  1.00 23.20           C  
ATOM    349  O   ASP A  44      12.738 -35.219 -16.107  1.00 24.50           O  
ATOM    350  CB  ASP A  44      15.269 -36.798 -14.906  1.00 26.68           C  
ATOM    351  CG  ASP A  44      16.738 -36.987 -15.210  1.00 29.45           C  
ATOM    352  OD1 ASP A  44      17.281 -36.206 -16.021  1.00 30.65           O  
ATOM    353  OD2 ASP A  44      17.351 -37.915 -14.642  1.00 31.67           O1-
ATOM    354  N   LYS A  45      12.689 -35.068 -13.870  1.00 21.71           N  
ATOM    355  CA  LYS A  45      11.231 -35.018 -13.830  1.00 22.11           C  
ATOM    356  C   LYS A  45      10.628 -33.629 -14.074  1.00 19.87           C  
ATOM    357  O   LYS A  45       9.407 -33.482 -14.155  1.00 18.87           O  
ATOM    358  CB  LYS A  45      10.702 -35.617 -12.529  1.00 24.17           C  
ATOM    359  CG  LYS A  45      10.906 -34.737 -11.315  1.00 25.40           C  
ATOM    360  CD  LYS A  45      10.359 -35.414 -10.073  1.00 28.40           C  
ATOM    361  CE  LYS A  45      10.676 -34.614  -8.826  1.00 29.38           C  
ATOM    362  NZ  LYS A  45      10.274 -35.342  -7.594  1.00 31.97           N1+
ATOM    363  N   PHE A  46      11.473 -32.613 -14.199  1.00 16.87           N  
ATOM    364  CA  PHE A  46      10.980 -31.274 -14.520  1.00 16.04           C  
ATOM    365  C   PHE A  46      11.537 -30.723 -15.828  1.00 17.28           C  
ATOM    366  O   PHE A  46      11.120 -29.660 -16.286  1.00 18.31           O  
ATOM    367  CB  PHE A  46      11.216 -30.294 -13.365  1.00 16.67           C  
ATOM    368  CG  PHE A  46      10.541 -30.697 -12.088  1.00 15.83           C  
ATOM    369  CD1 PHE A  46       9.209 -31.079 -12.082  1.00 16.57           C  
ATOM    370  CD2 PHE A  46      11.232 -30.689 -10.887  1.00 15.91           C  
ATOM    371  CE1 PHE A  46       8.586 -31.452 -10.904  1.00 17.27           C  
ATOM    372  CE2 PHE A  46      10.608 -31.062  -9.711  1.00 16.80           C  
ATOM    373  CZ  PHE A  46       9.285 -31.445  -9.723  1.00 17.10           C  
ATOM    374  N   LYS A  47      12.466 -31.457 -16.434  1.00 18.86           N  
ATOM    375  CA  LYS A  47      13.070 -31.046 -17.703  1.00 21.83           C  
ATOM    376  C   LYS A  47      12.050 -30.780 -18.805  1.00 22.32           C  
ATOM    377  O   LYS A  47      12.309 -29.998 -19.724  1.00 23.76           O  
ATOM    378  CB  LYS A  47      14.043 -32.112 -18.210  1.00 23.78           C  
ATOM    379  CG  LYS A  47      15.427 -32.037 -17.628  1.00 26.78           C  
ATOM    380  CD  LYS A  47      16.323 -33.059 -18.308  1.00 27.29           C  
ATOM    381  CE  LYS A  47      17.710 -33.082 -17.700  1.00 29.27           C  
ATOM    382  NZ  LYS A  47      18.560 -34.130 -18.331  1.00 30.78           N1+
ATOM    383  N   HIS A  48      10.906 -31.451 -18.726  1.00 22.87           N  
ATOM    384  CA  HIS A  48       9.882 -31.356 -19.767  1.00 24.13           C  
ATOM    385  C   HIS A  48       9.103 -30.053 -19.665  1.00 24.43           C  
ATOM    386  O   HIS A  48       8.369 -29.688 -20.582  1.00 26.89           O  
ATOM    387  CB  HIS A  48       8.897 -32.514 -19.640  1.00 24.75           C  
ATOM    388  CG  HIS A  48       7.984 -32.388 -18.462  1.00 23.67           C  
ATOM    389  CD2 HIS A  48       6.731 -31.885 -18.355  1.00 23.64           C  
ATOM    390  ND1 HIS A  48       8.347 -32.787 -17.194  1.00 24.24           N  
ATOM    391  CE1 HIS A  48       7.352 -32.549 -16.359  1.00 24.16           C  
ATOM    392  NE2 HIS A  48       6.361 -31.999 -17.037  1.00 23.37           N  
ATOM    393  N   LEU A  49       9.234 -29.367 -18.536  1.00 23.27           N  
ATOM    394  CA  LEU A  49       8.523 -28.114 -18.342  1.00 23.04           C  
ATOM    395  C   LEU A  49       9.184 -27.037 -19.178  1.00 23.52           C  
ATOM    396  O   LEU A  49      10.257 -26.543 -18.840  1.00 25.26           O  
ATOM    397  CB  LEU A  49       8.488 -27.723 -16.863  1.00 20.45           C  
ATOM    398  CG  LEU A  49       7.659 -28.650 -15.974  1.00 19.56           C  
ATOM    399  CD1 LEU A  49       7.875 -28.309 -14.516  1.00 19.01           C  
ATOM    400  CD2 LEU A  49       6.184 -28.575 -16.337  1.00 19.40           C  
ATOM    401  N   LYS A  50       8.531 -26.679 -20.275  1.00 23.57           N  
ATOM    402  CA  LYS A  50       9.131 -25.795 -21.265  1.00 24.52           C  
ATOM    403  C   LYS A  50       8.675 -24.344 -21.149  1.00 23.58           C  
ATOM    404  O   LYS A  50       9.221 -23.465 -21.815  1.00 23.88           O  
ATOM    405  CB  LYS A  50       8.866 -26.316 -22.680  1.00 26.91           C  
ATOM    406  CG  LYS A  50       9.428 -27.708 -22.942  1.00 28.98           C  
ATOM    407  CD  LYS A  50      10.938 -27.739 -22.764  1.00 30.97           C  
ATOM    408  CE  LYS A  50      11.501 -29.119 -23.070  1.00 32.13           C  
ATOM    409  NZ  LYS A  50      12.991 -29.121 -23.088  1.00 33.12           N1+
ATOM    410  N   THR A  51       7.671 -24.095 -20.316  1.00 21.46           N  
ATOM    411  CA  THR A  51       7.196 -22.736 -20.077  1.00 20.84           C  
ATOM    412  C   THR A  51       6.860 -22.570 -18.606  1.00 20.50           C  
ATOM    413  O   THR A  51       6.661 -23.555 -17.897  1.00 20.25           O  
ATOM    414  CB  THR A  51       5.930 -22.428 -20.889  1.00 20.35           C  
ATOM    415  CG2 THR A  51       6.148 -22.726 -22.371  1.00 20.74           C  
ATOM    416  OG1 THR A  51       4.847 -23.224 -20.388  1.00 20.31           O  
ATOM    417  N   GLU A  52       6.787 -21.324 -18.147  1.00 20.03           N  
ATOM    418  CA  GLU A  52       6.391 -21.061 -16.767  1.00 20.24           C  
ATOM    419  C   GLU A  52       4.941 -21.456 -16.493  1.00 19.93           C  
ATOM    420  O   GLU A  52       4.611 -21.882 -15.384  1.00 20.77           O  
ATOM    421  CB  GLU A  52       6.620 -19.598 -16.397  1.00 20.34           C  
ATOM    422  CG  GLU A  52       6.212 -19.278 -14.972  1.00 21.90           C  
ATOM    423  CD  GLU A  52       6.600 -17.880 -14.552  1.00 22.17           C  
ATOM    424  OE1 GLU A  52       7.471 -17.277 -15.216  1.00 23.27           O  
ATOM    425  OE2 GLU A  52       6.039 -17.391 -13.552  1.00 24.12           O1-
ATOM    426  N   ALA A  53       4.079 -21.314 -17.496  1.00 21.00           N  
ATOM    427  CA  ALA A  53       2.698 -21.739 -17.352  1.00 20.68           C  
ATOM    428  C   ALA A  53       2.665 -23.228 -17.047  1.00 20.51           C  
ATOM    429  O   ALA A  53       1.923 -23.673 -16.174  1.00 21.71           O  
ATOM    430  CB  ALA A  53       1.912 -21.441 -18.616  1.00 20.33           C  
ATOM    431  N   GLU A  54       3.475 -23.998 -17.769  1.00 19.97           N  
ATOM    432  CA  GLU A  54       3.561 -25.429 -17.515  1.00 20.29           C  
ATOM    433  C   GLU A  54       4.080 -25.690 -16.103  1.00 18.78           C  
ATOM    434  O   GLU A  54       3.596 -26.587 -15.415  1.00 20.00           O  
ATOM    435  CB  GLU A  54       4.431 -26.128 -18.565  1.00 20.51           C  
ATOM    436  CG  GLU A  54       3.822 -26.105 -19.961  1.00 22.83           C  
ATOM    437  CD  GLU A  54       4.580 -26.959 -20.963  1.00 22.70           C  
ATOM    438  OE1 GLU A  54       5.602 -27.569 -20.589  1.00 25.05           O  
ATOM    439  OE2 GLU A  54       4.146 -27.022 -22.133  1.00 24.33           O1-
ATOM    440  N   MET A  55       5.068 -24.912 -15.671  1.00 19.02           N  
ATOM    441  CA  MET A  55       5.575 -25.035 -14.303  1.00 18.14           C  
ATOM    442  C   MET A  55       4.476 -24.773 -13.280  1.00 18.01           C  
ATOM    443  O   MET A  55       4.310 -25.536 -12.334  1.00 17.37           O  
ATOM    444  CB  MET A  55       6.733 -24.069 -14.060  1.00 18.33           C  
ATOM    445  CG  MET A  55       7.974 -24.362 -14.870  1.00 18.06           C  
ATOM    446  SD  MET A  55       9.244 -23.133 -14.528  1.00 18.65           S  
ATOM    447  CE  MET A  55      10.413 -23.490 -15.835  1.00 18.72           C  
ATOM    448  N   LYS A  56       3.727 -23.693 -13.479  1.00 17.95           N  
ATOM    449  CA  LYS A  56       2.643 -23.318 -12.567  1.00 18.27           C  
ATOM    450  C   LYS A  56       1.557 -24.389 -12.488  1.00 17.47           C  
ATOM    451  O   LYS A  56       0.939 -24.585 -11.438  1.00 18.07           O  
ATOM    452  CB  LYS A  56       2.019 -21.986 -12.995  1.00 20.76           C  
ATOM    453  CG  LYS A  56       2.862 -20.762 -12.681  1.00 22.62           C  
ATOM    454  CD  LYS A  56       2.895 -20.483 -11.193  1.00 24.91           C  
ATOM    455  CE  LYS A  56       3.820 -19.317 -10.873  1.00 27.14           C  
ATOM    456  NZ  LYS A  56       4.114 -19.240  -9.414  1.00 28.64           N1+
ATOM    457  N   ALA A  57       1.336 -25.081 -13.602  1.00 17.30           N  
ATOM    458  CA  ALA A  57       0.281 -26.087 -13.704  1.00 16.98           C  
ATOM    459  C   ALA A  57       0.721 -27.469 -13.231  1.00 16.33           C  
ATOM    460  O   ALA A  57      -0.093 -28.389 -13.140  1.00 17.06           O  
ATOM    461  CB  ALA A  57      -0.236 -26.160 -15.139  1.00 17.31           C  
ATOM    462  N   SER A  58       2.005 -27.614 -12.918  1.00 14.38           N  
ATOM    463  CA  SER A  58       2.543 -28.918 -12.541  1.00 13.67           C  
ATOM    464  C   SER A  58       2.284 -29.259 -11.076  1.00 12.33           C  
ATOM    465  O   SER A  58       2.863 -28.660 -10.172  1.00 13.85           O  
ATOM    466  CB  SER A  58       4.041 -28.984 -12.833  1.00 12.93           C  
ATOM    467  OG  SER A  58       4.591 -30.192 -12.340  1.00 13.45           O  
ATOM    468  N   GLU A  59       1.432 -30.246 -10.836  1.00 13.38           N  
ATOM    469  CA  GLU A  59       1.151 -30.654  -9.469  1.00 13.23           C  
ATOM    470  C   GLU A  59       2.346 -31.377  -8.849  1.00 12.14           C  
ATOM    471  O   GLU A  59       2.574 -31.312  -7.640  1.00 12.01           O  
ATOM    472  CB  GLU A  59      -0.120 -31.506  -9.408  1.00 15.37           C  
ATOM    473  CG  GLU A  59      -1.375 -30.765  -9.871  1.00 18.06           C  
ATOM    474  CD  GLU A  59      -1.634 -29.493  -9.076  1.00 19.00           C  
ATOM    475  OE1 GLU A  59      -1.266 -29.438  -7.887  1.00 20.86           O  
ATOM    476  OE2 GLU A  59      -2.220 -28.545  -9.639  1.00 22.42           O1-
ATOM    477  N   ASP A  60       3.132 -32.049  -9.681  1.00 12.36           N  
ATOM    478  CA  ASP A  60       4.327 -32.715  -9.187  1.00 11.73           C  
ATOM    479  C   ASP A  60       5.387 -31.715  -8.737  1.00 12.00           C  
ATOM    480  O   ASP A  60       6.128 -31.971  -7.792  1.00 11.26           O  
ATOM    481  CB  ASP A  60       4.914 -33.660 -10.230  1.00 14.47           C  
ATOM    482  CG  ASP A  60       5.844 -34.666  -9.614  1.00 16.66           C  
ATOM    483  OD1 ASP A  60       5.453 -35.266  -8.590  1.00 17.84           O  
ATOM    484  OD2 ASP A  60       6.962 -34.844 -10.133  1.00 20.65           O1-
ATOM    485  N   LEU A  61       5.462 -30.571  -9.410  1.00 10.94           N  
ATOM    486  CA ALEU A  61       6.383 -29.524  -9.000  0.50 14.52           C  
ATOM    487  CA BLEU A  61       6.385 -29.516  -8.999  0.50 13.06           C  
ATOM    488  C   LEU A  61       5.976 -28.958  -7.638  1.00 10.91           C  
ATOM    489  O   LEU A  61       6.818 -28.732  -6.771  1.00 10.76           O  
ATOM    490  CB ALEU A  61       6.458 -28.426 -10.068  0.50 12.64           C  
ATOM    491  CB BLEU A  61       6.461 -28.398 -10.048  0.50 12.17           C  
ATOM    492  CG ALEU A  61       7.483 -27.307  -9.864  0.50 12.83           C  
ATOM    493  CG BLEU A  61       7.479 -27.290  -9.747  0.50 12.45           C  
ATOM    494  CD1ALEU A  61       8.000 -26.810 -11.205  0.50 11.86           C  
ATOM    495  CD1BLEU A  61       8.874 -27.876  -9.589  0.50 12.64           C  
ATOM    496  CD2ALEU A  61       6.887 -26.169  -9.053  0.50 13.53           C  
ATOM    497  CD2BLEU A  61       7.463 -26.228 -10.832  0.50 13.00           C  
ATOM    498  N   LYS A  62       4.677 -28.751  -7.440  1.00 11.03           N  
ATOM    499  CA ALYS A  62       4.182 -28.291  -6.149  0.50 10.48           C  
ATOM    500  CA BLYS A  62       4.171 -28.291  -6.146  0.50 11.01           C  
ATOM    501  C   LYS A  62       4.496 -29.327  -5.072  1.00 10.31           C  
ATOM    502  O   LYS A  62       4.907 -28.981  -3.961  1.00 10.68           O  
ATOM    503  CB ALYS A  62       2.676 -28.019  -6.219  0.50 12.00           C  
ATOM    504  CB BLYS A  62       2.655 -28.043  -6.197  0.50 12.30           C  
ATOM    505  CG ALYS A  62       2.059 -27.665  -4.883  0.50 12.63           C  
ATOM    506  CG BLYS A  62       2.207 -26.843  -7.033  0.50 12.39           C  
ATOM    507  CD ALYS A  62       0.541 -27.584  -4.961  0.50 14.25           C  
ATOM    508  CD BLYS A  62       0.683 -26.771  -7.105  0.50 13.30           C  
ATOM    509  CE ALYS A  62       0.088 -26.346  -5.708  0.50 16.42           C  
ATOM    510  CE BLYS A  62       0.220 -25.901  -8.265  0.50 15.18           C  
ATOM    511  NZ ALYS A  62      -1.381 -26.118  -5.566  0.50 16.53           N1+
ATOM    512  NZ BLYS A  62      -1.243 -26.018  -8.501  0.50 16.49           N1+
ATOM    513  N   LYS A  63       4.308 -30.600  -5.410  1.00  8.72           N  
ATOM    514  CA  LYS A  63       4.630 -31.683  -4.494  1.00  9.13           C  
ATOM    515  C   LYS A  63       6.110 -31.647  -4.094  1.00  7.61           C  
ATOM    516  O   LYS A  63       6.449 -31.744  -2.910  1.00  7.96           O  
ATOM    517  CB  LYS A  63       4.277 -33.021  -5.137  1.00  9.48           C  
ATOM    518  CG  LYS A  63       4.557 -34.249  -4.301  1.00  9.38           C  
ATOM    519  CD  LYS A  63       4.232 -35.502  -5.117  1.00 10.56           C  
ATOM    520  CE  LYS A  63       4.429 -36.767  -4.323  1.00 10.73           C  
ATOM    521  NZ  LYS A  63       4.047 -37.965  -5.127  1.00 13.42           N1+
ATOM    522  N   HIS A  64       7.005 -31.495  -5.069  1.00  8.05           N  
ATOM    523  CA  HIS A  64       8.417 -31.402  -4.722  1.00  8.10           C  
ATOM    524  C   HIS A  64       8.712 -30.160  -3.879  1.00  8.11           C  
ATOM    525  O   HIS A  64       9.521 -30.196  -2.951  1.00  8.44           O  
ATOM    526  CB  HIS A  64       9.335 -31.446  -5.939  1.00  8.52           C  
ATOM    527  CG  HIS A  64      10.772 -31.637  -5.570  1.00  8.44           C  
ATOM    528  CD2 HIS A  64      11.838 -30.805  -5.648  1.00  8.53           C  
ATOM    529  ND1 HIS A  64      11.237 -32.803  -4.998  1.00  9.22           N  
ATOM    530  CE1 HIS A  64      12.531 -32.686  -4.755  1.00  8.84           C  
ATOM    531  NE2 HIS A  64      12.921 -31.483  -5.140  1.00  8.68           N  
ATOM    532  N   GLY A  65       8.026 -29.061  -4.168  1.00  8.99           N  
ATOM    533  CA  GLY A  65       8.184 -27.852  -3.362  1.00  9.19           C  
ATOM    534  C   GLY A  65       7.839 -28.100  -1.904  1.00  8.38           C  
ATOM    535  O   GLY A  65       8.509 -27.604  -1.001  1.00  8.95           O  
ATOM    536  N   THR A  66       6.783 -28.870  -1.672  1.00  8.67           N  
ATOM    537  CA  THR A  66       6.412 -29.255  -0.317  1.00  8.78           C  
ATOM    538  C   THR A  66       7.501 -30.093   0.352  1.00  7.62           C  
ATOM    539  O   THR A  66       7.830 -29.870   1.513  1.00  8.37           O  
ATOM    540  CB  THR A  66       5.083 -30.031  -0.316  1.00 10.32           C  
ATOM    541  CG2 THR A  66       4.752 -30.541   1.086  1.00 12.46           C  
ATOM    542  OG1 THR A  66       4.045 -29.159  -0.776  1.00 13.28           O  
ATOM    543  N   VAL A  67       8.051 -31.056  -0.381  1.00  8.71           N  
ATOM    544  CA  VAL A  67       9.127 -31.890   0.141  1.00  8.90           C  
ATOM    545  C   VAL A  67      10.337 -31.020   0.523  1.00  7.74           C  
ATOM    546  O   VAL A  67      10.919 -31.161   1.611  1.00  7.92           O  
ATOM    547  CB  VAL A  67       9.514 -32.983  -0.885  1.00  8.72           C  
ATOM    548  CG1 VAL A  67      10.833 -33.652  -0.521  1.00  9.05           C  
ATOM    549  CG2 VAL A  67       8.396 -34.022  -0.996  1.00  9.61           C  
ATOM    550  N   VAL A  68      10.703 -30.099  -0.362  1.00  7.26           N  
ATOM    551  CA  VAL A  68      11.863 -29.247  -0.132  1.00  8.23           C  
ATOM    552  C   VAL A  68      11.681 -28.351   1.098  1.00  7.08           C  
ATOM    553  O   VAL A  68      12.534 -28.309   1.981  1.00  7.85           O  
ATOM    554  CB  VAL A  68      12.181 -28.405  -1.395  1.00  8.33           C  
ATOM    555  CG1 VAL A  68      13.209 -27.329  -1.082  1.00  8.88           C  
ATOM    556  CG2 VAL A  68      12.654 -29.311  -2.529  1.00  8.99           C  
ATOM    557  N   LEU A  69      10.569 -27.626   1.163  1.00  8.24           N  
ATOM    558  CA  LEU A  69      10.391 -26.710   2.279  1.00  8.45           C  
ATOM    559  C   LEU A  69      10.111 -27.416   3.600  1.00  7.37           C  
ATOM    560  O   LEU A  69      10.444 -26.901   4.668  1.00  8.60           O  
ATOM    561  CB  LEU A  69       9.336 -25.649   1.971  1.00  9.38           C  
ATOM    562  CG  LEU A  69       9.707 -24.664   0.851  1.00  9.36           C  
ATOM    563  CD1 LEU A  69       8.716 -23.508   0.833  1.00 10.16           C  
ATOM    564  CD2 LEU A  69      11.127 -24.136   0.989  1.00 10.66           C  
ATOM    565  N   THR A  70       9.529 -28.614   3.537  1.00  8.30           N  
ATOM    566  CA  THR A  70       9.343 -29.402   4.759  1.00  8.59           C  
ATOM    567  C   THR A  70      10.704 -29.797   5.334  1.00  7.72           C  
ATOM    568  O   THR A  70      10.933 -29.707   6.543  1.00  8.06           O  
ATOM    569  CB  THR A  70       8.491 -30.653   4.502  1.00  9.16           C  
ATOM    570  CG2 THR A  70       8.423 -31.522   5.759  1.00 10.73           C  
ATOM    571  OG1 THR A  70       7.166 -30.244   4.143  1.00  9.47           O  
ATOM    572  N   ALA A  71      11.622 -30.207   4.464  1.00  8.00           N  
ATOM    573  CA  ALA A  71      12.963 -30.585   4.912  1.00  7.68           C  
ATOM    574  C   ALA A  71      13.671 -29.357   5.493  1.00  7.22           C  
ATOM    575  O   ALA A  71      14.263 -29.423   6.576  1.00  8.15           O  
ATOM    576  CB  ALA A  71      13.766 -31.164   3.757  1.00  7.51           C  
ATOM    577  N   LEU A  72      13.604 -28.238   4.782  1.00  8.07           N  
ATOM    578  CA  LEU A  72      14.257 -27.028   5.254  1.00  8.51           C  
ATOM    579  C   LEU A  72      13.669 -26.557   6.587  1.00  8.23           C  
ATOM    580  O   LEU A  72      14.401 -26.157   7.497  1.00  8.66           O  
ATOM    581  CB  LEU A  72      14.172 -25.911   4.212  1.00  8.63           C  
ATOM    582  CG  LEU A  72      14.839 -24.588   4.609  1.00  8.59           C  
ATOM    583  CD1 LEU A  72      16.322 -24.774   4.943  1.00 10.76           C  
ATOM    584  CD2 LEU A  72      14.670 -23.564   3.494  1.00  8.69           C  
ATOM    585  N   GLY A  73      12.345 -26.624   6.712  1.00  8.48           N  
ATOM    586  CA  GLY A  73      11.685 -26.250   7.963  1.00  8.94           C  
ATOM    587  C   GLY A  73      12.149 -27.075   9.154  1.00  9.29           C  
ATOM    588  O   GLY A  73      12.380 -26.548  10.242  1.00  9.99           O  
ATOM    589  N   GLY A  74      12.295 -28.379   8.949  1.00 10.36           N  
ATOM    590  CA  GLY A  74      12.780 -29.261  10.007  1.00 11.67           C  
ATOM    591  C   GLY A  74      14.179 -28.864  10.436  1.00  9.38           C  
ATOM    592  O   GLY A  74      14.512 -28.872  11.624  1.00 11.28           O  
ATOM    593  N   ILE A  75      15.009 -28.515   9.458  1.00  8.91           N  
ATOM    594  CA  ILE A  75      16.362 -28.049   9.736  1.00  9.31           C  
ATOM    595  C   ILE A  75      16.349 -26.736  10.529  1.00  8.41           C  
ATOM    596  O   ILE A  75      17.016 -26.616  11.566  1.00  8.43           O  
ATOM    597  CB  ILE A  75      17.183 -27.944   8.434  1.00 10.13           C  
ATOM    598  CG1 ILE A  75      17.511 -29.352   7.928  1.00 11.70           C  
ATOM    599  CG2 ILE A  75      18.456 -27.135   8.633  1.00 10.20           C  
ATOM    600  CD1 ILE A  75      17.944 -29.417   6.480  1.00 13.63           C  
ATOM    601  N   LEU A  76      15.561 -25.761  10.081  1.00  8.35           N  
ATOM    602  CA  LEU A  76      15.509 -24.469  10.768  1.00  8.68           C  
ATOM    603  C   LEU A  76      15.049 -24.582  12.217  1.00  8.33           C  
ATOM    604  O   LEU A  76      15.541 -23.867  13.098  1.00  8.88           O  
ATOM    605  CB  LEU A  76      14.625 -23.481  10.011  1.00  9.02           C  
ATOM    606  CG  LEU A  76      15.112 -23.071   8.616  1.00  8.98           C  
ATOM    607  CD1 LEU A  76      14.065 -22.222   7.909  1.00 10.79           C  
ATOM    608  CD2 LEU A  76      16.443 -22.329   8.698  1.00 11.70           C  
ATOM    609  N   LYS A  77      14.092 -25.468  12.467  1.00  8.69           N  
ATOM    610  CA  LYS A  77      13.591 -25.640  13.823  1.00  9.20           C  
ATOM    611  C   LYS A  77      14.621 -26.220  14.786  1.00  9.22           C  
ATOM    612  O   LYS A  77      14.425 -26.173  15.996  1.00 10.57           O  
ATOM    613  CB  LYS A  77      12.287 -26.424  13.820  1.00 10.74           C  
ATOM    614  CG  LYS A  77      11.162 -25.610  13.201  1.00 13.20           C  
ATOM    615  CD  LYS A  77       9.839 -26.319  13.184  1.00 15.31           C  
ATOM    616  CE  LYS A  77       8.812 -25.460  12.466  1.00 15.11           C  
ATOM    617  NZ  LYS A  77       7.455 -26.057  12.535  1.00 17.64           N1+
ATOM    618  N   LYS A  78      15.723 -26.743  14.253  1.00  9.67           N  
ATOM    619  CA  LYS A  78      16.822 -27.210  15.103  1.00 10.61           C  
ATOM    620  C   LYS A  78      17.747 -26.070  15.540  1.00 10.32           C  
ATOM    621  O   LYS A  78      18.656 -26.283  16.341  1.00 11.10           O  
ATOM    622  CB  LYS A  78      17.627 -28.307  14.407  1.00 12.52           C  
ATOM    623  CG  LYS A  78      16.880 -29.631  14.274  1.00 16.21           C  
ATOM    624  CD  LYS A  78      16.604 -30.232  15.648  1.00 21.05           C  
ATOM    625  CE  LYS A  78      15.951 -31.603  15.564  1.00 25.05           C  
ATOM    626  NZ  LYS A  78      15.878 -32.226  16.916  1.00 28.76           N1+
ATOM    627  N   LYS A  79      17.530 -24.871  14.999  1.00  9.93           N  
ATOM    628  CA ALYS A  79      18.288 -23.689  15.411  0.50 10.61           C  
ATOM    629  CA BLYS A  79      18.289 -23.689  15.407  0.50 10.81           C  
ATOM    630  C   LYS A  79      19.794 -23.943  15.397  1.00 11.15           C  
ATOM    631  O   LYS A  79      20.506 -23.615  16.355  1.00 11.50           O  
ATOM    632  CB ALYS A  79      17.827 -23.202  16.790  0.50 10.75           C  
ATOM    633  CB BLYS A  79      17.832 -23.192  16.782  0.50 11.27           C  
ATOM    634  CG ALYS A  79      16.394 -22.674  16.805  0.50 10.11           C  
ATOM    635  CG BLYS A  79      16.344 -22.874  16.850  0.50 11.25           C  
ATOM    636  CD ALYS A  79      15.844 -22.543  18.223  0.50 10.27           C  
ATOM    637  CD BLYS A  79      15.986 -22.076  18.095  0.50 11.44           C  
ATOM    638  CE ALYS A  79      16.518 -21.413  18.988  0.50 10.53           C  
ATOM    639  CE BLYS A  79      16.329 -22.829  19.365  0.50 11.50           C  
ATOM    640  NZ ALYS A  79      16.076 -21.342  20.417  0.50 10.57           N1+
ATOM    641  NZ BLYS A  79      15.927 -22.061  20.580  0.50 10.77           N1+
ATOM    642  N   GLY A  80      20.279 -24.527  14.307  1.00 11.47           N  
ATOM    643  CA  GLY A  80      21.711 -24.734  14.157  1.00 12.14           C  
ATOM    644  C   GLY A  80      22.210 -26.103  14.576  1.00 12.80           C  
ATOM    645  O   GLY A  80      23.278 -26.523  14.141  1.00 14.03           O  
ATOM    646  N   HIS A  81      21.460 -26.796  15.430  1.00 11.48           N  
ATOM    647  CA  HIS A  81      21.860 -28.126  15.890  1.00 12.74           C  
ATOM    648  C   HIS A  81      21.288 -29.161  14.949  1.00 12.43           C  
ATOM    649  O   HIS A  81      20.467 -29.990  15.343  1.00 12.92           O  
ATOM    650  CB  HIS A  81      21.350 -28.376  17.305  1.00 15.83           C  
ATOM    651  CG  HIS A  81      21.835 -27.371  18.296  1.00 18.89           C  
ATOM    652  CD2 HIS A  81      21.268 -26.234  18.762  1.00 19.98           C  
ATOM    653  ND1 HIS A  81      23.061 -27.472  18.916  1.00 21.62           N  
ATOM    654  CE1 HIS A  81      23.223 -26.446  19.734  1.00 21.34           C  
ATOM    655  NE2 HIS A  81      22.149 -25.680  19.659  1.00 22.05           N  
ATOM    656  N   HIS A  82      21.744 -29.105  13.703  1.00 11.33           N  
ATOM    657  CA  HIS A  82      21.081 -29.796  12.602  1.00 10.80           C  
ATOM    658  C   HIS A  82      21.960 -30.807  11.875  1.00 11.49           C  
ATOM    659  O   HIS A  82      21.648 -31.204  10.757  1.00 12.27           O  
ATOM    660  CB  HIS A  82      20.531 -28.780  11.599  1.00 11.29           C  
ATOM    661  CG  HIS A  82      21.555 -27.807  11.099  1.00  8.87           C  
ATOM    662  CD2 HIS A  82      22.858 -27.971  10.764  1.00 10.31           C  
ATOM    663  ND1 HIS A  82      21.274 -26.474  10.889  1.00 10.33           N  
ATOM    664  CE1 HIS A  82      22.358 -25.859  10.448  1.00 10.47           C  
ATOM    665  NE2 HIS A  82      23.334 -26.745  10.364  1.00 10.70           N  
ATOM    666  N   GLU A  83      23.047 -31.235  12.505  1.00 11.34           N  
ATOM    667  CA  GLU A  83      23.962 -32.172  11.855  1.00 11.27           C  
ATOM    668  C   GLU A  83      23.265 -33.421  11.299  1.00 10.92           C  
ATOM    669  O   GLU A  83      23.498 -33.808  10.155  1.00 11.80           O  
ATOM    670  CB  GLU A  83      25.105 -32.557  12.803  1.00 13.69           C  
ATOM    671  CG  GLU A  83      25.940 -33.749  12.343  1.00 16.13           C  
ATOM    672  CD  GLU A  83      26.882 -33.418  11.195  1.00 18.39           C  
ATOM    673  OE1 GLU A  83      27.087 -32.220  10.913  1.00 20.48           O  
ATOM    674  OE2 GLU A  83      27.431 -34.358  10.580  1.00 18.47           O1-
ATOM    675  N   ALA A  84      22.421 -34.054  12.108  1.00 11.24           N  
ATOM    676  CA  ALA A  84      21.774 -35.304  11.704  1.00 11.83           C  
ATOM    677  C   ALA A  84      20.840 -35.092  10.512  1.00 11.46           C  
ATOM    678  O   ALA A  84      20.693 -35.971   9.654  1.00 11.65           O  
ATOM    679  CB  ALA A  84      21.010 -35.922  12.878  1.00 14.30           C  
ATOM    680  N   GLU A  85      20.207 -33.925  10.471  1.00 11.89           N  
ATOM    681  CA  GLU A  85      19.249 -33.588   9.423  1.00 13.19           C  
ATOM    682  C   GLU A  85      19.962 -33.139   8.153  1.00 13.38           C  
ATOM    683  O   GLU A  85      19.538 -33.450   7.041  1.00 14.58           O  
ATOM    684  CB  GLU A  85      18.321 -32.461   9.899  1.00 13.93           C  
ATOM    685  CG  GLU A  85      17.325 -32.838  10.990  1.00 15.71           C  
ATOM    686  CD  GLU A  85      17.908 -32.843  12.400  1.00 17.31           C  
ATOM    687  OE1 GLU A  85      19.054 -32.388  12.602  1.00 15.32           O  
ATOM    688  OE2 GLU A  85      17.196 -33.295  13.323  1.00 20.20           O1-
ATOM    689  N   LEU A  86      21.050 -32.404   8.333  1.00 12.62           N  
ATOM    690  CA  LEU A  86      21.717 -31.762   7.222  1.00 13.33           C  
ATOM    691  C   LEU A  86      22.686 -32.696   6.495  1.00 13.40           C  
ATOM    692  O   LEU A  86      22.751 -32.691   5.265  1.00 14.94           O  
ATOM    693  CB  LEU A  86      22.409 -30.480   7.701  1.00 15.16           C  
ATOM    694  CG  LEU A  86      23.046 -29.597   6.635  1.00 15.54           C  
ATOM    695  CD1 LEU A  86      22.958 -28.140   7.038  1.00 16.65           C  
ATOM    696  CD2 LEU A  86      24.504 -30.002   6.418  1.00 16.65           C  
ATOM    697  N   LYS A  87      23.415 -33.518   7.246  1.00 15.07           N  
ATOM    698  CA  LYS A  87      24.412 -34.394   6.635  1.00 15.00           C  
ATOM    699  C   LYS A  87      23.887 -35.242   5.465  1.00 14.17           C  
ATOM    700  O   LYS A  87      24.477 -35.238   4.392  1.00 14.88           O  
ATOM    701  CB  LYS A  87      25.128 -35.264   7.675  1.00 16.57           C  
ATOM    702  CG  LYS A  87      26.273 -36.083   7.087  1.00 17.98           C  
ATOM    703  CD  LYS A  87      26.797 -37.099   8.078  1.00 18.46           C  
ATOM    704  CE  LYS A  87      27.836 -38.000   7.433  1.00 19.22           C  
ATOM    705  NZ  LYS A  87      28.383 -39.001   8.391  1.00 19.16           N1+
ATOM    706  N   PRO A  88      22.789 -35.984   5.668  1.00 13.72           N  
ATOM    707  CA  PRO A  88      22.204 -36.798   4.592  1.00 13.46           C  
ATOM    708  C   PRO A  88      21.772 -35.997   3.359  1.00 12.67           C  
ATOM    709  O   PRO A  88      21.892 -36.479   2.226  1.00 11.59           O  
ATOM    710  CB  PRO A  88      20.994 -37.465   5.257  1.00 15.99           C  
ATOM    711  CG  PRO A  88      20.741 -36.675   6.502  1.00 15.24           C  
ATOM    712  CD  PRO A  88      22.063 -36.135   6.939  1.00 15.85           C  
ATOM    713  N   LEU A  89      21.280 -34.785   3.569  1.00 11.60           N  
ATOM    714  CA ALEU A  89      20.870 -33.909   2.479  0.50 12.98           C  
ATOM    715  CA BLEU A  89      20.879 -33.956   2.442  0.50 11.80           C  
ATOM    716  C   LEU A  89      22.094 -33.461   1.678  1.00 11.11           C  
ATOM    717  O   LEU A  89      22.098 -33.464   0.449  1.00 12.17           O  
ATOM    718  CB ALEU A  89      20.172 -32.683   3.069  0.50 14.51           C  
ATOM    719  CB BLEU A  89      20.015 -32.784   2.890  0.50 12.64           C  
ATOM    720  CG ALEU A  89      19.332 -31.814   2.141  0.50 14.51           C  
ATOM    721  CG BLEU A  89      18.557 -33.154   3.133  0.50 11.87           C  
ATOM    722  CD1ALEU A  89      18.198 -32.640   1.549  0.50 15.45           C  
ATOM    723  CD1BLEU A  89      17.813 -31.936   3.641  0.50 12.34           C  
ATOM    724  CD2ALEU A  89      18.784 -30.626   2.915  0.50 14.79           C  
ATOM    725  CD2BLEU A  89      17.910 -33.696   1.858  0.50 12.10           C  
ATOM    726  N   ALA A  90      23.129 -33.049   2.396  1.00 11.59           N  
ATOM    727  CA  ALA A  90      24.353 -32.630   1.747  1.00 12.31           C  
ATOM    728  C   ALA A  90      24.892 -33.788   0.920  1.00 11.31           C  
ATOM    729  O   ALA A  90      25.298 -33.623  -0.228  1.00 13.37           O  
ATOM    730  CB  ALA A  90      25.365 -32.211   2.783  1.00 13.95           C  
ATOM    731  N   GLN A  91      24.877 -34.980   1.499  1.00 11.75           N  
ATOM    732  CA  GLN A  91      25.448 -36.119   0.808  1.00 11.98           C  
ATOM    733  C   GLN A  91      24.623 -36.568  -0.406  1.00 11.09           C  
ATOM    734  O   GLN A  91      25.188 -36.893  -1.457  1.00 11.38           O  
ATOM    735  CB  GLN A  91      25.795 -37.236   1.793  1.00 14.23           C  
ATOM    736  CG  GLN A  91      26.831 -36.764   2.832  1.00 17.01           C  
ATOM    737  CD  GLN A  91      27.551 -37.888   3.554  1.00 17.95           C  
ATOM    738  NE2 GLN A  91      28.834 -37.674   3.842  1.00 18.07           N  
ATOM    739  OE1 GLN A  91      26.966 -38.925   3.867  1.00 19.00           O  
ATOM    740  N   SER A  92      23.294 -36.524  -0.303  1.00 10.81           N  
ATOM    741  CA  SER A  92      22.493 -36.874  -1.476  1.00 10.43           C  
ATOM    742  C   SER A  92      22.651 -35.839  -2.588  1.00 10.70           C  
ATOM    743  O   SER A  92      22.727 -36.180  -3.769  1.00 10.92           O  
ATOM    744  CB  SER A  92      21.020 -37.093  -1.127  1.00 12.22           C  
ATOM    745  OG  SER A  92      20.370 -35.877  -0.858  1.00 12.97           O  
ATOM    746  N   HIS A  93      22.728 -34.568  -2.214  1.00  9.38           N  
ATOM    747  CA  HIS A  93      22.818 -33.520  -3.218  1.00  9.65           C  
ATOM    748  C   HIS A  93      24.175 -33.471  -3.910  1.00  9.42           C  
ATOM    749  O   HIS A  93      24.255 -33.159  -5.090  1.00 10.49           O  
ATOM    750  CB  HIS A  93      22.336 -32.178  -2.667  1.00  9.20           C  
ATOM    751  CG  HIS A  93      20.843 -32.104  -2.552  1.00  9.02           C  
ATOM    752  CD2 HIS A  93      19.935 -31.360  -3.224  1.00  7.47           C  
ATOM    753  ND1 HIS A  93      20.118 -32.928  -1.715  1.00 10.06           N  
ATOM    754  CE1 HIS A  93      18.829 -32.671  -1.857  1.00 10.02           C  
ATOM    755  NE2 HIS A  93      18.691 -31.724  -2.768  1.00  7.70           N  
ATOM    756  N   ALA A  94      25.232 -33.843  -3.195  1.00  9.28           N  
ATOM    757  CA  ALA A  94      26.547 -33.938  -3.805  1.00 10.25           C  
ATOM    758  C   ALA A  94      26.714 -35.204  -4.648  1.00 11.27           C  
ATOM    759  O   ALA A  94      27.102 -35.142  -5.816  1.00 14.29           O  
ATOM    760  CB  ALA A  94      27.631 -33.891  -2.727  1.00 10.15           C  
ATOM    761  N   THR A  95      26.401 -36.355  -4.059  1.00 12.41           N  
ATOM    762  CA ATHR A  95      26.758 -37.623  -4.681  0.50 13.97           C  
ATOM    763  CA BTHR A  95      26.744 -37.647  -4.657  0.50 13.69           C  
ATOM    764  C   THR A  95      25.739 -38.147  -5.684  1.00 14.24           C  
ATOM    765  O   THR A  95      26.116 -38.722  -6.707  1.00 16.64           O  
ATOM    766  CB ATHR A  95      27.079 -38.705  -3.636  0.50 13.88           C  
ATOM    767  CB BTHR A  95      26.938 -38.741  -3.580  0.50 13.28           C  
ATOM    768  CG2ATHR A  95      27.707 -39.914  -4.305  0.50 15.05           C  
ATOM    769  CG2BTHR A  95      27.934 -38.279  -2.519  0.50 14.62           C  
ATOM    770  OG1ATHR A  95      27.990 -38.176  -2.662  0.50 15.82           O  
ATOM    771  OG1BTHR A  95      25.681 -39.042  -2.955  0.50 13.65           O  
ATOM    772  N   LYS A  96      24.458 -37.955  -5.402  1.00 14.11           N  
ATOM    773  CA  LYS A  96      23.427 -38.473  -6.294  1.00 15.14           C  
ATOM    774  C   LYS A  96      22.948 -37.411  -7.277  1.00 13.59           C  
ATOM    775  O   LYS A  96      22.943 -37.632  -8.490  1.00 15.72           O  
ATOM    776  CB  LYS A  96      22.245 -39.031  -5.498  1.00 17.62           C  
ATOM    777  CG  LYS A  96      21.211 -39.725  -6.369  1.00 20.70           C  
ATOM    778  CD  LYS A  96      20.082 -40.322  -5.550  1.00 23.47           C  
ATOM    779  CE  LYS A  96      19.319 -41.349  -6.369  1.00 25.29           C  
ATOM    780  NZ  LYS A  96      18.992 -40.840  -7.735  1.00 27.13           N1+
ATOM    781  N   HIS A  97      22.565 -36.250  -6.753  1.00 11.87           N  
ATOM    782  CA  HIS A  97      21.941 -35.224  -7.578  1.00 12.41           C  
ATOM    783  C   HIS A  97      22.942 -34.321  -8.284  1.00 12.93           C  
ATOM    784  O   HIS A  97      22.609 -33.683  -9.281  1.00 13.95           O  
ATOM    785  CB  HIS A  97      20.939 -34.407  -6.760  1.00 12.31           C  
ATOM    786  CG  HIS A  97      19.956 -35.251  -6.010  1.00 12.28           C  
ATOM    787  CD2 HIS A  97      19.505 -35.176  -4.735  1.00 11.95           C  
ATOM    788  ND1 HIS A  97      19.310 -36.327  -6.582  1.00 13.19           N  
ATOM    789  CE1 HIS A  97      18.511 -36.883  -5.689  1.00 12.70           C  
ATOM    790  NE2 HIS A  97      18.613 -36.205  -4.559  1.00 12.46           N  
ATOM    791  N   LYS A  98      24.164 -34.268  -7.758  1.00 11.88           N  
ATOM    792  CA  LYS A  98      25.246 -33.481  -8.357  1.00 12.53           C  
ATOM    793  C   LYS A  98      24.918 -31.990  -8.432  1.00 11.68           C  
ATOM    794  O   LYS A  98      25.028 -31.377  -9.493  1.00 12.67           O  
ATOM    795  CB  LYS A  98      25.589 -33.995  -9.758  1.00 17.09           C  
ATOM    796  CG  LYS A  98      25.590 -35.500  -9.898  1.00 22.36           C  
ATOM    797  CD  LYS A  98      26.720 -36.145  -9.129  1.00 25.31           C  
ATOM    798  CE  LYS A  98      26.975 -37.557  -9.655  1.00 27.66           C  
ATOM    799  NZ  LYS A  98      27.985 -38.302  -8.855  1.00 29.62           N1+
ATOM    800  N   ILE A  99      24.540 -31.414  -7.295  1.00 10.98           N  
ATOM    801  CA  ILE A  99      24.114 -30.021  -7.227  1.00 11.47           C  
ATOM    802  C   ILE A  99      25.251 -29.133  -6.716  1.00 10.40           C  
ATOM    803  O   ILE A  99      25.600 -29.188  -5.538  1.00 11.70           O  
ATOM    804  CB  ILE A  99      22.890 -29.870  -6.284  1.00 11.15           C  
ATOM    805  CG1 ILE A  99      21.768 -30.835  -6.678  1.00 11.13           C  
ATOM    806  CG2 ILE A  99      22.407 -28.431  -6.234  1.00 12.29           C  
ATOM    807  CD1 ILE A  99      21.359 -30.757  -8.129  1.00 11.57           C  
ATOM    808  N   PRO A 100      25.833 -28.304  -7.597  1.00 11.03           N  
ATOM    809  CA  PRO A 100      26.890 -27.408  -7.137  1.00 11.64           C  
ATOM    810  C   PRO A 100      26.380 -26.468  -6.045  1.00 11.32           C  
ATOM    811  O   PRO A 100      25.201 -26.097  -6.037  1.00 11.19           O  
ATOM    812  CB  PRO A 100      27.255 -26.597  -8.391  1.00 12.68           C  
ATOM    813  CG  PRO A 100      26.647 -27.299  -9.545  1.00 14.74           C  
ATOM    814  CD  PRO A 100      25.534 -28.155  -9.033  1.00 11.27           C  
ATOM    815  N   ILE A 101      27.269 -26.066  -5.143  1.00 10.94           N  
ATOM    816  CA  ILE A 101      26.877 -25.195  -4.041  1.00 11.09           C  
ATOM    817  C   ILE A 101      26.286 -23.876  -4.562  1.00 10.52           C  
ATOM    818  O   ILE A 101      25.411 -23.286  -3.930  1.00 10.54           O  
ATOM    819  CB  ILE A 101      28.036 -24.974  -3.036  1.00 12.74           C  
ATOM    820  CG1 ILE A 101      27.515 -24.400  -1.720  1.00 15.17           C  
ATOM    821  CG2 ILE A 101      29.143 -24.123  -3.642  1.00 13.86           C  
ATOM    822  CD1 ILE A 101      26.824 -25.428  -0.848  1.00 16.96           C  
ATOM    823  N   LYS A 102      26.742 -23.434  -5.733  1.00 10.84           N  
ATOM    824  CA  LYS A 102      26.174 -22.249  -6.386  1.00 11.16           C  
ATOM    825  C   LYS A 102      24.652 -22.344  -6.492  1.00 10.68           C  
ATOM    826  O   LYS A 102      23.945 -21.343  -6.336  1.00 10.03           O  
ATOM    827  CB  LYS A 102      26.783 -22.064  -7.787  1.00 12.85           C  
ATOM    828  CG  LYS A 102      26.354 -20.786  -8.485  1.00 16.84           C  
ATOM    829  CD  LYS A 102      26.833 -19.589  -7.698  1.00 21.15           C  
ATOM    830  CE  LYS A 102      26.872 -18.325  -8.527  1.00 22.23           C  
ATOM    831  NZ  LYS A 102      27.588 -17.276  -7.758  1.00 22.22           N1+
ATOM    832  N   TYR A 103      24.143 -23.535  -6.786  1.00 10.23           N  
ATOM    833  CA  TYR A 103      22.696 -23.672  -6.943  1.00 10.25           C  
ATOM    834  C   TYR A 103      21.970 -23.524  -5.603  1.00  9.31           C  
ATOM    835  O   TYR A 103      20.804 -23.108  -5.571  1.00  9.53           O  
ATOM    836  CB  TYR A 103      22.291 -24.982  -7.627  1.00 11.82           C  
ATOM    837  CG  TYR A 103      22.776 -25.171  -9.057  1.00 11.34           C  
ATOM    838  CD1 TYR A 103      23.531 -24.202  -9.709  1.00 11.98           C  
ATOM    839  CD2 TYR A 103      22.454 -26.327  -9.756  1.00 12.15           C  
ATOM    840  CE1 TYR A 103      23.969 -24.400 -11.019  1.00 13.93           C  
ATOM    841  CE2 TYR A 103      22.880 -26.530 -11.051  1.00 12.87           C  
ATOM    842  CZ  TYR A 103      23.635 -25.569 -11.681  1.00 13.28           C  
ATOM    843  OH  TYR A 103      24.058 -25.781 -12.975  1.00 15.30           O  
ATOM    844  N   LEU A 104      22.644 -23.878  -4.506  1.00  9.45           N  
ATOM    845  CA ALEU A 104      22.097 -23.677  -3.162  0.50  9.85           C  
ATOM    846  CA BLEU A 104      22.075 -23.679  -3.179  0.50  9.43           C  
ATOM    847  C   LEU A 104      22.069 -22.191  -2.829  1.00  9.15           C  
ATOM    848  O   LEU A 104      21.174 -21.710  -2.123  1.00 10.06           O  
ATOM    849  CB ALEU A 104      22.917 -24.436  -2.115  0.50 11.01           C  
ATOM    850  CB BLEU A 104      22.825 -24.510  -2.133  0.50  9.90           C  
ATOM    851  CG ALEU A 104      22.572 -25.909  -1.888  0.50 11.78           C  
ATOM    852  CG BLEU A 104      22.705 -26.023  -2.345  0.50 10.56           C  
ATOM    853  CD1ALEU A 104      21.184 -26.063  -1.285  0.50 12.86           C  
ATOM    854  CD1BLEU A 104      23.554 -26.795  -1.344  0.50 10.57           C  
ATOM    855  CD2ALEU A 104      22.696 -26.700  -3.172  0.50 13.51           C  
ATOM    856  CD2BLEU A 104      21.253 -26.474  -2.287  0.50 11.30           C  
ATOM    857  N   GLU A 105      23.056 -21.458  -3.338  1.00  9.59           N  
ATOM    858  CA  GLU A 105      23.040 -20.008  -3.230  1.00  9.82           C  
ATOM    859  C   GLU A 105      21.812 -19.476  -3.981  1.00  9.50           C  
ATOM    860  O   GLU A 105      21.054 -18.650  -3.455  1.00 10.06           O  
ATOM    861  CB  GLU A 105      24.318 -19.423  -3.826  1.00 10.11           C  
ATOM    862  CG  GLU A 105      24.385 -17.907  -3.747  1.00 12.83           C  
ATOM    863  CD  GLU A 105      25.521 -17.323  -4.570  1.00 14.63           C  
ATOM    864  OE1 GLU A 105      26.320 -18.103  -5.136  1.00 16.81           O  
ATOM    865  OE2 GLU A 105      25.619 -16.084  -4.648  1.00 18.21           O1-
ATOM    866  N   PHE A 106      21.605 -19.957  -5.207  1.00  9.81           N  
ATOM    867  CA  PHE A 106      20.466 -19.509  -6.013  1.00  9.66           C  
ATOM    868  C   PHE A 106      19.140 -19.759  -5.273  1.00  8.64           C  
ATOM    869  O   PHE A 106      18.265 -18.896  -5.241  1.00  8.89           O  
ATOM    870  CB  PHE A 106      20.395 -20.233  -7.366  1.00 10.38           C  
ATOM    871  CG  PHE A 106      21.538 -19.943  -8.315  1.00 11.13           C  
ATOM    872  CD1 PHE A 106      22.298 -18.792  -8.217  1.00 12.02           C  
ATOM    873  CD2 PHE A 106      21.820 -20.836  -9.339  1.00 11.91           C  
ATOM    874  CE1 PHE A 106      23.332 -18.551  -9.121  1.00 13.73           C  
ATOM    875  CE2 PHE A 106      22.851 -20.598 -10.246  1.00 12.60           C  
ATOM    876  CZ  PHE A 106      23.602 -19.456 -10.130  1.00 13.66           C  
ATOM    877  N   ILE A 107      18.968 -20.940  -4.682  1.00  8.46           N  
ATOM    878  CA  ILE A 107      17.677 -21.234  -4.070  1.00  8.89           C  
ATOM    879  C   ILE A 107      17.483 -20.429  -2.778  1.00  8.86           C  
ATOM    880  O   ILE A 107      16.365 -20.043  -2.433  1.00  9.46           O  
ATOM    881  CB  ILE A 107      17.429 -22.758  -3.876  1.00  7.96           C  
ATOM    882  CG1 ILE A 107      15.927 -23.057  -3.803  1.00  9.24           C  
ATOM    883  CG2 ILE A 107      18.133 -23.291  -2.617  1.00  8.62           C  
ATOM    884  CD1 ILE A 107      15.597 -24.541  -3.719  1.00  9.60           C  
ATOM    885  N   SER A 108      18.579 -20.140  -2.081  1.00  9.54           N  
ATOM    886  CA  SER A 108      18.527 -19.291  -0.888  1.00  9.97           C  
ATOM    887  C   SER A 108      18.030 -17.897  -1.258  1.00 10.07           C  
ATOM    888  O   SER A 108      17.144 -17.344  -0.607  1.00 10.60           O  
ATOM    889  CB  SER A 108      19.912 -19.188  -0.240  1.00 11.53           C  
ATOM    890  OG  SER A 108      20.365 -20.444   0.243  1.00 11.80           O  
ATOM    891  N   ASP A 109      18.603 -17.342  -2.322  1.00  9.45           N  
ATOM    892  CA  ASP A 109      18.166 -16.048  -2.837  1.00 10.70           C  
ATOM    893  C   ASP A 109      16.696 -16.081  -3.255  1.00  9.16           C  
ATOM    894  O   ASP A 109      15.950 -15.127  -3.012  1.00  9.74           O  
ATOM    895  CB  ASP A 109      19.049 -15.616  -4.010  1.00 12.84           C  
ATOM    896  CG  ASP A 109      20.453 -15.223  -3.571  1.00 16.27           C  
ATOM    897  OD1 ASP A 109      20.685 -15.088  -2.351  1.00 18.86           O  
ATOM    898  OD2 ASP A 109      21.329 -15.050  -4.443  1.00 19.63           O1-
ATOM    899  N   ALA A 110      16.280 -17.181  -3.874  1.00  8.88           N  
ATOM    900  CA  ALA A 110      14.889 -17.334  -4.300  1.00  9.40           C  
ATOM    901  C   ALA A 110      13.925 -17.316  -3.119  1.00  8.83           C  
ATOM    902  O   ALA A 110      12.848 -16.738  -3.206  1.00 10.04           O  
ATOM    903  CB  ALA A 110      14.712 -18.609  -5.110  1.00 10.21           C  
ATOM    904  N   ILE A 111      14.315 -17.940  -2.012  1.00  8.96           N  
ATOM    905  CA  ILE A 111      13.484 -17.930  -0.810  1.00  8.86           C  
ATOM    906  C   ILE A 111      13.265 -16.501  -0.306  1.00  9.13           C  
ATOM    907  O   ILE A 111      12.140 -16.117   0.002  1.00  9.26           O  
ATOM    908  CB  ILE A 111      14.078 -18.837   0.285  1.00  9.03           C  
ATOM    909  CG1 ILE A 111      13.954 -20.298  -0.150  1.00  9.31           C  
ATOM    910  CG2 ILE A 111      13.386 -18.612   1.627  1.00  9.66           C  
ATOM    911  CD1 ILE A 111      14.813 -21.253   0.643  1.00 10.12           C  
ATOM    912  N   ILE A 112      14.331 -15.704  -0.256  1.00  9.25           N  
ATOM    913  CA  ILE A 112      14.202 -14.315   0.182  1.00  9.28           C  
ATOM    914  C   ILE A 112      13.287 -13.539  -0.756  1.00  8.93           C  
ATOM    915  O   ILE A 112      12.419 -12.788  -0.309  1.00  9.31           O  
ATOM    916  CB  ILE A 112      15.582 -13.627   0.303  1.00  8.35           C  
ATOM    917  CG1 ILE A 112      16.429 -14.288   1.400  1.00  9.05           C  
ATOM    918  CG2 ILE A 112      15.444 -12.120   0.524  1.00 10.12           C  
ATOM    919  CD1 ILE A 112      15.836 -14.229   2.807  1.00 10.00           C  
ATOM    920  N   HIS A 113      13.457 -13.736  -2.061  1.00  9.05           N  
ATOM    921  CA  HIS A 113      12.597 -13.071  -3.030  1.00  9.37           C  
ATOM    922  C   HIS A 113      11.125 -13.444  -2.864  1.00  8.86           C  
ATOM    923  O   HIS A 113      10.246 -12.581  -2.887  1.00  9.80           O  
ATOM    924  CB  HIS A 113      13.025 -13.364  -4.461  1.00 11.82           C  
ATOM    925  CG  HIS A 113      12.091 -12.783  -5.472  1.00 15.52           C  
ATOM    926  CD2 HIS A 113      11.013 -13.312  -6.096  1.00 16.88           C  
ATOM    927  ND1 HIS A 113      12.176 -11.475  -5.894  1.00 18.96           N  
ATOM    928  CE1 HIS A 113      11.210 -11.232  -6.762  1.00 18.85           C  
ATOM    929  NE2 HIS A 113      10.488 -12.331  -6.901  1.00 19.31           N  
ATOM    930  N   VAL A 114      10.856 -14.736  -2.730  1.00  9.15           N  
ATOM    931  CA  VAL A 114       9.481 -15.201  -2.608  1.00  9.72           C  
ATOM    932  C   VAL A 114       8.822 -14.676  -1.329  1.00  9.59           C  
ATOM    933  O   VAL A 114       7.638 -14.320  -1.324  1.00 10.14           O  
ATOM    934  CB  VAL A 114       9.409 -16.738  -2.708  1.00  9.08           C  
ATOM    935  CG1 VAL A 114       8.017 -17.248  -2.327  1.00 10.56           C  
ATOM    936  CG2 VAL A 114       9.771 -17.176  -4.128  1.00  9.68           C  
ATOM    937  N   LEU A 115       9.590 -14.583  -0.249  1.00  8.98           N  
ATOM    938  CA  LEU A 115       9.044 -14.044   0.988  1.00  9.14           C  
ATOM    939  C   LEU A 115       8.580 -12.599   0.793  1.00  8.97           C  
ATOM    940  O   LEU A 115       7.482 -12.233   1.212  1.00  9.68           O  
ATOM    941  CB  LEU A 115      10.048 -14.181   2.134  1.00 10.28           C  
ATOM    942  CG  LEU A 115      10.213 -15.619   2.647  1.00  9.81           C  
ATOM    943  CD1 LEU A 115      11.425 -15.718   3.575  1.00 10.62           C  
ATOM    944  CD2 LEU A 115       8.943 -16.063   3.355  1.00 12.11           C  
ATOM    945  N   HIS A 116       9.395 -11.778   0.136  1.00  9.15           N  
ATOM    946  CA  HIS A 116       8.966 -10.415  -0.169  1.00  9.23           C  
ATOM    947  C   HIS A 116       7.794 -10.373  -1.143  1.00  9.08           C  
ATOM    948  O   HIS A 116       6.892  -9.540  -1.011  1.00 10.85           O  
ATOM    949  CB  HIS A 116      10.129  -9.606  -0.744  1.00  9.27           C  
ATOM    950  CG  HIS A 116      11.075  -9.089   0.291  1.00  8.44           C  
ATOM    951  CD2 HIS A 116      12.397  -9.305   0.481  1.00  8.63           C  
ATOM    952  ND1 HIS A 116      10.685  -8.199   1.268  1.00  7.87           N  
ATOM    953  CE1 HIS A 116      11.723  -7.905   2.030  1.00  8.67           C  
ATOM    954  NE2 HIS A 116      12.775  -8.566   1.576  1.00  8.20           N  
ATOM    955  N   SER A 117       7.803 -11.263  -2.128  1.00  9.25           N  
ATOM    956  CA  SER A 117       6.760 -11.258  -3.143  1.00 10.24           C  
ATOM    957  C   SER A 117       5.397 -11.635  -2.572  1.00  9.28           C  
ATOM    958  O   SER A 117       4.372 -11.064  -2.953  1.00 10.82           O  
ATOM    959  CB  SER A 117       7.131 -12.187  -4.298  1.00 10.98           C  
ATOM    960  OG  SER A 117       6.151 -12.119  -5.316  1.00 13.73           O  
ATOM    961  N   LYS A 118       5.386 -12.601  -1.657  1.00  9.09           N  
ATOM    962  CA  LYS A 118       4.129 -13.073  -1.098  1.00  9.93           C  
ATOM    963  C   LYS A 118       3.693 -12.256   0.118  1.00  9.69           C  
ATOM    964  O   LYS A 118       2.523 -12.272   0.499  1.00 12.09           O  
ATOM    965  CB  LYS A 118       4.238 -14.559  -0.763  1.00  9.13           C  
ATOM    966  CG  LYS A 118       4.345 -15.439  -2.005  1.00  9.30           C  
ATOM    967  CD  LYS A 118       4.380 -16.924  -1.678  1.00 11.18           C  
ATOM    968  CE  LYS A 118       2.997 -17.452  -1.343  1.00 12.70           C  
ATOM    969  NZ  LYS A 118       2.064 -17.321  -2.504  1.00 14.98           N1+
ATOM    970  N   HIS A 119       4.631 -11.525   0.718  1.00  9.30           N  
ATOM    971  CA  HIS A 119       4.362 -10.789   1.951  1.00 10.00           C  
ATOM    972  C   HIS A 119       4.953  -9.383   1.893  1.00 10.03           C  
ATOM    973  O   HIS A 119       5.712  -8.988   2.780  1.00 10.56           O  
ATOM    974  CB  HIS A 119       4.924 -11.557   3.151  1.00 10.52           C  
ATOM    975  CG  HIS A 119       4.557 -13.006   3.145  1.00 11.34           C  
ATOM    976  CD2 HIS A 119       5.232 -14.095   2.706  1.00 11.07           C  
ATOM    977  ND1 HIS A 119       3.344 -13.468   3.609  1.00 12.65           N  
ATOM    978  CE1 HIS A 119       3.289 -14.779   3.454  1.00 11.71           C  
ATOM    979  NE2 HIS A 119       4.420 -15.183   2.904  1.00 11.59           N  
ATOM    980  N   PRO A 120       4.597  -8.615   0.849  1.00  9.68           N  
ATOM    981  CA  PRO A 120       5.243  -7.318   0.654  1.00  9.99           C  
ATOM    982  C   PRO A 120       4.894  -6.370   1.785  1.00 10.72           C  
ATOM    983  O   PRO A 120       3.718  -6.203   2.111  1.00 12.06           O  
ATOM    984  CB  PRO A 120       4.652  -6.823  -0.671  1.00 10.67           C  
ATOM    985  CG  PRO A 120       3.313  -7.533  -0.765  1.00 11.16           C  
ATOM    986  CD  PRO A 120       3.589  -8.898  -0.189  1.00 10.38           C  
ATOM    987  N   GLY A 121       5.910  -5.764   2.385  1.00 10.03           N  
ATOM    988  CA  GLY A 121       5.692  -4.882   3.521  1.00 11.38           C  
ATOM    989  C   GLY A 121       5.558  -5.622   4.838  1.00 11.17           C  
ATOM    990  O   GLY A 121       5.444  -4.992   5.890  1.00 12.87           O  
ATOM    991  N   ASP A 122       5.584  -6.955   4.788  1.00 10.72           N  
ATOM    992  CA  ASP A 122       5.444  -7.764   5.998  1.00 12.21           C  
ATOM    993  C   ASP A 122       6.644  -8.685   6.227  1.00 12.29           C  
ATOM    994  O   ASP A 122       6.560  -9.646   6.978  1.00 16.33           O  
ATOM    995  CB  ASP A 122       4.160  -8.591   5.942  1.00 14.89           C  
ATOM    996  CG  ASP A 122       3.824  -9.237   7.271  1.00 17.75           C  
ATOM    997  OD1 ASP A 122       3.986  -8.575   8.319  1.00 19.69           O  
ATOM    998  OD2 ASP A 122       3.405 -10.412   7.265  1.00 21.15           O1-
ATOM    999  N   PHE A 123       7.759  -8.387   5.574  1.00 10.84           N  
ATOM   1000  CA  PHE A 123       8.999  -9.139   5.766  1.00 10.04           C  
ATOM   1001  C   PHE A 123      10.050  -8.073   6.060  1.00 10.59           C  
ATOM   1002  O   PHE A 123      10.749  -7.599   5.162  1.00 11.36           O  
ATOM   1003  CB  PHE A 123       9.312  -9.946   4.497  1.00 10.40           C  
ATOM   1004  CG  PHE A 123      10.532 -10.828   4.591  1.00  9.32           C  
ATOM   1005  CD1 PHE A 123      10.864 -11.490   5.766  1.00 11.31           C  
ATOM   1006  CD2 PHE A 123      11.338 -11.009   3.476  1.00  9.79           C  
ATOM   1007  CE1 PHE A 123      11.994 -12.308   5.821  1.00 11.34           C  
ATOM   1008  CE2 PHE A 123      12.453 -11.827   3.522  1.00 11.13           C  
ATOM   1009  CZ  PHE A 123      12.786 -12.472   4.695  1.00 10.30           C  
ATOM   1010  N   GLY A 124      10.130  -7.689   7.332  1.00 10.78           N  
ATOM   1011  CA  GLY A 124      10.897  -6.521   7.742  1.00 12.41           C  
ATOM   1012  C   GLY A 124      12.399  -6.700   7.686  1.00 11.21           C  
ATOM   1013  O   GLY A 124      12.902  -7.812   7.502  1.00 11.13           O  
ATOM   1014  N   ALA A 125      13.119  -5.595   7.860  1.00 10.78           N  
ATOM   1015  CA  ALA A 125      14.565  -5.616   7.711  1.00  9.85           C  
ATOM   1016  C   ALA A 125      15.226  -6.575   8.699  1.00 10.03           C  
ATOM   1017  O   ALA A 125      16.171  -7.282   8.346  1.00  9.56           O  
ATOM   1018  CB  ALA A 125      15.139  -4.215   7.861  1.00 11.47           C  
ATOM   1019  N   ASP A 126      14.736  -6.600   9.932  1.00  9.85           N  
ATOM   1020  CA  ASP A 126      15.279  -7.520  10.930  1.00 11.00           C  
ATOM   1021  C   ASP A 126      15.019  -8.972  10.532  1.00  9.51           C  
ATOM   1022  O   ASP A 126      15.908  -9.825  10.630  1.00 10.46           O  
ATOM   1023  CB  ASP A 126      14.762  -7.198  12.346  1.00 15.09           C  
ATOM   1024  CG  ASP A 126      13.237  -7.128  12.436  1.00 18.65           C  
ATOM   1025  OD1 ASP A 126      12.544  -7.259  11.406  1.00 20.39           O  
ATOM   1026  OD2 ASP A 126      12.730  -6.937  13.563  1.00 23.30           O1-
ATOM   1027  N   ALA A 127      13.811  -9.235  10.043  1.00 10.07           N  
ATOM   1028  CA  ALA A 127      13.432 -10.568   9.595  1.00 10.51           C  
ATOM   1029  C   ALA A 127      14.282 -11.024   8.406  1.00  9.11           C  
ATOM   1030  O   ALA A 127      14.742 -12.172   8.360  1.00 10.03           O  
ATOM   1031  CB  ALA A 127      11.937 -10.614   9.252  1.00 11.57           C  
ATOM   1032  N   GLN A 128      14.513 -10.136   7.444  1.00  9.32           N  
ATOM   1033  CA  GLN A 128      15.364 -10.517   6.329  1.00  9.91           C  
ATOM   1034  C   GLN A 128      16.786 -10.833   6.802  1.00  9.34           C  
ATOM   1035  O   GLN A 128      17.395 -11.806   6.359  1.00  9.29           O  
ATOM   1036  CB  GLN A 128      15.385  -9.451   5.230  1.00  9.49           C  
ATOM   1037  CG  GLN A 128      16.273  -9.844   4.065  1.00  9.88           C  
ATOM   1038  CD  GLN A 128      16.280  -8.835   2.950  1.00  8.52           C  
ATOM   1039  NE2 GLN A 128      17.345  -8.852   2.157  1.00  9.66           N  
ATOM   1040  OE1 GLN A 128      15.336  -8.058   2.787  1.00  8.95           O  
ATOM   1041  N   GLY A 129      17.307 -10.021   7.719  1.00  8.91           N  
ATOM   1042  CA  GLY A 129      18.637 -10.271   8.279  1.00  9.85           C  
ATOM   1043  C   GLY A 129      18.722 -11.646   8.915  1.00  8.25           C  
ATOM   1044  O   GLY A 129      19.651 -12.412   8.653  1.00  9.39           O  
ATOM   1045  N   ALA A 130      17.749 -11.969   9.758  1.00  8.56           N  
ATOM   1046  CA  ALA A 130      17.777 -13.243  10.476  1.00  8.88           C  
ATOM   1047  C   ALA A 130      17.637 -14.431   9.529  1.00  8.51           C  
ATOM   1048  O   ALA A 130      18.392 -15.402   9.620  1.00  8.68           O  
ATOM   1049  CB  ALA A 130      16.690 -13.275  11.539  1.00  8.89           C  
ATOM   1050  N   MET A 131      16.672 -14.363   8.615  1.00  8.40           N  
ATOM   1051  CA  MET A 131      16.474 -15.455   7.663  1.00  9.16           C  
ATOM   1052  C   MET A 131      17.698 -15.641   6.772  1.00  7.83           C  
ATOM   1053  O   MET A 131      18.082 -16.772   6.470  1.00  8.93           O  
ATOM   1054  CB  MET A 131      15.219 -15.225   6.817  1.00 10.37           C  
ATOM   1055  CG  MET A 131      14.907 -16.374   5.860  1.00 11.56           C  
ATOM   1056  SD  MET A 131      14.643 -17.971   6.680  1.00 15.40           S  
ATOM   1057  CE  MET A 131      13.076 -17.667   7.457  1.00 17.16           C  
ATOM   1058  N   THR A 132      18.318 -14.536   6.372  1.00  8.84           N  
ATOM   1059  CA  THR A 132      19.540 -14.613   5.578  1.00  9.29           C  
ATOM   1060  C   THR A 132      20.650 -15.340   6.340  1.00  9.17           C  
ATOM   1061  O   THR A 132      21.329 -16.209   5.783  1.00  9.49           O  
ATOM   1062  CB  THR A 132      19.994 -13.212   5.138  1.00  9.92           C  
ATOM   1063  CG2 THR A 132      21.319 -13.260   4.405  1.00 11.46           C  
ATOM   1064  OG1 THR A 132      19.004 -12.674   4.263  1.00 10.43           O  
ATOM   1065  N   LYS A 133      20.828 -15.003   7.616  1.00  8.79           N  
ATOM   1066  CA  LYS A 133      21.831 -15.687   8.441  1.00  9.68           C  
ATOM   1067  C   LYS A 133      21.540 -17.182   8.525  1.00  8.64           C  
ATOM   1068  O   LYS A 133      22.449 -18.013   8.487  1.00  9.18           O  
ATOM   1069  CB  LYS A 133      21.894 -15.099   9.854  1.00 11.24           C  
ATOM   1070  CG  LYS A 133      22.670 -13.789   9.975  1.00 13.23           C  
ATOM   1071  CD  LYS A 133      22.828 -13.360  11.438  1.00 13.81           C  
ATOM   1072  CE  LYS A 133      23.867 -14.185  12.176  1.00 15.98           C  
ATOM   1073  NZ  LYS A 133      24.175 -13.585  13.508  1.00 20.05           N1+
ATOM   1074  N   ALA A 134      20.268 -17.536   8.663  1.00  8.70           N  
ATOM   1075  CA  ALA A 134      19.899 -18.939   8.798  1.00  8.59           C  
ATOM   1076  C   ALA A 134      20.191 -19.712   7.519  1.00  8.24           C  
ATOM   1077  O   ALA A 134      20.670 -20.850   7.558  1.00  8.51           O  
ATOM   1078  CB  ALA A 134      18.432 -19.067   9.173  1.00  9.96           C  
ATOM   1079  N   LEU A 135      19.881 -19.100   6.380  1.00  9.04           N  
ATOM   1080  CA  LEU A 135      20.143 -19.731   5.089  1.00  8.79           C  
ATOM   1081  C   LEU A 135      21.640 -19.823   4.786  1.00  8.59           C  
ATOM   1082  O   LEU A 135      22.102 -20.793   4.171  1.00  9.21           O  
ATOM   1083  CB  LEU A 135      19.400 -19.000   3.969  1.00  9.46           C  
ATOM   1084  CG  LEU A 135      17.873 -19.103   4.029  1.00  9.71           C  
ATOM   1085  CD1 LEU A 135      17.230 -18.117   3.068  1.00 11.41           C  
ATOM   1086  CD2 LEU A 135      17.391 -20.528   3.749  1.00 13.97           C  
ATOM   1087  N   GLU A 136      22.402 -18.824   5.227  1.00  9.12           N  
ATOM   1088  CA  GLU A 136      23.854 -18.875   5.067  1.00  9.40           C  
ATOM   1089  C   GLU A 136      24.449 -20.004   5.908  1.00  9.88           C  
ATOM   1090  O   GLU A 136      25.350 -20.714   5.458  1.00 10.19           O  
ATOM   1091  CB  GLU A 136      24.489 -17.533   5.432  1.00 10.23           C  
ATOM   1092  CG  GLU A 136      24.275 -16.485   4.361  1.00 11.18           C  
ATOM   1093  CD  GLU A 136      24.683 -15.089   4.788  1.00 15.41           C  
ATOM   1094  OE1 GLU A 136      24.758 -14.819   6.007  1.00 15.98           O  
ATOM   1095  OE2 GLU A 136      24.901 -14.252   3.887  1.00 19.31           O1-
ATOM   1096  N   LEU A 137      23.956 -20.168   7.130  1.00  9.20           N  
ATOM   1097  CA  LEU A 137      24.444 -21.236   7.999  1.00 10.05           C  
ATOM   1098  C   LEU A 137      24.164 -22.603   7.374  1.00  9.55           C  
ATOM   1099  O   LEU A 137      25.029 -23.474   7.337  1.00  9.92           O  
ATOM   1100  CB  LEU A 137      23.796 -21.128   9.381  1.00  9.54           C  
ATOM   1101  CG  LEU A 137      24.164 -22.223  10.385  1.00 11.02           C  
ATOM   1102  CD1 LEU A 137      25.653 -22.169  10.726  1.00 13.40           C  
ATOM   1103  CD2 LEU A 137      23.322 -22.088  11.644  1.00 11.72           C  
ATOM   1104  N   PHE A 138      22.944 -22.778   6.881  1.00  9.36           N  
ATOM   1105  CA  PHE A 138      22.539 -23.982   6.155  1.00 10.23           C  
ATOM   1106  C   PHE A 138      23.499 -24.256   4.988  1.00  9.66           C  
ATOM   1107  O   PHE A 138      24.070 -25.349   4.872  1.00 10.50           O  
ATOM   1108  CB  PHE A 138      21.089 -23.774   5.688  1.00 11.63           C  
ATOM   1109  CG  PHE A 138      20.593 -24.766   4.671  1.00 12.21           C  
ATOM   1110  CD1 PHE A 138      20.229 -26.052   5.040  1.00 12.97           C  
ATOM   1111  CD2 PHE A 138      20.417 -24.375   3.352  1.00 13.39           C  
ATOM   1112  CE1 PHE A 138      19.738 -26.953   4.094  1.00 15.39           C  
ATOM   1113  CE2 PHE A 138      19.931 -25.264   2.401  1.00 14.33           C  
ATOM   1114  CZ  PHE A 138      19.586 -26.554   2.771  1.00 13.93           C  
ATOM   1115  N   ARG A 139      23.698 -23.248   4.147  1.00 11.20           N  
ATOM   1116  CA  ARG A 139      24.557 -23.377   2.968  1.00 12.65           C  
ATOM   1117  C   ARG A 139      25.996 -23.691   3.357  1.00 11.40           C  
ATOM   1118  O   ARG A 139      26.667 -24.526   2.732  1.00 11.74           O  
ATOM   1119  CB  ARG A 139      24.507 -22.076   2.148  1.00 15.31           C  
ATOM   1120  CG  ARG A 139      25.117 -22.166   0.780  1.00 16.87           C  
ATOM   1121  CD  ARG A 139      24.477 -21.143  -0.146  1.00 13.29           C  
ATOM   1122  NE  ARG A 139      24.947 -19.769   0.044  1.00 12.55           N  
ATOM   1123  CZ  ARG A 139      24.218 -18.778   0.554  1.00 12.46           C  
ATOM   1124  NH1 ARG A 139      22.977 -19.000   0.972  1.00 14.04           N1+
ATOM   1125  NH2 ARG A 139      24.737 -17.556   0.663  1.00 12.52           N  
ATOM   1126  N   ASN A 140      26.469 -23.018   4.399  1.00 10.22           N  
ATOM   1127  CA  ASN A 140      27.840 -23.176   4.835  1.00 10.12           C  
ATOM   1128  C   ASN A 140      28.118 -24.558   5.415  1.00 10.04           C  
ATOM   1129  O   ASN A 140      29.183 -25.145   5.188  1.00 11.43           O  
ATOM   1130  CB  ASN A 140      28.199 -22.102   5.848  1.00 11.89           C  
ATOM   1131  CG  ASN A 140      29.678 -21.989   6.043  1.00 13.84           C  
ATOM   1132  ND2 ASN A 140      30.399 -21.667   4.967  1.00 13.45           N  
ATOM   1133  OD1 ASN A 140      30.181 -22.215   7.137  1.00 15.53           O  
ATOM   1134  N   ASP A 141      27.164 -25.082   6.173  1.00 10.07           N  
ATOM   1135  CA  ASP A 141      27.320 -26.421   6.722  1.00 10.04           C  
ATOM   1136  C   ASP A 141      27.250 -27.478   5.609  1.00 10.80           C  
ATOM   1137  O   ASP A 141      27.968 -28.481   5.648  1.00 12.09           O  
ATOM   1138  CB  ASP A 141      26.304 -26.670   7.849  1.00 10.74           C  
ATOM   1139  CG  ASP A 141      26.673 -25.942   9.144  1.00 11.96           C  
ATOM   1140  OD1 ASP A 141      27.784 -25.368   9.225  1.00 14.09           O  
ATOM   1141  OD2 ASP A 141      25.860 -25.952  10.094  1.00 13.30           O1-
ATOM   1142  N   ILE A 142      26.422 -27.242   4.594  1.00 10.04           N  
ATOM   1143  CA  ILE A 142      26.423 -28.113   3.415  1.00 11.69           C  
ATOM   1144  C   ILE A 142      27.777 -28.028   2.700  1.00 10.76           C  
ATOM   1145  O   ILE A 142      28.345 -29.042   2.302  1.00 11.19           O  
ATOM   1146  CB  ILE A 142      25.291 -27.750   2.425  1.00 11.84           C  
ATOM   1147  CG1 ILE A 142      23.925 -28.087   3.035  1.00 13.53           C  
ATOM   1148  CG2 ILE A 142      25.472 -28.528   1.125  1.00 12.39           C  
ATOM   1149  CD1 ILE A 142      22.754 -27.675   2.160  1.00 16.11           C  
ATOM   1150  N   ALA A 143      28.299 -26.816   2.550  1.00 11.50           N  
ATOM   1151  CA  ALA A 143      29.595 -26.620   1.905  1.00 11.39           C  
ATOM   1152  C   ALA A 143      30.712 -27.399   2.595  1.00 10.59           C  
ATOM   1153  O   ALA A 143      31.620 -27.912   1.930  1.00 10.75           O  
ATOM   1154  CB  ALA A 143      29.947 -25.143   1.827  1.00 12.75           C  
ATOM   1155  N   ALA A 144      30.666 -27.474   3.922  1.00 10.12           N  
ATOM   1156  CA  ALA A 144      31.686 -28.230   4.654  1.00 10.59           C  
ATOM   1157  C   ALA A 144      31.624 -29.715   4.303  1.00  9.96           C  
ATOM   1158  O   ALA A 144      32.660 -30.366   4.127  1.00 10.28           O  
ATOM   1159  CB  ALA A 144      31.539 -28.018   6.155  1.00 12.47           C  
ATOM   1160  N   LYS A 145      30.412 -30.249   4.189  1.00  9.41           N  
ATOM   1161  CA  LYS A 145      30.230 -31.640   3.772  1.00 10.07           C  
ATOM   1162  C   LYS A 145      30.671 -31.849   2.318  1.00  9.44           C  
ATOM   1163  O   LYS A 145      31.276 -32.867   1.988  1.00 10.33           O  
ATOM   1164  CB  LYS A 145      28.771 -32.079   3.946  1.00 11.74           C  
ATOM   1165  CG  LYS A 145      28.219 -31.908   5.353  1.00 15.86           C  
ATOM   1166  CD  LYS A 145      28.974 -32.758   6.356  1.00 18.03           C  
ATOM   1167  CE  LYS A 145      28.349 -32.667   7.742  1.00 20.77           C  
ATOM   1168  NZ  LYS A 145      29.252 -33.223   8.780  1.00 22.85           N1+
ATOM   1169  N   TYR A 146      30.365 -30.889   1.449  1.00  9.55           N  
ATOM   1170  CA  TYR A 146      30.825 -30.953   0.064  1.00  9.37           C  
ATOM   1171  C   TYR A 146      32.353 -31.012   0.009  1.00  9.62           C  
ATOM   1172  O   TYR A 146      32.922 -31.799  -0.749  1.00  9.88           O  
ATOM   1173  CB  TYR A 146      30.337 -29.735  -0.727  1.00  9.46           C  
ATOM   1174  CG  TYR A 146      28.946 -29.849  -1.318  1.00  9.09           C  
ATOM   1175  CD1 TYR A 146      27.991 -30.705  -0.787  1.00 10.07           C  
ATOM   1176  CD2 TYR A 146      28.591 -29.075  -2.407  1.00 11.92           C  
ATOM   1177  CE1 TYR A 146      26.714 -30.783  -1.342  1.00  9.69           C  
ATOM   1178  CE2 TYR A 146      27.338 -29.155  -2.970  1.00 11.55           C  
ATOM   1179  CZ  TYR A 146      26.405 -30.012  -2.441  1.00  9.14           C  
ATOM   1180  OH  TYR A 146      25.151 -30.101  -3.009  1.00  9.89           O  
ATOM   1181  N   LYS A 147      33.028 -30.193   0.816  1.00  9.75           N  
ATOM   1182  CA  LYS A 147      34.490 -30.223   0.814  1.00 10.31           C  
ATOM   1183  C   LYS A 147      35.028 -31.582   1.264  1.00 10.59           C  
ATOM   1184  O   LYS A 147      35.988 -32.104   0.691  1.00 11.11           O  
ATOM   1185  CB  LYS A 147      35.077 -29.105   1.673  1.00 11.08           C  
ATOM   1186  CG  LYS A 147      36.596 -29.144   1.716  1.00 14.37           C  
ATOM   1187  CD  LYS A 147      37.166 -27.952   2.471  1.00 17.14           C  
ATOM   1188  CE  LYS A 147      38.680 -28.041   2.623  1.00 20.23           C  
ATOM   1189  NZ  LYS A 147      39.085 -28.837   3.819  1.00 22.76           N1+
ATOM   1190  N   GLU A 148      34.409 -32.156   2.287  1.00 10.45           N  
ATOM   1191  CA AGLU A 148      34.792 -33.489   2.752  0.50 11.62           C  
ATOM   1192  CA BGLU A 148      34.779 -33.482   2.763  0.50 12.77           C  
ATOM   1193  C   GLU A 148      34.792 -34.471   1.591  1.00 12.09           C  
ATOM   1194  O   GLU A 148      35.733 -35.259   1.428  1.00 12.68           O  
ATOM   1195  CB AGLU A 148      33.822 -33.994   3.821  0.50 12.85           C  
ATOM   1196  CB BGLU A 148      33.769 -33.913   3.832  0.50 14.61           C  
ATOM   1197  CG AGLU A 148      33.916 -33.294   5.155  0.50 13.26           C  
ATOM   1198  CG BGLU A 148      34.088 -35.195   4.569  0.50 16.13           C  
ATOM   1199  CD AGLU A 148      32.917 -33.836   6.161  0.50 13.93           C  
ATOM   1200  CD BGLU A 148      33.221 -35.374   5.805  0.50 16.99           C  
ATOM   1201  OE1AGLU A 148      32.162 -34.776   5.813  0.50 13.08           O  
ATOM   1202  OE1BGLU A 148      32.907 -34.362   6.467  0.50 19.69           O  
ATOM   1203  OE2AGLU A 148      32.895 -33.329   7.302  0.50 16.87           O1-
ATOM   1204  OE2BGLU A 148      32.856 -36.525   6.119  0.50 19.72           O1-
ATOM   1205  N   LEU A 149      33.734 -34.414   0.785  1.00 10.78           N  
ATOM   1206  CA  LEU A 149      33.551 -35.299  -0.364  1.00 10.91           C  
ATOM   1207  C   LEU A 149      34.370 -34.906  -1.600  1.00 10.91           C  
ATOM   1208  O   LEU A 149      34.425 -35.654  -2.574  1.00 13.71           O  
ATOM   1209  CB  LEU A 149      32.072 -35.349  -0.748  1.00 12.71           C  
ATOM   1210  CG  LEU A 149      31.111 -35.828   0.338  1.00 12.44           C  
ATOM   1211  CD1 LEU A 149      29.666 -35.534  -0.062  1.00 15.19           C  
ATOM   1212  CD2 LEU A 149      31.306 -37.312   0.591  1.00 14.20           C  
ATOM   1213  N   GLY A 150      34.991 -33.732  -1.567  1.00 11.95           N  
ATOM   1214  CA  GLY A 150      35.725 -33.229  -2.719  1.00 11.83           C  
ATOM   1215  C   GLY A 150      34.805 -32.873  -3.869  1.00 10.70           C  
ATOM   1216  O   GLY A 150      35.224 -32.860  -5.031  1.00 12.07           O  
ATOM   1217  N   PHE A 151      33.552 -32.570  -3.549  1.00 11.84           N  
ATOM   1218  CA  PHE A 151      32.569 -32.293  -4.579  1.00 13.82           C  
ATOM   1219  C   PHE A 151      32.567 -30.838  -4.997  1.00 15.16           C  
ATOM   1220  O   PHE A 151      32.553 -29.943  -4.154  1.00 16.47           O  
ATOM   1221  CB  PHE A 151      31.168 -32.687  -4.123  1.00 14.26           C  
ATOM   1222  CG  PHE A 151      30.114 -32.368  -5.130  1.00 14.77           C  
ATOM   1223  CD1 PHE A 151      30.040 -33.084  -6.314  1.00 15.67           C  
ATOM   1224  CD2 PHE A 151      29.206 -31.346  -4.911  1.00 15.47           C  
ATOM   1225  CE1 PHE A 151      29.081 -32.788  -7.259  1.00 16.95           C  
ATOM   1226  CE2 PHE A 151      28.245 -31.053  -5.854  1.00 15.91           C  
ATOM   1227  CZ  PHE A 151      28.186 -31.773  -7.028  1.00 15.94           C  
ATOM   1228  N   GLN A 152      32.569 -30.610  -6.308  1.00 15.70           N  
ATOM   1229  CA  GLN A 152      32.474 -29.263  -6.859  1.00 17.28           C  
ATOM   1230  C   GLN A 152      31.241 -29.129  -7.749  1.00 19.67           C  
ATOM   1231  O   GLN A 152      30.542 -28.114  -7.713  1.00 22.63           O  
ATOM   1232  CB  GLN A 152      33.746 -28.916  -7.642  1.00 17.29           C  
ATOM   1233  CG  GLN A 152      34.962 -28.675  -6.756  1.00 18.59           C  
ATOM   1234  CD  GLN A 152      34.901 -27.339  -6.039  1.00 18.14           C  
ATOM   1235  NE2 GLN A 152      35.854 -27.103  -5.144  1.00 18.53           N  
ATOM   1236  OE1 GLN A 152      34.011 -26.525  -6.293  1.00 20.58           O  
ATOM   1237  N   GLY A 153      30.970 -30.160  -8.543  1.00 21.50           N  
ATOM   1238  CA  GLY A 153      29.847 -30.124  -9.478  1.00 24.09           C  
ATOM   1239  C   GLY A 153      29.713 -31.418 -10.255  1.00 26.61           C  
ATOM   1240  O   GLY A 153      30.560 -32.306 -10.149  1.00 28.13           O  
ATOM   1241  OXT GLY A 153      28.759 -31.615 -11.008  1.00 27.83           O1-
TER   
