# Supplementary material for: Assessment of Two Restraint Potentials for Coarse-Grained Chemical-Cross-Link-Assisted Modeling of Protein Structures
Source: J Chem Inf Model. 2024 Feb 12;64(4):1377–93. doi: 10.1021/acs.jcim.3c01890 (PMC10900291; doi:10.1021/acs.jcim.3c01890)
Supplement: Supplementary file 2 — ci3c01890_si_002.zip [file ci3c01890_si_002.zip › Machine_readable/Inputs/EXP-XLINKS/2V1H/V1H_5_20.inp]

only secondary structure restraints
SEED=-3059743 RE CART TORMODE=2 one_letter rand_conf                           &
boxx=220 boxy=220 boxz=220 pdbref timlim=1440 constr_dist=11 with_dihed_constr
nstep=20000000  ntwe=10000 ntwx=10000 lang=1 t_bath=300 scal_fric=0.01         &
dt=0.20 reset_moment=0    reset_vel=0 damax=4.0 restart
nrep=12 nstex=10000 tlist mlist traj1file rest1file sync nsyn=10000
260 262 266 271 276 282 288 296 304 315 333 370
  4   4   4   4   4   4   4   4   4   4   4   4
WSC=0.81230E+00 WSCP=0.12042E+01 WELEC=0.87690E+00 WBOND=0.10000E+01           &
WANG=0.19773E+01 WSCLOC=0.63657E-01 WTOR=0.14154E+01 WTORD=0.00000E+00         &
WCORRH=0.00000E+00 WCORR5=0.00000E+00 WCORR6=0.00000E+00 WEL_LOC=0.36638E-01   &
WTURN3=0.14511E+01 WTURN4=0.00000E+00 WTURN6=0.00000E+00 WSCCOR=0.00000E+00    &
WVDWPP=0.33393E+00 WHPB=0.10000E+01 WSCP14=0.00000E+00
../2V1H.pdb
153
GLSDGEWQQVLNVWGKVEADIAGHGQEVLIRLFTGHPETLEKFDKFKHLKTEAEMKASEDLKKHGTVVLTALGGILKKKG
HHEAELKPLAQSHATKHKIPIKYLEFISDAIIHVLHSKHPGDFGADAQGAMTKALELFRNDIAAKYKELGFQG
0
106
  6  50.00000  20.00000  50.00000
  7  50.00000  20.00000  50.00000
  8  50.00000  20.00000  50.00000
  9  50.00000  20.00000  50.00000
 10  50.00000  20.00000  50.00000
 11  50.00000  20.00000  50.00000
 12  50.00000  20.00000  50.00000
 13  50.00000  20.00000  50.00000
 14  50.00000  20.00000  50.00000
 15  50.00000  20.00000  50.00000
 16  50.00000  20.00000  50.00000
 17  50.00000  20.00000  50.00000
 18  50.00000  20.00000  50.00000
 19  50.00000  20.00000  50.00000
 23  50.00000  20.00000  50.00000
 24  50.00000  20.00000  50.00000
 25  50.00000  20.00000  50.00000
 26  50.00000  20.00000  50.00000
 27  50.00000  20.00000  50.00000
 28  50.00000  20.00000  50.00000
 29  50.00000  20.00000  50.00000
 30  50.00000  20.00000  50.00000
 31  50.00000  20.00000  50.00000
 32  50.00000  20.00000  50.00000
 33  50.00000  20.00000  50.00000
 34  50.00000  20.00000  50.00000
 35  50.00000  20.00000  50.00000
 36  50.00000  20.00000  50.00000
 39  50.00000  20.00000  50.00000
 40  50.00000  20.00000  50.00000
 41  50.00000  20.00000  50.00000
 54  50.00000  20.00000  50.00000
 55  50.00000  20.00000  50.00000
 56  50.00000  20.00000  50.00000
 57  50.00000  20.00000  50.00000
 58  50.00000  20.00000  50.00000
 61  50.00000  20.00000  50.00000
 62  50.00000  20.00000  50.00000
 63  50.00000  20.00000  50.00000
 64  50.00000  20.00000  50.00000
 65  50.00000  20.00000  50.00000
 66  50.00000  20.00000  50.00000
 67  50.00000  20.00000  50.00000
 68  50.00000  20.00000  50.00000
 69  50.00000  20.00000  50.00000
 70  50.00000  20.00000  50.00000
 71  50.00000  20.00000  50.00000
 72  50.00000  20.00000  50.00000
 73  50.00000  20.00000  50.00000
 74  50.00000  20.00000  50.00000
 75  50.00000  20.00000  50.00000
 76  50.00000  20.00000  50.00000
 77  50.00000  20.00000  50.00000
 85  50.00000  20.00000  50.00000
 86  50.00000  20.00000  50.00000
 87  50.00000  20.00000  50.00000
 88  50.00000  20.00000  50.00000
 89  50.00000  20.00000  50.00000
 90  50.00000  20.00000  50.00000
 91  50.00000  20.00000  50.00000
 92  50.00000  20.00000  50.00000
 93  50.00000  20.00000  50.00000
 94  50.00000  20.00000  50.00000
 95  50.00000  20.00000  50.00000
 96  50.00000  20.00000  50.00000
103  50.00000  20.00000  50.00000
104  50.00000  20.00000  50.00000
105  50.00000  20.00000  50.00000
106  50.00000  20.00000  50.00000
107  50.00000  20.00000  50.00000
108  50.00000  20.00000  50.00000
109  50.00000  20.00000  50.00000
110  50.00000  20.00000  50.00000
111  50.00000  20.00000  50.00000
112  50.00000  20.00000  50.00000
113  50.00000  20.00000  50.00000
114  50.00000  20.00000  50.00000
115  50.00000  20.00000  50.00000
116  50.00000  20.00000  50.00000
117  50.00000  20.00000  50.00000
118  50.00000  20.00000  50.00000
119  50.00000  20.00000  50.00000
127  50.00000  20.00000  50.00000
128  50.00000  20.00000  50.00000
129  50.00000  20.00000  50.00000
130  50.00000  20.00000  50.00000
131  50.00000  20.00000  50.00000
132  50.00000  20.00000  50.00000
133  50.00000  20.00000  50.00000
134  50.00000  20.00000  50.00000
135  50.00000  20.00000  50.00000
136  50.00000  20.00000  50.00000
137  50.00000  20.00000  50.00000
138  50.00000  20.00000  50.00000
139  50.00000  20.00000  50.00000
140  50.00000  20.00000  50.00000
141  50.00000  20.00000  50.00000
142  50.00000  20.00000  50.00000
143  50.00000  20.00000  50.00000
144  50.00000  20.00000  50.00000
145  50.00000  20.00000  50.00000
146  50.00000  20.00000  50.00000
147  50.00000  20.00000  50.00000
148  50.00000  20.00000  50.00000
149  50.00000  20.00000  50.00000
150  50.00000  20.00000  50.00000
ndist=20 restr_type=11
   56 118 2.5 6.0 1 5.00000 20.000000
    1 133 2.5 6.0 1 5.00000 20.000000
    1  80 2.5 4.0 1 5.00000 20.000000
   90 145 2.5 4.0 1 5.00000 20.000000
   39  99 2.5 4.0 1 5.00000 20.000000
    1 130 2.5 4.0 1 5.00000 20.000000
   45  98 2.5 4.0 1 5.00000 20.000000
    3 130 2.5 4.0 1 5.00000 20.000000
   98 147 2.5 7.0 1 5.00000 20.000000
    1 145 2.5 7.0 1 5.00000 20.000000
   87 147 2.5 7.0 1 5.00000 20.000000
   87 145 2.5 7.0 1 5.00000 20.000000
   98  42 2.5 6.0 1 5.00000 20.000000
   77  18 2.5 5.0 1 5.00000 20.000000
   77  17 2.5 5.0 1 5.00000 20.000000
   56  27 2.5 5.0 1 5.00000 20.000000
   56  26 2.5 5.0 1 5.00000 20.000000
   56  24 2.5 5.0 1 5.00000 20.000000
   42  29 2.5 5.0 1 5.00000 20.000000
    1  81 2.5 6.0 1 5.00000 20.000000
