# Supplementary material for: Assessment of Two Restraint Potentials for Coarse-Grained Chemical-Cross-Link-Assisted Modeling of Protein Structures
Source: J Chem Inf Model. 2024 Feb 12;64(4):1377–93. doi: 10.1021/acs.jcim.3c01890 (PMC10900291; doi:10.1021/acs.jcim.3c01890)
Supplement: Supplementary file 2 — ci3c01890_si_002.zip [file ci3c01890_si_002.zip › Machine_readable/Inputs/EXP-XLINKS/readme.txt]

protein_secondary.inp : no cross-links, no disulfide bonds, secondary-structure restraints.
protein_secondary.inp : no cross-links, disulfide-bond restraints, secondary-structure restraints (human albumin domians only).
protein_MD.inp : MD-based cross-link restraints + secondary and disulfide-bond restraints (if applicable)
protein_s_V.inp : Lorentz cross-link restraints + secondary and disulfide-bond restraints (if applicable) with s and V equal to sigma and V in eq 8 of the main text.
