# Supplementary material for: Assessment of Two Restraint Potentials for Coarse-Grained Chemical-Cross-Link-Assisted Modeling of Protein Structures
Source: J Chem Inf Model. 2024 Feb 12;64(4):1377–93. doi: 10.1021/acs.jcim.3c01890 (PMC10900291; doi:10.1021/acs.jcim.3c01890)
Supplement: Supplementary file 2 — ci3c01890_si_002.zip [file ci3c01890_si_002.zip › Machine_readable/Inputs/readme.txt]

This directory contains the UNRES/MREMD input files to run the calculations whose results
are presented in the paper. The subsequent directories contain the inputs for runs with
the experimental cross-links (horse myoglobin and human albumin repeats), those with the
synthetic short cross-links and those with the synthetic BS3-type cross-links, respectively.
For general description of the input files refer to https://unres.pl; specific details are
in the readme.txx files in the respective directories.
