# Supplementary material for: Assessment of Two Restraint Potentials for Coarse-Grained Chemical-Cross-Link-Assisted Modeling of Protein Structures
Source: J Chem Inf Model. 2024 Feb 12;64(4):1377–93. doi: 10.1021/acs.jcim.3c01890 (PMC10900291; doi:10.1021/acs.jcim.3c01890)
Supplement: Supplementary file 2 — ci3c01890_si_002.zip [file ci3c01890_si_002.zip › Machine_readable/Inputs/start.slurm]

#############################################################################################
# This is a sample slurm batch script that runs on the tryton cluster at the Gdansk
# Supercomputer Center.
#############################################################################################
#!/bin/bash -l
#SBATCH --partition batch 
#SBATCH -N 8
#SBATCH -t 24:00:00
#SBATCH -J V1H_secondary
#############################################################################################
# This slurm batch script runs a job of 48 MREMD trajectories, each trajectory is 
# fine-grained to 4 cores; see Sieradzan et al., J Comput Chem. 2023;44:602–625
# UNRES software has to be installed from https://unres.pl/downloads 
# or https://projects.task.gda.pl/eurohpcpl-public/unres
# An alternative is to use UNRES sever at https://unres-server.chem.ug.edu.pl/
############################################################################################
# The module load commands are machine-specific
############################################################################################
module load tryton/compiler/intel/2020.4
module load tryton/mpi/intel/2020
export FGPROCS=4
#############################################################################################
# Following line is a sample input file specification; the file is V1H_secondary.inp so only 
# the prefix without extension is specified.
#############################################################################################
export PREFIX=V1H_secondary
#############################################################################################
# Following are the parameter directories and files; must be customized to installation
#############################################################################################
export OPT_PARM=/users/kdm/adaml/unres/PARAM
export OUT1FILE=YES
export POT=GB
export DD=/users/kdm/adaml/unres/PARAM
export WORK_PARM=/users/kdm/adaml/unres/PARAM
export BONDPAR=$DD/bond_AM1_ext_dum.parm
export THETPARPDB=$DD/thetaml_ext.5parm
export ROTPAR=$DD/rotamers_AM1_aura_ext.10022007.parm
export ROTPARPDB=$DD/scgauss_ext.parm
export TORPAR=${WORK_PARM}/torsion_abinitio.parm-2d-all-DL-03-02-2cos
export TORDPAR=$DD/pot_tord_G631_DIL_ext.parm
export ELEPAR=$DD/electr_631Gdp_ext.parm
export LIPTRANPAR=$DD/Lip_tran_initial_ext.parm
export SCCORPAR=$DD/sccor_am1_pawel_ext.dat
export SCPPAR=$DD/scp_ext.parm
export PATTERN=$DD/patterns.cart
export NMRPAR=$DD/nmr.parm
export XLINKPAR=/users/work/mp28/crosslinks/1RXR/xlinks_parameters.dat
export THETPAR=${OPT_PARM}/theta_opt.parm.OPT_TRP1_FSD_Villin_E0L_QHK_N9L_LX7_BDD_I18
export FOURIER=${OPT_PARM}/fourier_opt.parm.OPT_TRP1_FSD_Villin_E0L_QHK_N9L_LX7_BDD_I18
export SIDEPAR=${DD}/scinter_GB_ext.parm
#############################################################################################
# Executable file is the last argument
#############################################################################################
mpirun  -iface ib0 -n 192 /users/work/adaml/Eurohpc-NMR-XLINK/unres/bin/unres_ifort_MPICH-tryton-HCD5-EuroHPC-ene1000.exe 
