# Supplementary material for: Assessment of Two Restraint Potentials for Coarse-Grained Chemical-Cross-Link-Assisted Modeling of Protein Structures
Source: J Chem Inf Model. 2024 Feb 12;64(4):1377–93. doi: 10.1021/acs.jcim.3c01890 (PMC10900291; doi:10.1021/acs.jcim.3c01890)
Supplement: Supplementary file 2 — ci3c01890_si_002.zip [file ci3c01890_si_002.zip › Machine_readable/Inputs/SYNTHETIC-BS3/1A6S/1a6s.pdb]

HEADER    VIRAL PROTEIN                           02-MAR-98   1A6S              
TITLE     M-DOMAIN FROM GAG POLYPROTEIN OF ROUS SARCOMA VIRUS, NMR,             
TITLE    2 20 STRUCTURES                                                        
COMPND    MOL_ID: 1;                                                            
COMPND   2 MOLECULE: GAG POLYPROTEIN;                                           
COMPND   3 CHAIN: A;                                                            
COMPND   4 FRAGMENT: M-DOMAIN;                                                  
COMPND   5 ENGINEERED: YES;                                                     
COMPND   6 MUTATION: YES                                                        
SOURCE    MOL_ID: 1;                                                            
SOURCE   2 ORGANISM_SCIENTIFIC: ROUS SARCOMA VIRUS - PRAGUE C;                  
SOURCE   3 ORGANISM_TAXID: 11888;                                               
SOURCE   4 STRAIN: PRAGUE C;                                                    
SOURCE   5 CELL_LINE: BL21;                                                     
SOURCE   6 GENE: GAG;                                                           
SOURCE   7 EXPRESSION_SYSTEM: ESCHERICHIA COLI BL21(DE3);                       
SOURCE   8 EXPRESSION_SYSTEM_TAXID: 469008;                                     
SOURCE   9 EXPRESSION_SYSTEM_STRAIN: BL21 (DE3);                                
SOURCE  10 EXPRESSION_SYSTEM_PLASMID: PATV-8;                                   
SOURCE  11 EXPRESSION_SYSTEM_GENE: GAG                                          
KEYWDS    CORE PROTEIN, VIRUS STRUCTURE, MEMBRANE BINDING, VIRAL                
KEYWDS   2 PROTEIN                                                              
EXPDTA    SOLUTION NMR                                                          
NUMMDL    20                                                                    
AUTHOR    J.M.MCDONNELL,D.FUSHMAN,S.M.CAHILL,W.ZHOU,A.WOLVEN,                   
AUTHOR   2 C.B.WILSON,T.D.NELLE,M.D.RESH,J.WILLS,D.COWBURN                      
REVDAT   3   24-FEB-09 1A6S    1       VERSN                                    
REVDAT   2   01-APR-03 1A6S    1       JRNL                                     
REVDAT   1   14-OCT-98 1A6S    0                                                
JRNL        AUTH   J.M.MCDONNELL,D.FUSHMAN,S.M.CAHILL,W.ZHOU,A.WOLVEN,          
JRNL        AUTH 2 C.B.WILSON,T.D.NELLE,M.D.RESH,J.WILLS,D.COWBURN              
JRNL        TITL   SOLUTION STRUCTURE AND DYNAMICS OF THE BIOACTIVE             
JRNL        TITL 2 RETROVIRAL M DOMAIN FROM ROUS SARCOMA VIRUS                  
JRNL        REF    J.MOL.BIOL.                   V. 279   921 1998              
JRNL        REFN                   ISSN 0022-2836                               
JRNL        PMID   9642071                                                      
JRNL        DOI    10.1006/JMBI.1998.1788                                       
REMARK   1                                                                      
REMARK   1 REFERENCE 1                                                          
REMARK   1  AUTH   T.D.NELLE,J.W.WILLS                                          
REMARK   1  TITL   A LARGE REGION WITHIN THE ROUS SARCOMA VIRUS                 
REMARK   1  TITL 2 MATRIX PROTEIN IS DISPENSABLE FOR BUDDING AND                
REMARK   1  TITL 3 INFECTIVITY                                                  
REMARK   1  REF    J.VIROL.                      V.  70  2269 1996              
REMARK   1  REFN                   ISSN 0022-538X                               
REMARK   1 REFERENCE 2                                                          
REMARK   1  AUTH   A.M.CHRISTENSEN,M.A.MASSIAH,B.G.TURNER,                      
REMARK   1  AUTH 2 W.I.SUNDQUIST,M.F.SUMMERS                                    
REMARK   1  TITL   THREE-DIMENSIONAL STRUCTURE OF THE HTLV-II MATRIX            
REMARK   1  TITL 2 PROTEIN AND COMPARATIVE ANALYSIS OF MATRIX                   
REMARK   1  TITL 3 PROTEINS FROM THE DIFFERENT CLASSES OF PATHOGENIC            
REMARK   1  TITL 4 HUMAN RETROVIRUSES                                           
REMARK   1  REF    J.MOL.BIOL.                   V. 264  1117 1996              
REMARK   1  REFN                   ISSN 0022-2836                               
REMARK   1 REFERENCE 3                                                          
REMARK   1  AUTH   S.MATTHEWS,M.MIKHAILOV,A.BURNY,P.ROY                         
REMARK   1  TITL   THE SOLUTION STRUCTURE OF THE BOVINE LEUKAEMIA               
REMARK   1  TITL 2 VIRUS MATRIX PROTEIN AND SIMILARITY WITH                     
REMARK   1  TITL 3 LENTIVIRAL MATRIX PROTEINS                                   
REMARK   1  REF    EMBO J.                       V.  15  3267 1996              
REMARK   1  REFN                   ISSN 0261-4189                               
REMARK   1 REFERENCE 4                                                          
REMARK   1  AUTH   Z.RAO,A.S.BELYAEV,E.FRY,P.ROY,I.M.JONES,D.I.STUART           
REMARK   1  TITL   CRYSTAL STRUCTURE OF SIV MATRIX ANTIGEN AND                  
REMARK   1  TITL 2 IMPLICATIONS FOR VIRUS ASSEMBLY                              
REMARK   1  REF    NATURE                        V. 378   743 1995              
REMARK   1  REFN                   ISSN 0028-0836                               
REMARK   1 REFERENCE 5                                                          
REMARK   1  AUTH   M.A.MASSIAH,M.R.STARICH,C.PASCHALL,M.F.SUMMERS,              
REMARK   1  AUTH 2 A.M.CHRISTENSEN,W.I.SUNDQUIST                                
REMARK   1  TITL   THREE-DIMENSIONAL STRUCTURE OF THE HUMAN                     
REMARK   1  TITL 2 IMMUNODEFICIENCY VIRUS TYPE 1 MATRIX PROTEIN                 
REMARK   1  REF    J.MOL.BIOL.                   V. 244   198 1994              
REMARK   1  REFN                   ISSN 0022-2836                               
REMARK   2                                                                      
REMARK   2 RESOLUTION. NOT APPLICABLE.                                          
REMARK   3                                                                      
REMARK   3 REFINEMENT.                                                          
REMARK   3   PROGRAM     : DYANA                                                
REMARK   3   AUTHORS     : GUNTERT,WUTHRICH                                     
REMARK   3                                                                      
REMARK   3  OTHER REFINEMENT REMARKS: STRUCTURES WERE CALCULATED USING THE      
REMARK   3  DISTANCE GEOMETRY PROGRAM DYANA. NO FURTHER REFINEMENT WAS          
REMARK   3  PERFORMED. AN ANALYSIS OF THE QUALITY OF STRUCTURES PRODUCED        
REMARK   3  WAS CARRIED OUT USING PROCHECK-NMR.                                 
REMARK   4                                                                      
REMARK   4 1A6S COMPLIES WITH FORMAT V. 3.15, 01-DEC-08                         
REMARK 100                                                                      
REMARK 100 THIS ENTRY HAS BEEN PROCESSED BY BNL.                                
REMARK 210                                                                      
REMARK 210 EXPERIMENTAL DETAILS                                                 
REMARK 210  EXPERIMENT TYPE                : NMR                                
REMARK 210  TEMPERATURE           (KELVIN) : 308                                
REMARK 210  PH                             : 6.0                                
REMARK 210  IONIC STRENGTH                 : 100 MM                             
REMARK 210  PRESSURE                       : 1 ATM                              
REMARK 210  SAMPLE CONTENTS                : H20                                
REMARK 210                                                                      
REMARK 210  NMR EXPERIMENTS CONDUCTED      : 1H-15N)HSQC, (1H-13C)HSQC,         
REMARK 210                                   HSQC-J, 2D AND 3D 15N-NOESY-       
REMARK 210                                   HMQC AND TOCSY-HMQC, 13C-NOESY     
REMARK 210                                   -HMQC, HCCH-TOCSY, HNCA,           
REMARK 210                                   HN(CO)CA, CBCANH, CBCA(CO)NH,      
REMARK 210                                   (1H)15N-NOE, H2O-SELECTIVE 15N     
REMARK 210                                   -EDITED NOESY AND ROESY,           
REMARK 210                                   HYDROGEN-DEUTERIUM EXCHANGE        
REMARK 210  SPECTROMETER FIELD STRENGTH    : 500 MHZ                            
REMARK 210  SPECTROMETER MODEL             : DMX500                             
REMARK 210  SPECTROMETER MANUFACTURER      : BRUKER                             
REMARK 210                                                                      
REMARK 210  STRUCTURE DETERMINATION.                                            
REMARK 210   SOFTWARE USED                 : XWINNMR, XEASY, DIANA, DYANA,      
REMARK 210                                   THE ECEPP LIBRARY WAS USED USED    
REMARK 210   METHOD USED                   : DISTANCE GEOMETRY                  
REMARK 210                                                                      
REMARK 210 CONFORMERS, NUMBER CALCULATED   : 1000                               
REMARK 210 CONFORMERS, NUMBER SUBMITTED    : 20                                 
REMARK 210 CONFORMERS, SELECTION CRITERIA  : LEAST RESTRAINT VIOLATION          
REMARK 210                                                                      
REMARK 210 BEST REPRESENTATIVE CONFORMER IN THIS ENSEMBLE : NULL                
REMARK 210                                                                      
REMARK 210 REMARK: COORDINATES WERE CALCULATED FROM SOLUTION NMR DATA           
REMARK 210  USING THE PROGRAM DYANA.                                            
REMARK 215                                                                      
REMARK 215 NMR STUDY                                                            
REMARK 215 THE COORDINATES IN THIS ENTRY WERE GENERATED FROM SOLUTION           
REMARK 215 NMR DATA.  PROTEIN DATA BANK CONVENTIONS REQUIRE THAT                
REMARK 215 CRYST1 AND SCALE RECORDS BE INCLUDED, BUT THE VALUES ON              
REMARK 215 THESE RECORDS ARE MEANINGLESS.                                       
REMARK 500                                                                      
REMARK 500 GEOMETRY AND STEREOCHEMISTRY                                         
REMARK 500 SUBTOPIC: CLOSE CONTACTS                                             
REMARK 500                                                                      
REMARK 500 THE FOLLOWING ATOMS ARE IN CLOSE CONTACT.                            
REMARK 500                                                                      
REMARK 500  ATM1  RES C  SSEQI   ATM2  RES C  SSEQI           DISTANCE          
REMARK 500   O    ALA A    11     CB   TYR A    15              1.87            
REMARK 500   O    SER A    10     N    THR A    14              1.92            
REMARK 500   O    LEU A    30     N    GLN A    34              2.11            
REMARK 500   O    VAL A     7     N    ALA A    11              2.12            
REMARK 500   O    SER A    31     CB   LYS A    35              2.14            
REMARK 500                                                                      
REMARK 500 REMARK: NULL                                                         
REMARK 500                                                                      
REMARK 500 GEOMETRY AND STEREOCHEMISTRY                                         
REMARK 500 SUBTOPIC: TORSION ANGLES                                             
REMARK 500                                                                      
REMARK 500 TORSION ANGLES OUTSIDE THE EXPECTED RAMACHANDRAN REGIONS:            
REMARK 500 (M=MODEL NUMBER; RES=RESIDUE NAME; C=CHAIN IDENTIFIER;               
REMARK 500 SSEQ=SEQUENCE NUMBER; I=INSERTION CODE).                             
REMARK 500                                                                      
REMARK 500 STANDARD TABLE:                                                      
REMARK 500 FORMAT:(10X,I3,1X,A3,1X,A1,I4,A1,4X,F7.2,3X,F7.2)                    
REMARK 500                                                                      
REMARK 500 EXPECTED VALUES: GJ KLEYWEGT AND TA JONES (1996). PHI/PSI-           
REMARK 500 CHOLOGY: RAMACHANDRAN REVISITED. STRUCTURE 4, 1395 - 1400            
REMARK 500                                                                      
REMARK 500  M RES CSSEQI        PSI       PHI                                   
REMARK 500  1 TYR A  15      -76.71    -69.70                                   
REMARK 500  1 LYS A  18       96.91    -27.68                                   
REMARK 500  1 THR A  19      -63.96    165.69                                   
REMARK 500  1 SER A  22       59.76    159.19                                   
REMARK 500  1 LYS A  24       12.14   -143.09                                   
REMARK 500  1 GLU A  25      -89.81    -47.98                                   
REMARK 500  1 LEU A  30      -60.55    -95.01                                   
REMARK 500  1 GLN A  34        3.01    -68.88                                   
REMARK 500  1 SER A  41      177.75     94.10                                   
REMARK 500  1 TYR A  46       -4.50    -56.12                                   
REMARK 500  1 ALA A  57      -71.80    -66.93                                   
REMARK 500  1 ARG A  61       66.18   -164.41                                   
REMARK 500  1 SER A  68       24.26   -155.88                                   
REMARK 500  1 GLU A  70      -65.31   -177.96                                   
REMARK 500  2 GLU A   2       -8.62    -58.94                                   
REMARK 500  2 ILE A   5      -67.05    -92.42                                   
REMARK 500  2 VAL A   7      -70.85    -67.64                                   
REMARK 500  2 TYR A  15      -70.70    -60.61                                   
REMARK 500  2 LYS A  18     -104.12     36.24                                   
REMARK 500  2 SER A  20       95.58    -34.27                                   
REMARK 500  2 SER A  22      -84.67    167.89                                   
REMARK 500  2 LYS A  23      163.40    170.05                                   
REMARK 500  2 LYS A  24       -0.56     77.41                                   
REMARK 500  2 GLU A  25      -92.52    -47.22                                   
REMARK 500  2 LEU A  30      -67.11    -95.23                                   
REMARK 500  2 SER A  41      174.73     99.81                                   
REMARK 500  2 ASP A  44      -36.06    -33.55                                   
REMARK 500  2 ALA A  57      -75.71    -64.67                                   
REMARK 500  2 ARG A  61       62.06   -159.16                                   
REMARK 500  2 LEU A  65     -150.23   -103.33                                   
REMARK 500  2 SER A  68      -19.98    -49.56                                   
REMARK 500  2 GLU A  70       68.21   -172.11                                   
REMARK 500  3 ILE A   5      -66.91    -92.17                                   
REMARK 500  3 VAL A   7      -70.91    -65.99                                   
REMARK 500  3 TYR A  15      -70.82    -69.58                                   
REMARK 500  3 CYS A  16       46.70   -105.21                                   
REMARK 500  3 LYS A  18      -99.00     35.46                                   
REMARK 500  3 THR A  19      -29.58    -39.37                                   
REMARK 500  3 SER A  20      131.28    -35.12                                   
REMARK 500  3 SER A  22       34.30    177.49                                   
REMARK 500  3 GLU A  25      -95.05    -46.58                                   
REMARK 500  3 MET A  40      -26.05   -144.58                                   
REMARK 500  3 SER A  41      162.00    158.08                                   
REMARK 500  3 ALA A  57      -72.36    -65.31                                   
REMARK 500  3 ARG A  61       66.31   -163.12                                   
REMARK 500  3 LEU A  65     -146.36   -104.44                                   
REMARK 500  3 LYS A  67       65.55   -117.84                                   
REMARK 500  3 SER A  68      -95.55     35.92                                   
REMARK 500  3 GLU A  70       64.86   -161.91                                   
REMARK 500  4 TYR A  15      -74.45    -68.70                                   
REMARK 500  4 LYS A  18      -77.31     61.91                                   
REMARK 500  4 THR A  19      -51.55   -154.89                                   
REMARK 500  4 SER A  20       96.47    -35.42                                   
REMARK 500  4 SER A  22       40.36    161.27                                   
REMARK 500  4 LYS A  23       85.54     33.99                                   
REMARK 500  4 LYS A  24      -36.90    175.94                                   
REMARK 500  4 GLU A  25      -76.26    -73.13                                   
REMARK 500  4 LEU A  30      -71.86    -85.16                                   
REMARK 500  4 GLN A  34        4.91    -67.86                                   
REMARK 500  4 LEU A  38       46.34   -141.43                                   
REMARK 500  4 SER A  41      120.45    145.93                                   
REMARK 500  4 ASP A  44      -30.79    -37.17                                   
REMARK 500  4 ARG A  61      -75.96   -114.35                                   
REMARK 500  4 ALA A  62       18.30     44.66                                   
REMARK 500  4 LEU A  65     -128.92   -105.63                                   
REMARK 500  4 SER A  68       35.69   -179.69                                   
REMARK 500  4 GLU A  70      -46.86   -144.81                                   
REMARK 500  4 LEU A  71       22.40   -154.71                                   
REMARK 500  5 GLU A   2        2.63    -55.62                                   
REMARK 500  5 TYR A  15      -73.72    -68.23                                   
REMARK 500  5 CYS A  16       46.63   -104.83                                   
REMARK 500  5 LYS A  18       45.61     26.50                                   
REMARK 500  5 THR A  19       20.68   -158.95                                   
REMARK 500  5 SER A  20       93.91    -35.04                                   
REMARK 500  5 SER A  22      -59.30    175.53                                   
REMARK 500  5 LYS A  24      -64.48     68.46                                   
REMARK 500  5 GLU A  25      -88.12    -34.12                                   
REMARK 500  5 GLN A  34        4.87    -64.92                                   
REMARK 500  5 LYS A  35       27.60   -140.82                                   
REMARK 500  5 SER A  41      143.36    104.79                                   
REMARK 500  5 ASP A  44      -39.60    -33.76                                   
REMARK 500  5 TYR A  46       -4.23    -55.84                                   
REMARK 500  5 ALA A  57      -76.21    -60.96                                   
REMARK 500  5 ARG A  61       61.68   -155.01                                   
REMARK 500  5 GLU A  70       73.52    178.05                                   
REMARK 500  6 GLU A   2      -19.13     64.77                                   
REMARK 500  6 ILE A   5      -70.31    -91.56                                   
REMARK 500  6 VAL A   7      -71.87    -65.79                                   
REMARK 500  6 TYR A  15      -73.68    -63.26                                   
REMARK 500  6 CYS A  16       46.05   -108.12                                   
REMARK 500  6 LYS A  18      -68.01     66.09                                   
REMARK 500  6 THR A  19      -44.05   -150.77                                   
REMARK 500  6 SER A  20      110.80    -34.33                                   
REMARK 500  6 SER A  22      -78.14    179.88                                   
REMARK 500  6 LYS A  23      -47.32   -145.43                                   
REMARK 500  6 LYS A  24      -91.10    -42.47                                   
REMARK 500  6 GLU A  25      176.14     68.80                                   
REMARK 500  6 LEU A  30      -65.32    -94.36                                   
REMARK 500  6 GLN A  34        0.40    -69.12                                   
REMARK 500  6 SER A  41      177.42     95.01                                   
REMARK 500  6 ASP A  44      -31.79    -37.19                                   
REMARK 500  6 ALA A  57      -71.53    -58.33                                   
REMARK 500  6 ARG A  61       66.44   -154.43                                   
REMARK 500  6 LEU A  65     -132.29   -109.25                                   
REMARK 500  6 SER A  68       36.47   -178.66                                   
REMARK 500  6 GLU A  70      -66.46   -106.36                                   
REMARK 500  6 LEU A  71       19.28   -146.64                                   
REMARK 500  7 LYS A  13      -61.58    -97.39                                   
REMARK 500  7 TYR A  15      -73.40    -58.85                                   
REMARK 500  7 CYS A  16       46.61   -108.21                                   
REMARK 500  7 LYS A  18      -75.04     63.61                                   
REMARK 500  7 THR A  19      -43.82   -143.04                                   
REMARK 500  7 SER A  20       95.03    -21.80                                   
REMARK 500  7 SER A  22      -67.75    161.72                                   
REMARK 500  7 LYS A  23      163.56    160.30                                   
REMARK 500  7 GLU A  25      -93.62    -72.17                                   
REMARK 500  7 LEU A  30      -74.23    -93.25                                   
REMARK 500  7 LEU A  38       43.55   -141.75                                   
REMARK 500  7 SER A  41      105.81    150.68                                   
REMARK 500  7 ASP A  44      -32.90    -36.12                                   
REMARK 500  7 ALA A  57      -75.80    -63.07                                   
REMARK 500  7 ARG A  61       70.00   -170.35                                   
REMARK 500  7 ILE A  64       51.03   -145.45                                   
REMARK 500  7 SER A  68      -54.44     73.86                                   
REMARK 500  7 GLU A  70      -72.77   -172.90                                   
REMARK 500  7 LEU A  71       31.64   -179.02                                   
REMARK 500  8 GLU A   2      -50.86     67.18                                   
REMARK 500  8 TYR A  15      -80.70    -71.43                                   
REMARK 500  8 CYS A  16       47.97   -107.87                                   
REMARK 500  8 LYS A  18     -172.79     58.29                                   
REMARK 500  8 SER A  20      103.51    -37.78                                   
REMARK 500  8 SER A  22       49.97    154.41                                   
REMARK 500  8 LYS A  23      157.78     68.70                                   
REMARK 500  8 LYS A  24      -50.32     80.49                                   
REMARK 500  8 GLU A  25      -74.21    -34.45                                   
REMARK 500  8 LYS A  35       31.45   -142.86                                   
REMARK 500  8 GLU A  36       -4.20   -141.66                                   
REMARK 500  8 SER A  41      110.41    148.55                                   
REMARK 500  8 ASP A  44      -35.08    -35.62                                   
REMARK 500  8 LEU A  65     -158.67   -119.86                                   
REMARK 500  8 SER A  68      -39.06    177.23                                   
REMARK 500  8 GLU A  70      -73.92   -110.26                                   
REMARK 500  9 ILE A   5      -66.20    -92.46                                   
REMARK 500  9 VAL A   7      -73.30    -66.26                                   
REMARK 500  9 SER A   9      -70.25    -73.92                                   
REMARK 500  9 LYS A  13      -64.76    -95.88                                   
REMARK 500  9 TYR A  15      -72.14    -60.32                                   
REMARK 500  9 LYS A  18     -172.17     65.85                                   
REMARK 500  9 SER A  22       19.32   -149.83                                   
REMARK 500  9 LYS A  24       49.96     35.20                                   
REMARK 500  9 GLU A  25     -103.89    -71.11                                   
REMARK 500  9 SER A  41      169.16    165.18                                   
REMARK 500  9 PRO A  42       21.60    -75.01                                   
REMARK 500  9 ASP A  44      -26.21    -39.89                                   
REMARK 500  9 ALA A  57      -75.71    -59.12                                   
REMARK 500  9 ARG A  61       67.76   -160.11                                   
REMARK 500  9 GLU A  70      -72.11   -146.38                                   
REMARK 500  9 LEU A  71       39.04    174.57                                   
REMARK 500 10 GLU A   2      -44.74     66.13                                   
REMARK 500 10 LYS A  13      -68.49    -97.21                                   
REMARK 500 10 TYR A  15      -87.35    -75.41                                   
REMARK 500 10 LYS A  18      -22.06    -32.82                                   
REMARK 500 10 THR A  19       33.98    -63.13                                   
REMARK 500 10 SER A  20      -49.16    -22.65                                   
REMARK 500 10 PRO A  21       29.08    -75.01                                   
REMARK 500 10 LYS A  23      148.95     81.14                                   
REMARK 500 10 LYS A  24       14.38     80.55                                   
REMARK 500 10 GLU A  25      -83.25    -76.33                                   
REMARK 500 10 LEU A  30      -71.20    -91.91                                   
REMARK 500 10 GLN A  34        0.90    -65.54                                   
REMARK 500 10 SER A  41      118.71    136.76                                   
REMARK 500 10 ASP A  44      -28.90    -37.28                                   
REMARK 500 10 ALA A  57      -79.11    -60.97                                   
REMARK 500 10 ARG A  61       70.45   -166.62                                   
REMARK 500 10 LEU A  65     -129.52    -97.38                                   
REMARK 500 10 GLU A  70      -76.19   -174.37                                   
REMARK 500 10 LEU A  71       22.36   -158.97                                   
REMARK 500 11 GLU A   2       -8.50    -56.66                                   
REMARK 500 11 ILE A   5      -68.18    -93.14                                   
REMARK 500 11 VAL A   7      -70.22    -65.53                                   
REMARK 500 11 LYS A  18      -87.37     27.82                                   
REMARK 500 11 THR A  19      -33.08    -34.85                                   
REMARK 500 11 SER A  20      107.58    -32.87                                   
REMARK 500 11 SER A  22       59.10    171.03                                   
REMARK 500 11 LYS A  24      -31.22     89.21                                   
REMARK 500 11 GLU A  25      -76.58    -43.35                                   
REMARK 500 11 LEU A  38       44.95   -141.41                                   
REMARK 500 11 MET A  40      -29.55   -142.77                                   
REMARK 500 11 SER A  41      162.92    154.19                                   
REMARK 500 11 PRO A  42       20.14    -75.00                                   
REMARK 500 11 ASP A  44      -30.42    -38.90                                   
REMARK 500 11 ALA A  57      -74.50    -65.53                                   
REMARK 500 11 ARG A  61       62.02   -154.92                                   
REMARK 500 11 ILE A  64       64.82   -153.59                                   
REMARK 500 11 LEU A  65     -146.39   -104.37                                   
REMARK 500 11 GLU A  70      -75.98   -165.73                                   
REMARK 500 11 LEU A  71       22.53   -168.36                                   
REMARK 500 12 GLU A   2        5.73    -59.65                                   
REMARK 500 12 ILE A   5      -68.19    -91.77                                   
REMARK 500 12 VAL A   7      -72.55    -67.48                                   
REMARK 500 12 TYR A  15      -74.06    -72.99                                   
REMARK 500 12 CYS A  16       40.15   -103.87                                   
REMARK 500 12 LYS A  18      155.13    -34.76                                   
REMARK 500 12 SER A  22      115.17    165.46                                   
REMARK 500 12 LYS A  23     -113.93   -139.90                                   
REMARK 500 12 GLU A  25      -88.23    -46.19                                   
REMARK 500 12 GLN A  34        1.15    -69.36                                   
REMARK 500 12 MET A  40      -26.48   -144.31                                   
REMARK 500 12 SER A  41      159.81    157.44                                   
REMARK 500 12 ARG A  61       54.90   -142.67                                   
REMARK 500 12 GLU A  70       77.60    176.77                                   
REMARK 500 13 GLU A   2        2.62    -55.68                                   
REMARK 500 13 TYR A  15      -73.65    -68.21                                   
REMARK 500 13 CYS A  16       46.68   -104.96                                   
REMARK 500 13 LYS A  18       45.75     26.40                                   
REMARK 500 13 THR A  19       20.55   -159.05                                   
REMARK 500 13 SER A  20       93.97    -34.97                                   
REMARK 500 13 SER A  22      -59.25    175.48                                   
REMARK 500 13 LYS A  24      -64.43     68.33                                   
REMARK 500 13 GLU A  25      -88.11    -34.16                                   
REMARK 500 13 GLN A  34        4.82    -64.87                                   
REMARK 500 13 LYS A  35       27.50   -140.80                                   
REMARK 500 13 SER A  41      143.37    104.86                                   
REMARK 500 13 ASP A  44      -39.49    -33.79                                   
REMARK 500 13 TYR A  46       -4.32    -55.70                                   
REMARK 500 13 ALA A  57      -76.14    -60.94                                   
REMARK 500 13 ARG A  61       61.84   -155.16                                   
REMARK 500 13 GLU A  70       73.53    178.08                                   
REMARK 500 14 GLU A   2      -19.22     64.82                                   
REMARK 500 14 ILE A   5      -70.30    -91.58                                   
REMARK 500 14 VAL A   7      -71.79    -65.85                                   
REMARK 500 14 TYR A  15      -73.67    -63.30                                   
REMARK 500 14 CYS A  16       46.08   -108.12                                   
REMARK 500 14 LYS A  18      -68.09     66.21                                   
REMARK 500 14 THR A  19      -43.96   -150.75                                   
REMARK 500 14 SER A  20      110.73    -34.30                                   
REMARK 500 14 SER A  22      -78.21    179.83                                   
REMARK 500 14 LYS A  23      -47.31   -145.36                                   
REMARK 500 14 LYS A  24      -91.08    -42.52                                   
REMARK 500 14 GLU A  25      176.11     68.86                                   
REMARK 500 14 LEU A  30      -65.25    -94.43                                   
REMARK 500 14 GLN A  34        0.38    -69.08                                   
REMARK 500 14 SER A  41      177.39     95.02                                   
REMARK 500 14 ASP A  44      -31.80    -37.20                                   
REMARK 500 14 ALA A  57      -71.55    -58.35                                   
REMARK 500 14 ARG A  61       66.45   -154.48                                   
REMARK 500 14 LEU A  65     -132.30   -109.21                                   
REMARK 500 14 SER A  68       36.48   -178.66                                   
REMARK 500 14 GLU A  70      -66.40   -106.37                                   
REMARK 500 14 LEU A  71       19.14   -146.68                                   
REMARK 500 15 LYS A  13      -61.57    -97.39                                   
REMARK 500 15 TYR A  15      -73.38    -58.85                                   
REMARK 500 15 CYS A  16       46.64   -108.30                                   
REMARK 500 15 LYS A  18      -75.07     63.66                                   
REMARK 500 15 THR A  19      -43.86   -143.04                                   
REMARK 500 15 SER A  20       95.04    -21.78                                   
REMARK 500 15 SER A  22      -67.72    161.70                                   
REMARK 500 15 LYS A  23      163.51    160.34                                   
REMARK 500 15 GLU A  25      -93.61    -72.22                                   
REMARK 500 15 LEU A  30      -74.24    -93.27                                   
REMARK 500 15 LEU A  38       43.42   -141.60                                   
REMARK 500 15 SER A  41      105.94    150.66                                   
REMARK 500 15 ASP A  44      -32.94    -36.09                                   
REMARK 500 15 ALA A  57      -75.80    -63.13                                   
REMARK 500 15 ARG A  61       70.12   -170.23                                   
REMARK 500 15 ILE A  64       51.08   -145.42                                   
REMARK 500 15 SER A  68      -54.51     73.95                                   
REMARK 500 15 GLU A  70      -72.86   -172.90                                   
REMARK 500 15 LEU A  71       31.51   -178.90                                   
REMARK 500 16 GLU A   2      -50.92     67.19                                   
REMARK 500 16 TYR A  15      -80.70    -71.44                                   
REMARK 500 16 CYS A  16       48.09   -107.86                                   
REMARK 500 16 LYS A  18     -172.77     58.46                                   
REMARK 500 16 SER A  20      103.47    -37.83                                   
REMARK 500 16 SER A  22       49.98    154.45                                   
REMARK 500 16 LYS A  23      157.68     68.70                                   
REMARK 500 16 LYS A  24      -50.24     80.51                                   
REMARK 500 16 GLU A  25      -74.23    -34.55                                   
REMARK 500 16 LYS A  35       31.40   -142.84                                   
REMARK 500 16 GLU A  36       -4.25   -141.58                                   
REMARK 500 16 SER A  41      110.51    148.55                                   
REMARK 500 16 ASP A  44      -35.16    -35.47                                   
REMARK 500 16 LEU A  65     -158.63   -119.73                                   
REMARK 500 16 SER A  68      -38.93    177.22                                   
REMARK 500 16 GLU A  70      -73.92   -110.33                                   
REMARK 500 17 ILE A   5      -66.25    -92.44                                   
REMARK 500 17 VAL A   7      -73.37    -66.30                                   
REMARK 500 17 SER A   9      -70.28    -73.84                                   
REMARK 500 17 LYS A  13      -64.74    -95.87                                   
REMARK 500 17 TYR A  15      -72.16    -60.33                                   
REMARK 500 17 LYS A  18     -172.19     65.93                                   
REMARK 500 17 SER A  22       19.40   -149.73                                   
REMARK 500 17 LYS A  24       50.07     35.15                                   
REMARK 500 17 GLU A  25     -103.92    -71.23                                   
REMARK 500 17 SER A  41      169.17    165.29                                   
REMARK 500 17 PRO A  42       21.50    -74.92                                   
REMARK 500 17 ASP A  44      -26.26    -39.84                                   
REMARK 500 17 ALA A  57      -75.79    -59.12                                   
REMARK 500 17 ARG A  61       67.90   -160.07                                   
REMARK 500 17 GLU A  70      -72.07   -146.38                                   
REMARK 500 17 LEU A  71       39.08    174.57                                   
REMARK 500 18 GLU A   2      -44.75     66.12                                   
REMARK 500 18 LYS A  13      -68.53    -97.21                                   
REMARK 500 18 TYR A  15      -87.34    -75.41                                   
REMARK 500 18 LYS A  18      -21.87    -33.03                                   
REMARK 500 18 THR A  19       33.81    -63.05                                   
REMARK 500 18 SER A  20      -49.18    -22.56                                   
REMARK 500 18 PRO A  21       29.04    -74.98                                   
REMARK 500 18 LYS A  23      148.95     81.27                                   
REMARK 500 18 LYS A  24       14.28     80.62                                   
REMARK 500 18 GLU A  25      -83.22    -76.35                                   
REMARK 500 18 LEU A  30      -71.19    -91.91                                   
REMARK 500 18 GLN A  34        0.92    -65.56                                   
REMARK 500 18 SER A  41      118.70    136.74                                   
REMARK 500 18 ASP A  44      -28.90    -37.28                                   
REMARK 500 18 ALA A  57      -79.18    -60.88                                   
REMARK 500 18 ARG A  61       70.47   -166.58                                   
REMARK 500 18 LEU A  65     -129.40    -97.43                                   
REMARK 500 18 GLU A  70      -76.13   -174.26                                   
REMARK 500 18 LEU A  71       22.33   -158.97                                   
REMARK 500 19 GLU A   2       -8.61    -56.60                                   
REMARK 500 19 ILE A   5      -68.23    -93.09                                   
REMARK 500 19 VAL A   7      -70.27    -65.38                                   
REMARK 500 19 LYS A  18      -87.36     27.83                                   
REMARK 500 19 THR A  19      -33.10    -34.88                                   
REMARK 500 19 SER A  20      107.56    -32.85                                   
REMARK 500 19 SER A  22       59.10    171.06                                   
REMARK 500 19 LYS A  24      -31.21     89.21                                   
REMARK 500 19 GLU A  25      -76.57    -43.37                                   
REMARK 500 19 LEU A  38       44.93   -141.23                                   
REMARK 500 19 MET A  40      -29.57   -142.82                                   
REMARK 500 19 SER A  41      163.00    154.16                                   
REMARK 500 19 PRO A  42       20.05    -75.00                                   
REMARK 500 19 ASP A  44      -30.43    -38.98                                   
REMARK 500 19 ALA A  57      -74.45    -65.56                                   
REMARK 500 19 ARG A  61       62.06   -155.04                                   
REMARK 500 19 ILE A  64       64.78   -153.50                                   
REMARK 500 19 LEU A  65     -146.41   -104.32                                   
REMARK 500 19 GLU A  70      -75.89   -165.70                                   
REMARK 500 19 LEU A  71       22.49   -168.35                                   
REMARK 500 20 GLU A   2        5.63    -59.58                                   
REMARK 500 20 ILE A   5      -68.12    -91.77                                   
REMARK 500 20 VAL A   7      -72.56    -67.53                                   
REMARK 500 20 TYR A  15      -74.10    -72.92                                   
REMARK 500 20 CYS A  16       40.16   -103.86                                   
REMARK 500 20 LYS A  18      155.10    -34.64                                   
REMARK 500 20 SER A  22      115.09    165.49                                   
REMARK 500 20 LYS A  23     -113.88   -139.82                                   
REMARK 500 20 GLU A  25      -88.11    -46.16                                   
REMARK 500 20 GLN A  34        1.04    -69.24                                   
REMARK 500 20 MET A  40      -26.47   -144.31                                   
REMARK 500 20 SER A  41      159.80    157.40                                   
REMARK 500 20 ARG A  61       54.86   -142.71                                   
REMARK 500 20 GLU A  70       77.60    176.71                                   
REMARK 500                                                                      
REMARK 500 REMARK: NULL                                                         
DBREF  1A6S A    2    87  UNP    P03322   GAG_RSVP         2     87             
SEQRES   1 A   87  GLY GLU ALA VAL ILE LYS VAL ILE SER SER ALA CYS LYS          
SEQRES   2 A   87  THR TYR CYS GLY LYS THR SER PRO SER LYS LYS GLU ILE          
SEQRES   3 A   87  GLY ALA MET LEU SER LEU LEU GLN LYS GLU GLY LEU LEU          
SEQRES   4 A   87  MET SER PRO SER ASP LEU TYR SER PRO GLY SER TRP ASP          
SEQRES   5 A   87  PRO ILE THR ALA ALA LEU SER GLN ARG ALA MET ILE LEU          
SEQRES   6 A   87  GLY LYS SER GLY GLU LEU LYS THR TRP GLY LEU VAL LEU          
SEQRES   7 A   87  GLY ALA LEU LYS ALA ALA ARG GLU GLU                          
HELIX    1 H-E GLU A   70  GLU A   87  1                                  18    
HELIX    2 H-D TRP A   51  ALA A   62  1                                  12    
HELIX    3 H-B ILE A   26  GLY A   37  1                                  12    
HELIX    4 H-A GLU A    2  CYS A   16  1                                  15    
CRYST1    1.000    1.000    1.000  90.00  90.00  90.00 P 1           1          
ORIGX1      1.000000  0.000000  0.000000        0.00000                         
ORIGX2      0.000000  1.000000  0.000000        0.00000                         
ORIGX3      0.000000  0.000000  1.000000        0.00000                         
SCALE1      1.000000  0.000000  0.000000        0.00000                         
SCALE2      0.000000  1.000000  0.000000        0.00000                         
SCALE3      0.000000  0.000000  1.000000        0.00000                         
MODEL        1                                                                  
ATOM      1  N   GLY A   1      11.173  -8.375  11.392  1.00  0.00           N  
ATOM      2  CA  GLY A   1      11.035  -7.289  10.437  1.00  0.00           C  
ATOM      3  C   GLY A   1       9.910  -6.337  10.848  1.00  0.00           C  
ATOM      4  O   GLY A   1       8.801  -6.417  10.321  1.00  0.00           O  
ATOM      5  H1  GLY A   1      10.319  -8.679  11.813  1.00  0.00           H  
ATOM      6  HA2 GLY A   1      11.974  -6.740  10.367  1.00  0.00           H  
ATOM      7  HA3 GLY A   1      10.829  -7.695   9.446  1.00  0.00           H  
ATOM      8  N   GLU A   2      10.235  -5.458  11.784  1.00  0.00           N  
ATOM      9  CA  GLU A   2       9.266  -4.491  12.272  1.00  0.00           C  
ATOM     10  C   GLU A   2       8.858  -3.535  11.149  1.00  0.00           C  
ATOM     11  O   GLU A   2       7.927  -2.747  11.307  1.00  0.00           O  
ATOM     12  CB  GLU A   2       9.816  -3.722  13.475  1.00  0.00           C  
ATOM     13  CG  GLU A   2       9.058  -4.087  14.753  1.00  0.00           C  
ATOM     14  CD  GLU A   2       9.956  -3.944  15.983  1.00  0.00           C  
ATOM     15  OE1 GLU A   2      11.184  -4.073  15.872  1.00  0.00           O  
ATOM     16  OE2 GLU A   2       9.335  -3.689  17.084  1.00  0.00           O  
ATOM     17  H   GLU A   2      11.139  -5.400  12.207  1.00  0.00           H  
ATOM     18  HA  GLU A   2       8.404  -5.080  12.588  1.00  0.00           H  
ATOM     19  HB2 GLU A   2      10.875  -3.945  13.600  1.00  0.00           H  
ATOM     20  HB3 GLU A   2       9.735  -2.650  13.293  1.00  0.00           H  
ATOM     21  HG2 GLU A   2       8.185  -3.443  14.858  1.00  0.00           H  
ATOM     22  HG3 GLU A   2       8.691  -5.111  14.682  1.00  0.00           H  
ATOM     23  HE2 GLU A   2       8.768  -2.872  16.976  1.00  0.00           H  
ATOM     24  N   ALA A   3       9.576  -3.636  10.040  1.00  0.00           N  
ATOM     25  CA  ALA A   3       9.301  -2.790   8.891  1.00  0.00           C  
ATOM     26  C   ALA A   3       8.191  -3.424   8.051  1.00  0.00           C  
ATOM     27  O   ALA A   3       7.305  -2.726   7.559  1.00  0.00           O  
ATOM     28  CB  ALA A   3      10.589  -2.579   8.092  1.00  0.00           C  
ATOM     29  H   ALA A   3      10.332  -4.279   9.920  1.00  0.00           H  
ATOM     30  HA  ALA A   3       8.957  -1.825   9.264  1.00  0.00           H  
ATOM     31  HB1 ALA A   3      11.008  -3.547   7.817  1.00  0.00           H  
ATOM     32  HB2 ALA A   3      10.367  -2.009   7.190  1.00  0.00           H  
ATOM     33  HB3 ALA A   3      11.308  -2.031   8.701  1.00  0.00           H  
ATOM     34  N   VAL A   4       8.275  -4.739   7.912  1.00  0.00           N  
ATOM     35  CA  VAL A   4       7.288  -5.474   7.139  1.00  0.00           C  
ATOM     36  C   VAL A   4       5.896  -4.908   7.427  1.00  0.00           C  
ATOM     37  O   VAL A   4       5.046  -4.862   6.540  1.00  0.00           O  
ATOM     38  CB  VAL A   4       7.399  -6.971   7.439  1.00  0.00           C  
ATOM     39  CG1 VAL A   4       6.219  -7.448   8.288  1.00  0.00           C  
ATOM     40  CG2 VAL A   4       7.508  -7.782   6.146  1.00  0.00           C  
ATOM     41  H   VAL A   4       8.999  -5.298   8.315  1.00  0.00           H  
ATOM     42  HA  VAL A   4       7.517  -5.323   6.084  1.00  0.00           H  
ATOM     43  HB  VAL A   4       8.311  -7.131   8.013  1.00  0.00           H  
ATOM     44 HG11 VAL A   4       5.490  -6.643   8.383  1.00  0.00           H  
ATOM     45 HG12 VAL A   4       5.750  -8.307   7.808  1.00  0.00           H  
ATOM     46 HG13 VAL A   4       6.576  -7.734   9.277  1.00  0.00           H  
ATOM     47 HG21 VAL A   4       6.848  -7.354   5.392  1.00  0.00           H  
ATOM     48 HG22 VAL A   4       8.537  -7.755   5.787  1.00  0.00           H  
ATOM     49 HG23 VAL A   4       7.217  -8.814   6.340  1.00  0.00           H  
ATOM     50  N   ILE A   5       5.707  -4.491   8.670  1.00  0.00           N  
ATOM     51  CA  ILE A   5       4.433  -3.930   9.086  1.00  0.00           C  
ATOM     52  C   ILE A   5       4.478  -2.408   8.937  1.00  0.00           C  
ATOM     53  O   ILE A   5       3.633  -1.822   8.263  1.00  0.00           O  
ATOM     54  CB  ILE A   5       4.076  -4.399  10.498  1.00  0.00           C  
ATOM     55  CG1 ILE A   5       4.915  -5.613  10.901  1.00  0.00           C  
ATOM     56  CG2 ILE A   5       2.576  -4.673  10.622  1.00  0.00           C  
ATOM     57  CD1 ILE A   5       6.401  -5.366  10.634  1.00  0.00           C  
ATOM     58  H   ILE A   5       6.404  -4.532   9.386  1.00  0.00           H  
ATOM     59  HA  ILE A   5       3.669  -4.321   8.414  1.00  0.00           H  
ATOM     60  HB  ILE A   5       4.315  -3.597  11.195  1.00  0.00           H  
ATOM     61 HG12 ILE A   5       4.763  -5.830  11.958  1.00  0.00           H  
ATOM     62 HG13 ILE A   5       4.583  -6.490  10.345  1.00  0.00           H  
ATOM     63 HG21 ILE A   5       2.107  -4.577   9.642  1.00  0.00           H  
ATOM     64 HG22 ILE A   5       2.421  -5.683  11.001  1.00  0.00           H  
ATOM     65 HG23 ILE A   5       2.131  -3.954  11.310  1.00  0.00           H  
ATOM     66 HD11 ILE A   5       6.586  -4.293  10.576  1.00  0.00           H  
ATOM     67 HD12 ILE A   5       6.992  -5.794  11.443  1.00  0.00           H  
ATOM     68 HD13 ILE A   5       6.684  -5.834   9.691  1.00  0.00           H  
ATOM     69  N   LYS A   6       5.473  -1.812   9.577  1.00  0.00           N  
ATOM     70  CA  LYS A   6       5.640  -0.369   9.523  1.00  0.00           C  
ATOM     71  C   LYS A   6       5.649   0.085   8.062  1.00  0.00           C  
ATOM     72  O   LYS A   6       5.042   1.099   7.720  1.00  0.00           O  
ATOM     73  CB  LYS A   6       6.883   0.056  10.307  1.00  0.00           C  
ATOM     74  CG  LYS A   6       6.575   1.243  11.222  1.00  0.00           C  
ATOM     75  CD  LYS A   6       5.650   0.828  12.368  1.00  0.00           C  
ATOM     76  CE  LYS A   6       6.247   1.216  13.722  1.00  0.00           C  
ATOM     77  NZ  LYS A   6       5.617   0.433  14.809  1.00  0.00           N  
ATOM     78  H   LYS A   6       6.157  -2.296  10.122  1.00  0.00           H  
ATOM     79  HA  LYS A   6       4.778   0.077  10.019  1.00  0.00           H  
ATOM     80  HB2 LYS A   6       7.246  -0.782  10.903  1.00  0.00           H  
ATOM     81  HB3 LYS A   6       7.680   0.323   9.614  1.00  0.00           H  
ATOM     82  HG2 LYS A   6       7.503   1.645  11.627  1.00  0.00           H  
ATOM     83  HG3 LYS A   6       6.107   2.040  10.643  1.00  0.00           H  
ATOM     84  HD2 LYS A   6       4.677   1.303  12.245  1.00  0.00           H  
ATOM     85  HD3 LYS A   6       5.485  -0.249  12.334  1.00  0.00           H  
ATOM     86  HE2 LYS A   6       7.323   1.041  13.716  1.00  0.00           H  
ATOM     87  HE3 LYS A   6       6.098   2.281  13.900  1.00  0.00           H  
ATOM     88  HZ1 LYS A   6       6.021  -0.493  14.893  1.00  0.00           H  
ATOM     89  HZ2 LYS A   6       5.724   0.883  15.712  1.00  0.00           H  
ATOM     90  N   VAL A   7       6.344  -0.687   7.240  1.00  0.00           N  
ATOM     91  CA  VAL A   7       6.440  -0.376   5.824  1.00  0.00           C  
ATOM     92  C   VAL A   7       5.039  -0.378   5.210  1.00  0.00           C  
ATOM     93  O   VAL A   7       4.557   0.656   4.751  1.00  0.00           O  
ATOM     94  CB  VAL A   7       7.395  -1.354   5.137  1.00  0.00           C  
ATOM     95  CG1 VAL A   7       6.624  -2.480   4.445  1.00  0.00           C  
ATOM     96  CG2 VAL A   7       8.308  -0.626   4.149  1.00  0.00           C  
ATOM     97  H   VAL A   7       6.835  -1.510   7.527  1.00  0.00           H  
ATOM     98  HA  VAL A   7       6.861   0.625   5.735  1.00  0.00           H  
ATOM     99  HB  VAL A   7       8.024  -1.804   5.906  1.00  0.00           H  
ATOM    100 HG11 VAL A   7       5.789  -2.057   3.885  1.00  0.00           H  
ATOM    101 HG12 VAL A   7       7.288  -3.009   3.761  1.00  0.00           H  
ATOM    102 HG13 VAL A   7       6.244  -3.175   5.194  1.00  0.00           H  
ATOM    103 HG21 VAL A   7       8.041   0.430   4.117  1.00  0.00           H  
ATOM    104 HG22 VAL A   7       9.345  -0.729   4.469  1.00  0.00           H  
ATOM    105 HG23 VAL A   7       8.189  -1.061   3.156  1.00  0.00           H  
ATOM    106  N   ILE A   8       4.424  -1.552   5.221  1.00  0.00           N  
ATOM    107  CA  ILE A   8       3.088  -1.703   4.670  1.00  0.00           C  
ATOM    108  C   ILE A   8       2.215  -0.536   5.136  1.00  0.00           C  
ATOM    109  O   ILE A   8       1.515   0.080   4.334  1.00  0.00           O  
ATOM    110  CB  ILE A   8       2.516  -3.078   5.021  1.00  0.00           C  
ATOM    111  CG1 ILE A   8       1.493  -3.529   3.976  1.00  0.00           C  
ATOM    112  CG2 ILE A   8       1.931  -3.083   6.435  1.00  0.00           C  
ATOM    113  CD1 ILE A   8       2.085  -3.463   2.567  1.00  0.00           C  
ATOM    114  H   ILE A   8       4.823  -2.389   5.596  1.00  0.00           H  
ATOM    115  HA  ILE A   8       3.175  -1.657   3.585  1.00  0.00           H  
ATOM    116  HB  ILE A   8       3.331  -3.801   5.008  1.00  0.00           H  
ATOM    117 HG12 ILE A   8       1.173  -4.548   4.193  1.00  0.00           H  
ATOM    118 HG13 ILE A   8       0.607  -2.897   4.032  1.00  0.00           H  
ATOM    119 HG21 ILE A   8       1.506  -2.104   6.657  1.00  0.00           H  
ATOM    120 HG22 ILE A   8       1.150  -3.841   6.502  1.00  0.00           H  
ATOM    121 HG23 ILE A   8       2.719  -3.309   7.154  1.00  0.00           H  
ATOM    122 HD11 ILE A   8       3.159  -3.288   2.631  1.00  0.00           H  
ATOM    123 HD12 ILE A   8       1.901  -4.406   2.051  1.00  0.00           H  
ATOM    124 HD13 ILE A   8       1.617  -2.649   2.014  1.00  0.00           H  
ATOM    125  N   SER A   9       2.284  -0.267   6.432  1.00  0.00           N  
ATOM    126  CA  SER A   9       1.509   0.815   7.014  1.00  0.00           C  
ATOM    127  C   SER A   9       2.101   2.164   6.602  1.00  0.00           C  
ATOM    128  O   SER A   9       1.463   2.933   5.885  1.00  0.00           O  
ATOM    129  CB  SER A   9       1.461   0.700   8.539  1.00  0.00           C  
ATOM    130  OG  SER A   9       1.858   1.910   9.179  1.00  0.00           O  
ATOM    131  H   SER A   9       2.856  -0.773   7.078  1.00  0.00           H  
ATOM    132  HA  SER A   9       0.503   0.699   6.610  1.00  0.00           H  
ATOM    133  HB2 SER A   9       0.450   0.439   8.852  1.00  0.00           H  
ATOM    134  HB3 SER A   9       2.113  -0.112   8.862  1.00  0.00           H  
ATOM    135  HG  SER A   9       2.536   1.716   9.887  1.00  0.00           H  
ATOM    136  N   SER A  10       3.315   2.410   7.074  1.00  0.00           N  
ATOM    137  CA  SER A  10       4.000   3.653   6.763  1.00  0.00           C  
ATOM    138  C   SER A  10       4.164   3.796   5.249  1.00  0.00           C  
ATOM    139  O   SER A  10       3.778   4.812   4.673  1.00  0.00           O  
ATOM    140  CB  SER A  10       5.364   3.717   7.453  1.00  0.00           C  
ATOM    141  OG  SER A  10       5.550   4.942   8.157  1.00  0.00           O  
ATOM    142  H   SER A  10       3.827   1.779   7.657  1.00  0.00           H  
ATOM    143  HA  SER A  10       3.358   4.442   7.155  1.00  0.00           H  
ATOM    144  HB2 SER A  10       5.459   2.882   8.148  1.00  0.00           H  
ATOM    145  HB3 SER A  10       6.152   3.603   6.709  1.00  0.00           H  
ATOM    146  HG  SER A  10       4.769   5.114   8.756  1.00  0.00           H  
ATOM    147  N   ALA A  11       4.736   2.764   4.647  1.00  0.00           N  
ATOM    148  CA  ALA A  11       4.955   2.762   3.211  1.00  0.00           C  
ATOM    149  C   ALA A  11       3.700   3.282   2.507  1.00  0.00           C  
ATOM    150  O   ALA A  11       3.770   4.228   1.725  1.00  0.00           O  
ATOM    151  CB  ALA A  11       5.338   1.353   2.755  1.00  0.00           C  
ATOM    152  H   ALA A  11       5.046   1.941   5.123  1.00  0.00           H  
ATOM    153  HA  ALA A  11       5.785   3.436   3.001  1.00  0.00           H  
ATOM    154  HB1 ALA A  11       6.085   0.942   3.433  1.00  0.00           H  
ATOM    155  HB2 ALA A  11       4.453   0.716   2.760  1.00  0.00           H  
ATOM    156  HB3 ALA A  11       5.748   1.396   1.746  1.00  0.00           H  
ATOM    157  N   CYS A  12       2.581   2.640   2.811  1.00  0.00           N  
ATOM    158  CA  CYS A  12       1.313   3.026   2.217  1.00  0.00           C  
ATOM    159  C   CYS A  12       1.253   4.554   2.161  1.00  0.00           C  
ATOM    160  O   CYS A  12       1.110   5.134   1.086  1.00  0.00           O  
ATOM    161  CB  CYS A  12       0.127   2.436   2.983  1.00  0.00           C  
ATOM    162  SG  CYS A  12      -1.440   2.875   2.146  1.00  0.00           S  
ATOM    163  H   CYS A  12       2.533   1.871   3.449  1.00  0.00           H  
ATOM    164  HA  CYS A  12       1.294   2.601   1.214  1.00  0.00           H  
ATOM    165  HB2 CYS A  12       0.225   1.353   3.044  1.00  0.00           H  
ATOM    166  HB3 CYS A  12       0.120   2.814   4.006  1.00  0.00           H  
ATOM    167  HG  CYS A  12      -0.885   3.239   0.994  1.00  0.00           H  
ATOM    168  N   LYS A  13       1.367   5.162   3.333  1.00  0.00           N  
ATOM    169  CA  LYS A  13       1.328   6.611   3.431  1.00  0.00           C  
ATOM    170  C   LYS A  13       2.756   7.159   3.393  1.00  0.00           C  
ATOM    171  O   LYS A  13       3.088   7.978   2.538  1.00  0.00           O  
ATOM    172  CB  LYS A  13       0.536   7.043   4.667  1.00  0.00           C  
ATOM    173  CG  LYS A  13      -0.630   7.956   4.279  1.00  0.00           C  
ATOM    174  CD  LYS A  13      -0.620   9.241   5.109  1.00  0.00           C  
ATOM    175  CE  LYS A  13       0.757   9.906   5.073  1.00  0.00           C  
ATOM    176  NZ  LYS A  13       1.439   9.759   6.378  1.00  0.00           N  
ATOM    177  H   LYS A  13       1.483   4.682   4.203  1.00  0.00           H  
ATOM    178  HA  LYS A  13       0.791   6.983   2.558  1.00  0.00           H  
ATOM    179  HB2 LYS A  13       0.156   6.164   5.187  1.00  0.00           H  
ATOM    180  HB3 LYS A  13       1.194   7.564   5.362  1.00  0.00           H  
ATOM    181  HG2 LYS A  13      -0.567   8.202   3.220  1.00  0.00           H  
ATOM    182  HG3 LYS A  13      -1.573   7.430   4.428  1.00  0.00           H  
ATOM    183  HD2 LYS A  13      -1.372   9.931   4.727  1.00  0.00           H  
ATOM    184  HD3 LYS A  13      -0.891   9.014   6.141  1.00  0.00           H  
ATOM    185  HE2 LYS A  13       1.364   9.457   4.286  1.00  0.00           H  
ATOM    186  HE3 LYS A  13       0.651  10.963   4.829  1.00  0.00           H  
ATOM    187  HZ1 LYS A  13       2.407  10.059   6.338  1.00  0.00           H  
ATOM    188  HZ2 LYS A  13       0.992  10.307   7.105  1.00  0.00           H  
ATOM    189  N   THR A  14       3.562   6.685   4.332  1.00  0.00           N  
ATOM    190  CA  THR A  14       4.947   7.118   4.416  1.00  0.00           C  
ATOM    191  C   THR A  14       5.623   7.012   3.048  1.00  0.00           C  
ATOM    192  O   THR A  14       6.522   7.790   2.734  1.00  0.00           O  
ATOM    193  CB  THR A  14       5.636   6.287   5.501  1.00  0.00           C  
ATOM    194  OG1 THR A  14       4.648   6.158   6.519  1.00  0.00           O  
ATOM    195  CG2 THR A  14       6.777   7.045   6.182  1.00  0.00           C  
ATOM    196  H   THR A  14       3.284   6.019   5.024  1.00  0.00           H  
ATOM    197  HA  THR A  14       4.962   8.170   4.700  1.00  0.00           H  
ATOM    198  HB  THR A  14       5.985   5.336   5.099  1.00  0.00           H  
ATOM    199  HG1 THR A  14       4.309   7.061   6.783  1.00  0.00           H  
ATOM    200 HG21 THR A  14       7.519   7.332   5.437  1.00  0.00           H  
ATOM    201 HG22 THR A  14       6.382   7.938   6.665  1.00  0.00           H  
ATOM    202 HG23 THR A  14       7.244   6.403   6.930  1.00  0.00           H  
ATOM    203  N   TYR A  15       5.165   6.042   2.270  1.00  0.00           N  
ATOM    204  CA  TYR A  15       5.714   5.824   0.943  1.00  0.00           C  
ATOM    205  C   TYR A  15       5.326   6.961  -0.004  1.00  0.00           C  
ATOM    206  O   TYR A  15       6.143   7.831  -0.303  1.00  0.00           O  
ATOM    207  CB  TYR A  15       5.093   4.521   0.438  1.00  0.00           C  
ATOM    208  CG  TYR A  15       6.007   3.711  -0.483  1.00  0.00           C  
ATOM    209  CD1 TYR A  15       6.990   4.348  -1.213  1.00  0.00           C  
ATOM    210  CD2 TYR A  15       5.850   2.344  -0.584  1.00  0.00           C  
ATOM    211  CE1 TYR A  15       7.851   3.586  -2.080  1.00  0.00           C  
ATOM    212  CE2 TYR A  15       6.711   1.581  -1.451  1.00  0.00           C  
ATOM    213  CZ  TYR A  15       7.669   2.240  -2.156  1.00  0.00           C  
ATOM    214  OH  TYR A  15       8.482   1.520  -2.975  1.00  0.00           O  
ATOM    215  H   TYR A  15       4.433   5.413   2.533  1.00  0.00           H  
ATOM    216  HA  TYR A  15       6.800   5.788   1.030  1.00  0.00           H  
ATOM    217  HB2 TYR A  15       4.819   3.904   1.295  1.00  0.00           H  
ATOM    218  HB3 TYR A  15       4.171   4.752  -0.095  1.00  0.00           H  
ATOM    219  HD1 TYR A  15       7.115   5.428  -1.134  1.00  0.00           H  
ATOM    220  HD2 TYR A  15       5.073   1.840  -0.007  1.00  0.00           H  
ATOM    221  HE1 TYR A  15       8.631   4.076  -2.662  1.00  0.00           H  
ATOM    222  HE2 TYR A  15       6.597   0.501  -1.540  1.00  0.00           H  
ATOM    223  HH  TYR A  15       9.027   0.878  -2.437  1.00  0.00           H  
ATOM    224  N   CYS A  16       4.079   6.917  -0.450  1.00  0.00           N  
ATOM    225  CA  CYS A  16       3.573   7.933  -1.358  1.00  0.00           C  
ATOM    226  C   CYS A  16       2.531   8.768  -0.611  1.00  0.00           C  
ATOM    227  O   CYS A  16       1.442   9.014  -1.126  1.00  0.00           O  
ATOM    228  CB  CYS A  16       3.000   7.315  -2.635  1.00  0.00           C  
ATOM    229  SG  CYS A  16       1.961   8.541  -3.511  1.00  0.00           S  
ATOM    230  H   CYS A  16       3.421   6.206  -0.202  1.00  0.00           H  
ATOM    231  HA  CYS A  16       4.426   8.547  -1.648  1.00  0.00           H  
ATOM    232  HB2 CYS A  16       3.810   6.983  -3.284  1.00  0.00           H  
ATOM    233  HB3 CYS A  16       2.408   6.434  -2.388  1.00  0.00           H  
ATOM    234  HG  CYS A  16       2.537   8.388  -4.699  1.00  0.00           H  
ATOM    235  N   GLY A  17       2.903   9.182   0.592  1.00  0.00           N  
ATOM    236  CA  GLY A  17       2.015   9.985   1.415  1.00  0.00           C  
ATOM    237  C   GLY A  17       2.780  10.645   2.564  1.00  0.00           C  
ATOM    238  O   GLY A  17       2.299  11.607   3.162  1.00  0.00           O  
ATOM    239  H   GLY A  17       3.791   8.978   1.004  1.00  0.00           H  
ATOM    240  HA2 GLY A  17       1.539  10.750   0.803  1.00  0.00           H  
ATOM    241  HA3 GLY A  17       1.219   9.357   1.816  1.00  0.00           H  
ATOM    242  N   LYS A  18       3.957  10.103   2.838  1.00  0.00           N  
ATOM    243  CA  LYS A  18       4.792  10.627   3.905  1.00  0.00           C  
ATOM    244  C   LYS A  18       4.492  12.115   4.097  1.00  0.00           C  
ATOM    245  O   LYS A  18       5.029  12.958   3.380  1.00  0.00           O  
ATOM    246  CB  LYS A  18       6.267  10.329   3.626  1.00  0.00           C  
ATOM    247  CG  LYS A  18       6.561  10.372   2.125  1.00  0.00           C  
ATOM    248  CD  LYS A  18       8.064  10.264   1.858  1.00  0.00           C  
ATOM    249  CE  LYS A  18       8.436  10.939   0.536  1.00  0.00           C  
ATOM    250  NZ  LYS A  18       9.435  12.006   0.762  1.00  0.00           N  
ATOM    251  H   LYS A  18       4.340   9.321   2.347  1.00  0.00           H  
ATOM    252  HA  LYS A  18       4.524  10.100   4.820  1.00  0.00           H  
ATOM    253  HB2 LYS A  18       6.894  11.055   4.144  1.00  0.00           H  
ATOM    254  HB3 LYS A  18       6.524   9.347   4.022  1.00  0.00           H  
ATOM    255  HG2 LYS A  18       6.039   9.557   1.625  1.00  0.00           H  
ATOM    256  HG3 LYS A  18       6.179  11.302   1.703  1.00  0.00           H  
ATOM    257  HD2 LYS A  18       8.617  10.727   2.675  1.00  0.00           H  
ATOM    258  HD3 LYS A  18       8.357   9.214   1.829  1.00  0.00           H  
ATOM    259  HE2 LYS A  18       8.836  10.199  -0.157  1.00  0.00           H  
ATOM    260  HE3 LYS A  18       7.544  11.360   0.072  1.00  0.00           H  
ATOM    261  HZ1 LYS A  18       9.005  12.922   0.827  1.00  0.00           H  
ATOM    262  HZ2 LYS A  18       9.955  11.864   1.622  1.00  0.00           H  
ATOM    263  N   THR A  19       3.635  12.392   5.069  1.00  0.00           N  
ATOM    264  CA  THR A  19       3.257  13.764   5.364  1.00  0.00           C  
ATOM    265  C   THR A  19       2.018  13.794   6.262  1.00  0.00           C  
ATOM    266  O   THR A  19       2.081  14.259   7.398  1.00  0.00           O  
ATOM    267  CB  THR A  19       3.063  14.498   4.036  1.00  0.00           C  
ATOM    268  OG1 THR A  19       4.283  15.211   3.852  1.00  0.00           O  
ATOM    269  CG2 THR A  19       1.999  15.594   4.123  1.00  0.00           C  
ATOM    270  H   THR A  19       3.203  11.701   5.647  1.00  0.00           H  
ATOM    271  HA  THR A  19       4.068  14.231   5.923  1.00  0.00           H  
ATOM    272  HB  THR A  19       2.835  13.796   3.234  1.00  0.00           H  
ATOM    273  HG1 THR A  19       4.647  15.036   2.938  1.00  0.00           H  
ATOM    274 HG21 THR A  19       1.999  16.022   5.125  1.00  0.00           H  
ATOM    275 HG22 THR A  19       2.222  16.374   3.395  1.00  0.00           H  
ATOM    276 HG23 THR A  19       1.019  15.167   3.910  1.00  0.00           H  
ATOM    277  N   SER A  20       0.920  13.291   5.716  1.00  0.00           N  
ATOM    278  CA  SER A  20      -0.332  13.254   6.453  1.00  0.00           C  
ATOM    279  C   SER A  20      -0.181  12.377   7.697  1.00  0.00           C  
ATOM    280  O   SER A  20       0.824  11.686   7.856  1.00  0.00           O  
ATOM    281  CB  SER A  20      -1.473  12.738   5.575  1.00  0.00           C  
ATOM    282  OG  SER A  20      -2.477  13.729   5.367  1.00  0.00           O  
ATOM    283  H   SER A  20       0.876  12.915   4.791  1.00  0.00           H  
ATOM    284  HA  SER A  20      -0.531  14.288   6.736  1.00  0.00           H  
ATOM    285  HB2 SER A  20      -1.074  12.419   4.612  1.00  0.00           H  
ATOM    286  HB3 SER A  20      -1.921  11.861   6.041  1.00  0.00           H  
ATOM    287  HG  SER A  20      -2.051  14.621   5.219  1.00  0.00           H  
ATOM    288  N   PRO A  21      -1.223  12.433   8.570  1.00  0.00           N  
ATOM    289  CA  PRO A  21      -1.216  11.652   9.795  1.00  0.00           C  
ATOM    290  C   PRO A  21      -1.494  10.176   9.506  1.00  0.00           C  
ATOM    291  O   PRO A  21      -0.833   9.296  10.055  1.00  0.00           O  
ATOM    292  CB  PRO A  21      -2.274  12.294  10.677  1.00  0.00           C  
ATOM    293  CG  PRO A  21      -3.153  13.112   9.746  1.00  0.00           C  
ATOM    294  CD  PRO A  21      -2.430  13.240   8.415  1.00  0.00           C  
ATOM    295  HA  PRO A  21      -0.311  11.681  10.221  1.00  0.00           H  
ATOM    296  HB2 PRO A  21      -2.858  11.537  11.201  1.00  0.00           H  
ATOM    297  HB3 PRO A  21      -1.817  12.926  11.439  1.00  0.00           H  
ATOM    298  HG2 PRO A  21      -4.120  12.627   9.609  1.00  0.00           H  
ATOM    299  HG3 PRO A  21      -3.348  14.097  10.171  1.00  0.00           H  
ATOM    300  HD2 PRO A  21      -3.046  12.876   7.593  1.00  0.00           H  
ATOM    301  HD3 PRO A  21      -2.186  14.279   8.195  1.00  0.00           H  
ATOM    302  N   SER A  22      -2.474   9.949   8.643  1.00  0.00           N  
ATOM    303  CA  SER A  22      -2.848   8.595   8.274  1.00  0.00           C  
ATOM    304  C   SER A  22      -4.270   8.580   7.710  1.00  0.00           C  
ATOM    305  O   SER A  22      -5.149   7.909   8.250  1.00  0.00           O  
ATOM    306  CB  SER A  22      -2.741   7.648   9.471  1.00  0.00           C  
ATOM    307  OG  SER A  22      -3.534   6.477   9.298  1.00  0.00           O  
ATOM    308  H   SER A  22      -3.007  10.671   8.201  1.00  0.00           H  
ATOM    309  HA  SER A  22      -2.131   8.296   7.510  1.00  0.00           H  
ATOM    310  HB2 SER A  22      -1.699   7.362   9.615  1.00  0.00           H  
ATOM    311  HB3 SER A  22      -3.057   8.169  10.375  1.00  0.00           H  
ATOM    312  HG  SER A  22      -3.654   6.012  10.175  1.00  0.00           H  
ATOM    313  N   LYS A  23      -4.454   9.328   6.632  1.00  0.00           N  
ATOM    314  CA  LYS A  23      -5.754   9.409   5.990  1.00  0.00           C  
ATOM    315  C   LYS A  23      -6.118   8.041   5.410  1.00  0.00           C  
ATOM    316  O   LYS A  23      -7.271   7.618   5.484  1.00  0.00           O  
ATOM    317  CB  LYS A  23      -5.773  10.539   4.959  1.00  0.00           C  
ATOM    318  CG  LYS A  23      -4.772  10.271   3.833  1.00  0.00           C  
ATOM    319  CD  LYS A  23      -4.081  11.563   3.394  1.00  0.00           C  
ATOM    320  CE  LYS A  23      -4.638  12.056   2.057  1.00  0.00           C  
ATOM    321  NZ  LYS A  23      -4.276  13.474   1.836  1.00  0.00           N  
ATOM    322  H   LYS A  23      -3.734   9.871   6.199  1.00  0.00           H  
ATOM    323  HA  LYS A  23      -6.483   9.663   6.759  1.00  0.00           H  
ATOM    324  HB2 LYS A  23      -6.775  10.640   4.542  1.00  0.00           H  
ATOM    325  HB3 LYS A  23      -5.534  11.484   5.445  1.00  0.00           H  
ATOM    326  HG2 LYS A  23      -4.026   9.551   4.169  1.00  0.00           H  
ATOM    327  HG3 LYS A  23      -5.287   9.823   2.983  1.00  0.00           H  
ATOM    328  HD2 LYS A  23      -4.221  12.331   4.155  1.00  0.00           H  
ATOM    329  HD3 LYS A  23      -3.008  11.394   3.305  1.00  0.00           H  
ATOM    330  HE2 LYS A  23      -4.245  11.444   1.245  1.00  0.00           H  
ATOM    331  HE3 LYS A  23      -5.722  11.945   2.045  1.00  0.00           H  
ATOM    332  HZ1 LYS A  23      -4.198  13.986   2.708  1.00  0.00           H  
ATOM    333  HZ2 LYS A  23      -3.387  13.569   1.359  1.00  0.00           H  
ATOM    334  N   LYS A  24      -5.113   7.387   4.845  1.00  0.00           N  
ATOM    335  CA  LYS A  24      -5.313   6.075   4.252  1.00  0.00           C  
ATOM    336  C   LYS A  24      -4.080   5.209   4.516  1.00  0.00           C  
ATOM    337  O   LYS A  24      -3.929   4.141   3.924  1.00  0.00           O  
ATOM    338  CB  LYS A  24      -5.667   6.206   2.770  1.00  0.00           C  
ATOM    339  CG  LYS A  24      -4.813   7.281   2.094  1.00  0.00           C  
ATOM    340  CD  LYS A  24      -3.630   6.656   1.352  1.00  0.00           C  
ATOM    341  CE  LYS A  24      -2.301   7.124   1.947  1.00  0.00           C  
ATOM    342  NZ  LYS A  24      -1.574   5.985   2.552  1.00  0.00           N  
ATOM    343  H   LYS A  24      -4.179   7.739   4.789  1.00  0.00           H  
ATOM    344  HA  LYS A  24      -6.169   5.619   4.749  1.00  0.00           H  
ATOM    345  HB2 LYS A  24      -5.515   5.249   2.270  1.00  0.00           H  
ATOM    346  HB3 LYS A  24      -6.723   6.456   2.665  1.00  0.00           H  
ATOM    347  HG2 LYS A  24      -5.426   7.851   1.395  1.00  0.00           H  
ATOM    348  HG3 LYS A  24      -4.448   7.983   2.843  1.00  0.00           H  
ATOM    349  HD2 LYS A  24      -3.695   5.569   1.407  1.00  0.00           H  
ATOM    350  HD3 LYS A  24      -3.675   6.925   0.297  1.00  0.00           H  
ATOM    351  HE2 LYS A  24      -1.689   7.582   1.170  1.00  0.00           H  
ATOM    352  HE3 LYS A  24      -2.483   7.889   2.702  1.00  0.00           H  
ATOM    353  HZ1 LYS A  24      -2.188   5.387   3.093  1.00  0.00           H  
ATOM    354  HZ2 LYS A  24      -1.136   5.399   1.850  1.00  0.00           H  
ATOM    355  N   GLU A  25      -3.230   5.700   5.406  1.00  0.00           N  
ATOM    356  CA  GLU A  25      -2.015   4.983   5.755  1.00  0.00           C  
ATOM    357  C   GLU A  25      -2.331   3.515   6.047  1.00  0.00           C  
ATOM    358  O   GLU A  25      -2.302   2.679   5.146  1.00  0.00           O  
ATOM    359  CB  GLU A  25      -1.314   5.641   6.946  1.00  0.00           C  
ATOM    360  CG  GLU A  25      -0.087   4.834   7.373  1.00  0.00           C  
ATOM    361  CD  GLU A  25       0.503   5.380   8.675  1.00  0.00           C  
ATOM    362  OE1 GLU A  25       0.751   6.590   8.783  1.00  0.00           O  
ATOM    363  OE2 GLU A  25       0.702   4.499   9.596  1.00  0.00           O  
ATOM    364  H   GLU A  25      -3.360   6.569   5.883  1.00  0.00           H  
ATOM    365  HA  GLU A  25      -1.373   5.056   4.878  1.00  0.00           H  
ATOM    366  HB2 GLU A  25      -1.014   6.654   6.681  1.00  0.00           H  
ATOM    367  HB3 GLU A  25      -2.009   5.723   7.782  1.00  0.00           H  
ATOM    368  HG2 GLU A  25      -0.363   3.788   7.506  1.00  0.00           H  
ATOM    369  HG3 GLU A  25       0.667   4.867   6.586  1.00  0.00           H  
ATOM    370  HE2 GLU A  25      -0.169   4.093   9.874  1.00  0.00           H  
ATOM    371  N   ILE A  26      -2.625   3.246   7.311  1.00  0.00           N  
ATOM    372  CA  ILE A  26      -2.945   1.893   7.733  1.00  0.00           C  
ATOM    373  C   ILE A  26      -4.087   1.351   6.871  1.00  0.00           C  
ATOM    374  O   ILE A  26      -4.140   0.156   6.585  1.00  0.00           O  
ATOM    375  CB  ILE A  26      -3.237   1.855   9.235  1.00  0.00           C  
ATOM    376  CG1 ILE A  26      -2.090   2.479  10.032  1.00  0.00           C  
ATOM    377  CG2 ILE A  26      -3.548   0.430   9.697  1.00  0.00           C  
ATOM    378  CD1 ILE A  26      -2.223   2.162  11.523  1.00  0.00           C  
ATOM    379  H   ILE A  26      -2.646   3.931   8.039  1.00  0.00           H  
ATOM    380  HA  ILE A  26      -2.061   1.279   7.561  1.00  0.00           H  
ATOM    381  HB  ILE A  26      -4.126   2.456   9.425  1.00  0.00           H  
ATOM    382 HG12 ILE A  26      -1.137   2.103   9.660  1.00  0.00           H  
ATOM    383 HG13 ILE A  26      -2.086   3.559   9.885  1.00  0.00           H  
ATOM    384 HG21 ILE A  26      -3.714  -0.206   8.827  1.00  0.00           H  
ATOM    385 HG22 ILE A  26      -2.708   0.044  10.275  1.00  0.00           H  
ATOM    386 HG23 ILE A  26      -4.443   0.437  10.318  1.00  0.00           H  
ATOM    387 HD11 ILE A  26      -3.267   2.253  11.822  1.00  0.00           H  
ATOM    388 HD12 ILE A  26      -1.879   1.146  11.711  1.00  0.00           H  
ATOM    389 HD13 ILE A  26      -1.618   2.863  12.099  1.00  0.00           H  
ATOM    390  N   GLY A  27      -4.972   2.256   6.481  1.00  0.00           N  
ATOM    391  CA  GLY A  27      -6.110   1.884   5.657  1.00  0.00           C  
ATOM    392  C   GLY A  27      -5.668   1.034   4.464  1.00  0.00           C  
ATOM    393  O   GLY A  27      -5.758  -0.192   4.504  1.00  0.00           O  
ATOM    394  H   GLY A  27      -4.922   3.227   6.718  1.00  0.00           H  
ATOM    395  HA2 GLY A  27      -6.831   1.329   6.256  1.00  0.00           H  
ATOM    396  HA3 GLY A  27      -6.615   2.782   5.301  1.00  0.00           H  
ATOM    397  N   ALA A  28      -5.201   1.719   3.431  1.00  0.00           N  
ATOM    398  CA  ALA A  28      -4.745   1.042   2.229  1.00  0.00           C  
ATOM    399  C   ALA A  28      -3.762  -0.065   2.614  1.00  0.00           C  
ATOM    400  O   ALA A  28      -3.865  -1.190   2.126  1.00  0.00           O  
ATOM    401  CB  ALA A  28      -4.127   2.063   1.271  1.00  0.00           C  
ATOM    402  H   ALA A  28      -5.131   2.716   3.406  1.00  0.00           H  
ATOM    403  HA  ALA A  28      -5.615   0.593   1.750  1.00  0.00           H  
ATOM    404  HB1 ALA A  28      -3.879   2.972   1.819  1.00  0.00           H  
ATOM    405  HB2 ALA A  28      -3.222   1.646   0.830  1.00  0.00           H  
ATOM    406  HB3 ALA A  28      -4.841   2.298   0.481  1.00  0.00           H  
ATOM    407  N   MET A  29      -2.830   0.291   3.486  1.00  0.00           N  
ATOM    408  CA  MET A  29      -1.830  -0.658   3.942  1.00  0.00           C  
ATOM    409  C   MET A  29      -2.448  -2.039   4.172  1.00  0.00           C  
ATOM    410  O   MET A  29      -1.905  -3.048   3.726  1.00  0.00           O  
ATOM    411  CB  MET A  29      -1.205  -0.155   5.245  1.00  0.00           C  
ATOM    412  CG  MET A  29      -0.809  -1.323   6.150  1.00  0.00           C  
ATOM    413  SD  MET A  29      -2.152  -1.719   7.258  1.00  0.00           S  
ATOM    414  CE  MET A  29      -1.237  -2.443   8.608  1.00  0.00           C  
ATOM    415  H   MET A  29      -2.753   1.208   3.878  1.00  0.00           H  
ATOM    416  HA  MET A  29      -1.091  -0.712   3.142  1.00  0.00           H  
ATOM    417  HB2 MET A  29      -0.326   0.450   5.021  1.00  0.00           H  
ATOM    418  HB3 MET A  29      -1.911   0.491   5.766  1.00  0.00           H  
ATOM    419  HG2 MET A  29      -0.558  -2.194   5.545  1.00  0.00           H  
ATOM    420  HG3 MET A  29       0.081  -1.065   6.723  1.00  0.00           H  
ATOM    421  HE1 MET A  29      -0.220  -2.052   8.610  1.00  0.00           H  
ATOM    422  HE2 MET A  29      -1.723  -2.194   9.552  1.00  0.00           H  
ATOM    423  HE3 MET A  29      -1.209  -3.526   8.489  1.00  0.00           H  
ATOM    424  N   LEU A  30      -3.575  -2.038   4.868  1.00  0.00           N  
ATOM    425  CA  LEU A  30      -4.274  -3.278   5.163  1.00  0.00           C  
ATOM    426  C   LEU A  30      -5.358  -3.510   4.109  1.00  0.00           C  
ATOM    427  O   LEU A  30      -5.332  -4.513   3.397  1.00  0.00           O  
ATOM    428  CB  LEU A  30      -4.804  -3.266   6.598  1.00  0.00           C  
ATOM    429  CG  LEU A  30      -4.124  -4.232   7.572  1.00  0.00           C  
ATOM    430  CD1 LEU A  30      -4.376  -3.815   9.022  1.00  0.00           C  
ATOM    431  CD2 LEU A  30      -4.559  -5.674   7.306  1.00  0.00           C  
ATOM    432  H   LEU A  30      -4.011  -1.212   5.227  1.00  0.00           H  
ATOM    433  HA  LEU A  30      -3.546  -4.087   5.094  1.00  0.00           H  
ATOM    434  HB2 LEU A  30      -4.705  -2.255   6.993  1.00  0.00           H  
ATOM    435  HB3 LEU A  30      -5.869  -3.496   6.573  1.00  0.00           H  
ATOM    436  HG  LEU A  30      -3.048  -4.184   7.405  1.00  0.00           H  
ATOM    437 HD11 LEU A  30      -5.360  -3.352   9.101  1.00  0.00           H  
ATOM    438 HD12 LEU A  30      -4.336  -4.695   9.665  1.00  0.00           H  
ATOM    439 HD13 LEU A  30      -3.613  -3.102   9.333  1.00  0.00           H  
ATOM    440 HD21 LEU A  30      -5.581  -5.682   6.928  1.00  0.00           H  
ATOM    441 HD22 LEU A  30      -3.895  -6.124   6.567  1.00  0.00           H  
ATOM    442 HD23 LEU A  30      -4.510  -6.245   8.233  1.00  0.00           H  
ATOM    443  N   SER A  31      -6.286  -2.567   4.042  1.00  0.00           N  
ATOM    444  CA  SER A  31      -7.377  -2.657   3.087  1.00  0.00           C  
ATOM    445  C   SER A  31      -6.821  -2.804   1.670  1.00  0.00           C  
ATOM    446  O   SER A  31      -7.329  -3.598   0.879  1.00  0.00           O  
ATOM    447  CB  SER A  31      -8.288  -1.431   3.175  1.00  0.00           C  
ATOM    448  OG  SER A  31      -9.271  -1.568   4.198  1.00  0.00           O  
ATOM    449  H   SER A  31      -6.300  -1.754   4.625  1.00  0.00           H  
ATOM    450  HA  SER A  31      -7.938  -3.546   3.373  1.00  0.00           H  
ATOM    451  HB2 SER A  31      -7.685  -0.544   3.369  1.00  0.00           H  
ATOM    452  HB3 SER A  31      -8.782  -1.276   2.216  1.00  0.00           H  
ATOM    453  HG  SER A  31      -8.989  -1.062   5.013  1.00  0.00           H  
ATOM    454  N   LEU A  32      -5.786  -2.026   1.391  1.00  0.00           N  
ATOM    455  CA  LEU A  32      -5.155  -2.060   0.082  1.00  0.00           C  
ATOM    456  C   LEU A  32      -4.556  -3.447  -0.155  1.00  0.00           C  
ATOM    457  O   LEU A  32      -4.968  -4.157  -1.071  1.00  0.00           O  
ATOM    458  CB  LEU A  32      -4.142  -0.921  -0.054  1.00  0.00           C  
ATOM    459  CG  LEU A  32      -4.126  -0.196  -1.401  1.00  0.00           C  
ATOM    460  CD1 LEU A  32      -4.167  -1.192  -2.562  1.00  0.00           C  
ATOM    461  CD2 LEU A  32      -5.259   0.829  -1.486  1.00  0.00           C  
ATOM    462  H   LEU A  32      -5.379  -1.382   2.039  1.00  0.00           H  
ATOM    463  HA  LEU A  32      -5.934  -1.888  -0.661  1.00  0.00           H  
ATOM    464  HB2 LEU A  32      -4.341  -0.189   0.728  1.00  0.00           H  
ATOM    465  HB3 LEU A  32      -3.146  -1.324   0.131  1.00  0.00           H  
ATOM    466  HG  LEU A  32      -3.188   0.354  -1.482  1.00  0.00           H  
ATOM    467 HD11 LEU A  32      -4.326  -2.197  -2.171  1.00  0.00           H  
ATOM    468 HD12 LEU A  32      -4.981  -0.931  -3.237  1.00  0.00           H  
ATOM    469 HD13 LEU A  32      -3.221  -1.159  -3.103  1.00  0.00           H  
ATOM    470 HD21 LEU A  32      -5.954   0.671  -0.661  1.00  0.00           H  
ATOM    471 HD22 LEU A  32      -4.844   1.835  -1.424  1.00  0.00           H  
ATOM    472 HD23 LEU A  32      -5.785   0.711  -2.433  1.00  0.00           H  
ATOM    473  N   LEU A  33      -3.593  -3.793   0.687  1.00  0.00           N  
ATOM    474  CA  LEU A  33      -2.934  -5.083   0.580  1.00  0.00           C  
ATOM    475  C   LEU A  33      -3.924  -6.190   0.950  1.00  0.00           C  
ATOM    476  O   LEU A  33      -4.047  -7.182   0.234  1.00  0.00           O  
ATOM    477  CB  LEU A  33      -1.652  -5.101   1.417  1.00  0.00           C  
ATOM    478  CG  LEU A  33      -0.499  -4.242   0.894  1.00  0.00           C  
ATOM    479  CD1 LEU A  33       0.354  -5.022  -0.109  1.00  0.00           C  
ATOM    480  CD2 LEU A  33      -1.016  -2.928   0.306  1.00  0.00           C  
ATOM    481  H   LEU A  33      -3.264  -3.210   1.430  1.00  0.00           H  
ATOM    482  HA  LEU A  33      -2.641  -5.216  -0.461  1.00  0.00           H  
ATOM    483  HB2 LEU A  33      -1.896  -4.770   2.426  1.00  0.00           H  
ATOM    484  HB3 LEU A  33      -1.306  -6.131   1.494  1.00  0.00           H  
ATOM    485  HG  LEU A  33       0.146  -3.988   1.735  1.00  0.00           H  
ATOM    486 HD11 LEU A  33      -0.234  -5.840  -0.527  1.00  0.00           H  
ATOM    487 HD12 LEU A  33       0.671  -4.356  -0.912  1.00  0.00           H  
ATOM    488 HD13 LEU A  33       1.231  -5.426   0.396  1.00  0.00           H  
ATOM    489 HD21 LEU A  33      -1.894  -3.125  -0.308  1.00  0.00           H  
ATOM    490 HD22 LEU A  33      -1.283  -2.248   1.116  1.00  0.00           H  
ATOM    491 HD23 LEU A  33      -0.238  -2.473  -0.307  1.00  0.00           H  
ATOM    492  N   GLN A  34      -4.605  -5.981   2.067  1.00  0.00           N  
ATOM    493  CA  GLN A  34      -5.580  -6.949   2.541  1.00  0.00           C  
ATOM    494  C   GLN A  34      -6.791  -6.982   1.606  1.00  0.00           C  
ATOM    495  O   GLN A  34      -7.758  -7.699   1.862  1.00  0.00           O  
ATOM    496  CB  GLN A  34      -6.005  -6.641   3.978  1.00  0.00           C  
ATOM    497  CG  GLN A  34      -6.540  -7.895   4.672  1.00  0.00           C  
ATOM    498  CD  GLN A  34      -7.096  -7.560   6.058  1.00  0.00           C  
ATOM    499  OE1 GLN A  34      -8.189  -7.039   6.207  1.00  0.00           O  
ATOM    500  NE2 GLN A  34      -6.285  -7.887   7.060  1.00  0.00           N  
ATOM    501  H   GLN A  34      -4.499  -5.171   2.644  1.00  0.00           H  
ATOM    502  HA  GLN A  34      -5.069  -7.911   2.518  1.00  0.00           H  
ATOM    503  HB2 GLN A  34      -5.156  -6.247   4.535  1.00  0.00           H  
ATOM    504  HB3 GLN A  34      -6.772  -5.867   3.976  1.00  0.00           H  
ATOM    505  HG2 GLN A  34      -7.322  -8.347   4.062  1.00  0.00           H  
ATOM    506  HG3 GLN A  34      -5.742  -8.632   4.765  1.00  0.00           H  
ATOM    507 HE21 GLN A  34      -5.401  -8.313   6.868  1.00  0.00           H  
ATOM    508 HE22 GLN A  34      -6.560  -7.708   8.004  1.00  0.00           H  
ATOM    509  N   LYS A  35      -6.699  -6.197   0.542  1.00  0.00           N  
ATOM    510  CA  LYS A  35      -7.776  -6.128  -0.431  1.00  0.00           C  
ATOM    511  C   LYS A  35      -7.184  -6.158  -1.842  1.00  0.00           C  
ATOM    512  O   LYS A  35      -7.823  -5.719  -2.797  1.00  0.00           O  
ATOM    513  CB  LYS A  35      -8.663  -4.911  -0.163  1.00  0.00           C  
ATOM    514  CG  LYS A  35     -10.089  -5.152  -0.662  1.00  0.00           C  
ATOM    515  CD  LYS A  35     -11.038  -4.062  -0.159  1.00  0.00           C  
ATOM    516  CE  LYS A  35     -11.598  -4.415   1.220  1.00  0.00           C  
ATOM    517  NZ  LYS A  35     -11.662  -3.211   2.078  1.00  0.00           N  
ATOM    518  H   LYS A  35      -5.910  -5.617   0.342  1.00  0.00           H  
ATOM    519  HA  LYS A  35      -8.395  -7.015  -0.298  1.00  0.00           H  
ATOM    520  HB2 LYS A  35      -8.680  -4.696   0.906  1.00  0.00           H  
ATOM    521  HB3 LYS A  35      -8.244  -4.034  -0.657  1.00  0.00           H  
ATOM    522  HG2 LYS A  35     -10.098  -5.172  -1.752  1.00  0.00           H  
ATOM    523  HG3 LYS A  35     -10.438  -6.127  -0.322  1.00  0.00           H  
ATOM    524  HD2 LYS A  35     -10.509  -3.110  -0.108  1.00  0.00           H  
ATOM    525  HD3 LYS A  35     -11.858  -3.933  -0.866  1.00  0.00           H  
ATOM    526  HE2 LYS A  35     -12.593  -4.848   1.115  1.00  0.00           H  
ATOM    527  HE3 LYS A  35     -10.969  -5.172   1.691  1.00  0.00           H  
ATOM    528  HZ1 LYS A  35     -12.541  -3.148   2.579  1.00  0.00           H  
ATOM    529  HZ2 LYS A  35     -10.925  -3.201   2.774  1.00  0.00           H  
ATOM    530  N   GLU A  36      -5.969  -6.680  -1.929  1.00  0.00           N  
ATOM    531  CA  GLU A  36      -5.284  -6.774  -3.206  1.00  0.00           C  
ATOM    532  C   GLU A  36      -4.600  -8.135  -3.344  1.00  0.00           C  
ATOM    533  O   GLU A  36      -3.836  -8.358  -4.282  1.00  0.00           O  
ATOM    534  CB  GLU A  36      -4.276  -5.634  -3.373  1.00  0.00           C  
ATOM    535  CG  GLU A  36      -4.878  -4.483  -4.181  1.00  0.00           C  
ATOM    536  CD  GLU A  36      -6.329  -4.225  -3.770  1.00  0.00           C  
ATOM    537  OE1 GLU A  36      -6.582  -3.754  -2.652  1.00  0.00           O  
ATOM    538  OE2 GLU A  36      -7.211  -4.531  -4.661  1.00  0.00           O  
ATOM    539  H   GLU A  36      -5.456  -7.035  -1.147  1.00  0.00           H  
ATOM    540  HA  GLU A  36      -6.064  -6.673  -3.961  1.00  0.00           H  
ATOM    541  HB2 GLU A  36      -3.967  -5.272  -2.393  1.00  0.00           H  
ATOM    542  HB3 GLU A  36      -3.382  -6.005  -3.872  1.00  0.00           H  
ATOM    543  HG2 GLU A  36      -4.288  -3.580  -4.030  1.00  0.00           H  
ATOM    544  HG3 GLU A  36      -4.834  -4.719  -5.245  1.00  0.00           H  
ATOM    545  HE2 GLU A  36      -7.428  -3.728  -5.217  1.00  0.00           H  
ATOM    546  N   GLY A  37      -4.898  -9.010  -2.395  1.00  0.00           N  
ATOM    547  CA  GLY A  37      -4.321 -10.344  -2.398  1.00  0.00           C  
ATOM    548  C   GLY A  37      -3.098 -10.414  -1.482  1.00  0.00           C  
ATOM    549  O   GLY A  37      -2.202 -11.229  -1.699  1.00  0.00           O  
ATOM    550  H   GLY A  37      -5.520  -8.821  -1.635  1.00  0.00           H  
ATOM    551  HA2 GLY A  37      -5.068 -11.067  -2.070  1.00  0.00           H  
ATOM    552  HA3 GLY A  37      -4.036 -10.618  -3.414  1.00  0.00           H  
ATOM    553  N   LEU A  38      -3.099  -9.549  -0.479  1.00  0.00           N  
ATOM    554  CA  LEU A  38      -2.000  -9.503   0.471  1.00  0.00           C  
ATOM    555  C   LEU A  38      -2.539  -9.750   1.881  1.00  0.00           C  
ATOM    556  O   LEU A  38      -2.248  -8.990   2.803  1.00  0.00           O  
ATOM    557  CB  LEU A  38      -1.225  -8.191   0.330  1.00  0.00           C  
ATOM    558  CG  LEU A  38      -0.372  -8.049  -0.932  1.00  0.00           C  
ATOM    559  CD1 LEU A  38       0.105  -9.415  -1.429  1.00  0.00           C  
ATOM    560  CD2 LEU A  38      -1.123  -7.274  -2.017  1.00  0.00           C  
ATOM    561  H   LEU A  38      -3.831  -8.890  -0.309  1.00  0.00           H  
ATOM    562  HA  LEU A  38      -1.314 -10.311   0.216  1.00  0.00           H  
ATOM    563  HB2 LEU A  38      -1.937  -7.367   0.358  1.00  0.00           H  
ATOM    564  HB3 LEU A  38      -0.575  -8.081   1.198  1.00  0.00           H  
ATOM    565  HG  LEU A  38       0.517  -7.470  -0.680  1.00  0.00           H  
ATOM    566 HD11 LEU A  38       0.387 -10.033  -0.577  1.00  0.00           H  
ATOM    567 HD12 LEU A  38      -0.699  -9.902  -1.981  1.00  0.00           H  
ATOM    568 HD13 LEU A  38       0.966  -9.283  -2.084  1.00  0.00           H  
ATOM    569 HD21 LEU A  38      -1.895  -6.659  -1.556  1.00  0.00           H  
ATOM    570 HD22 LEU A  38      -0.424  -6.635  -2.557  1.00  0.00           H  
ATOM    571 HD23 LEU A  38      -1.584  -7.976  -2.712  1.00  0.00           H  
ATOM    572  N   LEU A  39      -3.315 -10.817   2.005  1.00  0.00           N  
ATOM    573  CA  LEU A  39      -3.898 -11.174   3.287  1.00  0.00           C  
ATOM    574  C   LEU A  39      -2.954 -12.127   4.024  1.00  0.00           C  
ATOM    575  O   LEU A  39      -3.361 -12.803   4.967  1.00  0.00           O  
ATOM    576  CB  LEU A  39      -5.310 -11.732   3.098  1.00  0.00           C  
ATOM    577  CG  LEU A  39      -6.411 -11.062   3.922  1.00  0.00           C  
ATOM    578  CD1 LEU A  39      -7.764 -11.733   3.676  1.00  0.00           C  
ATOM    579  CD2 LEU A  39      -6.046 -11.036   5.407  1.00  0.00           C  
ATOM    580  H   LEU A  39      -3.547 -11.431   1.250  1.00  0.00           H  
ATOM    581  HA  LEU A  39      -3.988 -10.258   3.871  1.00  0.00           H  
ATOM    582  HB2 LEU A  39      -5.572 -11.651   2.043  1.00  0.00           H  
ATOM    583  HB3 LEU A  39      -5.295 -12.794   3.342  1.00  0.00           H  
ATOM    584  HG  LEU A  39      -6.501 -10.026   3.594  1.00  0.00           H  
ATOM    585 HD11 LEU A  39      -7.606 -12.752   3.322  1.00  0.00           H  
ATOM    586 HD12 LEU A  39      -8.333 -11.755   4.605  1.00  0.00           H  
ATOM    587 HD13 LEU A  39      -8.318 -11.170   2.924  1.00  0.00           H  
ATOM    588 HD21 LEU A  39      -4.962 -11.062   5.515  1.00  0.00           H  
ATOM    589 HD22 LEU A  39      -6.435 -10.125   5.861  1.00  0.00           H  
ATOM    590 HD23 LEU A  39      -6.482 -11.904   5.903  1.00  0.00           H  
ATOM    591  N   MET A  40      -1.711 -12.150   3.564  1.00  0.00           N  
ATOM    592  CA  MET A  40      -0.707 -13.009   4.167  1.00  0.00           C  
ATOM    593  C   MET A  40       0.053 -12.272   5.272  1.00  0.00           C  
ATOM    594  O   MET A  40       1.063 -12.766   5.772  1.00  0.00           O  
ATOM    595  CB  MET A  40       0.279 -13.475   3.093  1.00  0.00           C  
ATOM    596  CG  MET A  40       0.482 -14.991   3.156  1.00  0.00           C  
ATOM    597  SD  MET A  40      -0.973 -15.827   2.547  1.00  0.00           S  
ATOM    598  CE  MET A  40      -0.369 -16.387   0.964  1.00  0.00           C  
ATOM    599  H   MET A  40      -1.388 -11.597   2.796  1.00  0.00           H  
ATOM    600  HA  MET A  40      -1.256 -13.849   4.593  1.00  0.00           H  
ATOM    601  HB2 MET A  40      -0.093 -13.195   2.108  1.00  0.00           H  
ATOM    602  HB3 MET A  40       1.235 -12.971   3.229  1.00  0.00           H  
ATOM    603  HG2 MET A  40       1.350 -15.274   2.561  1.00  0.00           H  
ATOM    604  HG3 MET A  40       0.685 -15.296   4.182  1.00  0.00           H  
ATOM    605  HE1 MET A  40       0.719 -16.448   0.991  1.00  0.00           H  
ATOM    606  HE2 MET A  40      -0.782 -17.372   0.745  1.00  0.00           H  
ATOM    607  HE3 MET A  40      -0.674 -15.684   0.189  1.00  0.00           H  
ATOM    608  N   SER A  41      -0.462 -11.102   5.621  1.00  0.00           N  
ATOM    609  CA  SER A  41       0.156 -10.292   6.657  1.00  0.00           C  
ATOM    610  C   SER A  41       1.113  -9.278   6.028  1.00  0.00           C  
ATOM    611  O   SER A  41       1.296  -9.264   4.812  1.00  0.00           O  
ATOM    612  CB  SER A  41       0.899 -11.166   7.670  1.00  0.00           C  
ATOM    613  OG  SER A  41       2.291 -11.252   7.381  1.00  0.00           O  
ATOM    614  H   SER A  41      -1.284 -10.708   5.210  1.00  0.00           H  
ATOM    615  HA  SER A  41      -0.669  -9.782   7.155  1.00  0.00           H  
ATOM    616  HB2 SER A  41       0.761 -10.757   8.671  1.00  0.00           H  
ATOM    617  HB3 SER A  41       0.466 -12.166   7.672  1.00  0.00           H  
ATOM    618  HG  SER A  41       2.493 -12.118   6.923  1.00  0.00           H  
ATOM    619  N   PRO A  42       1.713  -8.432   6.908  1.00  0.00           N  
ATOM    620  CA  PRO A  42       2.647  -7.417   6.451  1.00  0.00           C  
ATOM    621  C   PRO A  42       3.994  -8.039   6.077  1.00  0.00           C  
ATOM    622  O   PRO A  42       5.003  -7.340   5.993  1.00  0.00           O  
ATOM    623  CB  PRO A  42       2.748  -6.429   7.602  1.00  0.00           C  
ATOM    624  CG  PRO A  42       2.235  -7.165   8.829  1.00  0.00           C  
ATOM    625  CD  PRO A  42       1.520  -8.420   8.355  1.00  0.00           C  
ATOM    626  HA  PRO A  42       2.306  -6.981   5.618  1.00  0.00           H  
ATOM    627  HB2 PRO A  42       3.778  -6.101   7.745  1.00  0.00           H  
ATOM    628  HB3 PRO A  42       2.154  -5.537   7.404  1.00  0.00           H  
ATOM    629  HG2 PRO A  42       3.060  -7.423   9.492  1.00  0.00           H  
ATOM    630  HG3 PRO A  42       1.555  -6.530   9.398  1.00  0.00           H  
ATOM    631  HD2 PRO A  42       1.939  -9.313   8.818  1.00  0.00           H  
ATOM    632  HD3 PRO A  42       0.461  -8.394   8.613  1.00  0.00           H  
ATOM    633  N   SER A  43       3.966  -9.346   5.861  1.00  0.00           N  
ATOM    634  CA  SER A  43       5.172 -10.070   5.498  1.00  0.00           C  
ATOM    635  C   SER A  43       5.619  -9.670   4.091  1.00  0.00           C  
ATOM    636  O   SER A  43       6.791  -9.808   3.745  1.00  0.00           O  
ATOM    637  CB  SER A  43       4.951 -11.582   5.575  1.00  0.00           C  
ATOM    638  OG  SER A  43       5.314 -12.111   6.847  1.00  0.00           O  
ATOM    639  H   SER A  43       3.141  -9.907   5.932  1.00  0.00           H  
ATOM    640  HA  SER A  43       5.919  -9.775   6.235  1.00  0.00           H  
ATOM    641  HB2 SER A  43       3.903 -11.806   5.375  1.00  0.00           H  
ATOM    642  HB3 SER A  43       5.535 -12.074   4.797  1.00  0.00           H  
ATOM    643  HG  SER A  43       4.733 -12.894   7.071  1.00  0.00           H  
ATOM    644  N   ASP A  44       4.661  -9.181   3.317  1.00  0.00           N  
ATOM    645  CA  ASP A  44       4.941  -8.760   1.955  1.00  0.00           C  
ATOM    646  C   ASP A  44       6.301  -8.059   1.912  1.00  0.00           C  
ATOM    647  O   ASP A  44       7.076  -8.258   0.978  1.00  0.00           O  
ATOM    648  CB  ASP A  44       3.884  -7.773   1.455  1.00  0.00           C  
ATOM    649  CG  ASP A  44       4.301  -6.939   0.242  1.00  0.00           C  
ATOM    650  OD1 ASP A  44       3.587  -6.883  -0.770  1.00  0.00           O  
ATOM    651  OD2 ASP A  44       5.426  -6.320   0.366  1.00  0.00           O  
ATOM    652  H   ASP A  44       3.710  -9.072   3.606  1.00  0.00           H  
ATOM    653  HA  ASP A  44       4.925  -9.675   1.363  1.00  0.00           H  
ATOM    654  HB2 ASP A  44       2.981  -8.328   1.203  1.00  0.00           H  
ATOM    655  HB3 ASP A  44       3.626  -7.097   2.270  1.00  0.00           H  
ATOM    656  HD2 ASP A  44       5.266  -5.368   0.625  1.00  0.00           H  
ATOM    657  N   LEU A  45       6.547  -7.253   2.934  1.00  0.00           N  
ATOM    658  CA  LEU A  45       7.800  -6.521   3.025  1.00  0.00           C  
ATOM    659  C   LEU A  45       8.961  -7.515   3.103  1.00  0.00           C  
ATOM    660  O   LEU A  45      10.049  -7.244   2.596  1.00  0.00           O  
ATOM    661  CB  LEU A  45       7.758  -5.531   4.190  1.00  0.00           C  
ATOM    662  CG  LEU A  45       9.112  -5.010   4.676  1.00  0.00           C  
ATOM    663  CD1 LEU A  45       8.960  -3.659   5.379  1.00  0.00           C  
ATOM    664  CD2 LEU A  45       9.811  -6.042   5.563  1.00  0.00           C  
ATOM    665  H   LEU A  45       5.911  -7.097   3.689  1.00  0.00           H  
ATOM    666  HA  LEU A  45       7.904  -5.938   2.110  1.00  0.00           H  
ATOM    667  HB2 LEU A  45       7.148  -4.677   3.894  1.00  0.00           H  
ATOM    668  HB3 LEU A  45       7.253  -6.009   5.029  1.00  0.00           H  
ATOM    669  HG  LEU A  45       9.749  -4.850   3.806  1.00  0.00           H  
ATOM    670 HD11 LEU A  45       7.968  -3.592   5.825  1.00  0.00           H  
ATOM    671 HD12 LEU A  45       9.716  -3.569   6.159  1.00  0.00           H  
ATOM    672 HD13 LEU A  45       9.088  -2.856   4.654  1.00  0.00           H  
ATOM    673 HD21 LEU A  45       9.887  -6.989   5.028  1.00  0.00           H  
ATOM    674 HD22 LEU A  45      10.809  -5.687   5.817  1.00  0.00           H  
ATOM    675 HD23 LEU A  45       9.233  -6.186   6.477  1.00  0.00           H  
ATOM    676  N   TYR A  46       8.690  -8.643   3.742  1.00  0.00           N  
ATOM    677  CA  TYR A  46       9.699  -9.678   3.893  1.00  0.00           C  
ATOM    678  C   TYR A  46      10.249 -10.111   2.532  1.00  0.00           C  
ATOM    679  O   TYR A  46      11.172 -10.920   2.460  1.00  0.00           O  
ATOM    680  CB  TYR A  46       8.990 -10.867   4.544  1.00  0.00           C  
ATOM    681  CG  TYR A  46       8.649 -10.655   6.020  1.00  0.00           C  
ATOM    682  CD1 TYR A  46       9.275  -9.656   6.737  1.00  0.00           C  
ATOM    683  CD2 TYR A  46       7.715 -11.465   6.636  1.00  0.00           C  
ATOM    684  CE1 TYR A  46       8.954  -9.457   8.126  1.00  0.00           C  
ATOM    685  CE2 TYR A  46       7.395 -11.265   8.026  1.00  0.00           C  
ATOM    686  CZ  TYR A  46       8.030 -10.271   8.702  1.00  0.00           C  
ATOM    687  OH  TYR A  46       7.727 -10.083  10.015  1.00  0.00           O  
ATOM    688  H   TYR A  46       7.803  -8.856   4.151  1.00  0.00           H  
ATOM    689  HA  TYR A  46      10.513  -9.270   4.492  1.00  0.00           H  
ATOM    690  HB2 TYR A  46       8.071 -11.073   3.996  1.00  0.00           H  
ATOM    691  HB3 TYR A  46       9.622 -11.750   4.450  1.00  0.00           H  
ATOM    692  HD1 TYR A  46      10.012  -9.017   6.251  1.00  0.00           H  
ATOM    693  HD2 TYR A  46       7.221 -12.254   6.070  1.00  0.00           H  
ATOM    694  HE1 TYR A  46       9.441  -8.671   8.704  1.00  0.00           H  
ATOM    695  HE2 TYR A  46       6.659 -11.897   8.524  1.00  0.00           H  
ATOM    696  HH  TYR A  46       8.361 -10.601  10.589  1.00  0.00           H  
ATOM    697  N   SER A  47       9.658  -9.552   1.486  1.00  0.00           N  
ATOM    698  CA  SER A  47      10.077  -9.869   0.131  1.00  0.00           C  
ATOM    699  C   SER A  47      10.369  -8.582  -0.642  1.00  0.00           C  
ATOM    700  O   SER A  47       9.618  -7.612  -0.546  1.00  0.00           O  
ATOM    701  CB  SER A  47       9.013 -10.695  -0.595  1.00  0.00           C  
ATOM    702  OG  SER A  47       9.262 -10.774  -1.996  1.00  0.00           O  
ATOM    703  H   SER A  47       8.908  -8.894   1.553  1.00  0.00           H  
ATOM    704  HA  SER A  47      10.984 -10.463   0.242  1.00  0.00           H  
ATOM    705  HB2 SER A  47       8.985 -11.700  -0.175  1.00  0.00           H  
ATOM    706  HB3 SER A  47       8.032 -10.252  -0.425  1.00  0.00           H  
ATOM    707  HG  SER A  47       9.300  -9.855  -2.388  1.00  0.00           H  
ATOM    708  N   PRO A  48      11.490  -8.615  -1.410  1.00  0.00           N  
ATOM    709  CA  PRO A  48      11.890  -7.462  -2.200  1.00  0.00           C  
ATOM    710  C   PRO A  48      11.004  -7.311  -3.438  1.00  0.00           C  
ATOM    711  O   PRO A  48      10.818  -8.264  -4.192  1.00  0.00           O  
ATOM    712  CB  PRO A  48      13.351  -7.707  -2.541  1.00  0.00           C  
ATOM    713  CG  PRO A  48      13.585  -9.194  -2.330  1.00  0.00           C  
ATOM    714  CD  PRO A  48      12.403  -9.745  -1.548  1.00  0.00           C  
ATOM    715  HA  PRO A  48      11.769  -6.621  -1.672  1.00  0.00           H  
ATOM    716  HB2 PRO A  48      13.565  -7.420  -3.571  1.00  0.00           H  
ATOM    717  HB3 PRO A  48      14.006  -7.114  -1.902  1.00  0.00           H  
ATOM    718  HG2 PRO A  48      13.680  -9.705  -3.288  1.00  0.00           H  
ATOM    719  HG3 PRO A  48      14.514  -9.361  -1.785  1.00  0.00           H  
ATOM    720  HD2 PRO A  48      11.931 -10.574  -2.076  1.00  0.00           H  
ATOM    721  HD3 PRO A  48      12.715 -10.124  -0.575  1.00  0.00           H  
ATOM    722  N   GLY A  49      10.481  -6.106  -3.608  1.00  0.00           N  
ATOM    723  CA  GLY A  49       9.620  -5.817  -4.742  1.00  0.00           C  
ATOM    724  C   GLY A  49       8.318  -6.616  -4.658  1.00  0.00           C  
ATOM    725  O   GLY A  49       7.883  -7.208  -5.645  1.00  0.00           O  
ATOM    726  H   GLY A  49      10.638  -5.335  -2.990  1.00  0.00           H  
ATOM    727  HA2 GLY A  49       9.395  -4.751  -4.771  1.00  0.00           H  
ATOM    728  HA3 GLY A  49      10.139  -6.059  -5.669  1.00  0.00           H  
ATOM    729  N   SER A  50       7.731  -6.608  -3.470  1.00  0.00           N  
ATOM    730  CA  SER A  50       6.488  -7.325  -3.244  1.00  0.00           C  
ATOM    731  C   SER A  50       5.301  -6.369  -3.379  1.00  0.00           C  
ATOM    732  O   SER A  50       4.189  -6.690  -2.962  1.00  0.00           O  
ATOM    733  CB  SER A  50       6.478  -7.991  -1.867  1.00  0.00           C  
ATOM    734  OG  SER A  50       6.658  -9.402  -1.955  1.00  0.00           O  
ATOM    735  H   SER A  50       8.091  -6.124  -2.672  1.00  0.00           H  
ATOM    736  HA  SER A  50       6.451  -8.091  -4.018  1.00  0.00           H  
ATOM    737  HB2 SER A  50       7.269  -7.563  -1.252  1.00  0.00           H  
ATOM    738  HB3 SER A  50       5.534  -7.777  -1.367  1.00  0.00           H  
ATOM    739  HG  SER A  50       5.772  -9.863  -1.917  1.00  0.00           H  
ATOM    740  N   TRP A  51       5.577  -5.213  -3.965  1.00  0.00           N  
ATOM    741  CA  TRP A  51       4.546  -4.208  -4.160  1.00  0.00           C  
ATOM    742  C   TRP A  51       3.991  -4.369  -5.577  1.00  0.00           C  
ATOM    743  O   TRP A  51       3.055  -3.671  -5.964  1.00  0.00           O  
ATOM    744  CB  TRP A  51       5.089  -2.804  -3.887  1.00  0.00           C  
ATOM    745  CG  TRP A  51       5.109  -2.421  -2.406  1.00  0.00           C  
ATOM    746  CD1 TRP A  51       6.001  -2.781  -1.473  1.00  0.00           C  
ATOM    747  CD2 TRP A  51       4.153  -1.584  -1.721  1.00  0.00           C  
ATOM    748  NE1 TRP A  51       5.691  -2.240  -0.241  1.00  0.00           N  
ATOM    749  CE2 TRP A  51       4.532  -1.489  -0.397  1.00  0.00           C  
ATOM    750  CE3 TRP A  51       3.007  -0.929  -2.204  1.00  0.00           C  
ATOM    751  CZ2 TRP A  51       3.819  -0.748   0.552  1.00  0.00           C  
ATOM    752  CZ3 TRP A  51       2.306  -0.192  -1.242  1.00  0.00           C  
ATOM    753  CH2 TRP A  51       2.673  -0.087   0.094  1.00  0.00           C  
ATOM    754  H   TRP A  51       6.483  -4.959  -4.302  1.00  0.00           H  
ATOM    755  HA  TRP A  51       3.759  -4.391  -3.428  1.00  0.00           H  
ATOM    756  HB2 TRP A  51       6.102  -2.734  -4.283  1.00  0.00           H  
ATOM    757  HB3 TRP A  51       4.484  -2.079  -4.431  1.00  0.00           H  
ATOM    758  HD1 TRP A  51       6.863  -3.422  -1.662  1.00  0.00           H  
ATOM    759  HE1 TRP A  51       6.252  -2.377   0.683  1.00  0.00           H  
ATOM    760  HE3 TRP A  51       2.687  -0.989  -3.244  1.00  0.00           H  
ATOM    761  HZ2 TRP A  51       4.139  -0.688   1.593  1.00  0.00           H  
ATOM    762  HZ3 TRP A  51       1.408   0.335  -1.564  1.00  0.00           H  
ATOM    763  HH2 TRP A  51       2.073   0.508   0.782  1.00  0.00           H  
ATOM    764  N   ASP A  52       4.591  -5.294  -6.311  1.00  0.00           N  
ATOM    765  CA  ASP A  52       4.169  -5.555  -7.677  1.00  0.00           C  
ATOM    766  C   ASP A  52       2.910  -6.425  -7.659  1.00  0.00           C  
ATOM    767  O   ASP A  52       2.136  -6.422  -8.615  1.00  0.00           O  
ATOM    768  CB  ASP A  52       5.251  -6.307  -8.454  1.00  0.00           C  
ATOM    769  CG  ASP A  52       5.505  -5.792  -9.872  1.00  0.00           C  
ATOM    770  OD1 ASP A  52       5.551  -6.571 -10.836  1.00  0.00           O  
ATOM    771  OD2 ASP A  52       5.660  -4.515  -9.969  1.00  0.00           O  
ATOM    772  H   ASP A  52       5.351  -5.857  -5.989  1.00  0.00           H  
ATOM    773  HA  ASP A  52       3.991  -4.573  -8.115  1.00  0.00           H  
ATOM    774  HB2 ASP A  52       6.184  -6.254  -7.892  1.00  0.00           H  
ATOM    775  HB3 ASP A  52       4.973  -7.359  -8.510  1.00  0.00           H  
ATOM    776  HD2 ASP A  52       5.616  -4.237 -10.928  1.00  0.00           H  
ATOM    777  N   PRO A  53       2.740  -7.167  -6.532  1.00  0.00           N  
ATOM    778  CA  PRO A  53       1.588  -8.039  -6.377  1.00  0.00           C  
ATOM    779  C   PRO A  53       0.324  -7.230  -6.077  1.00  0.00           C  
ATOM    780  O   PRO A  53      -0.768  -7.597  -6.508  1.00  0.00           O  
ATOM    781  CB  PRO A  53       1.964  -8.991  -5.253  1.00  0.00           C  
ATOM    782  CG  PRO A  53       3.113  -8.328  -4.512  1.00  0.00           C  
ATOM    783  CD  PRO A  53       3.636  -7.195  -5.380  1.00  0.00           C  
ATOM    784  HA  PRO A  53       1.404  -8.526  -7.230  1.00  0.00           H  
ATOM    785  HB2 PRO A  53       1.118  -9.165  -4.588  1.00  0.00           H  
ATOM    786  HB3 PRO A  53       2.263  -9.962  -5.648  1.00  0.00           H  
ATOM    787  HG2 PRO A  53       2.776  -7.946  -3.548  1.00  0.00           H  
ATOM    788  HG3 PRO A  53       3.905  -9.050  -4.309  1.00  0.00           H  
ATOM    789  HD2 PRO A  53       3.621  -6.246  -4.843  1.00  0.00           H  
ATOM    790  HD3 PRO A  53       4.667  -7.372  -5.684  1.00  0.00           H  
ATOM    791  N   ILE A  54       0.515  -6.146  -5.340  1.00  0.00           N  
ATOM    792  CA  ILE A  54      -0.596  -5.283  -4.977  1.00  0.00           C  
ATOM    793  C   ILE A  54      -0.976  -4.415  -6.179  1.00  0.00           C  
ATOM    794  O   ILE A  54      -2.072  -3.860  -6.227  1.00  0.00           O  
ATOM    795  CB  ILE A  54      -0.261  -4.478  -3.720  1.00  0.00           C  
ATOM    796  CG1 ILE A  54      -1.415  -4.524  -2.716  1.00  0.00           C  
ATOM    797  CG2 ILE A  54       0.133  -3.043  -4.075  1.00  0.00           C  
ATOM    798  CD1 ILE A  54      -2.031  -3.137  -2.526  1.00  0.00           C  
ATOM    799  H   ILE A  54       1.407  -5.855  -4.993  1.00  0.00           H  
ATOM    800  HA  ILE A  54      -1.442  -5.925  -4.733  1.00  0.00           H  
ATOM    801  HB  ILE A  54       0.602  -4.939  -3.239  1.00  0.00           H  
ATOM    802 HG12 ILE A  54      -2.177  -5.220  -3.064  1.00  0.00           H  
ATOM    803 HG13 ILE A  54      -1.054  -4.899  -1.758  1.00  0.00           H  
ATOM    804 HG21 ILE A  54      -0.689  -2.562  -4.607  1.00  0.00           H  
ATOM    805 HG22 ILE A  54       0.349  -2.489  -3.162  1.00  0.00           H  
ATOM    806 HG23 ILE A  54       1.018  -3.056  -4.711  1.00  0.00           H  
ATOM    807 HD11 ILE A  54      -2.320  -2.732  -3.496  1.00  0.00           H  
ATOM    808 HD12 ILE A  54      -2.912  -3.215  -1.888  1.00  0.00           H  
ATOM    809 HD13 ILE A  54      -1.302  -2.475  -2.059  1.00  0.00           H  
ATOM    810  N   THR A  55      -0.048  -4.326  -7.121  1.00  0.00           N  
ATOM    811  CA  THR A  55      -0.272  -3.536  -8.319  1.00  0.00           C  
ATOM    812  C   THR A  55      -1.273  -4.236  -9.240  1.00  0.00           C  
ATOM    813  O   THR A  55      -2.272  -3.643  -9.642  1.00  0.00           O  
ATOM    814  CB  THR A  55       1.086  -3.282  -8.978  1.00  0.00           C  
ATOM    815  OG1 THR A  55       1.430  -1.962  -8.567  1.00  0.00           O  
ATOM    816  CG2 THR A  55       0.988  -3.184 -10.502  1.00  0.00           C  
ATOM    817  H   THR A  55       0.842  -4.781  -7.074  1.00  0.00           H  
ATOM    818  HA  THR A  55      -0.717  -2.586  -8.026  1.00  0.00           H  
ATOM    819  HB  THR A  55       1.810  -4.041  -8.683  1.00  0.00           H  
ATOM    820  HG1 THR A  55       2.278  -1.675  -9.012  1.00  0.00           H  
ATOM    821 HG21 THR A  55       0.120  -2.582 -10.772  1.00  0.00           H  
ATOM    822 HG22 THR A  55       1.890  -2.716 -10.895  1.00  0.00           H  
ATOM    823 HG23 THR A  55       0.882  -4.183 -10.925  1.00  0.00           H  
ATOM    824  N   ALA A  56      -0.969  -5.489  -9.548  1.00  0.00           N  
ATOM    825  CA  ALA A  56      -1.830  -6.276 -10.414  1.00  0.00           C  
ATOM    826  C   ALA A  56      -3.102  -6.655  -9.654  1.00  0.00           C  
ATOM    827  O   ALA A  56      -4.073  -7.116 -10.252  1.00  0.00           O  
ATOM    828  CB  ALA A  56      -1.065  -7.502 -10.918  1.00  0.00           C  
ATOM    829  H   ALA A  56      -0.154  -5.964  -9.217  1.00  0.00           H  
ATOM    830  HA  ALA A  56      -2.099  -5.655 -11.269  1.00  0.00           H  
ATOM    831  HB1 ALA A  56      -0.179  -7.178 -11.464  1.00  0.00           H  
ATOM    832  HB2 ALA A  56      -0.764  -8.116 -10.069  1.00  0.00           H  
ATOM    833  HB3 ALA A  56      -1.706  -8.084 -11.579  1.00  0.00           H  
ATOM    834  N   ALA A  57      -3.056  -6.447  -8.346  1.00  0.00           N  
ATOM    835  CA  ALA A  57      -4.193  -6.761  -7.498  1.00  0.00           C  
ATOM    836  C   ALA A  57      -5.351  -5.819  -7.834  1.00  0.00           C  
ATOM    837  O   ALA A  57      -6.343  -6.236  -8.429  1.00  0.00           O  
ATOM    838  CB  ALA A  57      -3.775  -6.670  -6.029  1.00  0.00           C  
ATOM    839  H   ALA A  57      -2.262  -6.072  -7.867  1.00  0.00           H  
ATOM    840  HA  ALA A  57      -4.495  -7.786  -7.714  1.00  0.00           H  
ATOM    841  HB1 ALA A  57      -3.334  -5.692  -5.837  1.00  0.00           H  
ATOM    842  HB2 ALA A  57      -4.649  -6.806  -5.393  1.00  0.00           H  
ATOM    843  HB3 ALA A  57      -3.043  -7.447  -5.811  1.00  0.00           H  
ATOM    844  N   LEU A  58      -5.185  -4.565  -7.437  1.00  0.00           N  
ATOM    845  CA  LEU A  58      -6.204  -3.560  -7.689  1.00  0.00           C  
ATOM    846  C   LEU A  58      -6.563  -3.566  -9.176  1.00  0.00           C  
ATOM    847  O   LEU A  58      -7.723  -3.373  -9.539  1.00  0.00           O  
ATOM    848  CB  LEU A  58      -5.749  -2.194  -7.172  1.00  0.00           C  
ATOM    849  CG  LEU A  58      -4.615  -1.526  -7.952  1.00  0.00           C  
ATOM    850  CD1 LEU A  58      -3.324  -2.341  -7.850  1.00  0.00           C  
ATOM    851  CD2 LEU A  58      -5.022  -1.276  -9.405  1.00  0.00           C  
ATOM    852  H   LEU A  58      -4.375  -4.234  -6.954  1.00  0.00           H  
ATOM    853  HA  LEU A  58      -7.089  -3.842  -7.119  1.00  0.00           H  
ATOM    854  HB2 LEU A  58      -6.607  -1.523  -7.171  1.00  0.00           H  
ATOM    855  HB3 LEU A  58      -5.432  -2.308  -6.135  1.00  0.00           H  
ATOM    856  HG  LEU A  58      -4.417  -0.553  -7.501  1.00  0.00           H  
ATOM    857 HD11 LEU A  58      -3.501  -3.350  -8.223  1.00  0.00           H  
ATOM    858 HD12 LEU A  58      -2.545  -1.865  -8.446  1.00  0.00           H  
ATOM    859 HD13 LEU A  58      -3.006  -2.390  -6.808  1.00  0.00           H  
ATOM    860 HD21 LEU A  58      -6.109  -1.262  -9.481  1.00  0.00           H  
ATOM    861 HD22 LEU A  58      -4.622  -0.317  -9.735  1.00  0.00           H  
ATOM    862 HD23 LEU A  58      -4.624  -2.072 -10.036  1.00  0.00           H  
ATOM    863  N   SER A  59      -5.548  -3.789  -9.997  1.00  0.00           N  
ATOM    864  CA  SER A  59      -5.742  -3.822 -11.437  1.00  0.00           C  
ATOM    865  C   SER A  59      -6.719  -4.940 -11.807  1.00  0.00           C  
ATOM    866  O   SER A  59      -7.529  -4.784 -12.719  1.00  0.00           O  
ATOM    867  CB  SER A  59      -4.412  -4.016 -12.168  1.00  0.00           C  
ATOM    868  OG  SER A  59      -4.379  -3.318 -13.410  1.00  0.00           O  
ATOM    869  H   SER A  59      -4.607  -3.945  -9.694  1.00  0.00           H  
ATOM    870  HA  SER A  59      -6.159  -2.849 -11.694  1.00  0.00           H  
ATOM    871  HB2 SER A  59      -3.596  -3.668 -11.534  1.00  0.00           H  
ATOM    872  HB3 SER A  59      -4.247  -5.079 -12.344  1.00  0.00           H  
ATOM    873  HG  SER A  59      -3.604  -3.633 -13.958  1.00  0.00           H  
ATOM    874  N   GLN A  60      -6.611  -6.042 -11.080  1.00  0.00           N  
ATOM    875  CA  GLN A  60      -7.475  -7.185 -11.321  1.00  0.00           C  
ATOM    876  C   GLN A  60      -8.909  -6.866 -10.893  1.00  0.00           C  
ATOM    877  O   GLN A  60      -9.854  -7.509 -11.349  1.00  0.00           O  
ATOM    878  CB  GLN A  60      -6.952  -8.429 -10.600  1.00  0.00           C  
ATOM    879  CG  GLN A  60      -6.622  -9.542 -11.596  1.00  0.00           C  
ATOM    880  CD  GLN A  60      -7.834  -9.873 -12.469  1.00  0.00           C  
ATOM    881  OE1 GLN A  60      -8.902 -10.217 -11.990  1.00  0.00           O  
ATOM    882  NE2 GLN A  60      -7.609  -9.751 -13.775  1.00  0.00           N  
ATOM    883  H   GLN A  60      -5.949  -6.161 -10.339  1.00  0.00           H  
ATOM    884  HA  GLN A  60      -7.438  -7.354 -12.397  1.00  0.00           H  
ATOM    885  HB2 GLN A  60      -6.061  -8.174 -10.026  1.00  0.00           H  
ATOM    886  HB3 GLN A  60      -7.699  -8.783  -9.888  1.00  0.00           H  
ATOM    887  HG2 GLN A  60      -5.788  -9.235 -12.227  1.00  0.00           H  
ATOM    888  HG3 GLN A  60      -6.303 -10.435 -11.057  1.00  0.00           H  
ATOM    889 HE21 GLN A  60      -6.709  -9.464 -14.102  1.00  0.00           H  
ATOM    890 HE22 GLN A  60      -8.341  -9.946 -14.428  1.00  0.00           H  
ATOM    891  N   ARG A  61      -9.026  -5.873 -10.024  1.00  0.00           N  
ATOM    892  CA  ARG A  61     -10.329  -5.461  -9.530  1.00  0.00           C  
ATOM    893  C   ARG A  61     -10.234  -4.086  -8.865  1.00  0.00           C  
ATOM    894  O   ARG A  61     -10.427  -3.962  -7.657  1.00  0.00           O  
ATOM    895  CB  ARG A  61     -10.880  -6.470  -8.521  1.00  0.00           C  
ATOM    896  CG  ARG A  61      -9.816  -6.854  -7.491  1.00  0.00           C  
ATOM    897  CD  ARG A  61      -9.768  -8.369  -7.289  1.00  0.00           C  
ATOM    898  NE  ARG A  61      -9.128  -8.688  -5.993  1.00  0.00           N  
ATOM    899  CZ  ARG A  61      -8.962  -9.941  -5.519  1.00  0.00           C  
ATOM    900  NH1 ARG A  61      -9.388 -11.005  -6.231  1.00  0.00           N  
ATOM    901  NH2 ARG A  61      -8.377 -10.109  -4.348  1.00  0.00           N  
ATOM    902  H   ARG A  61      -8.253  -5.356  -9.658  1.00  0.00           H  
ATOM    903  HA  ARG A  61     -10.964  -5.426 -10.415  1.00  0.00           H  
ATOM    904  HB2 ARG A  61     -11.747  -6.046  -8.013  1.00  0.00           H  
ATOM    905  HB3 ARG A  61     -11.223  -7.363  -9.044  1.00  0.00           H  
ATOM    906  HG2 ARG A  61      -8.840  -6.496  -7.821  1.00  0.00           H  
ATOM    907  HG3 ARG A  61     -10.030  -6.363  -6.541  1.00  0.00           H  
ATOM    908  HD2 ARG A  61     -10.778  -8.780  -7.316  1.00  0.00           H  
ATOM    909  HD3 ARG A  61      -9.213  -8.836  -8.103  1.00  0.00           H  
ATOM    910  HE  ARG A  61      -8.798  -7.927  -5.434  1.00  0.00           H  
ATOM    911 HH11 ARG A  61      -9.831 -10.869  -7.118  1.00  0.00           H  
ATOM    912 HH12 ARG A  61      -9.261 -11.930  -5.873  1.00  0.00           H  
ATOM    913 HH21 ARG A  61      -8.216 -11.002  -3.926  1.00  0.00           H  
ATOM    914  N   ALA A  62      -9.938  -3.088  -9.684  1.00  0.00           N  
ATOM    915  CA  ALA A  62      -9.815  -1.727  -9.191  1.00  0.00           C  
ATOM    916  C   ALA A  62     -11.187  -1.230  -8.730  1.00  0.00           C  
ATOM    917  O   ALA A  62     -11.293  -0.166  -8.123  1.00  0.00           O  
ATOM    918  CB  ALA A  62      -9.211  -0.840 -10.283  1.00  0.00           C  
ATOM    919  H   ALA A  62      -9.783  -3.197 -10.666  1.00  0.00           H  
ATOM    920  HA  ALA A  62      -9.137  -1.743  -8.338  1.00  0.00           H  
ATOM    921  HB1 ALA A  62      -9.619  -1.129 -11.252  1.00  0.00           H  
ATOM    922  HB2 ALA A  62      -9.456   0.202 -10.081  1.00  0.00           H  
ATOM    923  HB3 ALA A  62      -8.128  -0.964 -10.293  1.00  0.00           H  
ATOM    924  N   MET A  63     -12.202  -2.025  -9.036  1.00  0.00           N  
ATOM    925  CA  MET A  63     -13.562  -1.680  -8.660  1.00  0.00           C  
ATOM    926  C   MET A  63     -13.969  -2.385  -7.365  1.00  0.00           C  
ATOM    927  O   MET A  63     -15.147  -2.410  -7.011  1.00  0.00           O  
ATOM    928  CB  MET A  63     -14.520  -2.082  -9.783  1.00  0.00           C  
ATOM    929  CG  MET A  63     -14.704  -3.601  -9.829  1.00  0.00           C  
ATOM    930  SD  MET A  63     -16.394  -4.023  -9.442  1.00  0.00           S  
ATOM    931  CE  MET A  63     -16.749  -5.145 -10.784  1.00  0.00           C  
ATOM    932  H   MET A  63     -12.106  -2.889  -9.530  1.00  0.00           H  
ATOM    933  HA  MET A  63     -13.559  -0.600  -8.509  1.00  0.00           H  
ATOM    934  HB2 MET A  63     -15.486  -1.600  -9.633  1.00  0.00           H  
ATOM    935  HB3 MET A  63     -14.133  -1.730 -10.740  1.00  0.00           H  
ATOM    936  HG2 MET A  63     -14.443  -3.977 -10.818  1.00  0.00           H  
ATOM    937  HG3 MET A  63     -14.029  -4.078  -9.118  1.00  0.00           H  
ATOM    938  HE1 MET A  63     -15.917  -5.143 -11.489  1.00  0.00           H  
ATOM    939  HE2 MET A  63     -16.888  -6.151 -10.390  1.00  0.00           H  
ATOM    940  HE3 MET A  63     -17.657  -4.825 -11.295  1.00  0.00           H  
ATOM    941  N   ILE A  64     -12.971  -2.940  -6.692  1.00  0.00           N  
ATOM    942  CA  ILE A  64     -13.210  -3.643  -5.443  1.00  0.00           C  
ATOM    943  C   ILE A  64     -12.795  -2.750  -4.272  1.00  0.00           C  
ATOM    944  O   ILE A  64     -13.109  -3.045  -3.120  1.00  0.00           O  
ATOM    945  CB  ILE A  64     -12.514  -5.005  -5.454  1.00  0.00           C  
ATOM    946  CG1 ILE A  64     -13.372  -6.053  -6.167  1.00  0.00           C  
ATOM    947  CG2 ILE A  64     -12.138  -5.440  -4.036  1.00  0.00           C  
ATOM    948  CD1 ILE A  64     -12.650  -7.401  -6.230  1.00  0.00           C  
ATOM    949  H   ILE A  64     -12.016  -2.914  -6.987  1.00  0.00           H  
ATOM    950  HA  ILE A  64     -14.282  -3.829  -5.373  1.00  0.00           H  
ATOM    951  HB  ILE A  64     -11.587  -4.911  -6.019  1.00  0.00           H  
ATOM    952 HG12 ILE A  64     -14.321  -6.169  -5.643  1.00  0.00           H  
ATOM    953 HG13 ILE A  64     -13.604  -5.713  -7.176  1.00  0.00           H  
ATOM    954 HG21 ILE A  64     -12.962  -5.219  -3.358  1.00  0.00           H  
ATOM    955 HG22 ILE A  64     -11.937  -6.512  -4.026  1.00  0.00           H  
ATOM    956 HG23 ILE A  64     -11.248  -4.900  -3.715  1.00  0.00           H  
ATOM    957 HD11 ILE A  64     -11.640  -7.291  -5.836  1.00  0.00           H  
ATOM    958 HD12 ILE A  64     -13.195  -8.133  -5.635  1.00  0.00           H  
ATOM    959 HD13 ILE A  64     -12.601  -7.738  -7.266  1.00  0.00           H  
ATOM    960  N   LEU A  65     -12.097  -1.675  -4.608  1.00  0.00           N  
ATOM    961  CA  LEU A  65     -11.636  -0.737  -3.599  1.00  0.00           C  
ATOM    962  C   LEU A  65     -12.372   0.593  -3.771  1.00  0.00           C  
ATOM    963  O   LEU A  65     -12.786   0.939  -4.876  1.00  0.00           O  
ATOM    964  CB  LEU A  65     -10.112  -0.607  -3.644  1.00  0.00           C  
ATOM    965  CG  LEU A  65      -9.380  -1.603  -4.546  1.00  0.00           C  
ATOM    966  CD1 LEU A  65      -7.864  -1.447  -4.419  1.00  0.00           C  
ATOM    967  CD2 LEU A  65      -9.835  -3.036  -4.262  1.00  0.00           C  
ATOM    968  H   LEU A  65     -11.846  -1.442  -5.547  1.00  0.00           H  
ATOM    969  HA  LEU A  65     -11.895  -1.152  -2.624  1.00  0.00           H  
ATOM    970  HB2 LEU A  65      -9.863   0.402  -3.973  1.00  0.00           H  
ATOM    971  HB3 LEU A  65      -9.727  -0.715  -2.630  1.00  0.00           H  
ATOM    972  HG  LEU A  65      -9.641  -1.382  -5.581  1.00  0.00           H  
ATOM    973 HD11 LEU A  65      -7.622  -0.404  -4.216  1.00  0.00           H  
ATOM    974 HD12 LEU A  65      -7.502  -2.069  -3.600  1.00  0.00           H  
ATOM    975 HD13 LEU A  65      -7.387  -1.757  -5.349  1.00  0.00           H  
ATOM    976 HD21 LEU A  65     -10.572  -3.031  -3.459  1.00  0.00           H  
ATOM    977 HD22 LEU A  65     -10.279  -3.462  -5.162  1.00  0.00           H  
ATOM    978 HD23 LEU A  65      -8.976  -3.637  -3.962  1.00  0.00           H  
ATOM    979  N   GLY A  66     -12.512   1.303  -2.661  1.00  0.00           N  
ATOM    980  CA  GLY A  66     -13.191   2.587  -2.675  1.00  0.00           C  
ATOM    981  C   GLY A  66     -13.230   3.203  -1.275  1.00  0.00           C  
ATOM    982  O   GLY A  66     -14.280   3.232  -0.634  1.00  0.00           O  
ATOM    983  H   GLY A  66     -12.173   1.014  -1.766  1.00  0.00           H  
ATOM    984  HA2 GLY A  66     -12.681   3.265  -3.360  1.00  0.00           H  
ATOM    985  HA3 GLY A  66     -14.207   2.462  -3.049  1.00  0.00           H  
ATOM    986  N   LYS A  67     -12.073   3.679  -0.840  1.00  0.00           N  
ATOM    987  CA  LYS A  67     -11.961   4.292   0.472  1.00  0.00           C  
ATOM    988  C   LYS A  67     -11.667   5.785   0.310  1.00  0.00           C  
ATOM    989  O   LYS A  67     -11.665   6.530   1.288  1.00  0.00           O  
ATOM    990  CB  LYS A  67     -10.929   3.550   1.324  1.00  0.00           C  
ATOM    991  CG  LYS A  67     -11.203   3.750   2.816  1.00  0.00           C  
ATOM    992  CD  LYS A  67     -12.493   3.044   3.236  1.00  0.00           C  
ATOM    993  CE  LYS A  67     -13.474   4.028   3.877  1.00  0.00           C  
ATOM    994  NZ  LYS A  67     -14.128   3.415   5.055  1.00  0.00           N  
ATOM    995  H   LYS A  67     -11.223   3.652  -1.367  1.00  0.00           H  
ATOM    996  HA  LYS A  67     -12.926   4.182   0.967  1.00  0.00           H  
ATOM    997  HB2 LYS A  67     -10.951   2.487   1.086  1.00  0.00           H  
ATOM    998  HB3 LYS A  67      -9.928   3.909   1.083  1.00  0.00           H  
ATOM    999  HG2 LYS A  67     -10.366   3.364   3.398  1.00  0.00           H  
ATOM   1000  HG3 LYS A  67     -11.279   4.815   3.036  1.00  0.00           H  
ATOM   1001  HD2 LYS A  67     -12.957   2.578   2.366  1.00  0.00           H  
ATOM   1002  HD3 LYS A  67     -12.262   2.245   3.940  1.00  0.00           H  
ATOM   1003  HE2 LYS A  67     -12.945   4.933   4.178  1.00  0.00           H  
ATOM   1004  HE3 LYS A  67     -14.228   4.326   3.149  1.00  0.00           H  
ATOM   1005  HZ1 LYS A  67     -14.528   4.112   5.673  1.00  0.00           H  
ATOM   1006  HZ2 LYS A  67     -14.882   2.792   4.788  1.00  0.00           H  
ATOM   1007  N   SER A  68     -11.425   6.176  -0.932  1.00  0.00           N  
ATOM   1008  CA  SER A  68     -11.129   7.566  -1.235  1.00  0.00           C  
ATOM   1009  C   SER A  68     -11.476   7.869  -2.694  1.00  0.00           C  
ATOM   1010  O   SER A  68     -10.924   8.794  -3.288  1.00  0.00           O  
ATOM   1011  CB  SER A  68      -9.659   7.889  -0.961  1.00  0.00           C  
ATOM   1012  OG  SER A  68      -9.500   9.161  -0.337  1.00  0.00           O  
ATOM   1013  H   SER A  68     -11.428   5.563  -1.722  1.00  0.00           H  
ATOM   1014  HA  SER A  68     -11.760   8.148  -0.563  1.00  0.00           H  
ATOM   1015  HB2 SER A  68      -9.231   7.116  -0.322  1.00  0.00           H  
ATOM   1016  HB3 SER A  68      -9.103   7.873  -1.898  1.00  0.00           H  
ATOM   1017  HG  SER A  68      -8.607   9.546  -0.569  1.00  0.00           H  
ATOM   1018  N   GLY A  69     -12.388   7.071  -3.230  1.00  0.00           N  
ATOM   1019  CA  GLY A  69     -12.815   7.242  -4.608  1.00  0.00           C  
ATOM   1020  C   GLY A  69     -12.970   5.890  -5.306  1.00  0.00           C  
ATOM   1021  O   GLY A  69     -14.053   5.553  -5.781  1.00  0.00           O  
ATOM   1022  H   GLY A  69     -12.832   6.321  -2.740  1.00  0.00           H  
ATOM   1023  HA2 GLY A  69     -13.763   7.780  -4.635  1.00  0.00           H  
ATOM   1024  HA3 GLY A  69     -12.087   7.851  -5.145  1.00  0.00           H  
ATOM   1025  N   GLU A  70     -11.871   5.151  -5.346  1.00  0.00           N  
ATOM   1026  CA  GLU A  70     -11.871   3.843  -5.978  1.00  0.00           C  
ATOM   1027  C   GLU A  70     -10.496   3.186  -5.840  1.00  0.00           C  
ATOM   1028  O   GLU A  70     -10.356   2.163  -5.173  1.00  0.00           O  
ATOM   1029  CB  GLU A  70     -12.285   3.943  -7.447  1.00  0.00           C  
ATOM   1030  CG  GLU A  70     -12.882   2.623  -7.941  1.00  0.00           C  
ATOM   1031  CD  GLU A  70     -14.113   2.871  -8.814  1.00  0.00           C  
ATOM   1032  OE1 GLU A  70     -13.978   3.114 -10.022  1.00  0.00           O  
ATOM   1033  OE2 GLU A  70     -15.243   2.802  -8.195  1.00  0.00           O  
ATOM   1034  H   GLU A  70     -10.994   5.433  -4.957  1.00  0.00           H  
ATOM   1035  HA  GLU A  70     -12.615   3.259  -5.436  1.00  0.00           H  
ATOM   1036  HB2 GLU A  70     -13.015   4.744  -7.569  1.00  0.00           H  
ATOM   1037  HB3 GLU A  70     -11.420   4.206  -8.056  1.00  0.00           H  
ATOM   1038  HG2 GLU A  70     -12.133   2.072  -8.509  1.00  0.00           H  
ATOM   1039  HG3 GLU A  70     -13.155   2.002  -7.088  1.00  0.00           H  
ATOM   1040  HE2 GLU A  70     -15.790   3.616  -8.391  1.00  0.00           H  
ATOM   1041  N   LEU A  71      -9.514   3.803  -6.482  1.00  0.00           N  
ATOM   1042  CA  LEU A  71      -8.155   3.292  -6.439  1.00  0.00           C  
ATOM   1043  C   LEU A  71      -7.216   4.391  -5.938  1.00  0.00           C  
ATOM   1044  O   LEU A  71      -6.007   4.186  -5.848  1.00  0.00           O  
ATOM   1045  CB  LEU A  71      -7.756   2.716  -7.800  1.00  0.00           C  
ATOM   1046  CG  LEU A  71      -7.021   1.374  -7.771  1.00  0.00           C  
ATOM   1047  CD1 LEU A  71      -8.004   0.207  -7.880  1.00  0.00           C  
ATOM   1048  CD2 LEU A  71      -5.941   1.317  -8.853  1.00  0.00           C  
ATOM   1049  H   LEU A  71      -9.636   4.635  -7.023  1.00  0.00           H  
ATOM   1050  HA  LEU A  71      -8.137   2.470  -5.724  1.00  0.00           H  
ATOM   1051  HB2 LEU A  71      -8.657   2.601  -8.402  1.00  0.00           H  
ATOM   1052  HB3 LEU A  71      -7.123   3.443  -8.309  1.00  0.00           H  
ATOM   1053  HG  LEU A  71      -6.517   1.281  -6.808  1.00  0.00           H  
ATOM   1054 HD11 LEU A  71      -8.946   0.564  -8.299  1.00  0.00           H  
ATOM   1055 HD12 LEU A  71      -7.586  -0.561  -8.531  1.00  0.00           H  
ATOM   1056 HD13 LEU A  71      -8.183  -0.212  -6.890  1.00  0.00           H  
ATOM   1057 HD21 LEU A  71      -5.758   2.321  -9.237  1.00  0.00           H  
ATOM   1058 HD22 LEU A  71      -5.020   0.918  -8.427  1.00  0.00           H  
ATOM   1059 HD23 LEU A  71      -6.275   0.672  -9.666  1.00  0.00           H  
ATOM   1060  N   LYS A  72      -7.809   5.534  -5.625  1.00  0.00           N  
ATOM   1061  CA  LYS A  72      -7.042   6.666  -5.135  1.00  0.00           C  
ATOM   1062  C   LYS A  72      -6.166   6.214  -3.964  1.00  0.00           C  
ATOM   1063  O   LYS A  72      -4.982   6.543  -3.906  1.00  0.00           O  
ATOM   1064  CB  LYS A  72      -7.968   7.835  -4.795  1.00  0.00           C  
ATOM   1065  CG  LYS A  72      -7.840   8.955  -5.829  1.00  0.00           C  
ATOM   1066  CD  LYS A  72      -6.468   9.627  -5.743  1.00  0.00           C  
ATOM   1067  CE  LYS A  72      -6.510  11.036  -6.337  1.00  0.00           C  
ATOM   1068  NZ  LYS A  72      -5.145  11.493  -6.683  1.00  0.00           N  
ATOM   1069  H   LYS A  72      -8.794   5.692  -5.701  1.00  0.00           H  
ATOM   1070  HA  LYS A  72      -6.392   6.995  -5.945  1.00  0.00           H  
ATOM   1071  HB2 LYS A  72      -9.000   7.487  -4.756  1.00  0.00           H  
ATOM   1072  HB3 LYS A  72      -7.725   8.220  -3.805  1.00  0.00           H  
ATOM   1073  HG2 LYS A  72      -7.987   8.549  -6.830  1.00  0.00           H  
ATOM   1074  HG3 LYS A  72      -8.623   9.695  -5.668  1.00  0.00           H  
ATOM   1075  HD2 LYS A  72      -6.149   9.677  -4.702  1.00  0.00           H  
ATOM   1076  HD3 LYS A  72      -5.731   9.026  -6.274  1.00  0.00           H  
ATOM   1077  HE2 LYS A  72      -7.139  11.043  -7.228  1.00  0.00           H  
ATOM   1078  HE3 LYS A  72      -6.960  11.725  -5.623  1.00  0.00           H  
ATOM   1079  HZ1 LYS A  72      -4.718  12.019  -5.929  1.00  0.00           H  
ATOM   1080  HZ2 LYS A  72      -4.525  10.717  -6.887  1.00  0.00           H  
ATOM   1081  N   THR A  73      -6.783   5.468  -3.059  1.00  0.00           N  
ATOM   1082  CA  THR A  73      -6.074   4.968  -1.893  1.00  0.00           C  
ATOM   1083  C   THR A  73      -4.882   4.110  -2.321  1.00  0.00           C  
ATOM   1084  O   THR A  73      -3.781   4.263  -1.793  1.00  0.00           O  
ATOM   1085  CB  THR A  73      -7.078   4.218  -1.016  1.00  0.00           C  
ATOM   1086  OG1 THR A  73      -8.275   4.983  -1.126  1.00  0.00           O  
ATOM   1087  CG2 THR A  73      -6.726   4.291   0.471  1.00  0.00           C  
ATOM   1088  H   THR A  73      -7.746   5.204  -3.114  1.00  0.00           H  
ATOM   1089  HA  THR A  73      -5.675   5.819  -1.343  1.00  0.00           H  
ATOM   1090  HB  THR A  73      -7.183   3.182  -1.341  1.00  0.00           H  
ATOM   1091  HG1 THR A  73      -9.017   4.409  -1.474  1.00  0.00           H  
ATOM   1092 HG21 THR A  73      -5.652   4.153   0.597  1.00  0.00           H  
ATOM   1093 HG22 THR A  73      -7.016   5.264   0.866  1.00  0.00           H  
ATOM   1094 HG23 THR A  73      -7.258   3.507   1.010  1.00  0.00           H  
ATOM   1095  N   TRP A  74      -5.140   3.226  -3.273  1.00  0.00           N  
ATOM   1096  CA  TRP A  74      -4.102   2.344  -3.778  1.00  0.00           C  
ATOM   1097  C   TRP A  74      -2.977   3.213  -4.343  1.00  0.00           C  
ATOM   1098  O   TRP A  74      -1.809   3.018  -4.009  1.00  0.00           O  
ATOM   1099  CB  TRP A  74      -4.669   1.359  -4.803  1.00  0.00           C  
ATOM   1100  CG  TRP A  74      -3.629   0.815  -5.784  1.00  0.00           C  
ATOM   1101  CD1 TRP A  74      -2.936  -0.329  -5.701  1.00  0.00           C  
ATOM   1102  CD2 TRP A  74      -3.190   1.442  -7.007  1.00  0.00           C  
ATOM   1103  NE1 TRP A  74      -2.086  -0.485  -6.777  1.00  0.00           N  
ATOM   1104  CE2 TRP A  74      -2.245   0.627  -7.596  1.00  0.00           C  
ATOM   1105  CE3 TRP A  74      -3.578   2.658  -7.596  1.00  0.00           C  
ATOM   1106  CZ2 TRP A  74      -1.610   0.939  -8.804  1.00  0.00           C  
ATOM   1107  CZ3 TRP A  74      -2.933   2.956  -8.803  1.00  0.00           C  
ATOM   1108  CH2 TRP A  74      -1.980   2.145  -9.409  1.00  0.00           C  
ATOM   1109  H   TRP A  74      -6.038   3.108  -3.698  1.00  0.00           H  
ATOM   1110  HA  TRP A  74      -3.731   1.752  -2.941  1.00  0.00           H  
ATOM   1111  HB2 TRP A  74      -5.127   0.524  -4.273  1.00  0.00           H  
ATOM   1112  HB3 TRP A  74      -5.461   1.853  -5.366  1.00  0.00           H  
ATOM   1113  HD1 TRP A  74      -3.032  -1.047  -4.886  1.00  0.00           H  
ATOM   1114  HE1 TRP A  74      -1.414  -1.324  -6.952  1.00  0.00           H  
ATOM   1115  HE3 TRP A  74      -4.321   3.320  -7.151  1.00  0.00           H  
ATOM   1116  HZ2 TRP A  74      -0.866   0.277  -9.250  1.00  0.00           H  
ATOM   1117  HZ3 TRP A  74      -3.198   3.888  -9.302  1.00  0.00           H  
ATOM   1118  HH2 TRP A  74      -1.524   2.448 -10.352  1.00  0.00           H  
ATOM   1119  N   GLY A  75      -3.367   4.154  -5.190  1.00  0.00           N  
ATOM   1120  CA  GLY A  75      -2.406   5.054  -5.805  1.00  0.00           C  
ATOM   1121  C   GLY A  75      -1.306   5.440  -4.814  1.00  0.00           C  
ATOM   1122  O   GLY A  75      -0.121   5.357  -5.134  1.00  0.00           O  
ATOM   1123  H   GLY A  75      -4.319   4.306  -5.456  1.00  0.00           H  
ATOM   1124  HA2 GLY A  75      -1.963   4.576  -6.678  1.00  0.00           H  
ATOM   1125  HA3 GLY A  75      -2.916   5.951  -6.156  1.00  0.00           H  
ATOM   1126  N   LEU A  76      -1.736   5.854  -3.632  1.00  0.00           N  
ATOM   1127  CA  LEU A  76      -0.802   6.253  -2.593  1.00  0.00           C  
ATOM   1128  C   LEU A  76       0.022   5.039  -2.160  1.00  0.00           C  
ATOM   1129  O   LEU A  76       1.227   5.148  -1.942  1.00  0.00           O  
ATOM   1130  CB  LEU A  76      -1.542   6.936  -1.441  1.00  0.00           C  
ATOM   1131  CG  LEU A  76      -2.219   8.267  -1.775  1.00  0.00           C  
ATOM   1132  CD1 LEU A  76      -1.653   8.862  -3.065  1.00  0.00           C  
ATOM   1133  CD2 LEU A  76      -3.740   8.109  -1.835  1.00  0.00           C  
ATOM   1134  H   LEU A  76      -2.702   5.918  -3.379  1.00  0.00           H  
ATOM   1135  HA  LEU A  76      -0.128   6.991  -3.026  1.00  0.00           H  
ATOM   1136  HB2 LEU A  76      -2.301   6.250  -1.064  1.00  0.00           H  
ATOM   1137  HB3 LEU A  76      -0.834   7.105  -0.630  1.00  0.00           H  
ATOM   1138  HG  LEU A  76      -2.000   8.972  -0.972  1.00  0.00           H  
ATOM   1139 HD11 LEU A  76      -1.751   8.137  -3.873  1.00  0.00           H  
ATOM   1140 HD12 LEU A  76      -2.204   9.767  -3.321  1.00  0.00           H  
ATOM   1141 HD13 LEU A  76      -0.600   9.106  -2.922  1.00  0.00           H  
ATOM   1142 HD21 LEU A  76      -3.994   7.049  -1.848  1.00  0.00           H  
ATOM   1143 HD22 LEU A  76      -4.189   8.581  -0.961  1.00  0.00           H  
ATOM   1144 HD23 LEU A  76      -4.119   8.585  -2.740  1.00  0.00           H  
ATOM   1145  N   VAL A  77      -0.662   3.909  -2.047  1.00  0.00           N  
ATOM   1146  CA  VAL A  77      -0.008   2.676  -1.644  1.00  0.00           C  
ATOM   1147  C   VAL A  77       0.919   2.205  -2.766  1.00  0.00           C  
ATOM   1148  O   VAL A  77       2.116   2.021  -2.552  1.00  0.00           O  
ATOM   1149  CB  VAL A  77      -1.057   1.631  -1.256  1.00  0.00           C  
ATOM   1150  CG1 VAL A  77      -1.399   0.730  -2.445  1.00  0.00           C  
ATOM   1151  CG2 VAL A  77      -0.588   0.802  -0.059  1.00  0.00           C  
ATOM   1152  H   VAL A  77      -1.643   3.829  -2.226  1.00  0.00           H  
ATOM   1153  HA  VAL A  77       0.592   2.895  -0.762  1.00  0.00           H  
ATOM   1154  HB  VAL A  77      -1.964   2.159  -0.964  1.00  0.00           H  
ATOM   1155 HG11 VAL A  77      -0.486   0.479  -2.985  1.00  0.00           H  
ATOM   1156 HG12 VAL A  77      -1.872  -0.183  -2.085  1.00  0.00           H  
ATOM   1157 HG13 VAL A  77      -2.084   1.254  -3.112  1.00  0.00           H  
ATOM   1158 HG21 VAL A  77       0.272   1.287   0.404  1.00  0.00           H  
ATOM   1159 HG22 VAL A  77      -1.396   0.726   0.669  1.00  0.00           H  
ATOM   1160 HG23 VAL A  77      -0.306  -0.195  -0.394  1.00  0.00           H  
ATOM   1161  N   LEU A  78       0.330   2.022  -3.939  1.00  0.00           N  
ATOM   1162  CA  LEU A  78       1.089   1.576  -5.096  1.00  0.00           C  
ATOM   1163  C   LEU A  78       1.984   2.716  -5.584  1.00  0.00           C  
ATOM   1164  O   LEU A  78       3.206   2.575  -5.627  1.00  0.00           O  
ATOM   1165  CB  LEU A  78       0.151   1.027  -6.172  1.00  0.00           C  
ATOM   1166  CG  LEU A  78       0.704  -0.118  -7.024  1.00  0.00           C  
ATOM   1167  CD1 LEU A  78       1.968   0.315  -7.769  1.00  0.00           C  
ATOM   1168  CD2 LEU A  78       0.938  -1.369  -6.175  1.00  0.00           C  
ATOM   1169  H   LEU A  78      -0.644   2.173  -4.106  1.00  0.00           H  
ATOM   1170  HA  LEU A  78       1.724   0.752  -4.771  1.00  0.00           H  
ATOM   1171  HB2 LEU A  78      -0.764   0.684  -5.689  1.00  0.00           H  
ATOM   1172  HB3 LEU A  78      -0.127   1.846  -6.836  1.00  0.00           H  
ATOM   1173  HG  LEU A  78      -0.042  -0.375  -7.777  1.00  0.00           H  
ATOM   1174 HD11 LEU A  78       2.289   1.290  -7.404  1.00  0.00           H  
ATOM   1175 HD12 LEU A  78       2.759  -0.416  -7.597  1.00  0.00           H  
ATOM   1176 HD13 LEU A  78       1.757   0.377  -8.837  1.00  0.00           H  
ATOM   1177 HD21 LEU A  78       0.939  -1.097  -5.120  1.00  0.00           H  
ATOM   1178 HD22 LEU A  78       0.143  -2.091  -6.364  1.00  0.00           H  
ATOM   1179 HD23 LEU A  78       1.900  -1.811  -6.437  1.00  0.00           H  
ATOM   1180  N   GLY A  79       1.343   3.820  -5.938  1.00  0.00           N  
ATOM   1181  CA  GLY A  79       2.066   4.983  -6.421  1.00  0.00           C  
ATOM   1182  C   GLY A  79       3.398   5.146  -5.685  1.00  0.00           C  
ATOM   1183  O   GLY A  79       4.369   5.641  -6.254  1.00  0.00           O  
ATOM   1184  H   GLY A  79       0.349   3.926  -5.900  1.00  0.00           H  
ATOM   1185  HA2 GLY A  79       2.248   4.884  -7.492  1.00  0.00           H  
ATOM   1186  HA3 GLY A  79       1.458   5.877  -6.283  1.00  0.00           H  
ATOM   1187  N   ALA A  80       3.399   4.720  -4.431  1.00  0.00           N  
ATOM   1188  CA  ALA A  80       4.595   4.812  -3.611  1.00  0.00           C  
ATOM   1189  C   ALA A  80       5.644   3.827  -4.133  1.00  0.00           C  
ATOM   1190  O   ALA A  80       6.807   4.188  -4.307  1.00  0.00           O  
ATOM   1191  CB  ALA A  80       4.232   4.554  -2.147  1.00  0.00           C  
ATOM   1192  H   ALA A  80       2.605   4.318  -3.975  1.00  0.00           H  
ATOM   1193  HA  ALA A  80       4.984   5.826  -3.703  1.00  0.00           H  
ATOM   1194  HB1 ALA A  80       3.177   4.779  -1.990  1.00  0.00           H  
ATOM   1195  HB2 ALA A  80       4.421   3.509  -1.904  1.00  0.00           H  
ATOM   1196  HB3 ALA A  80       4.839   5.192  -1.504  1.00  0.00           H  
ATOM   1197  N   LEU A  81       5.194   2.604  -4.369  1.00  0.00           N  
ATOM   1198  CA  LEU A  81       6.079   1.564  -4.868  1.00  0.00           C  
ATOM   1199  C   LEU A  81       6.819   2.081  -6.103  1.00  0.00           C  
ATOM   1200  O   LEU A  81       8.022   1.869  -6.244  1.00  0.00           O  
ATOM   1201  CB  LEU A  81       5.301   0.270  -5.113  1.00  0.00           C  
ATOM   1202  CG  LEU A  81       5.813  -0.615  -6.251  1.00  0.00           C  
ATOM   1203  CD1 LEU A  81       7.109  -1.323  -5.854  1.00  0.00           C  
ATOM   1204  CD2 LEU A  81       4.736  -1.603  -6.704  1.00  0.00           C  
ATOM   1205  H   LEU A  81       4.247   2.318  -4.225  1.00  0.00           H  
ATOM   1206  HA  LEU A  81       6.812   1.357  -4.088  1.00  0.00           H  
ATOM   1207  HB2 LEU A  81       5.308  -0.315  -4.193  1.00  0.00           H  
ATOM   1208  HB3 LEU A  81       4.262   0.528  -5.318  1.00  0.00           H  
ATOM   1209  HG  LEU A  81       6.043   0.024  -7.103  1.00  0.00           H  
ATOM   1210 HD11 LEU A  81       7.297  -1.169  -4.791  1.00  0.00           H  
ATOM   1211 HD12 LEU A  81       7.017  -2.391  -6.055  1.00  0.00           H  
ATOM   1212 HD13 LEU A  81       7.938  -0.915  -6.433  1.00  0.00           H  
ATOM   1213 HD21 LEU A  81       3.815  -1.415  -6.152  1.00  0.00           H  
ATOM   1214 HD22 LEU A  81       4.552  -1.475  -7.771  1.00  0.00           H  
ATOM   1215 HD23 LEU A  81       5.073  -2.621  -6.512  1.00  0.00           H  
ATOM   1216  N   LYS A  82       6.068   2.748  -6.967  1.00  0.00           N  
ATOM   1217  CA  LYS A  82       6.637   3.296  -8.187  1.00  0.00           C  
ATOM   1218  C   LYS A  82       7.574   4.452  -7.832  1.00  0.00           C  
ATOM   1219  O   LYS A  82       8.484   4.775  -8.595  1.00  0.00           O  
ATOM   1220  CB  LYS A  82       5.530   3.682  -9.169  1.00  0.00           C  
ATOM   1221  CG  LYS A  82       5.259   2.550 -10.163  1.00  0.00           C  
ATOM   1222  CD  LYS A  82       3.997   1.775  -9.781  1.00  0.00           C  
ATOM   1223  CE  LYS A  82       4.347   0.384  -9.248  1.00  0.00           C  
ATOM   1224  NZ  LYS A  82       5.563  -0.134  -9.913  1.00  0.00           N  
ATOM   1225  H   LYS A  82       5.090   2.916  -6.845  1.00  0.00           H  
ATOM   1226  HA  LYS A  82       7.224   2.507  -8.656  1.00  0.00           H  
ATOM   1227  HB2 LYS A  82       4.617   3.915  -8.621  1.00  0.00           H  
ATOM   1228  HB3 LYS A  82       5.816   4.584  -9.709  1.00  0.00           H  
ATOM   1229  HG2 LYS A  82       5.149   2.961 -11.166  1.00  0.00           H  
ATOM   1230  HG3 LYS A  82       6.113   1.872 -10.188  1.00  0.00           H  
ATOM   1231  HD2 LYS A  82       3.441   2.329  -9.024  1.00  0.00           H  
ATOM   1232  HD3 LYS A  82       3.346   1.682 -10.650  1.00  0.00           H  
ATOM   1233  HE2 LYS A  82       4.506   0.430  -8.170  1.00  0.00           H  
ATOM   1234  HE3 LYS A  82       3.514  -0.298  -9.418  1.00  0.00           H  
ATOM   1235  HZ1 LYS A  82       6.127  -0.699  -9.287  1.00  0.00           H  
ATOM   1236  HZ2 LYS A  82       5.340  -0.717 -10.712  1.00  0.00           H  
ATOM   1237  N   ALA A  83       7.320   5.044  -6.674  1.00  0.00           N  
ATOM   1238  CA  ALA A  83       8.130   6.157  -6.209  1.00  0.00           C  
ATOM   1239  C   ALA A  83       9.521   5.646  -5.826  1.00  0.00           C  
ATOM   1240  O   ALA A  83      10.519   6.331  -6.043  1.00  0.00           O  
ATOM   1241  CB  ALA A  83       7.423   6.851  -5.043  1.00  0.00           C  
ATOM   1242  H   ALA A  83       6.579   4.775  -6.059  1.00  0.00           H  
ATOM   1243  HA  ALA A  83       8.226   6.865  -7.033  1.00  0.00           H  
ATOM   1244  HB1 ALA A  83       6.355   6.637  -5.087  1.00  0.00           H  
ATOM   1245  HB2 ALA A  83       7.829   6.484  -4.101  1.00  0.00           H  
ATOM   1246  HB3 ALA A  83       7.580   7.928  -5.112  1.00  0.00           H  
ATOM   1247  N   ALA A  84       9.541   4.447  -5.263  1.00  0.00           N  
ATOM   1248  CA  ALA A  84      10.792   3.836  -4.848  1.00  0.00           C  
ATOM   1249  C   ALA A  84      11.666   3.587  -6.079  1.00  0.00           C  
ATOM   1250  O   ALA A  84      12.862   3.874  -6.064  1.00  0.00           O  
ATOM   1251  CB  ALA A  84      10.500   2.551  -4.071  1.00  0.00           C  
ATOM   1252  H   ALA A  84       8.724   3.896  -5.090  1.00  0.00           H  
ATOM   1253  HA  ALA A  84      11.301   4.538  -4.187  1.00  0.00           H  
ATOM   1254  HB1 ALA A  84       9.731   1.979  -4.591  1.00  0.00           H  
ATOM   1255  HB2 ALA A  84      11.410   1.955  -4.000  1.00  0.00           H  
ATOM   1256  HB3 ALA A  84      10.151   2.803  -3.070  1.00  0.00           H  
ATOM   1257  N   ARG A  85      11.035   3.056  -7.116  1.00  0.00           N  
ATOM   1258  CA  ARG A  85      11.741   2.766  -8.353  1.00  0.00           C  
ATOM   1259  C   ARG A  85      12.266   4.059  -8.980  1.00  0.00           C  
ATOM   1260  O   ARG A  85      13.332   4.066  -9.594  1.00  0.00           O  
ATOM   1261  CB  ARG A  85      10.827   2.055  -9.354  1.00  0.00           C  
ATOM   1262  CG  ARG A  85      11.529   0.844  -9.972  1.00  0.00           C  
ATOM   1263  CD  ARG A  85      10.511  -0.186 -10.465  1.00  0.00           C  
ATOM   1264  NE  ARG A  85      11.202  -1.266 -11.204  1.00  0.00           N  
ATOM   1265  CZ  ARG A  85      10.566  -2.259 -11.863  1.00  0.00           C  
ATOM   1266  NH1 ARG A  85       9.218  -2.316 -11.880  1.00  0.00           N  
ATOM   1267  NH2 ARG A  85      11.284  -3.172 -12.490  1.00  0.00           N  
ATOM   1268  H   ARG A  85      10.062   2.826  -7.120  1.00  0.00           H  
ATOM   1269  HA  ARG A  85      12.561   2.111  -8.059  1.00  0.00           H  
ATOM   1270  HB2 ARG A  85       9.913   1.735  -8.854  1.00  0.00           H  
ATOM   1271  HB3 ARG A  85      10.533   2.750 -10.140  1.00  0.00           H  
ATOM   1272  HG2 ARG A  85      12.156   1.168 -10.803  1.00  0.00           H  
ATOM   1273  HG3 ARG A  85      12.188   0.386  -9.235  1.00  0.00           H  
ATOM   1274  HD2 ARG A  85       9.966  -0.605  -9.619  1.00  0.00           H  
ATOM   1275  HD3 ARG A  85       9.777   0.295 -11.110  1.00  0.00           H  
ATOM   1276  HE  ARG A  85      12.202  -1.261 -11.216  1.00  0.00           H  
ATOM   1277 HH11 ARG A  85       8.682  -1.620 -11.402  1.00  0.00           H  
ATOM   1278 HH12 ARG A  85       8.755  -3.055 -12.370  1.00  0.00           H  
ATOM   1279 HH21 ARG A  85      10.892  -3.938 -13.000  1.00  0.00           H  
ATOM   1280  N   GLU A  86      11.493   5.120  -8.805  1.00  0.00           N  
ATOM   1281  CA  GLU A  86      11.867   6.416  -9.347  1.00  0.00           C  
ATOM   1282  C   GLU A  86      12.941   7.066  -8.473  1.00  0.00           C  
ATOM   1283  O   GLU A  86      13.696   7.917  -8.941  1.00  0.00           O  
ATOM   1284  CB  GLU A  86      10.645   7.327  -9.483  1.00  0.00           C  
ATOM   1285  CG  GLU A  86      10.519   8.258  -8.275  1.00  0.00           C  
ATOM   1286  CD  GLU A  86      11.047   9.656  -8.603  1.00  0.00           C  
ATOM   1287  OE1 GLU A  86      10.270  10.534  -9.007  1.00  0.00           O  
ATOM   1288  OE2 GLU A  86      12.315   9.815  -8.424  1.00  0.00           O  
ATOM   1289  H   GLU A  86      10.627   5.106  -8.305  1.00  0.00           H  
ATOM   1290  HA  GLU A  86      12.271   6.210 -10.338  1.00  0.00           H  
ATOM   1291  HB2 GLU A  86      10.727   7.917 -10.395  1.00  0.00           H  
ATOM   1292  HB3 GLU A  86       9.744   6.721  -9.575  1.00  0.00           H  
ATOM   1293  HG2 GLU A  86       9.474   8.323  -7.969  1.00  0.00           H  
ATOM   1294  HG3 GLU A  86      11.073   7.844  -7.433  1.00  0.00           H  
ATOM   1295  HE2 GLU A  86      12.521  10.783  -8.277  1.00  0.00           H  
ATOM   1296  N   GLU A  87      12.976   6.641  -7.219  1.00  0.00           N  
ATOM   1297  CA  GLU A  87      13.946   7.171  -6.275  1.00  0.00           C  
ATOM   1298  C   GLU A  87      13.624   8.631  -5.948  1.00  0.00           C  
ATOM   1299  O   GLU A  87      14.152   9.544  -6.582  1.00  0.00           O  
ATOM   1300  CB  GLU A  87      15.370   7.032  -6.816  1.00  0.00           C  
ATOM   1301  CG  GLU A  87      16.139   5.946  -6.061  1.00  0.00           C  
ATOM   1302  CD  GLU A  87      17.197   6.561  -5.142  1.00  0.00           C  
ATOM   1303  OE1 GLU A  87      17.140   7.765  -4.851  1.00  0.00           O  
ATOM   1304  OE2 GLU A  87      18.101   5.741  -4.726  1.00  0.00           O  
ATOM   1305  H   GLU A  87      12.359   5.949  -6.846  1.00  0.00           H  
ATOM   1306  HA  GLU A  87      13.842   6.560  -5.379  1.00  0.00           H  
ATOM   1307  HB2 GLU A  87      15.338   6.788  -7.878  1.00  0.00           H  
ATOM   1308  HB3 GLU A  87      15.893   7.984  -6.724  1.00  0.00           H  
ATOM   1309  HG2 GLU A  87      15.445   5.346  -5.472  1.00  0.00           H  
ATOM   1310  HG3 GLU A  87      16.618   5.273  -6.772  1.00  0.00           H  
ATOM   1311  HE2 GLU A  87      18.999   6.021  -5.065  1.00  0.00           H  
TER    1312      GLU A  87                                                      
ENDMDL                                                                          
MODEL        2                                                                  
ATOM      1  N   GLY A   1      12.200  -6.822  11.685  1.00  0.00           N  
ATOM      2  CA  GLY A   1      10.965  -7.323  11.106  1.00  0.00           C  
ATOM      3  C   GLY A   1       9.795  -6.387  11.415  1.00  0.00           C  
ATOM      4  O   GLY A   1       8.781  -6.403  10.719  1.00  0.00           O  
ATOM      5  H1  GLY A   1      12.201  -6.753  12.682  1.00  0.00           H  
ATOM      6  HA2 GLY A   1      11.080  -7.424  10.027  1.00  0.00           H  
ATOM      7  HA3 GLY A   1      10.752  -8.318  11.498  1.00  0.00           H  
ATOM      8  N   GLU A   2       9.975  -5.592  12.460  1.00  0.00           N  
ATOM      9  CA  GLU A   2       8.947  -4.650  12.870  1.00  0.00           C  
ATOM     10  C   GLU A   2       8.630  -3.681  11.729  1.00  0.00           C  
ATOM     11  O   GLU A   2       7.677  -2.908  11.814  1.00  0.00           O  
ATOM     12  CB  GLU A   2       9.369  -3.893  14.130  1.00  0.00           C  
ATOM     13  CG  GLU A   2       8.433  -4.209  15.299  1.00  0.00           C  
ATOM     14  CD  GLU A   2       8.639  -5.643  15.793  1.00  0.00           C  
ATOM     15  OE1 GLU A   2       9.769  -6.025  16.132  1.00  0.00           O  
ATOM     16  OE2 GLU A   2       7.573  -6.369  15.820  1.00  0.00           O  
ATOM     17  H   GLU A   2      10.803  -5.584  13.021  1.00  0.00           H  
ATOM     18  HA  GLU A   2       8.071  -5.258  13.094  1.00  0.00           H  
ATOM     19  HB2 GLU A   2      10.391  -4.162  14.396  1.00  0.00           H  
ATOM     20  HB3 GLU A   2       9.362  -2.821  13.935  1.00  0.00           H  
ATOM     21  HG2 GLU A   2       8.614  -3.510  16.114  1.00  0.00           H  
ATOM     22  HG3 GLU A   2       7.397  -4.074  14.987  1.00  0.00           H  
ATOM     23  HE2 GLU A   2       7.254  -6.473  16.762  1.00  0.00           H  
ATOM     24  N   ALA A   3       9.445  -3.756  10.687  1.00  0.00           N  
ATOM     25  CA  ALA A   3       9.263  -2.895   9.531  1.00  0.00           C  
ATOM     26  C   ALA A   3       8.268  -3.546   8.568  1.00  0.00           C  
ATOM     27  O   ALA A   3       7.429  -2.864   7.982  1.00  0.00           O  
ATOM     28  CB  ALA A   3      10.619  -2.627   8.875  1.00  0.00           C  
ATOM     29  H   ALA A   3      10.218  -4.388  10.626  1.00  0.00           H  
ATOM     30  HA  ALA A   3       8.850  -1.949   9.883  1.00  0.00           H  
ATOM     31  HB1 ALA A   3      11.327  -2.287   9.631  1.00  0.00           H  
ATOM     32  HB2 ALA A   3      10.989  -3.544   8.417  1.00  0.00           H  
ATOM     33  HB3 ALA A   3      10.507  -1.858   8.110  1.00  0.00           H  
ATOM     34  N   VAL A   4       8.396  -4.858   8.434  1.00  0.00           N  
ATOM     35  CA  VAL A   4       7.518  -5.608   7.552  1.00  0.00           C  
ATOM     36  C   VAL A   4       6.078  -5.128   7.742  1.00  0.00           C  
ATOM     37  O   VAL A   4       5.276  -5.174   6.811  1.00  0.00           O  
ATOM     38  CB  VAL A   4       7.686  -7.109   7.800  1.00  0.00           C  
ATOM     39  CG1 VAL A   4       6.477  -7.680   8.544  1.00  0.00           C  
ATOM     40  CG2 VAL A   4       7.926  -7.858   6.488  1.00  0.00           C  
ATOM     41  H   VAL A   4       9.081  -5.405   8.914  1.00  0.00           H  
ATOM     42  HA  VAL A   4       7.825  -5.399   6.527  1.00  0.00           H  
ATOM     43  HB  VAL A   4       8.564  -7.248   8.430  1.00  0.00           H  
ATOM     44 HG11 VAL A   4       5.692  -6.925   8.596  1.00  0.00           H  
ATOM     45 HG12 VAL A   4       6.104  -8.556   8.014  1.00  0.00           H  
ATOM     46 HG13 VAL A   4       6.773  -7.965   9.554  1.00  0.00           H  
ATOM     47 HG21 VAL A   4       7.344  -7.393   5.692  1.00  0.00           H  
ATOM     48 HG22 VAL A   4       8.985  -7.818   6.235  1.00  0.00           H  
ATOM     49 HG23 VAL A   4       7.618  -8.898   6.602  1.00  0.00           H  
ATOM     50  N   ILE A   5       5.794  -4.678   8.956  1.00  0.00           N  
ATOM     51  CA  ILE A   5       4.465  -4.189   9.280  1.00  0.00           C  
ATOM     52  C   ILE A   5       4.411  -2.678   9.049  1.00  0.00           C  
ATOM     53  O   ILE A   5       3.712  -2.208   8.152  1.00  0.00           O  
ATOM     54  CB  ILE A   5       4.071  -4.609  10.698  1.00  0.00           C  
ATOM     55  CG1 ILE A   5       4.899  -5.808  11.165  1.00  0.00           C  
ATOM     56  CG2 ILE A   5       2.568  -4.878  10.793  1.00  0.00           C  
ATOM     57  CD1 ILE A   5       6.388  -5.585  10.893  1.00  0.00           C  
ATOM     58  H   ILE A   5       6.452  -4.644   9.708  1.00  0.00           H  
ATOM     59  HA  ILE A   5       3.764  -4.669   8.597  1.00  0.00           H  
ATOM     60  HB  ILE A   5       4.293  -3.782  11.373  1.00  0.00           H  
ATOM     61 HG12 ILE A   5       4.741  -5.971  12.231  1.00  0.00           H  
ATOM     62 HG13 ILE A   5       4.563  -6.709  10.651  1.00  0.00           H  
ATOM     63 HG21 ILE A   5       2.141  -4.911   9.791  1.00  0.00           H  
ATOM     64 HG22 ILE A   5       2.401  -5.833  11.291  1.00  0.00           H  
ATOM     65 HG23 ILE A   5       2.092  -4.082  11.365  1.00  0.00           H  
ATOM     66 HD11 ILE A   5       6.596  -4.515  10.865  1.00  0.00           H  
ATOM     67 HD12 ILE A   5       6.975  -6.049  11.686  1.00  0.00           H  
ATOM     68 HD13 ILE A   5       6.654  -6.032   9.936  1.00  0.00           H  
ATOM     69  N   LYS A   6       5.157  -1.958   9.874  1.00  0.00           N  
ATOM     70  CA  LYS A   6       5.203  -0.510   9.770  1.00  0.00           C  
ATOM     71  C   LYS A   6       5.461  -0.115   8.315  1.00  0.00           C  
ATOM     72  O   LYS A   6       5.157   1.006   7.909  1.00  0.00           O  
ATOM     73  CB  LYS A   6       6.224   0.066  10.754  1.00  0.00           C  
ATOM     74  CG  LYS A   6       6.227   1.595  10.709  1.00  0.00           C  
ATOM     75  CD  LYS A   6       7.341   2.167  11.588  1.00  0.00           C  
ATOM     76  CE  LYS A   6       7.366   3.695  11.516  1.00  0.00           C  
ATOM     77  NZ  LYS A   6       8.334   4.244  12.491  1.00  0.00           N  
ATOM     78  H   LYS A   6       5.722  -2.348  10.601  1.00  0.00           H  
ATOM     79  HA  LYS A   6       4.224  -0.130  10.063  1.00  0.00           H  
ATOM     80  HB2 LYS A   6       5.991  -0.271  11.764  1.00  0.00           H  
ATOM     81  HB3 LYS A   6       7.218  -0.311  10.514  1.00  0.00           H  
ATOM     82  HG2 LYS A   6       6.362   1.932   9.681  1.00  0.00           H  
ATOM     83  HG3 LYS A   6       5.262   1.975  11.045  1.00  0.00           H  
ATOM     84  HD2 LYS A   6       7.192   1.851  12.621  1.00  0.00           H  
ATOM     85  HD3 LYS A   6       8.303   1.769  11.268  1.00  0.00           H  
ATOM     86  HE2 LYS A   6       7.635   4.013  10.509  1.00  0.00           H  
ATOM     87  HE3 LYS A   6       6.371   4.092  11.720  1.00  0.00           H  
ATOM     88  HZ1 LYS A   6       7.876   4.597  13.324  1.00  0.00           H  
ATOM     89  HZ2 LYS A   6       9.003   3.546  12.797  1.00  0.00           H  
ATOM     90  N   VAL A   7       6.020  -1.057   7.570  1.00  0.00           N  
ATOM     91  CA  VAL A   7       6.323  -0.821   6.168  1.00  0.00           C  
ATOM     92  C   VAL A   7       5.016  -0.681   5.385  1.00  0.00           C  
ATOM     93  O   VAL A   7       4.669   0.412   4.940  1.00  0.00           O  
ATOM     94  CB  VAL A   7       7.224  -1.936   5.633  1.00  0.00           C  
ATOM     95  CG1 VAL A   7       6.520  -3.293   5.706  1.00  0.00           C  
ATOM     96  CG2 VAL A   7       7.683  -1.632   4.205  1.00  0.00           C  
ATOM     97  H   VAL A   7       6.264  -1.966   7.908  1.00  0.00           H  
ATOM     98  HA  VAL A   7       6.873   0.118   6.104  1.00  0.00           H  
ATOM     99  HB  VAL A   7       8.110  -1.984   6.266  1.00  0.00           H  
ATOM    100 HG11 VAL A   7       5.785  -3.277   6.510  1.00  0.00           H  
ATOM    101 HG12 VAL A   7       6.020  -3.494   4.759  1.00  0.00           H  
ATOM    102 HG13 VAL A   7       7.256  -4.073   5.901  1.00  0.00           H  
ATOM    103 HG21 VAL A   7       6.862  -1.179   3.649  1.00  0.00           H  
ATOM    104 HG22 VAL A   7       8.527  -0.944   4.234  1.00  0.00           H  
ATOM    105 HG23 VAL A   7       7.985  -2.558   3.716  1.00  0.00           H  
ATOM    106  N   ILE A   8       4.327  -1.803   5.241  1.00  0.00           N  
ATOM    107  CA  ILE A   8       3.065  -1.819   4.520  1.00  0.00           C  
ATOM    108  C   ILE A   8       2.204  -0.642   4.980  1.00  0.00           C  
ATOM    109  O   ILE A   8       1.664   0.096   4.158  1.00  0.00           O  
ATOM    110  CB  ILE A   8       2.380  -3.179   4.670  1.00  0.00           C  
ATOM    111  CG1 ILE A   8       1.213  -3.316   3.689  1.00  0.00           C  
ATOM    112  CG2 ILE A   8       1.943  -3.416   6.117  1.00  0.00           C  
ATOM    113  CD1 ILE A   8       1.646  -2.947   2.268  1.00  0.00           C  
ATOM    114  H   ILE A   8       4.616  -2.688   5.607  1.00  0.00           H  
ATOM    115  HA  ILE A   8       3.293  -1.688   3.462  1.00  0.00           H  
ATOM    116  HB  ILE A   8       3.103  -3.955   4.421  1.00  0.00           H  
ATOM    117 HG12 ILE A   8       0.838  -4.339   3.705  1.00  0.00           H  
ATOM    118 HG13 ILE A   8       0.393  -2.670   4.002  1.00  0.00           H  
ATOM    119 HG21 ILE A   8       1.380  -2.553   6.472  1.00  0.00           H  
ATOM    120 HG22 ILE A   8       1.314  -4.305   6.165  1.00  0.00           H  
ATOM    121 HG23 ILE A   8       2.823  -3.559   6.743  1.00  0.00           H  
ATOM    122 HD11 ILE A   8       2.388  -2.151   2.309  1.00  0.00           H  
ATOM    123 HD12 ILE A   8       2.077  -3.822   1.781  1.00  0.00           H  
ATOM    124 HD13 ILE A   8       0.779  -2.607   1.701  1.00  0.00           H  
ATOM    125  N   SER A   9       2.102  -0.503   6.294  1.00  0.00           N  
ATOM    126  CA  SER A   9       1.316   0.572   6.874  1.00  0.00           C  
ATOM    127  C   SER A   9       1.880   1.927   6.440  1.00  0.00           C  
ATOM    128  O   SER A   9       1.193   2.707   5.782  1.00  0.00           O  
ATOM    129  CB  SER A   9       1.289   0.474   8.401  1.00  0.00           C  
ATOM    130  OG  SER A   9       2.598   0.519   8.962  1.00  0.00           O  
ATOM    131  H   SER A   9       2.545  -1.107   6.956  1.00  0.00           H  
ATOM    132  HA  SER A   9       0.307   0.435   6.484  1.00  0.00           H  
ATOM    133  HB2 SER A   9       0.693   1.291   8.806  1.00  0.00           H  
ATOM    134  HB3 SER A   9       0.800  -0.455   8.695  1.00  0.00           H  
ATOM    135  HG  SER A   9       3.215  -0.069   8.438  1.00  0.00           H  
ATOM    136  N   SER A  10       3.125   2.164   6.825  1.00  0.00           N  
ATOM    137  CA  SER A  10       3.790   3.410   6.483  1.00  0.00           C  
ATOM    138  C   SER A  10       4.050   3.469   4.977  1.00  0.00           C  
ATOM    139  O   SER A  10       3.681   4.439   4.317  1.00  0.00           O  
ATOM    140  CB  SER A  10       5.102   3.565   7.255  1.00  0.00           C  
ATOM    141  OG  SER A  10       5.202   4.837   7.888  1.00  0.00           O  
ATOM    142  H   SER A  10       3.677   1.524   7.359  1.00  0.00           H  
ATOM    143  HA  SER A  10       3.098   4.198   6.783  1.00  0.00           H  
ATOM    144  HB2 SER A  10       5.174   2.779   8.007  1.00  0.00           H  
ATOM    145  HB3 SER A  10       5.941   3.432   6.573  1.00  0.00           H  
ATOM    146  HG  SER A  10       4.846   4.784   8.821  1.00  0.00           H  
ATOM    147  N   ALA A  11       4.683   2.418   4.476  1.00  0.00           N  
ATOM    148  CA  ALA A  11       4.997   2.338   3.060  1.00  0.00           C  
ATOM    149  C   ALA A  11       3.735   2.628   2.245  1.00  0.00           C  
ATOM    150  O   ALA A  11       3.818   2.988   1.072  1.00  0.00           O  
ATOM    151  CB  ALA A  11       5.591   0.963   2.746  1.00  0.00           C  
ATOM    152  H   ALA A  11       4.979   1.633   5.020  1.00  0.00           H  
ATOM    153  HA  ALA A  11       5.744   3.101   2.842  1.00  0.00           H  
ATOM    154  HB1 ALA A  11       6.402   0.750   3.442  1.00  0.00           H  
ATOM    155  HB2 ALA A  11       4.817   0.202   2.845  1.00  0.00           H  
ATOM    156  HB3 ALA A  11       5.976   0.958   1.726  1.00  0.00           H  
ATOM    157  N   CYS A  12       2.595   2.460   2.899  1.00  0.00           N  
ATOM    158  CA  CYS A  12       1.317   2.699   2.250  1.00  0.00           C  
ATOM    159  C   CYS A  12       1.134   4.210   2.093  1.00  0.00           C  
ATOM    160  O   CYS A  12       1.069   4.717   0.974  1.00  0.00           O  
ATOM    161  CB  CYS A  12       0.162   2.062   3.024  1.00  0.00           C  
ATOM    162  SG  CYS A  12      -1.407   2.913   2.620  1.00  0.00           S  
ATOM    163  H   CYS A  12       2.536   2.166   3.853  1.00  0.00           H  
ATOM    164  HA  CYS A  12       1.365   2.211   1.277  1.00  0.00           H  
ATOM    165  HB2 CYS A  12       0.085   1.003   2.774  1.00  0.00           H  
ATOM    166  HB3 CYS A  12       0.353   2.123   4.095  1.00  0.00           H  
ATOM    167  HG  CYS A  12      -1.945   1.900   1.946  1.00  0.00           H  
ATOM    168  N   LYS A  13       1.056   4.886   3.229  1.00  0.00           N  
ATOM    169  CA  LYS A  13       0.882   6.329   3.232  1.00  0.00           C  
ATOM    170  C   LYS A  13       2.244   7.002   3.405  1.00  0.00           C  
ATOM    171  O   LYS A  13       2.534   8.003   2.751  1.00  0.00           O  
ATOM    172  CB  LYS A  13      -0.148   6.742   4.285  1.00  0.00           C  
ATOM    173  CG  LYS A  13      -1.032   7.879   3.770  1.00  0.00           C  
ATOM    174  CD  LYS A  13      -0.978   9.085   4.711  1.00  0.00           C  
ATOM    175  CE  LYS A  13       0.395   9.758   4.661  1.00  0.00           C  
ATOM    176  NZ  LYS A  13       1.259   9.255   5.752  1.00  0.00           N  
ATOM    177  H   LYS A  13       1.111   4.465   4.135  1.00  0.00           H  
ATOM    178  HA  LYS A  13       0.479   6.610   2.259  1.00  0.00           H  
ATOM    179  HB2 LYS A  13      -0.768   5.885   4.550  1.00  0.00           H  
ATOM    180  HB3 LYS A  13       0.364   7.057   5.194  1.00  0.00           H  
ATOM    181  HG2 LYS A  13      -0.706   8.176   2.773  1.00  0.00           H  
ATOM    182  HG3 LYS A  13      -2.061   7.531   3.678  1.00  0.00           H  
ATOM    183  HD2 LYS A  13      -1.749   9.803   4.432  1.00  0.00           H  
ATOM    184  HD3 LYS A  13      -1.193   8.765   5.730  1.00  0.00           H  
ATOM    185  HE2 LYS A  13       0.867   9.564   3.697  1.00  0.00           H  
ATOM    186  HE3 LYS A  13       0.281  10.838   4.748  1.00  0.00           H  
ATOM    187  HZ1 LYS A  13       2.137   9.759   5.804  1.00  0.00           H  
ATOM    188  HZ2 LYS A  13       0.815   9.344   6.659  1.00  0.00           H  
ATOM    189  N   THR A  14       3.045   6.427   4.291  1.00  0.00           N  
ATOM    190  CA  THR A  14       4.370   6.960   4.559  1.00  0.00           C  
ATOM    191  C   THR A  14       5.250   6.851   3.313  1.00  0.00           C  
ATOM    192  O   THR A  14       6.153   7.662   3.114  1.00  0.00           O  
ATOM    193  CB  THR A  14       4.940   6.221   5.772  1.00  0.00           C  
ATOM    194  OG1 THR A  14       3.850   6.167   6.689  1.00  0.00           O  
ATOM    195  CG2 THR A  14       6.005   7.037   6.507  1.00  0.00           C  
ATOM    196  H   THR A  14       2.801   5.613   4.819  1.00  0.00           H  
ATOM    197  HA  THR A  14       4.273   8.020   4.791  1.00  0.00           H  
ATOM    198  HB  THR A  14       5.327   5.243   5.486  1.00  0.00           H  
ATOM    199  HG1 THR A  14       3.604   7.091   6.983  1.00  0.00           H  
ATOM    200 HG21 THR A  14       6.069   8.032   6.066  1.00  0.00           H  
ATOM    201 HG22 THR A  14       5.735   7.123   7.559  1.00  0.00           H  
ATOM    202 HG23 THR A  14       6.970   6.538   6.418  1.00  0.00           H  
ATOM    203  N   TYR A  15       4.957   5.842   2.506  1.00  0.00           N  
ATOM    204  CA  TYR A  15       5.711   5.617   1.284  1.00  0.00           C  
ATOM    205  C   TYR A  15       5.602   6.818   0.344  1.00  0.00           C  
ATOM    206  O   TYR A  15       6.571   7.551   0.152  1.00  0.00           O  
ATOM    207  CB  TYR A  15       5.072   4.399   0.613  1.00  0.00           C  
ATOM    208  CG  TYR A  15       6.013   3.642  -0.326  1.00  0.00           C  
ATOM    209  CD1 TYR A  15       7.033   4.313  -0.970  1.00  0.00           C  
ATOM    210  CD2 TYR A  15       5.842   2.288  -0.530  1.00  0.00           C  
ATOM    211  CE1 TYR A  15       7.918   3.600  -1.854  1.00  0.00           C  
ATOM    212  CE2 TYR A  15       6.727   1.575  -1.414  1.00  0.00           C  
ATOM    213  CZ  TYR A  15       7.722   2.266  -2.033  1.00  0.00           C  
ATOM    214  OH  TYR A  15       8.558   1.593  -2.868  1.00  0.00           O  
ATOM    215  H   TYR A  15       4.221   5.186   2.675  1.00  0.00           H  
ATOM    216  HA  TYR A  15       6.756   5.471   1.556  1.00  0.00           H  
ATOM    217  HB2 TYR A  15       4.718   3.716   1.385  1.00  0.00           H  
ATOM    218  HB3 TYR A  15       4.198   4.725   0.050  1.00  0.00           H  
ATOM    219  HD1 TYR A  15       7.168   5.383  -0.809  1.00  0.00           H  
ATOM    220  HD2 TYR A  15       5.036   1.758  -0.021  1.00  0.00           H  
ATOM    221  HE1 TYR A  15       8.728   4.118  -2.369  1.00  0.00           H  
ATOM    222  HE2 TYR A  15       6.603   0.505  -1.584  1.00  0.00           H  
ATOM    223  HH  TYR A  15       9.068   0.902  -2.356  1.00  0.00           H  
ATOM    224  N   CYS A  16       4.414   6.984  -0.218  1.00  0.00           N  
ATOM    225  CA  CYS A  16       4.166   8.084  -1.134  1.00  0.00           C  
ATOM    226  C   CYS A  16       3.516   9.226  -0.350  1.00  0.00           C  
ATOM    227  O   CYS A  16       3.932  10.378  -0.464  1.00  0.00           O  
ATOM    228  CB  CYS A  16       3.307   7.648  -2.323  1.00  0.00           C  
ATOM    229  SG  CYS A  16       2.153   8.990  -2.788  1.00  0.00           S  
ATOM    230  H   CYS A  16       3.630   6.384  -0.057  1.00  0.00           H  
ATOM    231  HA  CYS A  16       5.135   8.388  -1.528  1.00  0.00           H  
ATOM    232  HB2 CYS A  16       3.945   7.396  -3.170  1.00  0.00           H  
ATOM    233  HB3 CYS A  16       2.747   6.748  -2.067  1.00  0.00           H  
ATOM    234  HG  CYS A  16       2.761   9.307  -3.928  1.00  0.00           H  
ATOM    235  N   GLY A  17       2.507   8.866   0.430  1.00  0.00           N  
ATOM    236  CA  GLY A  17       1.796   9.846   1.234  1.00  0.00           C  
ATOM    237  C   GLY A  17       2.730  10.501   2.253  1.00  0.00           C  
ATOM    238  O   GLY A  17       2.402  11.540   2.824  1.00  0.00           O  
ATOM    239  H   GLY A  17       2.175   7.927   0.518  1.00  0.00           H  
ATOM    240  HA2 GLY A  17       1.366  10.609   0.586  1.00  0.00           H  
ATOM    241  HA3 GLY A  17       0.967   9.363   1.752  1.00  0.00           H  
ATOM    242  N   LYS A  18       3.877   9.866   2.451  1.00  0.00           N  
ATOM    243  CA  LYS A  18       4.861  10.375   3.391  1.00  0.00           C  
ATOM    244  C   LYS A  18       4.141  10.991   4.592  1.00  0.00           C  
ATOM    245  O   LYS A  18       3.636  10.272   5.453  1.00  0.00           O  
ATOM    246  CB  LYS A  18       5.823  11.336   2.692  1.00  0.00           C  
ATOM    247  CG  LYS A  18       6.992  10.578   2.059  1.00  0.00           C  
ATOM    248  CD  LYS A  18       6.791  10.421   0.550  1.00  0.00           C  
ATOM    249  CE  LYS A  18       8.098  10.021  -0.138  1.00  0.00           C  
ATOM    250  NZ  LYS A  18       9.108  11.093   0.006  1.00  0.00           N  
ATOM    251  H   LYS A  18       4.136   9.022   1.982  1.00  0.00           H  
ATOM    252  HA  LYS A  18       5.449   9.526   3.739  1.00  0.00           H  
ATOM    253  HB2 LYS A  18       5.290  11.897   1.923  1.00  0.00           H  
ATOM    254  HB3 LYS A  18       6.203  12.063   3.410  1.00  0.00           H  
ATOM    255  HG2 LYS A  18       7.923  11.112   2.251  1.00  0.00           H  
ATOM    256  HG3 LYS A  18       7.086   9.596   2.521  1.00  0.00           H  
ATOM    257  HD2 LYS A  18       6.029   9.666   0.358  1.00  0.00           H  
ATOM    258  HD3 LYS A  18       6.426  11.358   0.129  1.00  0.00           H  
ATOM    259  HE2 LYS A  18       8.476   9.095   0.296  1.00  0.00           H  
ATOM    260  HE3 LYS A  18       7.914   9.826  -1.195  1.00  0.00           H  
ATOM    261  HZ1 LYS A  18       9.949  10.762   0.467  1.00  0.00           H  
ATOM    262  HZ2 LYS A  18       9.395  11.468  -0.892  1.00  0.00           H  
ATOM    263  N   THR A  19       4.118  12.315   4.612  1.00  0.00           N  
ATOM    264  CA  THR A  19       3.468  13.036   5.694  1.00  0.00           C  
ATOM    265  C   THR A  19       2.045  13.429   5.294  1.00  0.00           C  
ATOM    266  O   THR A  19       1.108  13.259   6.073  1.00  0.00           O  
ATOM    267  CB  THR A  19       4.349  14.233   6.060  1.00  0.00           C  
ATOM    268  OG1 THR A  19       5.454  13.653   6.748  1.00  0.00           O  
ATOM    269  CG2 THR A  19       3.696  15.142   7.104  1.00  0.00           C  
ATOM    270  H   THR A  19       4.531  12.893   3.908  1.00  0.00           H  
ATOM    271  HA  THR A  19       3.387  12.368   6.552  1.00  0.00           H  
ATOM    272  HB  THR A  19       4.627  14.798   5.171  1.00  0.00           H  
ATOM    273  HG1 THR A  19       6.312  14.010   6.379  1.00  0.00           H  
ATOM    274 HG21 THR A  19       2.628  15.222   6.899  1.00  0.00           H  
ATOM    275 HG22 THR A  19       3.845  14.720   8.098  1.00  0.00           H  
ATOM    276 HG23 THR A  19       4.150  16.132   7.057  1.00  0.00           H  
ATOM    277  N   SER A  20       1.927  13.948   4.081  1.00  0.00           N  
ATOM    278  CA  SER A  20       0.633  14.366   3.568  1.00  0.00           C  
ATOM    279  C   SER A  20      -0.463  13.439   4.095  1.00  0.00           C  
ATOM    280  O   SER A  20      -0.712  12.378   3.525  1.00  0.00           O  
ATOM    281  CB  SER A  20       0.626  14.380   2.038  1.00  0.00           C  
ATOM    282  OG  SER A  20       1.092  15.621   1.513  1.00  0.00           O  
ATOM    283  H   SER A  20       2.694  14.083   3.453  1.00  0.00           H  
ATOM    284  HA  SER A  20       0.490  15.380   3.941  1.00  0.00           H  
ATOM    285  HB2 SER A  20       1.253  13.571   1.665  1.00  0.00           H  
ATOM    286  HB3 SER A  20      -0.386  14.192   1.678  1.00  0.00           H  
ATOM    287  HG  SER A  20       2.027  15.793   1.822  1.00  0.00           H  
ATOM    288  N   PRO A  21      -1.107  13.885   5.207  1.00  0.00           N  
ATOM    289  CA  PRO A  21      -2.172  13.107   5.818  1.00  0.00           C  
ATOM    290  C   PRO A  21      -3.458  13.197   4.995  1.00  0.00           C  
ATOM    291  O   PRO A  21      -3.494  13.866   3.963  1.00  0.00           O  
ATOM    292  CB  PRO A  21      -2.322  13.678   7.219  1.00  0.00           C  
ATOM    293  CG  PRO A  21      -1.665  15.048   7.183  1.00  0.00           C  
ATOM    294  CD  PRO A  21      -0.840  15.136   5.910  1.00  0.00           C  
ATOM    295  HA  PRO A  21      -1.927  12.138   5.837  1.00  0.00           H  
ATOM    296  HB2 PRO A  21      -3.373  13.756   7.498  1.00  0.00           H  
ATOM    297  HB3 PRO A  21      -1.843  13.034   7.956  1.00  0.00           H  
ATOM    298  HG2 PRO A  21      -2.419  15.834   7.205  1.00  0.00           H  
ATOM    299  HG3 PRO A  21      -1.031  15.190   8.059  1.00  0.00           H  
ATOM    300  HD2 PRO A  21      -1.131  15.998   5.309  1.00  0.00           H  
ATOM    301  HD3 PRO A  21       0.221  15.247   6.132  1.00  0.00           H  
ATOM    302  N   SER A  22      -4.484  12.514   5.481  1.00  0.00           N  
ATOM    303  CA  SER A  22      -5.769  12.508   4.804  1.00  0.00           C  
ATOM    304  C   SER A  22      -6.669  11.422   5.397  1.00  0.00           C  
ATOM    305  O   SER A  22      -7.481  11.697   6.279  1.00  0.00           O  
ATOM    306  CB  SER A  22      -5.597  12.291   3.299  1.00  0.00           C  
ATOM    307  OG  SER A  22      -5.556  13.523   2.583  1.00  0.00           O  
ATOM    308  H   SER A  22      -4.446  11.972   6.321  1.00  0.00           H  
ATOM    309  HA  SER A  22      -6.193  13.496   4.982  1.00  0.00           H  
ATOM    310  HB2 SER A  22      -4.678  11.735   3.115  1.00  0.00           H  
ATOM    311  HB3 SER A  22      -6.419  11.681   2.924  1.00  0.00           H  
ATOM    312  HG  SER A  22      -5.468  14.287   3.222  1.00  0.00           H  
ATOM    313  N   LYS A  23      -6.494  10.211   4.889  1.00  0.00           N  
ATOM    314  CA  LYS A  23      -7.280   9.083   5.357  1.00  0.00           C  
ATOM    315  C   LYS A  23      -7.045   7.885   4.435  1.00  0.00           C  
ATOM    316  O   LYS A  23      -6.543   8.042   3.323  1.00  0.00           O  
ATOM    317  CB  LYS A  23      -8.753   9.475   5.493  1.00  0.00           C  
ATOM    318  CG  LYS A  23      -9.111   9.766   6.952  1.00  0.00           C  
ATOM    319  CD  LYS A  23     -10.033  10.982   7.057  1.00  0.00           C  
ATOM    320  CE  LYS A  23      -9.691  11.825   8.288  1.00  0.00           C  
ATOM    321  NZ  LYS A  23      -9.653  13.262   7.938  1.00  0.00           N  
ATOM    322  H   LYS A  23      -5.832   9.996   4.172  1.00  0.00           H  
ATOM    323  HA  LYS A  23      -6.922   8.826   6.355  1.00  0.00           H  
ATOM    324  HB2 LYS A  23      -8.957  10.354   4.882  1.00  0.00           H  
ATOM    325  HB3 LYS A  23      -9.383   8.671   5.113  1.00  0.00           H  
ATOM    326  HG2 LYS A  23      -9.599   8.896   7.391  1.00  0.00           H  
ATOM    327  HG3 LYS A  23      -8.201   9.944   7.524  1.00  0.00           H  
ATOM    328  HD2 LYS A  23      -9.942  11.592   6.158  1.00  0.00           H  
ATOM    329  HD3 LYS A  23     -11.071  10.653   7.115  1.00  0.00           H  
ATOM    330  HE2 LYS A  23     -10.431  11.654   9.070  1.00  0.00           H  
ATOM    331  HE3 LYS A  23      -8.726  11.516   8.690  1.00  0.00           H  
ATOM    332  HZ1 LYS A  23      -8.939  13.761   8.458  1.00  0.00           H  
ATOM    333  HZ2 LYS A  23      -9.455  13.408   6.954  1.00  0.00           H  
ATOM    334  N   LYS A  24      -7.419   6.714   4.931  1.00  0.00           N  
ATOM    335  CA  LYS A  24      -7.255   5.490   4.165  1.00  0.00           C  
ATOM    336  C   LYS A  24      -5.789   5.054   4.216  1.00  0.00           C  
ATOM    337  O   LYS A  24      -5.422   4.031   3.642  1.00  0.00           O  
ATOM    338  CB  LYS A  24      -7.794   5.671   2.745  1.00  0.00           C  
ATOM    339  CG  LYS A  24      -9.118   6.438   2.754  1.00  0.00           C  
ATOM    340  CD  LYS A  24     -10.307   5.480   2.841  1.00  0.00           C  
ATOM    341  CE  LYS A  24     -11.017   5.608   4.190  1.00  0.00           C  
ATOM    342  NZ  LYS A  24     -11.285   4.271   4.764  1.00  0.00           N  
ATOM    343  H   LYS A  24      -7.827   6.595   5.836  1.00  0.00           H  
ATOM    344  HA  LYS A  24      -7.861   4.721   4.645  1.00  0.00           H  
ATOM    345  HB2 LYS A  24      -7.063   6.206   2.139  1.00  0.00           H  
ATOM    346  HB3 LYS A  24      -7.938   4.695   2.280  1.00  0.00           H  
ATOM    347  HG2 LYS A  24      -9.138   7.126   3.599  1.00  0.00           H  
ATOM    348  HG3 LYS A  24      -9.198   7.042   1.850  1.00  0.00           H  
ATOM    349  HD2 LYS A  24     -11.009   5.692   2.035  1.00  0.00           H  
ATOM    350  HD3 LYS A  24      -9.963   4.455   2.703  1.00  0.00           H  
ATOM    351  HE2 LYS A  24     -10.402   6.189   4.878  1.00  0.00           H  
ATOM    352  HE3 LYS A  24     -11.954   6.151   4.064  1.00  0.00           H  
ATOM    353  HZ1 LYS A  24     -10.549   3.973   5.394  1.00  0.00           H  
ATOM    354  HZ2 LYS A  24     -12.150   4.251   5.293  1.00  0.00           H  
ATOM    355  N   GLU A  25      -4.991   5.853   4.910  1.00  0.00           N  
ATOM    356  CA  GLU A  25      -3.574   5.563   5.043  1.00  0.00           C  
ATOM    357  C   GLU A  25      -3.366   4.095   5.420  1.00  0.00           C  
ATOM    358  O   GLU A  25      -3.285   3.231   4.548  1.00  0.00           O  
ATOM    359  CB  GLU A  25      -2.918   6.490   6.068  1.00  0.00           C  
ATOM    360  CG  GLU A  25      -3.902   6.862   7.180  1.00  0.00           C  
ATOM    361  CD  GLU A  25      -3.174   7.068   8.509  1.00  0.00           C  
ATOM    362  OE1 GLU A  25      -2.088   6.506   8.715  1.00  0.00           O  
ATOM    363  OE2 GLU A  25      -3.776   7.844   9.346  1.00  0.00           O  
ATOM    364  H   GLU A  25      -5.298   6.684   5.374  1.00  0.00           H  
ATOM    365  HA  GLU A  25      -3.145   5.757   4.060  1.00  0.00           H  
ATOM    366  HB2 GLU A  25      -2.044   6.002   6.499  1.00  0.00           H  
ATOM    367  HB3 GLU A  25      -2.566   7.395   5.572  1.00  0.00           H  
ATOM    368  HG2 GLU A  25      -4.436   7.772   6.908  1.00  0.00           H  
ATOM    369  HG3 GLU A  25      -4.648   6.075   7.287  1.00  0.00           H  
ATOM    370  HE2 GLU A  25      -4.560   7.372   9.747  1.00  0.00           H  
ATOM    371  N   ILE A  26      -3.287   3.856   6.721  1.00  0.00           N  
ATOM    372  CA  ILE A  26      -3.090   2.508   7.224  1.00  0.00           C  
ATOM    373  C   ILE A  26      -4.128   1.577   6.595  1.00  0.00           C  
ATOM    374  O   ILE A  26      -3.849   0.403   6.353  1.00  0.00           O  
ATOM    375  CB  ILE A  26      -3.104   2.499   8.754  1.00  0.00           C  
ATOM    376  CG1 ILE A  26      -2.102   3.509   9.317  1.00  0.00           C  
ATOM    377  CG2 ILE A  26      -2.864   1.089   9.297  1.00  0.00           C  
ATOM    378  CD1 ILE A  26      -2.768   4.429  10.343  1.00  0.00           C  
ATOM    379  H   ILE A  26      -3.354   4.564   7.424  1.00  0.00           H  
ATOM    380  HA  ILE A  26      -2.098   2.183   6.910  1.00  0.00           H  
ATOM    381  HB  ILE A  26      -4.095   2.808   9.088  1.00  0.00           H  
ATOM    382 HG12 ILE A  26      -1.271   2.980   9.784  1.00  0.00           H  
ATOM    383 HG13 ILE A  26      -1.685   4.104   8.505  1.00  0.00           H  
ATOM    384 HG21 ILE A  26      -3.306   0.359   8.619  1.00  0.00           H  
ATOM    385 HG22 ILE A  26      -1.792   0.909   9.378  1.00  0.00           H  
ATOM    386 HG23 ILE A  26      -3.323   0.996  10.281  1.00  0.00           H  
ATOM    387 HD11 ILE A  26      -3.618   4.931   9.882  1.00  0.00           H  
ATOM    388 HD12 ILE A  26      -3.111   3.839  11.192  1.00  0.00           H  
ATOM    389 HD13 ILE A  26      -2.048   5.173  10.684  1.00  0.00           H  
ATOM    390  N   GLY A  27      -5.304   2.135   6.347  1.00  0.00           N  
ATOM    391  CA  GLY A  27      -6.385   1.369   5.750  1.00  0.00           C  
ATOM    392  C   GLY A  27      -5.898   0.600   4.520  1.00  0.00           C  
ATOM    393  O   GLY A  27      -5.959  -0.628   4.487  1.00  0.00           O  
ATOM    394  H   GLY A  27      -5.522   3.090   6.546  1.00  0.00           H  
ATOM    395  HA2 GLY A  27      -6.789   0.671   6.483  1.00  0.00           H  
ATOM    396  HA3 GLY A  27      -7.197   2.039   5.466  1.00  0.00           H  
ATOM    397  N   ALA A  28      -5.426   1.355   3.538  1.00  0.00           N  
ATOM    398  CA  ALA A  28      -4.929   0.759   2.310  1.00  0.00           C  
ATOM    399  C   ALA A  28      -3.934  -0.352   2.652  1.00  0.00           C  
ATOM    400  O   ALA A  28      -4.082  -1.484   2.195  1.00  0.00           O  
ATOM    401  CB  ALA A  28      -4.308   1.847   1.430  1.00  0.00           C  
ATOM    402  H   ALA A  28      -5.380   2.353   3.573  1.00  0.00           H  
ATOM    403  HA  ALA A  28      -5.779   0.325   1.784  1.00  0.00           H  
ATOM    404  HB1 ALA A  28      -3.859   2.613   2.062  1.00  0.00           H  
ATOM    405  HB2 ALA A  28      -3.541   1.405   0.793  1.00  0.00           H  
ATOM    406  HB3 ALA A  28      -5.082   2.297   0.808  1.00  0.00           H  
ATOM    407  N   MET A  29      -2.944   0.011   3.454  1.00  0.00           N  
ATOM    408  CA  MET A  29      -1.925  -0.941   3.863  1.00  0.00           C  
ATOM    409  C   MET A  29      -2.532  -2.326   4.097  1.00  0.00           C  
ATOM    410  O   MET A  29      -1.964  -3.335   3.680  1.00  0.00           O  
ATOM    411  CB  MET A  29      -1.257  -0.453   5.150  1.00  0.00           C  
ATOM    412  CG  MET A  29      -0.961  -1.622   6.092  1.00  0.00           C  
ATOM    413  SD  MET A  29      -2.275  -1.790   7.288  1.00  0.00           S  
ATOM    414  CE  MET A  29      -1.325  -2.228   8.733  1.00  0.00           C  
ATOM    415  H   MET A  29      -2.831   0.934   3.822  1.00  0.00           H  
ATOM    416  HA  MET A  29      -1.215  -0.983   3.038  1.00  0.00           H  
ATOM    417  HB2 MET A  29      -0.330   0.067   4.907  1.00  0.00           H  
ATOM    418  HB3 MET A  29      -1.905   0.267   5.650  1.00  0.00           H  
ATOM    419  HG2 MET A  29      -0.859  -2.544   5.520  1.00  0.00           H  
ATOM    420  HG3 MET A  29      -0.012  -1.457   6.602  1.00  0.00           H  
ATOM    421  HE1 MET A  29      -0.267  -2.268   8.474  1.00  0.00           H  
ATOM    422  HE2 MET A  29      -1.481  -1.481   9.511  1.00  0.00           H  
ATOM    423  HE3 MET A  29      -1.646  -3.204   9.097  1.00  0.00           H  
ATOM    424  N   LEU A  30      -3.678  -2.331   4.763  1.00  0.00           N  
ATOM    425  CA  LEU A  30      -4.367  -3.575   5.057  1.00  0.00           C  
ATOM    426  C   LEU A  30      -5.423  -3.835   3.981  1.00  0.00           C  
ATOM    427  O   LEU A  30      -5.303  -4.780   3.203  1.00  0.00           O  
ATOM    428  CB  LEU A  30      -4.931  -3.552   6.479  1.00  0.00           C  
ATOM    429  CG  LEU A  30      -4.494  -4.699   7.393  1.00  0.00           C  
ATOM    430  CD1 LEU A  30      -3.002  -4.993   7.226  1.00  0.00           C  
ATOM    431  CD2 LEU A  30      -4.862  -4.409   8.850  1.00  0.00           C  
ATOM    432  H   LEU A  30      -4.133  -1.506   5.098  1.00  0.00           H  
ATOM    433  HA  LEU A  30      -3.629  -4.376   5.016  1.00  0.00           H  
ATOM    434  HB2 LEU A  30      -4.644  -2.611   6.947  1.00  0.00           H  
ATOM    435  HB3 LEU A  30      -6.020  -3.559   6.417  1.00  0.00           H  
ATOM    436  HG  LEU A  30      -5.034  -5.597   7.097  1.00  0.00           H  
ATOM    437 HD11 LEU A  30      -2.542  -4.211   6.623  1.00  0.00           H  
ATOM    438 HD12 LEU A  30      -2.526  -5.024   8.206  1.00  0.00           H  
ATOM    439 HD13 LEU A  30      -2.875  -5.956   6.731  1.00  0.00           H  
ATOM    440 HD21 LEU A  30      -4.457  -3.440   9.141  1.00  0.00           H  
ATOM    441 HD22 LEU A  30      -5.946  -4.397   8.955  1.00  0.00           H  
ATOM    442 HD23 LEU A  30      -4.443  -5.185   9.491  1.00  0.00           H  
ATOM    443  N   SER A  31      -6.435  -2.979   3.970  1.00  0.00           N  
ATOM    444  CA  SER A  31      -7.511  -3.104   3.003  1.00  0.00           C  
ATOM    445  C   SER A  31      -6.936  -3.180   1.587  1.00  0.00           C  
ATOM    446  O   SER A  31      -7.477  -3.878   0.730  1.00  0.00           O  
ATOM    447  CB  SER A  31      -8.491  -1.934   3.115  1.00  0.00           C  
ATOM    448  OG  SER A  31      -9.205  -1.952   4.348  1.00  0.00           O  
ATOM    449  H   SER A  31      -6.525  -2.213   4.607  1.00  0.00           H  
ATOM    450  HA  SER A  31      -8.023  -4.032   3.258  1.00  0.00           H  
ATOM    451  HB2 SER A  31      -7.946  -0.995   3.025  1.00  0.00           H  
ATOM    452  HB3 SER A  31      -9.198  -1.973   2.286  1.00  0.00           H  
ATOM    453  HG  SER A  31      -8.889  -1.208   4.936  1.00  0.00           H  
ATOM    454  N   LEU A  32      -5.846  -2.454   1.385  1.00  0.00           N  
ATOM    455  CA  LEU A  32      -5.192  -2.431   0.088  1.00  0.00           C  
ATOM    456  C   LEU A  32      -4.573  -3.802  -0.190  1.00  0.00           C  
ATOM    457  O   LEU A  32      -4.988  -4.498  -1.115  1.00  0.00           O  
ATOM    458  CB  LEU A  32      -4.189  -1.277   0.015  1.00  0.00           C  
ATOM    459  CG  LEU A  32      -4.017  -0.625  -1.359  1.00  0.00           C  
ATOM    460  CD1 LEU A  32      -4.603  -1.508  -2.462  1.00  0.00           C  
ATOM    461  CD2 LEU A  32      -4.613   0.784  -1.375  1.00  0.00           C  
ATOM    462  H   LEU A  32      -5.412  -1.890   2.088  1.00  0.00           H  
ATOM    463  HA  LEU A  32      -5.959  -2.239  -0.661  1.00  0.00           H  
ATOM    464  HB2 LEU A  32      -4.497  -0.509   0.724  1.00  0.00           H  
ATOM    465  HB3 LEU A  32      -3.217  -1.645   0.344  1.00  0.00           H  
ATOM    466  HG  LEU A  32      -2.950  -0.525  -1.558  1.00  0.00           H  
ATOM    467 HD11 LEU A  32      -4.507  -2.556  -2.179  1.00  0.00           H  
ATOM    468 HD12 LEU A  32      -5.656  -1.264  -2.601  1.00  0.00           H  
ATOM    469 HD13 LEU A  32      -4.063  -1.332  -3.393  1.00  0.00           H  
ATOM    470 HD21 LEU A  32      -5.369   0.868  -0.594  1.00  0.00           H  
ATOM    471 HD22 LEU A  32      -3.824   1.515  -1.195  1.00  0.00           H  
ATOM    472 HD23 LEU A  32      -5.071   0.974  -2.346  1.00  0.00           H  
ATOM    473  N   LEU A  33      -3.589  -4.149   0.627  1.00  0.00           N  
ATOM    474  CA  LEU A  33      -2.909  -5.425   0.480  1.00  0.00           C  
ATOM    475  C   LEU A  33      -3.845  -6.551   0.924  1.00  0.00           C  
ATOM    476  O   LEU A  33      -3.956  -7.573   0.248  1.00  0.00           O  
ATOM    477  CB  LEU A  33      -1.572  -5.408   1.223  1.00  0.00           C  
ATOM    478  CG  LEU A  33      -0.496  -4.484   0.648  1.00  0.00           C  
ATOM    479  CD1 LEU A  33       0.333  -5.206  -0.417  1.00  0.00           C  
ATOM    480  CD2 LEU A  33      -1.113  -3.190   0.114  1.00  0.00           C  
ATOM    481  H   LEU A  33      -3.257  -3.577   1.377  1.00  0.00           H  
ATOM    482  HA  LEU A  33      -2.688  -5.557  -0.579  1.00  0.00           H  
ATOM    483  HB2 LEU A  33      -1.757  -5.116   2.257  1.00  0.00           H  
ATOM    484  HB3 LEU A  33      -1.177  -6.423   1.244  1.00  0.00           H  
ATOM    485  HG  LEU A  33       0.184  -4.208   1.453  1.00  0.00           H  
ATOM    486 HD11 LEU A  33      -0.332  -5.745  -1.092  1.00  0.00           H  
ATOM    487 HD12 LEU A  33       0.912  -4.476  -0.983  1.00  0.00           H  
ATOM    488 HD13 LEU A  33       1.010  -5.911   0.066  1.00  0.00           H  
ATOM    489 HD21 LEU A  33      -2.002  -3.426  -0.472  1.00  0.00           H  
ATOM    490 HD22 LEU A  33      -1.388  -2.547   0.950  1.00  0.00           H  
ATOM    491 HD23 LEU A  33      -0.388  -2.675  -0.517  1.00  0.00           H  
ATOM    492  N   GLN A  34      -4.494  -6.326   2.057  1.00  0.00           N  
ATOM    493  CA  GLN A  34      -5.417  -7.309   2.598  1.00  0.00           C  
ATOM    494  C   GLN A  34      -6.677  -7.388   1.734  1.00  0.00           C  
ATOM    495  O   GLN A  34      -7.592  -8.153   2.032  1.00  0.00           O  
ATOM    496  CB  GLN A  34      -5.769  -6.987   4.052  1.00  0.00           C  
ATOM    497  CG  GLN A  34      -5.988  -8.269   4.860  1.00  0.00           C  
ATOM    498  CD  GLN A  34      -6.264  -7.949   6.330  1.00  0.00           C  
ATOM    499  OE1 GLN A  34      -7.373  -7.633   6.726  1.00  0.00           O  
ATOM    500  NE2 GLN A  34      -5.195  -8.050   7.115  1.00  0.00           N  
ATOM    501  H   GLN A  34      -4.398  -5.492   2.600  1.00  0.00           H  
ATOM    502  HA  GLN A  34      -4.883  -8.258   2.562  1.00  0.00           H  
ATOM    503  HB2 GLN A  34      -4.968  -6.401   4.503  1.00  0.00           H  
ATOM    504  HB3 GLN A  34      -6.670  -6.375   4.085  1.00  0.00           H  
ATOM    505  HG2 GLN A  34      -6.825  -8.828   4.442  1.00  0.00           H  
ATOM    506  HG3 GLN A  34      -5.107  -8.907   4.781  1.00  0.00           H  
ATOM    507 HE21 GLN A  34      -4.312  -8.315   6.727  1.00  0.00           H  
ATOM    508 HE22 GLN A  34      -5.274  -7.861   8.094  1.00  0.00           H  
ATOM    509  N   LYS A  35      -6.683  -6.586   0.679  1.00  0.00           N  
ATOM    510  CA  LYS A  35      -7.815  -6.556  -0.232  1.00  0.00           C  
ATOM    511  C   LYS A  35      -7.304  -6.462  -1.671  1.00  0.00           C  
ATOM    512  O   LYS A  35      -8.002  -5.959  -2.549  1.00  0.00           O  
ATOM    513  CB  LYS A  35      -8.781  -5.433   0.152  1.00  0.00           C  
ATOM    514  CG  LYS A  35     -10.234  -5.902   0.054  1.00  0.00           C  
ATOM    515  CD  LYS A  35     -11.201  -4.729   0.225  1.00  0.00           C  
ATOM    516  CE  LYS A  35     -11.006  -4.051   1.582  1.00  0.00           C  
ATOM    517  NZ  LYS A  35     -11.408  -4.960   2.679  1.00  0.00           N  
ATOM    518  H   LYS A  35      -5.934  -5.967   0.443  1.00  0.00           H  
ATOM    519  HA  LYS A  35      -8.352  -7.497  -0.116  1.00  0.00           H  
ATOM    520  HB2 LYS A  35      -8.571  -5.098   1.168  1.00  0.00           H  
ATOM    521  HB3 LYS A  35      -8.627  -4.576  -0.503  1.00  0.00           H  
ATOM    522  HG2 LYS A  35     -10.401  -6.379  -0.912  1.00  0.00           H  
ATOM    523  HG3 LYS A  35     -10.429  -6.654   0.819  1.00  0.00           H  
ATOM    524  HD2 LYS A  35     -11.045  -4.005  -0.574  1.00  0.00           H  
ATOM    525  HD3 LYS A  35     -12.228  -5.084   0.136  1.00  0.00           H  
ATOM    526  HE2 LYS A  35      -9.962  -3.763   1.704  1.00  0.00           H  
ATOM    527  HE3 LYS A  35     -11.596  -3.135   1.626  1.00  0.00           H  
ATOM    528  HZ1 LYS A  35     -10.641  -5.149   3.315  1.00  0.00           H  
ATOM    529  HZ2 LYS A  35     -12.163  -4.573   3.235  1.00  0.00           H  
ATOM    530  N   GLU A  36      -6.091  -6.956  -1.867  1.00  0.00           N  
ATOM    531  CA  GLU A  36      -5.479  -6.935  -3.185  1.00  0.00           C  
ATOM    532  C   GLU A  36      -4.723  -8.241  -3.441  1.00  0.00           C  
ATOM    533  O   GLU A  36      -4.018  -8.368  -4.440  1.00  0.00           O  
ATOM    534  CB  GLU A  36      -4.553  -5.726  -3.340  1.00  0.00           C  
ATOM    535  CG  GLU A  36      -5.335  -4.491  -3.791  1.00  0.00           C  
ATOM    536  CD  GLU A  36      -6.564  -4.889  -4.610  1.00  0.00           C  
ATOM    537  OE1 GLU A  36      -6.429  -5.553  -5.649  1.00  0.00           O  
ATOM    538  OE2 GLU A  36      -7.692  -4.484  -4.133  1.00  0.00           O  
ATOM    539  H   GLU A  36      -5.529  -7.364  -1.147  1.00  0.00           H  
ATOM    540  HA  GLU A  36      -6.307  -6.843  -3.888  1.00  0.00           H  
ATOM    541  HB2 GLU A  36      -4.056  -5.521  -2.392  1.00  0.00           H  
ATOM    542  HB3 GLU A  36      -3.773  -5.952  -4.067  1.00  0.00           H  
ATOM    543  HG2 GLU A  36      -5.645  -3.915  -2.919  1.00  0.00           H  
ATOM    544  HG3 GLU A  36      -4.690  -3.845  -4.387  1.00  0.00           H  
ATOM    545  HE2 GLU A  36      -8.260  -5.269  -3.885  1.00  0.00           H  
ATOM    546  N   GLY A  37      -4.897  -9.177  -2.520  1.00  0.00           N  
ATOM    547  CA  GLY A  37      -4.241 -10.469  -2.633  1.00  0.00           C  
ATOM    548  C   GLY A  37      -2.937 -10.493  -1.833  1.00  0.00           C  
ATOM    549  O   GLY A  37      -2.014 -11.235  -2.165  1.00  0.00           O  
ATOM    550  H   GLY A  37      -5.473  -9.066  -1.710  1.00  0.00           H  
ATOM    551  HA2 GLY A  37      -4.907 -11.252  -2.273  1.00  0.00           H  
ATOM    552  HA3 GLY A  37      -4.032 -10.684  -3.681  1.00  0.00           H  
ATOM    553  N   LEU A  38      -2.902  -9.672  -0.793  1.00  0.00           N  
ATOM    554  CA  LEU A  38      -1.727  -9.590   0.057  1.00  0.00           C  
ATOM    555  C   LEU A  38      -2.127  -9.890   1.503  1.00  0.00           C  
ATOM    556  O   LEU A  38      -1.786  -9.137   2.414  1.00  0.00           O  
ATOM    557  CB  LEU A  38      -1.031  -8.239  -0.121  1.00  0.00           C  
ATOM    558  CG  LEU A  38      -0.268  -8.045  -1.433  1.00  0.00           C  
ATOM    559  CD1 LEU A  38       0.281  -9.376  -1.951  1.00  0.00           C  
ATOM    560  CD2 LEU A  38      -1.141  -7.342  -2.475  1.00  0.00           C  
ATOM    561  H   LEU A  38      -3.657  -9.072  -0.530  1.00  0.00           H  
ATOM    562  HA  LEU A  38      -1.029 -10.359  -0.275  1.00  0.00           H  
ATOM    563  HB2 LEU A  38      -1.781  -7.453  -0.039  1.00  0.00           H  
ATOM    564  HB3 LEU A  38      -0.333  -8.101   0.705  1.00  0.00           H  
ATOM    565  HG  LEU A  38       0.587  -7.398  -1.239  1.00  0.00           H  
ATOM    566 HD11 LEU A  38       0.581  -9.998  -1.107  1.00  0.00           H  
ATOM    567 HD12 LEU A  38      -0.491  -9.890  -2.523  1.00  0.00           H  
ATOM    568 HD13 LEU A  38       1.144  -9.189  -2.590  1.00  0.00           H  
ATOM    569 HD21 LEU A  38      -1.875  -6.713  -1.970  1.00  0.00           H  
ATOM    570 HD22 LEU A  38      -0.513  -6.723  -3.116  1.00  0.00           H  
ATOM    571 HD23 LEU A  38      -1.656  -8.087  -3.080  1.00  0.00           H  
ATOM    572  N   LEU A  39      -2.844 -10.992   1.668  1.00  0.00           N  
ATOM    573  CA  LEU A  39      -3.294 -11.401   2.988  1.00  0.00           C  
ATOM    574  C   LEU A  39      -2.290 -12.394   3.579  1.00  0.00           C  
ATOM    575  O   LEU A  39      -2.643 -13.202   4.436  1.00  0.00           O  
ATOM    576  CB  LEU A  39      -4.725 -11.938   2.924  1.00  0.00           C  
ATOM    577  CG  LEU A  39      -5.747 -11.232   3.818  1.00  0.00           C  
ATOM    578  CD1 LEU A  39      -7.130 -11.869   3.677  1.00  0.00           C  
ATOM    579  CD2 LEU A  39      -5.274 -11.202   5.272  1.00  0.00           C  
ATOM    580  H   LEU A  39      -3.116 -11.599   0.922  1.00  0.00           H  
ATOM    581  HA  LEU A  39      -3.311 -10.512   3.617  1.00  0.00           H  
ATOM    582  HB2 LEU A  39      -5.070 -11.874   1.892  1.00  0.00           H  
ATOM    583  HB3 LEU A  39      -4.708 -12.995   3.190  1.00  0.00           H  
ATOM    584  HG  LEU A  39      -5.834 -10.197   3.486  1.00  0.00           H  
ATOM    585 HD11 LEU A  39      -7.066 -12.932   3.911  1.00  0.00           H  
ATOM    586 HD12 LEU A  39      -7.824 -11.387   4.366  1.00  0.00           H  
ATOM    587 HD13 LEU A  39      -7.487 -11.743   2.655  1.00  0.00           H  
ATOM    588 HD21 LEU A  39      -4.279 -10.760   5.322  1.00  0.00           H  
ATOM    589 HD22 LEU A  39      -5.966 -10.606   5.867  1.00  0.00           H  
ATOM    590 HD23 LEU A  39      -5.240 -12.219   5.665  1.00  0.00           H  
ATOM    591  N   MET A  40      -1.060 -12.300   3.097  1.00  0.00           N  
ATOM    592  CA  MET A  40      -0.003 -13.180   3.567  1.00  0.00           C  
ATOM    593  C   MET A  40       0.726 -12.569   4.766  1.00  0.00           C  
ATOM    594  O   MET A  40       1.703 -13.134   5.255  1.00  0.00           O  
ATOM    595  CB  MET A  40       0.995 -13.429   2.435  1.00  0.00           C  
ATOM    596  CG  MET A  40       1.036 -14.911   2.057  1.00  0.00           C  
ATOM    597  SD  MET A  40      -0.583 -15.453   1.534  1.00  0.00           S  
ATOM    598  CE  MET A  40      -0.638 -17.059   2.311  1.00  0.00           C  
ATOM    599  H   MET A  40      -0.781 -11.639   2.400  1.00  0.00           H  
ATOM    600  HA  MET A  40      -0.502 -14.102   3.867  1.00  0.00           H  
ATOM    601  HB2 MET A  40       0.718 -12.836   1.564  1.00  0.00           H  
ATOM    602  HB3 MET A  40       1.988 -13.101   2.742  1.00  0.00           H  
ATOM    603  HG2 MET A  40       1.758 -15.071   1.256  1.00  0.00           H  
ATOM    604  HG3 MET A  40       1.369 -15.504   2.909  1.00  0.00           H  
ATOM    605  HE1 MET A  40       0.199 -17.157   3.003  1.00  0.00           H  
ATOM    606  HE2 MET A  40      -1.575 -17.167   2.857  1.00  0.00           H  
ATOM    607  HE3 MET A  40      -0.571 -17.834   1.548  1.00  0.00           H  
ATOM    608  N   SER A  41       0.223 -11.425   5.204  1.00  0.00           N  
ATOM    609  CA  SER A  41       0.815 -10.731   6.335  1.00  0.00           C  
ATOM    610  C   SER A  41       1.710  -9.593   5.842  1.00  0.00           C  
ATOM    611  O   SER A  41       1.920  -9.440   4.640  1.00  0.00           O  
ATOM    612  CB  SER A  41       1.615 -11.695   7.214  1.00  0.00           C  
ATOM    613  OG  SER A  41       2.980 -11.776   6.810  1.00  0.00           O  
ATOM    614  H   SER A  41      -0.572 -10.972   4.800  1.00  0.00           H  
ATOM    615  HA  SER A  41      -0.027 -10.337   6.904  1.00  0.00           H  
ATOM    616  HB2 SER A  41       1.564 -11.367   8.252  1.00  0.00           H  
ATOM    617  HB3 SER A  41       1.164 -12.686   7.170  1.00  0.00           H  
ATOM    618  HG  SER A  41       3.575 -11.775   7.614  1.00  0.00           H  
ATOM    619  N   PRO A  42       2.228  -8.804   6.821  1.00  0.00           N  
ATOM    620  CA  PRO A  42       3.097  -7.684   6.499  1.00  0.00           C  
ATOM    621  C   PRO A  42       4.493  -8.170   6.103  1.00  0.00           C  
ATOM    622  O   PRO A  42       5.448  -7.394   6.107  1.00  0.00           O  
ATOM    623  CB  PRO A  42       3.101  -6.817   7.747  1.00  0.00           C  
ATOM    624  CG  PRO A  42       2.614  -7.711   8.876  1.00  0.00           C  
ATOM    625  CD  PRO A  42       2.002  -8.956   8.255  1.00  0.00           C  
ATOM    626  HA  PRO A  42       2.744  -7.189   5.704  1.00  0.00           H  
ATOM    627  HB2 PRO A  42       4.100  -6.436   7.954  1.00  0.00           H  
ATOM    628  HB3 PRO A  42       2.448  -5.953   7.624  1.00  0.00           H  
ATOM    629  HG2 PRO A  42       3.440  -7.979   9.534  1.00  0.00           H  
ATOM    630  HG3 PRO A  42       1.877  -7.187   9.487  1.00  0.00           H  
ATOM    631  HD2 PRO A  42       2.473  -9.861   8.637  1.00  0.00           H  
ATOM    632  HD3 PRO A  42       0.938  -9.030   8.482  1.00  0.00           H  
ATOM    633  N   SER A  43       4.567  -9.450   5.772  1.00  0.00           N  
ATOM    634  CA  SER A  43       5.831 -10.048   5.375  1.00  0.00           C  
ATOM    635  C   SER A  43       6.283  -9.472   4.031  1.00  0.00           C  
ATOM    636  O   SER A  43       7.475  -9.458   3.728  1.00  0.00           O  
ATOM    637  CB  SER A  43       5.716 -11.571   5.287  1.00  0.00           C  
ATOM    638  OG  SER A  43       6.746 -12.139   4.482  1.00  0.00           O  
ATOM    639  H   SER A  43       3.786 -10.074   5.771  1.00  0.00           H  
ATOM    640  HA  SER A  43       6.536  -9.782   6.162  1.00  0.00           H  
ATOM    641  HB2 SER A  43       5.764 -11.997   6.290  1.00  0.00           H  
ATOM    642  HB3 SER A  43       4.744 -11.838   4.874  1.00  0.00           H  
ATOM    643  HG  SER A  43       6.806 -13.123   4.647  1.00  0.00           H  
ATOM    644  N   ASP A  44       5.308  -9.010   3.263  1.00  0.00           N  
ATOM    645  CA  ASP A  44       5.591  -8.434   1.959  1.00  0.00           C  
ATOM    646  C   ASP A  44       6.941  -7.717   2.006  1.00  0.00           C  
ATOM    647  O   ASP A  44       7.690  -7.732   1.030  1.00  0.00           O  
ATOM    648  CB  ASP A  44       4.524  -7.410   1.566  1.00  0.00           C  
ATOM    649  CG  ASP A  44       4.779  -6.686   0.243  1.00  0.00           C  
ATOM    650  OD1 ASP A  44       4.013  -6.831  -0.722  1.00  0.00           O  
ATOM    651  OD2 ASP A  44       5.829  -5.938   0.224  1.00  0.00           O  
ATOM    652  H   ASP A  44       4.341  -9.025   3.518  1.00  0.00           H  
ATOM    653  HA  ASP A  44       5.590  -9.277   1.268  1.00  0.00           H  
ATOM    654  HB2 ASP A  44       3.560  -7.916   1.507  1.00  0.00           H  
ATOM    655  HB3 ASP A  44       4.446  -6.667   2.360  1.00  0.00           H  
ATOM    656  HD2 ASP A  44       5.775  -5.254   0.952  1.00  0.00           H  
ATOM    657  N   LEU A  45       7.211  -7.105   3.150  1.00  0.00           N  
ATOM    658  CA  LEU A  45       8.458  -6.383   3.336  1.00  0.00           C  
ATOM    659  C   LEU A  45       9.610  -7.384   3.448  1.00  0.00           C  
ATOM    660  O   LEU A  45      10.713  -7.122   2.971  1.00  0.00           O  
ATOM    661  CB  LEU A  45       8.353  -5.431   4.529  1.00  0.00           C  
ATOM    662  CG  LEU A  45       9.677  -5.012   5.172  1.00  0.00           C  
ATOM    663  CD1 LEU A  45       9.548  -3.650   5.856  1.00  0.00           C  
ATOM    664  CD2 LEU A  45      10.185  -6.089   6.132  1.00  0.00           C  
ATOM    665  H   LEU A  45       6.596  -7.097   3.938  1.00  0.00           H  
ATOM    666  HA  LEU A  45       8.617  -5.771   2.448  1.00  0.00           H  
ATOM    667  HB2 LEU A  45       7.828  -4.532   4.206  1.00  0.00           H  
ATOM    668  HB3 LEU A  45       7.735  -5.904   5.292  1.00  0.00           H  
ATOM    669  HG  LEU A  45      10.422  -4.907   4.383  1.00  0.00           H  
ATOM    670 HD11 LEU A  45       8.709  -3.670   6.551  1.00  0.00           H  
ATOM    671 HD12 LEU A  45      10.466  -3.428   6.400  1.00  0.00           H  
ATOM    672 HD13 LEU A  45       9.376  -2.880   5.103  1.00  0.00           H  
ATOM    673 HD21 LEU A  45      10.223  -7.048   5.615  1.00  0.00           H  
ATOM    674 HD22 LEU A  45      11.183  -5.824   6.480  1.00  0.00           H  
ATOM    675 HD23 LEU A  45       9.510  -6.163   6.985  1.00  0.00           H  
ATOM    676  N   TYR A  46       9.314  -8.510   4.080  1.00  0.00           N  
ATOM    677  CA  TYR A  46      10.311  -9.551   4.261  1.00  0.00           C  
ATOM    678  C   TYR A  46      10.922  -9.964   2.920  1.00  0.00           C  
ATOM    679  O   TYR A  46      11.910 -10.695   2.883  1.00  0.00           O  
ATOM    680  CB  TYR A  46       9.568 -10.747   4.859  1.00  0.00           C  
ATOM    681  CG  TYR A  46       9.186 -10.571   6.330  1.00  0.00           C  
ATOM    682  CD1 TYR A  46       9.821  -9.616   7.097  1.00  0.00           C  
ATOM    683  CD2 TYR A  46       8.206 -11.367   6.888  1.00  0.00           C  
ATOM    684  CE1 TYR A  46       9.461  -9.450   8.482  1.00  0.00           C  
ATOM    685  CE2 TYR A  46       7.847 -11.200   8.273  1.00  0.00           C  
ATOM    686  CZ  TYR A  46       8.492 -10.250   9.001  1.00  0.00           C  
ATOM    687  OH  TYR A  46       8.152 -10.093  10.309  1.00  0.00           O  
ATOM    688  H   TYR A  46       8.414  -8.715   4.465  1.00  0.00           H  
ATOM    689  HA  TYR A  46      11.098  -9.156   4.904  1.00  0.00           H  
ATOM    690  HB2 TYR A  46       8.663 -10.927   4.278  1.00  0.00           H  
ATOM    691  HB3 TYR A  46      10.192 -11.636   4.760  1.00  0.00           H  
ATOM    692  HD1 TYR A  46      10.594  -8.988   6.656  1.00  0.00           H  
ATOM    693  HD2 TYR A  46       7.705 -12.121   6.282  1.00  0.00           H  
ATOM    694  HE1 TYR A  46       9.955  -8.700   9.100  1.00  0.00           H  
ATOM    695  HE2 TYR A  46       7.075 -11.822   8.727  1.00  0.00           H  
ATOM    696  HH  TYR A  46       8.047 -10.987  10.744  1.00  0.00           H  
ATOM    697  N   SER A  47      10.308  -9.477   1.851  1.00  0.00           N  
ATOM    698  CA  SER A  47      10.779  -9.786   0.512  1.00  0.00           C  
ATOM    699  C   SER A  47      10.732  -8.530  -0.361  1.00  0.00           C  
ATOM    700  O   SER A  47       9.711  -7.847  -0.418  1.00  0.00           O  
ATOM    701  CB  SER A  47       9.947 -10.903  -0.120  1.00  0.00           C  
ATOM    702  OG  SER A  47      10.512 -11.362  -1.345  1.00  0.00           O  
ATOM    703  H   SER A  47       9.504  -8.883   1.890  1.00  0.00           H  
ATOM    704  HA  SER A  47      11.807 -10.126   0.639  1.00  0.00           H  
ATOM    705  HB2 SER A  47       9.870 -11.737   0.578  1.00  0.00           H  
ATOM    706  HB3 SER A  47       8.934 -10.544  -0.300  1.00  0.00           H  
ATOM    707  HG  SER A  47      11.296 -11.955  -1.160  1.00  0.00           H  
ATOM    708  N   PRO A  48      11.880  -8.258  -1.039  1.00  0.00           N  
ATOM    709  CA  PRO A  48      11.979  -7.097  -1.907  1.00  0.00           C  
ATOM    710  C   PRO A  48      11.220  -7.325  -3.215  1.00  0.00           C  
ATOM    711  O   PRO A  48      11.346  -8.380  -3.835  1.00  0.00           O  
ATOM    712  CB  PRO A  48      13.470  -6.887  -2.114  1.00  0.00           C  
ATOM    713  CG  PRO A  48      14.132  -8.203  -1.739  1.00  0.00           C  
ATOM    714  CD  PRO A  48      13.108  -9.046  -0.996  1.00  0.00           C  
ATOM    715  HA  PRO A  48      11.549  -6.304  -1.476  1.00  0.00           H  
ATOM    716  HB2 PRO A  48      13.687  -6.621  -3.148  1.00  0.00           H  
ATOM    717  HB3 PRO A  48      13.840  -6.073  -1.491  1.00  0.00           H  
ATOM    718  HG2 PRO A  48      14.479  -8.724  -2.632  1.00  0.00           H  
ATOM    719  HG3 PRO A  48      15.007  -8.026  -1.114  1.00  0.00           H  
ATOM    720  HD2 PRO A  48      12.973 -10.017  -1.472  1.00  0.00           H  
ATOM    721  HD3 PRO A  48      13.422  -9.235   0.031  1.00  0.00           H  
ATOM    722  N   GLY A  49      10.449  -6.317  -3.598  1.00  0.00           N  
ATOM    723  CA  GLY A  49       9.669  -6.394  -4.822  1.00  0.00           C  
ATOM    724  C   GLY A  49       8.446  -7.294  -4.637  1.00  0.00           C  
ATOM    725  O   GLY A  49       8.267  -8.263  -5.373  1.00  0.00           O  
ATOM    726  H   GLY A  49      10.352  -5.462  -3.088  1.00  0.00           H  
ATOM    727  HA2 GLY A  49       9.349  -5.395  -5.116  1.00  0.00           H  
ATOM    728  HA3 GLY A  49      10.291  -6.780  -5.629  1.00  0.00           H  
ATOM    729  N   SER A  50       7.635  -6.942  -3.650  1.00  0.00           N  
ATOM    730  CA  SER A  50       6.434  -7.706  -3.359  1.00  0.00           C  
ATOM    731  C   SER A  50       5.206  -6.795  -3.424  1.00  0.00           C  
ATOM    732  O   SER A  50       4.119  -7.183  -3.000  1.00  0.00           O  
ATOM    733  CB  SER A  50       6.526  -8.376  -1.987  1.00  0.00           C  
ATOM    734  OG  SER A  50       6.546  -9.798  -2.088  1.00  0.00           O  
ATOM    735  H   SER A  50       7.788  -6.152  -3.056  1.00  0.00           H  
ATOM    736  HA  SER A  50       6.384  -8.471  -4.134  1.00  0.00           H  
ATOM    737  HB2 SER A  50       7.427  -8.036  -1.477  1.00  0.00           H  
ATOM    738  HB3 SER A  50       5.678  -8.068  -1.376  1.00  0.00           H  
ATOM    739  HG  SER A  50       6.553 -10.205  -1.175  1.00  0.00           H  
ATOM    740  N   TRP A  51       5.422  -5.602  -3.958  1.00  0.00           N  
ATOM    741  CA  TRP A  51       4.346  -4.633  -4.083  1.00  0.00           C  
ATOM    742  C   TRP A  51       3.760  -4.757  -5.491  1.00  0.00           C  
ATOM    743  O   TRP A  51       2.803  -4.063  -5.832  1.00  0.00           O  
ATOM    744  CB  TRP A  51       4.841  -3.221  -3.764  1.00  0.00           C  
ATOM    745  CG  TRP A  51       4.837  -2.883  -2.271  1.00  0.00           C  
ATOM    746  CD1 TRP A  51       5.554  -3.453  -1.294  1.00  0.00           C  
ATOM    747  CD2 TRP A  51       4.044  -1.866  -1.622  1.00  0.00           C  
ATOM    748  NE1 TRP A  51       5.284  -2.881  -0.068  1.00  0.00           N  
ATOM    749  CE2 TRP A  51       4.336  -1.885  -0.274  1.00  0.00           C  
ATOM    750  CE3 TRP A  51       3.111  -0.960  -2.157  1.00  0.00           C  
ATOM    751  CZ2 TRP A  51       3.739  -1.022   0.652  1.00  0.00           C  
ATOM    752  CZ3 TRP A  51       2.523  -0.104  -1.218  1.00  0.00           C  
ATOM    753  CH2 TRP A  51       2.806  -0.110   0.142  1.00  0.00           C  
ATOM    754  H   TRP A  51       6.309  -5.294  -4.300  1.00  0.00           H  
ATOM    755  HA  TRP A  51       3.588  -4.879  -3.340  1.00  0.00           H  
ATOM    756  HB2 TRP A  51       5.854  -3.105  -4.149  1.00  0.00           H  
ATOM    757  HB3 TRP A  51       4.215  -2.500  -4.291  1.00  0.00           H  
ATOM    758  HD1 TRP A  51       6.263  -4.267  -1.449  1.00  0.00           H  
ATOM    759  HE1 TRP A  51       5.731  -3.159   0.886  1.00  0.00           H  
ATOM    760  HE3 TRP A  51       2.864  -0.925  -3.218  1.00  0.00           H  
ATOM    761  HZ2 TRP A  51       3.987  -1.057   1.713  1.00  0.00           H  
ATOM    762  HZ3 TRP A  51       1.792   0.619  -1.580  1.00  0.00           H  
ATOM    763  HH2 TRP A  51       2.305   0.590   0.809  1.00  0.00           H  
ATOM    764  N   ASP A  52       4.359  -5.645  -6.271  1.00  0.00           N  
ATOM    765  CA  ASP A  52       3.908  -5.869  -7.634  1.00  0.00           C  
ATOM    766  C   ASP A  52       2.597  -6.658  -7.610  1.00  0.00           C  
ATOM    767  O   ASP A  52       1.839  -6.639  -8.578  1.00  0.00           O  
ATOM    768  CB  ASP A  52       4.934  -6.680  -8.427  1.00  0.00           C  
ATOM    769  CG  ASP A  52       5.305  -6.095  -9.791  1.00  0.00           C  
ATOM    770  OD1 ASP A  52       5.513  -6.832 -10.767  1.00  0.00           O  
ATOM    771  OD2 ASP A  52       5.379  -4.808  -9.831  1.00  0.00           O  
ATOM    772  H   ASP A  52       5.136  -6.205  -5.986  1.00  0.00           H  
ATOM    773  HA  ASP A  52       3.787  -4.874  -8.062  1.00  0.00           H  
ATOM    774  HB2 ASP A  52       5.841  -6.774  -7.830  1.00  0.00           H  
ATOM    775  HB3 ASP A  52       4.543  -7.687  -8.574  1.00  0.00           H  
ATOM    776  HD2 ASP A  52       4.691  -4.445 -10.459  1.00  0.00           H  
ATOM    777  N   PRO A  53       2.365  -7.352  -6.463  1.00  0.00           N  
ATOM    778  CA  PRO A  53       1.160  -8.146  -6.300  1.00  0.00           C  
ATOM    779  C   PRO A  53      -0.056  -7.253  -6.046  1.00  0.00           C  
ATOM    780  O   PRO A  53      -1.159  -7.555  -6.500  1.00  0.00           O  
ATOM    781  CB  PRO A  53       1.460  -9.084  -5.142  1.00  0.00           C  
ATOM    782  CG  PRO A  53       2.637  -8.469  -4.402  1.00  0.00           C  
ATOM    783  CD  PRO A  53       3.241  -7.398  -5.296  1.00  0.00           C  
ATOM    784  HA  PRO A  53       0.959  -8.649  -7.141  1.00  0.00           H  
ATOM    785  HB2 PRO A  53       0.595  -9.184  -4.486  1.00  0.00           H  
ATOM    786  HB3 PRO A  53       1.704 -10.083  -5.502  1.00  0.00           H  
ATOM    787  HG2 PRO A  53       2.309  -8.037  -3.456  1.00  0.00           H  
ATOM    788  HG3 PRO A  53       3.379  -9.231  -4.164  1.00  0.00           H  
ATOM    789  HD2 PRO A  53       3.277  -6.433  -4.789  1.00  0.00           H  
ATOM    790  HD3 PRO A  53       4.263  -7.648  -5.578  1.00  0.00           H  
ATOM    791  N   ILE A  54       0.186  -6.170  -5.323  1.00  0.00           N  
ATOM    792  CA  ILE A  54      -0.875  -5.230  -5.003  1.00  0.00           C  
ATOM    793  C   ILE A  54      -1.192  -4.387  -6.239  1.00  0.00           C  
ATOM    794  O   ILE A  54      -2.309  -3.892  -6.387  1.00  0.00           O  
ATOM    795  CB  ILE A  54      -0.504  -4.402  -3.771  1.00  0.00           C  
ATOM    796  CG1 ILE A  54      -1.713  -4.211  -2.854  1.00  0.00           C  
ATOM    797  CG2 ILE A  54       0.124  -3.067  -4.178  1.00  0.00           C  
ATOM    798  CD1 ILE A  54      -1.994  -2.725  -2.618  1.00  0.00           C  
ATOM    799  H   ILE A  54       1.086  -5.931  -4.957  1.00  0.00           H  
ATOM    800  HA  ILE A  54      -1.760  -5.812  -4.745  1.00  0.00           H  
ATOM    801  HB  ILE A  54       0.247  -4.951  -3.204  1.00  0.00           H  
ATOM    802 HG12 ILE A  54      -2.589  -4.684  -3.298  1.00  0.00           H  
ATOM    803 HG13 ILE A  54      -1.533  -4.706  -1.900  1.00  0.00           H  
ATOM    804 HG21 ILE A  54       0.858  -3.235  -4.965  1.00  0.00           H  
ATOM    805 HG22 ILE A  54      -0.654  -2.396  -4.543  1.00  0.00           H  
ATOM    806 HG23 ILE A  54       0.614  -2.618  -3.314  1.00  0.00           H  
ATOM    807 HD11 ILE A  54      -1.072  -2.224  -2.323  1.00  0.00           H  
ATOM    808 HD12 ILE A  54      -2.374  -2.277  -3.537  1.00  0.00           H  
ATOM    809 HD13 ILE A  54      -2.736  -2.617  -1.827  1.00  0.00           H  
ATOM    810  N   THR A  55      -0.190  -4.248  -7.095  1.00  0.00           N  
ATOM    811  CA  THR A  55      -0.349  -3.473  -8.314  1.00  0.00           C  
ATOM    812  C   THR A  55      -1.332  -4.163  -9.261  1.00  0.00           C  
ATOM    813  O   THR A  55      -2.291  -3.547  -9.724  1.00  0.00           O  
ATOM    814  CB  THR A  55       1.038  -3.263  -8.924  1.00  0.00           C  
ATOM    815  OG1 THR A  55       1.497  -2.049  -8.336  1.00  0.00           O  
ATOM    816  CG2 THR A  55       0.978  -2.953 -10.421  1.00  0.00           C  
ATOM    817  H   THR A  55       0.715  -4.654  -6.967  1.00  0.00           H  
ATOM    818  HA  THR A  55      -0.781  -2.507  -8.053  1.00  0.00           H  
ATOM    819  HB  THR A  55       1.683  -4.121  -8.730  1.00  0.00           H  
ATOM    820  HG1 THR A  55       2.441  -1.870  -8.613  1.00  0.00           H  
ATOM    821 HG21 THR A  55       0.231  -2.180 -10.603  1.00  0.00           H  
ATOM    822 HG22 THR A  55       1.953  -2.601 -10.759  1.00  0.00           H  
ATOM    823 HG23 THR A  55       0.708  -3.856 -10.969  1.00  0.00           H  
ATOM    824  N   ALA A  56      -1.060  -5.433  -9.522  1.00  0.00           N  
ATOM    825  CA  ALA A  56      -1.909  -6.214 -10.405  1.00  0.00           C  
ATOM    826  C   ALA A  56      -3.222  -6.539  -9.690  1.00  0.00           C  
ATOM    827  O   ALA A  56      -4.187  -6.966 -10.320  1.00  0.00           O  
ATOM    828  CB  ALA A  56      -1.161  -7.473 -10.851  1.00  0.00           C  
ATOM    829  H   ALA A  56      -0.278  -5.928  -9.141  1.00  0.00           H  
ATOM    830  HA  ALA A  56      -2.124  -5.605 -11.283  1.00  0.00           H  
ATOM    831  HB1 ALA A  56      -0.544  -7.839 -10.030  1.00  0.00           H  
ATOM    832  HB2 ALA A  56      -1.880  -8.241 -11.135  1.00  0.00           H  
ATOM    833  HB3 ALA A  56      -0.527  -7.235 -11.705  1.00  0.00           H  
ATOM    834  N   ALA A  57      -3.215  -6.322  -8.382  1.00  0.00           N  
ATOM    835  CA  ALA A  57      -4.393  -6.586  -7.574  1.00  0.00           C  
ATOM    836  C   ALA A  57      -5.519  -5.641  -7.998  1.00  0.00           C  
ATOM    837  O   ALA A  57      -6.455  -6.052  -8.682  1.00  0.00           O  
ATOM    838  CB  ALA A  57      -4.039  -6.444  -6.093  1.00  0.00           C  
ATOM    839  H   ALA A  57      -2.425  -5.974  -7.877  1.00  0.00           H  
ATOM    840  HA  ALA A  57      -4.702  -7.614  -7.764  1.00  0.00           H  
ATOM    841  HB1 ALA A  57      -3.137  -7.018  -5.878  1.00  0.00           H  
ATOM    842  HB2 ALA A  57      -3.865  -5.393  -5.860  1.00  0.00           H  
ATOM    843  HB3 ALA A  57      -4.862  -6.819  -5.485  1.00  0.00           H  
ATOM    844  N   LEU A  58      -5.391  -4.392  -7.574  1.00  0.00           N  
ATOM    845  CA  LEU A  58      -6.387  -3.385  -7.901  1.00  0.00           C  
ATOM    846  C   LEU A  58      -6.633  -3.390  -9.411  1.00  0.00           C  
ATOM    847  O   LEU A  58      -7.758  -3.178  -9.860  1.00  0.00           O  
ATOM    848  CB  LEU A  58      -5.969  -2.021  -7.349  1.00  0.00           C  
ATOM    849  CG  LEU A  58      -4.774  -1.357  -8.037  1.00  0.00           C  
ATOM    850  CD1 LEU A  58      -3.508  -2.199  -7.870  1.00  0.00           C  
ATOM    851  CD2 LEU A  58      -5.079  -1.066  -9.508  1.00  0.00           C  
ATOM    852  H   LEU A  58      -4.627  -4.066  -7.018  1.00  0.00           H  
ATOM    853  HA  LEU A  58      -7.313  -3.666  -7.399  1.00  0.00           H  
ATOM    854  HB2 LEU A  58      -6.823  -1.347  -7.418  1.00  0.00           H  
ATOM    855  HB3 LEU A  58      -5.737  -2.134  -6.291  1.00  0.00           H  
ATOM    856  HG  LEU A  58      -4.590  -0.398  -7.551  1.00  0.00           H  
ATOM    857 HD11 LEU A  58      -3.687  -3.204  -8.251  1.00  0.00           H  
ATOM    858 HD12 LEU A  58      -2.690  -1.740  -8.425  1.00  0.00           H  
ATOM    859 HD13 LEU A  58      -3.244  -2.253  -6.813  1.00  0.00           H  
ATOM    860 HD21 LEU A  58      -6.153  -0.929  -9.635  1.00  0.00           H  
ATOM    861 HD22 LEU A  58      -4.558  -0.160  -9.815  1.00  0.00           H  
ATOM    862 HD23 LEU A  58      -4.745  -1.904 -10.120  1.00  0.00           H  
ATOM    863  N   SER A  59      -5.562  -3.633 -10.152  1.00  0.00           N  
ATOM    864  CA  SER A  59      -5.648  -3.667 -11.602  1.00  0.00           C  
ATOM    865  C   SER A  59      -6.573  -4.802 -12.045  1.00  0.00           C  
ATOM    866  O   SER A  59      -7.328  -4.655 -13.005  1.00  0.00           O  
ATOM    867  CB  SER A  59      -4.264  -3.834 -12.232  1.00  0.00           C  
ATOM    868  OG  SER A  59      -4.227  -3.355 -13.574  1.00  0.00           O  
ATOM    869  H   SER A  59      -4.650  -3.804  -9.779  1.00  0.00           H  
ATOM    870  HA  SER A  59      -6.063  -2.701 -11.890  1.00  0.00           H  
ATOM    871  HB2 SER A  59      -3.527  -3.297 -11.635  1.00  0.00           H  
ATOM    872  HB3 SER A  59      -3.982  -4.887 -12.215  1.00  0.00           H  
ATOM    873  HG  SER A  59      -3.316  -3.000 -13.785  1.00  0.00           H  
ATOM    874  N   GLN A  60      -6.485  -5.910 -11.324  1.00  0.00           N  
ATOM    875  CA  GLN A  60      -7.304  -7.070 -11.630  1.00  0.00           C  
ATOM    876  C   GLN A  60      -8.776  -6.772 -11.340  1.00  0.00           C  
ATOM    877  O   GLN A  60      -9.666  -7.389 -11.924  1.00  0.00           O  
ATOM    878  CB  GLN A  60      -6.830  -8.298 -10.850  1.00  0.00           C  
ATOM    879  CG  GLN A  60      -7.966  -9.308 -10.673  1.00  0.00           C  
ATOM    880  CD  GLN A  60      -8.459  -9.821 -12.028  1.00  0.00           C  
ATOM    881  OE1 GLN A  60      -7.817  -9.659 -13.053  1.00  0.00           O  
ATOM    882  NE2 GLN A  60      -9.631 -10.448 -11.975  1.00  0.00           N  
ATOM    883  H   GLN A  60      -5.868  -6.023 -10.544  1.00  0.00           H  
ATOM    884  HA  GLN A  60      -7.166  -7.249 -12.696  1.00  0.00           H  
ATOM    885  HB2 GLN A  60      -5.999  -8.769 -11.375  1.00  0.00           H  
ATOM    886  HB3 GLN A  60      -6.457  -7.991  -9.873  1.00  0.00           H  
ATOM    887  HG2 GLN A  60      -7.622 -10.145 -10.066  1.00  0.00           H  
ATOM    888  HG3 GLN A  60      -8.791  -8.842 -10.135  1.00  0.00           H  
ATOM    889 HE21 GLN A  60     -10.106 -10.547 -11.101  1.00  0.00           H  
ATOM    890 HE22 GLN A  60     -10.037 -10.820 -12.810  1.00  0.00           H  
ATOM    891  N   ARG A  61      -8.989  -5.824 -10.439  1.00  0.00           N  
ATOM    892  CA  ARG A  61     -10.338  -5.436 -10.065  1.00  0.00           C  
ATOM    893  C   ARG A  61     -10.334  -4.038  -9.442  1.00  0.00           C  
ATOM    894  O   ARG A  61     -10.700  -3.872  -8.279  1.00  0.00           O  
ATOM    895  CB  ARG A  61     -10.941  -6.429  -9.069  1.00  0.00           C  
ATOM    896  CG  ARG A  61      -9.886  -6.914  -8.072  1.00  0.00           C  
ATOM    897  CD  ARG A  61     -10.475  -7.030  -6.665  1.00  0.00           C  
ATOM    898  NE  ARG A  61     -11.202  -8.311  -6.525  1.00  0.00           N  
ATOM    899  CZ  ARG A  61     -11.983  -8.627  -5.469  1.00  0.00           C  
ATOM    900  NH1 ARG A  61     -12.144  -7.755  -4.451  1.00  0.00           N  
ATOM    901  NH2 ARG A  61     -12.586  -9.801  -5.448  1.00  0.00           N  
ATOM    902  H   ARG A  61      -8.260  -5.326  -9.969  1.00  0.00           H  
ATOM    903  HA  ARG A  61     -10.900  -5.448 -10.998  1.00  0.00           H  
ATOM    904  HB2 ARG A  61     -11.764  -5.957  -8.533  1.00  0.00           H  
ATOM    905  HB3 ARG A  61     -11.357  -7.280  -9.607  1.00  0.00           H  
ATOM    906  HG2 ARG A  61      -9.499  -7.882  -8.389  1.00  0.00           H  
ATOM    907  HG3 ARG A  61      -9.044  -6.222  -8.062  1.00  0.00           H  
ATOM    908  HD2 ARG A  61      -9.679  -6.971  -5.923  1.00  0.00           H  
ATOM    909  HD3 ARG A  61     -11.151  -6.196  -6.474  1.00  0.00           H  
ATOM    910  HE  ARG A  61     -11.110  -8.986  -7.257  1.00  0.00           H  
ATOM    911 HH11 ARG A  61     -11.684  -6.868  -4.475  1.00  0.00           H  
ATOM    912 HH12 ARG A  61     -12.724  -7.997  -3.673  1.00  0.00           H  
ATOM    913 HH21 ARG A  61     -13.180 -10.111  -4.705  1.00  0.00           H  
ATOM    914  N   ALA A  62      -9.918  -3.069 -10.244  1.00  0.00           N  
ATOM    915  CA  ALA A  62      -9.862  -1.691  -9.786  1.00  0.00           C  
ATOM    916  C   ALA A  62     -11.286  -1.163  -9.597  1.00  0.00           C  
ATOM    917  O   ALA A  62     -11.483  -0.087  -9.034  1.00  0.00           O  
ATOM    918  CB  ALA A  62      -9.057  -0.854 -10.782  1.00  0.00           C  
ATOM    919  H   ALA A  62      -9.623  -3.212 -11.188  1.00  0.00           H  
ATOM    920  HA  ALA A  62      -9.350  -1.681  -8.824  1.00  0.00           H  
ATOM    921  HB1 ALA A  62      -9.089  -1.327 -11.763  1.00  0.00           H  
ATOM    922  HB2 ALA A  62      -9.486   0.146 -10.846  1.00  0.00           H  
ATOM    923  HB3 ALA A  62      -8.023  -0.784 -10.445  1.00  0.00           H  
ATOM    924  N   MET A  63     -12.241  -1.944 -10.078  1.00  0.00           N  
ATOM    925  CA  MET A  63     -13.641  -1.569  -9.970  1.00  0.00           C  
ATOM    926  C   MET A  63     -14.190  -1.896  -8.580  1.00  0.00           C  
ATOM    927  O   MET A  63     -15.125  -1.250  -8.110  1.00  0.00           O  
ATOM    928  CB  MET A  63     -14.454  -2.316 -11.029  1.00  0.00           C  
ATOM    929  CG  MET A  63     -14.762  -1.410 -12.223  1.00  0.00           C  
ATOM    930  SD  MET A  63     -16.189  -0.399 -11.870  1.00  0.00           S  
ATOM    931  CE  MET A  63     -16.475   0.308 -13.484  1.00  0.00           C  
ATOM    932  H   MET A  63     -12.072  -2.818 -10.535  1.00  0.00           H  
ATOM    933  HA  MET A  63     -13.669  -0.492 -10.135  1.00  0.00           H  
ATOM    934  HB2 MET A  63     -13.900  -3.192 -11.366  1.00  0.00           H  
ATOM    935  HB3 MET A  63     -15.385  -2.676 -10.591  1.00  0.00           H  
ATOM    936  HG2 MET A  63     -13.902  -0.777 -12.441  1.00  0.00           H  
ATOM    937  HG3 MET A  63     -14.945  -2.015 -13.111  1.00  0.00           H  
ATOM    938  HE1 MET A  63     -15.552   0.276 -14.063  1.00  0.00           H  
ATOM    939  HE2 MET A  63     -17.247  -0.263 -13.999  1.00  0.00           H  
ATOM    940  HE3 MET A  63     -16.800   1.343 -13.375  1.00  0.00           H  
ATOM    941  N   ILE A  64     -13.585  -2.899  -7.961  1.00  0.00           N  
ATOM    942  CA  ILE A  64     -14.002  -3.320  -6.634  1.00  0.00           C  
ATOM    943  C   ILE A  64     -12.773  -3.751  -5.831  1.00  0.00           C  
ATOM    944  O   ILE A  64     -12.629  -4.924  -5.490  1.00  0.00           O  
ATOM    945  CB  ILE A  64     -15.083  -4.399  -6.729  1.00  0.00           C  
ATOM    946  CG1 ILE A  64     -16.121  -4.043  -7.796  1.00  0.00           C  
ATOM    947  CG2 ILE A  64     -15.728  -4.651  -5.364  1.00  0.00           C  
ATOM    948  CD1 ILE A  64     -15.701  -4.574  -9.167  1.00  0.00           C  
ATOM    949  H   ILE A  64     -12.825  -3.420  -8.350  1.00  0.00           H  
ATOM    950  HA  ILE A  64     -14.451  -2.457  -6.143  1.00  0.00           H  
ATOM    951  HB  ILE A  64     -14.610  -5.330  -7.038  1.00  0.00           H  
ATOM    952 HG12 ILE A  64     -17.089  -4.461  -7.520  1.00  0.00           H  
ATOM    953 HG13 ILE A  64     -16.243  -2.961  -7.843  1.00  0.00           H  
ATOM    954 HG21 ILE A  64     -15.912  -3.698  -4.868  1.00  0.00           H  
ATOM    955 HG22 ILE A  64     -16.672  -5.178  -5.500  1.00  0.00           H  
ATOM    956 HG23 ILE A  64     -15.058  -5.256  -4.753  1.00  0.00           H  
ATOM    957 HD11 ILE A  64     -14.732  -4.155  -9.439  1.00  0.00           H  
ATOM    958 HD12 ILE A  64     -15.628  -5.661  -9.129  1.00  0.00           H  
ATOM    959 HD13 ILE A  64     -16.444  -4.286  -9.912  1.00  0.00           H  
ATOM    960  N   LEU A  65     -11.918  -2.778  -5.551  1.00  0.00           N  
ATOM    961  CA  LEU A  65     -10.706  -3.041  -4.794  1.00  0.00           C  
ATOM    962  C   LEU A  65     -10.890  -2.549  -3.357  1.00  0.00           C  
ATOM    963  O   LEU A  65     -12.005  -2.539  -2.839  1.00  0.00           O  
ATOM    964  CB  LEU A  65      -9.491  -2.437  -5.501  1.00  0.00           C  
ATOM    965  CG  LEU A  65      -9.229  -0.953  -5.233  1.00  0.00           C  
ATOM    966  CD1 LEU A  65      -7.733  -0.684  -5.057  1.00  0.00           C  
ATOM    967  CD2 LEU A  65      -9.843  -0.082  -6.331  1.00  0.00           C  
ATOM    968  H   LEU A  65     -12.042  -1.826  -5.832  1.00  0.00           H  
ATOM    969  HA  LEU A  65     -10.562  -4.122  -4.773  1.00  0.00           H  
ATOM    970  HB2 LEU A  65      -8.606  -3.001  -5.205  1.00  0.00           H  
ATOM    971  HB3 LEU A  65      -9.614  -2.576  -6.575  1.00  0.00           H  
ATOM    972  HG  LEU A  65      -9.718  -0.683  -4.297  1.00  0.00           H  
ATOM    973 HD11 LEU A  65      -7.193  -1.630  -5.041  1.00  0.00           H  
ATOM    974 HD12 LEU A  65      -7.374  -0.074  -5.886  1.00  0.00           H  
ATOM    975 HD13 LEU A  65      -7.568  -0.155  -4.118  1.00  0.00           H  
ATOM    976 HD21 LEU A  65      -9.616  -0.513  -7.306  1.00  0.00           H  
ATOM    977 HD22 LEU A  65     -10.923  -0.035  -6.196  1.00  0.00           H  
ATOM    978 HD23 LEU A  65      -9.426   0.924  -6.272  1.00  0.00           H  
ATOM    979  N   GLY A  66      -9.779  -2.152  -2.755  1.00  0.00           N  
ATOM    980  CA  GLY A  66      -9.803  -1.659  -1.388  1.00  0.00           C  
ATOM    981  C   GLY A  66     -11.026  -0.772  -1.147  1.00  0.00           C  
ATOM    982  O   GLY A  66     -11.564  -0.737  -0.041  1.00  0.00           O  
ATOM    983  H   GLY A  66      -8.875  -2.163  -3.184  1.00  0.00           H  
ATOM    984  HA2 GLY A  66      -9.817  -2.500  -0.695  1.00  0.00           H  
ATOM    985  HA3 GLY A  66      -8.894  -1.094  -1.185  1.00  0.00           H  
ATOM    986  N   LYS A  67     -11.431  -0.078  -2.200  1.00  0.00           N  
ATOM    987  CA  LYS A  67     -12.581   0.807  -2.117  1.00  0.00           C  
ATOM    988  C   LYS A  67     -13.580   0.442  -3.217  1.00  0.00           C  
ATOM    989  O   LYS A  67     -13.193  -0.060  -4.271  1.00  0.00           O  
ATOM    990  CB  LYS A  67     -12.135   2.270  -2.152  1.00  0.00           C  
ATOM    991  CG  LYS A  67     -13.205   3.184  -1.553  1.00  0.00           C  
ATOM    992  CD  LYS A  67     -12.572   4.283  -0.698  1.00  0.00           C  
ATOM    993  CE  LYS A  67     -13.630   5.274  -0.207  1.00  0.00           C  
ATOM    994  NZ  LYS A  67     -12.987   6.446   0.427  1.00  0.00           N  
ATOM    995  H   LYS A  67     -10.988  -0.113  -3.097  1.00  0.00           H  
ATOM    996  HA  LYS A  67     -13.054   0.637  -1.150  1.00  0.00           H  
ATOM    997  HB2 LYS A  67     -11.203   2.384  -1.598  1.00  0.00           H  
ATOM    998  HB3 LYS A  67     -11.931   2.567  -3.181  1.00  0.00           H  
ATOM    999  HG2 LYS A  67     -13.793   3.634  -2.353  1.00  0.00           H  
ATOM   1000  HG3 LYS A  67     -13.893   2.595  -0.945  1.00  0.00           H  
ATOM   1001  HD2 LYS A  67     -12.063   3.836   0.156  1.00  0.00           H  
ATOM   1002  HD3 LYS A  67     -11.816   4.811  -1.279  1.00  0.00           H  
ATOM   1003  HE2 LYS A  67     -14.248   5.599  -1.044  1.00  0.00           H  
ATOM   1004  HE3 LYS A  67     -14.292   4.784   0.507  1.00  0.00           H  
ATOM   1005  HZ1 LYS A  67     -12.159   6.744  -0.076  1.00  0.00           H  
ATOM   1006  HZ2 LYS A  67     -13.610   7.246   0.466  1.00  0.00           H  
ATOM   1007  N   SER A  68     -14.846   0.709  -2.934  1.00  0.00           N  
ATOM   1008  CA  SER A  68     -15.904   0.415  -3.885  1.00  0.00           C  
ATOM   1009  C   SER A  68     -15.540   0.974  -5.262  1.00  0.00           C  
ATOM   1010  O   SER A  68     -16.087   0.543  -6.276  1.00  0.00           O  
ATOM   1011  CB  SER A  68     -17.242   0.989  -3.416  1.00  0.00           C  
ATOM   1012  OG  SER A  68     -18.350   0.297  -3.987  1.00  0.00           O  
ATOM   1013  H   SER A  68     -15.153   1.117  -2.074  1.00  0.00           H  
ATOM   1014  HA  SER A  68     -15.968  -0.673  -3.919  1.00  0.00           H  
ATOM   1015  HB2 SER A  68     -17.300   0.932  -2.329  1.00  0.00           H  
ATOM   1016  HB3 SER A  68     -17.298   2.044  -3.683  1.00  0.00           H  
ATOM   1017  HG  SER A  68     -18.746  -0.327  -3.314  1.00  0.00           H  
ATOM   1018  N   GLY A  69     -14.618   1.926  -5.253  1.00  0.00           N  
ATOM   1019  CA  GLY A  69     -14.174   2.549  -6.489  1.00  0.00           C  
ATOM   1020  C   GLY A  69     -13.421   3.851  -6.207  1.00  0.00           C  
ATOM   1021  O   GLY A  69     -13.999   4.934  -6.275  1.00  0.00           O  
ATOM   1022  H   GLY A  69     -14.178   2.271  -4.424  1.00  0.00           H  
ATOM   1023  HA2 GLY A  69     -13.528   1.862  -7.035  1.00  0.00           H  
ATOM   1024  HA3 GLY A  69     -15.034   2.753  -7.127  1.00  0.00           H  
ATOM   1025  N   GLU A  70     -12.142   3.701  -5.895  1.00  0.00           N  
ATOM   1026  CA  GLU A  70     -11.304   4.852  -5.603  1.00  0.00           C  
ATOM   1027  C   GLU A  70      -9.841   4.422  -5.468  1.00  0.00           C  
ATOM   1028  O   GLU A  70      -9.274   4.471  -4.378  1.00  0.00           O  
ATOM   1029  CB  GLU A  70     -11.782   5.572  -4.341  1.00  0.00           C  
ATOM   1030  CG  GLU A  70     -11.439   7.062  -4.396  1.00  0.00           C  
ATOM   1031  CD  GLU A  70     -11.697   7.734  -3.046  1.00  0.00           C  
ATOM   1032  OE1 GLU A  70     -12.838   8.122  -2.754  1.00  0.00           O  
ATOM   1033  OE2 GLU A  70     -10.660   7.848  -2.287  1.00  0.00           O  
ATOM   1034  H   GLU A  70     -11.679   2.816  -5.842  1.00  0.00           H  
ATOM   1035  HA  GLU A  70     -11.416   5.517  -6.458  1.00  0.00           H  
ATOM   1036  HB2 GLU A  70     -12.859   5.447  -4.232  1.00  0.00           H  
ATOM   1037  HB3 GLU A  70     -11.319   5.121  -3.463  1.00  0.00           H  
ATOM   1038  HG2 GLU A  70     -10.393   7.187  -4.675  1.00  0.00           H  
ATOM   1039  HG3 GLU A  70     -12.036   7.547  -5.168  1.00  0.00           H  
ATOM   1040  HE2 GLU A  70      -9.864   8.112  -2.832  1.00  0.00           H  
ATOM   1041  N   LEU A  71      -9.273   4.010  -6.592  1.00  0.00           N  
ATOM   1042  CA  LEU A  71      -7.887   3.573  -6.613  1.00  0.00           C  
ATOM   1043  C   LEU A  71      -7.000   4.673  -6.027  1.00  0.00           C  
ATOM   1044  O   LEU A  71      -5.852   4.423  -5.665  1.00  0.00           O  
ATOM   1045  CB  LEU A  71      -7.483   3.142  -8.024  1.00  0.00           C  
ATOM   1046  CG  LEU A  71      -7.060   1.680  -8.185  1.00  0.00           C  
ATOM   1047  CD1 LEU A  71      -8.209   0.836  -8.740  1.00  0.00           C  
ATOM   1048  CD2 LEU A  71      -5.798   1.565  -9.041  1.00  0.00           C  
ATOM   1049  H   LEU A  71      -9.741   3.973  -7.474  1.00  0.00           H  
ATOM   1050  HA  LEU A  71      -7.813   2.692  -5.974  1.00  0.00           H  
ATOM   1051  HB2 LEU A  71      -8.320   3.333  -8.695  1.00  0.00           H  
ATOM   1052  HB3 LEU A  71      -6.659   3.776  -8.354  1.00  0.00           H  
ATOM   1053  HG  LEU A  71      -6.818   1.285  -7.198  1.00  0.00           H  
ATOM   1054 HD11 LEU A  71      -9.141   1.125  -8.255  1.00  0.00           H  
ATOM   1055 HD12 LEU A  71      -8.293   0.999  -9.815  1.00  0.00           H  
ATOM   1056 HD13 LEU A  71      -8.011  -0.219  -8.547  1.00  0.00           H  
ATOM   1057 HD21 LEU A  71      -5.448   2.563  -9.308  1.00  0.00           H  
ATOM   1058 HD22 LEU A  71      -5.022   1.048  -8.477  1.00  0.00           H  
ATOM   1059 HD23 LEU A  71      -6.024   1.004  -9.948  1.00  0.00           H  
ATOM   1060  N   LYS A  72      -7.567   5.869  -5.953  1.00  0.00           N  
ATOM   1061  CA  LYS A  72      -6.842   7.008  -5.418  1.00  0.00           C  
ATOM   1062  C   LYS A  72      -6.027   6.564  -4.202  1.00  0.00           C  
ATOM   1063  O   LYS A  72      -4.879   6.975  -4.035  1.00  0.00           O  
ATOM   1064  CB  LYS A  72      -7.800   8.164  -5.126  1.00  0.00           C  
ATOM   1065  CG  LYS A  72      -7.078   9.511  -5.212  1.00  0.00           C  
ATOM   1066  CD  LYS A  72      -7.340  10.189  -6.558  1.00  0.00           C  
ATOM   1067  CE  LYS A  72      -7.169  11.705  -6.450  1.00  0.00           C  
ATOM   1068  NZ  LYS A  72      -6.460  12.233  -7.638  1.00  0.00           N  
ATOM   1069  H   LYS A  72      -8.501   6.064  -6.250  1.00  0.00           H  
ATOM   1070  HA  LYS A  72      -6.152   7.349  -6.190  1.00  0.00           H  
ATOM   1071  HB2 LYS A  72      -8.627   8.145  -5.837  1.00  0.00           H  
ATOM   1072  HB3 LYS A  72      -8.232   8.042  -4.133  1.00  0.00           H  
ATOM   1073  HG2 LYS A  72      -7.413  10.159  -4.402  1.00  0.00           H  
ATOM   1074  HG3 LYS A  72      -6.007   9.362  -5.078  1.00  0.00           H  
ATOM   1075  HD2 LYS A  72      -6.654   9.794  -7.308  1.00  0.00           H  
ATOM   1076  HD3 LYS A  72      -8.349   9.956  -6.896  1.00  0.00           H  
ATOM   1077  HE2 LYS A  72      -8.145  12.182  -6.360  1.00  0.00           H  
ATOM   1078  HE3 LYS A  72      -6.609  11.951  -5.548  1.00  0.00           H  
ATOM   1079  HZ1 LYS A  72      -6.728  13.188  -7.846  1.00  0.00           H  
ATOM   1080  HZ2 LYS A  72      -5.454  12.230  -7.513  1.00  0.00           H  
ATOM   1081  N   THR A  73      -6.651   5.729  -3.384  1.00  0.00           N  
ATOM   1082  CA  THR A  73      -5.998   5.224  -2.188  1.00  0.00           C  
ATOM   1083  C   THR A  73      -4.797   4.355  -2.564  1.00  0.00           C  
ATOM   1084  O   THR A  73      -3.706   4.530  -2.022  1.00  0.00           O  
ATOM   1085  CB  THR A  73      -7.046   4.485  -1.354  1.00  0.00           C  
ATOM   1086  OG1 THR A  73      -8.287   5.033  -1.790  1.00  0.00           O  
ATOM   1087  CG2 THR A  73      -6.978   4.851   0.130  1.00  0.00           C  
ATOM   1088  H   THR A  73      -7.585   5.400  -3.527  1.00  0.00           H  
ATOM   1089  HA  THR A  73      -5.615   6.073  -1.622  1.00  0.00           H  
ATOM   1090  HB  THR A  73      -6.965   3.407  -1.493  1.00  0.00           H  
ATOM   1091  HG1 THR A  73      -9.032   4.399  -1.584  1.00  0.00           H  
ATOM   1092 HG21 THR A  73      -6.076   5.433   0.320  1.00  0.00           H  
ATOM   1093 HG22 THR A  73      -7.854   5.440   0.400  1.00  0.00           H  
ATOM   1094 HG23 THR A  73      -6.954   3.940   0.729  1.00  0.00           H  
ATOM   1095  N   TRP A  74      -5.037   3.436  -3.488  1.00  0.00           N  
ATOM   1096  CA  TRP A  74      -3.988   2.539  -3.942  1.00  0.00           C  
ATOM   1097  C   TRP A  74      -2.895   3.384  -4.600  1.00  0.00           C  
ATOM   1098  O   TRP A  74      -1.715   3.049  -4.522  1.00  0.00           O  
ATOM   1099  CB  TRP A  74      -4.552   1.462  -4.870  1.00  0.00           C  
ATOM   1100  CG  TRP A  74      -3.527   0.886  -5.850  1.00  0.00           C  
ATOM   1101  CD1 TRP A  74      -2.818  -0.245  -5.731  1.00  0.00           C  
ATOM   1102  CD2 TRP A  74      -3.123   1.463  -7.109  1.00  0.00           C  
ATOM   1103  NE1 TRP A  74      -1.989  -0.438  -6.818  1.00  0.00           N  
ATOM   1104  CE2 TRP A  74      -2.181   0.633  -7.683  1.00  0.00           C  
ATOM   1105  CE3 TRP A  74      -3.539   2.647  -7.743  1.00  0.00           C  
ATOM   1106  CZ2 TRP A  74      -1.576   0.898  -8.917  1.00  0.00           C  
ATOM   1107  CZ3 TRP A  74      -2.925   2.897  -8.976  1.00  0.00           C  
ATOM   1108  CH2 TRP A  74      -1.976   2.072  -9.567  1.00  0.00           C  
ATOM   1109  H   TRP A  74      -5.927   3.300  -3.923  1.00  0.00           H  
ATOM   1110  HA  TRP A  74      -3.587   2.027  -3.068  1.00  0.00           H  
ATOM   1111  HB2 TRP A  74      -4.957   0.651  -4.265  1.00  0.00           H  
ATOM   1112  HB3 TRP A  74      -5.383   1.883  -5.436  1.00  0.00           H  
ATOM   1113  HD1 TRP A  74      -2.886  -0.926  -4.883  1.00  0.00           H  
ATOM   1114  HE1 TRP A  74      -1.310  -1.277  -6.971  1.00  0.00           H  
ATOM   1115  HE3 TRP A  74      -4.281   3.318  -7.311  1.00  0.00           H  
ATOM   1116  HZ2 TRP A  74      -0.834   0.226  -9.349  1.00  0.00           H  
ATOM   1117  HZ3 TRP A  74      -3.213   3.802  -9.511  1.00  0.00           H  
ATOM   1118  HH2 TRP A  74      -1.544   2.337 -10.532  1.00  0.00           H  
ATOM   1119  N   GLY A  75      -3.328   4.464  -5.234  1.00  0.00           N  
ATOM   1120  CA  GLY A  75      -2.402   5.360  -5.905  1.00  0.00           C  
ATOM   1121  C   GLY A  75      -1.248   5.750  -4.980  1.00  0.00           C  
ATOM   1122  O   GLY A  75      -0.081   5.605  -5.341  1.00  0.00           O  
ATOM   1123  H   GLY A  75      -4.291   4.730  -5.293  1.00  0.00           H  
ATOM   1124  HA2 GLY A  75      -2.008   4.877  -6.800  1.00  0.00           H  
ATOM   1125  HA3 GLY A  75      -2.929   6.256  -6.233  1.00  0.00           H  
ATOM   1126  N   LEU A  76      -1.614   6.236  -3.803  1.00  0.00           N  
ATOM   1127  CA  LEU A  76      -0.624   6.648  -2.823  1.00  0.00           C  
ATOM   1128  C   LEU A  76       0.147   5.420  -2.335  1.00  0.00           C  
ATOM   1129  O   LEU A  76       1.363   5.473  -2.164  1.00  0.00           O  
ATOM   1130  CB  LEU A  76      -1.285   7.446  -1.697  1.00  0.00           C  
ATOM   1131  CG  LEU A  76      -1.585   8.915  -2.003  1.00  0.00           C  
ATOM   1132  CD1 LEU A  76      -3.092   9.153  -2.120  1.00  0.00           C  
ATOM   1133  CD2 LEU A  76      -0.939   9.835  -0.964  1.00  0.00           C  
ATOM   1134  H   LEU A  76      -2.565   6.350  -3.517  1.00  0.00           H  
ATOM   1135  HA  LEU A  76       0.074   7.317  -3.325  1.00  0.00           H  
ATOM   1136  HB2 LEU A  76      -2.219   6.953  -1.428  1.00  0.00           H  
ATOM   1137  HB3 LEU A  76      -0.638   7.403  -0.820  1.00  0.00           H  
ATOM   1138  HG  LEU A  76      -1.144   9.160  -2.969  1.00  0.00           H  
ATOM   1139 HD11 LEU A  76      -3.624   8.433  -1.498  1.00  0.00           H  
ATOM   1140 HD12 LEU A  76      -3.327  10.164  -1.788  1.00  0.00           H  
ATOM   1141 HD13 LEU A  76      -3.399   9.031  -3.159  1.00  0.00           H  
ATOM   1142 HD21 LEU A  76       0.139   9.676  -0.959  1.00  0.00           H  
ATOM   1143 HD22 LEU A  76      -1.152  10.873  -1.217  1.00  0.00           H  
ATOM   1144 HD23 LEU A  76      -1.344   9.610   0.022  1.00  0.00           H  
ATOM   1145  N   VAL A  77      -0.594   4.341  -2.126  1.00  0.00           N  
ATOM   1146  CA  VAL A  77       0.005   3.101  -1.662  1.00  0.00           C  
ATOM   1147  C   VAL A  77       0.944   2.558  -2.741  1.00  0.00           C  
ATOM   1148  O   VAL A  77       2.129   2.348  -2.489  1.00  0.00           O  
ATOM   1149  CB  VAL A  77      -1.089   2.107  -1.267  1.00  0.00           C  
ATOM   1150  CG1 VAL A  77      -1.519   1.259  -2.466  1.00  0.00           C  
ATOM   1151  CG2 VAL A  77      -0.633   1.223  -0.105  1.00  0.00           C  
ATOM   1152  H   VAL A  77      -1.583   4.305  -2.269  1.00  0.00           H  
ATOM   1153  HA  VAL A  77       0.590   3.331  -0.772  1.00  0.00           H  
ATOM   1154  HB  VAL A  77      -1.956   2.678  -0.933  1.00  0.00           H  
ATOM   1155 HG11 VAL A  77      -1.776   1.912  -3.299  1.00  0.00           H  
ATOM   1156 HG12 VAL A  77      -0.700   0.602  -2.758  1.00  0.00           H  
ATOM   1157 HG13 VAL A  77      -2.387   0.658  -2.193  1.00  0.00           H  
ATOM   1158 HG21 VAL A  77      -0.335   1.851   0.735  1.00  0.00           H  
ATOM   1159 HG22 VAL A  77      -1.453   0.573   0.201  1.00  0.00           H  
ATOM   1160 HG23 VAL A  77       0.214   0.615  -0.422  1.00  0.00           H  
ATOM   1161  N   LEU A  78       0.378   2.345  -3.920  1.00  0.00           N  
ATOM   1162  CA  LEU A  78       1.150   1.830  -5.039  1.00  0.00           C  
ATOM   1163  C   LEU A  78       2.113   2.913  -5.530  1.00  0.00           C  
ATOM   1164  O   LEU A  78       3.325   2.707  -5.553  1.00  0.00           O  
ATOM   1165  CB  LEU A  78       0.221   1.293  -6.129  1.00  0.00           C  
ATOM   1166  CG  LEU A  78       0.744   0.097  -6.927  1.00  0.00           C  
ATOM   1167  CD1 LEU A  78       2.056   0.442  -7.634  1.00  0.00           C  
ATOM   1168  CD2 LEU A  78       0.881  -1.139  -6.036  1.00  0.00           C  
ATOM   1169  H   LEU A  78      -0.587   2.518  -4.117  1.00  0.00           H  
ATOM   1170  HA  LEU A  78       1.736   0.988  -4.671  1.00  0.00           H  
ATOM   1171  HB2 LEU A  78      -0.724   1.010  -5.666  1.00  0.00           H  
ATOM   1172  HB3 LEU A  78       0.005   2.103  -6.826  1.00  0.00           H  
ATOM   1173  HG  LEU A  78       0.015  -0.143  -7.701  1.00  0.00           H  
ATOM   1174 HD11 LEU A  78       2.418   1.407  -7.279  1.00  0.00           H  
ATOM   1175 HD12 LEU A  78       2.799  -0.326  -7.418  1.00  0.00           H  
ATOM   1176 HD13 LEU A  78       1.887   0.491  -8.710  1.00  0.00           H  
ATOM   1177 HD21 LEU A  78       0.484  -0.919  -5.045  1.00  0.00           H  
ATOM   1178 HD22 LEU A  78       0.324  -1.967  -6.475  1.00  0.00           H  
ATOM   1179 HD23 LEU A  78       1.933  -1.412  -5.953  1.00  0.00           H  
ATOM   1180  N   GLY A  79       1.536   4.044  -5.910  1.00  0.00           N  
ATOM   1181  CA  GLY A  79       2.328   5.160  -6.400  1.00  0.00           C  
ATOM   1182  C   GLY A  79       3.638   5.287  -5.619  1.00  0.00           C  
ATOM   1183  O   GLY A  79       4.646   5.740  -6.160  1.00  0.00           O  
ATOM   1184  H   GLY A  79       0.549   4.204  -5.888  1.00  0.00           H  
ATOM   1185  HA2 GLY A  79       2.544   5.020  -7.459  1.00  0.00           H  
ATOM   1186  HA3 GLY A  79       1.756   6.083  -6.310  1.00  0.00           H  
ATOM   1187  N   ALA A  80       3.581   4.879  -4.360  1.00  0.00           N  
ATOM   1188  CA  ALA A  80       4.750   4.942  -3.499  1.00  0.00           C  
ATOM   1189  C   ALA A  80       5.779   3.911  -3.968  1.00  0.00           C  
ATOM   1190  O   ALA A  80       6.958   4.227  -4.114  1.00  0.00           O  
ATOM   1191  CB  ALA A  80       4.326   4.723  -2.046  1.00  0.00           C  
ATOM   1192  H   ALA A  80       2.757   4.512  -3.928  1.00  0.00           H  
ATOM   1193  HA  ALA A  80       5.179   5.939  -3.594  1.00  0.00           H  
ATOM   1194  HB1 ALA A  80       3.288   5.029  -1.920  1.00  0.00           H  
ATOM   1195  HB2 ALA A  80       4.427   3.667  -1.793  1.00  0.00           H  
ATOM   1196  HB3 ALA A  80       4.963   5.316  -1.388  1.00  0.00           H  
ATOM   1197  N   LEU A  81       5.294   2.698  -4.191  1.00  0.00           N  
ATOM   1198  CA  LEU A  81       6.157   1.618  -4.641  1.00  0.00           C  
ATOM   1199  C   LEU A  81       6.934   2.073  -5.878  1.00  0.00           C  
ATOM   1200  O   LEU A  81       8.138   1.843  -5.978  1.00  0.00           O  
ATOM   1201  CB  LEU A  81       5.346   0.340  -4.860  1.00  0.00           C  
ATOM   1202  CG  LEU A  81       6.141  -0.892  -5.297  1.00  0.00           C  
ATOM   1203  CD1 LEU A  81       6.852  -0.643  -6.628  1.00  0.00           C  
ATOM   1204  CD2 LEU A  81       7.113  -1.334  -4.201  1.00  0.00           C  
ATOM   1205  H   LEU A  81       4.334   2.448  -4.070  1.00  0.00           H  
ATOM   1206  HA  LEU A  81       6.869   1.415  -3.841  1.00  0.00           H  
ATOM   1207  HB2 LEU A  81       4.824   0.101  -3.933  1.00  0.00           H  
ATOM   1208  HB3 LEU A  81       4.583   0.541  -5.612  1.00  0.00           H  
ATOM   1209  HG  LEU A  81       5.440  -1.713  -5.455  1.00  0.00           H  
ATOM   1210 HD11 LEU A  81       6.371   0.187  -7.146  1.00  0.00           H  
ATOM   1211 HD12 LEU A  81       7.897  -0.398  -6.441  1.00  0.00           H  
ATOM   1212 HD13 LEU A  81       6.793  -1.539  -7.245  1.00  0.00           H  
ATOM   1213 HD21 LEU A  81       6.564  -1.505  -3.275  1.00  0.00           H  
ATOM   1214 HD22 LEU A  81       7.608  -2.257  -4.505  1.00  0.00           H  
ATOM   1215 HD23 LEU A  81       7.860  -0.556  -4.043  1.00  0.00           H  
ATOM   1216  N   LYS A  82       6.213   2.711  -6.788  1.00  0.00           N  
ATOM   1217  CA  LYS A  82       6.819   3.200  -8.015  1.00  0.00           C  
ATOM   1218  C   LYS A  82       7.757   4.363  -7.686  1.00  0.00           C  
ATOM   1219  O   LYS A  82       8.680   4.655  -8.446  1.00  0.00           O  
ATOM   1220  CB  LYS A  82       5.741   3.551  -9.042  1.00  0.00           C  
ATOM   1221  CG  LYS A  82       5.432   2.354  -9.943  1.00  0.00           C  
ATOM   1222  CD  LYS A  82       4.138   1.661  -9.509  1.00  0.00           C  
ATOM   1223  CE  LYS A  82       4.392   0.192  -9.164  1.00  0.00           C  
ATOM   1224  NZ  LYS A  82       5.457  -0.366 -10.026  1.00  0.00           N  
ATOM   1225  H   LYS A  82       5.234   2.894  -6.699  1.00  0.00           H  
ATOM   1226  HA  LYS A  82       7.411   2.386  -8.434  1.00  0.00           H  
ATOM   1227  HB2 LYS A  82       4.834   3.869  -8.529  1.00  0.00           H  
ATOM   1228  HB3 LYS A  82       6.074   4.392  -9.651  1.00  0.00           H  
ATOM   1229  HG2 LYS A  82       5.341   2.686 -10.977  1.00  0.00           H  
ATOM   1230  HG3 LYS A  82       6.258   1.644  -9.908  1.00  0.00           H  
ATOM   1231  HD2 LYS A  82       3.719   2.175  -8.644  1.00  0.00           H  
ATOM   1232  HD3 LYS A  82       3.400   1.728 -10.308  1.00  0.00           H  
ATOM   1233  HE2 LYS A  82       4.680   0.103  -8.116  1.00  0.00           H  
ATOM   1234  HE3 LYS A  82       3.474  -0.381  -9.292  1.00  0.00           H  
ATOM   1235  HZ1 LYS A  82       6.082  -0.977  -9.511  1.00  0.00           H  
ATOM   1236  HZ2 LYS A  82       5.079  -0.912 -10.792  1.00  0.00           H  
ATOM   1237  N   ALA A  83       7.489   4.996  -6.553  1.00  0.00           N  
ATOM   1238  CA  ALA A  83       8.298   6.120  -6.114  1.00  0.00           C  
ATOM   1239  C   ALA A  83       9.680   5.616  -5.695  1.00  0.00           C  
ATOM   1240  O   ALA A  83      10.684   6.293  -5.912  1.00  0.00           O  
ATOM   1241  CB  ALA A  83       7.578   6.856  -4.983  1.00  0.00           C  
ATOM   1242  H   ALA A  83       6.737   4.752  -5.941  1.00  0.00           H  
ATOM   1243  HA  ALA A  83       8.409   6.799  -6.960  1.00  0.00           H  
ATOM   1244  HB1 ALA A  83       6.508   6.660  -5.045  1.00  0.00           H  
ATOM   1245  HB2 ALA A  83       7.957   6.506  -4.023  1.00  0.00           H  
ATOM   1246  HB3 ALA A  83       7.757   7.928  -5.075  1.00  0.00           H  
ATOM   1247  N   ALA A  84       9.688   4.431  -5.103  1.00  0.00           N  
ATOM   1248  CA  ALA A  84      10.931   3.828  -4.651  1.00  0.00           C  
ATOM   1249  C   ALA A  84      11.820   3.535  -5.862  1.00  0.00           C  
ATOM   1250  O   ALA A  84      12.998   3.887  -5.870  1.00  0.00           O  
ATOM   1251  CB  ALA A  84      10.622   2.570  -3.837  1.00  0.00           C  
ATOM   1252  H   ALA A  84       8.867   3.886  -4.931  1.00  0.00           H  
ATOM   1253  HA  ALA A  84      11.434   4.548  -4.007  1.00  0.00           H  
ATOM   1254  HB1 ALA A  84       9.916   1.947  -4.385  1.00  0.00           H  
ATOM   1255  HB2 ALA A  84      11.543   2.012  -3.666  1.00  0.00           H  
ATOM   1256  HB3 ALA A  84      10.187   2.855  -2.879  1.00  0.00           H  
ATOM   1257  N   ARG A  85      11.221   2.894  -6.854  1.00  0.00           N  
ATOM   1258  CA  ARG A  85      11.944   2.549  -8.067  1.00  0.00           C  
ATOM   1259  C   ARG A  85      12.313   3.816  -8.842  1.00  0.00           C  
ATOM   1260  O   ARG A  85      13.219   3.796  -9.674  1.00  0.00           O  
ATOM   1261  CB  ARG A  85      11.108   1.636  -8.966  1.00  0.00           C  
ATOM   1262  CG  ARG A  85      11.862   0.344  -9.286  1.00  0.00           C  
ATOM   1263  CD  ARG A  85      10.918  -0.860  -9.272  1.00  0.00           C  
ATOM   1264  NE  ARG A  85      11.695  -2.115  -9.384  1.00  0.00           N  
ATOM   1265  CZ  ARG A  85      11.150  -3.349  -9.343  1.00  0.00           C  
ATOM   1266  NH1 ARG A  85       9.817  -3.505  -9.191  1.00  0.00           N  
ATOM   1267  NH2 ARG A  85      11.939  -4.401  -9.453  1.00  0.00           N  
ATOM   1268  H   ARG A  85      10.262   2.611  -6.839  1.00  0.00           H  
ATOM   1269  HA  ARG A  85      12.835   2.027  -7.721  1.00  0.00           H  
ATOM   1270  HB2 ARG A  85      10.165   1.398  -8.473  1.00  0.00           H  
ATOM   1271  HB3 ARG A  85      10.861   2.156  -9.891  1.00  0.00           H  
ATOM   1272  HG2 ARG A  85      12.335   0.427 -10.265  1.00  0.00           H  
ATOM   1273  HG3 ARG A  85      12.659   0.193  -8.558  1.00  0.00           H  
ATOM   1274  HD2 ARG A  85      10.335  -0.865  -8.350  1.00  0.00           H  
ATOM   1275  HD3 ARG A  85      10.209  -0.787 -10.096  1.00  0.00           H  
ATOM   1276  HE  ARG A  85      12.686  -2.043  -9.498  1.00  0.00           H  
ATOM   1277 HH11 ARG A  85       9.226  -2.703  -9.108  1.00  0.00           H  
ATOM   1278 HH12 ARG A  85       9.422  -4.423  -9.161  1.00  0.00           H  
ATOM   1279 HH21 ARG A  85      11.616  -5.347  -9.433  1.00  0.00           H  
ATOM   1280  N   GLU A  86      11.594   4.887  -8.541  1.00  0.00           N  
ATOM   1281  CA  GLU A  86      11.835   6.160  -9.198  1.00  0.00           C  
ATOM   1282  C   GLU A  86      13.023   6.875  -8.551  1.00  0.00           C  
ATOM   1283  O   GLU A  86      13.547   7.840  -9.105  1.00  0.00           O  
ATOM   1284  CB  GLU A  86      10.583   7.039  -9.168  1.00  0.00           C  
ATOM   1285  CG  GLU A  86       9.977   7.178 -10.566  1.00  0.00           C  
ATOM   1286  CD  GLU A  86       8.450   7.116 -10.510  1.00  0.00           C  
ATOM   1287  OE1 GLU A  86       7.839   6.262 -11.171  1.00  0.00           O  
ATOM   1288  OE2 GLU A  86       7.896   7.995  -9.746  1.00  0.00           O  
ATOM   1289  H   GLU A  86      10.859   4.894  -7.862  1.00  0.00           H  
ATOM   1290  HA  GLU A  86      12.072   5.911 -10.233  1.00  0.00           H  
ATOM   1291  HB2 GLU A  86       9.847   6.606  -8.491  1.00  0.00           H  
ATOM   1292  HB3 GLU A  86      10.836   8.024  -8.778  1.00  0.00           H  
ATOM   1293  HG2 GLU A  86      10.291   8.123 -11.010  1.00  0.00           H  
ATOM   1294  HG3 GLU A  86      10.354   6.383 -11.210  1.00  0.00           H  
ATOM   1295  HE2 GLU A  86       8.357   8.016  -8.859  1.00  0.00           H  
ATOM   1296  N   GLU A  87      13.412   6.374  -7.388  1.00  0.00           N  
ATOM   1297  CA  GLU A  87      14.528   6.953  -6.660  1.00  0.00           C  
ATOM   1298  C   GLU A  87      15.076   5.950  -5.643  1.00  0.00           C  
ATOM   1299  O   GLU A  87      16.026   5.224  -5.931  1.00  0.00           O  
ATOM   1300  CB  GLU A  87      14.118   8.259  -5.976  1.00  0.00           C  
ATOM   1301  CG  GLU A  87      15.289   8.860  -5.196  1.00  0.00           C  
ATOM   1302  CD  GLU A  87      16.361   9.399  -6.145  1.00  0.00           C  
ATOM   1303  OE1 GLU A  87      16.550  10.621  -6.237  1.00  0.00           O  
ATOM   1304  OE2 GLU A  87      17.011   8.498  -6.801  1.00  0.00           O  
ATOM   1305  H   GLU A  87      12.980   5.588  -6.945  1.00  0.00           H  
ATOM   1306  HA  GLU A  87      15.286   7.167  -7.413  1.00  0.00           H  
ATOM   1307  HB2 GLU A  87      13.770   8.971  -6.724  1.00  0.00           H  
ATOM   1308  HB3 GLU A  87      13.283   8.073  -5.300  1.00  0.00           H  
ATOM   1309  HG2 GLU A  87      14.928   9.665  -4.555  1.00  0.00           H  
ATOM   1310  HG3 GLU A  87      15.723   8.103  -4.543  1.00  0.00           H  
ATOM   1311  HE2 GLU A  87      17.298   7.766  -6.183  1.00  0.00           H  
TER    1312      GLU A  87                                                      
ENDMDL                                                                          
MODEL        3                                                                  
ATOM      1  N   GLY A   1      10.796  -8.480  11.489  1.00  0.00           N  
ATOM      2  CA  GLY A   1      11.062  -7.072  11.248  1.00  0.00           C  
ATOM      3  C   GLY A   1       9.849  -6.215  11.612  1.00  0.00           C  
ATOM      4  O   GLY A   1       8.821  -6.270  10.939  1.00  0.00           O  
ATOM      5  H1  GLY A   1      10.980  -8.792  12.421  1.00  0.00           H  
ATOM      6  HA2 GLY A   1      11.925  -6.756  11.835  1.00  0.00           H  
ATOM      7  HA3 GLY A   1      11.318  -6.921  10.199  1.00  0.00           H  
ATOM      8  N   GLU A   2      10.008  -5.442  12.676  1.00  0.00           N  
ATOM      9  CA  GLU A   2       8.938  -4.574  13.138  1.00  0.00           C  
ATOM     10  C   GLU A   2       8.574  -3.558  12.054  1.00  0.00           C  
ATOM     11  O   GLU A   2       7.542  -2.894  12.142  1.00  0.00           O  
ATOM     12  CB  GLU A   2       9.325  -3.871  14.441  1.00  0.00           C  
ATOM     13  CG  GLU A   2       8.143  -3.824  15.411  1.00  0.00           C  
ATOM     14  CD  GLU A   2       8.577  -3.293  16.779  1.00  0.00           C  
ATOM     15  OE1 GLU A   2       9.586  -2.579  16.874  1.00  0.00           O  
ATOM     16  OE2 GLU A   2       7.824  -3.645  17.764  1.00  0.00           O  
ATOM     17  H   GLU A   2      10.847  -5.403  13.219  1.00  0.00           H  
ATOM     18  HA  GLU A   2       8.091  -5.234  13.326  1.00  0.00           H  
ATOM     19  HB2 GLU A   2      10.161  -4.394  14.905  1.00  0.00           H  
ATOM     20  HB3 GLU A   2       9.664  -2.858  14.225  1.00  0.00           H  
ATOM     21  HG2 GLU A   2       7.358  -3.188  15.002  1.00  0.00           H  
ATOM     22  HG3 GLU A   2       7.719  -4.822  15.522  1.00  0.00           H  
ATOM     23  HE2 GLU A   2       8.387  -3.921  18.544  1.00  0.00           H  
ATOM     24  N   ALA A   3       9.441  -3.468  11.056  1.00  0.00           N  
ATOM     25  CA  ALA A   3       9.224  -2.544   9.957  1.00  0.00           C  
ATOM     26  C   ALA A   3       8.332  -3.208   8.906  1.00  0.00           C  
ATOM     27  O   ALA A   3       7.481  -2.554   8.305  1.00  0.00           O  
ATOM     28  CB  ALA A   3      10.573  -2.106   9.383  1.00  0.00           C  
ATOM     29  H   ALA A   3      10.278  -4.012  10.993  1.00  0.00           H  
ATOM     30  HA  ALA A   3       8.711  -1.668  10.355  1.00  0.00           H  
ATOM     31  HB1 ALA A   3      11.126  -2.983   9.046  1.00  0.00           H  
ATOM     32  HB2 ALA A   3      10.409  -1.434   8.541  1.00  0.00           H  
ATOM     33  HB3 ALA A   3      11.145  -1.590  10.154  1.00  0.00           H  
ATOM     34  N   VAL A   4       8.557  -4.500   8.717  1.00  0.00           N  
ATOM     35  CA  VAL A   4       7.784  -5.261   7.750  1.00  0.00           C  
ATOM     36  C   VAL A   4       6.301  -4.914   7.902  1.00  0.00           C  
ATOM     37  O   VAL A   4       5.536  -5.011   6.944  1.00  0.00           O  
ATOM     38  CB  VAL A   4       8.068  -6.756   7.912  1.00  0.00           C  
ATOM     39  CG1 VAL A   4       6.882  -7.472   8.560  1.00  0.00           C  
ATOM     40  CG2 VAL A   4       8.427  -7.394   6.569  1.00  0.00           C  
ATOM     41  H   VAL A   4       9.250  -5.025   9.210  1.00  0.00           H  
ATOM     42  HA  VAL A   4       8.114  -4.960   6.756  1.00  0.00           H  
ATOM     43  HB  VAL A   4       8.927  -6.864   8.574  1.00  0.00           H  
ATOM     44 HG11 VAL A   4       6.047  -6.778   8.657  1.00  0.00           H  
ATOM     45 HG12 VAL A   4       6.582  -8.315   7.937  1.00  0.00           H  
ATOM     46 HG13 VAL A   4       7.170  -7.834   9.546  1.00  0.00           H  
ATOM     47 HG21 VAL A   4       7.802  -6.967   5.784  1.00  0.00           H  
ATOM     48 HG22 VAL A   4       9.476  -7.200   6.343  1.00  0.00           H  
ATOM     49 HG23 VAL A   4       8.260  -8.470   6.621  1.00  0.00           H  
ATOM     50  N   ILE A   5       5.941  -4.518   9.114  1.00  0.00           N  
ATOM     51  CA  ILE A   5       4.563  -4.156   9.404  1.00  0.00           C  
ATOM     52  C   ILE A   5       4.380  -2.652   9.194  1.00  0.00           C  
ATOM     53  O   ILE A   5       3.668  -2.231   8.284  1.00  0.00           O  
ATOM     54  CB  ILE A   5       4.167  -4.635  10.802  1.00  0.00           C  
ATOM     55  CG1 ILE A   5       4.993  -5.854  11.219  1.00  0.00           C  
ATOM     56  CG2 ILE A   5       2.663  -4.906  10.883  1.00  0.00           C  
ATOM     57  CD1 ILE A   5       6.491  -5.575  11.079  1.00  0.00           C  
ATOM     58  H   ILE A   5       6.569  -4.442   9.888  1.00  0.00           H  
ATOM     59  HA  ILE A   5       3.930  -4.684   8.691  1.00  0.00           H  
ATOM     60  HB  ILE A   5       4.389  -3.838  11.511  1.00  0.00           H  
ATOM     61 HG12 ILE A   5       4.763  -6.116  12.252  1.00  0.00           H  
ATOM     62 HG13 ILE A   5       4.719  -6.711  10.604  1.00  0.00           H  
ATOM     63 HG21 ILE A   5       2.281  -5.131   9.887  1.00  0.00           H  
ATOM     64 HG22 ILE A   5       2.482  -5.755  11.542  1.00  0.00           H  
ATOM     65 HG23 ILE A   5       2.156  -4.026  11.277  1.00  0.00           H  
ATOM     66 HD11 ILE A   5       6.666  -4.500  11.118  1.00  0.00           H  
ATOM     67 HD12 ILE A   5       7.028  -6.061  11.893  1.00  0.00           H  
ATOM     68 HD13 ILE A   5       6.845  -5.967  10.125  1.00  0.00           H  
ATOM     69  N   LYS A   6       5.036  -1.883  10.051  1.00  0.00           N  
ATOM     70  CA  LYS A   6       4.955  -0.435   9.971  1.00  0.00           C  
ATOM     71  C   LYS A   6       5.247   0.010   8.536  1.00  0.00           C  
ATOM     72  O   LYS A   6       4.876   1.112   8.136  1.00  0.00           O  
ATOM     73  CB  LYS A   6       5.869   0.212  11.013  1.00  0.00           C  
ATOM     74  CG  LYS A   6       7.213   0.603  10.396  1.00  0.00           C  
ATOM     75  CD  LYS A   6       7.201   2.061   9.933  1.00  0.00           C  
ATOM     76  CE  LYS A   6       8.176   2.906  10.757  1.00  0.00           C  
ATOM     77  NZ  LYS A   6       9.307   3.358   9.916  1.00  0.00           N  
ATOM     78  H   LYS A   6       5.613  -2.234  10.788  1.00  0.00           H  
ATOM     79  HA  LYS A   6       3.932  -0.151  10.219  1.00  0.00           H  
ATOM     80  HB2 LYS A   6       5.385   1.096  11.429  1.00  0.00           H  
ATOM     81  HB3 LYS A   6       6.031  -0.480  11.839  1.00  0.00           H  
ATOM     82  HG2 LYS A   6       8.009   0.456  11.127  1.00  0.00           H  
ATOM     83  HG3 LYS A   6       7.433  -0.049   9.551  1.00  0.00           H  
ATOM     84  HD2 LYS A   6       7.470   2.114   8.878  1.00  0.00           H  
ATOM     85  HD3 LYS A   6       6.194   2.467  10.026  1.00  0.00           H  
ATOM     86  HE2 LYS A   6       7.656   3.769  11.173  1.00  0.00           H  
ATOM     87  HE3 LYS A   6       8.551   2.323  11.598  1.00  0.00           H  
ATOM     88  HZ1 LYS A   6       9.314   2.902   9.011  1.00  0.00           H  
ATOM     89  HZ2 LYS A   6       9.275   4.356   9.741  1.00  0.00           H  
ATOM     90  N   VAL A   7       5.909  -0.872   7.801  1.00  0.00           N  
ATOM     91  CA  VAL A   7       6.255  -0.584   6.420  1.00  0.00           C  
ATOM     92  C   VAL A   7       4.975  -0.485   5.587  1.00  0.00           C  
ATOM     93  O   VAL A   7       4.593   0.602   5.157  1.00  0.00           O  
ATOM     94  CB  VAL A   7       7.230  -1.640   5.894  1.00  0.00           C  
ATOM     95  CG1 VAL A   7       6.605  -3.036   5.943  1.00  0.00           C  
ATOM     96  CG2 VAL A   7       7.697  -1.298   4.477  1.00  0.00           C  
ATOM     97  H   VAL A   7       6.207  -1.767   8.134  1.00  0.00           H  
ATOM     98  HA  VAL A   7       6.761   0.381   6.401  1.00  0.00           H  
ATOM     99  HB  VAL A   7       8.105  -1.641   6.543  1.00  0.00           H  
ATOM    100 HG11 VAL A   7       5.820  -3.056   6.699  1.00  0.00           H  
ATOM    101 HG12 VAL A   7       6.179  -3.278   4.970  1.00  0.00           H  
ATOM    102 HG13 VAL A   7       7.372  -3.768   6.197  1.00  0.00           H  
ATOM    103 HG21 VAL A   7       8.067  -0.273   4.454  1.00  0.00           H  
ATOM    104 HG22 VAL A   7       8.495  -1.980   4.183  1.00  0.00           H  
ATOM    105 HG23 VAL A   7       6.860  -1.398   3.785  1.00  0.00           H  
ATOM    106  N   ILE A   8       4.348  -1.635   5.385  1.00  0.00           N  
ATOM    107  CA  ILE A   8       3.119  -1.691   4.612  1.00  0.00           C  
ATOM    108  C   ILE A   8       2.220  -0.517   5.006  1.00  0.00           C  
ATOM    109  O   ILE A   8       1.656   0.154   4.143  1.00  0.00           O  
ATOM    110  CB  ILE A   8       2.450  -3.058   4.769  1.00  0.00           C  
ATOM    111  CG1 ILE A   8       1.179  -3.146   3.921  1.00  0.00           C  
ATOM    112  CG2 ILE A   8       2.179  -3.370   6.242  1.00  0.00           C  
ATOM    113  CD1 ILE A   8       1.514  -3.473   2.464  1.00  0.00           C  
ATOM    114  H   ILE A   8       4.666  -2.514   5.738  1.00  0.00           H  
ATOM    115  HA  ILE A   8       3.389  -1.583   3.562  1.00  0.00           H  
ATOM    116  HB  ILE A   8       3.137  -3.819   4.400  1.00  0.00           H  
ATOM    117 HG12 ILE A   8       0.520  -3.913   4.327  1.00  0.00           H  
ATOM    118 HG13 ILE A   8       0.638  -2.202   3.970  1.00  0.00           H  
ATOM    119 HG21 ILE A   8       2.122  -2.439   6.806  1.00  0.00           H  
ATOM    120 HG22 ILE A   8       1.234  -3.907   6.332  1.00  0.00           H  
ATOM    121 HG23 ILE A   8       2.986  -3.986   6.637  1.00  0.00           H  
ATOM    122 HD11 ILE A   8       2.519  -3.119   2.234  1.00  0.00           H  
ATOM    123 HD12 ILE A   8       1.465  -4.552   2.313  1.00  0.00           H  
ATOM    124 HD13 ILE A   8       0.797  -2.981   1.807  1.00  0.00           H  
ATOM    125  N   SER A   9       2.115  -0.305   6.309  1.00  0.00           N  
ATOM    126  CA  SER A   9       1.294   0.776   6.828  1.00  0.00           C  
ATOM    127  C   SER A   9       1.878   2.126   6.404  1.00  0.00           C  
ATOM    128  O   SER A   9       1.251   2.867   5.648  1.00  0.00           O  
ATOM    129  CB  SER A   9       1.182   0.701   8.352  1.00  0.00           C  
ATOM    130  OG  SER A   9       1.739   1.850   8.985  1.00  0.00           O  
ATOM    131  H   SER A   9       2.577  -0.855   7.005  1.00  0.00           H  
ATOM    132  HA  SER A   9       0.309   0.629   6.384  1.00  0.00           H  
ATOM    133  HB2 SER A   9       0.134   0.604   8.634  1.00  0.00           H  
ATOM    134  HB3 SER A   9       1.693  -0.193   8.709  1.00  0.00           H  
ATOM    135  HG  SER A   9       1.979   1.636   9.932  1.00  0.00           H  
ATOM    136  N   SER A  10       3.070   2.404   6.910  1.00  0.00           N  
ATOM    137  CA  SER A  10       3.745   3.651   6.593  1.00  0.00           C  
ATOM    138  C   SER A  10       4.090   3.696   5.103  1.00  0.00           C  
ATOM    139  O   SER A  10       3.804   4.682   4.426  1.00  0.00           O  
ATOM    140  CB  SER A  10       5.011   3.821   7.436  1.00  0.00           C  
ATOM    141  OG  SER A  10       5.059   5.093   8.076  1.00  0.00           O  
ATOM    142  H   SER A  10       3.573   1.795   7.524  1.00  0.00           H  
ATOM    143  HA  SER A  10       3.033   4.436   6.845  1.00  0.00           H  
ATOM    144  HB2 SER A  10       5.054   3.035   8.189  1.00  0.00           H  
ATOM    145  HB3 SER A  10       5.888   3.702   6.800  1.00  0.00           H  
ATOM    146  HG  SER A  10       5.707   5.070   8.836  1.00  0.00           H  
ATOM    147  N   ALA A  11       4.699   2.616   4.636  1.00  0.00           N  
ATOM    148  CA  ALA A  11       5.085   2.520   3.239  1.00  0.00           C  
ATOM    149  C   ALA A  11       3.885   2.871   2.357  1.00  0.00           C  
ATOM    150  O   ALA A  11       4.050   3.225   1.191  1.00  0.00           O  
ATOM    151  CB  ALA A  11       5.627   1.117   2.954  1.00  0.00           C  
ATOM    152  H   ALA A  11       4.928   1.818   5.194  1.00  0.00           H  
ATOM    153  HA  ALA A  11       5.879   3.245   3.063  1.00  0.00           H  
ATOM    154  HB1 ALA A  11       6.442   0.896   3.643  1.00  0.00           H  
ATOM    155  HB2 ALA A  11       4.830   0.386   3.086  1.00  0.00           H  
ATOM    156  HB3 ALA A  11       5.996   1.072   1.929  1.00  0.00           H  
ATOM    157  N   CYS A  12       2.705   2.762   2.948  1.00  0.00           N  
ATOM    158  CA  CYS A  12       1.478   3.064   2.231  1.00  0.00           C  
ATOM    159  C   CYS A  12       1.371   4.583   2.080  1.00  0.00           C  
ATOM    160  O   CYS A  12       1.332   5.098   0.964  1.00  0.00           O  
ATOM    161  CB  CYS A  12       0.253   2.472   2.932  1.00  0.00           C  
ATOM    162  SG  CYS A  12      -1.277   3.203   2.242  1.00  0.00           S  
ATOM    163  H   CYS A  12       2.579   2.474   3.898  1.00  0.00           H  
ATOM    164  HA  CYS A  12       1.558   2.583   1.256  1.00  0.00           H  
ATOM    165  HB2 CYS A  12       0.238   1.390   2.804  1.00  0.00           H  
ATOM    166  HB3 CYS A  12       0.307   2.666   4.003  1.00  0.00           H  
ATOM    167  HG  CYS A  12      -1.189   4.356   2.899  1.00  0.00           H  
ATOM    168  N   LYS A  13       1.326   5.257   3.220  1.00  0.00           N  
ATOM    169  CA  LYS A  13       1.224   6.706   3.229  1.00  0.00           C  
ATOM    170  C   LYS A  13       2.628   7.311   3.292  1.00  0.00           C  
ATOM    171  O   LYS A  13       2.966   8.188   2.498  1.00  0.00           O  
ATOM    172  CB  LYS A  13       0.302   7.172   4.358  1.00  0.00           C  
ATOM    173  CG  LYS A  13      -0.868   7.990   3.808  1.00  0.00           C  
ATOM    174  CD  LYS A  13      -1.725   7.151   2.858  1.00  0.00           C  
ATOM    175  CE  LYS A  13      -2.203   7.987   1.669  1.00  0.00           C  
ATOM    176  NZ  LYS A  13      -1.086   8.781   1.111  1.00  0.00           N  
ATOM    177  H   LYS A  13       1.357   4.830   4.124  1.00  0.00           H  
ATOM    178  HA  LYS A  13       0.760   7.007   2.290  1.00  0.00           H  
ATOM    179  HB2 LYS A  13      -0.078   6.307   4.902  1.00  0.00           H  
ATOM    180  HB3 LYS A  13       0.868   7.773   5.070  1.00  0.00           H  
ATOM    181  HG2 LYS A  13      -1.482   8.353   4.633  1.00  0.00           H  
ATOM    182  HG3 LYS A  13      -0.489   8.867   3.283  1.00  0.00           H  
ATOM    183  HD2 LYS A  13      -1.149   6.298   2.500  1.00  0.00           H  
ATOM    184  HD3 LYS A  13      -2.585   6.751   3.395  1.00  0.00           H  
ATOM    185  HE2 LYS A  13      -2.613   7.333   0.899  1.00  0.00           H  
ATOM    186  HE3 LYS A  13      -3.008   8.651   1.984  1.00  0.00           H  
ATOM    187  HZ1 LYS A  13      -0.982   9.673   1.582  1.00  0.00           H  
ATOM    188  HZ2 LYS A  13      -0.198   8.300   1.196  1.00  0.00           H  
ATOM    189  N   THR A  14       3.407   6.819   4.244  1.00  0.00           N  
ATOM    190  CA  THR A  14       4.767   7.300   4.421  1.00  0.00           C  
ATOM    191  C   THR A  14       5.562   7.142   3.123  1.00  0.00           C  
ATOM    192  O   THR A  14       6.469   7.925   2.847  1.00  0.00           O  
ATOM    193  CB  THR A  14       5.382   6.554   5.606  1.00  0.00           C  
ATOM    194  OG1 THR A  14       4.527   6.874   6.700  1.00  0.00           O  
ATOM    195  CG2 THR A  14       6.741   7.124   6.016  1.00  0.00           C  
ATOM    196  H   THR A  14       3.124   6.106   4.885  1.00  0.00           H  
ATOM    197  HA  THR A  14       4.727   8.367   4.643  1.00  0.00           H  
ATOM    198  HB  THR A  14       5.455   5.486   5.398  1.00  0.00           H  
ATOM    199  HG1 THR A  14       3.726   6.275   6.694  1.00  0.00           H  
ATOM    200 HG21 THR A  14       6.671   8.209   6.094  1.00  0.00           H  
ATOM    201 HG22 THR A  14       7.034   6.709   6.980  1.00  0.00           H  
ATOM    202 HG23 THR A  14       7.487   6.862   5.265  1.00  0.00           H  
ATOM    203  N   TYR A  15       5.192   6.123   2.361  1.00  0.00           N  
ATOM    204  CA  TYR A  15       5.860   5.851   1.100  1.00  0.00           C  
ATOM    205  C   TYR A  15       5.537   6.932   0.065  1.00  0.00           C  
ATOM    206  O   TYR A  15       6.398   7.738  -0.285  1.00  0.00           O  
ATOM    207  CB  TYR A  15       5.307   4.512   0.610  1.00  0.00           C  
ATOM    208  CG  TYR A  15       6.261   3.742  -0.306  1.00  0.00           C  
ATOM    209  CD1 TYR A  15       7.180   4.425  -1.075  1.00  0.00           C  
ATOM    210  CD2 TYR A  15       6.202   2.364  -0.362  1.00  0.00           C  
ATOM    211  CE1 TYR A  15       8.078   3.700  -1.937  1.00  0.00           C  
ATOM    212  CE2 TYR A  15       7.100   1.639  -1.223  1.00  0.00           C  
ATOM    213  CZ  TYR A  15       7.994   2.343  -1.968  1.00  0.00           C  
ATOM    214  OH  TYR A  15       8.842   1.659  -2.782  1.00  0.00           O  
ATOM    215  H   TYR A  15       4.453   5.490   2.593  1.00  0.00           H  
ATOM    216  HA  TYR A  15       6.934   5.843   1.282  1.00  0.00           H  
ATOM    217  HB2 TYR A  15       5.068   3.891   1.473  1.00  0.00           H  
ATOM    218  HB3 TYR A  15       4.372   4.689   0.077  1.00  0.00           H  
ATOM    219  HD1 TYR A  15       7.227   5.513  -1.031  1.00  0.00           H  
ATOM    220  HD2 TYR A  15       5.476   1.824   0.246  1.00  0.00           H  
ATOM    221  HE1 TYR A  15       8.809   4.228  -2.550  1.00  0.00           H  
ATOM    222  HE2 TYR A  15       7.064   0.551  -1.277  1.00  0.00           H  
ATOM    223  HH  TYR A  15       9.354   0.984  -2.252  1.00  0.00           H  
ATOM    224  N   CYS A  16       4.295   6.913  -0.395  1.00  0.00           N  
ATOM    225  CA  CYS A  16       3.848   7.881  -1.383  1.00  0.00           C  
ATOM    226  C   CYS A  16       2.960   8.909  -0.680  1.00  0.00           C  
ATOM    227  O   CYS A  16       1.883   9.242  -1.170  1.00  0.00           O  
ATOM    228  CB  CYS A  16       3.125   7.206  -2.550  1.00  0.00           C  
ATOM    229  SG  CYS A  16       3.833   7.776  -4.138  1.00  0.00           S  
ATOM    230  H   CYS A  16       3.601   6.254  -0.106  1.00  0.00           H  
ATOM    231  HA  CYS A  16       4.744   8.354  -1.785  1.00  0.00           H  
ATOM    232  HB2 CYS A  16       3.219   6.123  -2.469  1.00  0.00           H  
ATOM    233  HB3 CYS A  16       2.061   7.438  -2.512  1.00  0.00           H  
ATOM    234  HG  CYS A  16       2.789   8.519  -4.497  1.00  0.00           H  
ATOM    235  N   GLY A  17       3.446   9.384   0.458  1.00  0.00           N  
ATOM    236  CA  GLY A  17       2.710  10.368   1.234  1.00  0.00           C  
ATOM    237  C   GLY A  17       3.600  10.998   2.307  1.00  0.00           C  
ATOM    238  O   GLY A  17       3.382  12.140   2.707  1.00  0.00           O  
ATOM    239  H   GLY A  17       4.324   9.108   0.850  1.00  0.00           H  
ATOM    240  HA2 GLY A  17       2.327  11.145   0.572  1.00  0.00           H  
ATOM    241  HA3 GLY A  17       1.848   9.895   1.703  1.00  0.00           H  
ATOM    242  N   LYS A  18       4.584  10.225   2.742  1.00  0.00           N  
ATOM    243  CA  LYS A  18       5.508  10.693   3.762  1.00  0.00           C  
ATOM    244  C   LYS A  18       4.757  11.578   4.758  1.00  0.00           C  
ATOM    245  O   LYS A  18       4.091  11.075   5.662  1.00  0.00           O  
ATOM    246  CB  LYS A  18       6.714  11.379   3.117  1.00  0.00           C  
ATOM    247  CG  LYS A  18       7.840  10.377   2.855  1.00  0.00           C  
ATOM    248  CD  LYS A  18       7.767   9.831   1.427  1.00  0.00           C  
ATOM    249  CE  LYS A  18       8.799   8.724   1.210  1.00  0.00           C  
ATOM    250  NZ  LYS A  18      10.160   9.297   1.103  1.00  0.00           N  
ATOM    251  H   LYS A  18       4.755   9.297   2.412  1.00  0.00           H  
ATOM    252  HA  LYS A  18       5.881   9.816   4.291  1.00  0.00           H  
ATOM    253  HB2 LYS A  18       6.413  11.847   2.180  1.00  0.00           H  
ATOM    254  HB3 LYS A  18       7.075  12.175   3.768  1.00  0.00           H  
ATOM    255  HG2 LYS A  18       8.805  10.858   3.015  1.00  0.00           H  
ATOM    256  HG3 LYS A  18       7.773   9.554   3.566  1.00  0.00           H  
ATOM    257  HD2 LYS A  18       6.767   9.444   1.233  1.00  0.00           H  
ATOM    258  HD3 LYS A  18       7.940  10.639   0.716  1.00  0.00           H  
ATOM    259  HE2 LYS A  18       8.761   8.015   2.037  1.00  0.00           H  
ATOM    260  HE3 LYS A  18       8.560   8.168   0.303  1.00  0.00           H  
ATOM    261  HZ1 LYS A  18      10.176  10.131   0.527  1.00  0.00           H  
ATOM    262  HZ2 LYS A  18      10.535   9.557   2.008  1.00  0.00           H  
ATOM    263  N   THR A  19       4.888  12.881   4.558  1.00  0.00           N  
ATOM    264  CA  THR A  19       4.229  13.841   5.428  1.00  0.00           C  
ATOM    265  C   THR A  19       2.828  13.351   5.798  1.00  0.00           C  
ATOM    266  O   THR A  19       2.320  13.666   6.874  1.00  0.00           O  
ATOM    267  CB  THR A  19       4.231  15.198   4.722  1.00  0.00           C  
ATOM    268  OG1 THR A  19       5.606  15.573   4.695  1.00  0.00           O  
ATOM    269  CG2 THR A  19       3.563  16.293   5.555  1.00  0.00           C  
ATOM    270  H   THR A  19       5.431  13.282   3.821  1.00  0.00           H  
ATOM    271  HA  THR A  19       4.798  13.912   6.355  1.00  0.00           H  
ATOM    272  HB  THR A  19       3.773  15.125   3.735  1.00  0.00           H  
ATOM    273  HG1 THR A  19       5.890  15.765   3.755  1.00  0.00           H  
ATOM    274 HG21 THR A  19       3.380  15.922   6.563  1.00  0.00           H  
ATOM    275 HG22 THR A  19       4.216  17.165   5.602  1.00  0.00           H  
ATOM    276 HG23 THR A  19       2.616  16.574   5.094  1.00  0.00           H  
ATOM    277  N   SER A  20       2.242  12.589   4.887  1.00  0.00           N  
ATOM    278  CA  SER A  20       0.909  12.053   5.104  1.00  0.00           C  
ATOM    279  C   SER A  20       0.716  11.716   6.584  1.00  0.00           C  
ATOM    280  O   SER A  20       1.561  11.060   7.191  1.00  0.00           O  
ATOM    281  CB  SER A  20       0.667  10.813   4.241  1.00  0.00           C  
ATOM    282  OG  SER A  20       1.659   9.813   4.453  1.00  0.00           O  
ATOM    283  H   SER A  20       2.661  12.338   4.015  1.00  0.00           H  
ATOM    284  HA  SER A  20       0.226  12.845   4.800  1.00  0.00           H  
ATOM    285  HB2 SER A  20      -0.317  10.401   4.467  1.00  0.00           H  
ATOM    286  HB3 SER A  20       0.659  11.099   3.190  1.00  0.00           H  
ATOM    287  HG  SER A  20       1.765   9.637   5.432  1.00  0.00           H  
ATOM    288  N   PRO A  21      -0.432  12.191   7.137  1.00  0.00           N  
ATOM    289  CA  PRO A  21      -0.748  11.947   8.534  1.00  0.00           C  
ATOM    290  C   PRO A  21      -1.202  10.502   8.749  1.00  0.00           C  
ATOM    291  O   PRO A  21      -0.625   9.781   9.561  1.00  0.00           O  
ATOM    292  CB  PRO A  21      -1.822  12.965   8.878  1.00  0.00           C  
ATOM    293  CG  PRO A  21      -2.399  13.429   7.550  1.00  0.00           C  
ATOM    294  CD  PRO A  21      -1.457  12.972   6.449  1.00  0.00           C  
ATOM    295  HA  PRO A  21       0.069  12.064   9.099  1.00  0.00           H  
ATOM    296  HB2 PRO A  21      -2.595  12.521   9.506  1.00  0.00           H  
ATOM    297  HB3 PRO A  21      -1.402  13.803   9.435  1.00  0.00           H  
ATOM    298  HG2 PRO A  21      -3.394  13.011   7.400  1.00  0.00           H  
ATOM    299  HG3 PRO A  21      -2.503  14.514   7.537  1.00  0.00           H  
ATOM    300  HD2 PRO A  21      -1.980  12.370   5.705  1.00  0.00           H  
ATOM    301  HD3 PRO A  21      -1.021  13.821   5.922  1.00  0.00           H  
ATOM    302  N   SER A  22      -2.232  10.123   8.007  1.00  0.00           N  
ATOM    303  CA  SER A  22      -2.771   8.777   8.106  1.00  0.00           C  
ATOM    304  C   SER A  22      -3.987   8.631   7.190  1.00  0.00           C  
ATOM    305  O   SER A  22      -4.932   7.915   7.516  1.00  0.00           O  
ATOM    306  CB  SER A  22      -3.150   8.441   9.549  1.00  0.00           C  
ATOM    307  OG  SER A  22      -4.545   8.607   9.787  1.00  0.00           O  
ATOM    308  H   SER A  22      -2.695  10.716   7.348  1.00  0.00           H  
ATOM    309  HA  SER A  22      -1.965   8.119   7.780  1.00  0.00           H  
ATOM    310  HB2 SER A  22      -2.865   7.412   9.769  1.00  0.00           H  
ATOM    311  HB3 SER A  22      -2.588   9.079  10.230  1.00  0.00           H  
ATOM    312  HG  SER A  22      -4.831   8.039  10.559  1.00  0.00           H  
ATOM    313  N   LYS A  23      -3.924   9.322   6.061  1.00  0.00           N  
ATOM    314  CA  LYS A  23      -5.009   9.279   5.095  1.00  0.00           C  
ATOM    315  C   LYS A  23      -5.015   7.915   4.402  1.00  0.00           C  
ATOM    316  O   LYS A  23      -4.512   7.778   3.288  1.00  0.00           O  
ATOM    317  CB  LYS A  23      -4.912  10.460   4.127  1.00  0.00           C  
ATOM    318  CG  LYS A  23      -5.156  11.785   4.853  1.00  0.00           C  
ATOM    319  CD  LYS A  23      -5.606  12.871   3.874  1.00  0.00           C  
ATOM    320  CE  LYS A  23      -5.910  14.179   4.607  1.00  0.00           C  
ATOM    321  NZ  LYS A  23      -7.045  13.998   5.540  1.00  0.00           N  
ATOM    322  H   LYS A  23      -3.152   9.903   5.803  1.00  0.00           H  
ATOM    323  HA  LYS A  23      -5.942   9.390   5.647  1.00  0.00           H  
ATOM    324  HB2 LYS A  23      -3.927  10.473   3.660  1.00  0.00           H  
ATOM    325  HB3 LYS A  23      -5.642  10.339   3.327  1.00  0.00           H  
ATOM    326  HG2 LYS A  23      -5.915  11.647   5.623  1.00  0.00           H  
ATOM    327  HG3 LYS A  23      -4.243  12.100   5.357  1.00  0.00           H  
ATOM    328  HD2 LYS A  23      -4.828  13.040   3.129  1.00  0.00           H  
ATOM    329  HD3 LYS A  23      -6.493  12.536   3.336  1.00  0.00           H  
ATOM    330  HE2 LYS A  23      -5.028  14.507   5.158  1.00  0.00           H  
ATOM    331  HE3 LYS A  23      -6.145  14.961   3.886  1.00  0.00           H  
ATOM    332  HZ1 LYS A  23      -7.397  13.047   5.531  1.00  0.00           H  
ATOM    333  HZ2 LYS A  23      -6.786  14.206   6.498  1.00  0.00           H  
ATOM    334  N   LYS A  24      -5.589   6.939   5.091  1.00  0.00           N  
ATOM    335  CA  LYS A  24      -5.667   5.591   4.556  1.00  0.00           C  
ATOM    336  C   LYS A  24      -4.301   4.915   4.687  1.00  0.00           C  
ATOM    337  O   LYS A  24      -4.073   3.851   4.114  1.00  0.00           O  
ATOM    338  CB  LYS A  24      -6.207   5.613   3.125  1.00  0.00           C  
ATOM    339  CG  LYS A  24      -7.440   6.513   3.018  1.00  0.00           C  
ATOM    340  CD  LYS A  24      -7.264   7.554   1.911  1.00  0.00           C  
ATOM    341  CE  LYS A  24      -8.079   8.814   2.208  1.00  0.00           C  
ATOM    342  NZ  LYS A  24      -7.353  10.021   1.754  1.00  0.00           N  
ATOM    343  H   LYS A  24      -5.996   7.059   5.997  1.00  0.00           H  
ATOM    344  HA  LYS A  24      -6.385   5.039   5.163  1.00  0.00           H  
ATOM    345  HB2 LYS A  24      -5.433   5.968   2.445  1.00  0.00           H  
ATOM    346  HB3 LYS A  24      -6.464   4.600   2.814  1.00  0.00           H  
ATOM    347  HG2 LYS A  24      -8.322   5.906   2.814  1.00  0.00           H  
ATOM    348  HG3 LYS A  24      -7.612   7.015   3.970  1.00  0.00           H  
ATOM    349  HD2 LYS A  24      -6.209   7.813   1.814  1.00  0.00           H  
ATOM    350  HD3 LYS A  24      -7.576   7.131   0.956  1.00  0.00           H  
ATOM    351  HE2 LYS A  24      -9.046   8.755   1.708  1.00  0.00           H  
ATOM    352  HE3 LYS A  24      -8.277   8.882   3.278  1.00  0.00           H  
ATOM    353  HZ1 LYS A  24      -7.731  10.388   0.887  1.00  0.00           H  
ATOM    354  HZ2 LYS A  24      -7.399  10.771   2.435  1.00  0.00           H  
ATOM    355  N   GLU A  25      -3.427   5.561   5.445  1.00  0.00           N  
ATOM    356  CA  GLU A  25      -2.089   5.035   5.659  1.00  0.00           C  
ATOM    357  C   GLU A  25      -2.152   3.546   6.002  1.00  0.00           C  
ATOM    358  O   GLU A  25      -2.202   2.701   5.109  1.00  0.00           O  
ATOM    359  CB  GLU A  25      -1.361   5.819   6.753  1.00  0.00           C  
ATOM    360  CG  GLU A  25      -0.004   5.186   7.069  1.00  0.00           C  
ATOM    361  CD  GLU A  25       0.908   6.178   7.794  1.00  0.00           C  
ATOM    362  OE1 GLU A  25       0.932   7.368   7.445  1.00  0.00           O  
ATOM    363  OE2 GLU A  25       1.608   5.674   8.754  1.00  0.00           O  
ATOM    364  H   GLU A  25      -3.620   6.426   5.908  1.00  0.00           H  
ATOM    365  HA  GLU A  25      -1.568   5.176   4.712  1.00  0.00           H  
ATOM    366  HB2 GLU A  25      -1.218   6.851   6.432  1.00  0.00           H  
ATOM    367  HB3 GLU A  25      -1.972   5.847   7.654  1.00  0.00           H  
ATOM    368  HG2 GLU A  25      -0.148   4.300   7.688  1.00  0.00           H  
ATOM    369  HG3 GLU A  25       0.472   4.857   6.146  1.00  0.00           H  
ATOM    370  HE2 GLU A  25       2.328   6.313   9.023  1.00  0.00           H  
ATOM    371  N   ILE A  26      -2.149   3.268   7.297  1.00  0.00           N  
ATOM    372  CA  ILE A  26      -2.205   1.895   7.769  1.00  0.00           C  
ATOM    373  C   ILE A  26      -3.402   1.189   7.128  1.00  0.00           C  
ATOM    374  O   ILE A  26      -3.354  -0.014   6.874  1.00  0.00           O  
ATOM    375  CB  ILE A  26      -2.214   1.854   9.298  1.00  0.00           C  
ATOM    376  CG1 ILE A  26      -1.006   2.595   9.874  1.00  0.00           C  
ATOM    377  CG2 ILE A  26      -2.300   0.414   9.807  1.00  0.00           C  
ATOM    378  CD1 ILE A  26      -1.438   3.878  10.586  1.00  0.00           C  
ATOM    379  H   ILE A  26      -2.109   3.961   8.017  1.00  0.00           H  
ATOM    380  HA  ILE A  26      -1.293   1.399   7.438  1.00  0.00           H  
ATOM    381  HB  ILE A  26      -3.107   2.373   9.649  1.00  0.00           H  
ATOM    382 HG12 ILE A  26      -0.477   1.947  10.573  1.00  0.00           H  
ATOM    383 HG13 ILE A  26      -0.308   2.837   9.073  1.00  0.00           H  
ATOM    384 HG21 ILE A  26      -1.595  -0.209   9.256  1.00  0.00           H  
ATOM    385 HG22 ILE A  26      -2.053   0.389  10.869  1.00  0.00           H  
ATOM    386 HG23 ILE A  26      -3.311   0.035   9.660  1.00  0.00           H  
ATOM    387 HD11 ILE A  26      -2.327   3.680  11.185  1.00  0.00           H  
ATOM    388 HD12 ILE A  26      -0.632   4.222  11.236  1.00  0.00           H  
ATOM    389 HD13 ILE A  26      -1.661   4.647   9.847  1.00  0.00           H  
ATOM    390  N   GLY A  27      -4.446   1.967   6.884  1.00  0.00           N  
ATOM    391  CA  GLY A  27      -5.653   1.431   6.277  1.00  0.00           C  
ATOM    392  C   GLY A  27      -5.327   0.665   4.993  1.00  0.00           C  
ATOM    393  O   GLY A  27      -5.485  -0.554   4.936  1.00  0.00           O  
ATOM    394  H   GLY A  27      -4.477   2.944   7.094  1.00  0.00           H  
ATOM    395  HA2 GLY A  27      -6.156   0.769   6.982  1.00  0.00           H  
ATOM    396  HA3 GLY A  27      -6.344   2.244   6.055  1.00  0.00           H  
ATOM    397  N   ALA A  28      -4.880   1.412   3.994  1.00  0.00           N  
ATOM    398  CA  ALA A  28      -4.531   0.818   2.715  1.00  0.00           C  
ATOM    399  C   ALA A  28      -3.644  -0.407   2.950  1.00  0.00           C  
ATOM    400  O   ALA A  28      -3.881  -1.468   2.376  1.00  0.00           O  
ATOM    401  CB  ALA A  28      -3.852   1.868   1.833  1.00  0.00           C  
ATOM    402  H   ALA A  28      -4.755   2.402   4.049  1.00  0.00           H  
ATOM    403  HA  ALA A  28      -5.455   0.500   2.233  1.00  0.00           H  
ATOM    404  HB1 ALA A  28      -3.589   2.736   2.439  1.00  0.00           H  
ATOM    405  HB2 ALA A  28      -2.949   1.445   1.393  1.00  0.00           H  
ATOM    406  HB3 ALA A  28      -4.534   2.173   1.040  1.00  0.00           H  
ATOM    407  N   MET A  29      -2.642  -0.218   3.796  1.00  0.00           N  
ATOM    408  CA  MET A  29      -1.719  -1.294   4.114  1.00  0.00           C  
ATOM    409  C   MET A  29      -2.464  -2.618   4.301  1.00  0.00           C  
ATOM    410  O   MET A  29      -2.128  -3.618   3.668  1.00  0.00           O  
ATOM    411  CB  MET A  29      -0.958  -0.952   5.396  1.00  0.00           C  
ATOM    412  CG  MET A  29      -0.732  -2.201   6.250  1.00  0.00           C  
ATOM    413  SD  MET A  29      -1.927  -2.259   7.575  1.00  0.00           S  
ATOM    414  CE  MET A  29      -0.835  -2.495   8.967  1.00  0.00           C  
ATOM    415  H   MET A  29      -2.456   0.649   4.259  1.00  0.00           H  
ATOM    416  HA  MET A  29      -1.046  -1.365   3.260  1.00  0.00           H  
ATOM    417  HB2 MET A  29       0.002  -0.501   5.144  1.00  0.00           H  
ATOM    418  HB3 MET A  29      -1.517  -0.212   5.969  1.00  0.00           H  
ATOM    419  HG2 MET A  29      -0.818  -3.095   5.632  1.00  0.00           H  
ATOM    420  HG3 MET A  29       0.278  -2.193   6.660  1.00  0.00           H  
ATOM    421  HE1 MET A  29      -0.099  -1.692   8.992  1.00  0.00           H  
ATOM    422  HE2 MET A  29      -1.415  -2.485   9.890  1.00  0.00           H  
ATOM    423  HE3 MET A  29      -0.324  -3.453   8.870  1.00  0.00           H  
ATOM    424  N   LEU A  30      -3.461  -2.581   5.172  1.00  0.00           N  
ATOM    425  CA  LEU A  30      -4.256  -3.765   5.450  1.00  0.00           C  
ATOM    426  C   LEU A  30      -5.394  -3.860   4.432  1.00  0.00           C  
ATOM    427  O   LEU A  30      -5.557  -4.885   3.771  1.00  0.00           O  
ATOM    428  CB  LEU A  30      -4.731  -3.763   6.904  1.00  0.00           C  
ATOM    429  CG  LEU A  30      -4.277  -4.948   7.760  1.00  0.00           C  
ATOM    430  CD1 LEU A  30      -2.756  -5.108   7.711  1.00  0.00           C  
ATOM    431  CD2 LEU A  30      -4.795  -4.819   9.193  1.00  0.00           C  
ATOM    432  H   LEU A  30      -3.728  -1.764   5.682  1.00  0.00           H  
ATOM    433  HA  LEU A  30      -3.607  -4.632   5.324  1.00  0.00           H  
ATOM    434  HB2 LEU A  30      -4.383  -2.845   7.377  1.00  0.00           H  
ATOM    435  HB3 LEU A  30      -5.820  -3.732   6.910  1.00  0.00           H  
ATOM    436  HG  LEU A  30      -4.710  -5.857   7.342  1.00  0.00           H  
ATOM    437 HD11 LEU A  30      -2.372  -4.656   6.797  1.00  0.00           H  
ATOM    438 HD12 LEU A  30      -2.311  -4.615   8.576  1.00  0.00           H  
ATOM    439 HD13 LEU A  30      -2.502  -6.168   7.727  1.00  0.00           H  
ATOM    440 HD21 LEU A  30      -5.883  -4.750   9.182  1.00  0.00           H  
ATOM    441 HD22 LEU A  30      -4.492  -5.694   9.769  1.00  0.00           H  
ATOM    442 HD23 LEU A  30      -4.378  -3.921   9.651  1.00  0.00           H  
ATOM    443  N   SER A  31      -6.153  -2.778   4.337  1.00  0.00           N  
ATOM    444  CA  SER A  31      -7.271  -2.727   3.411  1.00  0.00           C  
ATOM    445  C   SER A  31      -6.764  -2.837   1.972  1.00  0.00           C  
ATOM    446  O   SER A  31      -7.213  -3.697   1.215  1.00  0.00           O  
ATOM    447  CB  SER A  31      -8.078  -1.440   3.592  1.00  0.00           C  
ATOM    448  OG  SER A  31      -9.479  -1.664   3.458  1.00  0.00           O  
ATOM    449  H   SER A  31      -6.014  -1.949   4.878  1.00  0.00           H  
ATOM    450  HA  SER A  31      -7.895  -3.584   3.663  1.00  0.00           H  
ATOM    451  HB2 SER A  31      -7.872  -1.018   4.576  1.00  0.00           H  
ATOM    452  HB3 SER A  31      -7.757  -0.703   2.856  1.00  0.00           H  
ATOM    453  HG  SER A  31      -9.982  -0.830   3.682  1.00  0.00           H  
ATOM    454  N   LEU A  32      -5.835  -1.953   1.636  1.00  0.00           N  
ATOM    455  CA  LEU A  32      -5.262  -1.940   0.301  1.00  0.00           C  
ATOM    456  C   LEU A  32      -4.865  -3.364  -0.093  1.00  0.00           C  
ATOM    457  O   LEU A  32      -5.320  -3.880  -1.112  1.00  0.00           O  
ATOM    458  CB  LEU A  32      -4.111  -0.936   0.222  1.00  0.00           C  
ATOM    459  CG  LEU A  32      -4.017  -0.123  -1.071  1.00  0.00           C  
ATOM    460  CD1 LEU A  32      -4.317  -0.996  -2.291  1.00  0.00           C  
ATOM    461  CD2 LEU A  32      -4.924   1.108  -1.011  1.00  0.00           C  
ATOM    462  H   LEU A  32      -5.476  -1.257   2.257  1.00  0.00           H  
ATOM    463  HA  LEU A  32      -6.037  -1.596  -0.384  1.00  0.00           H  
ATOM    464  HB2 LEU A  32      -4.201  -0.243   1.058  1.00  0.00           H  
ATOM    465  HB3 LEU A  32      -3.174  -1.477   0.356  1.00  0.00           H  
ATOM    466  HG  LEU A  32      -2.993   0.236  -1.175  1.00  0.00           H  
ATOM    467 HD11 LEU A  32      -4.565  -2.006  -1.963  1.00  0.00           H  
ATOM    468 HD12 LEU A  32      -5.158  -0.576  -2.841  1.00  0.00           H  
ATOM    469 HD13 LEU A  32      -3.440  -1.030  -2.937  1.00  0.00           H  
ATOM    470 HD21 LEU A  32      -5.593   1.025  -0.154  1.00  0.00           H  
ATOM    471 HD22 LEU A  32      -4.313   2.005  -0.909  1.00  0.00           H  
ATOM    472 HD23 LEU A  32      -5.512   1.171  -1.926  1.00  0.00           H  
ATOM    473  N   LEU A  33      -4.019  -3.959   0.737  1.00  0.00           N  
ATOM    474  CA  LEU A  33      -3.555  -5.313   0.488  1.00  0.00           C  
ATOM    475  C   LEU A  33      -4.666  -6.302   0.846  1.00  0.00           C  
ATOM    476  O   LEU A  33      -5.099  -7.088   0.004  1.00  0.00           O  
ATOM    477  CB  LEU A  33      -2.240  -5.573   1.225  1.00  0.00           C  
ATOM    478  CG  LEU A  33      -1.045  -4.724   0.784  1.00  0.00           C  
ATOM    479  CD1 LEU A  33      -0.214  -5.454  -0.273  1.00  0.00           C  
ATOM    480  CD2 LEU A  33      -1.501  -3.344   0.303  1.00  0.00           C  
ATOM    481  H   LEU A  33      -3.654  -3.532   1.564  1.00  0.00           H  
ATOM    482  HA  LEU A  33      -3.349  -5.397  -0.579  1.00  0.00           H  
ATOM    483  HB2 LEU A  33      -2.404  -5.408   2.290  1.00  0.00           H  
ATOM    484  HB3 LEU A  33      -1.978  -6.624   1.101  1.00  0.00           H  
ATOM    485  HG  LEU A  33      -0.401  -4.566   1.648  1.00  0.00           H  
ATOM    486 HD11 LEU A  33      -0.810  -6.251  -0.717  1.00  0.00           H  
ATOM    487 HD12 LEU A  33       0.086  -4.750  -1.049  1.00  0.00           H  
ATOM    488 HD13 LEU A  33       0.673  -5.881   0.194  1.00  0.00           H  
ATOM    489 HD21 LEU A  33      -2.299  -3.461  -0.431  1.00  0.00           H  
ATOM    490 HD22 LEU A  33      -1.869  -2.767   1.151  1.00  0.00           H  
ATOM    491 HD23 LEU A  33      -0.660  -2.823  -0.154  1.00  0.00           H  
ATOM    492  N   GLN A  34      -5.096  -6.232   2.098  1.00  0.00           N  
ATOM    493  CA  GLN A  34      -6.149  -7.111   2.578  1.00  0.00           C  
ATOM    494  C   GLN A  34      -7.495  -6.707   1.974  1.00  0.00           C  
ATOM    495  O   GLN A  34      -8.543  -7.177   2.415  1.00  0.00           O  
ATOM    496  CB  GLN A  34      -6.210  -7.109   4.107  1.00  0.00           C  
ATOM    497  CG  GLN A  34      -6.564  -8.498   4.643  1.00  0.00           C  
ATOM    498  CD  GLN A  34      -8.066  -8.616   4.909  1.00  0.00           C  
ATOM    499  OE1 GLN A  34      -8.645  -7.877   5.688  1.00  0.00           O  
ATOM    500  NE2 GLN A  34      -8.662  -9.585   4.221  1.00  0.00           N  
ATOM    501  H   GLN A  34      -4.739  -5.590   2.776  1.00  0.00           H  
ATOM    502  HA  GLN A  34      -5.873  -8.108   2.233  1.00  0.00           H  
ATOM    503  HB2 GLN A  34      -5.249  -6.792   4.512  1.00  0.00           H  
ATOM    504  HB3 GLN A  34      -6.952  -6.385   4.443  1.00  0.00           H  
ATOM    505  HG2 GLN A  34      -6.257  -9.258   3.925  1.00  0.00           H  
ATOM    506  HG3 GLN A  34      -6.012  -8.687   5.564  1.00  0.00           H  
ATOM    507 HE21 GLN A  34      -8.129 -10.157   3.597  1.00  0.00           H  
ATOM    508 HE22 GLN A  34      -9.644  -9.742   4.326  1.00  0.00           H  
ATOM    509  N   LYS A  35      -7.423  -5.839   0.976  1.00  0.00           N  
ATOM    510  CA  LYS A  35      -8.623  -5.366   0.307  1.00  0.00           C  
ATOM    511  C   LYS A  35      -8.373  -5.307  -1.201  1.00  0.00           C  
ATOM    512  O   LYS A  35      -9.076  -4.603  -1.923  1.00  0.00           O  
ATOM    513  CB  LYS A  35      -9.082  -4.035   0.907  1.00  0.00           C  
ATOM    514  CG  LYS A  35     -10.609  -3.937   0.921  1.00  0.00           C  
ATOM    515  CD  LYS A  35     -11.197  -4.355  -0.428  1.00  0.00           C  
ATOM    516  CE  LYS A  35     -12.722  -4.458  -0.353  1.00  0.00           C  
ATOM    517  NZ  LYS A  35     -13.290  -4.724  -1.693  1.00  0.00           N  
ATOM    518  H   LYS A  35      -6.567  -5.462   0.623  1.00  0.00           H  
ATOM    519  HA  LYS A  35      -9.412  -6.094   0.498  1.00  0.00           H  
ATOM    520  HB2 LYS A  35      -8.699  -3.939   1.923  1.00  0.00           H  
ATOM    521  HB3 LYS A  35      -8.665  -3.210   0.331  1.00  0.00           H  
ATOM    522  HG2 LYS A  35     -11.010  -4.572   1.710  1.00  0.00           H  
ATOM    523  HG3 LYS A  35     -10.908  -2.914   1.152  1.00  0.00           H  
ATOM    524  HD2 LYS A  35     -10.915  -3.630  -1.192  1.00  0.00           H  
ATOM    525  HD3 LYS A  35     -10.779  -5.315  -0.729  1.00  0.00           H  
ATOM    526  HE2 LYS A  35     -13.005  -5.255   0.334  1.00  0.00           H  
ATOM    527  HE3 LYS A  35     -13.135  -3.532   0.047  1.00  0.00           H  
ATOM    528  HZ1 LYS A  35     -13.770  -3.914  -2.070  1.00  0.00           H  
ATOM    529  HZ2 LYS A  35     -12.575  -4.979  -2.365  1.00  0.00           H  
ATOM    530  N   GLU A  36      -7.368  -6.055  -1.631  1.00  0.00           N  
ATOM    531  CA  GLU A  36      -7.015  -6.096  -3.040  1.00  0.00           C  
ATOM    532  C   GLU A  36      -6.740  -7.537  -3.477  1.00  0.00           C  
ATOM    533  O   GLU A  36      -6.320  -7.777  -4.607  1.00  0.00           O  
ATOM    534  CB  GLU A  36      -5.813  -5.196  -3.331  1.00  0.00           C  
ATOM    535  CG  GLU A  36      -6.258  -3.759  -3.610  1.00  0.00           C  
ATOM    536  CD  GLU A  36      -5.094  -2.916  -4.135  1.00  0.00           C  
ATOM    537  OE1 GLU A  36      -5.271  -1.722  -4.416  1.00  0.00           O  
ATOM    538  OE2 GLU A  36      -3.974  -3.545  -4.248  1.00  0.00           O  
ATOM    539  H   GLU A  36      -6.800  -6.625  -1.037  1.00  0.00           H  
ATOM    540  HA  GLU A  36      -7.887  -5.710  -3.568  1.00  0.00           H  
ATOM    541  HB2 GLU A  36      -5.129  -5.210  -2.482  1.00  0.00           H  
ATOM    542  HB3 GLU A  36      -5.263  -5.583  -4.189  1.00  0.00           H  
ATOM    543  HG2 GLU A  36      -7.069  -3.761  -4.338  1.00  0.00           H  
ATOM    544  HG3 GLU A  36      -6.652  -3.313  -2.696  1.00  0.00           H  
ATOM    545  HE2 GLU A  36      -3.399  -3.098  -4.934  1.00  0.00           H  
ATOM    546  N   GLY A  37      -6.988  -8.457  -2.557  1.00  0.00           N  
ATOM    547  CA  GLY A  37      -6.772  -9.868  -2.832  1.00  0.00           C  
ATOM    548  C   GLY A  37      -5.282 -10.172  -2.999  1.00  0.00           C  
ATOM    549  O   GLY A  37      -4.911 -11.115  -3.697  1.00  0.00           O  
ATOM    550  H   GLY A  37      -7.329  -8.254  -1.639  1.00  0.00           H  
ATOM    551  HA2 GLY A  37      -7.180 -10.467  -2.019  1.00  0.00           H  
ATOM    552  HA3 GLY A  37      -7.308 -10.151  -3.738  1.00  0.00           H  
ATOM    553  N   LEU A  38      -4.467  -9.356  -2.346  1.00  0.00           N  
ATOM    554  CA  LEU A  38      -3.026  -9.526  -2.413  1.00  0.00           C  
ATOM    555  C   LEU A  38      -2.428  -9.327  -1.019  1.00  0.00           C  
ATOM    556  O   LEU A  38      -1.407  -8.657  -0.867  1.00  0.00           O  
ATOM    557  CB  LEU A  38      -2.426  -8.604  -3.477  1.00  0.00           C  
ATOM    558  CG  LEU A  38      -0.901  -8.617  -3.593  1.00  0.00           C  
ATOM    559  CD1 LEU A  38      -0.282  -7.444  -2.831  1.00  0.00           C  
ATOM    560  CD2 LEU A  38      -0.328  -9.961  -3.139  1.00  0.00           C  
ATOM    561  H   LEU A  38      -4.777  -8.591  -1.781  1.00  0.00           H  
ATOM    562  HA  LEU A  38      -2.832 -10.551  -2.729  1.00  0.00           H  
ATOM    563  HB2 LEU A  38      -2.847  -8.877  -4.445  1.00  0.00           H  
ATOM    564  HB3 LEU A  38      -2.746  -7.583  -3.267  1.00  0.00           H  
ATOM    565  HG  LEU A  38      -0.637  -8.493  -4.644  1.00  0.00           H  
ATOM    566 HD11 LEU A  38      -1.045  -6.686  -2.651  1.00  0.00           H  
ATOM    567 HD12 LEU A  38       0.112  -7.796  -1.878  1.00  0.00           H  
ATOM    568 HD13 LEU A  38       0.526  -7.012  -3.422  1.00  0.00           H  
ATOM    569 HD21 LEU A  38      -0.901 -10.332  -2.290  1.00  0.00           H  
ATOM    570 HD22 LEU A  38      -0.387 -10.677  -3.959  1.00  0.00           H  
ATOM    571 HD23 LEU A  38       0.714  -9.831  -2.845  1.00  0.00           H  
ATOM    572  N   LEU A  39      -3.088  -9.921  -0.036  1.00  0.00           N  
ATOM    573  CA  LEU A  39      -2.635  -9.817   1.340  1.00  0.00           C  
ATOM    574  C   LEU A  39      -2.166 -11.191   1.823  1.00  0.00           C  
ATOM    575  O   LEU A  39      -2.850 -12.192   1.617  1.00  0.00           O  
ATOM    576  CB  LEU A  39      -3.723  -9.195   2.218  1.00  0.00           C  
ATOM    577  CG  LEU A  39      -3.346  -8.946   3.680  1.00  0.00           C  
ATOM    578  CD1 LEU A  39      -3.261 -10.262   4.455  1.00  0.00           C  
ATOM    579  CD2 LEU A  39      -2.052  -8.137   3.782  1.00  0.00           C  
ATOM    580  H   LEU A  39      -3.918 -10.464  -0.168  1.00  0.00           H  
ATOM    581  HA  LEU A  39      -1.783  -9.137   1.353  1.00  0.00           H  
ATOM    582  HB2 LEU A  39      -4.022  -8.245   1.774  1.00  0.00           H  
ATOM    583  HB3 LEU A  39      -4.597  -9.846   2.194  1.00  0.00           H  
ATOM    584  HG  LEU A  39      -4.135  -8.352   4.140  1.00  0.00           H  
ATOM    585 HD11 LEU A  39      -3.769 -11.048   3.895  1.00  0.00           H  
ATOM    586 HD12 LEU A  39      -2.215 -10.535   4.596  1.00  0.00           H  
ATOM    587 HD13 LEU A  39      -3.739 -10.142   5.428  1.00  0.00           H  
ATOM    588 HD21 LEU A  39      -1.999  -7.430   2.953  1.00  0.00           H  
ATOM    589 HD22 LEU A  39      -2.038  -7.592   4.725  1.00  0.00           H  
ATOM    590 HD23 LEU A  39      -1.197  -8.811   3.739  1.00  0.00           H  
ATOM    591  N   MET A  40      -1.003 -11.194   2.458  1.00  0.00           N  
ATOM    592  CA  MET A  40      -0.434 -12.429   2.972  1.00  0.00           C  
ATOM    593  C   MET A  40       0.306 -12.185   4.288  1.00  0.00           C  
ATOM    594  O   MET A  40       0.437 -13.093   5.108  1.00  0.00           O  
ATOM    595  CB  MET A  40       0.535 -13.013   1.942  1.00  0.00           C  
ATOM    596  CG  MET A  40       0.750 -14.509   2.178  1.00  0.00           C  
ATOM    597  SD  MET A  40       1.959 -15.141   1.027  1.00  0.00           S  
ATOM    598  CE  MET A  40       1.563 -16.880   1.085  1.00  0.00           C  
ATOM    599  H   MET A  40      -0.453 -10.375   2.622  1.00  0.00           H  
ATOM    600  HA  MET A  40      -1.282 -13.093   3.140  1.00  0.00           H  
ATOM    601  HB2 MET A  40       0.143 -12.852   0.937  1.00  0.00           H  
ATOM    602  HB3 MET A  40       1.490 -12.490   1.999  1.00  0.00           H  
ATOM    603  HG2 MET A  40       1.087 -14.679   3.201  1.00  0.00           H  
ATOM    604  HG3 MET A  40      -0.192 -15.044   2.059  1.00  0.00           H  
ATOM    605  HE1 MET A  40       0.630 -17.022   1.630  1.00  0.00           H  
ATOM    606  HE2 MET A  40       1.452 -17.262   0.070  1.00  0.00           H  
ATOM    607  HE3 MET A  40       2.364 -17.419   1.590  1.00  0.00           H  
ATOM    608  N   SER A  41       0.770 -10.955   4.451  1.00  0.00           N  
ATOM    609  CA  SER A  41       1.493 -10.580   5.654  1.00  0.00           C  
ATOM    610  C   SER A  41       2.361  -9.350   5.381  1.00  0.00           C  
ATOM    611  O   SER A  41       2.638  -9.025   4.228  1.00  0.00           O  
ATOM    612  CB  SER A  41       2.357 -11.738   6.160  1.00  0.00           C  
ATOM    613  OG  SER A  41       3.641 -11.296   6.593  1.00  0.00           O  
ATOM    614  H   SER A  41       0.659 -10.222   3.779  1.00  0.00           H  
ATOM    615  HA  SER A  41       0.725 -10.351   6.392  1.00  0.00           H  
ATOM    616  HB2 SER A  41       1.848 -12.236   6.985  1.00  0.00           H  
ATOM    617  HB3 SER A  41       2.476 -12.475   5.366  1.00  0.00           H  
ATOM    618  HG  SER A  41       4.103 -12.028   7.093  1.00  0.00           H  
ATOM    619  N   PRO A  42       2.777  -8.683   6.491  1.00  0.00           N  
ATOM    620  CA  PRO A  42       3.608  -7.496   6.383  1.00  0.00           C  
ATOM    621  C   PRO A  42       5.048  -7.865   6.023  1.00  0.00           C  
ATOM    622  O   PRO A  42       5.967  -7.075   6.233  1.00  0.00           O  
ATOM    623  CB  PRO A  42       3.491  -6.809   7.734  1.00  0.00           C  
ATOM    624  CG  PRO A  42       2.978  -7.868   8.696  1.00  0.00           C  
ATOM    625  CD  PRO A  42       2.469  -9.039   7.872  1.00  0.00           C  
ATOM    626  HA  PRO A  42       3.282  -6.911   5.640  1.00  0.00           H  
ATOM    627  HB2 PRO A  42       4.455  -6.420   8.059  1.00  0.00           H  
ATOM    628  HB3 PRO A  42       2.806  -5.963   7.683  1.00  0.00           H  
ATOM    629  HG2 PRO A  42       3.774  -8.191   9.367  1.00  0.00           H  
ATOM    630  HG3 PRO A  42       2.180  -7.464   9.319  1.00  0.00           H  
ATOM    631  HD2 PRO A  42       2.959  -9.969   8.160  1.00  0.00           H  
ATOM    632  HD3 PRO A  42       1.398  -9.187   8.014  1.00  0.00           H  
ATOM    633  N   SER A  43       5.201  -9.067   5.486  1.00  0.00           N  
ATOM    634  CA  SER A  43       6.513  -9.551   5.095  1.00  0.00           C  
ATOM    635  C   SER A  43       6.977  -8.838   3.824  1.00  0.00           C  
ATOM    636  O   SER A  43       8.165  -8.836   3.507  1.00  0.00           O  
ATOM    637  CB  SER A  43       6.500 -11.066   4.879  1.00  0.00           C  
ATOM    638  OG  SER A  43       6.671 -11.781   6.100  1.00  0.00           O  
ATOM    639  H   SER A  43       4.448  -9.704   5.319  1.00  0.00           H  
ATOM    640  HA  SER A  43       7.171  -9.310   5.931  1.00  0.00           H  
ATOM    641  HB2 SER A  43       5.557 -11.358   4.417  1.00  0.00           H  
ATOM    642  HB3 SER A  43       7.294 -11.340   4.184  1.00  0.00           H  
ATOM    643  HG  SER A  43       6.473 -12.751   5.958  1.00  0.00           H  
ATOM    644  N   ASP A  44       6.014  -8.248   3.130  1.00  0.00           N  
ATOM    645  CA  ASP A  44       6.309  -7.533   1.900  1.00  0.00           C  
ATOM    646  C   ASP A  44       7.602  -6.733   2.077  1.00  0.00           C  
ATOM    647  O   ASP A  44       8.321  -6.487   1.110  1.00  0.00           O  
ATOM    648  CB  ASP A  44       5.189  -6.550   1.553  1.00  0.00           C  
ATOM    649  CG  ASP A  44       5.100  -6.167   0.075  1.00  0.00           C  
ATOM    650  OD1 ASP A  44       4.201  -6.621  -0.649  1.00  0.00           O  
ATOM    651  OD2 ASP A  44       6.016  -5.357  -0.335  1.00  0.00           O  
ATOM    652  H   ASP A  44       5.050  -8.254   3.395  1.00  0.00           H  
ATOM    653  HA  ASP A  44       6.397  -8.303   1.134  1.00  0.00           H  
ATOM    654  HB2 ASP A  44       4.237  -6.984   1.859  1.00  0.00           H  
ATOM    655  HB3 ASP A  44       5.328  -5.642   2.140  1.00  0.00           H  
ATOM    656  HD2 ASP A  44       6.887  -5.575   0.104  1.00  0.00           H  
ATOM    657  N   LEU A  45       7.858  -6.351   3.320  1.00  0.00           N  
ATOM    658  CA  LEU A  45       9.051  -5.585   3.636  1.00  0.00           C  
ATOM    659  C   LEU A  45      10.254  -6.528   3.707  1.00  0.00           C  
ATOM    660  O   LEU A  45      11.368  -6.146   3.351  1.00  0.00           O  
ATOM    661  CB  LEU A  45       8.838  -4.763   4.909  1.00  0.00           C  
ATOM    662  CG  LEU A  45      10.107  -4.318   5.640  1.00  0.00           C  
ATOM    663  CD1 LEU A  45       9.872  -3.012   6.400  1.00  0.00           C  
ATOM    664  CD2 LEU A  45      10.630  -5.427   6.554  1.00  0.00           C  
ATOM    665  H   LEU A  45       7.267  -6.556   4.101  1.00  0.00           H  
ATOM    666  HA  LEU A  45       9.212  -4.880   2.821  1.00  0.00           H  
ATOM    667  HB2 LEU A  45       8.260  -3.875   4.653  1.00  0.00           H  
ATOM    668  HB3 LEU A  45       8.232  -5.349   5.599  1.00  0.00           H  
ATOM    669  HG  LEU A  45      10.879  -4.123   4.896  1.00  0.00           H  
ATOM    670 HD11 LEU A  45       8.952  -3.089   6.980  1.00  0.00           H  
ATOM    671 HD12 LEU A  45      10.710  -2.826   7.072  1.00  0.00           H  
ATOM    672 HD13 LEU A  45       9.786  -2.189   5.691  1.00  0.00           H  
ATOM    673 HD21 LEU A  45      10.844  -6.316   5.961  1.00  0.00           H  
ATOM    674 HD22 LEU A  45      11.543  -5.091   7.047  1.00  0.00           H  
ATOM    675 HD23 LEU A  45       9.877  -5.664   7.306  1.00  0.00           H  
ATOM    676  N   TYR A  46       9.987  -7.741   4.168  1.00  0.00           N  
ATOM    677  CA  TYR A  46      11.034  -8.742   4.289  1.00  0.00           C  
ATOM    678  C   TYR A  46      11.722  -8.982   2.944  1.00  0.00           C  
ATOM    679  O   TYR A  46      12.778  -9.609   2.886  1.00  0.00           O  
ATOM    680  CB  TYR A  46      10.336 -10.030   4.729  1.00  0.00           C  
ATOM    681  CG  TYR A  46       9.889 -10.028   6.193  1.00  0.00           C  
ATOM    682  CD1 TYR A  46      10.378  -9.073   7.062  1.00  0.00           C  
ATOM    683  CD2 TYR A  46       8.998 -10.980   6.643  1.00  0.00           C  
ATOM    684  CE1 TYR A  46       9.957  -9.071   8.439  1.00  0.00           C  
ATOM    685  CE2 TYR A  46       8.577 -10.977   8.021  1.00  0.00           C  
ATOM    686  CZ  TYR A  46       9.077 -10.023   8.850  1.00  0.00           C  
ATOM    687  OH  TYR A  46       8.680 -10.020  10.151  1.00  0.00           O  
ATOM    688  H   TYR A  46       9.079  -8.043   4.455  1.00  0.00           H  
ATOM    689  HA  TYR A  46      11.770  -8.374   5.005  1.00  0.00           H  
ATOM    690  HB2 TYR A  46       9.466 -10.195   4.094  1.00  0.00           H  
ATOM    691  HB3 TYR A  46      11.012 -10.870   4.568  1.00  0.00           H  
ATOM    692  HD1 TYR A  46      11.082  -8.321   6.705  1.00  0.00           H  
ATOM    693  HD2 TYR A  46       8.612 -11.734   5.957  1.00  0.00           H  
ATOM    694  HE1 TYR A  46      10.335  -8.322   9.136  1.00  0.00           H  
ATOM    695  HE2 TYR A  46       7.874 -11.724   8.390  1.00  0.00           H  
ATOM    696  HH  TYR A  46       9.193 -10.707  10.666  1.00  0.00           H  
ATOM    697  N   SER A  47      11.095  -8.470   1.895  1.00  0.00           N  
ATOM    698  CA  SER A  47      11.633  -8.621   0.554  1.00  0.00           C  
ATOM    699  C   SER A  47      11.304  -7.384  -0.284  1.00  0.00           C  
ATOM    700  O   SER A  47      10.142  -6.997  -0.396  1.00  0.00           O  
ATOM    701  CB  SER A  47      11.087  -9.880  -0.120  1.00  0.00           C  
ATOM    702  OG  SER A  47      11.788 -10.190  -1.322  1.00  0.00           O  
ATOM    703  H   SER A  47      10.236  -7.961   1.951  1.00  0.00           H  
ATOM    704  HA  SER A  47      12.711  -8.718   0.685  1.00  0.00           H  
ATOM    705  HB2 SER A  47      11.161 -10.722   0.569  1.00  0.00           H  
ATOM    706  HB3 SER A  47      10.029  -9.743  -0.343  1.00  0.00           H  
ATOM    707  HG  SER A  47      11.591 -11.130  -1.600  1.00  0.00           H  
ATOM    708  N   PRO A  48      12.375  -6.783  -0.867  1.00  0.00           N  
ATOM    709  CA  PRO A  48      12.211  -5.598  -1.692  1.00  0.00           C  
ATOM    710  C   PRO A  48      11.626  -5.958  -3.059  1.00  0.00           C  
ATOM    711  O   PRO A  48      12.070  -6.912  -3.697  1.00  0.00           O  
ATOM    712  CB  PRO A  48      13.600  -4.987  -1.783  1.00  0.00           C  
ATOM    713  CG  PRO A  48      14.569  -6.093  -1.399  1.00  0.00           C  
ATOM    714  CD  PRO A  48      13.766  -7.213  -0.757  1.00  0.00           C  
ATOM    715  HA  PRO A  48      11.557  -4.970  -1.272  1.00  0.00           H  
ATOM    716  HB2 PRO A  48      13.802  -4.623  -2.791  1.00  0.00           H  
ATOM    717  HB3 PRO A  48      13.696  -4.133  -1.112  1.00  0.00           H  
ATOM    718  HG2 PRO A  48      15.098  -6.459  -2.279  1.00  0.00           H  
ATOM    719  HG3 PRO A  48      15.322  -5.718  -0.707  1.00  0.00           H  
ATOM    720  HD2 PRO A  48      13.929  -8.161  -1.269  1.00  0.00           H  
ATOM    721  HD3 PRO A  48      14.054  -7.360   0.284  1.00  0.00           H  
ATOM    722  N   GLY A  49      10.638  -5.176  -3.469  1.00  0.00           N  
ATOM    723  CA  GLY A  49       9.987  -5.401  -4.749  1.00  0.00           C  
ATOM    724  C   GLY A  49       8.830  -6.392  -4.609  1.00  0.00           C  
ATOM    725  O   GLY A  49       8.754  -7.372  -5.349  1.00  0.00           O  
ATOM    726  H   GLY A  49      10.283  -4.403  -2.945  1.00  0.00           H  
ATOM    727  HA2 GLY A  49       9.615  -4.456  -5.143  1.00  0.00           H  
ATOM    728  HA3 GLY A  49      10.713  -5.783  -5.467  1.00  0.00           H  
ATOM    729  N   SER A  50       7.958  -6.103  -3.654  1.00  0.00           N  
ATOM    730  CA  SER A  50       6.808  -6.957  -3.408  1.00  0.00           C  
ATOM    731  C   SER A  50       5.520  -6.134  -3.482  1.00  0.00           C  
ATOM    732  O   SER A  50       4.467  -6.581  -3.029  1.00  0.00           O  
ATOM    733  CB  SER A  50       6.918  -7.650  -2.048  1.00  0.00           C  
ATOM    734  OG  SER A  50       7.186  -9.044  -2.180  1.00  0.00           O  
ATOM    735  H   SER A  50       8.027  -5.305  -3.057  1.00  0.00           H  
ATOM    736  HA  SER A  50       6.830  -7.706  -4.200  1.00  0.00           H  
ATOM    737  HB2 SER A  50       7.712  -7.182  -1.466  1.00  0.00           H  
ATOM    738  HB3 SER A  50       5.990  -7.510  -1.494  1.00  0.00           H  
ATOM    739  HG  SER A  50       7.998  -9.287  -1.650  1.00  0.00           H  
ATOM    740  N   TRP A  51       5.646  -4.947  -4.056  1.00  0.00           N  
ATOM    741  CA  TRP A  51       4.506  -4.058  -4.195  1.00  0.00           C  
ATOM    742  C   TRP A  51       3.931  -4.242  -5.601  1.00  0.00           C  
ATOM    743  O   TRP A  51       2.940  -3.608  -5.958  1.00  0.00           O  
ATOM    744  CB  TRP A  51       4.899  -2.610  -3.894  1.00  0.00           C  
ATOM    745  CG  TRP A  51       5.007  -2.292  -2.401  1.00  0.00           C  
ATOM    746  CD1 TRP A  51       5.928  -2.727  -1.530  1.00  0.00           C  
ATOM    747  CD2 TRP A  51       4.122  -1.448  -1.636  1.00  0.00           C  
ATOM    748  NE1 TRP A  51       5.702  -2.227  -0.264  1.00  0.00           N  
ATOM    749  CE2 TRP A  51       4.569  -1.424  -0.330  1.00  0.00           C  
ATOM    750  CE3 TRP A  51       2.982  -0.728  -2.033  1.00  0.00           C  
ATOM    751  CZ2 TRP A  51       3.935  -0.696   0.684  1.00  0.00           C  
ATOM    752  CZ3 TRP A  51       2.360  -0.005  -1.008  1.00  0.00           C  
ATOM    753  CH2 TRP A  51       2.797   0.029   0.311  1.00  0.00           C  
ATOM    754  H   TRP A  51       6.506  -4.591  -4.422  1.00  0.00           H  
ATOM    755  HA  TRP A  51       3.765  -4.347  -3.449  1.00  0.00           H  
ATOM    756  HB2 TRP A  51       5.856  -2.398  -4.371  1.00  0.00           H  
ATOM    757  HB3 TRP A  51       4.163  -1.944  -4.344  1.00  0.00           H  
ATOM    758  HD1 TRP A  51       6.751  -3.392  -1.789  1.00  0.00           H  
ATOM    759  HE1 TRP A  51       6.301  -2.425   0.625  1.00  0.00           H  
ATOM    760  HE3 TRP A  51       2.609  -0.730  -3.057  1.00  0.00           H  
ATOM    761  HZ2 TRP A  51       4.308  -0.694   1.708  1.00  0.00           H  
ATOM    762  HZ3 TRP A  51       1.471   0.572  -1.262  1.00  0.00           H  
ATOM    763  HH2 TRP A  51       2.256   0.618   1.052  1.00  0.00           H  
ATOM    764  N   ASP A  52       4.580  -5.112  -6.361  1.00  0.00           N  
ATOM    765  CA  ASP A  52       4.146  -5.387  -7.721  1.00  0.00           C  
ATOM    766  C   ASP A  52       2.931  -6.317  -7.686  1.00  0.00           C  
ATOM    767  O   ASP A  52       2.181  -6.400  -8.656  1.00  0.00           O  
ATOM    768  CB  ASP A  52       5.250  -6.081  -8.521  1.00  0.00           C  
ATOM    769  CG  ASP A  52       5.336  -5.671  -9.993  1.00  0.00           C  
ATOM    770  OD1 ASP A  52       5.238  -6.514 -10.897  1.00  0.00           O  
ATOM    771  OD2 ASP A  52       5.515  -4.410 -10.198  1.00  0.00           O  
ATOM    772  H   ASP A  52       5.385  -5.624  -6.063  1.00  0.00           H  
ATOM    773  HA  ASP A  52       3.913  -4.412  -8.150  1.00  0.00           H  
ATOM    774  HB2 ASP A  52       6.208  -5.874  -8.045  1.00  0.00           H  
ATOM    775  HB3 ASP A  52       5.094  -7.158  -8.468  1.00  0.00           H  
ATOM    776  HD2 ASP A  52       6.153  -4.040  -9.522  1.00  0.00           H  
ATOM    777  N   PRO A  53       2.772  -7.011  -6.527  1.00  0.00           N  
ATOM    778  CA  PRO A  53       1.662  -7.931  -6.353  1.00  0.00           C  
ATOM    779  C   PRO A  53       0.353  -7.174  -6.120  1.00  0.00           C  
ATOM    780  O   PRO A  53      -0.684  -7.534  -6.675  1.00  0.00           O  
ATOM    781  CB  PRO A  53       2.058  -8.808  -5.176  1.00  0.00           C  
ATOM    782  CG  PRO A  53       3.155  -8.052  -4.444  1.00  0.00           C  
ATOM    783  CD  PRO A  53       3.641  -6.937  -5.356  1.00  0.00           C  
ATOM    784  HA  PRO A  53       1.522  -8.469  -7.184  1.00  0.00           H  
ATOM    785  HB2 PRO A  53       1.207  -8.991  -4.521  1.00  0.00           H  
ATOM    786  HB3 PRO A  53       2.414  -9.781  -5.516  1.00  0.00           H  
ATOM    787  HG2 PRO A  53       2.777  -7.641  -3.508  1.00  0.00           H  
ATOM    788  HG3 PRO A  53       3.976  -8.722  -4.190  1.00  0.00           H  
ATOM    789  HD2 PRO A  53       3.567  -5.966  -4.868  1.00  0.00           H  
ATOM    790  HD3 PRO A  53       4.687  -7.077  -5.630  1.00  0.00           H  
ATOM    791  N   ILE A  54       0.443  -6.139  -5.297  1.00  0.00           N  
ATOM    792  CA  ILE A  54      -0.721  -5.328  -4.984  1.00  0.00           C  
ATOM    793  C   ILE A  54      -1.070  -4.457  -6.192  1.00  0.00           C  
ATOM    794  O   ILE A  54      -2.199  -3.985  -6.316  1.00  0.00           O  
ATOM    795  CB  ILE A  54      -0.489  -4.532  -3.698  1.00  0.00           C  
ATOM    796  CG1 ILE A  54      -1.768  -4.452  -2.864  1.00  0.00           C  
ATOM    797  CG2 ILE A  54       0.081  -3.146  -4.007  1.00  0.00           C  
ATOM    798  CD1 ILE A  54      -2.125  -2.999  -2.543  1.00  0.00           C  
ATOM    799  H   ILE A  54       1.291  -5.853  -4.850  1.00  0.00           H  
ATOM    800  HA  ILE A  54      -1.552  -6.008  -4.796  1.00  0.00           H  
ATOM    801  HB  ILE A  54       0.254  -5.059  -3.100  1.00  0.00           H  
ATOM    802 HG12 ILE A  54      -2.590  -4.921  -3.406  1.00  0.00           H  
ATOM    803 HG13 ILE A  54      -1.638  -5.011  -1.937  1.00  0.00           H  
ATOM    804 HG21 ILE A  54       1.016  -3.251  -4.558  1.00  0.00           H  
ATOM    805 HG22 ILE A  54      -0.634  -2.585  -4.609  1.00  0.00           H  
ATOM    806 HG23 ILE A  54       0.267  -2.613  -3.075  1.00  0.00           H  
ATOM    807 HD11 ILE A  54      -2.218  -2.435  -3.471  1.00  0.00           H  
ATOM    808 HD12 ILE A  54      -3.071  -2.968  -2.003  1.00  0.00           H  
ATOM    809 HD13 ILE A  54      -1.340  -2.560  -1.928  1.00  0.00           H  
ATOM    810  N   THR A  55      -0.080  -4.271  -7.053  1.00  0.00           N  
ATOM    811  CA  THR A  55      -0.269  -3.465  -8.247  1.00  0.00           C  
ATOM    812  C   THR A  55      -1.266  -4.137  -9.193  1.00  0.00           C  
ATOM    813  O   THR A  55      -2.210  -3.502  -9.661  1.00  0.00           O  
ATOM    814  CB  THR A  55       1.104  -3.229  -8.880  1.00  0.00           C  
ATOM    815  OG1 THR A  55       1.624  -2.106  -8.173  1.00  0.00           O  
ATOM    816  CG2 THR A  55       1.005  -2.743 -10.328  1.00  0.00           C  
ATOM    817  H   THR A  55       0.835  -4.658  -6.945  1.00  0.00           H  
ATOM    818  HA  THR A  55      -0.703  -2.509  -7.952  1.00  0.00           H  
ATOM    819  HB  THR A  55       1.723  -4.122  -8.810  1.00  0.00           H  
ATOM    820  HG1 THR A  55       2.608  -2.216  -8.034  1.00  0.00           H  
ATOM    821 HG21 THR A  55       0.083  -2.178 -10.460  1.00  0.00           H  
ATOM    822 HG22 THR A  55       1.859  -2.105 -10.556  1.00  0.00           H  
ATOM    823 HG23 THR A  55       1.004  -3.602 -11.000  1.00  0.00           H  
ATOM    824  N   ALA A  56      -1.024  -5.415  -9.445  1.00  0.00           N  
ATOM    825  CA  ALA A  56      -1.889  -6.181 -10.326  1.00  0.00           C  
ATOM    826  C   ALA A  56      -3.197  -6.500  -9.599  1.00  0.00           C  
ATOM    827  O   ALA A  56      -4.174  -6.912 -10.223  1.00  0.00           O  
ATOM    828  CB  ALA A  56      -1.158  -7.443 -10.790  1.00  0.00           C  
ATOM    829  H   ALA A  56      -0.255  -5.925  -9.060  1.00  0.00           H  
ATOM    830  HA  ALA A  56      -2.108  -5.563 -11.196  1.00  0.00           H  
ATOM    831  HB1 ALA A  56      -0.260  -7.584 -10.189  1.00  0.00           H  
ATOM    832  HB2 ALA A  56      -1.812  -8.306 -10.674  1.00  0.00           H  
ATOM    833  HB3 ALA A  56      -0.880  -7.336 -11.839  1.00  0.00           H  
ATOM    834  N   ALA A  57      -3.173  -6.297  -8.290  1.00  0.00           N  
ATOM    835  CA  ALA A  57      -4.345  -6.558  -7.471  1.00  0.00           C  
ATOM    836  C   ALA A  57      -5.461  -5.587  -7.861  1.00  0.00           C  
ATOM    837  O   ALA A  57      -6.442  -5.983  -8.488  1.00  0.00           O  
ATOM    838  CB  ALA A  57      -3.969  -6.450  -5.992  1.00  0.00           C  
ATOM    839  H   ALA A  57      -2.375  -5.962  -7.790  1.00  0.00           H  
ATOM    840  HA  ALA A  57      -4.673  -7.577  -7.676  1.00  0.00           H  
ATOM    841  HB1 ALA A  57      -2.951  -6.812  -5.848  1.00  0.00           H  
ATOM    842  HB2 ALA A  57      -4.031  -5.408  -5.676  1.00  0.00           H  
ATOM    843  HB3 ALA A  57      -4.656  -7.051  -5.397  1.00  0.00           H  
ATOM    844  N   LEU A  58      -5.273  -4.334  -7.474  1.00  0.00           N  
ATOM    845  CA  LEU A  58      -6.252  -3.303  -7.776  1.00  0.00           C  
ATOM    846  C   LEU A  58      -6.565  -3.325  -9.273  1.00  0.00           C  
ATOM    847  O   LEU A  58      -7.713  -3.138  -9.674  1.00  0.00           O  
ATOM    848  CB  LEU A  58      -5.770  -1.942  -7.268  1.00  0.00           C  
ATOM    849  CG  LEU A  58      -4.556  -1.350  -7.986  1.00  0.00           C  
ATOM    850  CD1 LEU A  58      -3.323  -2.236  -7.798  1.00  0.00           C  
ATOM    851  CD2 LEU A  58      -4.861  -1.098  -9.464  1.00  0.00           C  
ATOM    852  H   LEU A  58      -4.472  -4.020  -6.964  1.00  0.00           H  
ATOM    853  HA  LEU A  58      -7.163  -3.547  -7.229  1.00  0.00           H  
ATOM    854  HB2 LEU A  58      -6.595  -1.234  -7.348  1.00  0.00           H  
ATOM    855  HB3 LEU A  58      -5.532  -2.035  -6.209  1.00  0.00           H  
ATOM    856  HG  LEU A  58      -4.330  -0.384  -7.535  1.00  0.00           H  
ATOM    857 HD11 LEU A  58      -3.104  -2.335  -6.735  1.00  0.00           H  
ATOM    858 HD12 LEU A  58      -3.515  -3.221  -8.223  1.00  0.00           H  
ATOM    859 HD13 LEU A  58      -2.469  -1.783  -8.304  1.00  0.00           H  
ATOM    860 HD21 LEU A  58      -5.940  -1.107  -9.619  1.00  0.00           H  
ATOM    861 HD22 LEU A  58      -4.460  -0.128  -9.757  1.00  0.00           H  
ATOM    862 HD23 LEU A  58      -4.401  -1.880 -10.068  1.00  0.00           H  
ATOM    863  N   SER A  59      -5.523  -3.555 -10.059  1.00  0.00           N  
ATOM    864  CA  SER A  59      -5.673  -3.604 -11.504  1.00  0.00           C  
ATOM    865  C   SER A  59      -6.679  -4.691 -11.889  1.00  0.00           C  
ATOM    866  O   SER A  59      -7.451  -4.520 -12.831  1.00  0.00           O  
ATOM    867  CB  SER A  59      -4.328  -3.858 -12.188  1.00  0.00           C  
ATOM    868  OG  SER A  59      -4.341  -3.458 -13.556  1.00  0.00           O  
ATOM    869  H   SER A  59      -4.593  -3.706  -9.725  1.00  0.00           H  
ATOM    870  HA  SER A  59      -6.045  -2.620 -11.789  1.00  0.00           H  
ATOM    871  HB2 SER A  59      -3.544  -3.316 -11.659  1.00  0.00           H  
ATOM    872  HB3 SER A  59      -4.083  -4.918 -12.123  1.00  0.00           H  
ATOM    873  HG  SER A  59      -4.528  -2.478 -13.624  1.00  0.00           H  
ATOM    874  N   GLN A  60      -6.636  -5.783 -11.141  1.00  0.00           N  
ATOM    875  CA  GLN A  60      -7.535  -6.898 -11.393  1.00  0.00           C  
ATOM    876  C   GLN A  60      -8.976  -6.502 -11.067  1.00  0.00           C  
ATOM    877  O   GLN A  60      -9.919  -7.091 -11.591  1.00  0.00           O  
ATOM    878  CB  GLN A  60      -7.112  -8.133 -10.596  1.00  0.00           C  
ATOM    879  CG  GLN A  60      -8.307  -9.051 -10.333  1.00  0.00           C  
ATOM    880  CD  GLN A  60      -8.919  -9.545 -11.646  1.00  0.00           C  
ATOM    881  OE1 GLN A  60      -8.282  -9.573 -12.686  1.00  0.00           O  
ATOM    882  NE2 GLN A  60     -10.188  -9.930 -11.540  1.00  0.00           N  
ATOM    883  H   GLN A  60      -6.005  -5.914 -10.377  1.00  0.00           H  
ATOM    884  HA  GLN A  60      -7.441  -7.110 -12.458  1.00  0.00           H  
ATOM    885  HB2 GLN A  60      -6.343  -8.679 -11.145  1.00  0.00           H  
ATOM    886  HB3 GLN A  60      -6.669  -7.826  -9.649  1.00  0.00           H  
ATOM    887  HG2 GLN A  60      -7.990  -9.904  -9.733  1.00  0.00           H  
ATOM    888  HG3 GLN A  60      -9.060  -8.517  -9.755  1.00  0.00           H  
ATOM    889 HE21 GLN A  60     -10.653  -9.881 -10.656  1.00  0.00           H  
ATOM    890 HE22 GLN A  60     -10.676 -10.269 -12.344  1.00  0.00           H  
ATOM    891  N   ARG A  61      -9.101  -5.506 -10.202  1.00  0.00           N  
ATOM    892  CA  ARG A  61     -10.411  -5.024  -9.799  1.00  0.00           C  
ATOM    893  C   ARG A  61     -10.293  -3.644  -9.149  1.00  0.00           C  
ATOM    894  O   ARG A  61     -10.554  -3.492  -7.957  1.00  0.00           O  
ATOM    895  CB  ARG A  61     -11.074  -5.989  -8.815  1.00  0.00           C  
ATOM    896  CG  ARG A  61     -12.548  -6.204  -9.165  1.00  0.00           C  
ATOM    897  CD  ARG A  61     -12.878  -7.695  -9.259  1.00  0.00           C  
ATOM    898  NE  ARG A  61     -14.188  -7.964  -8.627  1.00  0.00           N  
ATOM    899  CZ  ARG A  61     -14.976  -9.016  -8.936  1.00  0.00           C  
ATOM    900  NH1 ARG A  61     -14.591  -9.908  -9.874  1.00  0.00           N  
ATOM    901  NH2 ARG A  61     -16.128  -9.160  -8.308  1.00  0.00           N  
ATOM    902  H   ARG A  61      -8.328  -5.031  -9.780  1.00  0.00           H  
ATOM    903  HA  ARG A  61     -10.986  -4.974 -10.724  1.00  0.00           H  
ATOM    904  HB2 ARG A  61     -10.551  -6.945  -8.828  1.00  0.00           H  
ATOM    905  HB3 ARG A  61     -10.991  -5.595  -7.802  1.00  0.00           H  
ATOM    906  HG2 ARG A  61     -13.178  -5.736  -8.408  1.00  0.00           H  
ATOM    907  HG3 ARG A  61     -12.775  -5.717 -10.114  1.00  0.00           H  
ATOM    908  HD2 ARG A  61     -12.898  -8.006 -10.303  1.00  0.00           H  
ATOM    909  HD3 ARG A  61     -12.100  -8.280  -8.767  1.00  0.00           H  
ATOM    910  HE  ARG A  61     -14.511  -7.327  -7.927  1.00  0.00           H  
ATOM    911 HH11 ARG A  61     -13.717  -9.792 -10.345  1.00  0.00           H  
ATOM    912 HH12 ARG A  61     -15.181 -10.684 -10.097  1.00  0.00           H  
ATOM    913 HH21 ARG A  61     -16.768  -9.909  -8.478  1.00  0.00           H  
ATOM    914  N   ALA A  62      -9.900  -2.674  -9.962  1.00  0.00           N  
ATOM    915  CA  ALA A  62      -9.744  -1.312  -9.480  1.00  0.00           C  
ATOM    916  C   ALA A  62     -11.125  -0.697  -9.247  1.00  0.00           C  
ATOM    917  O   ALA A  62     -11.248   0.323  -8.570  1.00  0.00           O  
ATOM    918  CB  ALA A  62      -8.910  -0.509 -10.481  1.00  0.00           C  
ATOM    919  H   ALA A  62      -9.690  -2.807 -10.930  1.00  0.00           H  
ATOM    920  HA  ALA A  62      -9.209  -1.355  -8.531  1.00  0.00           H  
ATOM    921  HB1 ALA A  62      -9.369  -0.569 -11.467  1.00  0.00           H  
ATOM    922  HB2 ALA A  62      -8.866   0.533 -10.163  1.00  0.00           H  
ATOM    923  HB3 ALA A  62      -7.901  -0.919 -10.524  1.00  0.00           H  
ATOM    924  N   MET A  63     -12.130  -1.343  -9.820  1.00  0.00           N  
ATOM    925  CA  MET A  63     -13.498  -0.872  -9.683  1.00  0.00           C  
ATOM    926  C   MET A  63     -14.101  -1.321  -8.350  1.00  0.00           C  
ATOM    927  O   MET A  63     -15.118  -0.785  -7.913  1.00  0.00           O  
ATOM    928  CB  MET A  63     -14.344  -1.417 -10.836  1.00  0.00           C  
ATOM    929  CG  MET A  63     -13.807  -0.934 -12.185  1.00  0.00           C  
ATOM    930  SD  MET A  63     -13.152  -2.313 -13.109  1.00  0.00           S  
ATOM    931  CE  MET A  63     -13.777  -1.922 -14.735  1.00  0.00           C  
ATOM    932  H   MET A  63     -12.022  -2.172 -10.369  1.00  0.00           H  
ATOM    933  HA  MET A  63     -13.438   0.216  -9.714  1.00  0.00           H  
ATOM    934  HB2 MET A  63     -14.343  -2.507 -10.808  1.00  0.00           H  
ATOM    935  HB3 MET A  63     -15.378  -1.095 -10.716  1.00  0.00           H  
ATOM    936  HG2 MET A  63     -14.604  -0.452 -12.751  1.00  0.00           H  
ATOM    937  HG3 MET A  63     -13.029  -0.187 -12.030  1.00  0.00           H  
ATOM    938  HE1 MET A  63     -14.434  -1.054 -14.672  1.00  0.00           H  
ATOM    939  HE2 MET A  63     -12.943  -1.699 -15.401  1.00  0.00           H  
ATOM    940  HE3 MET A  63     -14.335  -2.773 -15.124  1.00  0.00           H  
ATOM    941  N   ILE A  64     -13.448  -2.301  -7.742  1.00  0.00           N  
ATOM    942  CA  ILE A  64     -13.908  -2.828  -6.468  1.00  0.00           C  
ATOM    943  C   ILE A  64     -12.700  -3.266  -5.637  1.00  0.00           C  
ATOM    944  O   ILE A  64     -12.536  -4.451  -5.350  1.00  0.00           O  
ATOM    945  CB  ILE A  64     -14.938  -3.937  -6.688  1.00  0.00           C  
ATOM    946  CG1 ILE A  64     -16.098  -3.445  -7.555  1.00  0.00           C  
ATOM    947  CG2 ILE A  64     -15.422  -4.508  -5.353  1.00  0.00           C  
ATOM    948  CD1 ILE A  64     -15.722  -3.468  -9.038  1.00  0.00           C  
ATOM    949  H   ILE A  64     -12.622  -2.731  -8.104  1.00  0.00           H  
ATOM    950  HA  ILE A  64     -14.413  -2.018  -5.942  1.00  0.00           H  
ATOM    951  HB  ILE A  64     -14.454  -4.751  -7.229  1.00  0.00           H  
ATOM    952 HG12 ILE A  64     -16.974  -4.072  -7.388  1.00  0.00           H  
ATOM    953 HG13 ILE A  64     -16.372  -2.431  -7.261  1.00  0.00           H  
ATOM    954 HG21 ILE A  64     -15.591  -3.693  -4.650  1.00  0.00           H  
ATOM    955 HG22 ILE A  64     -16.353  -5.054  -5.508  1.00  0.00           H  
ATOM    956 HG23 ILE A  64     -14.667  -5.184  -4.952  1.00  0.00           H  
ATOM    957 HD11 ILE A  64     -14.649  -3.630  -9.138  1.00  0.00           H  
ATOM    958 HD12 ILE A  64     -16.259  -4.275  -9.536  1.00  0.00           H  
ATOM    959 HD13 ILE A  64     -15.991  -2.516  -9.496  1.00  0.00           H  
ATOM    960  N   LEU A  65     -11.886  -2.286  -5.273  1.00  0.00           N  
ATOM    961  CA  LEU A  65     -10.698  -2.555  -4.481  1.00  0.00           C  
ATOM    962  C   LEU A  65     -10.944  -2.118  -3.036  1.00  0.00           C  
ATOM    963  O   LEU A  65     -12.064  -2.214  -2.537  1.00  0.00           O  
ATOM    964  CB  LEU A  65      -9.469  -1.905  -5.119  1.00  0.00           C  
ATOM    965  CG  LEU A  65      -9.247  -0.426  -4.794  1.00  0.00           C  
ATOM    966  CD1 LEU A  65      -7.770  -0.141  -4.519  1.00  0.00           C  
ATOM    967  CD2 LEU A  65      -9.808   0.469  -5.901  1.00  0.00           C  
ATOM    968  H   LEU A  65     -12.026  -1.325  -5.511  1.00  0.00           H  
ATOM    969  HA  LEU A  65     -10.535  -3.633  -4.493  1.00  0.00           H  
ATOM    970  HB2 LEU A  65      -8.585  -2.461  -4.808  1.00  0.00           H  
ATOM    971  HB3 LEU A  65      -9.547  -2.010  -6.201  1.00  0.00           H  
ATOM    972  HG  LEU A  65      -9.795  -0.192  -3.881  1.00  0.00           H  
ATOM    973 HD11 LEU A  65      -7.155  -0.873  -5.042  1.00  0.00           H  
ATOM    974 HD12 LEU A  65      -7.522   0.860  -4.872  1.00  0.00           H  
ATOM    975 HD13 LEU A  65      -7.580  -0.206  -3.448  1.00  0.00           H  
ATOM    976 HD21 LEU A  65      -9.971  -0.125  -6.800  1.00  0.00           H  
ATOM    977 HD22 LEU A  65     -10.755   0.900  -5.574  1.00  0.00           H  
ATOM    978 HD23 LEU A  65      -9.099   1.268  -6.116  1.00  0.00           H  
ATOM    979  N   GLY A  66      -9.879  -1.648  -2.404  1.00  0.00           N  
ATOM    980  CA  GLY A  66      -9.966  -1.196  -1.026  1.00  0.00           C  
ATOM    981  C   GLY A  66     -11.161  -0.261  -0.829  1.00  0.00           C  
ATOM    982  O   GLY A  66     -11.943  -0.435   0.104  1.00  0.00           O  
ATOM    983  H   GLY A  66      -8.971  -1.573  -2.817  1.00  0.00           H  
ATOM    984  HA2 GLY A  66     -10.059  -2.055  -0.362  1.00  0.00           H  
ATOM    985  HA3 GLY A  66      -9.046  -0.678  -0.750  1.00  0.00           H  
ATOM    986  N   LYS A  67     -11.266   0.710  -1.725  1.00  0.00           N  
ATOM    987  CA  LYS A  67     -12.353   1.672  -1.661  1.00  0.00           C  
ATOM    988  C   LYS A  67     -13.205   1.556  -2.927  1.00  0.00           C  
ATOM    989  O   LYS A  67     -13.258   2.486  -3.731  1.00  0.00           O  
ATOM    990  CB  LYS A  67     -11.809   3.080  -1.413  1.00  0.00           C  
ATOM    991  CG  LYS A  67     -12.163   3.565  -0.006  1.00  0.00           C  
ATOM    992  CD  LYS A  67     -12.353   5.083   0.019  1.00  0.00           C  
ATOM    993  CE  LYS A  67     -13.605   5.466   0.811  1.00  0.00           C  
ATOM    994  NZ  LYS A  67     -13.232   6.070   2.110  1.00  0.00           N  
ATOM    995  H   LYS A  67     -10.626   0.844  -2.481  1.00  0.00           H  
ATOM    996  HA  LYS A  67     -12.972   1.410  -0.803  1.00  0.00           H  
ATOM    997  HB2 LYS A  67     -10.726   3.084  -1.541  1.00  0.00           H  
ATOM    998  HB3 LYS A  67     -12.218   3.768  -2.153  1.00  0.00           H  
ATOM    999  HG2 LYS A  67     -13.077   3.075   0.332  1.00  0.00           H  
ATOM   1000  HG3 LYS A  67     -11.374   3.282   0.690  1.00  0.00           H  
ATOM   1001  HD2 LYS A  67     -11.478   5.555   0.465  1.00  0.00           H  
ATOM   1002  HD3 LYS A  67     -12.434   5.460  -1.000  1.00  0.00           H  
ATOM   1003  HE2 LYS A  67     -14.206   6.169   0.235  1.00  0.00           H  
ATOM   1004  HE3 LYS A  67     -14.221   4.582   0.978  1.00  0.00           H  
ATOM   1005  HZ1 LYS A  67     -12.458   5.582   2.548  1.00  0.00           H  
ATOM   1006  HZ2 LYS A  67     -12.949   7.039   2.011  1.00  0.00           H  
ATOM   1007  N   SER A  68     -13.850   0.407  -3.065  1.00  0.00           N  
ATOM   1008  CA  SER A  68     -14.697   0.158  -4.219  1.00  0.00           C  
ATOM   1009  C   SER A  68     -14.088   0.806  -5.464  1.00  0.00           C  
ATOM   1010  O   SER A  68     -13.227   0.217  -6.117  1.00  0.00           O  
ATOM   1011  CB  SER A  68     -16.115   0.684  -3.986  1.00  0.00           C  
ATOM   1012  OG  SER A  68     -16.961  -0.302  -3.402  1.00  0.00           O  
ATOM   1013  H   SER A  68     -13.801  -0.344  -2.406  1.00  0.00           H  
ATOM   1014  HA  SER A  68     -14.726  -0.926  -4.327  1.00  0.00           H  
ATOM   1015  HB2 SER A  68     -16.074   1.558  -3.336  1.00  0.00           H  
ATOM   1016  HB3 SER A  68     -16.540   1.011  -4.934  1.00  0.00           H  
ATOM   1017  HG  SER A  68     -16.667  -1.216  -3.683  1.00  0.00           H  
ATOM   1018  N   GLY A  69     -14.559   2.009  -5.756  1.00  0.00           N  
ATOM   1019  CA  GLY A  69     -14.072   2.743  -6.912  1.00  0.00           C  
ATOM   1020  C   GLY A  69     -13.297   3.990  -6.482  1.00  0.00           C  
ATOM   1021  O   GLY A  69     -13.768   5.112  -6.665  1.00  0.00           O  
ATOM   1022  H   GLY A  69     -15.259   2.481  -5.220  1.00  0.00           H  
ATOM   1023  HA2 GLY A  69     -13.429   2.099  -7.511  1.00  0.00           H  
ATOM   1024  HA3 GLY A  69     -14.912   3.032  -7.544  1.00  0.00           H  
ATOM   1025  N   GLU A  70     -12.121   3.752  -5.919  1.00  0.00           N  
ATOM   1026  CA  GLU A  70     -11.276   4.842  -5.462  1.00  0.00           C  
ATOM   1027  C   GLU A  70      -9.837   4.357  -5.277  1.00  0.00           C  
ATOM   1028  O   GLU A  70      -9.323   4.340  -4.159  1.00  0.00           O  
ATOM   1029  CB  GLU A  70     -11.820   5.452  -4.168  1.00  0.00           C  
ATOM   1030  CG  GLU A  70     -11.680   6.976  -4.179  1.00  0.00           C  
ATOM   1031  CD  GLU A  70     -12.705   7.614  -5.118  1.00  0.00           C  
ATOM   1032  OE1 GLU A  70     -12.418   7.813  -6.308  1.00  0.00           O  
ATOM   1033  OE2 GLU A  70     -13.837   7.907  -4.571  1.00  0.00           O  
ATOM   1034  H   GLU A  70     -11.746   2.837  -5.774  1.00  0.00           H  
ATOM   1035  HA  GLU A  70     -11.315   5.591  -6.254  1.00  0.00           H  
ATOM   1036  HB2 GLU A  70     -12.869   5.181  -4.047  1.00  0.00           H  
ATOM   1037  HB3 GLU A  70     -11.283   5.040  -3.314  1.00  0.00           H  
ATOM   1038  HG2 GLU A  70     -11.814   7.364  -3.170  1.00  0.00           H  
ATOM   1039  HG3 GLU A  70     -10.673   7.250  -4.495  1.00  0.00           H  
ATOM   1040  HE2 GLU A  70     -14.306   8.606  -5.110  1.00  0.00           H  
ATOM   1041  N   LEU A  71      -9.228   3.973  -6.389  1.00  0.00           N  
ATOM   1042  CA  LEU A  71      -7.858   3.489  -6.363  1.00  0.00           C  
ATOM   1043  C   LEU A  71      -6.945   4.583  -5.808  1.00  0.00           C  
ATOM   1044  O   LEU A  71      -5.782   4.329  -5.499  1.00  0.00           O  
ATOM   1045  CB  LEU A  71      -7.443   2.983  -7.746  1.00  0.00           C  
ATOM   1046  CG  LEU A  71      -6.781   1.604  -7.785  1.00  0.00           C  
ATOM   1047  CD1 LEU A  71      -7.821   0.503  -7.999  1.00  0.00           C  
ATOM   1048  CD2 LEU A  71      -5.672   1.558  -8.838  1.00  0.00           C  
ATOM   1049  H   LEU A  71      -9.653   3.990  -7.294  1.00  0.00           H  
ATOM   1050  HA  LEU A  71      -7.826   2.635  -5.685  1.00  0.00           H  
ATOM   1051  HB2 LEU A  71      -8.327   2.958  -8.383  1.00  0.00           H  
ATOM   1052  HB3 LEU A  71      -6.755   3.707  -8.184  1.00  0.00           H  
ATOM   1053  HG  LEU A  71      -6.314   1.422  -6.818  1.00  0.00           H  
ATOM   1054 HD11 LEU A  71      -8.764   0.950  -8.315  1.00  0.00           H  
ATOM   1055 HD12 LEU A  71      -7.470  -0.184  -8.769  1.00  0.00           H  
ATOM   1056 HD13 LEU A  71      -7.971  -0.041  -7.067  1.00  0.00           H  
ATOM   1057 HD21 LEU A  71      -5.462   2.568  -9.190  1.00  0.00           H  
ATOM   1058 HD22 LEU A  71      -4.771   1.132  -8.398  1.00  0.00           H  
ATOM   1059 HD23 LEU A  71      -5.993   0.941  -9.677  1.00  0.00           H  
ATOM   1060  N   LYS A  72      -7.506   5.778  -5.698  1.00  0.00           N  
ATOM   1061  CA  LYS A  72      -6.756   6.913  -5.186  1.00  0.00           C  
ATOM   1062  C   LYS A  72      -5.937   6.471  -3.971  1.00  0.00           C  
ATOM   1063  O   LYS A  72      -4.756   6.798  -3.863  1.00  0.00           O  
ATOM   1064  CB  LYS A  72      -7.693   8.089  -4.900  1.00  0.00           C  
ATOM   1065  CG  LYS A  72      -6.906   9.393  -4.754  1.00  0.00           C  
ATOM   1066  CD  LYS A  72      -7.338  10.415  -5.808  1.00  0.00           C  
ATOM   1067  CE  LYS A  72      -6.126  11.139  -6.398  1.00  0.00           C  
ATOM   1068  NZ  LYS A  72      -5.726  10.519  -7.681  1.00  0.00           N  
ATOM   1069  H   LYS A  72      -8.453   5.977  -5.951  1.00  0.00           H  
ATOM   1070  HA  LYS A  72      -6.069   7.231  -5.969  1.00  0.00           H  
ATOM   1071  HB2 LYS A  72      -8.418   8.186  -5.708  1.00  0.00           H  
ATOM   1072  HB3 LYS A  72      -8.257   7.896  -3.988  1.00  0.00           H  
ATOM   1073  HG2 LYS A  72      -7.061   9.806  -3.757  1.00  0.00           H  
ATOM   1074  HG3 LYS A  72      -5.839   9.192  -4.854  1.00  0.00           H  
ATOM   1075  HD2 LYS A  72      -7.889   9.912  -6.603  1.00  0.00           H  
ATOM   1076  HD3 LYS A  72      -8.017  11.140  -5.359  1.00  0.00           H  
ATOM   1077  HE2 LYS A  72      -6.365  12.191  -6.555  1.00  0.00           H  
ATOM   1078  HE3 LYS A  72      -5.295  11.103  -5.695  1.00  0.00           H  
ATOM   1079  HZ1 LYS A  72      -5.096   9.737  -7.544  1.00  0.00           H  
ATOM   1080  HZ2 LYS A  72      -6.524  10.166  -8.198  1.00  0.00           H  
ATOM   1081  N   THR A  73      -6.596   5.734  -3.089  1.00  0.00           N  
ATOM   1082  CA  THR A  73      -5.943   5.244  -1.887  1.00  0.00           C  
ATOM   1083  C   THR A  73      -4.766   4.337  -2.252  1.00  0.00           C  
ATOM   1084  O   THR A  73      -3.678   4.473  -1.695  1.00  0.00           O  
ATOM   1085  CB  THR A  73      -7.000   4.551  -1.025  1.00  0.00           C  
ATOM   1086  OG1 THR A  73      -8.196   5.280  -1.288  1.00  0.00           O  
ATOM   1087  CG2 THR A  73      -6.761   4.756   0.472  1.00  0.00           C  
ATOM   1088  H   THR A  73      -7.556   5.472  -3.185  1.00  0.00           H  
ATOM   1089  HA  THR A  73      -5.534   6.097  -1.346  1.00  0.00           H  
ATOM   1090  HB  THR A  73      -7.066   3.490  -1.266  1.00  0.00           H  
ATOM   1091  HG1 THR A  73      -8.994   4.713  -1.084  1.00  0.00           H  
ATOM   1092 HG21 THR A  73      -6.203   5.680   0.628  1.00  0.00           H  
ATOM   1093 HG22 THR A  73      -7.719   4.820   0.988  1.00  0.00           H  
ATOM   1094 HG23 THR A  73      -6.190   3.916   0.868  1.00  0.00           H  
ATOM   1095  N   TRP A  74      -5.025   3.431  -3.184  1.00  0.00           N  
ATOM   1096  CA  TRP A  74      -4.000   2.502  -3.629  1.00  0.00           C  
ATOM   1097  C   TRP A  74      -2.846   3.317  -4.216  1.00  0.00           C  
ATOM   1098  O   TRP A  74      -1.682   3.057  -3.916  1.00  0.00           O  
ATOM   1099  CB  TRP A  74      -4.575   1.483  -4.615  1.00  0.00           C  
ATOM   1100  CG  TRP A  74      -3.546   0.918  -5.596  1.00  0.00           C  
ATOM   1101  CD1 TRP A  74      -2.878  -0.241  -5.514  1.00  0.00           C  
ATOM   1102  CD2 TRP A  74      -3.093   1.537  -6.818  1.00  0.00           C  
ATOM   1103  NE1 TRP A  74      -2.031  -0.414  -6.589  1.00  0.00           N  
ATOM   1104  CE2 TRP A  74      -2.165   0.702  -7.408  1.00  0.00           C  
ATOM   1105  CE3 TRP A  74      -3.454   2.762  -7.406  1.00  0.00           C  
ATOM   1106  CZ2 TRP A  74      -1.522   1.001  -8.615  1.00  0.00           C  
ATOM   1107  CZ3 TRP A  74      -2.802   3.046  -8.612  1.00  0.00           C  
ATOM   1108  CH2 TRP A  74      -1.866   2.216  -9.219  1.00  0.00           C  
ATOM   1109  H   TRP A  74      -5.913   3.328  -3.632  1.00  0.00           H  
ATOM   1110  HA  TRP A  74      -3.657   1.943  -2.759  1.00  0.00           H  
ATOM   1111  HB2 TRP A  74      -5.018   0.660  -4.054  1.00  0.00           H  
ATOM   1112  HB3 TRP A  74      -5.380   1.954  -5.180  1.00  0.00           H  
ATOM   1113  HD1 TRP A  74      -2.990  -0.957  -4.700  1.00  0.00           H  
ATOM   1114  HE1 TRP A  74      -1.376  -1.267  -6.764  1.00  0.00           H  
ATOM   1115  HE3 TRP A  74      -4.183   3.438  -6.961  1.00  0.00           H  
ATOM   1116  HZ2 TRP A  74      -0.792   0.325  -9.060  1.00  0.00           H  
ATOM   1117  HZ3 TRP A  74      -3.046   3.984  -9.111  1.00  0.00           H  
ATOM   1118  HH2 TRP A  74      -1.402   2.510 -10.160  1.00  0.00           H  
ATOM   1119  N   GLY A  75      -3.209   4.287  -5.043  1.00  0.00           N  
ATOM   1120  CA  GLY A  75      -2.218   5.141  -5.675  1.00  0.00           C  
ATOM   1121  C   GLY A  75      -1.108   5.514  -4.691  1.00  0.00           C  
ATOM   1122  O   GLY A  75       0.075   5.383  -5.005  1.00  0.00           O  
ATOM   1123  H   GLY A  75      -4.158   4.492  -5.283  1.00  0.00           H  
ATOM   1124  HA2 GLY A  75      -1.789   4.630  -6.537  1.00  0.00           H  
ATOM   1125  HA3 GLY A  75      -2.698   6.046  -6.048  1.00  0.00           H  
ATOM   1126  N   LEU A  76      -1.527   5.971  -3.521  1.00  0.00           N  
ATOM   1127  CA  LEU A  76      -0.583   6.364  -2.488  1.00  0.00           C  
ATOM   1128  C   LEU A  76       0.225   5.141  -2.050  1.00  0.00           C  
ATOM   1129  O   LEU A  76       1.437   5.229  -1.858  1.00  0.00           O  
ATOM   1130  CB  LEU A  76      -1.308   7.066  -1.338  1.00  0.00           C  
ATOM   1131  CG  LEU A  76      -2.350   8.111  -1.741  1.00  0.00           C  
ATOM   1132  CD1 LEU A  76      -3.721   7.774  -1.152  1.00  0.00           C  
ATOM   1133  CD2 LEU A  76      -1.892   9.519  -1.355  1.00  0.00           C  
ATOM   1134  H   LEU A  76      -2.491   6.075  -3.273  1.00  0.00           H  
ATOM   1135  HA  LEU A  76       0.100   7.090  -2.930  1.00  0.00           H  
ATOM   1136  HB2 LEU A  76      -1.799   6.308  -0.728  1.00  0.00           H  
ATOM   1137  HB3 LEU A  76      -0.562   7.549  -0.707  1.00  0.00           H  
ATOM   1138  HG  LEU A  76      -2.452   8.092  -2.826  1.00  0.00           H  
ATOM   1139 HD11 LEU A  76      -3.693   6.776  -0.714  1.00  0.00           H  
ATOM   1140 HD12 LEU A  76      -3.975   8.502  -0.382  1.00  0.00           H  
ATOM   1141 HD13 LEU A  76      -4.472   7.802  -1.942  1.00  0.00           H  
ATOM   1142 HD21 LEU A  76      -0.830   9.501  -1.109  1.00  0.00           H  
ATOM   1143 HD22 LEU A  76      -2.060  10.198  -2.191  1.00  0.00           H  
ATOM   1144 HD23 LEU A  76      -2.459   9.861  -0.489  1.00  0.00           H  
ATOM   1145  N   VAL A  77      -0.478   4.027  -1.905  1.00  0.00           N  
ATOM   1146  CA  VAL A  77       0.159   2.788  -1.494  1.00  0.00           C  
ATOM   1147  C   VAL A  77       1.068   2.289  -2.618  1.00  0.00           C  
ATOM   1148  O   VAL A  77       2.266   2.098  -2.414  1.00  0.00           O  
ATOM   1149  CB  VAL A  77      -0.903   1.765  -1.085  1.00  0.00           C  
ATOM   1150  CG1 VAL A  77      -1.310   0.892  -2.274  1.00  0.00           C  
ATOM   1151  CG2 VAL A  77      -0.416   0.907   0.084  1.00  0.00           C  
ATOM   1152  H   VAL A  77      -1.464   3.964  -2.064  1.00  0.00           H  
ATOM   1153  HA  VAL A  77       0.771   3.008  -0.619  1.00  0.00           H  
ATOM   1154  HB  VAL A  77      -1.785   2.312  -0.754  1.00  0.00           H  
ATOM   1155 HG11 VAL A  77      -0.423   0.626  -2.849  1.00  0.00           H  
ATOM   1156 HG12 VAL A  77      -1.793  -0.015  -1.910  1.00  0.00           H  
ATOM   1157 HG13 VAL A  77      -2.003   1.443  -2.909  1.00  0.00           H  
ATOM   1158 HG21 VAL A  77       0.587   1.223   0.374  1.00  0.00           H  
ATOM   1159 HG22 VAL A  77      -1.093   1.026   0.930  1.00  0.00           H  
ATOM   1160 HG23 VAL A  77      -0.393  -0.140  -0.218  1.00  0.00           H  
ATOM   1161  N   LEU A  78       0.464   2.092  -3.781  1.00  0.00           N  
ATOM   1162  CA  LEU A  78       1.205   1.619  -4.938  1.00  0.00           C  
ATOM   1163  C   LEU A  78       2.145   2.725  -5.424  1.00  0.00           C  
ATOM   1164  O   LEU A  78       3.358   2.533  -5.478  1.00  0.00           O  
ATOM   1165  CB  LEU A  78       0.246   1.110  -6.016  1.00  0.00           C  
ATOM   1166  CG  LEU A  78       0.733  -0.088  -6.835  1.00  0.00           C  
ATOM   1167  CD1 LEU A  78       2.011   0.255  -7.602  1.00  0.00           C  
ATOM   1168  CD2 LEU A  78       0.910  -1.322  -5.948  1.00  0.00           C  
ATOM   1169  H   LEU A  78      -0.510   2.250  -3.939  1.00  0.00           H  
ATOM   1170  HA  LEU A  78       1.808   0.770  -4.616  1.00  0.00           H  
ATOM   1171  HB2 LEU A  78      -0.696   0.840  -5.539  1.00  0.00           H  
ATOM   1172  HB3 LEU A  78       0.032   1.930  -6.702  1.00  0.00           H  
ATOM   1173  HG  LEU A  78      -0.031  -0.330  -7.573  1.00  0.00           H  
ATOM   1174 HD11 LEU A  78       2.302   1.282  -7.383  1.00  0.00           H  
ATOM   1175 HD12 LEU A  78       2.810  -0.422  -7.298  1.00  0.00           H  
ATOM   1176 HD13 LEU A  78       1.832   0.148  -8.672  1.00  0.00           H  
ATOM   1177 HD21 LEU A  78       0.616  -1.081  -4.926  1.00  0.00           H  
ATOM   1178 HD22 LEU A  78       0.285  -2.133  -6.323  1.00  0.00           H  
ATOM   1179 HD23 LEU A  78       1.955  -1.633  -5.962  1.00  0.00           H  
ATOM   1180  N   GLY A  79       1.548   3.858  -5.765  1.00  0.00           N  
ATOM   1181  CA  GLY A  79       2.316   4.994  -6.244  1.00  0.00           C  
ATOM   1182  C   GLY A  79       3.633   5.128  -5.477  1.00  0.00           C  
ATOM   1183  O   GLY A  79       4.615   5.645  -6.008  1.00  0.00           O  
ATOM   1184  H   GLY A  79       0.560   4.005  -5.718  1.00  0.00           H  
ATOM   1185  HA2 GLY A  79       2.521   4.876  -7.308  1.00  0.00           H  
ATOM   1186  HA3 GLY A  79       1.731   5.907  -6.131  1.00  0.00           H  
ATOM   1187  N   ALA A  80       3.612   4.652  -4.241  1.00  0.00           N  
ATOM   1188  CA  ALA A  80       4.792   4.712  -3.395  1.00  0.00           C  
ATOM   1189  C   ALA A  80       5.866   3.780  -3.960  1.00  0.00           C  
ATOM   1190  O   ALA A  80       7.003   4.197  -4.176  1.00  0.00           O  
ATOM   1191  CB  ALA A  80       4.409   4.357  -1.957  1.00  0.00           C  
ATOM   1192  H   ALA A  80       2.809   4.233  -3.816  1.00  0.00           H  
ATOM   1193  HA  ALA A  80       5.164   5.736  -3.417  1.00  0.00           H  
ATOM   1194  HB1 ALA A  80       3.324   4.373  -1.856  1.00  0.00           H  
ATOM   1195  HB2 ALA A  80       4.781   3.360  -1.718  1.00  0.00           H  
ATOM   1196  HB3 ALA A  80       4.849   5.083  -1.274  1.00  0.00           H  
ATOM   1197  N   LEU A  81       5.468   2.536  -4.182  1.00  0.00           N  
ATOM   1198  CA  LEU A  81       6.383   1.542  -4.717  1.00  0.00           C  
ATOM   1199  C   LEU A  81       7.074   2.108  -5.959  1.00  0.00           C  
ATOM   1200  O   LEU A  81       8.283   1.951  -6.126  1.00  0.00           O  
ATOM   1201  CB  LEU A  81       5.651   0.222  -4.968  1.00  0.00           C  
ATOM   1202  CG  LEU A  81       6.200  -0.644  -6.105  1.00  0.00           C  
ATOM   1203  CD1 LEU A  81       7.500  -1.336  -5.688  1.00  0.00           C  
ATOM   1204  CD2 LEU A  81       5.149  -1.643  -6.590  1.00  0.00           C  
ATOM   1205  H   LEU A  81       4.542   2.205  -4.003  1.00  0.00           H  
ATOM   1206  HA  LEU A  81       7.140   1.351  -3.956  1.00  0.00           H  
ATOM   1207  HB2 LEU A  81       5.674  -0.364  -4.049  1.00  0.00           H  
ATOM   1208  HB3 LEU A  81       4.605   0.443  -5.180  1.00  0.00           H  
ATOM   1209  HG  LEU A  81       6.438   0.008  -6.946  1.00  0.00           H  
ATOM   1210 HD11 LEU A  81       7.587  -1.322  -4.602  1.00  0.00           H  
ATOM   1211 HD12 LEU A  81       7.491  -2.367  -6.039  1.00  0.00           H  
ATOM   1212 HD13 LEU A  81       8.348  -0.810  -6.127  1.00  0.00           H  
ATOM   1213 HD21 LEU A  81       4.175  -1.373  -6.181  1.00  0.00           H  
ATOM   1214 HD22 LEU A  81       5.104  -1.623  -7.679  1.00  0.00           H  
ATOM   1215 HD23 LEU A  81       5.418  -2.645  -6.255  1.00  0.00           H  
ATOM   1216  N   LYS A  82       6.278   2.753  -6.798  1.00  0.00           N  
ATOM   1217  CA  LYS A  82       6.799   3.343  -8.020  1.00  0.00           C  
ATOM   1218  C   LYS A  82       7.658   4.559  -7.668  1.00  0.00           C  
ATOM   1219  O   LYS A  82       8.550   4.934  -8.428  1.00  0.00           O  
ATOM   1220  CB  LYS A  82       5.659   3.656  -8.992  1.00  0.00           C  
ATOM   1221  CG  LYS A  82       5.371   2.460  -9.902  1.00  0.00           C  
ATOM   1222  CD  LYS A  82       4.132   1.697  -9.427  1.00  0.00           C  
ATOM   1223  CE  LYS A  82       4.504   0.292  -8.948  1.00  0.00           C  
ATOM   1224  NZ  LYS A  82       5.674  -0.219  -9.698  1.00  0.00           N  
ATOM   1225  H   LYS A  82       5.296   2.876  -6.655  1.00  0.00           H  
ATOM   1226  HA  LYS A  82       7.434   2.597  -8.498  1.00  0.00           H  
ATOM   1227  HB2 LYS A  82       4.761   3.918  -8.433  1.00  0.00           H  
ATOM   1228  HB3 LYS A  82       5.921   4.523  -9.598  1.00  0.00           H  
ATOM   1229  HG2 LYS A  82       5.220   2.805 -10.925  1.00  0.00           H  
ATOM   1230  HG3 LYS A  82       6.232   1.792  -9.914  1.00  0.00           H  
ATOM   1231  HD2 LYS A  82       3.651   2.245  -8.618  1.00  0.00           H  
ATOM   1232  HD3 LYS A  82       3.410   1.628 -10.240  1.00  0.00           H  
ATOM   1233  HE2 LYS A  82       4.730   0.313  -7.882  1.00  0.00           H  
ATOM   1234  HE3 LYS A  82       3.657  -0.380  -9.082  1.00  0.00           H  
ATOM   1235  HZ1 LYS A  82       6.234  -0.855  -9.141  1.00  0.00           H  
ATOM   1236  HZ2 LYS A  82       5.398  -0.724 -10.533  1.00  0.00           H  
ATOM   1237  N   ALA A  83       7.360   5.141  -6.516  1.00  0.00           N  
ATOM   1238  CA  ALA A  83       8.094   6.307  -6.054  1.00  0.00           C  
ATOM   1239  C   ALA A  83       9.517   5.891  -5.676  1.00  0.00           C  
ATOM   1240  O   ALA A  83      10.467   6.640  -5.900  1.00  0.00           O  
ATOM   1241  CB  ALA A  83       7.346   6.952  -4.886  1.00  0.00           C  
ATOM   1242  H   ALA A  83       6.633   4.830  -5.904  1.00  0.00           H  
ATOM   1243  HA  ALA A  83       8.139   7.018  -6.878  1.00  0.00           H  
ATOM   1244  HB1 ALA A  83       6.276   6.955  -5.098  1.00  0.00           H  
ATOM   1245  HB2 ALA A  83       7.534   6.384  -3.975  1.00  0.00           H  
ATOM   1246  HB3 ALA A  83       7.693   7.977  -4.754  1.00  0.00           H  
ATOM   1247  N   ALA A  84       9.620   4.698  -5.109  1.00  0.00           N  
ATOM   1248  CA  ALA A  84      10.911   4.173  -4.698  1.00  0.00           C  
ATOM   1249  C   ALA A  84      11.803   4.002  -5.929  1.00  0.00           C  
ATOM   1250  O   ALA A  84      12.963   4.412  -5.922  1.00  0.00           O  
ATOM   1251  CB  ALA A  84      10.710   2.861  -3.937  1.00  0.00           C  
ATOM   1252  H   ALA A  84       8.843   4.095  -4.931  1.00  0.00           H  
ATOM   1253  HA  ALA A  84      11.367   4.902  -4.028  1.00  0.00           H  
ATOM   1254  HB1 ALA A  84       9.934   2.273  -4.425  1.00  0.00           H  
ATOM   1255  HB2 ALA A  84      11.644   2.298  -3.931  1.00  0.00           H  
ATOM   1256  HB3 ALA A  84      10.411   3.079  -2.911  1.00  0.00           H  
ATOM   1257  N   ARG A  85      11.228   3.396  -6.957  1.00  0.00           N  
ATOM   1258  CA  ARG A  85      11.956   3.166  -8.193  1.00  0.00           C  
ATOM   1259  C   ARG A  85      12.131   4.479  -8.959  1.00  0.00           C  
ATOM   1260  O   ARG A  85      12.996   4.585  -9.827  1.00  0.00           O  
ATOM   1261  CB  ARG A  85      11.226   2.158  -9.083  1.00  0.00           C  
ATOM   1262  CG  ARG A  85      11.700   0.731  -8.798  1.00  0.00           C  
ATOM   1263  CD  ARG A  85      12.840   0.334  -9.739  1.00  0.00           C  
ATOM   1264  NE  ARG A  85      13.063  -1.128  -9.674  1.00  0.00           N  
ATOM   1265  CZ  ARG A  85      12.387  -2.031 -10.415  1.00  0.00           C  
ATOM   1266  NH1 ARG A  85      11.436  -1.629 -11.285  1.00  0.00           N  
ATOM   1267  NH2 ARG A  85      12.668  -3.313 -10.276  1.00  0.00           N  
ATOM   1268  H   ARG A  85      10.284   3.065  -6.955  1.00  0.00           H  
ATOM   1269  HA  ARG A  85      12.920   2.764  -7.878  1.00  0.00           H  
ATOM   1270  HB2 ARG A  85      10.152   2.229  -8.914  1.00  0.00           H  
ATOM   1271  HB3 ARG A  85      11.400   2.400 -10.132  1.00  0.00           H  
ATOM   1272  HG2 ARG A  85      12.034   0.655  -7.764  1.00  0.00           H  
ATOM   1273  HG3 ARG A  85      10.868   0.037  -8.916  1.00  0.00           H  
ATOM   1274  HD2 ARG A  85      12.599   0.628 -10.760  1.00  0.00           H  
ATOM   1275  HD3 ARG A  85      13.752   0.862  -9.462  1.00  0.00           H  
ATOM   1276  HE  ARG A  85      13.759  -1.468  -9.041  1.00  0.00           H  
ATOM   1277 HH11 ARG A  85      11.229  -0.655 -11.385  1.00  0.00           H  
ATOM   1278 HH12 ARG A  85      10.940  -2.304 -11.831  1.00  0.00           H  
ATOM   1279 HH21 ARG A  85      12.214  -4.044 -10.786  1.00  0.00           H  
ATOM   1280  N   GLU A  86      11.296   5.446  -8.610  1.00  0.00           N  
ATOM   1281  CA  GLU A  86      11.347   6.748  -9.254  1.00  0.00           C  
ATOM   1282  C   GLU A  86      12.484   7.586  -8.666  1.00  0.00           C  
ATOM   1283  O   GLU A  86      12.962   8.523  -9.303  1.00  0.00           O  
ATOM   1284  CB  GLU A  86      10.007   7.475  -9.127  1.00  0.00           C  
ATOM   1285  CG  GLU A  86       9.991   8.747  -9.977  1.00  0.00           C  
ATOM   1286  CD  GLU A  86       9.205   8.531 -11.272  1.00  0.00           C  
ATOM   1287  OE1 GLU A  86       8.089   7.991 -11.237  1.00  0.00           O  
ATOM   1288  OE2 GLU A  86       9.792   8.948 -12.342  1.00  0.00           O  
ATOM   1289  H   GLU A  86      10.595   5.351  -7.903  1.00  0.00           H  
ATOM   1290  HA  GLU A  86      11.544   6.543 -10.306  1.00  0.00           H  
ATOM   1291  HB2 GLU A  86       9.199   6.814  -9.440  1.00  0.00           H  
ATOM   1292  HB3 GLU A  86       9.824   7.729  -8.083  1.00  0.00           H  
ATOM   1293  HG2 GLU A  86       9.545   9.563  -9.408  1.00  0.00           H  
ATOM   1294  HG3 GLU A  86      11.013   9.044 -10.213  1.00  0.00           H  
ATOM   1295  HE2 GLU A  86       9.560   8.355 -13.113  1.00  0.00           H  
ATOM   1296  N   GLU A  87      12.883   7.219  -7.457  1.00  0.00           N  
ATOM   1297  CA  GLU A  87      13.955   7.925  -6.776  1.00  0.00           C  
ATOM   1298  C   GLU A  87      14.652   6.998  -5.778  1.00  0.00           C  
ATOM   1299  O   GLU A  87      15.215   7.459  -4.787  1.00  0.00           O  
ATOM   1300  CB  GLU A  87      13.428   9.182  -6.081  1.00  0.00           C  
ATOM   1301  CG  GLU A  87      14.579  10.037  -5.547  1.00  0.00           C  
ATOM   1302  CD  GLU A  87      14.199  11.519  -5.530  1.00  0.00           C  
ATOM   1303  OE1 GLU A  87      13.843  12.081  -6.576  1.00  0.00           O  
ATOM   1304  OE2 GLU A  87      14.283  12.090  -4.376  1.00  0.00           O  
ATOM   1305  H   GLU A  87      12.488   6.455  -6.946  1.00  0.00           H  
ATOM   1306  HA  GLU A  87      14.653   8.217  -7.560  1.00  0.00           H  
ATOM   1307  HB2 GLU A  87      12.831   9.766  -6.781  1.00  0.00           H  
ATOM   1308  HB3 GLU A  87      12.769   8.899  -5.260  1.00  0.00           H  
ATOM   1309  HG2 GLU A  87      14.841   9.713  -4.540  1.00  0.00           H  
ATOM   1310  HG3 GLU A  87      15.463   9.892  -6.169  1.00  0.00           H  
ATOM   1311  HE2 GLU A  87      13.815  11.537  -3.686  1.00  0.00           H  
TER    1312      GLU A  87                                                      
ENDMDL                                                                          
MODEL        4                                                                  
ATOM      1  N   GLY A   1       6.998  -9.782  12.836  1.00  0.00           N  
ATOM      2  CA  GLY A   1       7.213  -9.006  11.627  1.00  0.00           C  
ATOM      3  C   GLY A   1       6.624  -7.601  11.765  1.00  0.00           C  
ATOM      4  O   GLY A   1       5.437  -7.394  11.515  1.00  0.00           O  
ATOM      5  H1  GLY A   1       7.594 -10.578  12.939  1.00  0.00           H  
ATOM      6  HA2 GLY A   1       8.281  -8.937  11.420  1.00  0.00           H  
ATOM      7  HA3 GLY A   1       6.756  -9.514  10.778  1.00  0.00           H  
ATOM      8  N   GLU A   2       7.480  -6.671  12.163  1.00  0.00           N  
ATOM      9  CA  GLU A   2       7.058  -5.292  12.338  1.00  0.00           C  
ATOM     10  C   GLU A   2       7.212  -4.520  11.026  1.00  0.00           C  
ATOM     11  O   GLU A   2       6.315  -3.778  10.629  1.00  0.00           O  
ATOM     12  CB  GLU A   2       7.842  -4.617  13.465  1.00  0.00           C  
ATOM     13  CG  GLU A   2       6.963  -4.419  14.702  1.00  0.00           C  
ATOM     14  CD  GLU A   2       5.871  -3.381  14.437  1.00  0.00           C  
ATOM     15  OE1 GLU A   2       5.962  -2.246  14.929  1.00  0.00           O  
ATOM     16  OE2 GLU A   2       4.901  -3.788  13.690  1.00  0.00           O  
ATOM     17  H   GLU A   2       8.443  -6.848  12.365  1.00  0.00           H  
ATOM     18  HA  GLU A   2       6.006  -5.343  12.616  1.00  0.00           H  
ATOM     19  HB2 GLU A   2       8.709  -5.225  13.725  1.00  0.00           H  
ATOM     20  HB3 GLU A   2       8.220  -3.653  13.125  1.00  0.00           H  
ATOM     21  HG2 GLU A   2       6.507  -5.368  14.984  1.00  0.00           H  
ATOM     22  HG3 GLU A   2       7.578  -4.099  15.542  1.00  0.00           H  
ATOM     23  HE2 GLU A   2       4.660  -3.079  13.027  1.00  0.00           H  
ATOM     24  N   ALA A   3       8.356  -4.721  10.388  1.00  0.00           N  
ATOM     25  CA  ALA A   3       8.638  -4.053   9.129  1.00  0.00           C  
ATOM     26  C   ALA A   3       7.606  -4.485   8.085  1.00  0.00           C  
ATOM     27  O   ALA A   3       7.087  -3.655   7.340  1.00  0.00           O  
ATOM     28  CB  ALA A   3      10.072  -4.366   8.695  1.00  0.00           C  
ATOM     29  H   ALA A   3       9.080  -5.327  10.717  1.00  0.00           H  
ATOM     30  HA  ALA A   3       8.548  -2.980   9.295  1.00  0.00           H  
ATOM     31  HB1 ALA A   3      10.497  -5.117   9.361  1.00  0.00           H  
ATOM     32  HB2 ALA A   3      10.068  -4.746   7.674  1.00  0.00           H  
ATOM     33  HB3 ALA A   3      10.672  -3.457   8.743  1.00  0.00           H  
ATOM     34  N   VAL A   4       7.341  -5.783   8.063  1.00  0.00           N  
ATOM     35  CA  VAL A   4       6.381  -6.335   7.123  1.00  0.00           C  
ATOM     36  C   VAL A   4       5.145  -5.435   7.075  1.00  0.00           C  
ATOM     37  O   VAL A   4       4.729  -5.001   6.002  1.00  0.00           O  
ATOM     38  CB  VAL A   4       6.053  -7.782   7.498  1.00  0.00           C  
ATOM     39  CG1 VAL A   4       6.834  -8.765   6.624  1.00  0.00           C  
ATOM     40  CG2 VAL A   4       6.319  -8.037   8.983  1.00  0.00           C  
ATOM     41  H   VAL A   4       7.768  -6.451   8.672  1.00  0.00           H  
ATOM     42  HA  VAL A   4       6.850  -6.340   6.139  1.00  0.00           H  
ATOM     43  HB  VAL A   4       4.991  -7.943   7.316  1.00  0.00           H  
ATOM     44 HG11 VAL A   4       7.903  -8.597   6.754  1.00  0.00           H  
ATOM     45 HG12 VAL A   4       6.588  -9.786   6.916  1.00  0.00           H  
ATOM     46 HG13 VAL A   4       6.567  -8.613   5.578  1.00  0.00           H  
ATOM     47 HG21 VAL A   4       6.196  -7.107   9.539  1.00  0.00           H  
ATOM     48 HG22 VAL A   4       5.615  -8.780   9.356  1.00  0.00           H  
ATOM     49 HG23 VAL A   4       7.337  -8.405   9.111  1.00  0.00           H  
ATOM     50  N   ILE A   5       4.592  -5.181   8.252  1.00  0.00           N  
ATOM     51  CA  ILE A   5       3.411  -4.341   8.358  1.00  0.00           C  
ATOM     52  C   ILE A   5       3.841  -2.877   8.476  1.00  0.00           C  
ATOM     53  O   ILE A   5       3.210  -1.992   7.900  1.00  0.00           O  
ATOM     54  CB  ILE A   5       2.518  -4.813   9.508  1.00  0.00           C  
ATOM     55  CG1 ILE A   5       2.378  -6.337   9.502  1.00  0.00           C  
ATOM     56  CG2 ILE A   5       1.159  -4.112   9.470  1.00  0.00           C  
ATOM     57  CD1 ILE A   5       3.345  -6.973   8.501  1.00  0.00           C  
ATOM     58  H   ILE A   5       4.936  -5.538   9.121  1.00  0.00           H  
ATOM     59  HA  ILE A   5       2.841  -4.460   7.437  1.00  0.00           H  
ATOM     60  HB  ILE A   5       2.997  -4.538  10.447  1.00  0.00           H  
ATOM     61 HG12 ILE A   5       2.573  -6.728  10.500  1.00  0.00           H  
ATOM     62 HG13 ILE A   5       1.354  -6.610   9.247  1.00  0.00           H  
ATOM     63 HG21 ILE A   5       1.297  -3.066   9.197  1.00  0.00           H  
ATOM     64 HG22 ILE A   5       0.520  -4.598   8.734  1.00  0.00           H  
ATOM     65 HG23 ILE A   5       0.692  -4.172  10.453  1.00  0.00           H  
ATOM     66 HD11 ILE A   5       3.290  -6.437   7.553  1.00  0.00           H  
ATOM     67 HD12 ILE A   5       4.361  -6.918   8.892  1.00  0.00           H  
ATOM     68 HD13 ILE A   5       3.071  -8.016   8.345  1.00  0.00           H  
ATOM     69  N   LYS A   6       4.913  -2.667   9.226  1.00  0.00           N  
ATOM     70  CA  LYS A   6       5.436  -1.326   9.426  1.00  0.00           C  
ATOM     71  C   LYS A   6       5.637  -0.653   8.067  1.00  0.00           C  
ATOM     72  O   LYS A   6       5.336   0.528   7.905  1.00  0.00           O  
ATOM     73  CB  LYS A   6       6.701  -1.366  10.286  1.00  0.00           C  
ATOM     74  CG  LYS A   6       7.209   0.046  10.581  1.00  0.00           C  
ATOM     75  CD  LYS A   6       8.730   0.059  10.745  1.00  0.00           C  
ATOM     76  CE  LYS A   6       9.131  -0.338  12.167  1.00  0.00           C  
ATOM     77  NZ  LYS A   6       9.716   0.818  12.883  1.00  0.00           N  
ATOM     78  H   LYS A   6       5.422  -3.392   9.690  1.00  0.00           H  
ATOM     79  HA  LYS A   6       4.686  -0.763   9.983  1.00  0.00           H  
ATOM     80  HB2 LYS A   6       6.493  -1.885  11.221  1.00  0.00           H  
ATOM     81  HB3 LYS A   6       7.476  -1.935   9.772  1.00  0.00           H  
ATOM     82  HG2 LYS A   6       6.921   0.716   9.770  1.00  0.00           H  
ATOM     83  HG3 LYS A   6       6.738   0.424  11.488  1.00  0.00           H  
ATOM     84  HD2 LYS A   6       9.182  -0.628  10.031  1.00  0.00           H  
ATOM     85  HD3 LYS A   6       9.115   1.053  10.519  1.00  0.00           H  
ATOM     86  HE2 LYS A   6       8.258  -0.705  12.708  1.00  0.00           H  
ATOM     87  HE3 LYS A   6       9.851  -1.155  12.133  1.00  0.00           H  
ATOM     88  HZ1 LYS A   6       9.783   1.637  12.290  1.00  0.00           H  
ATOM     89  HZ2 LYS A   6       9.163   1.084  13.690  1.00  0.00           H  
ATOM     90  N   VAL A   7       6.144  -1.435   7.125  1.00  0.00           N  
ATOM     91  CA  VAL A   7       6.389  -0.929   5.785  1.00  0.00           C  
ATOM     92  C   VAL A   7       5.051  -0.704   5.077  1.00  0.00           C  
ATOM     93  O   VAL A   7       4.698   0.430   4.757  1.00  0.00           O  
ATOM     94  CB  VAL A   7       7.313  -1.884   5.026  1.00  0.00           C  
ATOM     95  CG1 VAL A   7       6.574  -2.557   3.868  1.00  0.00           C  
ATOM     96  CG2 VAL A   7       8.564  -1.156   4.530  1.00  0.00           C  
ATOM     97  H   VAL A   7       6.386  -2.395   7.265  1.00  0.00           H  
ATOM     98  HA  VAL A   7       6.900   0.029   5.883  1.00  0.00           H  
ATOM     99  HB  VAL A   7       7.632  -2.663   5.719  1.00  0.00           H  
ATOM    100 HG11 VAL A   7       5.957  -1.821   3.353  1.00  0.00           H  
ATOM    101 HG12 VAL A   7       7.299  -2.976   3.170  1.00  0.00           H  
ATOM    102 HG13 VAL A   7       5.941  -3.355   4.256  1.00  0.00           H  
ATOM    103 HG21 VAL A   7       8.738  -0.273   5.143  1.00  0.00           H  
ATOM    104 HG22 VAL A   7       9.424  -1.823   4.600  1.00  0.00           H  
ATOM    105 HG23 VAL A   7       8.422  -0.856   3.492  1.00  0.00           H  
ATOM    106  N   ILE A   8       4.344  -1.802   4.854  1.00  0.00           N  
ATOM    107  CA  ILE A   8       3.053  -1.738   4.191  1.00  0.00           C  
ATOM    108  C   ILE A   8       2.270  -0.535   4.721  1.00  0.00           C  
ATOM    109  O   ILE A   8       1.680   0.217   3.946  1.00  0.00           O  
ATOM    110  CB  ILE A   8       2.309  -3.067   4.336  1.00  0.00           C  
ATOM    111  CG1 ILE A   8       1.227  -3.211   3.263  1.00  0.00           C  
ATOM    112  CG2 ILE A   8       1.742  -3.227   5.748  1.00  0.00           C  
ATOM    113  CD1 ILE A   8       1.665  -2.555   1.952  1.00  0.00           C  
ATOM    114  H   ILE A   8       4.638  -2.720   5.118  1.00  0.00           H  
ATOM    115  HA  ILE A   8       3.239  -1.587   3.127  1.00  0.00           H  
ATOM    116  HB  ILE A   8       3.024  -3.876   4.182  1.00  0.00           H  
ATOM    117 HG12 ILE A   8       1.017  -4.266   3.094  1.00  0.00           H  
ATOM    118 HG13 ILE A   8       0.302  -2.753   3.612  1.00  0.00           H  
ATOM    119 HG21 ILE A   8       2.465  -2.856   6.474  1.00  0.00           H  
ATOM    120 HG22 ILE A   8       0.817  -2.658   5.834  1.00  0.00           H  
ATOM    121 HG23 ILE A   8       1.540  -4.281   5.941  1.00  0.00           H  
ATOM    122 HD11 ILE A   8       2.695  -2.833   1.733  1.00  0.00           H  
ATOM    123 HD12 ILE A   8       1.017  -2.893   1.143  1.00  0.00           H  
ATOM    124 HD13 ILE A   8       1.593  -1.471   2.046  1.00  0.00           H  
ATOM    125  N   SER A   9       2.290  -0.390   6.038  1.00  0.00           N  
ATOM    126  CA  SER A   9       1.590   0.709   6.681  1.00  0.00           C  
ATOM    127  C   SER A   9       2.237   2.040   6.293  1.00  0.00           C  
ATOM    128  O   SER A   9       1.627   2.851   5.597  1.00  0.00           O  
ATOM    129  CB  SER A   9       1.585   0.544   8.202  1.00  0.00           C  
ATOM    130  OG  SER A   9       1.039   1.684   8.860  1.00  0.00           O  
ATOM    131  H   SER A   9       2.773  -1.006   6.661  1.00  0.00           H  
ATOM    132  HA  SER A   9       0.567   0.657   6.307  1.00  0.00           H  
ATOM    133  HB2 SER A   9       1.008  -0.340   8.469  1.00  0.00           H  
ATOM    134  HB3 SER A   9       2.604   0.377   8.551  1.00  0.00           H  
ATOM    135  HG  SER A   9       1.428   1.768   9.778  1.00  0.00           H  
ATOM    136  N   SER A  10       3.463   2.224   6.759  1.00  0.00           N  
ATOM    137  CA  SER A  10       4.199   3.443   6.470  1.00  0.00           C  
ATOM    138  C   SER A  10       4.467   3.548   4.967  1.00  0.00           C  
ATOM    139  O   SER A  10       4.262   4.603   4.369  1.00  0.00           O  
ATOM    140  CB  SER A  10       5.515   3.489   7.248  1.00  0.00           C  
ATOM    141  OG  SER A  10       5.608   4.649   8.071  1.00  0.00           O  
ATOM    142  H   SER A  10       3.952   1.559   7.324  1.00  0.00           H  
ATOM    143  HA  SER A  10       3.553   4.256   6.801  1.00  0.00           H  
ATOM    144  HB2 SER A  10       5.601   2.597   7.869  1.00  0.00           H  
ATOM    145  HB3 SER A  10       6.351   3.473   6.549  1.00  0.00           H  
ATOM    146  HG  SER A  10       6.241   4.483   8.827  1.00  0.00           H  
ATOM    147  N   ALA A  11       4.921   2.439   4.401  1.00  0.00           N  
ATOM    148  CA  ALA A  11       5.219   2.394   2.979  1.00  0.00           C  
ATOM    149  C   ALA A  11       3.989   2.845   2.190  1.00  0.00           C  
ATOM    150  O   ALA A  11       4.111   3.316   1.060  1.00  0.00           O  
ATOM    151  CB  ALA A  11       5.672   0.983   2.598  1.00  0.00           C  
ATOM    152  H   ALA A  11       5.085   1.586   4.894  1.00  0.00           H  
ATOM    153  HA  ALA A  11       6.038   3.088   2.789  1.00  0.00           H  
ATOM    154  HB1 ALA A  11       4.925   0.260   2.926  1.00  0.00           H  
ATOM    155  HB2 ALA A  11       5.789   0.919   1.516  1.00  0.00           H  
ATOM    156  HB3 ALA A  11       6.625   0.764   3.079  1.00  0.00           H  
ATOM    157  N   CYS A  12       2.832   2.684   2.815  1.00  0.00           N  
ATOM    158  CA  CYS A  12       1.581   3.069   2.185  1.00  0.00           C  
ATOM    159  C   CYS A  12       1.491   4.596   2.188  1.00  0.00           C  
ATOM    160  O   CYS A  12       1.370   5.217   1.133  1.00  0.00           O  
ATOM    161  CB  CYS A  12       0.378   2.425   2.878  1.00  0.00           C  
ATOM    162  SG  CYS A  12      -1.164   2.876   2.000  1.00  0.00           S  
ATOM    163  H   CYS A  12       2.742   2.300   3.734  1.00  0.00           H  
ATOM    164  HA  CYS A  12       1.613   2.685   1.166  1.00  0.00           H  
ATOM    165  HB2 CYS A  12       0.494   1.342   2.893  1.00  0.00           H  
ATOM    166  HB3 CYS A  12       0.325   2.756   3.915  1.00  0.00           H  
ATOM    167  HG  CYS A  12      -0.616   3.810   1.228  1.00  0.00           H  
ATOM    168  N   LYS A  13       1.555   5.159   3.386  1.00  0.00           N  
ATOM    169  CA  LYS A  13       1.482   6.602   3.540  1.00  0.00           C  
ATOM    170  C   LYS A  13       2.899   7.178   3.574  1.00  0.00           C  
ATOM    171  O   LYS A  13       3.222   8.086   2.808  1.00  0.00           O  
ATOM    172  CB  LYS A  13       0.640   6.968   4.764  1.00  0.00           C  
ATOM    173  CG  LYS A  13       0.331   8.467   4.788  1.00  0.00           C  
ATOM    174  CD  LYS A  13      -0.450   8.845   6.047  1.00  0.00           C  
ATOM    175  CE  LYS A  13       0.498   9.223   7.188  1.00  0.00           C  
ATOM    176  NZ  LYS A  13       0.876   8.022   7.966  1.00  0.00           N  
ATOM    177  H   LYS A  13       1.654   4.647   4.240  1.00  0.00           H  
ATOM    178  HA  LYS A  13       0.968   6.998   2.665  1.00  0.00           H  
ATOM    179  HB2 LYS A  13      -0.291   6.401   4.753  1.00  0.00           H  
ATOM    180  HB3 LYS A  13       1.172   6.689   5.673  1.00  0.00           H  
ATOM    181  HG2 LYS A  13       1.261   9.034   4.747  1.00  0.00           H  
ATOM    182  HG3 LYS A  13      -0.246   8.737   3.903  1.00  0.00           H  
ATOM    183  HD2 LYS A  13      -1.115   9.682   5.830  1.00  0.00           H  
ATOM    184  HD3 LYS A  13      -1.080   8.010   6.354  1.00  0.00           H  
ATOM    185  HE2 LYS A  13       1.391   9.698   6.783  1.00  0.00           H  
ATOM    186  HE3 LYS A  13       0.018   9.951   7.841  1.00  0.00           H  
ATOM    187  HZ1 LYS A  13       0.943   8.219   8.959  1.00  0.00           H  
ATOM    188  HZ2 LYS A  13       0.201   7.273   7.860  1.00  0.00           H  
ATOM    189  N   THR A  14       3.707   6.628   4.469  1.00  0.00           N  
ATOM    190  CA  THR A  14       5.081   7.077   4.612  1.00  0.00           C  
ATOM    191  C   THR A  14       5.807   7.011   3.266  1.00  0.00           C  
ATOM    192  O   THR A  14       6.717   7.797   3.009  1.00  0.00           O  
ATOM    193  CB  THR A  14       5.743   6.231   5.701  1.00  0.00           C  
ATOM    194  OG1 THR A  14       4.764   6.168   6.735  1.00  0.00           O  
ATOM    195  CG2 THR A  14       6.929   6.943   6.355  1.00  0.00           C  
ATOM    196  H   THR A  14       3.436   5.891   5.087  1.00  0.00           H  
ATOM    197  HA  THR A  14       5.071   8.123   4.919  1.00  0.00           H  
ATOM    198  HB  THR A  14       6.040   5.257   5.312  1.00  0.00           H  
ATOM    199  HG1 THR A  14       4.640   7.071   7.144  1.00  0.00           H  
ATOM    200 HG21 THR A  14       7.042   7.936   5.920  1.00  0.00           H  
ATOM    201 HG22 THR A  14       6.753   7.034   7.427  1.00  0.00           H  
ATOM    202 HG23 THR A  14       7.839   6.366   6.184  1.00  0.00           H  
ATOM    203  N   TYR A  15       5.376   6.066   2.444  1.00  0.00           N  
ATOM    204  CA  TYR A  15       5.973   5.887   1.131  1.00  0.00           C  
ATOM    205  C   TYR A  15       5.641   7.065   0.213  1.00  0.00           C  
ATOM    206  O   TYR A  15       6.496   7.907  -0.055  1.00  0.00           O  
ATOM    207  CB  TYR A  15       5.350   4.614   0.554  1.00  0.00           C  
ATOM    208  CG  TYR A  15       6.267   3.851  -0.403  1.00  0.00           C  
ATOM    209  CD1 TYR A  15       7.262   4.520  -1.087  1.00  0.00           C  
ATOM    210  CD2 TYR A  15       6.100   2.493  -0.583  1.00  0.00           C  
ATOM    211  CE1 TYR A  15       8.125   3.802  -1.988  1.00  0.00           C  
ATOM    212  CE2 TYR A  15       6.963   1.774  -1.484  1.00  0.00           C  
ATOM    213  CZ  TYR A  15       7.933   2.464  -2.142  1.00  0.00           C  
ATOM    214  OH  TYR A  15       8.749   1.785  -2.993  1.00  0.00           O  
ATOM    215  H   TYR A  15       4.635   5.431   2.661  1.00  0.00           H  
ATOM    216  HA  TYR A  15       7.054   5.828   1.259  1.00  0.00           H  
ATOM    217  HB2 TYR A  15       5.069   3.955   1.376  1.00  0.00           H  
ATOM    218  HB3 TYR A  15       4.432   4.878   0.029  1.00  0.00           H  
ATOM    219  HD1 TYR A  15       7.393   5.593  -0.945  1.00  0.00           H  
ATOM    220  HD2 TYR A  15       5.314   1.964  -0.043  1.00  0.00           H  
ATOM    221  HE1 TYR A  15       8.914   4.318  -2.534  1.00  0.00           H  
ATOM    222  HE2 TYR A  15       6.842   0.701  -1.635  1.00  0.00           H  
ATOM    223  HH  TYR A  15       8.905   0.859  -2.650  1.00  0.00           H  
ATOM    224  N   CYS A  16       4.398   7.085  -0.244  1.00  0.00           N  
ATOM    225  CA  CYS A  16       3.943   8.146  -1.127  1.00  0.00           C  
ATOM    226  C   CYS A  16       3.245   9.211  -0.278  1.00  0.00           C  
ATOM    227  O   CYS A  16       3.510  10.402  -0.430  1.00  0.00           O  
ATOM    228  CB  CYS A  16       3.031   7.610  -2.233  1.00  0.00           C  
ATOM    229  SG  CYS A  16       1.671   8.792  -2.551  1.00  0.00           S  
ATOM    230  H   CYS A  16       3.709   6.396  -0.021  1.00  0.00           H  
ATOM    231  HA  CYS A  16       4.831   8.555  -1.608  1.00  0.00           H  
ATOM    232  HB2 CYS A  16       3.607   7.451  -3.144  1.00  0.00           H  
ATOM    233  HB3 CYS A  16       2.623   6.642  -1.941  1.00  0.00           H  
ATOM    234  HG  CYS A  16       2.095   9.172  -3.753  1.00  0.00           H  
ATOM    235  N   GLY A  17       2.366   8.743   0.596  1.00  0.00           N  
ATOM    236  CA  GLY A  17       1.628   9.640   1.468  1.00  0.00           C  
ATOM    237  C   GLY A  17       2.579  10.533   2.268  1.00  0.00           C  
ATOM    238  O   GLY A  17       2.170  11.565   2.797  1.00  0.00           O  
ATOM    239  H   GLY A  17       2.156   7.772   0.712  1.00  0.00           H  
ATOM    240  HA2 GLY A  17       0.955  10.259   0.874  1.00  0.00           H  
ATOM    241  HA3 GLY A  17       1.007   9.060   2.151  1.00  0.00           H  
ATOM    242  N   LYS A  18       3.830  10.102   2.331  1.00  0.00           N  
ATOM    243  CA  LYS A  18       4.843  10.849   3.058  1.00  0.00           C  
ATOM    244  C   LYS A  18       4.453  10.924   4.535  1.00  0.00           C  
ATOM    245  O   LYS A  18       5.004  10.201   5.364  1.00  0.00           O  
ATOM    246  CB  LYS A  18       5.066  12.218   2.410  1.00  0.00           C  
ATOM    247  CG  LYS A  18       6.038  13.063   3.237  1.00  0.00           C  
ATOM    248  CD  LYS A  18       6.478  14.307   2.462  1.00  0.00           C  
ATOM    249  CE  LYS A  18       7.955  14.616   2.715  1.00  0.00           C  
ATOM    250  NZ  LYS A  18       8.368  15.821   1.962  1.00  0.00           N  
ATOM    251  H   LYS A  18       4.155   9.261   1.898  1.00  0.00           H  
ATOM    252  HA  LYS A  18       5.779  10.297   2.975  1.00  0.00           H  
ATOM    253  HB2 LYS A  18       5.459  12.088   1.402  1.00  0.00           H  
ATOM    254  HB3 LYS A  18       4.114  12.739   2.316  1.00  0.00           H  
ATOM    255  HG2 LYS A  18       5.562  13.361   4.171  1.00  0.00           H  
ATOM    256  HG3 LYS A  18       6.911  12.466   3.500  1.00  0.00           H  
ATOM    257  HD2 LYS A  18       6.312  14.153   1.395  1.00  0.00           H  
ATOM    258  HD3 LYS A  18       5.868  15.160   2.759  1.00  0.00           H  
ATOM    259  HE2 LYS A  18       8.122  14.771   3.781  1.00  0.00           H  
ATOM    260  HE3 LYS A  18       8.567  13.765   2.416  1.00  0.00           H  
ATOM    261  HZ1 LYS A  18       7.721  16.042   1.213  1.00  0.00           H  
ATOM    262  HZ2 LYS A  18       8.421  16.641   2.556  1.00  0.00           H  
ATOM    263  N   THR A  19       3.506  11.806   4.821  1.00  0.00           N  
ATOM    264  CA  THR A  19       3.037  11.985   6.184  1.00  0.00           C  
ATOM    265  C   THR A  19       1.610  12.536   6.188  1.00  0.00           C  
ATOM    266  O   THR A  19       0.730  11.986   6.849  1.00  0.00           O  
ATOM    267  CB  THR A  19       4.037  12.882   6.915  1.00  0.00           C  
ATOM    268  OG1 THR A  19       3.864  12.548   8.289  1.00  0.00           O  
ATOM    269  CG2 THR A  19       3.659  14.363   6.841  1.00  0.00           C  
ATOM    270  H   THR A  19       3.063  12.391   4.141  1.00  0.00           H  
ATOM    271  HA  THR A  19       3.003  11.008   6.667  1.00  0.00           H  
ATOM    272  HB  THR A  19       5.049  12.720   6.544  1.00  0.00           H  
ATOM    273  HG1 THR A  19       4.688  12.782   8.805  1.00  0.00           H  
ATOM    274 HG21 THR A  19       2.640  14.496   7.204  1.00  0.00           H  
ATOM    275 HG22 THR A  19       4.344  14.944   7.458  1.00  0.00           H  
ATOM    276 HG23 THR A  19       3.724  14.703   5.807  1.00  0.00           H  
ATOM    277  N   SER A  20       1.425  13.617   5.444  1.00  0.00           N  
ATOM    278  CA  SER A  20       0.120  14.249   5.354  1.00  0.00           C  
ATOM    279  C   SER A  20      -0.980  13.187   5.392  1.00  0.00           C  
ATOM    280  O   SER A  20      -1.310  12.593   4.366  1.00  0.00           O  
ATOM    281  CB  SER A  20       0.002  15.090   4.081  1.00  0.00           C  
ATOM    282  OG  SER A  20      -0.932  16.156   4.230  1.00  0.00           O  
ATOM    283  H   SER A  20       2.146  14.058   4.910  1.00  0.00           H  
ATOM    284  HA  SER A  20       0.053  14.900   6.226  1.00  0.00           H  
ATOM    285  HB2 SER A  20       0.980  15.498   3.824  1.00  0.00           H  
ATOM    286  HB3 SER A  20      -0.305  14.453   3.252  1.00  0.00           H  
ATOM    287  HG  SER A  20      -1.857  15.829   4.042  1.00  0.00           H  
ATOM    288  N   PRO A  21      -1.532  12.974   6.616  1.00  0.00           N  
ATOM    289  CA  PRO A  21      -2.588  11.993   6.801  1.00  0.00           C  
ATOM    290  C   PRO A  21      -3.919  12.511   6.253  1.00  0.00           C  
ATOM    291  O   PRO A  21      -3.995  13.633   5.755  1.00  0.00           O  
ATOM    292  CB  PRO A  21      -2.624  11.731   8.298  1.00  0.00           C  
ATOM    293  CG  PRO A  21      -1.912  12.908   8.944  1.00  0.00           C  
ATOM    294  CD  PRO A  21      -1.167  13.659   7.853  1.00  0.00           C  
ATOM    295  HA  PRO A  21      -2.384  11.162   6.284  1.00  0.00           H  
ATOM    296  HB2 PRO A  21      -3.650  11.651   8.656  1.00  0.00           H  
ATOM    297  HB3 PRO A  21      -2.127  10.792   8.542  1.00  0.00           H  
ATOM    298  HG2 PRO A  21      -2.629  13.564   9.438  1.00  0.00           H  
ATOM    299  HG3 PRO A  21      -1.219  12.561   9.710  1.00  0.00           H  
ATOM    300  HD2 PRO A  21      -1.458  14.709   7.825  1.00  0.00           H  
ATOM    301  HD3 PRO A  21      -0.090  13.631   8.018  1.00  0.00           H  
ATOM    302  N   SER A  22      -4.936  11.669   6.363  1.00  0.00           N  
ATOM    303  CA  SER A  22      -6.260  12.027   5.885  1.00  0.00           C  
ATOM    304  C   SER A  22      -7.109  10.768   5.700  1.00  0.00           C  
ATOM    305  O   SER A  22      -7.856  10.655   4.729  1.00  0.00           O  
ATOM    306  CB  SER A  22      -6.179  12.809   4.572  1.00  0.00           C  
ATOM    307  OG  SER A  22      -6.230  14.217   4.786  1.00  0.00           O  
ATOM    308  H   SER A  22      -4.866  10.758   6.770  1.00  0.00           H  
ATOM    309  HA  SER A  22      -6.685  12.664   6.661  1.00  0.00           H  
ATOM    310  HB2 SER A  22      -5.254  12.554   4.055  1.00  0.00           H  
ATOM    311  HB3 SER A  22      -7.000  12.511   3.921  1.00  0.00           H  
ATOM    312  HG  SER A  22      -6.115  14.699   3.917  1.00  0.00           H  
ATOM    313  N   LYS A  23      -6.966   9.852   6.647  1.00  0.00           N  
ATOM    314  CA  LYS A  23      -7.710   8.605   6.601  1.00  0.00           C  
ATOM    315  C   LYS A  23      -7.890   8.177   5.143  1.00  0.00           C  
ATOM    316  O   LYS A  23      -8.911   8.478   4.526  1.00  0.00           O  
ATOM    317  CB  LYS A  23      -9.026   8.737   7.370  1.00  0.00           C  
ATOM    318  CG  LYS A  23      -9.639  10.125   7.173  1.00  0.00           C  
ATOM    319  CD  LYS A  23     -11.025  10.209   7.815  1.00  0.00           C  
ATOM    320  CE  LYS A  23     -12.117  10.315   6.748  1.00  0.00           C  
ATOM    321  NZ  LYS A  23     -12.754   8.998   6.525  1.00  0.00           N  
ATOM    322  H   LYS A  23      -6.356   9.952   7.434  1.00  0.00           H  
ATOM    323  HA  LYS A  23      -7.113   7.849   7.112  1.00  0.00           H  
ATOM    324  HB2 LYS A  23      -9.727   7.975   7.033  1.00  0.00           H  
ATOM    325  HB3 LYS A  23      -8.850   8.561   8.431  1.00  0.00           H  
ATOM    326  HG2 LYS A  23      -8.986  10.881   7.611  1.00  0.00           H  
ATOM    327  HG3 LYS A  23      -9.713  10.346   6.108  1.00  0.00           H  
ATOM    328  HD2 LYS A  23     -11.198   9.326   8.431  1.00  0.00           H  
ATOM    329  HD3 LYS A  23     -11.072  11.073   8.476  1.00  0.00           H  
ATOM    330  HE2 LYS A  23     -12.868  11.041   7.060  1.00  0.00           H  
ATOM    331  HE3 LYS A  23     -11.688  10.681   5.815  1.00  0.00           H  
ATOM    332  HZ1 LYS A  23     -13.524   9.055   5.867  1.00  0.00           H  
ATOM    333  HZ2 LYS A  23     -12.101   8.317   6.155  1.00  0.00           H  
ATOM    334  N   LYS A  24      -6.883   7.482   4.635  1.00  0.00           N  
ATOM    335  CA  LYS A  24      -6.917   7.010   3.261  1.00  0.00           C  
ATOM    336  C   LYS A  24      -5.587   6.332   2.926  1.00  0.00           C  
ATOM    337  O   LYS A  24      -5.558   5.338   2.202  1.00  0.00           O  
ATOM    338  CB  LYS A  24      -7.282   8.152   2.311  1.00  0.00           C  
ATOM    339  CG  LYS A  24      -8.683   7.955   1.729  1.00  0.00           C  
ATOM    340  CD  LYS A  24      -9.406   9.295   1.573  1.00  0.00           C  
ATOM    341  CE  LYS A  24     -10.833   9.214   2.117  1.00  0.00           C  
ATOM    342  NZ  LYS A  24     -11.400  10.571   2.289  1.00  0.00           N  
ATOM    343  H   LYS A  24      -6.056   7.242   5.144  1.00  0.00           H  
ATOM    344  HA  LYS A  24      -7.711   6.267   3.191  1.00  0.00           H  
ATOM    345  HB2 LYS A  24      -7.236   9.102   2.844  1.00  0.00           H  
ATOM    346  HB3 LYS A  24      -6.553   8.205   1.503  1.00  0.00           H  
ATOM    347  HG2 LYS A  24      -8.612   7.461   0.760  1.00  0.00           H  
ATOM    348  HG3 LYS A  24      -9.262   7.299   2.379  1.00  0.00           H  
ATOM    349  HD2 LYS A  24      -8.855  10.073   2.101  1.00  0.00           H  
ATOM    350  HD3 LYS A  24      -9.429   9.579   0.521  1.00  0.00           H  
ATOM    351  HE2 LYS A  24     -11.457   8.637   1.435  1.00  0.00           H  
ATOM    352  HE3 LYS A  24     -10.836   8.689   3.072  1.00  0.00           H  
ATOM    353  HZ1 LYS A  24     -10.687  11.289   2.237  1.00  0.00           H  
ATOM    354  HZ2 LYS A  24     -12.088  10.788   1.576  1.00  0.00           H  
ATOM    355  N   GLU A  25      -4.518   6.897   3.468  1.00  0.00           N  
ATOM    356  CA  GLU A  25      -3.189   6.360   3.236  1.00  0.00           C  
ATOM    357  C   GLU A  25      -2.999   5.057   4.016  1.00  0.00           C  
ATOM    358  O   GLU A  25      -3.043   3.972   3.439  1.00  0.00           O  
ATOM    359  CB  GLU A  25      -2.112   7.382   3.605  1.00  0.00           C  
ATOM    360  CG  GLU A  25      -2.486   8.778   3.103  1.00  0.00           C  
ATOM    361  CD  GLU A  25      -2.927   9.677   4.260  1.00  0.00           C  
ATOM    362  OE1 GLU A  25      -3.203   9.179   5.362  1.00  0.00           O  
ATOM    363  OE2 GLU A  25      -2.979  10.936   3.984  1.00  0.00           O  
ATOM    364  H   GLU A  25      -4.551   7.706   4.056  1.00  0.00           H  
ATOM    365  HA  GLU A  25      -3.140   6.160   2.165  1.00  0.00           H  
ATOM    366  HB2 GLU A  25      -1.981   7.404   4.687  1.00  0.00           H  
ATOM    367  HB3 GLU A  25      -1.157   7.081   3.175  1.00  0.00           H  
ATOM    368  HG2 GLU A  25      -1.633   9.226   2.595  1.00  0.00           H  
ATOM    369  HG3 GLU A  25      -3.290   8.702   2.370  1.00  0.00           H  
ATOM    370  HE2 GLU A  25      -2.053  11.308   3.914  1.00  0.00           H  
ATOM    371  N   ILE A  26      -2.791   5.208   5.316  1.00  0.00           N  
ATOM    372  CA  ILE A  26      -2.594   4.057   6.181  1.00  0.00           C  
ATOM    373  C   ILE A  26      -3.703   3.035   5.922  1.00  0.00           C  
ATOM    374  O   ILE A  26      -3.450   1.831   5.905  1.00  0.00           O  
ATOM    375  CB  ILE A  26      -2.492   4.497   7.643  1.00  0.00           C  
ATOM    376  CG1 ILE A  26      -1.342   5.487   7.838  1.00  0.00           C  
ATOM    377  CG2 ILE A  26      -2.372   3.288   8.572  1.00  0.00           C  
ATOM    378  CD1 ILE A  26      -0.057   4.762   8.240  1.00  0.00           C  
ATOM    379  H   ILE A  26      -2.757   6.095   5.777  1.00  0.00           H  
ATOM    380  HA  ILE A  26      -1.639   3.607   5.912  1.00  0.00           H  
ATOM    381  HB  ILE A  26      -3.413   5.017   7.908  1.00  0.00           H  
ATOM    382 HG12 ILE A  26      -1.177   6.045   6.916  1.00  0.00           H  
ATOM    383 HG13 ILE A  26      -1.610   6.214   8.606  1.00  0.00           H  
ATOM    384 HG21 ILE A  26      -3.236   2.637   8.436  1.00  0.00           H  
ATOM    385 HG22 ILE A  26      -1.462   2.737   8.335  1.00  0.00           H  
ATOM    386 HG23 ILE A  26      -2.332   3.627   9.607  1.00  0.00           H  
ATOM    387 HD11 ILE A  26       0.106   3.915   7.573  1.00  0.00           H  
ATOM    388 HD12 ILE A  26       0.786   5.449   8.167  1.00  0.00           H  
ATOM    389 HD13 ILE A  26      -0.147   4.405   9.266  1.00  0.00           H  
ATOM    390  N   GLY A  27      -4.907   3.552   5.727  1.00  0.00           N  
ATOM    391  CA  GLY A  27      -6.055   2.699   5.470  1.00  0.00           C  
ATOM    392  C   GLY A  27      -5.779   1.744   4.307  1.00  0.00           C  
ATOM    393  O   GLY A  27      -6.129   0.566   4.370  1.00  0.00           O  
ATOM    394  H   GLY A  27      -5.104   4.532   5.743  1.00  0.00           H  
ATOM    395  HA2 GLY A  27      -6.295   2.126   6.366  1.00  0.00           H  
ATOM    396  HA3 GLY A  27      -6.926   3.313   5.242  1.00  0.00           H  
ATOM    397  N   ALA A  28      -5.154   2.287   3.273  1.00  0.00           N  
ATOM    398  CA  ALA A  28      -4.827   1.498   2.098  1.00  0.00           C  
ATOM    399  C   ALA A  28      -3.988   0.289   2.517  1.00  0.00           C  
ATOM    400  O   ALA A  28      -4.331  -0.849   2.201  1.00  0.00           O  
ATOM    401  CB  ALA A  28      -4.109   2.379   1.074  1.00  0.00           C  
ATOM    402  H   ALA A  28      -4.873   3.245   3.230  1.00  0.00           H  
ATOM    403  HA  ALA A  28      -5.763   1.146   1.663  1.00  0.00           H  
ATOM    404  HB1 ALA A  28      -3.873   3.343   1.526  1.00  0.00           H  
ATOM    405  HB2 ALA A  28      -3.187   1.892   0.758  1.00  0.00           H  
ATOM    406  HB3 ALA A  28      -4.754   2.532   0.209  1.00  0.00           H  
ATOM    407  N   MET A  29      -2.904   0.578   3.223  1.00  0.00           N  
ATOM    408  CA  MET A  29      -2.013  -0.471   3.689  1.00  0.00           C  
ATOM    409  C   MET A  29      -2.801  -1.716   4.102  1.00  0.00           C  
ATOM    410  O   MET A  29      -2.432  -2.835   3.747  1.00  0.00           O  
ATOM    411  CB  MET A  29      -1.203   0.040   4.882  1.00  0.00           C  
ATOM    412  CG  MET A  29      -0.959  -1.078   5.898  1.00  0.00           C  
ATOM    413  SD  MET A  29      -2.226  -1.050   7.154  1.00  0.00           S  
ATOM    414  CE  MET A  29      -1.498   0.106   8.303  1.00  0.00           C  
ATOM    415  H   MET A  29      -2.632   1.506   3.476  1.00  0.00           H  
ATOM    416  HA  MET A  29      -1.368  -0.705   2.842  1.00  0.00           H  
ATOM    417  HB2 MET A  29      -0.249   0.436   4.536  1.00  0.00           H  
ATOM    418  HB3 MET A  29      -1.735   0.862   5.362  1.00  0.00           H  
ATOM    419  HG2 MET A  29      -0.956  -2.045   5.394  1.00  0.00           H  
ATOM    420  HG3 MET A  29       0.023  -0.956   6.357  1.00  0.00           H  
ATOM    421  HE1 MET A  29      -0.750   0.708   7.788  1.00  0.00           H  
ATOM    422  HE2 MET A  29      -2.275   0.757   8.705  1.00  0.00           H  
ATOM    423  HE3 MET A  29      -1.025  -0.441   9.118  1.00  0.00           H  
ATOM    424  N   LEU A  30      -3.872  -1.480   4.846  1.00  0.00           N  
ATOM    425  CA  LEU A  30      -4.715  -2.569   5.311  1.00  0.00           C  
ATOM    426  C   LEU A  30      -5.737  -2.915   4.227  1.00  0.00           C  
ATOM    427  O   LEU A  30      -5.635  -3.959   3.584  1.00  0.00           O  
ATOM    428  CB  LEU A  30      -5.345  -2.219   6.661  1.00  0.00           C  
ATOM    429  CG  LEU A  30      -4.924  -3.094   7.844  1.00  0.00           C  
ATOM    430  CD1 LEU A  30      -4.384  -2.240   8.992  1.00  0.00           C  
ATOM    431  CD2 LEU A  30      -6.074  -3.998   8.293  1.00  0.00           C  
ATOM    432  H   LEU A  30      -4.165  -0.567   5.130  1.00  0.00           H  
ATOM    433  HA  LEU A  30      -4.072  -3.435   5.470  1.00  0.00           H  
ATOM    434  HB2 LEU A  30      -5.101  -1.183   6.896  1.00  0.00           H  
ATOM    435  HB3 LEU A  30      -6.428  -2.277   6.559  1.00  0.00           H  
ATOM    436  HG  LEU A  30      -4.113  -3.744   7.517  1.00  0.00           H  
ATOM    437 HD11 LEU A  30      -4.299  -1.203   8.665  1.00  0.00           H  
ATOM    438 HD12 LEU A  30      -5.066  -2.298   9.841  1.00  0.00           H  
ATOM    439 HD13 LEU A  30      -3.402  -2.609   9.289  1.00  0.00           H  
ATOM    440 HD21 LEU A  30      -6.780  -4.124   7.472  1.00  0.00           H  
ATOM    441 HD22 LEU A  30      -5.679  -4.971   8.585  1.00  0.00           H  
ATOM    442 HD23 LEU A  30      -6.583  -3.543   9.143  1.00  0.00           H  
ATOM    443  N   SER A  31      -6.698  -2.020   4.057  1.00  0.00           N  
ATOM    444  CA  SER A  31      -7.738  -2.218   3.061  1.00  0.00           C  
ATOM    445  C   SER A  31      -7.109  -2.436   1.684  1.00  0.00           C  
ATOM    446  O   SER A  31      -7.479  -3.366   0.969  1.00  0.00           O  
ATOM    447  CB  SER A  31      -8.699  -1.028   3.023  1.00  0.00           C  
ATOM    448  OG  SER A  31      -9.907  -1.294   3.731  1.00  0.00           O  
ATOM    449  H   SER A  31      -6.774  -1.173   4.584  1.00  0.00           H  
ATOM    450  HA  SER A  31      -8.278  -3.110   3.381  1.00  0.00           H  
ATOM    451  HB2 SER A  31      -8.210  -0.154   3.456  1.00  0.00           H  
ATOM    452  HB3 SER A  31      -8.932  -0.783   1.987  1.00  0.00           H  
ATOM    453  HG  SER A  31      -9.718  -1.382   4.709  1.00  0.00           H  
ATOM    454  N   LEU A  32      -6.169  -1.564   1.353  1.00  0.00           N  
ATOM    455  CA  LEU A  32      -5.485  -1.649   0.074  1.00  0.00           C  
ATOM    456  C   LEU A  32      -4.950  -3.069  -0.119  1.00  0.00           C  
ATOM    457  O   LEU A  32      -5.310  -3.747  -1.081  1.00  0.00           O  
ATOM    458  CB  LEU A  32      -4.408  -0.567  -0.032  1.00  0.00           C  
ATOM    459  CG  LEU A  32      -3.971  -0.192  -1.449  1.00  0.00           C  
ATOM    460  CD1 LEU A  32      -3.868  -1.433  -2.338  1.00  0.00           C  
ATOM    461  CD2 LEU A  32      -4.900   0.866  -2.047  1.00  0.00           C  
ATOM    462  H   LEU A  32      -5.874  -0.810   1.940  1.00  0.00           H
[truncated: 1,770,742 more chars]
