# Supplementary material for: Assessment of Two Restraint Potentials for Coarse-Grained Chemical-Cross-Link-Assisted Modeling of Protein Structures
Source: J Chem Inf Model. 2024 Feb 12;64(4):1377–93. doi: 10.1021/acs.jcim.3c01890 (PMC10900291; doi:10.1021/acs.jcim.3c01890)
Supplement: Supplementary file 2 — ci3c01890_si_002.zip [file ci3c01890_si_002.zip › Machine_readable/Inputs/SYNTHETIC-BS3/1A6S/A6S_5_8.inp]

A6S Xlniks & sec restr
SEED=-7846648 RE pdbref refstr rescale_mode=2 out1file rand_conf timlim=1440   &
tormode=2 r_cut=200 boxx=220 boxy=220 boxz=220 cart constr_dist=11
nstep=20000000  ntwe=10000 ntwx=10000 lang=1 t_bath=300 scal_fric=0.01         &
dt=0.10 reset_moment=0    reset_vel=0 damax=4.0 restart
nrep=12 nstex=10000 tlist mlist traj1file rest1file sync nsyn=10000
260 262 266 271 276 282 288 296 304 315 333 370
  4   4   4   4   4   4   4   4   4   4   4   4
WSC=0.81230E+00 WSCP=0.12042E+01 WELEC=0.87690E+00 WBOND=0.10000E+01           &
WANG=0.19773E+01 WSCLOC=0.63657E-01 WTOR=0.14154E+01 WTORD=0.00000E+00         &
WCORRH=0.00000E+00 WCORR5=0.00000E+00 WCORR6=0.00000E+00 WEL_LOC=0.36638E-01   &
WTURN3=0.14511E+01 WTURN4=0.00000E+00 WTURN6=0.00000E+00 WSCCOR=0.00000E+00    &
WVDWPP=0.33393E+00 WHPB=1.00000E+01 WSCP14=0.00000E+00                         &
CUTOFF=7.00000 WCORR4=0.00000
1a6s.pdb
88
 GLY GLU ALA VAL ILE LYS VAL ILE SER SER ALA CYS LYS THR TYR CYS GLY LYS THR SER
 PRO SER LYS LYS GLU ILE GLY ALA MET LEU SER LEU LEU GLN LYS GLU GLY LEU LEU MET
 SER PRO SER ASP LEU TYR SER PRO GLY SER TRP ASP PRO ILE THR ALA ALA LEU SER GLN
 ARG ALA MET ILE LEU GLY LYS SER GLY GLU LEU LYS THR TRP GLY LEU VAL LEU GLY ALA
 LEU LYS ALA ALA ARG GLU GLU D
0
0
ndist=21 restr_type=11
    6  13 2.5 12.0 1 5.00000 8.000000
    6  18 2.5 12.0 1 5.00000 8.000000
   13  18 2.5 12.0 1 5.00000 8.000000
   13  23 2.5 12.0 1 5.00000 8.000000
   13  24 2.5 12.0 1 5.00000 8.000000
   13  67 2.5 12.0 1 5.00000 8.000000
   13  72 2.5 12.0 1 5.00000 8.000000
   18  23 2.5 12.0 1 5.00000 8.000000
   18  24 2.5 12.0 1 5.00000 8.000000
   18  82 2.5 12.0 1 5.00000 8.000000
   23  24 2.5 12.0 1 5.00000 8.000000
   23  35 2.5 12.0 1 5.00000 8.000000
   23  67 2.5 12.0 1 5.00000 8.000000
   23  72 2.5 12.0 1 5.00000 8.000000
   24  35 2.5 12.0 1 5.00000 8.000000
   24  67 2.5 12.0 1 5.00000 8.000000
   24  72 2.5 12.0 1 5.00000 8.000000
   35  67 2.5 12.0 1 5.00000 8.000000
   35  72 2.5 12.0 1 5.00000 8.000000
   67  72 2.5 12.0 1 5.00000 8.000000
   72  82 2.5 12.0 1 5.00000 8.000000
