# Supplementary material for: Assessment of Two Restraint Potentials for Coarse-Grained Chemical-Cross-Link-Assisted Modeling of Protein Structures
Source: J Chem Inf Model. 2024 Feb 12;64(4):1377–93. doi: 10.1021/acs.jcim.3c01890 (PMC10900291; doi:10.1021/acs.jcim.3c01890)
Supplement: Supplementary file 2 — ci3c01890_si_002.zip [file ci3c01890_si_002.zip › Machine_readable/Inputs/SYNTHETIC-BS3/1HRE/1hre.pdb]

HEADER    GROWTH FACTOR                           21-JUL-94   1HRE              
TITLE     SOLUTION STRUCTURE OF THE EPIDERMAL GROWTH FACTOR-LIKE DOMAIN OF      
TITLE    2 HEREGULIN-ALPHA, A LIGAND FOR P180ERB4                               
COMPND    MOL_ID: 1;                                                            
COMPND   2 MOLECULE: HEREGULIN ALPHA;                                           
COMPND   3 CHAIN: A;                                                            
COMPND   4 ENGINEERED: YES                                                      
SOURCE    MOL_ID: 1;                                                            
SOURCE   2 ORGANISM_SCIENTIFIC: HOMO SAPIENS;                                   
SOURCE   3 ORGANISM_COMMON: HUMAN;                                              
SOURCE   4 ORGANISM_TAXID: 9606                                                 
KEYWDS    GROWTH FACTOR                                                         
EXPDTA    SOLUTION NMR                                                          
AUTHOR    K.NAGATA,D.KOHDA,H.HATANAKA,S.ICHIKAWA,F.INAGAKI                      
REVDAT   3   29-NOV-17 1HRE    1       REMARK HELIX                             
REVDAT   2   24-FEB-09 1HRE    1       VERSN                                    
REVDAT   1   15-OCT-94 1HRE    0                                                
JRNL        AUTH   K.NAGATA,D.KOHDA,H.HATANAKA,S.ICHIKAWA,S.MATSUDA,T.YAMAMOTO, 
JRNL        AUTH 2 A.SUZUKI,F.INAGAKI                                           
JRNL        TITL   SOLUTION STRUCTURE OF THE EPIDERMAL GROWTH FACTOR-LIKE       
JRNL        TITL 2 DOMAIN OF HEREGULIN-ALPHA, A LIGAND FOR P180ERBB-4.          
JRNL        REF    EMBO J.                       V.  13  3517 1994              
JRNL        REFN                   ISSN 0261-4189                               
JRNL        PMID   8062828                                                      
REMARK   2                                                                      
REMARK   2 RESOLUTION. NOT APPLICABLE.                                          
REMARK   3                                                                      
REMARK   3 REFINEMENT.                                                          
REMARK   3   PROGRAM     : X-PLOR                                               
REMARK   3   AUTHORS     : BRUNGER                                              
REMARK   3                                                                      
REMARK   3  OTHER REFINEMENT REMARKS: NULL                                      
REMARK   4                                                                      
REMARK   4 1HRE COMPLIES WITH FORMAT V. 3.30, 13-JUL-11                         
REMARK 100                                                                      
REMARK 100 THIS ENTRY HAS BEEN PROCESSED BY BNL.                                
REMARK 100 THE DEPOSITION ID IS D_1000173973.                                   
REMARK 210                                                                      
REMARK 210 EXPERIMENTAL DETAILS                                                 
REMARK 210  EXPERIMENT TYPE                : NMR                                
REMARK 210  TEMPERATURE           (KELVIN) : NULL                               
REMARK 210  PH                             : NULL                               
REMARK 210  IONIC STRENGTH                 : NULL                               
REMARK 210  PRESSURE                       : NULL                               
REMARK 210  SAMPLE CONTENTS                : NULL                               
REMARK 210                                                                      
REMARK 210  NMR EXPERIMENTS CONDUCTED      : NULL                               
REMARK 210  SPECTROMETER FIELD STRENGTH    : NULL                               
REMARK 210  SPECTROMETER MODEL             : NULL                               
REMARK 210  SPECTROMETER MANUFACTURER      : NULL                               
REMARK 210                                                                      
REMARK 210  STRUCTURE DETERMINATION.                                            
REMARK 210   SOFTWARE USED                 : NULL                               
REMARK 210   METHOD USED                   : NULL                               
REMARK 210                                                                      
REMARK 210 CONFORMERS, NUMBER CALCULATED   : NULL                               
REMARK 210 CONFORMERS, NUMBER SUBMITTED    : 1                                  
REMARK 210 CONFORMERS, SELECTION CRITERIA  : NULL                               
REMARK 210                                                                      
REMARK 210 BEST REPRESENTATIVE CONFORMER IN THIS ENSEMBLE : NULL                
REMARK 210                                                                      
REMARK 210 REMARK: NULL                                                         
REMARK 215                                                                      
REMARK 215 NMR STUDY                                                            
REMARK 215 THE COORDINATES IN THIS ENTRY WERE GENERATED FROM SOLUTION           
REMARK 215 NMR DATA.  PROTEIN DATA BANK CONVENTIONS REQUIRE THAT                
REMARK 215 CRYST1 AND SCALE RECORDS BE INCLUDED, BUT THE VALUES ON              
REMARK 215 THESE RECORDS ARE MEANINGLESS.                                       
REMARK 300                                                                      
REMARK 300 BIOMOLECULE: 1                                                       
REMARK 300 SEE REMARK 350 FOR THE AUTHOR PROVIDED AND/OR PROGRAM                
REMARK 300 GENERATED ASSEMBLY INFORMATION FOR THE STRUCTURE IN                  
REMARK 300 THIS ENTRY. THE REMARK MAY ALSO PROVIDE INFORMATION ON               
REMARK 300 BURIED SURFACE AREA.                                                 
REMARK 350                                                                      
REMARK 350 COORDINATES FOR A COMPLETE MULTIMER REPRESENTING THE KNOWN           
REMARK 350 BIOLOGICALLY SIGNIFICANT OLIGOMERIZATION STATE OF THE                
REMARK 350 MOLECULE CAN BE GENERATED BY APPLYING BIOMT TRANSFORMATIONS          
REMARK 350 GIVEN BELOW.  BOTH NON-CRYSTALLOGRAPHIC AND                          
REMARK 350 CRYSTALLOGRAPHIC OPERATIONS ARE GIVEN.                               
REMARK 350                                                                      
REMARK 350 BIOMOLECULE: 1                                                       
REMARK 350 AUTHOR DETERMINED BIOLOGICAL UNIT: MONOMERIC                         
REMARK 350 APPLY THE FOLLOWING TO CHAINS: A                                     
REMARK 350   BIOMT1   1  1.000000  0.000000  0.000000        0.00000            
REMARK 350   BIOMT2   1  0.000000  1.000000  0.000000        0.00000            
REMARK 350   BIOMT3   1  0.000000  0.000000  1.000000        0.00000            
REMARK 500                                                                      
REMARK 500 GEOMETRY AND STEREOCHEMISTRY                                         
REMARK 500 SUBTOPIC: COVALENT BOND LENGTHS                                      
REMARK 500                                                                      
REMARK 500 THE STEREOCHEMICAL PARAMETERS OF THE FOLLOWING RESIDUES              
REMARK 500 HAVE VALUES WHICH DEVIATE FROM EXPECTED VALUES BY MORE               
REMARK 500 THAN 6*RMSD (M=MODEL NUMBER; RES=RESIDUE NAME; C=CHAIN               
REMARK 500 IDENTIFIER; SSEQ=SEQUENCE NUMBER; I=INSERTION CODE).                 
REMARK 500                                                                      
REMARK 500 STANDARD TABLE:                                                      
REMARK 500 FORMAT: (10X,I3,1X,2(A3,1X,A1,I4,A1,1X,A4,3X),1X,F6.3)               
REMARK 500                                                                      
REMARK 500 EXPECTED VALUES PROTEIN: ENGH AND HUBER, 1999                        
REMARK 500 EXPECTED VALUES NUCLEIC ACID: CLOWNEY ET AL 1996                     
REMARK 500                                                                      
REMARK 500  M RES CSSEQI ATM1   RES CSSEQI ATM2   DEVIATION                     
REMARK 500    HIS A 178   CG    HIS A 178   ND1    -0.102                       
REMARK 500                                                                      
REMARK 500 REMARK: NULL                                                         
REMARK 500                                                                      
REMARK 500 GEOMETRY AND STEREOCHEMISTRY                                         
REMARK 500 SUBTOPIC: TORSION ANGLES                                             
REMARK 500                                                                      
REMARK 500 TORSION ANGLES OUTSIDE THE EXPECTED RAMACHANDRAN REGIONS:            
REMARK 500 (M=MODEL NUMBER; RES=RESIDUE NAME; C=CHAIN IDENTIFIER;               
REMARK 500 SSEQ=SEQUENCE NUMBER; I=INSERTION CODE).                             
REMARK 500                                                                      
REMARK 500 STANDARD TABLE:                                                      
REMARK 500 FORMAT:(10X,I3,1X,A3,1X,A1,I4,A1,4X,F7.2,3X,F7.2)                    
REMARK 500                                                                      
REMARK 500 EXPECTED VALUES: GJ KLEYWEGT AND TA JONES (1996). PHI/PSI-           
REMARK 500 CHOLOGY: RAMACHANDRAN REVISITED. STRUCTURE 4, 1395 - 1400            
REMARK 500                                                                      
REMARK 500  M RES CSSEQI        PSI       PHI                                   
REMARK 500    SER A 177      -99.66   -143.22                                   
REMARK 500    HIS A 178      -35.41   -145.41                                   
REMARK 500    LEU A 179      173.91    -53.54                                   
REMARK 500    LYS A 181      138.91     53.61                                   
REMARK 500    CYS A 182     -138.00    -60.09                                   
REMARK 500    ALA A 183     -167.45   -161.12                                   
REMARK 500    CYS A 190     -166.59   -129.08                                   
REMARK 500    VAL A 191     -108.04    -97.49                                   
REMARK 500    ASN A 192     -141.21    -76.83                                   
REMARK 500    ASP A 201      128.18     59.43                                   
REMARK 500    LEU A 202      -62.23    179.47                                   
REMARK 500    SER A 203      -35.01   -172.52                                   
REMARK 500    ASN A 204       55.76   -163.70                                   
REMARK 500    PRO A 205     -175.25    -56.95                                   
REMARK 500    PRO A 214      101.00    -45.70                                   
REMARK 500    THR A 217     -155.00   -166.10                                   
REMARK 500    ALA A 219      -65.15   -172.70                                   
REMARK 500    CYS A 221       32.80     82.12                                   
REMARK 500    ASN A 224       84.86    -57.23                                   
REMARK 500    VAL A 225       85.20    -12.97                                   
REMARK 500    MET A 227      107.58    -34.17                                   
REMARK 500    ASN A 231      -54.94   -133.46                                   
REMARK 500    GLU A 233      114.77     52.67                                   
REMARK 500    LYS A 234     -169.37    176.17                                   
REMARK 500    ALA A 235     -163.67    -64.61                                   
REMARK 500    GLU A 237      -58.63   -154.53                                   
REMARK 500    LEU A 238     -153.05    -57.03                                   
REMARK 500                                                                      
REMARK 500 REMARK: NULL                                                         
REMARK 500                                                                      
REMARK 500 GEOMETRY AND STEREOCHEMISTRY                                         
REMARK 500 SUBTOPIC: PLANAR GROUPS                                              
REMARK 500                                                                      
REMARK 500 PLANAR GROUPS IN THE FOLLOWING RESIDUES HAVE A TOTAL                 
REMARK 500 RMS DISTANCE OF ALL ATOMS FROM THE BEST-FIT PLANE                    
REMARK 500 BY MORE THAN AN EXPECTED VALUE OF 6*RMSD, WITH AN                    
REMARK 500 RMSD 0.02 ANGSTROMS, OR AT LEAST ONE ATOM HAS                        
REMARK 500 AN RMSD GREATER THAN THIS VALUE                                      
REMARK 500 (M=MODEL NUMBER; RES=RESIDUE NAME; C=CHAIN IDENTIFIER;               
REMARK 500 SSEQ=SEQUENCE NUMBER; I=INSERTION CODE).                             
REMARK 500                                                                      
REMARK 500  M RES CSSEQI        RMS     TYPE                                    
REMARK 500    ARG A 207         0.31    SIDE CHAIN                              
REMARK 500    ARG A 220         0.31    SIDE CHAIN                              
REMARK 500                                                                      
REMARK 500 REMARK: NULL                                                         
REMARK 900                                                                      
REMARK 900 RELATED ENTRIES                                                      
REMARK 900 RELATED ID: 1HRF   RELATED DB: PDB                                   
DBREF  1HRE A  175   241  UNP    Q02297   NRG1_HUMAN     174    240             
SEQRES   1 A   67  GLY THR SER HIS LEU VAL LYS CYS ALA GLU LYS GLU LYS          
SEQRES   2 A   67  THR PHE CYS VAL ASN GLY GLY GLU CYS PHE MET VAL LYS          
SEQRES   3 A   67  ASP LEU SER ASN PRO SER ARG TYR LEU CYS LYS CYS GLN          
SEQRES   4 A   67  PRO GLY PHE THR GLY ALA ARG CYS THR GLU ASN VAL PRO          
SEQRES   5 A   67  MET LYS VAL GLN ASN GLN GLU LYS ALA GLU GLU LEU TYR          
SEQRES   6 A   67  GLN LYS                                                      
HELIX    1   1 GLU A  186  CYS A  190  5                                   5    
SHEET    1  B1 3 LEU A 179  CYS A 182  0                                        
SHEET    2  B1 3 GLY A 194  VAL A 199 -1  O  MET A 198   N  VAL A 180           
SHEET    3  B1 3 ARG A 207  GLN A 213 -1  O  LYS A 211   N  GLU A 195           
SHEET    1  B2 2 PHE A 216  THR A 217  0                                        
SHEET    2  B2 2 GLU A 223  ASN A 224 -1  O  GLU A 223   N  THR A 217           
SSBOND   1 CYS A  182    CYS A  196                          1555   1555  2.02  
SSBOND   2 CYS A  190    CYS A  210                          1555   1555  2.02  
SSBOND   3 CYS A  212    CYS A  221                          1555   1555  2.03  
CRYST1    1.000    1.000    1.000  90.00  90.00  90.00 P 1           1          
ORIGX1      1.000000  0.000000  0.000000        0.00000                         
ORIGX2      0.000000  1.000000  0.000000        0.00000                         
ORIGX3      0.000000  0.000000  1.000000        0.00000                         
SCALE1      1.000000  0.000000  0.000000        0.00000                         
SCALE2      0.000000  1.000000  0.000000        0.00000                         
SCALE3      0.000000  0.000000  1.000000        0.00000                         
ATOM      1  N   GLY A 175       0.000   0.000   0.000  1.00  7.88           N  
ATOM      2  CA  GLY A 175       1.094   0.836   0.571  1.00  8.29           C  
ATOM      3  C   GLY A 175       0.642   1.448   1.897  1.00  7.93           C  
ATOM      4  O   GLY A 175       1.375   1.442   2.867  1.00  6.90           O  
ATOM      5  H1  GLY A 175      -0.295  -0.710   0.700  1.00  9.32           H  
ATOM      6  H2  GLY A 175      -0.810   0.605  -0.243  1.00  8.38           H  
ATOM      7  H3  GLY A 175       0.343  -0.481  -0.857  1.00  8.81           H  
ATOM      8  HA2 GLY A 175       1.966   0.221   0.738  1.00  6.81           H  
ATOM      9  HA3 GLY A 175       1.341   1.625  -0.123  1.00  8.58           H  
ATOM     10  N   THR A 176      -0.555   1.967   1.911  1.00  6.62           N  
ATOM     11  CA  THR A 176      -1.068   2.582   3.162  1.00  7.07           C  
ATOM     12  C   THR A 176      -0.113   3.662   3.665  1.00  6.12           C  
ATOM     13  O   THR A 176      -0.128   4.017   4.827  1.00  6.73           O  
ATOM     14  CB  THR A 176      -1.181   1.488   4.225  1.00  6.88           C  
ATOM     15  OG1 THR A 176      -1.174   0.267   3.509  1.00  6.25           O  
ATOM     16  CG2 THR A 176      -2.556   1.528   4.903  1.00  7.81           C  
ATOM     17  H   THR A 176      -1.111   1.950   1.104  1.00  8.58           H  
ATOM     18  HA  THR A 176      -2.036   3.030   2.963  1.00  8.23           H  
ATOM     19  HB  THR A 176      -0.360   1.526   4.933  1.00  8.89           H  
ATOM     20  HG1 THR A 176      -2.060  -0.101   3.541  1.00  9.06           H  
ATOM     21 HG21 THR A 176      -3.333   1.460   4.156  1.00  4.59           H  
ATOM     22 HG22 THR A 176      -2.648   0.698   5.588  1.00  7.98           H  
ATOM     23 HG23 THR A 176      -2.665   2.453   5.448  1.00  4.44           H  
ATOM     24  N   SER A 177       0.703   4.161   2.777  1.00  3.90           N  
ATOM     25  CA  SER A 177       1.669   5.220   3.176  1.00  4.44           C  
ATOM     26  C   SER A 177       1.837   6.239   2.053  1.00  2.88           C  
ATOM     27  O   SER A 177       1.020   7.122   1.886  1.00  3.34           O  
ATOM     28  CB  SER A 177       3.025   4.559   3.451  1.00  3.10           C  
ATOM     29  OG  SER A 177       3.922   5.650   3.597  1.00  3.48           O  
ATOM     30  H   SER A 177       0.678   3.840   1.852  1.00  3.43           H  
ATOM     31  HA  SER A 177       1.296   5.726   4.060  1.00  3.49           H  
ATOM     32  HB2 SER A 177       2.992   3.980   4.362  1.00  2.22           H  
ATOM     33  HB3 SER A 177       3.324   3.938   2.620  1.00  3.99           H  
ATOM     34  HG  SER A 177       4.737   5.317   3.978  1.00  2.64           H  
ATOM     35  N   HIS A 178       2.895   6.097   1.303  1.00  1.87           N  
ATOM     36  CA  HIS A 178       3.132   7.048   0.187  1.00  2.39           C  
ATOM     37  C   HIS A 178       3.788   6.340  -0.995  1.00  1.78           C  
ATOM     38  O   HIS A 178       3.514   6.655  -2.136  1.00  2.15           O  
ATOM     39  CB  HIS A 178       4.067   8.162   0.673  1.00  2.12           C  
ATOM     40  CG  HIS A 178       3.379   8.950   1.790  1.00  2.89           C  
ATOM     41  ND1 HIS A 178       2.616   9.946   1.616  1.00  2.44           N  
ATOM     42  CD2 HIS A 178       3.429   8.773   3.160  1.00  2.64           C  
ATOM     43  CE1 HIS A 178       2.196  10.394   2.738  1.00  3.51           C  
ATOM     44  NE2 HIS A 178       2.669   9.702   3.762  1.00  3.92           N  
ATOM     45  H   HIS A 178       3.530   5.370   1.476  1.00  3.08           H  
ATOM     46  HA  HIS A 178       2.179   7.456  -0.135  1.00  3.40           H  
ATOM     47  HB2 HIS A 178       4.983   7.732   1.050  1.00  5.08           H  
ATOM     48  HB3 HIS A 178       4.294   8.829  -0.146  1.00  4.17           H  
ATOM     49  HD1 HIS A 178       2.379  10.321   0.742  1.00  3.90           H  
ATOM     50  HD2 HIS A 178       3.994   8.006   3.669  1.00  1.87           H  
ATOM     51  HE1 HIS A 178       1.532  11.240   2.838  1.00  2.83           H  
ATOM     52  N   LEU A 179       4.642   5.395  -0.704  1.00  1.17           N  
ATOM     53  CA  LEU A 179       5.315   4.669  -1.811  1.00  1.31           C  
ATOM     54  C   LEU A 179       4.251   4.125  -2.761  1.00  1.21           C  
ATOM     55  O   LEU A 179       3.069   4.226  -2.490  1.00  1.38           O  
ATOM     56  CB  LEU A 179       6.080   3.463  -1.215  1.00  1.22           C  
ATOM     57  CG  LEU A 179       7.566   3.362  -1.667  1.00  1.30           C  
ATOM     58  CD1 LEU A 179       7.796   3.753  -3.139  1.00  1.25           C  
ATOM     59  CD2 LEU A 179       8.413   4.268  -0.772  1.00  1.40           C  
ATOM     60  H   LEU A 179       4.837   5.170   0.230  1.00  1.45           H  
ATOM     61  HA  LEU A 179       5.957   5.357  -2.335  1.00  1.55           H  
ATOM     62  HB2 LEU A 179       6.054   3.536  -0.138  1.00  2.64           H  
ATOM     63  HB3 LEU A 179       5.570   2.555  -1.502  1.00  2.38           H  
ATOM     64  HG  LEU A 179       7.890   2.335  -1.537  1.00  2.51           H  
ATOM     65 HD11 LEU A 179       7.036   3.329  -3.761  1.00  1.50           H  
ATOM     66 HD12 LEU A 179       7.804   4.817  -3.254  1.00  1.59           H  
ATOM     67 HD13 LEU A 179       8.749   3.369  -3.460  1.00  1.96           H  
ATOM     68 HD21 LEU A 179       7.857   5.161  -0.528  1.00  1.60           H  
ATOM     69 HD22 LEU A 179       8.664   3.747   0.140  1.00  1.52           H  
ATOM     70 HD23 LEU A 179       9.322   4.542  -1.284  1.00  1.35           H  
ATOM     71  N   VAL A 180       4.684   3.567  -3.851  1.00  1.40           N  
ATOM     72  CA  VAL A 180       3.707   3.009  -4.830  1.00  1.40           C  
ATOM     73  C   VAL A 180       4.198   1.677  -5.397  1.00  1.63           C  
ATOM     74  O   VAL A 180       3.466   0.982  -6.070  1.00  1.65           O  
ATOM     75  CB  VAL A 180       3.577   4.007  -5.984  1.00  1.95           C  
ATOM     76  CG1 VAL A 180       4.978   4.415  -6.446  1.00  2.54           C  
ATOM     77  CG2 VAL A 180       2.828   3.347  -7.145  1.00  2.80           C  
ATOM     78  H   VAL A 180       5.650   3.541  -4.037  1.00  3.22           H  
ATOM     79  HA  VAL A 180       2.752   2.855  -4.341  1.00  3.35           H  
ATOM     80  HB  VAL A 180       3.035   4.880  -5.651  1.00  3.39           H  
ATOM     81 HG11 VAL A 180       5.703   3.688  -6.102  1.00  3.95           H  
ATOM     82 HG12 VAL A 180       5.008   4.465  -7.525  1.00  3.59           H  
ATOM     83 HG13 VAL A 180       5.229   5.384  -6.039  1.00  3.29           H  
ATOM     84 HG21 VAL A 180       2.001   2.768  -6.763  1.00  1.98           H  
ATOM     85 HG22 VAL A 180       2.449   4.105  -7.814  1.00  1.68           H  
ATOM     86 HG23 VAL A 180       3.495   2.696  -7.689  1.00  3.73           H  
ATOM     87  N   LYS A 181       5.417   1.341  -5.069  1.00  1.61           N  
ATOM     88  CA  LYS A 181       6.017   0.075  -5.558  1.00  1.88           C  
ATOM     89  C   LYS A 181       5.919  -0.016  -7.083  1.00  1.65           C  
ATOM     90  O   LYS A 181       4.924   0.329  -7.687  1.00  1.76           O  
ATOM     91  CB  LYS A 181       5.300  -1.110  -4.904  1.00  1.61           C  
ATOM     92  CG  LYS A 181       5.750  -2.444  -5.508  1.00  1.71           C  
ATOM     93  CD  LYS A 181       4.576  -3.086  -6.250  1.00  1.89           C  
ATOM     94  CE  LYS A 181       3.571  -3.615  -5.225  1.00  1.81           C  
ATOM     95  NZ  LYS A 181       2.178  -3.282  -5.637  1.00  1.88           N  
ATOM     96  H   LYS A 181       5.927   1.908  -4.471  1.00  2.00           H  
ATOM     97  HA  LYS A 181       7.059   0.080  -5.286  1.00  2.10           H  
ATOM     98  HB2 LYS A 181       5.507  -1.145  -3.882  1.00  2.20           H  
ATOM     99  HB3 LYS A 181       4.272  -0.975  -4.999  1.00  2.39           H  
ATOM    100  HG2 LYS A 181       6.580  -2.297  -6.179  1.00  1.90           H  
ATOM    101  HG3 LYS A 181       6.070  -3.095  -4.704  1.00  2.10           H  
ATOM    102  HD2 LYS A 181       4.099  -2.354  -6.884  1.00  2.32           H  
ATOM    103  HD3 LYS A 181       4.935  -3.903  -6.859  1.00  2.57           H  
ATOM    104  HE2 LYS A 181       3.667  -4.687  -5.144  1.00  2.59           H  
ATOM    105  HE3 LYS A 181       3.771  -3.170  -4.260  1.00  2.71           H  
ATOM    106  HZ1 LYS A 181       2.108  -2.261  -5.827  1.00  1.75           H  
ATOM    107  HZ2 LYS A 181       1.935  -3.811  -6.499  1.00  2.51           H  
ATOM    108  HZ3 LYS A 181       1.519  -3.539  -4.875  1.00  1.81           H  
ATOM    109  N   CYS A 182       6.974  -0.486  -7.665  1.00  1.84           N  
ATOM    110  CA  CYS A 182       7.017  -0.628  -9.142  1.00  1.86           C  
ATOM    111  C   CYS A 182       5.917  -1.565  -9.639  1.00  2.03           C  
ATOM    112  O   CYS A 182       4.795  -1.509  -9.176  1.00  2.16           O  
ATOM    113  CB  CYS A 182       8.379  -1.225  -9.480  1.00  2.38           C  
ATOM    114  SG  CYS A 182       9.833  -0.363  -8.819  1.00  2.21           S  
ATOM    115  H   CYS A 182       7.740  -0.761  -7.123  1.00  1.98           H  
ATOM    116  HA  CYS A 182       6.894   0.346  -9.601  1.00  2.08           H  
ATOM    117  HB2 CYS A 182       8.381  -2.226  -9.114  1.00  2.24           H  
ATOM    118  HB3 CYS A 182       8.488  -1.282 -10.541  1.00  2.20           H  
ATOM    119  N   ALA A 183       6.259  -2.410 -10.572  1.00  2.26           N  
ATOM    120  CA  ALA A 183       5.245  -3.355 -11.107  1.00  2.64           C  
ATOM    121  C   ALA A 183       5.907  -4.529 -11.814  1.00  2.21           C  
ATOM    122  O   ALA A 183       7.099  -4.742 -11.703  1.00  2.19           O  
ATOM    123  CB  ALA A 183       4.388  -2.614 -12.137  1.00  2.29           C  
ATOM    124  H   ALA A 183       7.174  -2.421 -10.917  1.00  2.35           H  
ATOM    125  HA  ALA A 183       4.635  -3.727 -10.292  1.00  2.46           H  
ATOM    126  HB1 ALA A 183       5.031  -2.104 -12.842  1.00  2.27           H  
ATOM    127  HB2 ALA A 183       3.767  -3.321 -12.672  1.00  2.35           H  
ATOM    128  HB3 ALA A 183       3.759  -1.892 -11.640  1.00  2.78           H  
ATOM    129  N   GLU A 184       5.110  -5.268 -12.529  1.00  2.38           N  
ATOM    130  CA  GLU A 184       5.644  -6.434 -13.262  1.00  2.81           C  
ATOM    131  C   GLU A 184       6.370  -5.971 -14.522  1.00  2.42           C  
ATOM    132  O   GLU A 184       7.111  -6.720 -15.128  1.00  2.45           O  
ATOM    133  CB  GLU A 184       4.440  -7.333 -13.616  1.00  2.38           C  
ATOM    134  CG  GLU A 184       4.292  -7.502 -15.134  1.00  2.24           C  
ATOM    135  CD  GLU A 184       3.073  -8.383 -15.418  1.00  2.46           C  
ATOM    136  OE1 GLU A 184       1.982  -7.842 -15.334  1.00  2.62           O  
ATOM    137  OE2 GLU A 184       3.302  -9.546 -15.703  1.00  2.78           O  
ATOM    138  H   GLU A 184       4.154  -5.056 -12.579  1.00  2.68           H  
ATOM    139  HA  GLU A 184       6.345  -6.954 -12.623  1.00  2.66           H  
ATOM    140  HB2 GLU A 184       4.574  -8.302 -13.160  1.00  3.19           H  
ATOM    141  HB3 GLU A 184       3.540  -6.884 -13.220  1.00  3.09           H  
ATOM    142  HG2 GLU A 184       4.143  -6.540 -15.603  1.00  2.82           H  
ATOM    143  HG3 GLU A 184       5.171  -7.977 -15.543  1.00  2.60           H  
ATOM    144  N   LYS A 185       6.134  -4.739 -14.886  1.00  2.65           N  
ATOM    145  CA  LYS A 185       6.791  -4.184 -16.098  1.00  2.62           C  
ATOM    146  C   LYS A 185       7.891  -3.205 -15.699  1.00  2.91           C  
ATOM    147  O   LYS A 185       8.454  -2.528 -16.534  1.00  2.98           O  
ATOM    148  CB  LYS A 185       5.735  -3.436 -16.922  1.00  3.07           C  
ATOM    149  CG  LYS A 185       4.691  -2.840 -15.976  1.00  3.06           C  
ATOM    150  CD  LYS A 185       3.823  -1.847 -16.748  1.00  3.39           C  
ATOM    151  CE  LYS A 185       4.365  -0.433 -16.530  1.00  3.19           C  
ATOM    152  NZ  LYS A 185       3.877   0.481 -17.599  1.00  3.43           N  
ATOM    153  H   LYS A 185       5.525  -4.180 -14.361  1.00  3.51           H  
ATOM    154  HA  LYS A 185       7.230  -4.993 -16.673  1.00  3.24           H  
ATOM    155  HB2 LYS A 185       6.209  -2.645 -17.484  1.00  3.74           H  
ATOM    156  HB3 LYS A 185       5.256  -4.120 -17.606  1.00  3.71           H  
ATOM    157  HG2 LYS A 185       4.071  -3.629 -15.576  1.00  3.88           H  
ATOM    158  HG3 LYS A 185       5.188  -2.333 -15.163  1.00  3.15           H  
ATOM    159  HD2 LYS A 185       3.845  -2.086 -17.801  1.00  3.97           H  
ATOM    160  HD3 LYS A 185       2.803  -1.904 -16.394  1.00  3.28           H  
ATOM    161  HE2 LYS A 185       4.035  -0.063 -15.571  1.00  4.40           H  
ATOM    162  HE3 LYS A 185       5.445  -0.454 -16.546  1.00  4.19           H  
ATOM    163  HZ1 LYS A 185       2.837   0.447 -17.638  1.00  4.37           H  
ATOM    164  HZ2 LYS A 185       4.185   1.453 -17.391  1.00  3.30           H  
ATOM    165  HZ3 LYS A 185       4.267   0.184 -18.516  1.00  2.96           H  
ATOM    166  N   GLU A 186       8.168  -3.152 -14.420  1.00  2.74           N  
ATOM    167  CA  GLU A 186       9.227  -2.227 -13.930  1.00  2.71           C  
ATOM    168  C   GLU A 186      10.135  -2.914 -12.910  1.00  2.77           C  
ATOM    169  O   GLU A 186      11.078  -2.320 -12.426  1.00  2.95           O  
ATOM    170  CB  GLU A 186       8.555  -1.030 -13.246  1.00  2.69           C  
ATOM    171  CG  GLU A 186       8.152   0.010 -14.287  1.00  2.67           C  
ATOM    172  CD  GLU A 186       6.801   0.615 -13.900  1.00  2.61           C  
ATOM    173  OE1 GLU A 186       5.829  -0.115 -14.009  1.00  2.89           O  
ATOM    174  OE2 GLU A 186       6.816   1.773 -13.518  1.00  3.73           O  
ATOM    175  H   GLU A 186       7.682  -3.721 -13.789  1.00  3.82           H  
ATOM    176  HA  GLU A 186       9.832  -1.902 -14.768  1.00  4.28           H  
ATOM    177  HB2 GLU A 186       7.679  -1.361 -12.710  1.00  4.68           H  
ATOM    178  HB3 GLU A 186       9.251  -0.581 -12.554  1.00  5.33           H  
ATOM    179  HG2 GLU A 186       8.897   0.794 -14.320  1.00  2.74           H  
ATOM    180  HG3 GLU A 186       8.069  -0.453 -15.257  1.00  2.68           H  
ATOM    181  N   LYS A 187       9.845  -4.152 -12.592  1.00  2.64           N  
ATOM    182  CA  LYS A 187      10.708  -4.857 -11.601  1.00  2.67           C  
ATOM    183  C   LYS A 187      12.067  -5.157 -12.210  1.00  2.63           C  
ATOM    184  O   LYS A 187      12.816  -5.962 -11.692  1.00  2.58           O  
ATOM    185  CB  LYS A 187      10.052  -6.209 -11.209  1.00  2.69           C  
ATOM    186  CG  LYS A 187      10.282  -7.293 -12.300  1.00  2.63           C  
ATOM    187  CD  LYS A 187       9.691  -6.801 -13.620  1.00  2.89           C  
ATOM    188  CE  LYS A 187       9.607  -7.972 -14.601  1.00  2.81           C  
ATOM    189  NZ  LYS A 187       9.838  -7.501 -15.994  1.00  3.10           N  
ATOM    190  H   LYS A 187       9.076  -4.605 -12.998  1.00  3.23           H  
ATOM    191  HA  LYS A 187      10.833  -4.215 -10.732  1.00  3.61           H  
ATOM    192  HB2 LYS A 187      10.475  -6.551 -10.276  1.00  3.73           H  
ATOM    193  HB3 LYS A 187       8.990  -6.062 -11.074  1.00  4.22           H  
ATOM    194  HG2 LYS A 187      11.340  -7.497 -12.435  1.00  5.15           H  
ATOM    195  HG3 LYS A 187       9.792  -8.220 -12.006  1.00  4.28           H  
ATOM    196  HD2 LYS A 187       8.706  -6.399 -13.446  1.00  5.37           H  
ATOM    197  HD3 LYS A 187      10.322  -6.027 -14.032  1.00  4.94           H  
ATOM    198  HE2 LYS A 187      10.357  -8.708 -14.349  1.00  5.65           H  
ATOM    199  HE3 LYS A 187       8.630  -8.426 -14.539  1.00  5.88           H  
ATOM    200  HZ1 LYS A 187      10.721  -6.953 -16.033  1.00  5.87           H  
ATOM    201  HZ2 LYS A 187       9.911  -8.321 -16.629  1.00  2.96           H  
ATOM    202  HZ3 LYS A 187       9.043  -6.901 -16.294  1.00  2.82           H  
ATOM    203  N   THR A 188      12.401  -4.470 -13.257  1.00  3.00           N  
ATOM    204  CA  THR A 188      13.707  -4.747 -13.878  1.00  3.03           C  
ATOM    205  C   THR A 188      14.882  -4.431 -12.963  1.00  3.26           C  
ATOM    206  O   THR A 188      15.921  -5.051 -13.077  1.00  3.30           O  
ATOM    207  CB  THR A 188      13.828  -3.924 -15.161  1.00  3.54           C  
ATOM    208  OG1 THR A 188      13.952  -2.579 -14.734  1.00  3.77           O  
ATOM    209  CG2 THR A 188      12.516  -3.956 -15.957  1.00  3.65           C  
ATOM    210  H   THR A 188      11.804  -3.792 -13.629  1.00  4.04           H  
ATOM    211  HA  THR A 188      13.727  -5.804 -14.095  1.00  3.71           H  
ATOM    212  HB  THR A 188      14.687  -4.221 -15.752  1.00  4.25           H  
ATOM    213  HG1 THR A 188      13.835  -2.012 -15.500  1.00  3.81           H  
ATOM    214 HG21 THR A 188      11.936  -4.818 -15.667  1.00  3.31           H  
ATOM    215 HG22 THR A 188      11.947  -3.061 -15.757  1.00  4.13           H  
ATOM    216 HG23 THR A 188      12.732  -4.011 -17.014  1.00  3.53           H  
ATOM    217  N   PHE A 189      14.726  -3.483 -12.087  1.00  3.23           N  
ATOM    218  CA  PHE A 189      15.865  -3.177 -11.193  1.00  3.14           C  
ATOM    219  C   PHE A 189      16.337  -4.482 -10.585  1.00  3.36           C  
ATOM    220  O   PHE A 189      17.482  -4.639 -10.209  1.00  3.60           O  
ATOM    221  CB  PHE A 189      15.403  -2.257 -10.066  1.00  3.26           C  
ATOM    222  CG  PHE A 189      16.632  -1.879  -9.250  1.00  3.16           C  
ATOM    223  CD1 PHE A 189      17.064  -2.679  -8.209  1.00  3.29           C  
ATOM    224  CD2 PHE A 189      17.358  -0.760  -9.586  1.00  3.33           C  
ATOM    225  CE1 PHE A 189      18.215  -2.363  -7.517  1.00  3.31           C  
ATOM    226  CE2 PHE A 189      18.509  -0.438  -8.894  1.00  3.47           C  
ATOM    227  CZ  PHE A 189      18.938  -1.240  -7.858  1.00  3.67           C  
ATOM    228  H   PHE A 189      13.890  -2.996 -12.020  1.00  3.93           H  
ATOM    229  HA  PHE A 189      16.671  -2.733 -11.769  1.00  3.36           H  
ATOM    230  HB2 PHE A 189      14.949  -1.368 -10.476  1.00  3.76           H  
ATOM    231  HB3 PHE A 189      14.692  -2.770  -9.435  1.00  3.48           H  
ATOM    232  HD1 PHE A 189      16.490  -3.550  -7.931  1.00  4.08           H  
ATOM    233  HD2 PHE A 189      17.023  -0.137 -10.403  1.00  3.49           H  
ATOM    234  HE1 PHE A 189      18.564  -3.010  -6.723  1.00  3.57           H  
ATOM    235  HE2 PHE A 189      19.074   0.442  -9.163  1.00  3.37           H  
ATOM    236  HZ  PHE A 189      19.839  -0.991  -7.317  1.00  3.69           H  
ATOM    237  N   CYS A 190      15.407  -5.391 -10.512  1.00  3.21           N  
ATOM    238  CA  CYS A 190      15.696  -6.723  -9.949  1.00  3.17           C  
ATOM    239  C   CYS A 190      15.209  -7.778 -10.933  1.00  3.37           C  
ATOM    240  O   CYS A 190      14.907  -7.470 -12.068  1.00  3.61           O  
ATOM    241  CB  CYS A 190      14.944  -6.868  -8.613  1.00  3.59           C  
ATOM    242  SG  CYS A 190      13.389  -5.967  -8.435  1.00  3.72           S  
ATOM    243  H   CYS A 190      14.505  -5.187 -10.836  1.00  3.35           H  
ATOM    244  HA  CYS A 190      16.766  -6.829  -9.816  1.00  3.44           H  
ATOM    245  HB2 CYS A 190      14.734  -7.912  -8.442  1.00  3.22           H  
ATOM    246  HB3 CYS A 190      15.602  -6.538  -7.823  1.00  3.32           H  
ATOM    247  N   VAL A 191      15.138  -8.991 -10.487  1.00  3.39           N  
ATOM    248  CA  VAL A 191      14.676 -10.072 -11.386  1.00  3.52           C  
ATOM    249  C   VAL A 191      13.188 -10.370 -11.173  1.00  3.42           C  
ATOM    250  O   VAL A 191      12.331  -9.593 -11.544  1.00  3.55           O  
ATOM    251  CB  VAL A 191      15.533 -11.303 -11.063  1.00  3.67           C  
ATOM    252  CG1 VAL A 191      15.391 -11.611  -9.569  1.00  3.91           C  
ATOM    253  CG2 VAL A 191      15.164 -12.503 -11.969  1.00  3.62           C  
ATOM    254  H   VAL A 191      15.389  -9.192  -9.562  1.00  4.58           H  
ATOM    255  HA  VAL A 191      14.827  -9.767 -12.405  1.00  4.50           H  
ATOM    256  HB  VAL A 191      16.552 -11.055 -11.247  1.00  4.40           H  
ATOM    257 HG11 VAL A 191      14.707 -10.906  -9.127  1.00  3.80           H  
ATOM    258 HG12 VAL A 191      15.022 -12.606  -9.414  1.00  3.82           H  
ATOM    259 HG13 VAL A 191      16.349 -11.508  -9.093  1.00  3.98           H  
ATOM    260 HG21 VAL A 191      14.153 -12.417 -12.329  1.00  3.20           H  
ATOM    261 HG22 VAL A 191      15.829 -12.518 -12.819  1.00  4.11           H  
ATOM    262 HG23 VAL A 191      15.272 -13.433 -11.436  1.00  3.22           H  
ATOM    263  N   ASN A 192      12.925 -11.489 -10.578  1.00  3.25           N  
ATOM    264  CA  ASN A 192      11.516 -11.891 -10.317  1.00  3.50           C  
ATOM    265  C   ASN A 192      10.880 -11.153  -9.138  1.00  3.15           C  
ATOM    266  O   ASN A 192      11.097  -9.972  -8.956  1.00  3.20           O  
ATOM    267  CB  ASN A 192      11.528 -13.395  -9.986  1.00  3.23           C  
ATOM    268  CG  ASN A 192      12.704 -14.075 -10.688  1.00  3.34           C  
ATOM    269  OD1 ASN A 192      12.721 -14.223 -11.893  1.00  3.25           O  
ATOM    270  ND2 ASN A 192      13.707 -14.511  -9.964  1.00  3.41           N  
ATOM    271  H   ASN A 192      13.660 -12.085 -10.336  1.00  3.67           H  
ATOM    272  HA  ASN A 192      10.922 -11.685 -11.210  1.00  3.51           H  
ATOM    273  HB2 ASN A 192      11.650 -13.532  -8.918  1.00  3.75           H  
ATOM    274  HB3 ASN A 192      10.603 -13.852 -10.304  1.00  3.49           H  
ATOM    275 HD21 ASN A 192      13.695 -14.401  -8.986  1.00  3.10           H  
ATOM    276 HD22 ASN A 192      14.474 -14.941 -10.396  1.00  3.31           H  
ATOM    277  N   GLY A 193      10.093 -11.901  -8.381  1.00  2.95           N  
ATOM    278  CA  GLY A 193       9.380 -11.360  -7.185  1.00  2.98           C  
ATOM    279  C   GLY A 193       9.943 -10.029  -6.742  1.00  2.98           C  
ATOM    280  O   GLY A 193       9.679  -9.006  -7.340  1.00  3.06           O  
ATOM    281  H   GLY A 193       9.990 -12.846  -8.596  1.00  3.04           H  
ATOM    282  HA2 GLY A 193       8.334 -11.236  -7.424  1.00  3.75           H  
ATOM    283  HA3 GLY A 193       9.471 -12.066  -6.364  1.00  3.06           H  
ATOM    284  N   GLY A 194      10.731 -10.077  -5.718  1.00  2.94           N  
ATOM    285  CA  GLY A 194      11.330  -8.821  -5.210  1.00  3.67           C  
ATOM    286  C   GLY A 194      10.227  -7.775  -5.014  1.00  2.84           C  
ATOM    287  O   GLY A 194       9.082  -8.000  -5.348  1.00  2.90           O  
ATOM    288  H   GLY A 194      10.940 -10.938  -5.298  1.00  2.86           H  
ATOM    289  HA2 GLY A 194      11.822  -9.013  -4.272  1.00  3.90           H  
ATOM    290  HA3 GLY A 194      12.054  -8.453  -5.927  1.00  2.83           H  
ATOM    291  N   GLU A 195      10.590  -6.662  -4.452  1.00  2.57           N  
ATOM    292  CA  GLU A 195       9.589  -5.589  -4.224  1.00  3.39           C  
ATOM    293  C   GLU A 195      10.247  -4.286  -4.558  1.00  2.26           C  
ATOM    294  O   GLU A 195      10.652  -3.534  -3.707  1.00  2.21           O  
ATOM    295  CB  GLU A 195       9.098  -5.564  -2.767  1.00  2.18           C  
ATOM    296  CG  GLU A 195       8.733  -6.971  -2.279  1.00  2.01           C  
ATOM    297  CD  GLU A 195       7.375  -7.374  -2.862  1.00  2.28           C  
ATOM    298  OE1 GLU A 195       7.244  -7.265  -4.068  1.00  2.40           O  
ATOM    299  OE2 GLU A 195       6.543  -7.770  -2.064  1.00  2.83           O  
ATOM    300  H   GLU A 195      11.528  -6.514  -4.214  1.00  3.27           H  
ATOM    301  HA  GLU A 195       8.769  -5.712  -4.911  1.00  2.60           H  
ATOM    302  HB2 GLU A 195       9.860  -5.147  -2.139  1.00  2.80           H  
ATOM    303  HB3 GLU A 195       8.218  -4.944  -2.712  1.00  3.29           H  
ATOM    304  HG2 GLU A 195       9.484  -7.679  -2.581  1.00  2.18           H  
ATOM    305  HG3 GLU A 195       8.663  -6.971  -1.202  1.00  2.20           H  
ATOM    306  N   CYS A 196      10.314  -4.066  -5.824  1.00  2.29           N  
ATOM    307  CA  CYS A 196      10.926  -2.845  -6.358  1.00  2.42           C  
ATOM    308  C   CYS A 196      10.155  -1.617  -5.878  1.00  2.28           C  
ATOM    309  O   CYS A 196       8.944  -1.653  -5.781  1.00  2.42           O  
ATOM    310  CB  CYS A 196      10.819  -3.037  -7.854  1.00  2.44           C  
ATOM    311  SG  CYS A 196      11.342  -1.699  -8.945  1.00  2.77           S  
ATOM    312  H   CYS A 196       9.949  -4.729  -6.444  1.00  2.02           H  
ATOM    313  HA  CYS A 196      11.958  -2.781  -6.045  1.00  1.98           H  
ATOM    314  HB2 CYS A 196      11.391  -3.920  -8.091  1.00  2.44           H  
ATOM    315  HB3 CYS A 196       9.798  -3.265  -8.072  1.00  2.45           H  
ATOM    316  N   PHE A 197      10.871  -0.551  -5.586  1.00  1.99           N  
ATOM    317  CA  PHE A 197      10.174   0.677  -5.100  1.00  2.20           C  
ATOM    318  C   PHE A 197      10.616   1.993  -5.717  1.00  1.82           C  
ATOM    319  O   PHE A 197      11.772   2.222  -5.984  1.00  1.67           O  
ATOM    320  CB  PHE A 197      10.425   0.728  -3.610  1.00  1.82           C  
ATOM    321  CG  PHE A 197       9.351  -0.119  -2.962  1.00  1.82           C  
ATOM    322  CD1 PHE A 197       8.063   0.341  -2.921  1.00  1.99           C  
ATOM    323  CD2 PHE A 197       9.644  -1.352  -2.437  1.00  1.67           C  
ATOM    324  CE1 PHE A 197       7.083  -0.390  -2.352  1.00  1.47           C  
ATOM    325  CE2 PHE A 197       8.640  -2.115  -1.875  1.00  1.45           C  
ATOM    326  CZ  PHE A 197       7.347  -1.613  -1.838  1.00  1.77           C  
ATOM    327  H   PHE A 197      11.850  -0.568  -5.675  1.00  1.97           H  
ATOM    328  HA  PHE A 197       9.123   0.582  -5.262  1.00  1.38           H  
ATOM    329  HB2 PHE A 197      11.399   0.325  -3.380  1.00  1.68           H  
ATOM    330  HB3 PHE A 197      10.351   1.738  -3.256  1.00  1.28           H  
ATOM    331  HD1 PHE A 197       7.797   1.226  -3.455  1.00  1.82           H  
ATOM    332  HD2 PHE A 197      10.664  -1.700  -2.436  1.00  1.48           H  
ATOM    333  HE1 PHE A 197       6.089   0.024  -2.267  1.00  1.43           H  
ATOM    334  HE2 PHE A 197       8.852  -3.123  -1.533  1.00  2.01           H  
ATOM    335  HZ  PHE A 197       6.535  -2.192  -1.466  1.00  2.33           H  
ATOM    336  N   MET A 198       9.637   2.841  -5.905  1.00  1.92           N  
ATOM    337  CA  MET A 198       9.886   4.178  -6.495  1.00  1.74           C  
ATOM    338  C   MET A 198       8.962   5.172  -5.813  1.00  2.19           C  
ATOM    339  O   MET A 198       7.803   4.886  -5.586  1.00  2.35           O  
ATOM    340  CB  MET A 198       9.605   4.145  -8.002  1.00  2.38           C  
ATOM    341  CG  MET A 198       8.177   3.668  -8.237  1.00  2.57           C  
ATOM    342  SD  MET A 198       7.685   3.291  -9.938  1.00  2.83           S  
ATOM    343  CE  MET A 198       8.696   4.548 -10.759  1.00  2.53           C  
ATOM    344  H   MET A 198       8.721   2.593  -5.643  1.00  2.70           H  
ATOM    345  HA  MET A 198      10.906   4.464  -6.289  1.00  2.62           H  
ATOM    346  HB2 MET A 198       9.729   5.136  -8.412  1.00  3.48           H  
ATOM    347  HB3 MET A 198      10.297   3.473  -8.486  1.00  3.13           H  
ATOM    348  HG2 MET A 198       8.026   2.780  -7.650  1.00  4.12           H  
ATOM    349  HG3 MET A 198       7.510   4.427  -7.861  1.00  3.82           H  
ATOM    350  HE1 MET A 198       8.467   5.519 -10.347  1.00  3.70           H  
ATOM    351  HE2 MET A 198       9.742   4.327 -10.603  1.00  2.08           H  
ATOM    352  HE3 MET A 198       8.481   4.546 -11.817  1.00  2.13           H  
ATOM    353  N   VAL A 199       9.489   6.321  -5.507  1.00  2.38           N  
ATOM    354  CA  VAL A 199       8.665   7.350  -4.829  1.00  2.69           C  
ATOM    355  C   VAL A 199       8.256   8.508  -5.733  1.00  2.38           C  
ATOM    356  O   VAL A 199       8.804   8.707  -6.798  1.00  2.07           O  
ATOM    357  CB  VAL A 199       9.525   7.866  -3.683  1.00  2.53           C  
ATOM    358  CG1 VAL A 199       8.881   9.094  -3.054  1.00  2.83           C  
ATOM    359  CG2 VAL A 199       9.632   6.747  -2.652  1.00  2.77           C  
ATOM    360  H   VAL A 199      10.423   6.507  -5.723  1.00  2.88           H  
ATOM    361  HA  VAL A 199       7.769   6.884  -4.438  1.00  2.54           H  
ATOM    362  HB  VAL A 199      10.508   8.118  -4.050  1.00  3.18           H  
ATOM    363 HG11 VAL A 199       7.828   8.917  -2.901  1.00  2.15           H  
ATOM    364 HG12 VAL A 199       9.350   9.304  -2.106  1.00  2.24           H  
ATOM    365 HG13 VAL A 199       9.009   9.943  -3.709  1.00  2.01           H  
ATOM    366 HG21 VAL A 199       9.890   5.820  -3.157  1.00  2.49           H  
ATOM    367 HG22 VAL A 199      10.394   6.984  -1.927  1.00  3.26           H  
ATOM    368 HG23 VAL A 199       8.682   6.625  -2.152  1.00  2.88           H  
ATOM    369  N   LYS A 200       7.281   9.245  -5.260  1.00  2.91           N  
ATOM    370  CA  LYS A 200       6.768  10.411  -6.028  1.00  2.59           C  
ATOM    371  C   LYS A 200       6.976  11.725  -5.267  1.00  3.46           C  
ATOM    372  O   LYS A 200       6.251  12.027  -4.339  1.00  3.96           O  
ATOM    373  CB  LYS A 200       5.259  10.208  -6.217  1.00  3.36           C  
ATOM    374  CG  LYS A 200       4.683   9.588  -4.936  1.00  3.64           C  
ATOM    375  CD  LYS A 200       3.254  10.088  -4.719  1.00  3.76           C  
ATOM    376  CE  LYS A 200       2.706   9.488  -3.421  1.00  2.99           C  
ATOM    377  NZ  LYS A 200       1.537  10.273  -2.935  1.00  3.04           N  
ATOM    378  H   LYS A 200       6.874   9.015  -4.398  1.00  2.98           H  
ATOM    379  HA  LYS A 200       7.273  10.466  -6.984  1.00  3.45           H  
ATOM    380  HB2 LYS A 200       4.785  11.157  -6.409  1.00  4.02           H  
ATOM    381  HB3 LYS A 200       5.083   9.546  -7.052  1.00  3.70           H  
ATOM    382  HG2 LYS A 200       4.681   8.513  -5.025  1.00  3.18           H  
ATOM    383  HG3 LYS A 200       5.294   9.870  -4.092  1.00  3.38           H  
ATOM    384  HD2 LYS A 200       3.252  11.166  -4.647  1.00  4.12           H  
ATOM    385  HD3 LYS A 200       2.631   9.786  -5.549  1.00  3.75           H  
ATOM    386  HE2 LYS A 200       2.396   8.469  -3.596  1.00  4.71           H  
ATOM    387  HE3 LYS A 200       3.477   9.495  -2.662  1.00  4.33           H  
ATOM    388  HZ1 LYS A 200       1.046  10.700  -3.746  1.00  3.75           H  
ATOM    389  HZ2 LYS A 200       0.884   9.646  -2.426  1.00  4.40           H  
ATOM    390  HZ3 LYS A 200       1.867  11.023  -2.295  1.00  3.62           H  
ATOM    391  N   ASP A 201       7.959  12.482  -5.675  1.00  4.50           N  
ATOM    392  CA  ASP A 201       8.225  13.780  -4.991  1.00  4.84           C  
ATOM    393  C   ASP A 201       8.532  13.595  -3.504  1.00  5.05           C  
ATOM    394  O   ASP A 201       7.789  12.955  -2.789  1.00  5.02           O  
ATOM    395  CB  ASP A 201       6.973  14.654  -5.123  1.00  6.29           C  
ATOM    396  CG  ASP A 201       7.372  16.032  -5.655  1.00  7.00           C  
ATOM    397  OD1 ASP A 201       7.509  16.126  -6.863  1.00  6.89           O  
ATOM    398  OD2 ASP A 201       7.516  16.912  -4.823  1.00  6.62           O  
ATOM    399  H   ASP A 201       8.519  12.198  -6.426  1.00  7.45           H  
ATOM    400  HA  ASP A 201       9.075  14.259  -5.465  1.00  7.07           H  
ATOM    401  HB2 ASP A 201       6.276  14.195  -5.808  1.00  6.61           H  
ATOM    402  HB3 ASP A 201       6.502  14.767  -4.158  1.00  5.69           H  
ATOM    403  N   LEU A 202       9.630  14.166  -3.075  1.00  5.83           N  
ATOM    404  CA  LEU A 202      10.033  14.055  -1.639  1.00  5.58           C  
ATOM    405  C   LEU A 202      11.352  14.799  -1.419  1.00  7.11           C  
ATOM    406  O   LEU A 202      11.422  15.752  -0.670  1.00  7.67           O  
ATOM    407  CB  LEU A 202      10.248  12.564  -1.285  1.00  7.81           C  
ATOM    408  CG  LEU A 202       9.532  12.184   0.028  1.00  8.34           C  
ATOM    409  CD1 LEU A 202       9.826  13.222   1.120  1.00  7.43           C  
ATOM    410  CD2 LEU A 202       8.018  12.085  -0.207  1.00  8.99           C  
ATOM    411  H   LEU A 202      10.192  14.670  -3.698  1.00  9.93           H  
ATOM    412  HA  LEU A 202       9.267  14.510  -1.026  1.00  9.64           H  
ATOM    413  HB2 LEU A 202       9.874  11.942  -2.083  1.00  9.71           H  
ATOM    414  HB3 LEU A 202      11.307  12.378  -1.173  1.00  9.88           H  
ATOM    415  HG  LEU A 202       9.897  11.223   0.356  1.00 10.20           H  
ATOM    416 HD11 LEU A 202      10.720  13.772   0.873  1.00  8.90           H  
ATOM    417 HD12 LEU A 202       8.998  13.909   1.209  1.00  8.91           H  
ATOM    418 HD13 LEU A 202       9.972  12.722   2.065  1.00  9.15           H  
ATOM    419 HD21 LEU A 202       7.820  11.405  -1.022  1.00  7.70           H  
ATOM    420 HD22 LEU A 202       7.537  11.713   0.685  1.00  8.92           H  
ATOM    421 HD23 LEU A 202       7.610  13.053  -0.448  1.00  8.65           H  
ATOM    422  N   SER A 203      12.371  14.335  -2.086  1.00  7.51           N  
ATOM    423  CA  SER A 203      13.711  14.971  -1.961  1.00  7.18           C  
ATOM    424  C   SER A 203      14.664  14.353  -2.979  1.00  8.29           C  
ATOM    425  O   SER A 203      15.524  15.013  -3.525  1.00  8.76           O  
ATOM    426  CB  SER A 203      14.248  14.704  -0.550  1.00  9.06           C  
ATOM    427  OG  SER A 203      13.608  15.682   0.256  1.00  9.67           O  
ATOM    428  H   SER A 203      12.253  13.560  -2.670  1.00  9.36           H  
ATOM    429  HA  SER A 203      13.621  16.035  -2.154  1.00  9.19           H  
ATOM    430  HB2 SER A 203      13.977  13.713  -0.219  1.00  7.98           H  
ATOM    431  HB3 SER A 203      15.320  14.834  -0.516  1.00  9.12           H  
ATOM    432  HG  SER A 203      12.764  15.324   0.541  1.00  8.40           H  
ATOM    433  N   ASN A 204      14.475  13.083  -3.204  1.00  7.50           N  
ATOM    434  CA  ASN A 204      15.326  12.350  -4.171  1.00  7.50           C  
ATOM    435  C   ASN A 204      14.661  11.026  -4.547  1.00  7.41           C  
ATOM    436  O   ASN A 204      15.238   9.967  -4.406  1.00  7.52           O  
ATOM    437  CB  ASN A 204      16.646  12.057  -3.485  1.00  8.73           C  
ATOM    438  CG  ASN A 204      17.543  11.245  -4.420  1.00  9.09           C  
ATOM    439  OD1 ASN A 204      17.697  11.564  -5.583  1.00  9.57           O  
ATOM    440  ND2 ASN A 204      18.154  10.190  -3.955  1.00  9.18           N  
ATOM    441  H   ASN A 204      13.764  12.608  -2.726  1.00  9.37           H  
ATOM    442  HA  ASN A 204      15.473  12.950  -5.060  1.00 10.08           H  
ATOM    443  HB2 ASN A 204      17.130  12.986  -3.237  1.00 10.84           H  
ATOM    444  HB3 ASN A 204      16.460  11.497  -2.586  1.00 10.26           H  
ATOM    445 HD21 ASN A 204      18.036   9.929  -3.018  1.00  6.34           H  
ATOM    446 HD22 ASN A 204      18.732   9.660  -4.542  1.00  6.88           H  
ATOM    447  N   PRO A 205      13.446  11.134  -5.022  1.00  5.83           N  
ATOM    448  CA  PRO A 205      12.649   9.971  -5.436  1.00  5.31           C  
ATOM    449  C   PRO A 205      13.332   9.124  -6.500  1.00  5.70           C  
ATOM    450  O   PRO A 205      14.462   9.367  -6.878  1.00  5.70           O  
ATOM    451  CB  PRO A 205      11.373  10.570  -6.041  1.00  6.12           C  
ATOM    452  CG  PRO A 205      11.520  12.109  -6.008  1.00  5.68           C  
ATOM    453  CD  PRO A 205      12.774  12.432  -5.202  1.00  6.54           C  
ATOM    454  HA  PRO A 205      12.414   9.366  -4.575  1.00  7.07           H  
ATOM    455  HB2 PRO A 205      11.257  10.231  -7.059  1.00  6.52           H  
ATOM    456  HB3 PRO A 205      10.515  10.268  -5.463  1.00  7.10           H  
ATOM    457  HG2 PRO A 205      11.627  12.492  -7.010  1.00  7.00           H  
ATOM    458  HG3 PRO A 205      10.658  12.552  -5.540  1.00  7.13           H  
ATOM    459  HD2 PRO A 205      13.403  13.117  -5.740  1.00  4.68           H  
ATOM    460  HD3 PRO A 205      12.502  12.841  -4.248  1.00  5.28           H  
ATOM    461  N   SER A 206      12.608   8.142  -6.956  1.00  4.04           N  
ATOM    462  CA  SER A 206      13.146   7.234  -8.003  1.00  4.08           C  
ATOM    463  C   SER A 206      14.139   6.226  -7.442  1.00  4.33           C  
ATOM    464  O   SER A 206      14.917   5.646  -8.172  1.00  4.97           O  
ATOM    465  CB  SER A 206      13.844   8.078  -9.074  1.00  5.21           C  
ATOM    466  OG  SER A 206      13.582   7.388 -10.286  1.00  5.99           O  
ATOM    467  H   SER A 206      11.700   8.001  -6.600  1.00  5.24           H  
ATOM    468  HA  SER A 206      12.317   6.684  -8.425  1.00  6.24           H  
ATOM    469  HB2 SER A 206      13.424   9.073  -9.111  1.00  3.96           H  
ATOM    470  HB3 SER A 206      14.908   8.125  -8.890  1.00  6.88           H  
ATOM    471  HG  SER A 206      13.522   6.452 -10.087  1.00  4.65           H  
ATOM    472  N   ARG A 207      14.095   6.035  -6.162  1.00  3.40           N  
ATOM    473  CA  ARG A 207      15.034   5.060  -5.547  1.00  3.57           C  
ATOM    474  C   ARG A 207      14.594   3.637  -5.867  1.00  3.29           C  
ATOM    475  O   ARG A 207      13.810   3.058  -5.142  1.00  3.73           O  
ATOM    476  CB  ARG A 207      15.022   5.229  -4.023  1.00  3.55           C  
ATOM    477  CG  ARG A 207      13.648   5.725  -3.566  1.00  3.75           C  
ATOM    478  CD  ARG A 207      13.711   7.244  -3.408  1.00  3.77           C  
ATOM    479  NE  ARG A 207      14.747   7.612  -2.393  1.00  3.76           N  
ATOM    480  CZ  ARG A 207      14.915   6.868  -1.334  1.00  4.67           C  
ATOM    481  NH1 ARG A 207      14.106   7.022  -0.322  1.00  3.96           N  
ATOM    482  NH2 ARG A 207      15.887   5.997  -1.322  1.00  3.43           N  
ATOM    483  H   ARG A 207      13.451   6.530  -5.613  1.00  3.50           H  
ATOM    484  HA  ARG A 207      16.028   5.228  -5.942  1.00  3.33           H  
ATOM    485  HB2 ARG A 207      15.237   4.281  -3.555  1.00  4.34           H  
ATOM    486  HB3 ARG A 207      15.778   5.941  -3.739  1.00  4.01           H  
ATOM    487  HG2 ARG A 207      12.892   5.465  -4.301  1.00  5.52           H  
ATOM    488  HG3 ARG A 207      13.389   5.265  -2.625  1.00  4.98           H  
ATOM    489  HD2 ARG A 207      13.977   7.687  -4.356  1.00  6.44           H  
ATOM    490  HD3 ARG A 207      12.750   7.617  -3.092  1.00  5.18           H  
ATOM    491  HE  ARG A 207      15.299   8.410  -2.523  1.00  5.80           H  
ATOM    492 HH11 ARG A 207      13.373   7.699  -0.367  1.00  5.71           H  
ATOM    493 HH12 ARG A 207      14.220   6.461   0.498  1.00  6.74           H  
ATOM    494 HH21 ARG A 207      16.488   5.906  -2.117  1.00  3.10           H  
ATOM    495 HH22 ARG A 207      16.030   5.418  -0.520  1.00  3.28           H  
ATOM    496  N   TYR A 208      15.102   3.088  -6.936  1.00  2.92           N  
ATOM    497  CA  TYR A 208      14.698   1.702  -7.288  1.00  3.17           C  
ATOM    498  C   TYR A 208      15.401   0.673  -6.407  1.00  2.82           C  
ATOM    499  O   TYR A 208      16.570   0.388  -6.587  1.00  2.67           O  
ATOM    500  CB  TYR A 208      15.077   1.413  -8.736  1.00  3.08           C  
ATOM    501  CG  TYR A 208      14.023   2.004  -9.676  1.00  3.11           C  
ATOM    502  CD1 TYR A 208      12.727   1.527  -9.665  1.00  3.31           C  
ATOM    503  CD2 TYR A 208      14.357   3.006 -10.562  1.00  3.06           C  
ATOM    504  CE1 TYR A 208      11.782   2.041 -10.527  1.00  2.86           C  
ATOM    505  CE2 TYR A 208      13.411   3.521 -11.425  1.00  2.93           C  
ATOM    506  CZ  TYR A 208      12.117   3.042 -11.416  1.00  3.53           C  
ATOM    507  OH  TYR A 208      11.175   3.550 -12.287  1.00  3.89           O  
ATOM    508  H   TYR A 208      15.738   3.581  -7.496  1.00  2.86           H  
ATOM    509  HA  TYR A 208      13.628   1.606  -7.157  1.00  2.85           H  
ATOM    510  HB2 TYR A 208      16.044   1.839  -8.960  1.00  4.09           H  
ATOM    511  HB3 TYR A 208      15.111   0.343  -8.878  1.00  3.62           H  
ATOM    512  HD1 TYR A 208      12.451   0.744  -8.976  1.00  3.21           H  
ATOM    513  HD2 TYR A 208      15.366   3.392 -10.582  1.00  3.36           H  
ATOM    514  HE1 TYR A 208      10.771   1.658 -10.506  1.00  3.59           H  
ATOM    515  HE2 TYR A 208      13.686   4.305 -12.113  1.00  2.86           H  
ATOM    516  HH  TYR A 208      10.798   2.815 -12.778  1.00  3.18           H  
ATOM    517  N   LEU A 209      14.667   0.140  -5.470  1.00  2.69           N  
ATOM    518  CA  LEU A 209      15.245  -0.879  -4.552  1.00  2.64           C  
ATOM    519  C   LEU A 209      14.244  -2.015  -4.420  1.00  2.72           C  
ATOM    520  O   LEU A 209      13.062  -1.773  -4.274  1.00  2.95           O  
ATOM    521  CB  LEU A 209      15.492  -0.227  -3.183  1.00  2.71           C  
ATOM    522  CG  LEU A 209      16.131  -1.210  -2.173  1.00  2.56           C  
ATOM    523  CD1 LEU A 209      15.086  -2.213  -1.643  1.00  2.98           C  
ATOM    524  CD2 LEU A 209      17.313  -1.955  -2.821  1.00  2.77           C  
ATOM    525  H   LEU A 209      13.731   0.410  -5.375  1.00  2.82           H  
ATOM    526  HA  LEU A 209      16.159  -1.257  -4.991  1.00  2.80           H  
ATOM    527  HB2 LEU A 209      16.154   0.610  -3.316  1.00  3.39           H  
ATOM    528  HB3 LEU A 209      14.557   0.135  -2.795  1.00  3.09           H  
ATOM    529  HG  LEU A 209      16.509  -0.640  -1.337  1.00  3.56           H  
ATOM    530 HD11 LEU A 209      14.087  -1.863  -1.848  1.00  3.30           H  
ATOM    531 HD12 LEU A 209      15.223  -3.174  -2.102  1.00  3.54           H  
ATOM    532 HD13 LEU A 209      15.205  -2.320  -0.575  1.00  3.37           H  
ATOM    533 HD21 LEU A 209      17.896  -1.263  -3.413  1.00  2.92           H  
ATOM    534 HD22 LEU A 209      17.943  -2.375  -2.051  1.00  2.67           H  
ATOM    535 HD23 LEU A 209      16.960  -2.749  -3.460  1.00  3.47           H  
ATOM    536  N   CYS A 210      14.736  -3.220  -4.446  1.00  2.64           N  
ATOM    537  CA  CYS A 210      13.816  -4.391  -4.331  1.00  2.97           C  
ATOM    538  C   CYS A 210      14.018  -5.240  -3.080  1.00  2.63           C  
ATOM    539  O   CYS A 210      15.122  -5.608  -2.733  1.00  2.53           O  
ATOM    540  CB  CYS A 210      14.047  -5.268  -5.564  1.00  3.32           C  
ATOM    541  SG  CYS A 210      13.857  -4.465  -7.175  1.00  3.44           S  
ATOM    542  H   CYS A 210      15.699  -3.348  -4.525  1.00  2.61           H  
ATOM    543  HA  CYS A 210      12.805  -4.033  -4.327  1.00  2.83           H  
ATOM    544  HB2 CYS A 210      15.050  -5.675  -5.512  1.00  3.46           H  
ATOM    545  HB3 CYS A 210      13.354  -6.096  -5.526  1.00  2.92           H  
ATOM    546  N   LYS A 211      12.915  -5.528  -2.431  1.00  2.49           N  
ATOM    547  CA  LYS A 211      12.961  -6.352  -1.200  1.00  2.50           C  
ATOM    548  C   LYS A 211      12.877  -7.814  -1.583  1.00  2.52           C  
ATOM    549  O   LYS A 211      11.866  -8.252  -2.090  1.00  2.55           O  
ATOM    550  CB  LYS A 211      11.721  -6.040  -0.349  1.00  2.38           C  
ATOM    551  CG  LYS A 211      12.063  -6.249   1.125  1.00  2.45           C  
ATOM    552  CD  LYS A 211      12.639  -4.953   1.703  1.00  2.43           C  
ATOM    553  CE  LYS A 211      12.990  -5.173   3.176  1.00  2.52           C  
ATOM    554  NZ  LYS A 211      13.857  -6.373   3.333  1.00  2.95           N  
ATOM    555  H   LYS A 211      12.055  -5.194  -2.755  1.00  2.65           H  
ATOM    556  HA  LYS A 211      13.881  -6.161  -0.659  1.00  2.70           H  
ATOM    557  HB2 LYS A 211      11.412  -5.015  -0.507  1.00  2.91           H  
ATOM    558  HB3 LYS A 211      10.907  -6.715  -0.633  1.00  2.94           H  
ATOM    559  HG2 LYS A 211      11.171  -6.522   1.666  1.00  3.60           H  
ATOM    560  HG3 LYS A 211      12.790  -7.040   1.216  1.00  3.26           H  
ATOM    561  HD2 LYS A 211      13.528  -4.674   1.156  1.00  4.80           H  
ATOM    562  HD3 LYS A 211      11.909  -4.163   1.618  1.00  3.69           H  
ATOM    563  HE2 LYS A 211      13.512  -4.307   3.558  1.00  5.32           H  
ATOM    564  HE3 LYS A 211      12.083  -5.316   3.745  1.00  5.66           H  
ATOM    565  HZ1 LYS A 211      14.623  -6.341   2.629  1.00  2.69           H  
ATOM    566  HZ2 LYS A 211      14.267  -6.382   4.290  1.00  5.19           H  
ATOM    567  HZ3 LYS A 211      13.290  -7.232   3.190  1.00  3.21           H  
ATOM    568  N   CYS A 212      13.906  -8.564  -1.338  1.00  2.65           N  
ATOM    569  CA  CYS A 212      13.797  -9.983  -1.721  1.00  3.10           C  
ATOM    570  C   CYS A 212      12.866 -10.693  -0.767  1.00  2.73           C  
ATOM    571  O   CYS A 212      13.186 -10.995   0.366  1.00  2.77           O  
ATOM    572  CB  CYS A 212      15.173 -10.630  -1.739  1.00  3.08           C  
ATOM    573  SG  CYS A 212      16.196 -10.333  -3.210  1.00  3.00           S  
ATOM    574  H   CYS A 212      14.717  -8.206  -0.921  1.00  2.73           H  
ATOM    575  HA  CYS A 212      13.336 -10.025  -2.698  1.00  2.87           H  
ATOM    576  HB2 CYS A 212      15.722 -10.282  -0.877  1.00  3.26           H  
ATOM    577  HB3 CYS A 212      15.038 -11.693  -1.638  1.00  2.97           H  
ATOM    578  N   GLN A 213      11.718 -10.930  -1.303  1.00  2.68           N  
ATOM    579  CA  GLN A 213      10.630 -11.609  -0.574  1.00  2.70           C  
ATOM    580  C   GLN A 213      11.012 -13.011  -0.094  1.00  2.70           C  
ATOM    581  O   GLN A 213      11.855 -13.660  -0.681  1.00  2.66           O  
ATOM    582  CB  GLN A 213       9.483 -11.697  -1.588  1.00  2.60           C  
ATOM    583  CG  GLN A 213       9.195 -10.281  -2.055  1.00  2.68           C  
ATOM    584  CD  GLN A 213       7.750 -10.196  -2.552  1.00  2.66           C  
ATOM    585  OE1 GLN A 213       6.819 -10.112  -1.778  1.00  2.49           O  
ATOM    586  NE2 GLN A 213       7.520 -10.214  -3.836  1.00  2.62           N  
ATOM    587  H   GLN A 213      11.574 -10.665  -2.232  1.00  2.52           H  
ATOM    588  HA  GLN A 213      10.358 -10.987   0.264  1.00  2.60           H  
ATOM    589  HB2 GLN A 213       9.790 -12.296  -2.439  1.00  3.28           H  
ATOM    590  HB3 GLN A 213       8.603 -12.128  -1.150  1.00  3.19           H  
ATOM    591  HG2 GLN A 213       9.345  -9.583  -1.230  1.00  3.30           H  
ATOM    592  HG3 GLN A 213       9.872 -10.034  -2.859  1.00  4.03           H  
ATOM    593 HE21 GLN A 213       8.268 -10.281  -4.466  1.00  2.91           H  
ATOM    594 HE22 GLN A 213       6.600 -10.160  -4.172  1.00  3.02           H  
ATOM    595  N   PRO A 214      10.376 -13.459   0.976  1.00  2.99           N  
ATOM    596  CA  PRO A 214      10.655 -14.788   1.525  1.00  3.23           C  
ATOM    597  C   PRO A 214      10.706 -15.820   0.407  1.00  3.34           C  
ATOM    598  O   PRO A 214       9.690 -16.270  -0.084  1.00  3.31           O  
ATOM    599  CB  PRO A 214       9.479 -15.068   2.478  1.00  3.46           C  
ATOM    600  CG  PRO A 214       8.670 -13.753   2.618  1.00  3.39           C  
ATOM    601  CD  PRO A 214       9.327 -12.707   1.704  1.00  3.09           C  
ATOM    602  HA  PRO A 214      11.601 -14.772   2.057  1.00  3.12           H  
ATOM    603  HB2 PRO A 214       8.851 -15.846   2.072  1.00  2.90           H  
ATOM    604  HB3 PRO A 214       9.853 -15.374   3.444  1.00  3.06           H  
ATOM    605  HG2 PRO A 214       7.645 -13.915   2.314  1.00  2.87           H  
ATOM    606  HG3 PRO A 214       8.693 -13.413   3.642  1.00  2.78           H  
ATOM    607  HD2 PRO A 214       8.608 -12.286   1.020  1.00  3.28           H  
ATOM    608  HD3 PRO A 214       9.779 -11.923   2.294  1.00  3.29           H  
ATOM    609  N   GLY A 215      11.904 -16.167   0.031  1.00  3.37           N  
ATOM    610  CA  GLY A 215      12.085 -17.165  -1.056  1.00  3.44           C  
ATOM    611  C   GLY A 215      13.157 -16.669  -2.027  1.00  3.48           C  
ATOM    612  O   GLY A 215      13.400 -17.273  -3.052  1.00  3.40           O  
ATOM    613  H   GLY A 215      12.685 -15.781   0.478  1.00  3.68           H  
ATOM    614  HA2 GLY A 215      12.398 -18.107  -0.630  1.00  3.68           H  
ATOM    615  HA3 GLY A 215      11.154 -17.300  -1.586  1.00  3.51           H  
ATOM    616  N   PHE A 216      13.779 -15.565  -1.677  1.00  3.43           N  
ATOM    617  CA  PHE A 216      14.841 -15.001  -2.551  1.00  3.38           C  
ATOM    618  C   PHE A 216      16.039 -14.476  -1.756  1.00  3.49           C  
ATOM    619  O   PHE A 216      15.933 -14.155  -0.590  1.00  3.63           O  
ATOM    620  CB  PHE A 216      14.240 -13.813  -3.290  1.00  3.42           C  
ATOM    621  CG  PHE A 216      13.384 -14.314  -4.453  1.00  3.69           C  
ATOM    622  CD1 PHE A 216      13.964 -14.891  -5.583  1.00  3.39           C  
ATOM    623  CD2 PHE A 216      12.003 -14.266  -4.354  1.00  3.26           C  
ATOM    624  CE1 PHE A 216      13.167 -15.425  -6.572  1.00  3.50           C  
ATOM    625  CE2 PHE A 216      11.212 -14.798  -5.352  1.00  3.72           C  
ATOM    626  CZ  PHE A 216      11.794 -15.376  -6.460  1.00  3.08           C  
ATOM    627  H   PHE A 216      13.515 -15.090  -0.867  1.00  3.00           H  
ATOM    628  HA  PHE A 216      15.183 -15.759  -3.247  1.00  3.55           H  
ATOM    629  HB2 PHE A 216      13.620 -13.247  -2.614  1.00  3.17           H  
ATOM    630  HB3 PHE A 216      15.030 -13.189  -3.646  1.00  3.79           H  
ATOM    631  HD1 PHE A 216      15.043 -14.867  -5.725  1.00  3.13           H  
ATOM    632  HD2 PHE A 216      11.539 -13.784  -3.492  1.00  3.39           H  
ATOM    633  HE1 PHE A 216      13.625 -15.915  -7.418  1.00  3.50           H  
ATOM    634  HE2 PHE A 216      10.136 -14.761  -5.267  1.00  3.50           H  
ATOM    635  HZ  PHE A 216      11.174 -15.791  -7.241  1.00  3.48           H  
ATOM    636  N   THR A 217      17.161 -14.405  -2.425  1.00  3.60           N  
ATOM    637  CA  THR A 217      18.403 -13.908  -1.772  1.00  3.69           C  
ATOM    638  C   THR A 217      19.457 -13.601  -2.831  1.00  3.65           C  
ATOM    639  O   THR A 217      19.136 -13.328  -3.971  1.00  3.58           O  
ATOM    640  CB  THR A 217      18.964 -14.998  -0.859  1.00  3.81           C  
ATOM    641  OG1 THR A 217      20.039 -14.399  -0.160  1.00  3.79           O  
ATOM    642  CG2 THR A 217      19.607 -16.117  -1.690  1.00  3.91           C  
ATOM    643  H   THR A 217      17.184 -14.681  -3.365  1.00  4.68           H  
ATOM    644  HA  THR A 217      18.175 -13.014  -1.213  1.00  4.01           H  
ATOM    645  HB  THR A 217      18.224 -15.355  -0.170  1.00  4.16           H  
ATOM    646  HG1 THR A 217      19.885 -13.451  -0.133  1.00  4.10           H  
ATOM    647 HG21 THR A 217      19.121 -16.175  -2.658  1.00  3.82           H  
ATOM    648 HG22 THR A 217      20.660 -15.920  -1.828  1.00  3.78           H  
ATOM    649 HG23 THR A 217      19.491 -17.058  -1.178  1.00  3.99           H  
ATOM    650  N   GLY A 218      20.693 -13.652  -2.429  1.00  3.96           N  
ATOM    651  CA  GLY A 218      21.794 -13.375  -3.387  1.00  4.01           C  
ATOM    652  C   GLY A 218      22.070 -11.882  -3.565  1.00  4.18           C  
ATOM    653  O   GLY A 218      23.156 -11.421  -3.275  1.00  4.26           O  
ATOM    654  H   GLY A 218      20.895 -13.879  -1.501  1.00  4.37           H  
ATOM    655  HA2 GLY A 218      22.691 -13.857  -3.030  1.00  4.38           H  
ATOM    656  HA3 GLY A 218      21.531 -13.798  -4.345  1.00  4.11           H  
ATOM    657  N   ALA A 219      21.095 -11.150  -4.029  1.00  3.81           N  
ATOM    658  CA  ALA A 219      21.332  -9.691  -4.222  1.00  3.73           C  
ATOM    659  C   ALA A 219      20.072  -8.971  -4.590  1.00  3.77           C  
ATOM    660  O   ALA A 219      19.572  -8.140  -3.858  1.00  3.82           O  
ATOM    661  CB  ALA A 219      22.297  -9.536  -5.400  1.00  4.02           C  
ATOM    662  H   ALA A 219      20.214 -11.553  -4.245  1.00  4.04           H  
ATOM    663  HA  ALA A 219      21.738  -9.243  -3.341  1.00  4.09           H  
ATOM    664  HB1 ALA A 219      23.205 -10.084  -5.204  1.00  3.63           H  
ATOM    665  HB2 ALA A 219      21.832  -9.923  -6.297  1.00  3.54           H  
ATOM    666  HB3 ALA A 219      22.533  -8.493  -5.544  1.00  4.32           H  
ATOM    667  N   ARG A 220      19.597  -9.321  -5.728  1.00  3.60           N  
ATOM    668  CA  ARG A 220      18.379  -8.711  -6.239  1.00  3.95           C  
ATOM    669  C   ARG A 220      17.330  -9.770  -6.423  1.00  3.45           C  
ATOM    670  O   ARG A 220      16.385  -9.600  -7.159  1.00  3.41           O  
ATOM    671  CB  ARG A 220      18.776  -8.066  -7.538  1.00  3.57           C  
ATOM    672  CG  ARG A 220      19.899  -7.079  -7.188  1.00  3.53           C  
ATOM    673  CD  ARG A 220      20.397  -6.449  -8.467  1.00  3.69           C  
ATOM    674  NE  ARG A 220      21.861  -6.691  -8.588  1.00  3.78           N  
ATOM    675  CZ  ARG A 220      22.410  -6.722  -9.771  1.00  4.05           C  
ATOM    676  NH1 ARG A 220      22.276  -7.796 -10.499  1.00  3.78           N  
ATOM    677  NH2 ARG A 220      23.074  -5.678 -10.186  1.00  3.85           N  
ATOM    678  H   ARG A 220      20.053 -10.008  -6.256  1.00  3.78           H  
ATOM    679  HA  ARG A 220      18.025  -7.968  -5.551  1.00  3.88           H  
ATOM    680  HB2 ARG A 220      19.135  -8.814  -8.229  1.00  4.56           H  
ATOM    681  HB3 ARG A 220      17.937  -7.544  -7.964  1.00  4.19           H  
ATOM    682  HG2 ARG A 220      19.513  -6.312  -6.533  1.00  6.21           H  
ATOM    683  HG3 ARG A 220      20.719  -7.592  -6.681  1.00  4.99           H  
ATOM    684  HD2 ARG A 220      19.886  -6.896  -9.302  1.00  7.01           H  
ATOM    685  HD3 ARG A 220      20.201  -5.391  -8.444  1.00  6.59           H  
ATOM    686  HE  ARG A 220      22.404  -6.834  -7.787  1.00  5.39           H  
ATOM    687 HH11 ARG A 220      21.759  -8.577 -10.147  1.00  5.72           H  
ATOM    688 HH12 ARG A 220      22.690  -7.838 -11.408  1.00  6.08           H  
ATOM    689 HH21 ARG A 220      23.155  -4.872  -9.600  1.00  3.37           H  
ATOM    690 HH22 ARG A 220      23.501  -5.685 -11.090  1.00  3.33           H  
ATOM    691  N   CYS A 221      17.576 -10.860  -5.738  1.00  3.44           N  
ATOM    692  CA  CYS A 221      16.654 -12.026  -5.778  1.00  3.55           C  
ATOM    693  C   CYS A 221      16.893 -12.887  -6.988  1.00  3.44           C  
ATOM    694  O   CYS A 221      15.982 -13.501  -7.505  1.00  3.48           O  
ATOM    695  CB  CYS A 221      15.214 -11.502  -5.814  1.00  3.39           C  
ATOM    696  SG  CYS A 221      14.880 -10.094  -4.740  1.00  3.34           S  
ATOM    697  H   CYS A 221      18.406 -10.913  -5.208  1.00  3.59           H  
ATOM    698  HA  CYS A 221      16.838 -12.617  -4.890  1.00  3.81           H  
ATOM    699  HB2 CYS A 221      14.967 -11.226  -6.826  1.00  3.25           H  
ATOM    700  HB3 CYS A 221      14.544 -12.296  -5.549  1.00  3.34           H  
ATOM    701  N   THR A 222      18.115 -12.946  -7.398  1.00  3.70           N  
ATOM    702  CA  THR A 222      18.426 -13.764  -8.577  1.00  3.80           C  
ATOM    703  C   THR A 222      18.800 -15.194  -8.193  1.00  3.86           C  
ATOM    704  O   THR A 222      19.280 -15.949  -9.016  1.00  3.85           O  
ATOM    705  CB  THR A 222      19.600 -13.097  -9.298  1.00  4.03           C  
ATOM    706  OG1 THR A 222      20.763 -13.564  -8.637  1.00  4.19           O  
ATOM    707  CG2 THR A 222      19.589 -11.580  -9.043  1.00  4.25           C  
ATOM    708  H   THR A 222      18.822 -12.453  -6.931  1.00  4.96           H  
ATOM    709  HA  THR A 222      17.544 -13.790  -9.207  1.00  3.93           H  
ATOM    710  HB  THR A 222      19.623 -13.347 -10.351  1.00  4.18           H  
ATOM    711  HG1 THR A 222      20.606 -13.519  -7.692  1.00  4.03           H  
ATOM    712 HG21 THR A 222      18.616 -11.183  -9.279  1.00  4.36           H  
ATOM    713 HG22 THR A 222      19.810 -11.374  -8.002  1.00  4.03           H  
ATOM    714 HG23 THR A 222      20.329 -11.098  -9.663  1.00  3.98           H  
ATOM    715  N   GLU A 223      18.578 -15.540  -6.952  1.00  3.96           N  
ATOM    716  CA  GLU A 223      18.915 -16.917  -6.507  1.00  3.97           C  
ATOM    717  C   GLU A 223      17.848 -17.444  -5.554  1.00  4.18           C  
ATOM    718  O   GLU A 223      17.839 -17.114  -4.386  1.00  4.41           O  
ATOM    719  CB  GLU A 223      20.259 -16.879  -5.774  1.00  4.31           C  
ATOM    720  CG  GLU A 223      21.181 -15.875  -6.468  1.00  4.66           C  
ATOM    721  CD  GLU A 223      22.594 -16.004  -5.895  1.00  4.24           C  
ATOM    722  OE1 GLU A 223      23.033 -17.136  -5.786  1.00  4.93           O  
ATOM    723  OE2 GLU A 223      23.155 -14.962  -5.598  1.00  4.51           O  
ATOM    724  H   GLU A 223      18.203 -14.897  -6.314  1.00  4.68           H  
ATOM    725  HA  GLU A 223      18.962 -17.569  -7.373  1.00  5.23           H  
ATOM    726  HB2 GLU A 223      20.105 -16.583  -4.749  1.00  5.72           H  
ATOM    727  HB3 GLU A 223      20.708 -17.860  -5.797  1.00  5.96           H  
ATOM    728  HG2 GLU A 223      21.206 -16.074  -7.529  1.00  4.52           H  
ATOM    729  HG3 GLU A 223      20.819 -14.872  -6.304  1.00  4.14           H  
ATOM    730  N   ASN A 224      16.965 -18.249  -6.072  1.00  4.13           N  
ATOM    731  CA  ASN A 224      15.894 -18.804  -5.205  1.00  4.53           C  
ATOM    732  C   ASN A 224      16.514 -19.556  -4.025  1.00  4.03           C  
ATOM    733  O   ASN A 224      16.690 -20.756  -4.084  1.00  3.82           O  
ATOM    734  CB  ASN A 224      15.054 -19.778  -6.039  1.00  4.24           C  
ATOM    735  CG  ASN A 224      15.983 -20.659  -6.875  1.00  4.63           C  
ATOM    736  OD1 ASN A 224      17.065 -21.018  -6.453  1.00  4.81           O  
ATOM    737  ND2 ASN A 224      15.601 -21.029  -8.067  1.00  4.98           N  
ATOM    738  H   ASN A 224      17.011 -18.490  -7.019  1.00  5.89           H  
ATOM    739  HA  ASN A 224      15.282 -17.985  -4.833  1.00  5.64           H  
ATOM    740  HB2 ASN A 224      14.461 -20.402  -5.387  1.00  6.22           H  
ATOM    741  HB3 ASN A 224      14.398 -19.224  -6.696  1.00  5.82           H  
ATOM    742 HD21 ASN A 224      14.729 -20.743  -8.413  1.00  4.16           H  
ATOM    743 HD22 ASN A 224      16.185 -21.593  -8.615  1.00  4.58           H  
ATOM    744  N   VAL A 225      16.838 -18.812  -2.990  1.00  4.10           N  
ATOM    745  CA  VAL A 225      17.456 -19.391  -1.757  1.00  4.08           C  
ATOM    746  C   VAL A 225      17.390 -20.924  -1.672  1.00  4.29           C  
ATOM    747  O   VAL A 225      16.486 -21.475  -1.076  1.00  4.42           O  
ATOM    748  CB  VAL A 225      16.710 -18.814  -0.561  1.00  4.16           C  
ATOM    749  CG1 VAL A 225      17.607 -18.945   0.665  1.00  4.17           C  
ATOM    750  CG2 VAL A 225      16.430 -17.340  -0.830  1.00  4.46           C  
ATOM    751  H   VAL A 225      16.669 -17.850  -3.021  1.00  4.57           H  
ATOM    752  HA  VAL A 225      18.487 -19.075  -1.712  1.00  4.83           H  
ATOM    753  HB  VAL A 225      15.782 -19.345  -0.404  1.00  4.35           H  
ATOM    754 HG11 VAL A 225      18.213 -19.834   0.572  1.00  3.89           H  
ATOM    755 HG12 VAL A 225      18.254 -18.084   0.732  1.00  3.96           H  
ATOM    756 HG13 VAL A 225      17.003 -19.013   1.555  1.00  3.95           H  
ATOM    757 HG21 VAL A 225      17.181 -16.943  -1.489  1.00  4.59           H  
ATOM    758 HG22 VAL A 225      15.474 -17.241  -1.295  1.00  4.16           H  
ATOM    759 HG23 VAL A 225      16.432 -16.787   0.097  1.00  4.90           H  
ATOM    760  N   PRO A 226      18.352 -21.585  -2.280  1.00  4.82           N  
ATOM    761  CA  PRO A 226      18.409 -23.053  -2.272  1.00  5.11           C  
ATOM    762  C   PRO A 226      18.932 -23.549  -0.915  1.00  5.16           C  
ATOM    763  O   PRO A 226      19.846 -24.345  -0.838  1.00  5.56           O  
ATOM    764  CB  PRO A 226      19.405 -23.396  -3.405  1.00  5.59           C  
ATOM    765  CG  PRO A 226      20.068 -22.071  -3.859  1.00  5.95           C  
ATOM    766  CD  PRO A 226      19.425 -20.934  -3.055  1.00  5.71           C  
ATOM    767  HA  PRO A 226      17.424 -23.461  -2.469  1.00  5.91           H  
ATOM    768  HB2 PRO A 226      20.159 -24.082  -3.056  1.00  5.15           H  
ATOM    769  HB3 PRO A 226      18.874 -23.842  -4.234  1.00  6.14           H  
ATOM    770  HG2 PRO A 226      21.131 -22.105  -3.666  1.00  5.08           H  
ATOM    771  HG3 PRO A 226      19.897 -21.918  -4.915  1.00  5.29           H  
ATOM    772  HD2 PRO A 226      20.148 -20.493  -2.384  1.00  5.66           H  
ATOM    773  HD3 PRO A 226      19.012 -20.182  -3.709  1.00  6.11           H  
ATOM    774  N   MET A 227      18.326 -23.049   0.133  1.00  6.15           N  
ATOM    775  CA  MET A 227      18.739 -23.446   1.513  1.00  6.25           C  
ATOM    776  C   MET A 227      19.198 -24.901   1.584  1.00  6.89           C  
ATOM    777  O   MET A 227      18.401 -25.814   1.506  1.00  7.29           O  
ATOM    778  CB  MET A 227      17.533 -23.271   2.440  1.00  7.25           C  
ATOM    779  CG  MET A 227      18.022 -22.813   3.816  1.00  7.17           C  
ATOM    780  SD  MET A 227      16.824 -22.825   5.171  1.00  7.36           S  
ATOM    781  CE  MET A 227      17.880 -22.039   6.415  1.00  8.28           C  
ATOM    782  H   MET A 227      17.594 -22.408   0.012  1.00  8.39           H  
ATOM    783  HA  MET A 227      19.558 -22.807   1.829  1.00  8.60           H  
ATOM    784  HB2 MET A 227      16.862 -22.531   2.030  1.00 11.17           H  
ATOM    785  HB3 MET A 227      17.008 -24.209   2.536  1.00  9.52           H  
ATOM    786  HG2 MET A 227      18.850 -23.444   4.106  1.00 11.85           H  
ATOM    787  HG3 MET A 227      18.399 -21.806   3.721  1.00 11.58           H  
ATOM    788  HE1 MET A 227      18.881 -22.439   6.342  1.00 11.36           H  
ATOM    789  HE2 MET A 227      17.905 -20.974   6.243  1.00  7.05           H  
ATOM    790  HE3 MET A 227      17.484 -22.236   7.400  1.00  7.20           H  
ATOM    791  N   LYS A 228      20.484 -25.078   1.736  1.00  7.97           N  
ATOM    792  CA  LYS A 228      21.041 -26.455   1.820  1.00  8.26           C  
ATOM    793  C   LYS A 228      22.141 -26.510   2.881  1.00  8.66           C  
ATOM    794  O   LYS A 228      23.252 -26.922   2.611  1.00  8.47           O  
ATOM    795  CB  LYS A 228      21.649 -26.814   0.457  1.00  8.75           C  
ATOM    796  CG  LYS A 228      20.532 -27.230  -0.505  1.00  9.75           C  
ATOM    797  CD  LYS A 228      20.225 -28.718  -0.314  1.00  9.03           C  
ATOM    798  CE  LYS A 228      21.048 -29.533  -1.314  1.00  8.15           C  
ATOM    799  NZ  LYS A 228      22.439 -29.005  -1.402  1.00  7.99           N  
ATOM    800  H   LYS A 228      21.082 -24.305   1.796  1.00  8.31           H  
ATOM    801  HA  LYS A 228      20.250 -27.145   2.090  1.00  8.71           H  
ATOM    802  HB2 LYS A 228      22.170 -25.957   0.056  1.00  9.17           H  
ATOM    803  HB3 LYS A 228      22.349 -27.628   0.573  1.00  9.10           H  
ATOM    804  HG2 LYS A 228      19.645 -26.650  -0.304  1.00  9.16           H  
ATOM    805  HG3 LYS A 228      20.846 -27.054  -1.523  1.00  8.92           H  
ATOM    806  HD2 LYS A 228      20.477 -29.016   0.693  1.00  9.16           H  
ATOM    807  HD3 LYS A 228      19.173 -28.894  -0.482  1.00  9.53           H  
ATOM    808  HE2 LYS A 228      21.082 -30.565  -0.998  1.00  9.18           H  
ATOM    809  HE3 LYS A 228      20.587 -29.479  -2.289  1.00  9.33           H  
ATOM    810  HZ1 LYS A 228      22.414 -28.011  -1.706  1.00  9.98           H  
ATOM    811  HZ2 LYS A 228      22.894 -29.070  -0.468  1.00  9.50           H  
ATOM    812  HZ3 LYS A 228      22.980 -29.566  -2.090  1.00 10.84           H  
ATOM    813  N   VAL A 229      21.809 -26.092   4.072  1.00 10.49           N  
ATOM    814  CA  VAL A 229      22.823 -26.112   5.160  1.00 10.19           C  
ATOM    815  C   VAL A 229      22.170 -26.376   6.517  1.00 11.81           C  
ATOM    816  O   VAL A 229      20.962 -26.462   6.621  1.00 12.14           O  
ATOM    817  CB  VAL A 229      23.506 -24.736   5.190  1.00 12.53           C  
ATOM    818  CG1 VAL A 229      22.481 -23.662   5.580  1.00 12.51           C  
ATOM    819  CG2 VAL A 229      24.659 -24.747   6.203  1.00 12.64           C  
ATOM    820  H   VAL A 229      20.901 -25.768   4.248  1.00 12.83           H  
ATOM    821  HA  VAL A 229      23.546 -26.897   4.956  1.00 13.10           H  
ATOM    822  HB  VAL A 229      23.895 -24.512   4.210  1.00 12.38           H  
ATOM    823 HG11 VAL A 229      21.615 -23.737   4.939  1.00 13.98           H  
ATOM    824 HG12 VAL A 229      22.173 -23.795   6.606  1.00 14.04           H  
ATOM    825 HG13 VAL A 229      22.921 -22.683   5.467  1.00 13.72           H  
ATOM    826 HG21 VAL A 229      25.124 -25.721   6.216  1.00 14.24           H  
ATOM    827 HG22 VAL A 229      25.395 -24.008   5.922  1.00 12.24           H  
ATOM    828 HG23 VAL A 229      24.288 -24.517   7.190  1.00 12.43           H  
ATOM    829  N   GLN A 230      22.988 -26.503   7.526  1.00 13.40           N  
ATOM    830  CA  GLN A 230      22.449 -26.760   8.887  1.00 13.72           C  
ATOM    831  C   GLN A 230      21.230 -25.880   9.162  1.00 14.27           C  
ATOM    832  O   GLN A 230      21.131 -24.782   8.651  1.00 14.22           O  
ATOM    833  CB  GLN A 230      23.565 -26.431   9.894  1.00 15.47           C  
ATOM    834  CG  GLN A 230      22.970 -26.198  11.288  1.00 15.80           C  
ATOM    835  CD  GLN A 230      22.531 -24.737  11.448  1.00 15.87           C  
ATOM    836  OE1 GLN A 230      22.160 -24.309  12.522  1.00 16.03           O  
ATOM    837  NE2 GLN A 230      22.555 -23.939  10.415  1.00 16.29           N  
ATOM    838  H   GLN A 230      23.955 -26.428   7.387  1.00 16.18           H  
ATOM    839  HA  GLN A 230      22.157 -27.802   8.960  1.00 16.50           H  
ATOM    840  HB2 GLN A 230      24.258 -27.257   9.937  1.00 16.15           H  
ATOM    841  HB3 GLN A 230      24.098 -25.549   9.572  1.00 17.45           H  
ATOM    842  HG2 GLN A 230      22.120 -26.846  11.437  1.00 16.67           H  
ATOM    843  HG3 GLN A 230      23.716 -26.421  12.034  1.00 15.55           H  
ATOM    844 HE21 GLN A 230      22.851 -24.273   9.544  1.00 14.47           H  
ATOM    845 HE22 GLN A 230      22.277 -23.004  10.513  1.00 14.32           H  
ATOM    846  N   ASN A 231      20.321 -26.385   9.958  1.00 15.14           N  
ATOM    847  CA  ASN A 231      19.098 -25.600  10.283  1.00 15.47           C  
ATOM    848  C   ASN A 231      18.808 -25.629  11.783  1.00 15.70           C  
ATOM    849  O   ASN A 231      18.685 -24.597  12.412  1.00 15.77           O  
ATOM    850  CB  ASN A 231      17.911 -26.229   9.543  1.00 16.02           C  
ATOM    851  CG  ASN A 231      18.276 -26.416   8.070  1.00 16.37           C  
ATOM    852  OD1 ASN A 231      19.007 -27.316   7.709  1.00 16.03           O  
ATOM    853  ND2 ASN A 231      17.788 -25.588   7.187  1.00 16.19           N  
ATOM    854  H   ASN A 231      20.447 -27.279  10.339  1.00 16.25           H  
ATOM    855  HA  ASN A 231      19.242 -24.571   9.975  1.00 16.51           H  
ATOM    856  HB2 ASN A 231      17.677 -27.189   9.977  1.00 16.82           H  
ATOM    857  HB3 ASN A 231      17.049 -25.584   9.617  1.00 16.58           H  
ATOM    858 HD21 ASN A 231      17.198 -24.859   7.471  1.00 16.33           H  
ATOM    859 HD22 ASN A 231      18.013 -25.695   6.239  1.00 16.52           H  
ATOM    860  N   GLN A 232      18.705 -26.811  12.331  1.00 16.87           N  
ATOM    861  CA  GLN A 232      18.423 -26.917  13.788  1.00 16.87           C  
ATOM    862  C   GLN A 232      19.718 -27.013  14.597  1.00 17.68           C  
ATOM    863  O   GLN A 232      20.016 -28.036  15.177  1.00 17.61           O  
ATOM    864  CB  GLN A 232      17.587 -28.181  14.025  1.00 18.04           C  
ATOM    865  CG  GLN A 232      16.109 -27.851  13.809  1.00 18.94           C  
ATOM    866  CD  GLN A 232      15.598 -27.027  14.991  1.00 17.73           C  
ATOM    867  OE1 GLN A 232      16.358 -26.602  15.839  1.00 17.90           O  
ATOM    868  NE2 GLN A 232      14.320 -26.777  15.084  1.00 17.76           N  
ATOM    869  H   GLN A 232      18.812 -27.618  11.787  1.00 17.56           H  
ATOM    870  HA  GLN A 232      17.878 -26.032  14.103  1.00 18.80           H  
ATOM    871  HB2 GLN A 232      17.892 -28.953  13.334  1.00 19.15           H  
ATOM    872  HB3 GLN A 232      17.735 -28.531  15.035  1.00 19.40           H  
ATOM    873  HG2 GLN A 232      15.988 -27.284  12.899  1.00 19.82           H  
ATOM    874  HG3 GLN A 232      15.536 -28.765  13.738  1.00 18.90           H  
ATOM    875 HE21 GLN A 232      13.702 -27.116  14.404  1.00 18.60           H  
ATOM    876 HE22 GLN A 232      13.978 -26.250  15.836  1.00 19.21           H  
ATOM    877  N   GLU A 233      20.455 -25.935  14.621  1.00 18.96           N  
ATOM    878  CA  GLU A 233      21.739 -25.919  15.380  1.00 18.63           C  
ATOM    879  C   GLU A 233      22.647 -27.077  14.992  1.00 20.15           C  
ATOM    880  O   GLU A 233      22.338 -28.227  15.231  1.00 20.38           O  
ATOM    881  CB  GLU A 233      21.440 -26.040  16.880  1.00 21.50           C  
ATOM    882  CG  GLU A 233      22.695 -26.563  17.602  1.00 21.59           C  
ATOM    883  CD  GLU A 233      22.610 -26.201  19.086  1.00 21.84           C  
ATOM    884  OE1 GLU A 233      22.639 -25.012  19.354  1.00 22.54           O  
ATOM    885  OE2 GLU A 233      22.522 -27.133  19.866  1.00 22.52           O  
ATOM    886  H   GLU A 233      20.163 -25.133  14.138  1.00 22.27           H  
ATOM    887  HA  GLU A 233      22.256 -24.989  15.171  1.00 24.14           H  
ATOM    888  HB2 GLU A 233      21.171 -25.072  17.275  1.00 24.68           H  
ATOM    889  HB3 GLU A 233      20.620 -26.725  17.033  1.00 24.89           H  
ATOM    890  HG2 GLU A 233      22.759 -27.637  17.500  1.00 19.95           H  
ATOM    891  HG3 GLU A 233      23.583 -26.113  17.177  1.00 20.01           H  
ATOM    892  N   LYS A 234      23.761 -26.751  14.410  1.00 20.10           N  
ATOM    893  CA  LYS A 234      24.708 -27.815  13.999  1.00 20.22           C  
ATOM    894  C   LYS A 234      25.896 -27.210  13.255  1.00 20.17           C  
ATOM    895  O   LYS A 234      26.071 -26.008  13.237  1.00 21.02           O  
ATOM    896  CB  LYS A 234      23.996 -28.806  13.056  1.00 19.41           C  
ATOM    897  CG  LYS A 234      24.060 -30.214  13.653  1.00 19.09           C  
ATOM    898  CD  LYS A 234      23.625 -31.228  12.593  1.00 18.85           C  
ATOM    899  CE  LYS A 234      22.213 -30.886  12.114  1.00 20.28           C  
ATOM    900  NZ  LYS A 234      21.553 -32.090  11.536  1.00 20.59           N  
ATOM    901  H   LYS A 234      23.974 -25.809  14.242  1.00 20.99           H  
ATOM    902  HA  LYS A 234      25.063 -28.312  14.899  1.00 20.20           H  
ATOM    903  HB2 LYS A 234      22.965 -28.516  12.920  1.00 20.23           H  
ATOM    904  HB3 LYS A 234      24.486 -28.802  12.095  1.00 20.51           H  
ATOM    905  HG2 LYS A 234      25.071 -30.433  13.967  1.00 19.86           H  
ATOM    906  HG3 LYS A 234      23.401 -30.277  14.507  1.00 20.14           H  
ATOM    907  HD2 LYS A 234      24.309 -31.193  11.758  1.00 20.37           H  
ATOM    908  HD3 LYS A 234      23.634 -32.220  13.015  1.00 20.52           H  
ATOM    909  HE2 LYS A 234      21.625 -30.528  12.946  1.00 20.81           H  
ATOM    910  HE3 LYS A 234      22.262 -30.116  11.360  1.00 20.44           H  
ATOM    911  HZ1 LYS A 234      22.208 -32.896  11.575  1.00 20.11           H  
ATOM    912  HZ2 LYS A 234      20.696 -32.313  12.082  1.00 20.24           H  
ATOM    913  HZ3 LYS A 234      21.293 -31.901  10.547  1.00 19.95           H  
ATOM    914  N   ALA A 235      26.692 -28.052  12.654  1.00 20.40           N  
ATOM    915  CA  ALA A 235      27.866 -27.534  11.909  1.00 20.58           C  
ATOM    916  C   ALA A 235      27.409 -26.689  10.722  1.00 20.62           C  
ATOM    917  O   ALA A 235      26.269 -26.275  10.659  1.00 21.30           O  
ATOM    918  CB  ALA A 235      28.673 -28.728  11.385  1.00 21.36           C  
ATOM    919  H   ALA A 235      26.514 -29.014  12.695  1.00 21.19           H  
ATOM    920  HA  ALA A 235      28.467 -26.921  12.572  1.00 21.48           H  
ATOM    921  HB1 ALA A 235      28.302 -29.640  11.828  1.00 19.40           H  
ATOM    922  HB2 ALA A 235      28.575 -28.791  10.311  1.00 22.06           H  
ATOM    923  HB3 ALA A 235      29.715 -28.606  11.641  1.00 19.16           H  
ATOM    924  N   GLU A 236      28.304 -26.449   9.804  1.00 18.83           N  
ATOM    925  CA  GLU A 236      27.930 -25.632   8.618  1.00 19.24           C  
ATOM    926  C   GLU A 236      28.716 -26.077   7.387  1.00 17.72           C  
ATOM    927  O   GLU A 236      29.639 -26.860   7.493  1.00 17.25           O  
ATOM    928  CB  GLU A 236      28.256 -24.168   8.925  1.00 18.17           C  
ATOM    929  CG  GLU A 236      27.405 -23.707  10.112  1.00 18.11           C  
ATOM    930  CD  GLU A 236      27.437 -22.181  10.206  1.00 18.97           C  
ATOM    931  OE1 GLU A 236      28.422 -21.630   9.745  1.00 18.28           O  
ATOM    932  OE2 GLU A 236      26.473 -21.652  10.734  1.00 17.92           O  
ATOM    933  H   GLU A 236      29.214 -26.802   9.895  1.00 17.22           H  
ATOM    934  HA  GLU A 236      26.869 -25.760   8.424  1.00 18.52           H  
ATOM    935  HB2 GLU A 236      29.304 -24.072   9.169  1.00 18.75           H  
ATOM    936  HB3 GLU A 236      28.035 -23.561   8.061  1.00 18.98           H  
ATOM    937  HG2 GLU A 236      26.384 -24.032   9.977  1.00 17.35           H  
ATOM    938  HG3 GLU A 236      27.795 -24.127  11.026  1.00 17.09           H  
ATOM    939  N   GLU A 237      28.343 -25.573   6.239  1.00 16.47           N  
ATOM    940  CA  GLU A 237      29.074 -25.973   5.006  1.00 16.42           C  
ATOM    941  C   GLU A 237      28.978 -24.908   3.911  1.00 16.11           C  
ATOM    942  O   GLU A 237      29.982 -24.403   3.448  1.00 16.56           O  
ATOM    943  CB  GLU A 237      28.436 -27.265   4.474  1.00 15.72           C  
ATOM    944  CG  GLU A 237      28.821 -28.442   5.376  1.00 15.63           C  
ATOM    945  CD  GLU A 237      28.493 -29.752   4.659  1.00 14.65           C  
ATOM    946  OE1 GLU A 237      27.309 -30.026   4.544  1.00 17.28           O  
ATOM    947  OE2 GLU A 237      29.444 -30.406   4.266  1.00 17.29           O  
ATOM    948  H   GLU A 237      27.594 -24.942   6.192  1.00 18.27           H  
ATOM    949  HA  GLU A 237      30.118 -26.130   5.252  1.00 17.78           H  
ATOM    950  HB2 GLU A 237      27.360 -27.158   4.460  1.00 17.68           H  
ATOM    951  HB3 GLU A 237      28.783 -27.452   3.469  1.00 18.41           H  
ATOM    952  HG2 GLU A 237      29.878 -28.411   5.596  1.00 16.91           H  
ATOM    953  HG3 GLU A 237      28.263 -28.394   6.299  1.00 15.88           H  
ATOM    954  N   LEU A 238      27.774 -24.593   3.516  1.00 14.72           N  
ATOM    955  CA  LEU A 238      27.592 -23.567   2.451  1.00 14.06           C  
ATOM    956  C   LEU A 238      28.239 -22.231   2.826  1.00 14.68           C  
ATOM    957  O   LEU A 238      29.188 -22.185   3.582  1.00 15.42           O  
ATOM    958  CB  LEU A 238      26.080 -23.362   2.243  1.00 13.72           C  
ATOM    959  CG  LEU A 238      25.767 -23.159   0.751  1.00 13.81           C  
ATOM    960  CD1 LEU A 238      26.115 -24.427  -0.040  1.00 13.72           C  
ATOM    961  CD2 LEU A 238      24.269 -22.877   0.590  1.00 13.02           C  
ATOM    962  H   LEU A 238      26.994 -25.029   3.918  1.00 13.14           H  
ATOM    963  HA  LEU A 238      28.060 -23.929   1.545  1.00 13.40           H  
ATOM    964  HB2 LEU A 238      25.549 -24.226   2.608  1.00 14.29           H  
ATOM    965  HB3 LEU A 238      25.759 -22.494   2.800  1.00 13.56           H  
ATOM    966  HG  LEU A 238      26.336 -22.325   0.369  1.00 12.88           H  
ATOM    967 HD11 LEU A 238      26.181 -25.272   0.630  1.00 12.16           H  
ATOM    968 HD12 LEU A 238      25.351 -24.619  -0.778  1.00 12.33           H  
ATOM    969 HD13 LEU A 238      27.064 -24.297  -0.538  1.00 11.76           H  
ATOM    970 HD21 LEU A 238      23.937 -22.205   1.367  1.00 12.08           H  
ATOM    971 HD22 LEU A 238      24.083 -22.424  -0.372  1.00 15.67           H  
ATOM    972 HD23 LEU A 238      23.712 -23.799   0.661  1.00 14.90           H  
ATOM    973  N   TYR A 239      27.703 -21.169   2.279  1.00 14.48           N  
ATOM    974  CA  TYR A 239      28.255 -19.817   2.572  1.00 14.10           C  
ATOM    975  C   TYR A 239      28.672 -19.668   4.034  1.00 14.93           C  
ATOM    976  O   TYR A 239      29.702 -19.094   4.327  1.00 15.76           O  
ATOM    977  CB  TYR A 239      27.176 -18.775   2.248  1.00 14.05           C  
ATOM    978  CG  TYR A 239      25.904 -19.077   3.046  1.00 13.95           C  
ATOM    979  CD1 TYR A 239      25.775 -18.647   4.350  1.00 12.87           C  
ATOM    980  CD2 TYR A 239      24.864 -19.776   2.466  1.00 14.67           C  
ATOM    981  CE1 TYR A 239      24.624 -18.913   5.064  1.00 11.90           C  
ATOM    982  CE2 TYR A 239      23.713 -20.041   3.180  1.00 11.83           C  
ATOM    983  CZ  TYR A 239      23.584 -19.611   4.485  1.00 13.25           C  
ATOM    984  OH  TYR A 239      22.433 -19.875   5.198  1.00 14.27           O  
ATOM    985  H   TYR A 239      26.936 -21.263   1.678  1.00 11.15           H  
ATOM    986  HA  TYR A 239      29.130 -19.661   1.948  1.00 10.59           H  
ATOM    987  HB2 TYR A 239      27.532 -17.789   2.505  1.00 13.39           H  
ATOM    988  HB3 TYR A 239      26.945 -18.808   1.193  1.00 12.72           H  
ATOM    989  HD1 TYR A 239      26.581 -18.100   4.817  1.00 11.73           H  
ATOM    990  HD2 TYR A 239      24.950 -20.110   1.444  1.00 11.71           H  
ATOM    991  HE1 TYR A 239      24.536 -18.570   6.084  1.00 15.42           H  
ATOM    992  HE2 TYR A 239      22.906 -20.590   2.714  1.00 12.15           H  
ATOM    993  HH  TYR A 239      22.042 -19.036   5.452  1.00 16.26           H  
ATOM    994  N   GLN A 240      27.872 -20.181   4.923  1.00 15.09           N  
ATOM    995  CA  GLN A 240      28.228 -20.066   6.360  1.00 14.58           C  
ATOM    996  C   GLN A 240      29.414 -20.968   6.697  1.00 15.68           C  
ATOM    997  O   GLN A 240      29.308 -22.177   6.653  1.00 16.62           O  
ATOM    998  CB  GLN A 240      27.013 -20.494   7.192  1.00 15.07           C  
ATOM    999  CG  GLN A 240      26.676 -19.387   8.192  1.00 15.05           C  
ATOM   1000  CD  GLN A 240      25.521 -19.846   9.084  1.00 14.63           C  
ATOM   1001  OE1 GLN A 240      24.650 -20.582   8.662  1.00 15.67           O  
ATOM   1002  NE2 GLN A 240      25.474 -19.434  10.321  1.00 15.68           N  
ATOM   1003  H   GLN A 240      27.049 -20.637   4.649  1.00 16.31           H  
ATOM   1004  HA  GLN A 240      28.499 -19.036   6.573  1.00 15.81           H  
ATOM   1005  HB2 GLN A 240      26.168 -20.664   6.540  1.00 16.40           H  
ATOM   1006  HB3 GLN A 240      27.239 -21.404   7.722  1.00 15.79           H  
ATOM   1007  HG2 GLN A 240      27.538 -19.173   8.806  1.00 16.87           H  
ATOM   1008  HG3 GLN A 240      26.383 -18.492   7.663  1.00 16.65           H  
ATOM   1009 HE21 GLN A 240      26.173 -18.840  10.667  1.00 15.98           H  
ATOM   1010 HE22 GLN A 240      24.740 -19.719  10.905  1.00 16.14           H  
ATOM   1011  N   LYS A 241      30.523 -20.360   7.023  1.00 16.37           N  
ATOM   1012  CA  LYS A 241      31.728 -21.165   7.365  1.00 16.90           C  
ATOM   1013  C   LYS A 241      31.689 -21.623   8.820  1.00 16.86           C  
ATOM   1014  O   LYS A 241      30.652 -22.142   9.195  1.00 16.55           O  
ATOM   1015  CB  LYS A 241      32.969 -20.288   7.156  1.00 17.63           C  
ATOM   1016  CG  LYS A 241      32.956 -19.142   8.170  1.00 18.07           C  
ATOM   1017  CD  LYS A 241      33.350 -17.842   7.466  1.00 18.61           C  
ATOM   1018  CE  LYS A 241      33.375 -16.708   8.492  1.00 19.51           C  
ATOM   1019  NZ  LYS A 241      34.723 -16.073   8.537  1.00 20.75           N  
ATOM   1020  OXT LYS A 241      32.699 -21.432   9.477  1.00 17.47           O  
ATOM   1021  H   LYS A 241      30.562 -19.382   7.043  1.00 16.53           H  
ATOM   1022  HA  LYS A 241      31.760 -22.038   6.722  1.00 17.23           H  
ATOM   1023  HB2 LYS A 241      33.861 -20.881   7.293  1.00 18.21           H  
ATOM   1024  HB3 LYS A 241      32.963 -19.884   6.154  1.00 17.50           H  
ATOM   1025  HG2 LYS A 241      31.966 -19.040   8.591  1.00 17.46           H  
ATOM   1026  HG3 LYS A 241      33.658 -19.350   8.963  1.00 18.94           H  
ATOM   1027  HD2 LYS A 241      34.328 -17.951   7.023  1.00 19.38           H  
ATOM   1028  HD3 LYS A 241      32.631 -17.617   6.692  1.00 17.82           H  
ATOM   1029  HE2 LYS A 241      32.642 -15.961   8.223  1.00 19.46           H  
ATOM   1030  HE3 LYS A 241      33.137 -17.098   9.469  1.00 19.45           H  
ATOM   1031  HZ1 LYS A 241      35.370 -16.589   7.907  1.00 20.71           H  
ATOM   1032  HZ2 LYS A 241      34.650 -15.085   8.224  1.00 21.01           H  
ATOM   1033  HZ3 LYS A 241      35.089 -16.103   9.509  1.00 21.51           H  
TER    1034      LYS A 241                                                      
CONECT  114  311                                                                
CONECT  242  541                                                                
CONECT  311  114                                                                
CONECT  541  242                                                                
CONECT  573  696                                                                
CONECT  696  573                                                                
MASTER      146    0    0    1    5    0    0    6  522    1    6    6          
END                                                                             
