# Supplementary material for: Assessment of Two Restraint Potentials for Coarse-Grained Chemical-Cross-Link-Assisted Modeling of Protein Structures
Source: J Chem Inf Model. 2024 Feb 12;64(4):1377–93. doi: 10.1021/acs.jcim.3c01890 (PMC10900291; doi:10.1021/acs.jcim.3c01890)
Supplement: Supplementary file 2 — ci3c01890_si_002.zip [file ci3c01890_si_002.zip › Machine_readable/Inputs/SYNTHETIC-BS3/1IYU/IYU_5_20.inp]

IYU xlinks
SEED=-7846648 RE pdbref refstr rescale_mode=2 out1file rand_conf timlim=1440   &
tormode=2 r_cut=200 boxx=220 boxy=220 boxz=220 cart constr_dist=11
nstep=3200000   ntwe=10000 ntwx=10000 lang=1 t_bath=300 scal_fric=0.01         &
dt=0.10 reset_moment=0    reset_vel=0 damax=4.0 restart
nrep=12 nstex=10000 tlist mlist traj1file rest1file sync nsyn=10000
260 262 266 271 276 282 288 296 304 315 333 370
  4   4   4   4   4   4   4   4   4   4   4   4
WSC=0.81230E+00 WSCP=0.12042E+01 WELEC=0.87690E+00 WBOND=0.10000E+01           &
WANG=0.19773E+01 WSCLOC=0.63657E-01 WTOR=0.14154E+01 WTORD=0.00000E+00         &
WCORRH=0.00000E+00 WCORR5=0.00000E+00 WCORR6=0.00000E+00 WEL_LOC=0.36638E-01   &
WTURN3=0.14511E+01 WTURN4=0.00000E+00 WTURN6=0.00000E+00 WSCCOR=0.00000E+00    &
WVDWPP=0.33393E+00 WHPB=0.10000E+01 WSCP14=0.00000E+00                         &
CUTOFF=7.00000 WCORR4=0.00000
1iyu.pdb
81
 D   SER GLU ILE ILE ARG VAL PRO ASP ILE GLY GLY ASP GLY GLU VAL ILE GLU LEU LEU
 VAL LYS THR GLY ASP LEU ILE GLU VAL GLU GLN GLY LEU VAL VAL LEU GLU SER ALA LYS
 ALA SER MET GLU VAL PRO SER PRO LYS ALA GLY VAL VAL LYS SER VAL SER VAL LYS LEU
 GLY ASP LYS LEU LYS GLU GLY ASP ALA ILE ILE GLU LEU GLU PRO ALA ALA GLY ALA ARG
 D
0
0
ndist=6 restr_type=11
   22  54 2.5 12.0 1 5.00000 20.000000
   22  59 2.5 12.0 1 5.00000 20.000000
   40  63 2.5 12.0 1 5.00000 20.000000
   49  54 2.5 12.0 1 5.00000 20.000000
   59  63 2.5 12.0 1 5.00000 20.000000
   59  65 2.5 12.0 1 5.00000 20.000000
