# Supplementary material for: Assessment of Two Restraint Potentials for Coarse-Grained Chemical-Cross-Link-Assisted Modeling of Protein Structures
Source: J Chem Inf Model. 2024 Feb 12;64(4):1377–93. doi: 10.1021/acs.jcim.3c01890 (PMC10900291; doi:10.1021/acs.jcim.3c01890)
Supplement: Supplementary file 2 — ci3c01890_si_002.zip [file ci3c01890_si_002.zip › Machine_readable/Inputs/SYNTHETIC-BS3/1K40/1k40.pdb]

HEADER    TRANSFERASE                             04-OCT-01   1K40              
TITLE     CRYSTAL STRUCTURE OF THE FAT DOMAIN OF FOCAL ADHESION KINASE          
COMPND    MOL_ID: 1;                                                            
COMPND   2 MOLECULE: ADHESION KINASE;                                           
COMPND   3 CHAIN: A;                                                            
COMPND   4 FRAGMENT: FAT DOMAIN;                                                
COMPND   5 EC: 2.7.1.112;                                                       
COMPND   6 ENGINEERED: YES                                                      
SOURCE    MOL_ID: 1;                                                            
SOURCE   2 ORGANISM_SCIENTIFIC: MUS MUSCULUS;                                   
SOURCE   3 ORGANISM_COMMON: HOUSE MOUSE;                                        
SOURCE   4 ORGANISM_TAXID: 10090;                                               
SOURCE   5 EXPRESSION_SYSTEM: ESCHERICHIA COLI BL21(DE3);                       
SOURCE   6 EXPRESSION_SYSTEM_TAXID: 469008;                                     
SOURCE   7 EXPRESSION_SYSTEM_STRAIN: BL21(DE3);                                 
SOURCE   8 EXPRESSION_SYSTEM_VECTOR_TYPE: PLASMID;                              
SOURCE   9 EXPRESSION_SYSTEM_PLASMID: PET15B                                    
KEYWDS    HELIX BUNDLE, TRANSFERASE                                             
EXPDTA    X-RAY DIFFRACTION                                                     
AUTHOR    I.HAYASHI,K.VUORI,R.C.LIDDINGTON                                      
REVDAT   3   24-FEB-09 1K40    1       VERSN                                    
REVDAT   2   22-MAR-05 1K40    1       JRNL                                     
REVDAT   1   06-FEB-02 1K40    0                                                
JRNL        AUTH   I.HAYASHI,K.VUORI,R.C.LIDDINGTON                             
JRNL        TITL   THE FOCAL ADHESION TARGETING (FAT) REGION OF FOCAL           
JRNL        TITL 2 ADHESION KINASE IS A FOUR-HELIX BUNDLE THAT BINDS            
JRNL        TITL 3 PAXILLIN                                                     
JRNL        REF    NAT.STRUCT.BIOL.              V.   9   101 2002              
JRNL        REFN                   ISSN 1072-8368                               
JRNL        PMID   11799401                                                     
JRNL        DOI    10.1038/NSB755                                               
REMARK   1                                                                      
REMARK   2                                                                      
REMARK   2 RESOLUTION.    2.25 ANGSTROMS.                                       
REMARK   3                                                                      
REMARK   3 REFINEMENT.                                                          
REMARK   3   PROGRAM     : CNS 1.0                                              
REMARK   3   AUTHORS     : BRUNGER,ADAMS,CLORE,DELANO,GROS,GROSSE-              
REMARK   3               : KUNSTLEVE,JIANG,KUSZEWSKI,NILGES, PANNU,             
REMARK   3               : READ,RICE,SIMONSON,WARREN                            
REMARK   3                                                                      
REMARK   3  REFINEMENT TARGET : NULL                                            
REMARK   3                                                                      
REMARK   3  DATA USED IN REFINEMENT.                                            
REMARK   3   RESOLUTION RANGE HIGH (ANGSTROMS) : 2.25                           
REMARK   3   RESOLUTION RANGE LOW  (ANGSTROMS) : 18.66                          
REMARK   3   DATA CUTOFF            (SIGMA(F)) : 0.000                          
REMARK   3   DATA CUTOFF HIGH         (ABS(F)) : 1112998.340                    
REMARK   3   DATA CUTOFF LOW          (ABS(F)) : 0.0000                         
REMARK   3   COMPLETENESS (WORKING+TEST)   (%) : 94.7                           
REMARK   3   NUMBER OF REFLECTIONS             : 5618                           
REMARK   3                                                                      
REMARK   3  FIT TO DATA USED IN REFINEMENT.                                     
REMARK   3   CROSS-VALIDATION METHOD          : THROUGHOUT                      
REMARK   3   FREE R VALUE TEST SET SELECTION  : RANDOM                          
REMARK   3   R VALUE            (WORKING SET) : 0.236                           
REMARK   3   FREE R VALUE                     : 0.294                           
REMARK   3   FREE R VALUE TEST SET SIZE   (%) : 5.700                           
REMARK   3   FREE R VALUE TEST SET COUNT      : 318                             
REMARK   3   ESTIMATED ERROR OF FREE R VALUE  : 0.016                           
REMARK   3                                                                      
REMARK   3  FIT IN THE HIGHEST RESOLUTION BIN.                                  
REMARK   3   TOTAL NUMBER OF BINS USED           : 6                            
REMARK   3   BIN RESOLUTION RANGE HIGH       (A) : 2.25                         
REMARK   3   BIN RESOLUTION RANGE LOW        (A) : 2.39                         
REMARK   3   BIN COMPLETENESS (WORKING+TEST) (%) : 92.90                        
REMARK   3   REFLECTIONS IN BIN    (WORKING SET) : 850                          
REMARK   3   BIN R VALUE           (WORKING SET) : 0.2420                       
REMARK   3   BIN FREE R VALUE                    : 0.3560                       
REMARK   3   BIN FREE R VALUE TEST SET SIZE  (%) : 5.90                         
REMARK   3   BIN FREE R VALUE TEST SET COUNT     : 53                           
REMARK   3   ESTIMATED ERROR OF BIN FREE R VALUE : 0.049                        
REMARK   3                                                                      
REMARK   3  NUMBER OF NON-HYDROGEN ATOMS USED IN REFINEMENT.                    
REMARK   3   PROTEIN ATOMS            : 977                                     
REMARK   3   NUCLEIC ACID ATOMS       : 0                                       
REMARK   3   HETEROGEN ATOMS          : 0                                       
REMARK   3   SOLVENT ATOMS            : 24                                      
REMARK   3                                                                      
REMARK   3  B VALUES.                                                           
REMARK   3   FROM WILSON PLOT           (A**2) : 17.70                          
REMARK   3   MEAN B VALUE      (OVERALL, A**2) : 32.30                          
REMARK   3   OVERALL ANISOTROPIC B VALUE.                                       
REMARK   3    B11 (A**2) : -5.80000                                             
REMARK   3    B22 (A**2) : 5.07000                                              
REMARK   3    B33 (A**2) : 0.73000                                              
REMARK   3    B12 (A**2) : 0.00000                                              
REMARK   3    B13 (A**2) : -7.44000                                             
REMARK   3    B23 (A**2) : 0.00000                                              
REMARK   3                                                                      
REMARK   3  ESTIMATED COORDINATE ERROR.                                         
REMARK   3   ESD FROM LUZZATI PLOT        (A) : 0.29                            
REMARK   3   ESD FROM SIGMAA              (A) : 0.12                            
REMARK   3   LOW RESOLUTION CUTOFF        (A) : 5.00                            
REMARK   3                                                                      
REMARK   3  CROSS-VALIDATED ESTIMATED COORDINATE ERROR.                         
REMARK   3   ESD FROM C-V LUZZATI PLOT    (A) : 0.38                            
REMARK   3   ESD FROM C-V SIGMAA          (A) : 0.25                            
REMARK   3                                                                      
REMARK   3  RMS DEVIATIONS FROM IDEAL VALUES.                                   
REMARK   3   BOND LENGTHS                 (A) : 0.014                           
REMARK   3   BOND ANGLES            (DEGREES) : 2.20                            
REMARK   3   DIHEDRAL ANGLES        (DEGREES) : 18.70                           
REMARK   3   IMPROPER ANGLES        (DEGREES) : 1.79                            
REMARK   3                                                                      
REMARK   3  ISOTROPIC THERMAL MODEL : RESTRAINED                                
REMARK   3                                                                      
REMARK   3  ISOTROPIC THERMAL FACTOR RESTRAINTS.    RMS    SIGMA                
REMARK   3   MAIN-CHAIN BOND              (A**2) : 1.330 ; 1.500                
REMARK   3   MAIN-CHAIN ANGLE             (A**2) : 2.080 ; 2.000                
REMARK   3   SIDE-CHAIN BOND              (A**2) : 2.370 ; 2.000                
REMARK   3   SIDE-CHAIN ANGLE             (A**2) : 3.610 ; 2.500                
REMARK   3                                                                      
REMARK   3  BULK SOLVENT MODELING.                                              
REMARK   3   METHOD USED : FLAT MODEL                                           
REMARK   3   KSOL        : 0.40                                                 
REMARK   3   BSOL        : 43.66                                                
REMARK   3                                                                      
REMARK   3  NCS MODEL : NULL                                                    
REMARK   3                                                                      
REMARK   3  NCS RESTRAINTS.                         RMS   SIGMA/WEIGHT          
REMARK   3   GROUP  1  POSITIONAL            (A) : NULL  ; NULL                 
REMARK   3   GROUP  1  B-FACTOR           (A**2) : NULL  ; NULL                 
REMARK   3                                                                      
REMARK   3  PARAMETER FILE  1  : PROTEIN_REP.PARAM                              
REMARK   3  PARAMETER FILE  2  : WATER_REP.PARAM                                
REMARK   3  PARAMETER FILE  3  : NULL                                           
REMARK   3  TOPOLOGY FILE  1   : PROTEIN.TOP                                    
REMARK   3  TOPOLOGY FILE  2   : WATER.TOP                                      
REMARK   3  TOPOLOGY FILE  3   : NULL                                           
REMARK   3                                                                      
REMARK   3  OTHER REFINEMENT REMARKS: NULL                                      
REMARK   4                                                                      
REMARK   4 1K40 COMPLIES WITH FORMAT V. 3.15, 01-DEC-08                         
REMARK 100                                                                      
REMARK 100 THIS ENTRY HAS BEEN PROCESSED BY RCSB ON 10-OCT-01.                  
REMARK 100 THE RCSB ID CODE IS RCSB014532.                                      
REMARK 200                                                                      
REMARK 200 EXPERIMENTAL DETAILS                                                 
REMARK 200  EXPERIMENT TYPE                : X-RAY DIFFRACTION                  
REMARK 200  DATE OF DATA COLLECTION        : 08-AUG-01                          
REMARK 200  TEMPERATURE           (KELVIN) : 190                                
REMARK 200  PH                             : 7.0                                
REMARK 200  NUMBER OF CRYSTALS USED        : 1                                  
REMARK 200                                                                      
REMARK 200  SYNCHROTRON              (Y/N) : Y                                  
REMARK 200  RADIATION SOURCE               : NSLS                               
REMARK 200  BEAMLINE                       : X26C                               
REMARK 200  X-RAY GENERATOR MODEL          : NULL                               
REMARK 200  MONOCHROMATIC OR LAUE    (M/L) : M                                  
REMARK 200  WAVELENGTH OR RANGE        (A) : 1.100                              
REMARK 200  MONOCHROMATOR                  : CHANNEL CUT MONOCHROMATOR          
REMARK 200  OPTICS                         : NULL                               
REMARK 200                                                                      
REMARK 200  DETECTOR TYPE                  : CCD                                
REMARK 200  DETECTOR MANUFACTURER          : ADSC QUANTUM 4                     
REMARK 200  INTENSITY-INTEGRATION SOFTWARE : DENZO                              
REMARK 200  DATA SCALING SOFTWARE          : SCALEPACK                          
REMARK 200                                                                      
REMARK 200  NUMBER OF UNIQUE REFLECTIONS   : 5964                               
REMARK 200  RESOLUTION RANGE HIGH      (A) : NULL                               
REMARK 200  RESOLUTION RANGE LOW       (A) : NULL                               
REMARK 200  REJECTION CRITERIA  (SIGMA(I)) : NULL                               
REMARK 200                                                                      
REMARK 200 OVERALL.                                                             
REMARK 200  COMPLETENESS FOR RANGE     (%) : NULL                               
REMARK 200  DATA REDUNDANCY                : NULL                               
REMARK 200  R MERGE                    (I) : NULL                               
REMARK 200  R SYM                      (I) : NULL                               
REMARK 200  <I/SIGMA(I)> FOR THE DATA SET  : NULL                               
REMARK 200                                                                      
REMARK 200 IN THE HIGHEST RESOLUTION SHELL.                                     
REMARK 200  HIGHEST RESOLUTION SHELL, RANGE HIGH (A) : NULL                     
REMARK 200  HIGHEST RESOLUTION SHELL, RANGE LOW  (A) : NULL                     
REMARK 200  COMPLETENESS FOR SHELL     (%) : NULL                               
REMARK 200  DATA REDUNDANCY IN SHELL       : NULL                               
REMARK 200  R MERGE FOR SHELL          (I) : NULL                               
REMARK 200  R SYM FOR SHELL            (I) : NULL                               
REMARK 200  <I/SIGMA(I)> FOR SHELL         : NULL                               
REMARK 200                                                                      
REMARK 200 DIFFRACTION PROTOCOL: SINGLE WAVELENGTH                              
REMARK 200 METHOD USED TO DETERMINE THE STRUCTURE: NULL                         
REMARK 200 SOFTWARE USED: DM                                                    
REMARK 200 STARTING MODEL: NULL                                                 
REMARK 200                                                                      
REMARK 200 REMARK: NULL                                                         
REMARK 280                                                                      
REMARK 280 CRYSTAL                                                              
REMARK 280 SOLVENT CONTENT, VS   (%): 44.40                                     
REMARK 280 MATTHEWS COEFFICIENT, VM (ANGSTROMS**3/DA): 2.21                     
REMARK 280                                                                      
REMARK 280 CRYSTALLIZATION CONDITIONS: PEG10K, HEPES, PH 7.0, VAPOR             
REMARK 280  DIFFUSION, TEMPERATURE 295K                                         
REMARK 290                                                                      
REMARK 290 CRYSTALLOGRAPHIC SYMMETRY                                            
REMARK 290 SYMMETRY OPERATORS FOR SPACE GROUP: C 1 2 1                          
REMARK 290                                                                      
REMARK 290      SYMOP   SYMMETRY                                                
REMARK 290     NNNMMM   OPERATOR                                                
REMARK 290       1555   X,Y,Z                                                   
REMARK 290       2555   -X,Y,-Z                                                 
REMARK 290       3555   X+1/2,Y+1/2,Z                                           
REMARK 290       4555   -X+1/2,Y+1/2,-Z                                         
REMARK 290                                                                      
REMARK 290     WHERE NNN -> OPERATOR NUMBER                                     
REMARK 290           MMM -> TRANSLATION VECTOR                                  
REMARK 290                                                                      
REMARK 290 CRYSTALLOGRAPHIC SYMMETRY TRANSFORMATIONS                            
REMARK 290 THE FOLLOWING TRANSFORMATIONS OPERATE ON THE ATOM/HETATM             
REMARK 290 RECORDS IN THIS ENTRY TO PRODUCE CRYSTALLOGRAPHICALLY                
REMARK 290 RELATED MOLECULES.                                                   
REMARK 290   SMTRY1   1  1.000000  0.000000  0.000000        0.00000            
REMARK 290   SMTRY2   1  0.000000  1.000000  0.000000        0.00000            
REMARK 290   SMTRY3   1  0.000000  0.000000  1.000000        0.00000            
REMARK 290   SMTRY1   2 -1.000000  0.000000  0.000000        0.00000            
REMARK 290   SMTRY2   2  0.000000  1.000000  0.000000        0.00000            
REMARK 290   SMTRY3   2  0.000000  0.000000 -1.000000        0.00000            
REMARK 290   SMTRY1   3  1.000000  0.000000  0.000000       30.55200            
REMARK 290   SMTRY2   3  0.000000  1.000000  0.000000       20.08150            
REMARK 290   SMTRY3   3  0.000000  0.000000  1.000000        0.00000            
REMARK 290   SMTRY1   4 -1.000000  0.000000  0.000000       30.55200            
REMARK 290   SMTRY2   4  0.000000  1.000000  0.000000       20.08150            
REMARK 290   SMTRY3   4  0.000000  0.000000 -1.000000        0.00000            
REMARK 290                                                                      
REMARK 290 REMARK: NULL                                                         
REMARK 300                                                                      
REMARK 300 BIOMOLECULE: 1                                                       
REMARK 300 SEE REMARK 350 FOR THE AUTHOR PROVIDED AND/OR PROGRAM                
REMARK 300 GENERATED ASSEMBLY INFORMATION FOR THE STRUCTURE IN                  
REMARK 300 THIS ENTRY. THE REMARK MAY ALSO PROVIDE INFORMATION ON               
REMARK 300 BURIED SURFACE AREA.                                                 
REMARK 350                                                                      
REMARK 350 COORDINATES FOR A COMPLETE MULTIMER REPRESENTING THE KNOWN           
REMARK 350 BIOLOGICALLY SIGNIFICANT OLIGOMERIZATION STATE OF THE                
REMARK 350 MOLECULE CAN BE GENERATED BY APPLYING BIOMT TRANSFORMATIONS          
REMARK 350 GIVEN BELOW.  BOTH NON-CRYSTALLOGRAPHIC AND                          
REMARK 350 CRYSTALLOGRAPHIC OPERATIONS ARE GIVEN.                               
REMARK 350                                                                      
REMARK 350 BIOMOLECULE: 1                                                       
REMARK 350 AUTHOR DETERMINED BIOLOGICAL UNIT: MONOMERIC                         
REMARK 350 APPLY THE FOLLOWING TO CHAINS: A                                     
REMARK 350   BIOMT1   1  1.000000  0.000000  0.000000        0.00000            
REMARK 350   BIOMT2   1  0.000000  1.000000  0.000000        0.00000            
REMARK 350   BIOMT3   1  0.000000  0.000000  1.000000        0.00000            
REMARK 500                                                                      
REMARK 500 GEOMETRY AND STEREOCHEMISTRY                                         
REMARK 500 SUBTOPIC: CLOSE CONTACTS IN SAME ASYMMETRIC UNIT                     
REMARK 500                                                                      
REMARK 500 THE FOLLOWING ATOMS ARE IN CLOSE CONTACT.                            
REMARK 500                                                                      
REMARK 500  ATM1  RES C  SSEQI   ATM2  RES C  SSEQI           DISTANCE          
REMARK 500   OD1  ASP A  1039     O    HOH A    39              2.11            
REMARK 500                                                                      
REMARK 500 REMARK: NULL                                                         
REMARK 500                                                                      
REMARK 500 GEOMETRY AND STEREOCHEMISTRY                                         
REMARK 500 SUBTOPIC: COVALENT BOND ANGLES                                       
REMARK 500                                                                      
REMARK 500 THE STEREOCHEMICAL PARAMETERS OF THE FOLLOWING RESIDUES              
REMARK 500 HAVE VALUES WHICH DEVIATE FROM EXPECTED VALUES BY MORE               
REMARK 500 THAN 6*RMSD (M=MODEL NUMBER; RES=RESIDUE NAME; C=CHAIN               
REMARK 500 IDENTIFIER; SSEQ=SEQUENCE NUMBER; I=INSERTION CODE).                 
REMARK 500                                                                      
REMARK 500 STANDARD TABLE:                                                      
REMARK 500 FORMAT: (10X,I3,1X,A3,1X,A1,I4,A1,3(1X,A4,2X),12X,F5.1)              
REMARK 500                                                                      
REMARK 500 EXPECTED VALUES PROTEIN: ENGH AND HUBER, 1999                        
REMARK 500 EXPECTED VALUES NUCLEIC ACID: CLOWNEY ET AL 1996                     
REMARK 500                                                                      
REMARK 500  M RES CSSEQI ATM1   ATM2   ATM3                                     
REMARK 500    ASP A 922   CA  -  CB  -  CG  ANGL. DEV. = -13.7 DEGREES          
REMARK 500    LYS A 923   CA  -  CB  -  CG  ANGL. DEV. = -17.9 DEGREES          
REMARK 500    LYS A 923   CD  -  CE  -  NZ  ANGL. DEV. = -18.5 DEGREES          
REMARK 500    TYR A 950   O   -  C   -  N   ANGL. DEV. = -12.2 DEGREES          
REMARK 500    GLU A 982   CA  -  CB  -  CG  ANGL. DEV. =  15.4 DEGREES          
REMARK 500    GLU A 982   CG  -  CD  -  OE2 ANGL. DEV. = -13.0 DEGREES          
REMARK 500    GLN A1040   CG  -  CD  -  OE1 ANGL. DEV. = -15.3 DEGREES          
REMARK 500    LYS A1044   CB  -  CG  -  CD  ANGL. DEV. =  16.5 DEGREES          
REMARK 500                                                                      
REMARK 500 REMARK: NULL                                                         
REMARK 500                                                                      
REMARK 500 GEOMETRY AND STEREOCHEMISTRY                                         
REMARK 500 SUBTOPIC: TORSION ANGLES                                             
REMARK 500                                                                      
REMARK 500 TORSION ANGLES OUTSIDE THE EXPECTED RAMACHANDRAN REGIONS:            
REMARK 500 (M=MODEL NUMBER; RES=RESIDUE NAME; C=CHAIN IDENTIFIER;               
REMARK 500 SSEQ=SEQUENCE NUMBER; I=INSERTION CODE).                             
REMARK 500                                                                      
REMARK 500 STANDARD TABLE:                                                      
REMARK 500 FORMAT:(10X,I3,1X,A3,1X,A1,I4,A1,4X,F7.2,3X,F7.2)                    
REMARK 500                                                                      
REMARK 500 EXPECTED VALUES: GJ KLEYWEGT AND TA JONES (1996). PHI/PSI-           
REMARK 500 CHOLOGY: RAMACHANDRAN REVISITED. STRUCTURE 4, 1395 - 1400            
REMARK 500                                                                      
REMARK 500  M RES CSSEQI        PSI       PHI                                   
REMARK 500    ASP A 922      -77.98    -37.36                                   
REMARK 500    PRO A 946     -175.25    -68.91                                   
REMARK 500    GLU A 948      -15.09    -45.79                                   
REMARK 500                                                                      
REMARK 500 REMARK: NULL                                                         
REMARK 500                                                                      
REMARK 500 GEOMETRY AND STEREOCHEMISTRY                                         
REMARK 500 SUBTOPIC: MAIN CHAIN PLANARITY                                       
REMARK 500                                                                      
REMARK 500 THE FOLLOWING RESIDUES HAVE A PSEUDO PLANARITY                       
REMARK 500 TORSION, C(I) - CA(I) - N(I+1) - O(I), GREATER                       
REMARK 500 10.0 DEGREES. (M=MODEL NUMBER; RES=RESIDUE NAME;                     
REMARK 500 C=CHAIN IDENTIFIER; SSEQ=SEQUENCE NUMBER;                            
REMARK 500 I=INSERTION CODE).                                                   
REMARK 500                                                                      
REMARK 500  M RES CSSEQI        ANGLE                                           
REMARK 500    PRO A 946        -20.59                                           
REMARK 500                                                                      
REMARK 500 REMARK: NULL                                                         
DBREF  1K40 A  921  1046  UNP    P34152   FAK1_MOUSE     921   1046             
SEQRES   1 A  126  ASN ASP LYS VAL TYR GLU ASN VAL THR GLY LEU VAL LYS          
SEQRES   2 A  126  ALA VAL ILE GLU MET SER SER LYS ILE GLN PRO ALA PRO          
SEQRES   3 A  126  PRO GLU GLU TYR VAL PRO MET VAL LYS GLU VAL GLY LEU          
SEQRES   4 A  126  ALA LEU ARG THR LEU LEU ALA THR VAL ASP GLU THR ILE          
SEQRES   5 A  126  PRO ALA LEU PRO ALA SER THR HIS ARG GLU ILE GLU MET          
SEQRES   6 A  126  ALA GLN LYS LEU LEU ASN SER ASP LEU GLY GLU LEU ILE          
SEQRES   7 A  126  SER LYS MET LYS LEU ALA GLN GLN TYR VAL MET THR SER          
SEQRES   8 A  126  LEU GLN GLN GLU TYR LYS LYS GLN MET LEU THR ALA ALA          
SEQRES   9 A  126  HIS ALA LEU ALA VAL ASP ALA LYS ASN LEU LEU ASP VAL          
SEQRES  10 A  126  ILE ASP GLN ALA ARG LEU LYS MET LEU                          
FORMUL   2  HOH   *24(H2 O)                                                     
HELIX    1   1 ASN A  921  GLN A  943  1                                  23    
HELIX    2   2 PRO A  946  GLU A  949  5                                   4    
HELIX    3   3 TYR A  950  ILE A  972  1                                  23    
HELIX    4   4 PRO A  973  LEU A  975  5                                   3    
HELIX    5   5 THR A  979  TYR A 1007  1                                  29    
HELIX    6   6 MET A 1009  LYS A 1044  1                                  36    
CRYST1   61.104   40.163   52.008  90.00 103.82  90.00 C 1 2 1       4          
ORIGX1      1.000000  0.000000  0.000000        0.00000                         
ORIGX2      0.000000  1.000000  0.000000        0.00000                         
ORIGX3      0.000000  0.000000  1.000000        0.00000                         
SCALE1      0.016366  0.000000  0.004025        0.00000                         
SCALE2      0.000000  0.024899  0.000000        0.00000                         
SCALE3      0.000000  0.000000  0.019801        0.00000                         
ATOM      1  N   ASN A 921      28.001  13.823  43.602  1.00 62.74           N  
ATOM      2  CA  ASN A 921      27.730  13.135  44.848  1.00 62.45           C  
ATOM      3  C   ASN A 921      26.455  13.739  45.365  1.00 61.49           C  
ATOM      4  O   ASN A 921      26.111  14.880  45.093  1.00 62.02           O  
ATOM      5  CB  ASN A 921      28.952  13.244  45.666  1.00 63.78           C  
ATOM      6  CG  ASN A 921      30.118  12.769  44.785  1.00 64.69           C  
ATOM      7  OD1 ASN A 921      30.040  11.680  44.189  1.00 65.81           O  
ATOM      8  ND2 ASN A 921      31.185  13.513  44.641  1.00 65.35           N  
ATOM      9  N   ASP A 922      25.850  12.956  46.059  1.00 60.12           N  
ATOM     10  CA  ASP A 922      24.499  13.131  46.493  1.00 58.75           C  
ATOM     11  C   ASP A 922      23.869  14.559  46.911  1.00 55.74           C  
ATOM     12  O   ASP A 922      23.092  15.202  46.143  1.00 56.38           O  
ATOM     13  CB  ASP A 922      24.261  12.159  47.527  1.00 61.42           C  
ATOM     14  CG  ASP A 922      23.354  11.247  46.806  1.00 65.15           C  
ATOM     15  OD1 ASP A 922      22.220  11.722  46.466  1.00 67.21           O  
ATOM     16  OD2 ASP A 922      23.721  10.052  46.498  1.00 67.35           O  
ATOM     17  N   LYS A 923      24.100  15.112  48.056  1.00 52.25           N  
ATOM     18  CA  LYS A 923      23.406  16.399  48.408  1.00 47.87           C  
ATOM     19  C   LYS A 923      23.216  17.301  47.174  1.00 44.26           C  
ATOM     20  O   LYS A 923      22.086  17.744  46.873  1.00 40.72           O  
ATOM     21  CB  LYS A 923      24.149  17.127  49.544  1.00 51.48           C  
ATOM     22  CG  LYS A 923      23.083  18.205  49.750  1.00 54.96           C  
ATOM     23  CD  LYS A 923      23.689  18.916  50.960  1.00 58.50           C  
ATOM     24  CE  LYS A 923      22.580  19.965  51.102  1.00 60.70           C  
ATOM     25  NZ  LYS A 923      23.213  20.597  52.258  1.00 61.91           N  
ATOM     26  N   VAL A 924      24.222  17.793  46.594  1.00 40.24           N  
ATOM     27  CA  VAL A 924      24.228  18.699  45.450  1.00 36.24           C  
ATOM     28  C   VAL A 924      23.589  18.038  44.224  1.00 35.55           C  
ATOM     29  O   VAL A 924      22.823  18.670  43.489  1.00 33.46           O  
ATOM     30  CB  VAL A 924      25.673  19.105  45.105  1.00 35.31           C  
ATOM     31  CG1 VAL A 924      25.689  20.074  43.928  1.00 32.69           C  
ATOM     32  CG2 VAL A 924      26.331  19.722  46.324  1.00 34.49           C  
ATOM     33  N   TYR A 925      23.921  16.768  44.008  1.00 33.18           N  
ATOM     34  CA  TYR A 925      23.382  16.010  42.881  1.00 32.31           C  
ATOM     35  C   TYR A 925      21.868  15.888  43.019  1.00 31.33           C  
ATOM     36  O   TYR A 925      21.119  16.075  42.058  1.00 29.67           O  
ATOM     37  CB  TYR A 925      23.997  14.612  42.849  1.00 33.93           C  
ATOM     38  CG  TYR A 925      23.509  13.748  41.711  1.00 33.36           C  
ATOM     39  CD1 TYR A 925      23.930  13.983  40.409  1.00 33.08           C  
ATOM     40  CD2 TYR A 925      22.636  12.679  41.940  1.00 35.40           C  
ATOM     41  CE1 TYR A 925      23.502  13.180  39.359  1.00 35.57           C  
ATOM     42  CE2 TYR A 925      22.198  11.867  40.889  1.00 35.28           C  
ATOM     43  CZ  TYR A 925      22.640  12.125  39.601  1.00 34.64           C  
ATOM     44  OH  TYR A 925      22.241  11.331  38.545  1.00 37.38           O  
ATOM     45  N   GLU A 926      21.426  15.576  44.231  1.00 30.10           N  
ATOM     46  CA  GLU A 926      20.009  15.408  44.520  1.00 30.02           C  
ATOM     47  C   GLU A 926      19.220  16.703  44.275  1.00 30.04           C  
ATOM     48  O   GLU A 926      18.102  16.677  43.763  1.00 29.30           O  
ATOM     49  CB  GLU A 926      19.842  14.948  45.973  1.00 32.23           C  
ATOM     50  CG  GLU A 926      18.419  14.617  46.383  1.00 38.79           C  
ATOM     51  CD  GLU A 926      18.312  14.187  47.843  1.00 43.02           C  
ATOM     52  OE1 GLU A 926      18.888  13.135  48.206  1.00 44.59           O  
ATOM     53  OE2 GLU A 926      17.652  14.909  48.625  1.00 43.71           O  
ATOM     54  N   ASN A 927      19.790  17.842  44.649  1.00 27.91           N  
ATOM     55  CA  ASN A 927      19.075  19.095  44.435  1.00 28.36           C  
ATOM     56  C   ASN A 927      19.122  19.559  42.974  1.00 24.92           C  
ATOM     57  O   ASN A 927      18.206  20.228  42.508  1.00 22.36           O  
ATOM     58  CB  ASN A 927      19.586  20.165  45.400  1.00 30.85           C  
ATOM     59  CG  ASN A 927      19.176  19.877  46.833  1.00 34.65           C  
ATOM     60  OD1 ASN A 927      18.015  19.569  47.099  1.00 36.29           O  
ATOM     61  ND2 ASN A 927      20.119  19.965  47.757  1.00 38.18           N  
ATOM     62  N   VAL A 928      20.180  19.190  42.253  1.00 24.86           N  
ATOM     63  CA  VAL A 928      20.286  19.539  40.833  1.00 23.89           C  
ATOM     64  C   VAL A 928      19.200  18.738  40.110  1.00 25.08           C  
ATOM     65  O   VAL A 928      18.505  19.257  39.239  1.00 24.57           O  
ATOM     66  CB  VAL A 928      21.662  19.155  40.250  1.00 22.74           C  
ATOM     67  CG1 VAL A 928      21.604  19.147  38.721  1.00 25.09           C  
ATOM     68  CG2 VAL A 928      22.711  20.146  40.722  1.00 23.30           C  
ATOM     69  N   THR A 929      19.054  17.475  40.505  1.00 24.66           N  
ATOM     70  CA  THR A 929      18.050  16.585  39.935  1.00 27.21           C  
ATOM     71  C   THR A 929      16.650  17.116  40.220  1.00 26.52           C  
ATOM     72  O   THR A 929      15.764  17.079  39.356  1.00 26.64           O  
ATOM     73  CB  THR A 929      18.174  15.162  40.526  1.00 28.21           C  
ATOM     74  OG1 THR A 929      19.495  14.662  40.282  1.00 26.72           O  
ATOM     75  CG2 THR A 929      17.161  14.222  39.881  1.00 30.09           C  
ATOM     76  N   GLY A 930      16.449  17.607  41.440  1.00 24.86           N  
ATOM     77  CA  GLY A 930      15.158  18.164  41.814  1.00 20.58           C  
ATOM     78  C   GLY A 930      14.809  19.371  40.950  1.00 21.13           C  
ATOM     79  O   GLY A 930      13.649  19.587  40.615  1.00 20.95           O  
ATOM     80  N   LEU A 931      15.809  20.164  40.586  1.00 20.40           N  
ATOM     81  CA  LEU A 931      15.565  21.331  39.751  1.00 20.98           C  
ATOM     82  C   LEU A 931      15.239  20.892  38.317  1.00 21.58           C  
ATOM     83  O   LEU A 931      14.323  21.425  37.687  1.00 23.11           O  
ATOM     84  CB  LEU A 931      16.783  22.259  39.782  1.00 21.34           C  
ATOM     85  CG  LEU A 931      16.727  23.565  38.983  1.00 19.03           C  
ATOM     86  CD1 LEU A 931      15.467  24.353  39.325  1.00 18.74           C  
ATOM     87  CD2 LEU A 931      17.981  24.370  39.271  1.00 18.51           C  
ATOM     88  N   VAL A 932      15.976  19.913  37.795  1.00 23.23           N  
ATOM     89  CA  VAL A 932      15.711  19.417  36.443  1.00 23.63           C  
ATOM     90  C   VAL A 932      14.308  18.819  36.399  1.00 24.95           C  
ATOM     91  O   VAL A 932      13.540  19.070  35.468  1.00 24.08           O  
ATOM     92  CB  VAL A 932      16.733  18.336  36.028  1.00 25.29           C  
ATOM     93  CG1 VAL A 932      16.368  17.767  34.662  1.00 23.60           C  
ATOM     94  CG2 VAL A 932      18.115  18.933  35.993  1.00 21.68           C  
ATOM     95  N   LYS A 933      13.978  18.022  37.412  1.00 26.74           N  
ATOM     96  CA  LYS A 933      12.656  17.412  37.497  1.00 27.89           C  
ATOM     97  C   LYS A 933      11.607  18.510  37.438  1.00 27.12           C  
ATOM     98  O   LYS A 933      10.645  18.435  36.663  1.00 28.35           O  
ATOM     99  CB  LYS A 933      12.507  16.635  38.809  1.00 32.76           C  
ATOM    100  CG  LYS A 933      13.261  15.318  38.855  1.00 37.85           C  
ATOM    101  CD  LYS A 933      13.104  14.650  40.211  1.00 40.11           C  
ATOM    102  CE  LYS A 933      13.746  13.273  40.225  1.00 42.01           C  
ATOM    103  NZ  LYS A 933      13.844  12.713  41.603  1.00 43.54           N  
ATOM    104  N   ALA A 934      11.802  19.534  38.259  1.00 24.95           N  
ATOM    105  CA  ALA A 934      10.885  20.668  38.309  1.00 23.45           C  
ATOM    106  C   ALA A 934      10.745  21.309  36.920  1.00 22.29           C  
ATOM    107  O   ALA A 934       9.647  21.641  36.475  1.00 22.09           O  
ATOM    108  CB  ALA A 934      11.400  21.689  39.324  1.00 22.14           C  
ATOM    109  N   VAL A 935      11.859  21.472  36.219  1.00 22.08           N  
ATOM    110  CA  VAL A 935      11.810  22.060  34.886  1.00 20.48           C  
ATOM    111  C   VAL A 935      11.023  21.161  33.934  1.00 21.19           C  
ATOM    112  O   VAL A 935      10.209  21.644  33.149  1.00 21.74           O  
ATOM    113  CB  VAL A 935      13.224  22.306  34.340  1.00 18.44           C  
ATOM    114  CG1 VAL A 935      13.178  22.556  32.828  1.00 19.97           C  
ATOM    115  CG2 VAL A 935      13.833  23.505  35.054  1.00 16.99           C  
ATOM    116  N   ILE A 936      11.258  19.853  34.005  1.00 22.19           N  
ATOM    117  CA  ILE A 936      10.540  18.908  33.148  1.00 24.03           C  
ATOM    118  C   ILE A 936       9.041  18.960  33.451  1.00 25.04           C  
ATOM    119  O   ILE A 936       8.210  18.979  32.538  1.00 24.18           O  
ATOM    120  CB  ILE A 936      11.047  17.457  33.352  1.00 23.73           C  
ATOM    121  CG1 ILE A 936      12.447  17.301  32.745  1.00 21.68           C  
ATOM    122  CG2 ILE A 936      10.058  16.470  32.746  1.00 23.57           C  
ATOM    123  CD1 ILE A 936      13.110  15.948  33.033  1.00 20.26           C  
ATOM    124  N   GLU A 937       8.706  19.026  34.760  1.00 28.12           N  
ATOM    125  CA  GLU A 937       7.265  18.949  34.990  1.00 31.70           C  
ATOM    126  C   GLU A 937       6.626  20.327  34.746  1.00 32.22           C  
ATOM    127  O   GLU A 937       5.526  20.382  34.163  1.00 31.97           O  
ATOM    128  CB  GLU A 937       7.019  18.341  36.367  1.00 35.52           C  
ATOM    129  CG  GLU A 937       8.224  17.497  36.787  1.00 41.83           C  
ATOM    130  CD  GLU A 937       7.891  16.374  37.737  1.00 47.19           C  
ATOM    131  OE1 GLU A 937       7.284  15.337  37.305  1.00 51.50           O  
ATOM    132  OE2 GLU A 937       8.226  16.483  38.961  1.00 48.53           O  
ATOM    133  N   MET A 938       7.334  21.485  34.852  1.00 33.46           N  
ATOM    134  CA  MET A 938       6.780  22.777  34.434  1.00 33.85           C  
ATOM    135  C   MET A 938       6.601  22.847  32.924  1.00 34.05           C  
ATOM    136  O   MET A 938       5.642  23.445  32.432  1.00 33.91           O  
ATOM    137  CB  MET A 938       7.673  23.947  34.849  1.00 35.44           C  
ATOM    138  CG  MET A 938       7.044  25.296  34.476  1.00 37.98           C  
ATOM    139  SD  MET A 938       8.211  26.619  34.120  1.00 37.48           S  
ATOM    140  CE  MET A 938       8.665  26.196  32.450  1.00 37.08           C  
ATOM    141  N   SER A 939       7.533  22.237  32.193  1.00 33.47           N  
ATOM    142  CA  SER A 939       7.486  22.231  30.737  1.00 33.80           C  
ATOM    143  C   SER A 939       6.333  21.392  30.217  1.00 33.88           C  
ATOM    144  O   SER A 939       5.796  21.657  29.144  1.00 35.83           O  
ATOM    145  CB  SER A 939       8.800  21.700  30.165  1.00 35.16           C  
ATOM    146  OG  SER A 939       9.867  22.587  30.442  1.00 38.09           O  
ATOM    147  N   SER A 940       5.958  20.379  30.987  1.00 33.84           N  
ATOM    148  CA  SER A 940       4.872  19.479  30.621  1.00 33.98           C  
ATOM    149  C   SER A 940       3.520  20.169  30.716  1.00 32.50           C  
ATOM    150  O   SER A 940       2.608  19.893  29.936  1.00 33.11           O  
ATOM    151  CB  SER A 940       4.869  18.254  31.546  1.00 33.71           C  
ATOM    152  OG  SER A 940       5.070  18.620  32.902  1.00 38.44           O  
ATOM    153  N   LYS A 941       3.410  21.069  31.683  1.00 32.49           N  
ATOM    154  CA  LYS A 941       2.176  21.795  31.957  1.00 33.22           C  
ATOM    155  C   LYS A 941       1.984  23.102  31.187  1.00 32.72           C  
ATOM    156  O   LYS A 941       0.909  23.692  31.242  1.00 32.14           O  
ATOM    157  CB  LYS A 941       2.091  22.092  33.456  1.00 33.56           C  
ATOM    158  CG  LYS A 941       2.135  20.861  34.344  1.00 35.78           C  
ATOM    159  CD  LYS A 941       2.282  21.258  35.811  1.00 39.19           C  
ATOM    160  CE  LYS A 941       2.591  20.038  36.672  1.00 42.42           C  
ATOM    161  NZ  LYS A 941       2.986  20.420  38.056  1.00 42.99           N  
ATOM    162  N   ILE A 942       3.013  23.556  30.483  1.00 33.32           N  
ATOM    163  CA  ILE A 942       2.910  24.813  29.745  1.00 34.59           C  
ATOM    164  C   ILE A 942       1.826  24.814  28.674  1.00 35.02           C  
ATOM    165  O   ILE A 942       0.873  25.587  28.754  1.00 33.10           O  
ATOM    166  CB  ILE A 942       4.256  25.189  29.085  1.00 33.52           C  
ATOM    167  CG1 ILE A 942       5.292  25.500  30.169  1.00 33.49           C  
ATOM    168  CG2 ILE A 942       4.075  26.393  28.176  1.00 33.07           C  
ATOM    169  CD1 ILE A 942       6.663  25.853  29.625  1.00 34.76           C  
ATOM    170  N   GLN A 943       1.913  23.934  27.736  1.00 36.60           N  
ATOM    171  CA  GLN A 943       1.022  23.887  26.568  1.00 39.42           C  
ATOM    172  C   GLN A 943      -0.471  23.924  26.981  1.00 39.59           C  
ATOM    173  O   GLN A 943      -1.214  24.814  26.556  1.00 40.44           O  
ATOM    174  CB  GLN A 943       1.255  22.587  25.771  1.00 40.42           C  
ATOM    175  CG  GLN A 943       0.634  22.617  24.367  1.00 44.42           C  
ATOM    176  CD  GLN A 943       0.724  23.990  23.717  1.00 46.14           C  
ATOM    177  OE1 GLN A 943      -0.043  24.286  22.801  1.00 48.99           O  
ATOM    178  NE2 GLN A 943       1.625  24.852  24.142  1.00 48.14           N  
ATOM    179  N   PRO A 944      -0.961  22.968  27.816  1.00 40.53           N  
ATOM    180  CA  PRO A 944      -2.407  22.874  28.216  1.00 41.74           C  
ATOM    181  C   PRO A 944      -2.962  24.031  29.075  1.00 42.11           C  
ATOM    182  O   PRO A 944      -4.056  24.563  28.850  1.00 44.12           O  
ATOM    183  CB  PRO A 944      -2.474  21.648  29.083  1.00 40.83           C  
ATOM    184  CG  PRO A 944      -1.066  21.077  29.208  1.00 41.09           C  
ATOM    185  CD  PRO A 944      -0.110  21.920  28.419  1.00 40.41           C  
ATOM    186  N   ALA A 945      -2.238  24.349  29.995  1.00 41.93           N  
ATOM    187  CA  ALA A 945      -2.514  25.341  31.011  1.00 41.60           C  
ATOM    188  C   ALA A 945      -2.635  26.822  30.536  1.00 40.87           C  
ATOM    189  O   ALA A 945      -1.915  27.251  29.623  1.00 40.91           O  
ATOM    190  CB  ALA A 945      -1.335  25.260  31.935  1.00 40.42           C  
ATOM    191  N   PRO A 946      -3.586  27.646  31.136  1.00 40.68           N  
ATOM    192  CA  PRO A 946      -3.696  29.076  30.850  1.00 41.72           C  
ATOM    193  C   PRO A 946      -2.503  29.736  31.413  1.00 42.54           C  
ATOM    194  O   PRO A 946      -2.019  29.242  32.489  1.00 39.71           O  
ATOM    195  CB  PRO A 946      -4.883  29.560  31.612  1.00 41.35           C  
ATOM    196  CG  PRO A 946      -5.421  28.385  32.391  1.00 41.04           C  
ATOM    197  CD  PRO A 946      -4.571  27.175  32.108  1.00 41.87           C  
ATOM    198  N   PRO A 947      -2.619  31.062  31.261  1.00 43.50           N  
ATOM    199  CA  PRO A 947      -1.691  32.002  31.954  1.00 44.88           C  
ATOM    200  C   PRO A 947      -1.854  32.112  33.458  1.00 45.38           C  
ATOM    201  O   PRO A 947      -0.812  32.054  34.188  1.00 47.29           O  
ATOM    202  CB  PRO A 947      -1.967  33.344  31.329  1.00 44.56           C  
ATOM    203  CG  PRO A 947      -3.041  33.149  30.263  1.00 45.09           C  
ATOM    204  CD  PRO A 947      -3.435  31.702  30.216  1.00 45.04           C  
ATOM    205  N   GLU A 948      -3.081  32.278  33.893  1.00 45.20           N  
ATOM    206  CA  GLU A 948      -3.404  32.425  35.323  1.00 45.01           C  
ATOM    207  C   GLU A 948      -2.634  31.337  36.169  1.00 44.85           C  
ATOM    208  O   GLU A 948      -2.526  31.452  37.410  1.00 43.67           O  
ATOM    209  CB  GLU A 948      -4.937  32.282  35.504  1.00 45.90           C  
ATOM    210  CG  GLU A 948      -5.741  33.478  34.913  1.00 46.97           C  
ATOM    211  CD  GLU A 948      -6.216  33.265  33.454  1.00 47.03           C  
ATOM    212  OE1 GLU A 948      -6.579  32.095  33.049  1.00 49.86           O  
ATOM    213  OE2 GLU A 948      -6.257  34.260  32.627  1.00 48.07           O  
ATOM    214  N   GLU A 949      -2.106  30.305  35.444  1.00 43.56           N  
ATOM    215  CA  GLU A 949      -1.349  29.149  36.061  1.00 43.83           C  
ATOM    216  C   GLU A 949       0.157  29.102  35.619  1.00 42.75           C  
ATOM    217  O   GLU A 949       0.825  28.045  35.711  1.00 44.25           O  
ATOM    218  CB  GLU A 949      -1.996  27.800  35.659  1.00 45.15           C  
ATOM    219  CG  GLU A 949      -1.474  26.616  36.489  1.00 47.48           C  
ATOM    220  CD  GLU A 949      -1.404  25.281  35.723  1.00 49.15           C  
ATOM    221  OE1 GLU A 949      -0.352  24.539  35.818  1.00 49.77           O  
ATOM    222  OE2 GLU A 949      -2.387  24.896  34.982  1.00 51.75           O  
ATOM    223  N   TYR A 950       0.662  30.255  35.149  1.00 39.93           N  
ATOM    224  CA  TYR A 950       2.084  30.405  34.709  1.00 39.08           C  
ATOM    225  C   TYR A 950       2.950  30.846  35.891  1.00 38.20           C  
ATOM    226  O   TYR A 950       4.068  30.353  36.086  1.00 36.69           O  
ATOM    227  CB  TYR A 950       2.228  31.468  33.611  1.00 39.26           C  
ATOM    228  CG  TYR A 950       1.762  30.980  32.253  1.00 37.39           C  
ATOM    229  CD1 TYR A 950       1.791  31.841  31.149  1.00 35.30           C  
ATOM    230  CD2 TYR A 950       1.307  29.671  32.113  1.00 37.37           C  
ATOM    231  CE1 TYR A 950       1.351  31.387  29.902  1.00 35.37           C  
ATOM    232  CE2 TYR A 950       0.862  29.215  30.872  1.00 36.13           C  
ATOM    233  CZ  TYR A 950       0.882  30.074  29.764  1.00 35.27           C  
ATOM    234  OH  TYR A 950       0.437  29.633  28.559  1.00 35.27           O  
ATOM    235  N   VAL A 951       2.713  31.939  36.802  1.00 37.78           N  
ATOM    236  CA  VAL A 951       3.554  32.299  37.937  1.00 38.76           C  
ATOM    237  C   VAL A 951       3.799  31.140  38.898  1.00 36.88           C  
ATOM    238  O   VAL A 951       4.922  30.952  39.346  1.00 38.10           O  
ATOM    239  CB  VAL A 951       2.940  33.505  38.703  1.00 40.33           C  
ATOM    240  CG1 VAL A 951       3.723  33.792  39.993  1.00 40.68           C  
ATOM    241  CG2 VAL A 951       2.944  34.727  37.799  1.00 39.39           C  
ATOM    242  N   PRO A 952       2.751  30.365  39.242  1.00 36.23           N  
ATOM    243  CA  PRO A 952       2.856  29.218  40.151  1.00 35.33           C  
ATOM    244  C   PRO A 952       3.878  28.206  39.651  1.00 34.72           C  
ATOM    245  O   PRO A 952       4.669  27.675  40.423  1.00 34.46           O  
ATOM    246  CB  PRO A 952       1.440  28.654  40.150  1.00 35.28           C  
ATOM    247  CG  PRO A 952       0.617  29.870  40.064  1.00 36.82           C  
ATOM    248  CD  PRO A 952       1.336  30.694  39.008  1.00 37.66           C  
ATOM    249  N   MET A 953       3.835  27.932  38.352  1.00 33.67           N  
ATOM    250  CA  MET A 953       4.774  27.005  37.738  1.00 32.21           C  
ATOM    251  C   MET A 953       6.182  27.534  37.924  1.00 29.60           C  
ATOM    252  O   MET A 953       7.070  26.822  38.379  1.00 29.08           O  
ATOM    253  CB  MET A 953       4.496  26.875  36.243  1.00 35.63           C  
ATOM    254  CG  MET A 953       3.302  26.024  35.892  1.00 43.31           C  
ATOM    255  SD  MET A 953       3.089  25.949  34.100  1.00 49.81           S  
ATOM    256  CE  MET A 953       1.678  27.021  33.915  1.00 47.77           C  
ATOM    257  N   VAL A 954       6.377  28.794  37.559  1.00 26.67           N  
ATOM    258  CA  VAL A 954       7.685  29.430  37.673  1.00 25.48           C  
ATOM    259  C   VAL A 954       8.101  29.603  39.131  1.00 22.95           C  
ATOM    260  O   VAL A 954       9.282  29.527  39.463  1.00 20.23           O  
ATOM    261  CB  VAL A 954       7.704  30.804  36.955  1.00 24.61           C  
ATOM    262  CG1 VAL A 954       9.073  31.428  37.072  1.00 23.80           C  
ATOM    263  CG2 VAL A 954       7.351  30.625  35.482  1.00 22.54           C  
ATOM    264  N   LYS A 955       7.118  29.849  39.993  1.00 22.86           N  
ATOM    265  CA  LYS A 955       7.352  30.003  41.426  1.00 24.03           C  
ATOM    266  C   LYS A 955       7.990  28.706  41.937  1.00 21.93           C  
ATOM    267  O   LYS A 955       8.994  28.731  42.650  1.00 21.03           O  
ATOM    268  CB  LYS A 955       6.021  30.255  42.139  1.00 29.12           C  
ATOM    269  CG  LYS A 955       6.057  30.064  43.647  1.00 33.78           C  
ATOM    270  CD  LYS A 955       4.669  30.243  44.268  1.00 37.67           C  
ATOM    271  CE  LYS A 955       3.617  29.334  43.615  1.00 40.64           C  
ATOM    272  NZ  LYS A 955       3.961  27.879  43.688  1.00 39.42           N  
ATOM    273  N   GLU A 956       7.403  27.579  41.545  1.00 22.30           N  
ATOM    274  CA  GLU A 956       7.903  26.263  41.947  1.00 24.01           C  
ATOM    275  C   GLU A 956       9.351  26.043  41.498  1.00 20.68           C  
ATOM    276  O   GLU A 956      10.192  25.578  42.268  1.00 18.89           O  
ATOM    277  CB  GLU A 956       7.026  25.158  41.364  1.00 27.86           C  
ATOM    278  CG  GLU A 956       5.714  24.935  42.080  1.00 33.97           C  
ATOM    279  CD  GLU A 956       4.978  23.732  41.524  1.00 36.49           C  
ATOM    280  OE1 GLU A 956       5.629  22.677  41.361  1.00 37.61           O  
ATOM    281  OE2 GLU A 956       3.762  23.836  41.249  1.00 41.67           O  
ATOM    282  N   VAL A 957       9.634  26.368  40.245  1.00 18.68           N  
ATOM    283  CA  VAL A 957      10.988  26.207  39.716  1.00 18.65           C  
ATOM    284  C   VAL A 957      11.945  27.135  40.473  1.00 18.11           C  
ATOM    285  O   VAL A 957      13.065  26.752  40.784  1.00 17.53           O  
ATOM    286  CB  VAL A 957      11.043  26.523  38.199  1.00 20.15           C  
ATOM    287  CG1 VAL A 957      12.488  26.574  37.723  1.00 17.81           C  
ATOM    288  CG2 VAL A 957      10.279  25.460  37.421  1.00 17.65           C  
ATOM    289  N   GLY A 958      11.489  28.346  40.774  1.00 17.40           N  
ATOM    290  CA  GLY A 958      12.318  29.292  41.497  1.00 15.86           C  
ATOM    291  C   GLY A 958      12.633  28.798  42.899  1.00 16.11           C  
ATOM    292  O   GLY A 958      13.756  28.938  43.370  1.00 16.62           O  
ATOM    293  N   LEU A 959      11.644  28.222  43.574  1.00 17.30           N  
ATOM    294  CA  LEU A 959      11.845  27.700  44.928  1.00 18.34           C  
ATOM    295  C   LEU A 959      12.797  26.507  44.871  1.00 18.72           C  
ATOM    296  O   LEU A 959      13.622  26.325  45.755  1.00 18.89           O  
ATOM    297  CB  LEU A 959      10.500  27.295  45.556  1.00 19.35           C  
ATOM    298  CG  LEU A 959       9.555  28.472  45.836  1.00 20.51           C  
ATOM    299  CD1 LEU A 959       8.210  27.974  46.358  1.00 19.20           C  
ATOM    300  CD2 LEU A 959      10.199  29.394  46.852  1.00 22.77           C  
ATOM    301  N   ALA A 960      12.688  25.699  43.822  1.00 20.18           N  
ATOM    302  CA  ALA A 960      13.583  24.552  43.668  1.00 20.23           C  
ATOM    303  C   ALA A 960      14.999  25.075  43.414  1.00 20.54           C  
ATOM    304  O   ALA A 960      15.972  24.465  43.825  1.00 21.51           O  
ATOM    305  CB  ALA A 960      13.124  23.670  42.506  1.00 21.68           C  
ATOM    306  N   LEU A 961      15.105  26.222  42.742  1.00 22.00           N  
ATOM    307  CA  LEU A 961      16.412  26.811  42.454  1.00 21.80           C  
ATOM    308  C   LEU A 961      17.065  27.338  43.737  1.00 21.84           C  
ATOM    309  O   LEU A 961      18.254  27.116  43.966  1.00 20.75           O  
ATOM    310  CB  LEU A 961      16.276  27.958  41.445  1.00 23.78           C  
ATOM    311  CG  LEU A 961      17.467  28.316  40.534  1.00 25.24           C  
ATOM    312  CD1 LEU A 961      17.693  29.821  40.598  1.00 22.53           C  
ATOM    313  CD2 LEU A 961      18.740  27.556  40.920  1.00 22.97           C  
ATOM    314  N   ARG A 962      16.292  28.050  44.559  1.00 21.54           N  
ATOM    315  CA  ARG A 962      16.809  28.595  45.817  1.00 23.18           C  
ATOM    316  C   ARG A 962      17.361  27.491  46.721  1.00 22.70           C  
ATOM    317  O   ARG A 962      18.409  27.656  47.335  1.00 23.41           O  
ATOM    318  CB  ARG A 962      15.714  29.365  46.574  1.00 26.62           C  
ATOM    319  CG  ARG A 962      15.354  30.726  45.983  1.00 30.62           C  
ATOM    320  CD  ARG A 962      14.329  31.468  46.842  1.00 34.08           C  
ATOM    321  NE  ARG A 962      14.899  32.551  47.651  1.00 38.37           N  
ATOM    322  CZ  ARG A 962      15.743  32.388  48.669  1.00 40.49           C  
ATOM    323  NH1 ARG A 962      16.139  31.175  49.029  1.00 42.94           N  
ATOM    324  NH2 ARG A 962      16.183  33.445  49.342  1.00 40.82           N  
ATOM    325  N   THR A 963      16.659  26.363  46.796  1.00 21.50           N  
ATOM    326  CA  THR A 963      17.118  25.249  47.625  1.00 22.25           C  
ATOM    327  C   THR A 963      18.458  24.715  47.124  1.00 20.69           C  
ATOM    328  O   THR A 963      19.337  24.381  47.916  1.00 18.71           O  
ATOM    329  CB  THR A 963      16.084  24.100  47.655  1.00 21.58           C  
ATOM    330  OG1 THR A 963      14.855  24.579  48.215  1.00 22.59           O  
ATOM    331  CG2 THR A 963      16.593  22.947  48.511  1.00 24.15           C  
ATOM    332  N   LEU A 964      18.618  24.644  45.806  1.00 20.41           N  
ATOM    333  CA  LEU A 964      19.866  24.158  45.226  1.00 21.02           C  
ATOM    334  C   LEU A 964      21.004  25.133  45.521  1.00 20.58           C  
ATOM    335  O   LEU A 964      22.107  24.720  45.884  1.00 23.49           O  
ATOM    336  CB  LEU A 964      19.721  23.976  43.712  1.00 20.49           C  
ATOM    337  CG  LEU A 964      21.026  23.696  42.954  1.00 20.76           C  
ATOM    338  CD1 LEU A 964      21.601  22.342  43.385  1.00 18.54           C  
ATOM    339  CD2 LEU A 964      20.755  23.720  41.438  1.00 19.50           C  
ATOM    340  N   LEU A 965      20.736  26.426  45.368  1.00 19.50           N  
ATOM    341  CA  LEU A 965      21.747  27.442  45.632  1.00 19.35           C  
ATOM    342  C   LEU A 965      22.173  27.411  47.111  1.00 20.51           C  
ATOM    343  O   LEU A 965      23.362  27.499  47.424  1.00 21.65           O  
ATOM    344  CB  LEU A 965      21.218  28.824  45.235  1.00 21.21           C  
ATOM    345  CG  LEU A 965      20.958  29.003  43.732  1.00 21.30           C  
ATOM    346  CD1 LEU A 965      20.471  30.414  43.455  1.00 21.08           C  
ATOM    347  CD2 LEU A 965      22.234  28.730  42.943  1.00 20.85           C  
ATOM    348  N   ALA A 966      21.218  27.266  48.023  1.00 21.31           N  
ATOM    349  CA  ALA A 966      21.568  27.208  49.443  1.00 20.87           C  
ATOM    350  C   ALA A 966      22.386  25.943  49.716  1.00 21.13           C  
ATOM    351  O   ALA A 966      23.302  25.955  50.529  1.00 21.60           O  
ATOM    352  CB  ALA A 966      20.308  27.220  50.301  1.00 20.17           C  
ATOM    353  N   THR A 967      22.058  24.860  49.020  1.00 21.00           N  
ATOM    354  CA  THR A 967      22.765  23.592  49.189  1.00 20.71           C  
ATOM    355  C   THR A 967      24.214  23.693  48.709  1.00 20.06           C  
ATOM    356  O   THR A 967      25.102  23.057  49.260  1.00 19.74           O  
ATOM    357  CB  THR A 967      22.048  22.460  48.419  1.00 22.71           C  
ATOM    358  OG1 THR A 967      20.718  22.305  48.933  1.00 24.78           O  
ATOM    359  CG2 THR A 967      22.809  21.144  48.565  1.00 25.92           C  
ATOM    360  N   VAL A 968      24.444  24.490  47.674  1.00 20.22           N  
ATOM    361  CA  VAL A 968      25.788  24.681  47.151  1.00 19.12           C  
ATOM    362  C   VAL A 968      26.569  25.600  48.103  1.00 19.98           C  
ATOM    363  O   VAL A 968      27.758  25.401  48.321  1.00 18.14           O  
ATOM    364  CB  VAL A 968      25.757  25.309  45.728  1.00 19.83           C  
ATOM    365  CG1 VAL A 968      27.178  25.629  45.260  1.00 16.85           C  
ATOM    366  CG2 VAL A 968      25.096  24.341  44.742  1.00 20.17           C  
ATOM    367  N   ASP A 969      25.903  26.608  48.660  1.00 21.22           N  
ATOM    368  CA  ASP A 969      26.573  27.507  49.601  1.00 24.08           C  
ATOM    369  C   ASP A 969      27.126  26.700  50.777  1.00 22.82           C  
ATOM    370  O   ASP A 969      28.251  26.900  51.211  1.00 23.52           O  
ATOM    371  CB  ASP A 969      25.602  28.565  50.145  1.00 24.14           C  
ATOM    372  CG  ASP A 969      25.198  29.592  49.104  1.00 27.00           C  
ATOM    373  OD1 ASP A 969      25.986  29.861  48.165  1.00 27.87           O  
ATOM    374  OD2 ASP A 969      24.089  30.151  49.240  1.00 27.35           O  
ATOM    375  N   GLU A 970      26.317  25.778  51.282  1.00 24.97           N  
ATOM    376  CA  GLU A 970      26.707  24.944  52.413  1.00 27.70           C  
ATOM    377  C   GLU A 970      27.888  24.030  52.060  1.00 29.18           C  
ATOM    378  O   GLU A 970      28.647  23.609  52.936  1.00 30.26           O  
ATOM    379  CB  GLU A 970      25.504  24.119  52.854  1.00 27.58           C  
ATOM    380  CG  GLU A 970      25.647  23.436  54.199  1.00 29.84           C  
ATOM    381  CD  GLU A 970      24.368  22.739  54.619  1.00 31.13           C  
ATOM    382  OE1 GLU A 970      24.328  22.215  55.751  1.00 35.65           O  
ATOM    383  OE2 GLU A 970      23.407  22.708  53.813  1.00 30.09           O  
ATOM    384  N   THR A 971      28.048  23.741  50.767  1.00 30.14           N  
ATOM    385  CA  THR A 971      29.125  22.876  50.294  1.00 30.40           C  
ATOM    386  C   THR A 971      30.414  23.634  49.952  1.00 31.30           C  
ATOM    387  O   THR A 971      31.496  23.058  49.980  1.00 29.38           O  
ATOM    388  CB  THR A 971      28.669  22.071  49.035  1.00 31.45           C  
ATOM    389  OG1 THR A 971      27.534  21.258  49.371  1.00 31.79           O  
ATOM    390  CG2 THR A 971      29.788  21.174  48.526  1.00 29.68           C  
ATOM    391  N   ILE A 972      30.303  24.924  49.642  1.00 32.12           N  
ATOM    392  CA  ILE A 972      31.472  25.724  49.272  1.00 32.60           C  
ATOM    393  C   ILE A 972      32.668  25.701  50.243  1.00 33.72           C  
ATOM    394  O   ILE A 972      33.789  25.388  49.836  1.00 33.66           O  
ATOM    395  CB  ILE A 972      31.083  27.201  49.012  1.00 31.16           C  
ATOM    396  CG1 ILE A 972      30.115  27.295  47.828  1.00 32.12           C  
ATOM    397  CG2 ILE A 972      32.330  28.016  48.711  1.00 31.19           C  
ATOM    398  CD1 ILE A 972      29.758  28.735  47.425  1.00 31.18           C  
ATOM    399  N   PRO A 973      32.456  26.036  51.528  1.00 34.20           N  
ATOM    400  CA  PRO A 973      33.583  26.025  52.472  1.00 35.27           C  
ATOM    401  C   PRO A 973      34.433  24.750  52.534  1.00 36.30           C  
ATOM    402  O   PRO A 973      35.604  24.803  52.914  1.00 37.60           O  
ATOM    403  CB  PRO A 973      32.929  26.371  53.819  1.00 34.24           C  
ATOM    404  CG  PRO A 973      31.471  26.056  53.614  1.00 35.67           C  
ATOM    405  CD  PRO A 973      31.218  26.472  52.195  1.00 33.33           C  
ATOM    406  N   ALA A 974      33.855  23.612  52.157  1.00 35.20           N  
ATOM    407  CA  ALA A 974      34.583  22.343  52.173  1.00 35.28           C  
ATOM    408  C   ALA A 974      35.341  22.066  50.872  1.00 34.95           C  
ATOM    409  O   ALA A 974      35.895  20.992  50.693  1.00 35.29           O  
ATOM    410  CB  ALA A 974      33.625  21.195  52.460  1.00 33.50           C  
ATOM    411  N   LEU A 975      35.365  23.037  49.968  1.00 35.40           N  
ATOM    412  CA  LEU A 975      36.047  22.875  48.691  1.00 35.32           C  
ATOM    413  C   LEU A 975      37.218  23.850  48.604  1.00 36.72           C  
ATOM    414  O   LEU A 975      37.178  24.931  49.190  1.00 36.23           O  
ATOM    415  CB  LEU A 975      35.079  23.143  47.537  1.00 34.55           C  
ATOM    416  CG  LEU A 975      33.780  22.334  47.448  1.00 35.06           C  
ATOM    417  CD1 LEU A 975      33.005  22.769  46.196  1.00 33.88           C  
ATOM    418  CD2 LEU A 975      34.090  20.844  47.397  1.00 34.84           C  
ATOM    419  N   PRO A 976      38.271  23.486  47.856  1.00 37.32           N  
ATOM    420  CA  PRO A 976      39.433  24.367  47.727  1.00 38.00           C  
ATOM    421  C   PRO A 976      39.020  25.798  47.377  1.00 38.28           C  
ATOM    422  O   PRO A 976      38.226  26.041  46.480  1.00 39.07           O  
ATOM    423  CB  PRO A 976      40.267  23.677  46.644  1.00 37.59           C  
ATOM    424  CG  PRO A 976      39.238  22.959  45.822  1.00 39.32           C  
ATOM    425  CD  PRO A 976      38.332  22.385  46.880  1.00 37.90           C  
ATOM    426  N   ALA A 977      39.662  26.725  48.110  1.00 39.65           N  
ATOM    427  CA  ALA A 977      39.302  28.114  47.902  1.00 40.48           C  
ATOM    428  C   ALA A 977      39.450  28.706  46.499  1.00 40.67           C  
ATOM    429  O   ALA A 977      38.859  29.723  46.161  1.00 42.61           O  
ATOM    430  CB  ALA A 977      40.141  28.995  48.883  1.00 42.40           C  
ATOM    431  N   SER A 978      40.244  27.974  45.701  1.00 40.15           N  
ATOM    432  CA  SER A 978      40.491  28.470  44.360  1.00 39.21           C  
ATOM    433  C   SER A 978      39.365  28.114  43.368  1.00 39.32           C  
ATOM    434  O   SER A 978      39.347  28.549  42.223  1.00 39.62           O  
ATOM    435  CB  SER A 978      41.819  27.881  43.789  1.00 38.69           C  
ATOM    436  OG  SER A 978      41.766  26.466  43.767  1.00 37.17           O  
ATOM    437  N   THR A 979      38.416  27.318  43.853  1.00 41.01           N  
ATOM    438  CA  THR A 979      37.277  26.896  43.036  1.00 41.37           C  
ATOM    439  C   THR A 979      36.016  27.709  43.334  1.00 41.96           C  
ATOM    440  O   THR A 979      35.045  27.646  42.585  1.00 41.74           O  
ATOM    441  CB  THR A 979      36.945  25.403  43.261  1.00 41.76           C  
ATOM    442  OG1 THR A 979      36.586  25.193  44.633  1.00 40.66           O  
ATOM    443  CG2 THR A 979      38.139  24.525  42.907  1.00 40.81           C  
ATOM    444  N   HIS A 980      36.050  28.468  44.425  1.00 41.54           N  
ATOM    445  CA  HIS A 980      34.918  29.294  44.854  1.00 41.09           C  
ATOM    446  C   HIS A 980      34.371  30.248  43.800  1.00 40.91           C  
ATOM    447  O   HIS A 980      33.186  30.203  43.459  1.00 40.52           O  
ATOM    448  CB  HIS A 980      35.317  30.091  46.102  1.00 39.87           C  
ATOM    449  CG  HIS A 980      35.510  29.242  47.323  1.00 39.47           C  
ATOM    450  ND1 HIS A 980      35.805  27.898  47.254  1.00 40.64           N  
ATOM    451  CD2 HIS A 980      35.476  29.550  48.639  1.00 38.87           C  
ATOM    452  CE1 HIS A 980      35.943  27.413  48.476  1.00 40.34           C  
ATOM    453  NE2 HIS A 980      35.748  28.397  49.337  1.00 39.11           N  
ATOM    454  N   ARG A 981      35.236  31.122  43.306  1.00 40.82           N  
ATOM    455  CA  ARG A 981      34.869  32.107  42.298  1.00 40.86           C  
ATOM    456  C   ARG A 981      34.138  31.488  41.097  1.00 38.58           C  
ATOM    457  O   ARG A 981      33.138  32.034  40.625  1.00 36.05           O  
ATOM    458  CB  ARG A 981      36.139  32.856  41.859  1.00 45.95           C  
ATOM    459  CG  ARG A 981      36.437  34.164  42.570  1.00 52.49           C  
ATOM    460  CD  ARG A 981      37.450  35.034  41.839  1.00 57.48           C  
ATOM    461  NE  ARG A 981      38.213  35.849  42.782  1.00 62.40           N  
ATOM    462  CZ  ARG A 981      37.672  36.604  43.737  1.00 64.44           C  
ATOM    463  NH1 ARG A 981      36.357  36.665  43.880  1.00 65.85           N  
ATOM    464  NH2 ARG A 981      38.455  37.290  44.559  1.00 65.53           N  
ATOM    465  N   GLU A 982      34.628  30.351  40.608  1.00 36.21           N  
ATOM    466  CA  GLU A 982      34.006  29.678  39.468  1.00 35.00           C  
ATOM    467  C   GLU A 982      32.626  29.128  39.861  1.00 32.47           C  
ATOM    468  O   GLU A 982      31.664  29.243  39.107  1.00 30.31           O  
ATOM    469  CB  GLU A 982      34.942  28.599  38.899  1.00 39.10           C  
ATOM    470  CG  GLU A 982      36.259  28.775  38.141  1.00 44.68           C  
ATOM    471  CD  GLU A 982      37.511  27.968  38.402  1.00 47.91           C  
ATOM    472  OE1 GLU A 982      37.675  26.749  38.410  1.00 49.77           O  
ATOM    473  OE2 GLU A 982      38.296  28.750  38.920  1.00 49.22           O  
ATOM    474  N   ILE A 983      32.544  28.526  41.044  1.00 29.44           N  
ATOM    475  CA  ILE A 983      31.287  27.969  41.540  1.00 28.59           C  
ATOM    476  C   ILE A 983      30.262  29.092  41.658  1.00 28.30           C  
ATOM    477  O   ILE A 983      29.098  28.923  41.291  1.00 26.17           O  
ATOM    478  CB  ILE A 983      31.473  27.300  42.916  1.00 29.28           C  
ATOM    479  CG1 ILE A 983      32.522  26.193  42.812  1.00 28.96           C  
ATOM    480  CG2 ILE A 983      30.147  26.710  43.398  1.00 29.10           C  
ATOM    481  CD1 ILE A 983      32.933  25.606  44.149  1.00 29.71           C  
ATOM    482  N   GLU A 984      30.708  30.237  42.167  1.00 27.91           N  
ATOM    483  CA  GLU A 984      29.854  31.414  42.312  1.00 30.40           C  
ATOM    484  C   GLU A 984      29.371  31.832  40.929  1.00 30.19           C  
ATOM    485  O   GLU A 984      28.209  32.184  40.750  1.00 30.78           O  
ATOM    486  CB  GLU A 984      30.633  32.576  42.929  1.00 33.42           C  
ATOM    487  CG  GLU A 984      31.015  32.396  44.387  1.00 39.23           C  
ATOM    488  CD  GLU A 984      32.065  33.399  44.835  1.00 41.20           C  
ATOM    489  OE1 GLU A 984      31.862  34.620  44.643  1.00 44.99           O  
ATOM    490  OE2 GLU A 984      33.098  32.965  45.377  1.00 42.37           O  
ATOM    491  N   MET A 985      30.283  31.810  39.959  1.00 30.32           N  
ATOM    492  CA  MET A 985      29.947  32.171  38.586  1.00 29.73           C  
ATOM    493  C   MET A 985      28.800  31.293  38.090  1.00 26.74           C  
ATOM    494  O   MET A 985      27.837  31.781  37.510  1.00 24.66           O  
ATOM    495  CB  MET A 985      31.158  31.989  37.667  1.00 34.28           C  
ATOM    496  CG  MET A 985      32.031  33.237  37.562  1.00 38.23           C  
ATOM    497  SD  MET A 985      31.244  34.756  38.132  1.00 46.81           S  
ATOM    498  CE  MET A 985      30.429  35.313  36.615  1.00 40.72           C  
ATOM    499  N   ALA A 986      28.922  29.989  38.312  1.00 26.56           N  
ATOM    500  CA  ALA A 986      27.886  29.062  37.891  1.00 25.60           C  
ATOM    501  C   ALA A 986      26.593  29.329  38.671  1.00 24.76           C  
ATOM    502  O   ALA A 986      25.507  29.109  38.162  1.00 24.19           O  
ATOM    503  CB  ALA A 986      28.353  27.630  38.101  1.00 25.87           C  
ATOM    504  N   GLN A 987      26.711  29.823  39.900  1.00 24.70           N  
ATOM    505  CA  GLN A 987      25.517  30.110  40.694  1.00 25.12           C  
ATOM    506  C   GLN A 987      24.761  31.314  40.157  1.00 25.47           C  
ATOM    507  O   GLN A 987      23.537  31.290  40.067  1.00 26.04           O  
ATOM    508  CB  GLN A 987      25.865  30.366  42.161  1.00 24.76           C  
ATOM    509  CG  GLN A 987      26.427  29.167  42.888  1.00 26.21           C  
ATOM    510  CD  GLN A 987      26.539  29.403  44.378  1.00 25.78           C  
ATOM    511  OE1 GLN A 987      25.668  28.999  45.150  1.00 26.64           O  
ATOM    512  NE2 GLN A 987      27.604  30.072  44.790  1.00 24.56           N  
ATOM    513  N   LYS A 988      25.495  32.358  39.790  1.00 26.06           N  
ATOM    514  CA  LYS A 988      24.891  33.590  39.278  1.00 27.60           C  
ATOM    515  C   LYS A 988      24.192  33.380  37.942  1.00 27.10           C  
ATOM    516  O   LYS A 988      23.168  34.000  37.666  1.00 28.49           O  
ATOM    517  CB  LYS A 988      25.962  34.677  39.140  1.00 31.32           C  
ATOM    518  CG  LYS A 988      26.652  35.025  40.450  1.00 34.39           C  
ATOM    519  CD  LYS A 988      27.843  35.956  40.240  1.00 38.82           C  
ATOM    520  CE  LYS A 988      28.652  36.132  41.521  1.00 41.58           C  
ATOM    521  NZ  LYS A 988      27.867  36.781  42.610  1.00 44.16           N  
ATOM    522  N   LEU A 989      24.755  32.508  37.117  1.00 25.71           N  
ATOM    523  CA  LEU A 989      24.184  32.199  35.813  1.00 24.56           C  
ATOM    524  C   LEU A 989      22.761  31.675  35.969  1.00 23.16           C  
ATOM    525  O   LEU A 989      21.859  32.074  35.237  1.00 23.84           O  
ATOM    526  CB  LEU A 989      25.058  31.167  35.091  1.00 24.50           C  
ATOM    527  CG  LEU A 989      24.601  30.665  33.716  1.00 25.05           C  
ATOM    528  CD1 LEU A 989      24.327  31.846  32.781  1.00 26.63           C  
ATOM    529  CD2 LEU A 989      25.664  29.752  33.137  1.00 23.52           C  
ATOM    530  N   LEU A 990      22.560  30.783  36.935  1.00 23.16           N  
ATOM    531  CA  LEU A 990      21.239  30.210  37.186  1.00 20.96           C  
ATOM    532  C   LEU A 990      20.245  31.303  37.599  1.00 20.84           C  
ATOM    533  O   LEU A 990      19.081  31.264  37.204  1.00 20.79           O  
ATOM    534  CB  LEU A 990      21.322  29.111  38.259  1.00 21.44           C  
ATOM    535  CG  LEU A 990      22.028  27.794  37.897  1.00 21.20           C  
ATOM    536  CD1 LEU A 990      22.153  26.940  39.132  1.00 19.68           C  
ATOM    537  CD2 LEU A 990      21.245  27.040  36.821  1.00 22.41           C  
ATOM    538  N   ASN A 991      20.693  32.269  38.399  1.00 21.07           N  
ATOM    539  CA  ASN A 991      19.807  33.375  38.790  1.00 22.48           C  
ATOM    540  C   ASN A 991      19.439  34.168  37.531  1.00 22.48           C  
ATOM    541  O   ASN A 991      18.290  34.548  37.345  1.00 23.01           O  
ATOM    542  CB  ASN A 991      20.480  34.319  39.790  1.00 25.02           C  
ATOM    543  CG  ASN A 991      20.374  33.830  41.214  1.00 27.98           C  
ATOM    544  OD1 ASN A 991      19.377  33.219  41.604  1.00 30.80           O  
ATOM    545  ND2 ASN A 991      21.396  34.117  42.013  1.00 29.14           N  
ATOM    546  N   SER A 992      20.418  34.411  36.670  1.00 22.16           N  
ATOM    547  CA  SER A 992      20.157  35.132  35.430  1.00 24.09           C  
ATOM    548  C   SER A 992      19.137  34.354  34.596  1.00 23.25           C  
ATOM    549  O   SER A 992      18.215  34.948  34.040  1.00 25.35           O  
ATOM    550  CB  SER A 992      21.445  35.308  34.623  1.00 25.48           C  
ATOM    551  OG  SER A 992      22.370  36.108  35.329  1.00 27.85           O  
ATOM    552  N   ASP A 993      19.313  33.034  34.513  1.00 23.56           N  
ATOM    553  CA  ASP A 993      18.390  32.161  33.771  1.00 23.43           C  
ATOM    554  C   ASP A 993      16.964  32.276  34.303  1.00 22.98           C  
ATOM    555  O   ASP A 993      16.014  32.330  33.534  1.00 25.28           O  
ATOM    556  CB  ASP A 993      18.813  30.693  33.879  1.00 23.88           C  
ATOM    557  CG  ASP A 993      20.007  30.364  33.025  1.00 26.47           C  
ATOM    558  OD1 ASP A 993      20.416  31.209  32.209  1.00 25.34           O  
ATOM    559  OD2 ASP A 993      20.533  29.241  33.168  1.00 27.42           O  
ATOM    560  N   LEU A 994      16.826  32.277  35.625  1.00 22.02           N  
ATOM    561  CA  LEU A 994      15.515  32.362  36.272  1.00 22.35           C  
ATOM    562  C   LEU A 994      14.872  33.705  35.881  1.00 23.81           C  
ATOM    563  O   LEU A 994      13.663  33.794  35.676  1.00 24.76           O  
ATOM    564  CB  LEU A 994      15.675  32.305  37.793  1.00 23.03           C  
ATOM    565  CG  LEU A 994      14.473  32.486  38.727  1.00 21.64           C  
ATOM    566  CD1 LEU A 994      13.429  31.440  38.381  1.00 22.60           C  
ATOM    567  CD2 LEU A 994      14.876  32.379  40.181  1.00 21.67           C  
ATOM    568  N   GLY A 995      15.752  34.767  35.797  1.00 23.70           N  
ATOM    569  CA  GLY A 995      15.281  36.094  35.436  1.00 23.07           C  
ATOM    570  C   GLY A 995      14.774  36.074  34.007  1.00 22.84           C  
ATOM    571  O   GLY A 995      13.717  36.622  33.707  1.00 22.18           O  
ATOM    572  N   GLU A 996      15.542  35.437  33.125  1.00 23.72           N  
ATOM    573  CA  GLU A 996      15.162  35.324  31.727  1.00 24.49           C  
ATOM    574  C   GLU A 996      13.859  34.541  31.642  1.00 23.61           C  
ATOM    575  O   GLU A 996      12.987  34.884  30.842  1.00 24.22           O  
ATOM    576  CB  GLU A 996      16.261  34.611  30.929  1.00 27.55           C  
ATOM    577  CG  GLU A 996      15.892  34.331  29.469  1.00 33.36           C  
ATOM    578  CD  GLU A 996      15.974  35.560  28.575  1.00 35.93           C  
ATOM    579  OE1 GLU A 996      15.701  36.683  29.055  1.00 38.98           O  
ATOM    580  OE2 GLU A 996      16.296  35.398  27.380  1.00 38.18           O  
ATOM    581  N   LEU A 997      13.709  33.495  32.464  1.00 22.55           N  
ATOM    582  CA  LEU A 997      12.462  32.713  32.448  1.00 21.46           C  
ATOM    583  C   LEU A 997      11.247  33.557  32.872  1.00 19.97           C  
ATOM    584  O   LEU A 997      10.218  33.568  32.188  1.00 18.87           O  
ATOM    585  CB  LEU A 997      12.566  31.473  33.350  1.00 19.90           C  
ATOM    586  CG  LEU A 997      11.217  30.768  33.566  1.00 19.61           C  
ATOM    587  CD1 LEU A 997      10.622  30.378  32.230  1.00 18.19           C  
ATOM    588  CD2 LEU A 997      11.381  29.548  34.454  1.00 16.94           C  
ATOM    589  N   ILE A 998      11.355  34.232  34.008  1.00 20.32           N  
ATOM    590  CA  ILE A 998      10.268  35.087  34.501  1.00 23.10           C  
ATOM    591  C   ILE A 998       9.960  36.174  33.446  1.00 24.45           C  
ATOM    592  O   ILE A 998       8.814  36.562  33.250  1.00 23.27           O  
ATOM    593  CB  ILE A 998      10.665  35.756  35.840  1.00 24.94           C  
ATOM    594  CG1 ILE A 998      10.796  34.685  36.929  1.00 25.71           C  
ATOM    595  CG2 ILE A 998       9.630  36.792  36.242  1.00 25.79           C  
ATOM    596  CD1 ILE A 998      11.395  35.189  38.214  1.00 28.11           C  
ATOM    597  N   SER A 999      10.997  36.650  32.768  1.00 24.59           N  
ATOM    598  CA  SER A 999      10.840  37.653  31.723  1.00 25.88           C  
ATOM    599  C   SER A 999       9.952  37.134  30.579  1.00 26.99           C  
ATOM    600  O   SER A 999       9.064  37.838  30.094  1.00 28.67           O  
ATOM    601  CB  SER A 999      12.211  38.040  31.192  1.00 26.69           C  
ATOM    602  OG  SER A 999      12.096  38.638  29.929  1.00 32.26           O  
ATOM    603  N   LYS A1000      10.183  35.894  30.156  1.00 26.72           N  
ATOM    604  CA  LYS A1000       9.383  35.303  29.084  1.00 24.99           C  
ATOM    605  C   LYS A1000       7.987  35.034  29.596  1.00 24.98           C  
ATOM    606  O   LYS A1000       7.009  35.153  28.857  1.00 24.74           O  
ATOM    607  CB  LYS A1000      10.001  33.989  28.610  1.00 23.85           C  
ATOM    608  CG  LYS A1000      11.395  34.136  28.062  1.00 24.39           C  
ATOM    609  CD  LYS A1000      11.414  35.082  26.894  1.00 23.80           C  
ATOM    610  CE  LYS A1000      12.828  35.255  26.367  1.00 25.62           C  
ATOM    611  NZ  LYS A1000      12.801  36.011  25.097  1.00 22.75           N  
ATOM    612  N   MET A1001       7.914  34.670  30.872  1.00 25.46           N  
ATOM    613  CA  MET A1001       6.651  34.374  31.538  1.00 25.12           C  
ATOM    614  C   MET A1001       5.738  35.598  31.572  1.00 25.21           C  
ATOM    615  O   MET A1001       4.524  35.476  31.413  1.00 24.59           O  
ATOM    616  CB  MET A1001       6.921  33.894  32.966  1.00 28.14           C  
ATOM    617  CG  MET A1001       5.676  33.612  33.789  1.00 30.89           C  
ATOM    618  SD  MET A1001       6.024  33.850  35.544  1.00 34.39           S  
ATOM    619  CE  MET A1001       5.729  35.613  35.690  1.00 36.41           C  
ATOM    620  N   LYS A1002       6.315  36.776  31.791  1.00 24.77           N  
ATOM    621  CA  LYS A1002       5.515  38.005  31.817  1.00 27.20           C  
ATOM    622  C   LYS A1002       4.790  38.173  30.481  1.00 26.24           C  
ATOM    623  O   LYS A1002       3.606  38.503  30.428  1.00 26.28           O  
ATOM    624  CB  LYS A1002       6.401  39.233  32.045  1.00 28.24           C  
ATOM    625  CG  LYS A1002       6.961  39.381  33.442  1.00 31.40           C  
ATOM    626  CD  LYS A1002       7.843  40.627  33.553  1.00 32.52           C  
ATOM    627  CE  LYS A1002       8.412  40.795  34.959  1.00 35.02           C  
ATOM    628  NZ  LYS A1002       9.194  42.060  35.114  1.00 37.82           N  
ATOM    629  N   LEU A1003       5.528  37.944  29.401  1.00 25.61           N  
ATOM    630  CA  LEU A1003       4.998  38.079  28.055  1.00 27.26           C  
ATOM    631  C   LEU A1003       3.837  37.130  27.754  1.00 27.58           C  
ATOM    632  O   LEU A1003       2.865  37.523  27.122  1.00 26.52           O  
ATOM    633  CB  LEU A1003       6.135  37.901  27.047  1.00 25.72           C  
ATOM    634  CG  LEU A1003       7.129  39.075  27.070  1.00 27.19           C  
ATOM    635  CD1 LEU A1003       8.350  38.762  26.216  1.00 27.39           C  
ATOM    636  CD2 LEU A1003       6.427  40.338  26.578  1.00 27.03           C  
ATOM    637  N   ALA A1004       3.935  35.888  28.220  1.00 28.87           N  
ATOM    638  CA  ALA A1004       2.888  34.890  28.007  1.00 29.50           C  
ATOM    639  C   ALA A1004       1.660  35.153  28.892  1.00 30.15           C  
ATOM    640  O   ALA A1004       0.577  34.610  28.657  1.00 28.80           O  
ATOM    641  CB  ALA A1004       3.447  33.503  28.294  1.00 27.75           C  
ATOM    642  N   GLN A1005       1.838  35.974  29.922  1.00 32.24           N  
ATOM    643  CA  GLN A1005       0.749  36.316  30.835  1.00 34.43           C  
ATOM    644  C   GLN A1005      -0.101  37.400  30.206  1.00 33.98           C  
ATOM    645  O   GLN A1005      -1.327  37.346  30.236  1.00 35.50           O  
ATOM    646  CB  GLN A1005       1.287  36.871  32.160  1.00 34.80           C  
ATOM    647  CG  GLN A1005       1.452  35.878  33.287  1.00 35.92           C  
ATOM    648  CD  GLN A1005       1.548  36.571  34.636  1.00 40.22           C  
ATOM    649  OE1 GLN A1005       2.314  37.524  34.807  1.00 39.13           O  
ATOM    650  NE2 GLN A1005       0.768  36.098  35.604  1.00 40.84           N  
ATOM    651  N   GLN A1006       0.582  38.395  29.655  1.00 34.25           N  
ATOM    652  CA  GLN A1006      -0.060  39.541  29.038  1.00 35.43           C  
ATOM    653  C   GLN A1006      -0.678  39.256  27.674  1.00 34.05           C  
ATOM    654  O   GLN A1006      -1.804  39.674  27.394  1.00 34.50           O  
ATOM    655  CB  GLN A1006       0.957  40.683  28.914  1.00 37.82           C  
ATOM    656  CG  GLN A1006       0.461  41.915  28.164  1.00 43.51           C  
ATOM    657  CD  GLN A1006      -0.569  42.720  28.942  1.00 47.34           C  
ATOM    658  OE1 GLN A1006      -1.134  43.684  28.422  1.00 49.09           O  
ATOM    659  NE2 GLN A1006      -0.813  42.334  30.194  1.00 49.00           N  
ATOM    660  N   TYR A1007       0.043  38.539  26.823  1.00 32.30           N  
ATOM    661  CA  TYR A1007      -0.472  38.275  25.479  1.00 30.80           C  
ATOM    662  C   TYR A1007      -1.067  36.894  25.281  1.00 30.07           C  
ATOM    663  O   TYR A1007      -0.364  35.935  24.959  1.00 29.58           O  
ATOM    664  CB  TYR A1007       0.629  38.564  24.463  1.00 28.86           C  
ATOM    665  CG  TYR A1007       1.192  39.954  24.668  1.00 28.80           C  
ATOM    666  CD1 TYR A1007       2.334  40.163  25.449  1.00 27.66           C  
ATOM    667  CD2 TYR A1007       0.524  41.075  24.156  1.00 27.93           C  
ATOM    668  CE1 TYR A1007       2.793  41.465  25.722  1.00 25.70           C  
ATOM    669  CE2 TYR A1007       0.971  42.367  24.416  1.00 25.36           C  
ATOM    670  CZ  TYR A1007       2.099  42.555  25.196  1.00 24.93           C  
ATOM    671  OH  TYR A1007       2.531  43.832  25.450  1.00 26.34           O  
ATOM    672  N   VAL A1008      -2.385  36.821  25.476  1.00 31.75           N  
ATOM    673  CA  VAL A1008      -3.145  35.582  25.353  1.00 34.16           C  
ATOM    674  C   VAL A1008      -3.595  35.321  23.911  1.00 34.79           C  
ATOM    675  O   VAL A1008      -4.170  34.272  23.610  1.00 34.67           O  
ATOM    676  CB  VAL A1008      -4.380  35.607  26.278  1.00 34.92           C  
ATOM    677  CG1 VAL A1008      -5.056  34.241  26.287  1.00 37.73           C  
ATOM    678  CG2 VAL A1008      -3.961  36.001  27.694  1.00 36.78           C  
ATOM    679  N   MET A1009      -3.343  36.282  23.026  1.00 34.84           N  
ATOM    680  CA  MET A1009      -3.682  36.135  21.607  1.00 35.35           C  
ATOM    681  C   MET A1009      -2.932  34.879  21.151  1.00 32.77           C  
ATOM    682  O   MET A1009      -1.718  34.772  21.360  1.00 28.57           O  
ATOM    683  CB  MET A1009      -3.192  37.365  20.841  1.00 39.07           C  
ATOM    684  CG  MET A1009      -3.526  37.383  19.368  1.00 42.35           C  
ATOM    685  SD  MET A1009      -3.003  38.936  18.620  1.00 45.89           S  
ATOM    686  CE  MET A1009      -1.404  38.493  17.996  1.00 44.73           C  
ATOM    687  N   THR A1010      -3.646  33.934  20.548  1.00 32.77           N  
ATOM    688  CA  THR A1010      -3.045  32.672  20.114  1.00 32.91           C  
ATOM    689  C   THR A1010      -1.659  32.726  19.475  1.00 32.06           C  
ATOM    690  O   THR A1010      -0.740  32.040  19.923  1.00 33.14           O  
ATOM    691  CB  THR A1010      -3.953  31.925  19.134  1.00 33.52           C  
ATOM    692  OG1 THR A1010      -5.291  31.935  19.640  1.00 35.41           O  
ATOM    693  CG2 THR A1010      -3.476  30.502  18.947  1.00 33.58           C  
ATOM    694  N   SER A1011      -1.498  33.522  18.424  1.00 31.04           N  
ATOM    695  CA  SER A1011      -0.197  33.592  17.760  1.00 30.67           C  
ATOM    696  C   SER A1011       0.907  34.014  18.730  1.00 28.84           C  
ATOM    697  O   SER A1011       2.023  33.481  18.695  1.00 27.69           O  
ATOM    698  CB  SER A1011      -0.256  34.549  16.562  1.00 31.95           C  
ATOM    699  OG  SER A1011      -0.716  35.831  16.942  1.00 35.77           O  
ATOM    700  N   LEU A1012       0.593  34.959  19.612  1.00 26.92           N  
ATOM    701  CA  LEU A1012       1.562  35.441  20.581  1.00 25.59           C  
ATOM    702  C   LEU A1012       1.745  34.452  21.725  1.00 26.62           C  
ATOM    703  O   LEU A1012       2.859  34.303  22.250  1.00 23.80           O  
ATOM    704  CB  LEU A1012       1.132  36.804  21.131  1.00 27.23           C  
ATOM    705  CG  LEU A1012       1.192  37.958  20.119  1.00 27.81           C  
ATOM    706  CD1 LEU A1012       0.644  39.236  20.742  1.00 24.58           C  
ATOM    707  CD2 LEU A1012       2.639  38.154  19.652  1.00 28.17           C  
ATOM    708  N   GLN A1013       0.657  33.779  22.109  1.00 26.79           N  
ATOM    709  CA  GLN A1013       0.704  32.799  23.193  1.00 29.01           C  
ATOM    710  C   GLN A1013       1.559  31.598  22.853  1.00 27.84           C  
ATOM    711  O   GLN A1013       2.354  31.153  23.671  1.00 29.57           O  
ATOM    712  CB  GLN A1013      -0.700  32.296  23.553  1.00 30.35           C  
ATOM    713  CG  GLN A1013      -1.162  32.683  24.925  1.00 34.42           C  
ATOM    714  CD  GLN A1013      -0.019  32.887  25.900  1.00 37.21           C  
ATOM    715  OE1 GLN A1013       0.560  33.973  25.994  1.00 40.29           O  
ATOM    716  NE2 GLN A1013       0.309  31.841  26.636  1.00 39.89           N  
ATOM    717  N   GLN A1014       1.376  31.061  21.653  1.00 28.11           N  
ATOM    718  CA  GLN A1014       2.133  29.888  21.215  1.00 30.12           C  
ATOM    719  C   GLN A1014       3.621  30.204  21.192  1.00 28.87           C  
ATOM    720  O   GLN A1014       4.457  29.366  21.545  1.00 28.39           O  
ATOM    721  CB  GLN A1014       1.685  29.455  19.816  1.00 32.82           C  
ATOM    722  CG  GLN A1014       0.228  29.042  19.720  1.00 39.20           C  
ATOM    723  CD  GLN A1014      -0.171  28.644  18.309  1.00 43.55           C  
ATOM    724  OE1 GLN A1014      -1.308  28.250  18.059  1.00 47.55           O  
ATOM    725  NE2 GLN A1014       0.770  28.748  17.374  1.00 44.83           N  
ATOM    726  N   GLU A1015       3.935  31.426  20.772  1.00 28.51           N  
ATOM    727  CA  GLU A1015       5.318  31.891  20.679  1.00 26.97           C  
ATOM    728  C   GLU A1015       5.958  32.045  22.053  1.00 25.86           C  
ATOM    729  O   GLU A1015       7.081  31.584  22.281  1.00 25.50           O  
ATOM    730  CB  GLU A1015       5.360  33.234  19.940  1.00 27.25           C  
ATOM    731  CG  GLU A1015       6.723  33.896  19.886  1.00 29.02           C  
ATOM    732  CD  GLU A1015       7.778  33.011  19.257  1.00 29.83           C  
ATOM    733  OE1 GLU A1015       7.445  32.247  18.331  1.00 29.26           O  
ATOM    734  OE2 GLU A1015       8.947  33.088  19.684  1.00 29.76           O  
ATOM    735  N   TYR A1016       5.249  32.691  22.966  1.00 25.21           N  
ATOM    736  CA  TYR A1016       5.786  32.906  24.304  1.00 27.36           C  
ATOM    737  C   TYR A1016       5.720  31.658  25.190  1.00 27.38           C  
ATOM    738  O   TYR A1016       6.516  31.521  26.122  1.00 27.22           O  
ATOM    739  CB  TYR A1016       5.122  34.135  24.943  1.00 26.81           C  
ATOM    740  CG  TYR A1016       5.567  35.403  24.227  1.00 27.81           C  
ATOM    741  CD1 TYR A1016       4.648  36.255  23.607  1.00 27.16           C  
ATOM    742  CD2 TYR A1016       6.923  35.683  24.072  1.00 27.96           C  
ATOM    743  CE1 TYR A1016       5.083  37.349  22.841  1.00 27.96           C  
ATOM    744  CE2 TYR A1016       7.363  36.759  23.317  1.00 27.20           C  
ATOM    745  CZ  TYR A1016       6.448  37.590  22.699  1.00 26.97           C  
ATOM    746  OH  TYR A1016       6.912  38.636  21.918  1.00 26.32           O  
ATOM    747  N   LYS A1017       4.794  30.743  24.895  1.00 27.47           N  
ATOM    748  CA  LYS A1017       4.743  29.490  25.649  1.00 27.60           C  
ATOM    749  C   LYS A1017       6.058  28.794  25.272  1.00 27.45           C  
ATOM    750  O   LYS A1017       6.721  28.178  26.106  1.00 27.61           O  
ATOM    751  CB  LYS A1017       3.580  28.599  25.195  1.00 27.34           C  
ATOM    752  CG  LYS A1017       2.212  28.911  25.777  1.00 29.22           C  
ATOM    753  CD  LYS A1017       1.177  27.958  25.172  1.00 29.25           C  
ATOM    754  CE  LYS A1017      -0.238  28.195  25.690  1.00 30.28           C  
ATOM    755  NZ  LYS A1017      -0.437  27.686  27.075  1.00 28.92           N  
ATOM    756  N   LYS A1018       6.429  28.915  24.000  1.00 28.14           N  
ATOM    757  CA  LYS A1018       7.654  28.311  23.485  1.00 28.44           C  
ATOM    758  C   LYS A1018       8.925  28.913  24.079  1.00 28.40           C  
ATOM    759  O   LYS A1018       9.858  28.180  24.411  1.00 28.94           O  
ATOM    760  CB  LYS A1018       7.705  28.441  21.965  1.00 31.37           C  
ATOM    761  CG  LYS A1018       8.966  27.873  21.347  1.00 35.20           C  
ATOM    762  CD  LYS A1018       8.991  28.141  19.857  1.00 41.91           C  
ATOM    763  CE  LYS A1018      10.183  27.488  19.184  1.00 43.52           C  
ATOM    764  NZ  LYS A1018      10.124  27.692  17.709  1.00 47.14           N  
ATOM    765  N   GLN A1019       8.975  30.238  24.195  1.00 27.47           N  
ATOM    766  CA  GLN A1019      10.149  30.893  24.757  1.00 25.85           C  
ATOM    767  C   GLN A1019      10.303  30.566  26.251  1.00 24.86           C  
ATOM    768  O   GLN A1019      11.416  30.552  26.782  1.00 24.66           O  
ATOM    769  CB  GLN A1019      10.082  32.410  24.525  1.00 25.43           C  
ATOM    770  CG  GLN A1019      10.259  32.812  23.050  1.00 25.73           C  
ATOM    771  CD  GLN A1019      10.232  34.325  22.815  1.00 24.51           C  
ATOM    772  OE1 GLN A1019      10.601  35.113  23.696  1.00 25.04           O  
ATOM    773  NE2 GLN A1019       9.785  34.730  21.640  1.00 27.05           N  
ATOM    774  N   MET A1020       9.192  30.309  26.926  1.00 22.96           N  
ATOM    775  CA  MET A1020       9.262  29.949  28.341  1.00 26.26           C  
ATOM    776  C   MET A1020       9.934  28.583  28.433  1.00 25.34           C  
ATOM    777  O   MET A1020      10.838  28.378  29.236  1.00 24.58           O  
ATOM    778  CB  MET A1020       7.871  29.852  28.968  1.00 26.05           C  
ATOM    779  CG  MET A1020       7.208  31.170  29.297  1.00 29.29           C  
ATOM    780  SD  MET A1020       5.837  30.851  30.435  1.00 31.16           S  
ATOM    781  CE  MET A1020       4.521  30.538  29.290  1.00 31.77           C  
ATOM    782  N   LEU A1021       9.513  27.667  27.588  1.00 26.22           N  
ATOM    783  CA  LEU A1021      10.035  26.290  27.621  1.00 27.44           C  
ATOM    784  C   LEU A1021      11.565  26.292  27.404  1.00 25.96           C  
ATOM    785  O   LEU A1021      12.310  25.700  28.175  1.00 28.15           O  
ATOM    786  CB  LEU A1021       9.357  25.468  26.521  1.00 27.98           C  
ATOM    787  CG  LEU A1021       9.687  23.980  26.563  1.00 30.33           C  
ATOM    788  CD1 LEU A1021       8.563  23.126  25.963  1.00 27.77           C  
ATOM    789  CD2 LEU A1021      10.966  23.649  25.785  1.00 29.36           C  
ATOM    790  N   THR A1022      11.972  26.964  26.351  1.00 24.18           N  
ATOM    791  CA  THR A1022      13.381  27.104  25.946  1.00 23.23           C  
ATOM    792  C   THR A1022      14.225  27.743  27.147  1.00 22.67           C  
ATOM    793  O   THR A1022      15.339  27.308  27.512  1.00 22.99           O  
ATOM    794  CB  THR A1022      13.410  28.071  24.691  1.00 22.61           C  
ATOM    795  OG1 THR A1022      13.430  27.402  23.382  1.00 30.91           O  
ATOM    796  CG2 THR A1022      14.616  28.950  24.724  1.00 24.13           C  
ATOM    797  N   ALA A1023      13.672  28.787  27.752  1.00 20.44           N  
ATOM    798  CA  ALA A1023      14.328  29.500  28.865  1.00 21.33           C  
ATOM    799  C   ALA A1023      14.352  28.616  30.114  1.00 21.00           C  
ATOM    800  O   ALA A1023      15.343  28.591  30.860  1.00 20.68           O  
ATOM    801  CB  ALA A1023      13.571  30.796  29.181  1.00 20.44           C  
ATOM    802  N   ALA A1024      13.297  27.853  30.355  1.00 19.91           N  
ATOM    803  CA  ALA A1024      13.257  26.968  31.514  1.00 21.98           C  
ATOM    804  C   ALA A1024      14.341  25.904  31.367  1.00 22.80           C  
ATOM    805  O   ALA A1024      15.048  25.586  32.319  1.00 22.42           O  
ATOM    806  CB  ALA A1024      11.880  26.309  31.642  1.00 19.70           C  
ATOM    807  N   HIS A1025      14.470  25.368  30.162  1.00 22.34           N  
ATOM    808  CA  HIS A1025      15.471  24.350  29.880  1.00 24.21           C  
ATOM    809  C   HIS A1025      16.899  24.871  29.959  1.00 22.17           C  
ATOM    810  O   HIS A1025      17.814  24.136  30.345  1.00 21.93           O  
ATOM    811  CB  HIS A1025      15.201  23.738  28.505  1.00 26.05           C  
ATOM    812  CG  HIS A1025      14.143  22.682  28.523  1.00 29.04           C  
ATOM    813  ND1 HIS A1025      14.415  21.363  28.813  1.00 31.67           N  
ATOM    814  CD2 HIS A1025      12.807  22.754  28.321  1.00 31.44           C  
ATOM    815  CE1 HIS A1025      13.292  20.667  28.784  1.00 31.13           C  
ATOM    816  NE2 HIS A1025      12.301  21.485  28.486  1.00 32.06           N  
ATOM    817  N   ALA A1026      17.102  26.132  29.594  1.00 22.94           N  
ATOM    818  CA  ALA A1026      18.440  26.717  29.678  1.00 22.69           C  
ATOM    819  C   ALA A1026      18.877  26.636  31.143  1.00 22.46           C  
ATOM    820  O   ALA A1026      20.060  26.458  31.446  1.00 21.59           O  
ATOM    821  CB  ALA A1026      18.415  28.180  29.222  1.00 22.85           C  
ATOM    822  N   LEU A1027      17.903  26.761  32.044  1.00 23.11           N  
ATOM    823  CA  LEU A1027      18.161  26.709  33.485  1.00 24.91           C  
ATOM    824  C   LEU A1027      18.595  25.300  33.887  1.00 24.63           C  
ATOM    825  O   LEU A1027      19.562  25.130  34.619  1.00 24.91           O  
ATOM    826  CB  LEU A1027      16.900  27.118  34.269  1.00 25.67           C  
ATOM    827  CG  LEU A1027      16.954  27.216  35.803  1.00 26.12           C  
ATOM    828  CD1 LEU A1027      18.039  28.185  36.236  1.00 27.19           C  
ATOM    829  CD2 LEU A1027      15.601  27.691  36.329  1.00 27.45           C  
ATOM    830  N   ALA A1028      17.880  24.298  33.387  1.00 24.93           N  
ATOM    831  CA  ALA A1028      18.193  22.902  33.677  1.00 23.18           C  
ATOM    832  C   ALA A1028      19.594  22.547  33.181  1.00 24.46           C  
ATOM    833  O   ALA A1028      20.296  21.755  33.808  1.00 25.22           O  
ATOM    834  CB  ALA A1028      17.159  21.996  33.025  1.00 21.75           C  
ATOM    835  N   VAL A1029      19.998  23.134  32.058  1.00 24.51           N  
ATOM    836  CA  VAL A1029      21.323  22.887  31.489  1.00 23.59           C  
ATOM    837  C   VAL A1029      22.441  23.574  32.301  1.00 24.97           C  
ATOM    838  O   VAL A1029      23.553  23.062  32.408  1.00 23.31           O  
ATOM    839  CB  VAL A1029      21.383  23.369  30.011  1.00 23.52           C  
ATOM    840  CG1 VAL A1029      22.818  23.276  29.468  1.00 20.99           C  
ATOM    841  CG2 VAL A1029      20.434  22.516  29.161  1.00 19.98           C  
ATOM    842  N   ASP A1030      22.149  24.737  32.876  1.00 24.70           N  
ATOM    843  CA  ASP A1030      23.165  25.422  33.663  1.00 25.10           C  
ATOM    844  C   ASP A1030      23.183  24.831  35.072  1.00 23.99           C  
ATOM    845  O   ASP A1030      24.169  24.940  35.797  1.00 23.55           O  
ATOM    846  CB  ASP A1030      22.903  26.927  33.663  1.00 28.18           C  
ATOM    847  CG  ASP A1030      23.038  27.536  32.266  1.00 30.19           C  
ATOM    848  OD1 ASP A1030      24.048  27.267  31.585  1.00 31.57           O  
ATOM    849  OD2 ASP A1030      22.143  28.285  31.841  1.00 32.24           O  
ATOM    850  N   ALA A1031      22.095  24.175  35.453  1.00 23.15           N  
ATOM    851  CA  ALA A1031      22.061  23.539  36.760  1.00 24.91           C  
ATOM    852  C   ALA A1031      23.076  22.389  36.646  1.00 26.47           C  
ATOM    853  O   ALA A1031      23.896  22.177  37.536  1.00 25.10           O  
ATOM    854  CB  ALA A1031      20.670  23.000  37.050  1.00 22.97           C  
ATOM    855  N   LYS A1032      23.019  21.679  35.522  1.00 28.17           N  
ATOM    856  CA  LYS A1032      23.916  20.557  35.242  1.00 29.89           C  
ATOM    857  C   LYS A1032      25.369  21.046  35.175  1.00 28.65           C  
ATOM    858  O   LYS A1032      26.280  20.375  35.657  1.00 29.76           O  
ATOM    859  CB  LYS A1032      23.503  19.895  33.926  1.00 33.11           C  
ATOM    860  CG  LYS A1032      24.060  18.502  33.707  1.00 36.07           C  
ATOM    861  CD  LYS A1032      25.445  18.536  33.097  1.00 38.10           C  
ATOM    862  CE  LYS A1032      25.933  17.130  32.781  1.00 42.27           C  
ATOM    863  NZ  LYS A1032      27.210  17.139  32.005  1.00 44.87           N  
ATOM    864  N   ASN A1033      25.578  22.212  34.576  1.00 27.60           N  
ATOM    865  CA  ASN A1033      26.909  22.820  34.494  1.00 26.37           C  
ATOM    866  C   ASN A1033      27.437  23.126  35.910  1.00 25.53           C  
ATOM    867  O   ASN A1033      28.605  22.883  36.198  1.00 25.50           O  
ATOM    868  CB  ASN A1033      26.850  24.107  33.667  1.00 28.36           C  
ATOM    869  CG  ASN A1033      28.120  24.935  33.773  1.00 32.31           C  
ATOM    870  OD1 ASN A1033      28.213  25.859  34.586  1.00 33.31           O  
ATOM    871  ND2 ASN A1033      29.109  24.604  32.951  1.00 34.13           N  
ATOM    872  N   LEU A1034      26.577  23.659  36.783  1.00 24.41           N  
ATOM    873  CA  LEU A1034      26.968  23.965  38.168  1.00 24.34           C  
ATOM    874  C   LEU A1034      27.455  22.665  38.805  1.00 24.05           C  
ATOM    875  O   LEU A1034      28.458  22.650  39.512  1.00 23.64           O  
ATOM    876  CB  LEU A1034      25.777  24.495  38.976  1.00 23.43           C  
ATOM    877  CG  LEU A1034      25.946  24.984  40.428  1.00 24.21           C  
ATOM    878  CD1 LEU A1034      27.072  26.012  40.455  1.00 23.33           C  
ATOM    879  CD2 LEU A1034      24.679  25.586  40.992  1.00 23.00           C  
ATOM    880  N   LEU A1035      26.731  21.580  38.549  1.00 23.34           N  
ATOM    881  CA  LEU A1035      27.090  20.266  39.061  1.00 24.91           C  
ATOM    882  C   LEU A1035      28.489  19.875  38.558  1.00 26.74           C  
ATOM    883  O   LEU A1035      29.366  19.523  39.349  1.00 27.70           O  
ATOM    884  CB  LEU A1035      26.065  19.217  38.617  1.00 26.61           C  
ATOM    885  CG  LEU A1035      26.439  17.763  38.922  1.00 28.37           C  
ATOM    886  CD1 LEU A1035      26.565  17.560  40.429  1.00 30.64           C  
ATOM    887  CD2 LEU A1035      25.400  16.830  38.340  1.00 29.05           C  
ATOM    888  N   ASP A1036      28.699  19.947  37.244  1.00 27.21           N  
ATOM    889  CA  ASP A1036      30.001  19.623  36.672  1.00 28.23           C  
ATOM    890  C   ASP A1036      31.096  20.462  37.340  1.00 28.36           C  
ATOM    891  O   ASP A1036      32.200  19.981  37.565  1.00 29.91           O  
ATOM    892  CB  ASP A1036      30.011  19.881  35.159  1.00 28.63           C  
ATOM    893  CG  ASP A1036      29.031  18.997  34.408  1.00 31.79           C  
ATOM    894  OD1 ASP A1036      28.631  17.951  34.954  1.00 31.55           O  
ATOM    895  OD2 ASP A1036      28.667  19.341  33.260  1.00 33.90           O  
ATOM    896  N   VAL A1037      30.790  21.719  37.661  1.00 28.76           N  
ATOM    897  CA  VAL A1037      31.774  22.580  38.326  1.00 27.30           C  
ATOM    898  C   VAL A1037      32.073  22.086  39.755  1.00 28.34           C  
ATOM    899  O   VAL A1037      33.205  22.203  40.233  1.00 26.40           O  
ATOM    900  CB  VAL A1037      31.289  24.048  38.398  1.00 28.93           C  
ATOM    901  CG1 VAL A1037      32.256  24.878  39.218  1.00 28.10           C  
ATOM    902  CG2 VAL A1037      31.187  24.629  37.007  1.00 30.31           C  
ATOM    903  N   ILE A1038      31.065  21.525  40.425  1.00 27.38           N  
ATOM    904  CA  ILE A1038      31.242  21.038  41.793  1.00 27.94           C  
ATOM    905  C   ILE A1038      32.081  19.776  41.796  1.00 28.52           C  
ATOM    906  O   ILE A1038      32.907  19.568  42.682  1.00 28.90           O  
ATOM    907  CB  ILE A1038      29.891  20.716  42.476  1.00 28.01           C  
ATOM    908  CG1 ILE A1038      28.948  21.919  42.402  1.00 29.37           C  
ATOM    909  CG2 ILE A1038      30.130  20.320  43.924  1.00 27.06           C  
ATOM    910  CD1 ILE A1038      29.481  23.167  43.043  1.00 26.44           C  
ATOM    911  N   ASP A1039      31.857  18.922  40.812  1.00 31.77           N  
ATOM    912  CA  ASP A1039      32.619  17.688  40.711  1.00 32.59           C  
ATOM    913  C   ASP A1039      34.066  18.020  40.388  1.00 32.38           C  
ATOM    914  O   ASP A1039      34.986  17.413  40.937  1.00 33.29           O  
ATOM    915  CB  ASP A1039      32.033  16.792  39.625  1.00 33.59           C  
ATOM    916  CG  ASP A1039      30.603  16.401  39.910  1.00 34.11           C  
ATOM    917  OD1 ASP A1039      30.262  16.190  41.096  1.00 33.58           O  
ATOM    918  OD2 ASP A1039      29.825  16.281  38.944  1.00 36.18           O  
ATOM    919  N   GLN A1040      34.259  18.988  39.496  1.00 31.80           N  
ATOM    920  CA  GLN A1040      35.602  19.405  39.125  1.00 33.67           C  
ATOM    921  C   GLN A1040      36.349  19.866  40.382  1.00 33.52           C  
ATOM    922  O   GLN A1040      37.509  19.503  40.594  1.00 33.30           O  
ATOM    923  CB  GLN A1040      35.565  20.465  38.010  1.00 35.72           C  
ATOM    924  CG  GLN A1040      35.077  20.151  36.594  1.00 39.76           C  
ATOM    925  CD  GLN A1040      35.048  21.140  35.453  1.00 43.18           C  
ATOM    926  OE1 GLN A1040      34.602  20.538  34.490  1.00 46.31           O  
ATOM    927  NE2 GLN A1040      35.631  22.352  35.361  1.00 46.91           N  
ATOM    928  N   ALA A1041      35.675  20.663  41.206  1.00 33.49           N  
ATOM    929  CA  ALA A1041      36.260  21.187  42.437  1.00 33.27           C  
ATOM    930  C   ALA A1041      36.552  20.077  43.431  1.00 33.95           C  
ATOM    931  O   ALA A1041      37.545  20.136  44.160  1.00 33.36           O  
ATOM    932  CB  ALA A1041      35.322  22.194  43.067  1.00 29.60           C  
ATOM    933  N   ARG A1042      35.677  19.078  43.469  1.00 34.97           N  
ATOM    934  CA  ARG A1042      35.851  17.952  44.376  1.00 37.11           C  
ATOM    935  C   ARG A1042      37.070  17.131  43.970  1.00 38.08           C  
ATOM    936  O   ARG A1042      37.805  16.644  44.823  1.00 39.36           O  
ATOM    937  CB  ARG A1042      34.594  17.078  44.377  1.00 37.52           C  
ATOM    938  CG  ARG A1042      33.418  17.705  45.108  1.00 37.25           C  
ATOM    939  CD  ARG A1042      32.134  16.921  44.891  1.00 37.83           C  
ATOM    940  NE  ARG A1042      31.054  17.393  45.754  1.00 40.14           N  
ATOM    941  CZ  ARG A1042      29.791  16.987  45.665  1.00 41.44           C  
ATOM    942  NH1 ARG A1042      28.875  17.467  46.498  1.00 42.69           N  
ATOM    943  NH2 ARG A1042      29.440  16.106  44.738  1.00 42.50           N  
ATOM    944  N   LEU A1043      37.286  16.990  42.666  1.00 39.21           N  
ATOM    945  CA  LEU A1043      38.426  16.236  42.151  1.00 41.02           C  
ATOM    946  C   LEU A1043      39.726  16.985  42.399  1.00 41.36           C  
ATOM    947  O   LEU A1043      40.803  16.381  42.462  1.00 40.56           O  
ATOM    948  CB  LEU A1043      38.268  15.971  40.649  1.00 41.06           C  
ATOM    949  CG  LEU A1043      37.748  14.586  40.254  1.00 44.08           C  
ATOM    950  CD1 LEU A1043      37.477  14.545  38.760  1.00 43.05           C  
ATOM    951  CD2 LEU A1043      38.778  13.514  40.650  1.00 43.88           C  
ATOM    952  N   LYS A1044      39.619  18.304  42.526  1.00 42.65           N  
ATOM    953  CA  LYS A1044      40.783  19.142  42.774  1.00 44.14           C  
ATOM    954  C   LYS A1044      41.318  18.851  44.164  1.00 43.65           C  
ATOM    955  O   LYS A1044      42.435  19.242  44.503  1.00 43.04           O  
ATOM    956  CB  LYS A1044      40.459  20.630  42.548  1.00 46.94           C  
ATOM    957  CG  LYS A1044      41.442  21.758  42.872  1.00 51.24           C  
ATOM    958  CD  LYS A1044      42.587  22.290  42.009  1.00 53.76           C  
ATOM    959  CE  LYS A1044      43.548  23.425  42.378  1.00 56.44           C  
ATOM    960  NZ  LYS A1044      44.550  23.724  41.357  1.00 59.64           N  
ATOM    961  N   MET A1045      40.511  18.157  44.962  1.00 43.32           N  
ATOM    962  CA  MET A1045      40.899  17.803  46.320  1.00 45.08           C  
ATOM    963  C   MET A1045      41.801  16.570  46.361  1.00 45.79           C  
ATOM    964  O   MET A1045      42.113  16.056  47.437  1.00 46.12           O  
ATOM    965  CB  MET A1045      39.657  17.578  47.175  1.00 45.44           C  
ATOM    966  CG  MET A1045      38.828  18.835  47.362  1.00 46.80           C  
ATOM    967  SD  MET A1045      37.316  18.504  48.246  1.00 48.95           S  
ATOM    968  CE  MET A1045      37.935  18.515  49.944  1.00 50.23           C  
ATOM    969  N   LEU A1046      42.203  16.095  45.184  1.00 46.46           N  
ATOM    970  CA  LEU A1046      43.097  14.949  45.082  1.00 48.41           C  
ATOM    971  C   LEU A1046      44.520  15.504  45.121  1.00 50.22           C  
ATOM    972  O   LEU A1046      44.677  16.741  45.212  1.00 51.55           O  
ATOM    973  CB  LEU A1046      42.888  14.192  43.760  1.00 46.88           C  
ATOM    974  CG  LEU A1046      41.668  13.289  43.545  1.00 45.22           C  
ATOM    975  CD1 LEU A1046      41.707  12.732  42.138  1.00 44.05           C  
ATOM    976  CD2 LEU A1046      41.657  12.167  44.556  1.00 42.87           C  
TER     977      LEU A1046                                                      
HETATM  978  O   HOH A  16      26.644  23.782  56.842  1.00 57.68           O  
HETATM  979  O   HOH A  29      27.728  16.864  49.430  1.00 49.73           O  
HETATM  980  O   HOH A  30      29.353  30.587  50.958  1.00 42.88           O  
HETATM  981  O   HOH A  31      -2.181  28.189  22.665  1.00 42.06           O  
HETATM  982  O   HOH A  32       0.135  17.267  30.081  1.00 52.17           O  
HETATM  983  O   HOH A  33      29.477  29.543  34.210  1.00 43.58           O  
HETATM  984  O   HOH A  34      37.257  23.516  39.514  1.00 47.41           O  
HETATM  985  O   HOH A  35      16.306  21.603  44.343  1.00 41.09           O  
HETATM  986  O   HOH A  36      35.543  37.839  41.071  1.00 58.72           O  
HETATM  987  O   HOH A  37       3.846  26.623  21.625  1.00 46.30           O  
HETATM  988  O   HOH A  38      -5.187  31.012  22.057  1.00 47.18           O  
HETATM  989  O   HOH A  39      28.828  14.643  41.014  1.00 58.07           O  
HETATM  990  O   HOH A  40      19.560  35.392  26.251  1.00 42.18           O  
HETATM  991  O   HOH A  41      36.953  29.637  41.023  1.00 48.90           O  
HETATM  992  O   HOH A  42       2.907  40.980  31.498  1.00 56.07           O  
HETATM  993  O   HOH A  43      27.773  31.435  46.948  1.00 45.07           O  
HETATM  994  O   HOH A  44      22.459  36.809  38.027  1.00 49.75           O  
HETATM  995  O   HOH A  45       6.312  23.528  37.972  1.00 53.99           O  
HETATM  996  O   HOH A  46      19.255  32.760  45.680  1.00 46.11           O  
HETATM  997  O   HOH A  47      -0.997  22.262  33.997  1.00 59.44           O  
HETATM  998  O   HOH A  48      39.290  19.620  38.705  1.00 43.22           O  
HETATM  999  O   HOH A  49      13.712  31.728  22.621  1.00 45.55           O  
HETATM 1000  O   HOH A  50      41.192  12.876  49.237  1.00 52.16           O  
HETATM 1001  O   HOH A  51      18.382  31.821  29.264  1.00 44.66           O  
MASTER      283    0    0    6    0    0    0    6 1000    1    0   10          
END                                                                             
