# Supplementary material for: Assessment of Two Restraint Potentials for Coarse-Grained Chemical-Cross-Link-Assisted Modeling of Protein Structures
Source: J Chem Inf Model. 2024 Feb 12;64(4):1377–93. doi: 10.1021/acs.jcim.3c01890 (PMC10900291; doi:10.1021/acs.jcim.3c01890)
Supplement: Supplementary file 2 — ci3c01890_si_002.zip [file ci3c01890_si_002.zip › Machine_readable/Inputs/SYNTHETIC-BS3/1K40/K40_noxlink.inp]

K40
SEED=-7846648 RE pdbref refstr rescale_mode=2 out1file rand_conf timlim=1440   &
tormode=2 r_cut=200 boxx=220 boxy=220 boxz=220 cart
nstep=20000000  ntwe=10000 ntwx=10000 lang=1 t_bath=300 scal_fric=0.01         &
dt=0.10 reset_moment=0    reset_vel=0 damax=4.0 restart
nrep=12 nstex=10000 tlist mlist traj1file rest1file sync nsyn=10000
260 262 266 271 276 282 288 296 304 315 333 370
  4   4   4   4   4   4   4   4   4   4   4   4
WSC=0.81230E+00 WSCP=0.12042E+01 WELEC=0.87690E+00 WBOND=0.10000E+01           &
WANG=0.19773E+01 WSCLOC=0.63657E-01 WTOR=0.14154E+01 WTORD=0.00000E+00         &
WCORRH=0.00000E+00 WCORR5=0.00000E+00 WCORR6=0.00000E+00 WEL_LOC=0.36638E-01   &
WTURN3=0.14511E+01 WTURN4=0.00000E+00 WTURN6=0.00000E+00 WSCCOR=0.00000E+00    &
WVDWPP=0.33393E+00 WHPB=0.10000E+01 WSCP14=0.00000E+00                         &
CUTOFF=7.00000 WCORR4=0.00000
1k40.pdb
128
 D   ASN ASP LYS VAL TYR GLU ASN VAL THR GLY LEU VAL LYS ALA VAL ILE GLU MET SER
 SER LYS ILE GLN PRO ALA PRO PRO GLU GLU TYR VAL PRO MET VAL LYS GLU VAL GLY LEU
 ALA LEU ARG THR LEU LEU ALA THR VAL ASP GLU THR ILE PRO ALA LEU PRO ALA SER THR
 HIS ARG GLU ILE GLU MET ALA GLN LYS LEU LEU ASN SER ASP LEU GLY GLU LEU ILE SER
 LYS MET LYS LEU ALA GLN GLN TYR VAL MET THR SER LEU GLN GLN GLU TYR LYS LYS GLN
 MET LEU THR ALA ALA HIS ALA LEU ALA VAL ASP ALA LYS ASN LEU LEU ASP VAL ILE ASP
 GLN ALA ARG LEU LYS MET LEU D
0
0
