# Supplementary material for: Assessment of Two Restraint Potentials for Coarse-Grained Chemical-Cross-Link-Assisted Modeling of Protein Structures
Source: J Chem Inf Model. 2024 Feb 12;64(4):1377–93. doi: 10.1021/acs.jcim.3c01890 (PMC10900291; doi:10.1021/acs.jcim.3c01890)
Supplement: Supplementary file 2 — ci3c01890_si_002.zip [file ci3c01890_si_002.zip › Machine_readable/Inputs/SYNTHETIC-BS3/1VIG/1vig.pdb]

HEADER    RIBONUCLEOPROTEIN                       29-NOV-95   1VIG              
TITLE     NMR STUDY OF VIGILIN, REPEAT 6, 40 STRUCTURES                         
COMPND    MOL_ID: 1;                                                            
COMPND   2 MOLECULE: VIGILIN;                                                   
COMPND   3 CHAIN: A;                                                            
COMPND   4 FRAGMENT: KH6, RESIDUES 432 TO 501;                                  
COMPND   5 ENGINEERED: YES                                                      
SOURCE    MOL_ID: 1;                                                            
SOURCE   2 ORGANISM_SCIENTIFIC: HOMO SAPIENS;                                   
SOURCE   3 ORGANISM_COMMON: HUMAN;                                              
SOURCE   4 ORGANISM_TAXID: 9606;                                                
SOURCE   5 CELL_LINE: BL21;                                                     
SOURCE   6 GENE: HUMAN VIGILIN SIXTH KH REPEAT;                                 
SOURCE   7 EXPRESSION_SYSTEM: ESCHERICHIA COLI BL21(DE3);                       
SOURCE   8 EXPRESSION_SYSTEM_TAXID: 469008;                                     
SOURCE   9 EXPRESSION_SYSTEM_STRAIN: BL21 (DE3);                                
SOURCE  10 EXPRESSION_SYSTEM_PLASMID: PET9D;                                    
SOURCE  11 EXPRESSION_SYSTEM_GENE: HUMAN VIGILIN SIXTH KH REPEAT;               
SOURCE  12 OTHER_DETAILS: N-TERMINAL 6-HISTIDINE FUSION PROTEIN YES             
KEYWDS    RNA-BINDING PROTEIN, RIBONUCLEOPROTEIN                                
EXPDTA    SOLUTION NMR                                                          
NUMMDL    40                                                                    
AUTHOR    G.MUSCO,G.STIER,C.JOSEPH,M.A.C.MORELLI,M.NILGES,T.J.GIBSON,           
AUTHOR   2 A.PASTORE                                                            
REVDAT   2   24-FEB-09 1VIG    1       VERSN                                    
REVDAT   1   03-APR-96 1VIG    0                                                
JRNL        AUTH   G.MUSCO,G.STIER,C.JOSEPH,M.A.CASTIGLIONE MORELLI,            
JRNL        AUTH 2 M.NILGES,T.J.GIBSON,A.PASTORE                                
JRNL        TITL   THREE-DIMENSIONAL STRUCTURE AND STABILITY OF THE             
JRNL        TITL 2 KH DOMAIN: MOLECULAR INSIGHTS INTO THE FRAGILE X             
JRNL        TITL 3 SYNDROME.                                                    
JRNL        REF    CELL(CAMBRIDGE,MASS.)         V.  85   237 1996              
JRNL        REFN                   ISSN 0092-8674                               
JRNL        PMID   8612276                                                      
JRNL        DOI    10.1016/S0092-8674(00)81100-9                                
REMARK   1                                                                      
REMARK   1 REFERENCE 1                                                          
REMARK   1  AUTH   M.A.C.MORELLI,G.STIER,T.J.GIBSON,C.JOSEPH,G.MUSCO,           
REMARK   1  AUTH 2 A.PASTORE,G.TRAVE                                            
REMARK   1  TITL   THE KH MODULE HAS AN ALFA(SLASH)BETA FOLD                    
REMARK   1  REF    FEBS LETT.                    V. 358   193 1995              
REMARK   1  REFN                   ISSN 0014-5793                               
REMARK   2                                                                      
REMARK   2 RESOLUTION. NOT APPLICABLE.                                          
REMARK   3                                                                      
REMARK   3 REFINEMENT.                                                          
REMARK   3   PROGRAM     : X-PLOR                                               
REMARK   3   AUTHORS     : BRUNGER                                              
REMARK   3                                                                      
REMARK   3  OTHER REFINEMENT REMARKS: NULL                                      
REMARK   4                                                                      
REMARK   4 1VIG COMPLIES WITH FORMAT V. 3.15, 01-DEC-08                         
REMARK 100                                                                      
REMARK 100 THIS ENTRY HAS BEEN PROCESSED BY BNL.                                
REMARK 210                                                                      
REMARK 210 EXPERIMENTAL DETAILS                                                 
REMARK 210  EXPERIMENT TYPE                : NMR                                
REMARK 210  TEMPERATURE           (KELVIN) : NULL                               
REMARK 210  PH                             : NULL                               
REMARK 210  IONIC STRENGTH                 : NULL                               
REMARK 210  PRESSURE                       : NULL                               
REMARK 210  SAMPLE CONTENTS                : NULL                               
REMARK 210                                                                      
REMARK 210  NMR EXPERIMENTS CONDUCTED      : NULL                               
REMARK 210  SPECTROMETER FIELD STRENGTH    : NULL                               
REMARK 210  SPECTROMETER MODEL             : NULL                               
REMARK 210  SPECTROMETER MANUFACTURER      : NULL                               
REMARK 210                                                                      
REMARK 210  STRUCTURE DETERMINATION.                                            
REMARK 210   SOFTWARE USED                 : NULL                               
REMARK 210   METHOD USED                   : NULL                               
REMARK 210                                                                      
REMARK 210 CONFORMERS, NUMBER CALCULATED   : NULL                               
REMARK 210 CONFORMERS, NUMBER SUBMITTED    : 40                                 
REMARK 210 CONFORMERS, SELECTION CRITERIA  : NULL                               
REMARK 210                                                                      
REMARK 210 BEST REPRESENTATIVE CONFORMER IN THIS ENSEMBLE : NULL                
REMARK 210                                                                      
REMARK 210 REMARK: NULL                                                         
REMARK 215                                                                      
REMARK 215 NMR STUDY                                                            
REMARK 215 THE COORDINATES IN THIS ENTRY WERE GENERATED FROM SOLUTION           
REMARK 215 NMR DATA.  PROTEIN DATA BANK CONVENTIONS REQUIRE THAT                
REMARK 215 CRYST1 AND SCALE RECORDS BE INCLUDED, BUT THE VALUES ON              
REMARK 215 THESE RECORDS ARE MEANINGLESS.                                       
REMARK 500                                                                      
REMARK 500 GEOMETRY AND STEREOCHEMISTRY                                         
REMARK 500 SUBTOPIC: TORSION ANGLES                                             
REMARK 500                                                                      
REMARK 500 TORSION ANGLES OUTSIDE THE EXPECTED RAMACHANDRAN REGIONS:            
REMARK 500 (M=MODEL NUMBER; RES=RESIDUE NAME; C=CHAIN IDENTIFIER;               
REMARK 500 SSEQ=SEQUENCE NUMBER; I=INSERTION CODE).                             
REMARK 500                                                                      
REMARK 500 STANDARD TABLE:                                                      
REMARK 500 FORMAT:(10X,I3,1X,A3,1X,A1,I4,A1,4X,F7.2,3X,F7.2)                    
REMARK 500                                                                      
REMARK 500 EXPECTED VALUES: GJ KLEYWEGT AND TA JONES (1996). PHI/PSI-           
REMARK 500 CHOLOGY: RAMACHANDRAN REVISITED. STRUCTURE 4, 1395 - 1400            
REMARK 500                                                                      
REMARK 500  M RES CSSEQI        PSI       PHI                                   
REMARK 500  1 ASN A   7      152.02     62.77                                   
REMARK 500  1 ARG A   8       42.42   -153.31                                   
REMARK 500  1 VAL A  12      140.74    176.91                                   
REMARK 500  1 ASP A  17      -75.93   -131.52                                   
REMARK 500  1 HIS A  18      167.69    -46.28                                   
REMARK 500  1 LYS A  19       66.48    -67.66                                   
REMARK 500  1 HIS A  21      -72.92    -55.26                                   
REMARK 500  1 ALA A  30      -44.39   -140.79                                   
REMARK 500  1 SER A  49       62.95   -157.89                                   
REMARK 500  1 LYS A  51      -72.69     64.71                                   
REMARK 500  1 ASP A  60      -64.99   -169.20                                   
REMARK 500  1 PRO A  61     -166.47    -72.08                                   
REMARK 500  1 GLU A  73      -81.99    -88.75                                   
REMARK 500  2 ASP A  17      -63.30   -138.17                                   
REMARK 500  2 HIS A  18      171.12    -45.65                                   
REMARK 500  2 LYS A  19       64.36    -67.61                                   
REMARK 500  2 LYS A  27      -75.92     63.81                                   
REMARK 500  2 ALA A  30      -39.82   -171.60                                   
REMARK 500  2 VAL A  41     -169.64   -126.48                                   
REMARK 500  2 SER A  49       70.08    -67.83                                   
REMARK 500  2 SER A  52       94.49     49.55                                   
REMARK 500  2 ASP A  60      -67.29   -155.76                                   
REMARK 500  2 GLU A  73      -79.78    -65.82                                   
REMARK 500  3 ARG A   8      -69.38   -175.93                                   
REMARK 500  3 MET A   9      125.56     62.16                                   
REMARK 500  3 HIS A  18     -173.93    -58.37                                   
REMARK 500  3 SER A  28       61.03   -162.17                                   
REMARK 500  3 ALA A  30      -52.61    178.16                                   
REMARK 500  3 ASP A  48      125.36    174.24                                   
REMARK 500  3 LYS A  51      -60.00   -159.59                                   
REMARK 500  3 ASP A  60      -65.67   -169.95                                   
REMARK 500  3 LYS A  68      -77.25    -70.91                                   
REMARK 500  3 GLU A  73      -70.19    -77.21                                   
REMARK 500  4 ARG A   8      100.76     61.54                                   
REMARK 500  4 MET A   9      140.76    173.90                                   
REMARK 500  4 ASP A  17      -69.29   -140.30                                   
REMARK 500  4 HIS A  18      173.25    -50.61                                   
REMARK 500  4 HIS A  21      -70.97    -53.03                                   
REMARK 500  4 ALA A  30      -52.54   -175.97                                   
REMARK 500  4 PRO A  47     -165.24    -74.86                                   
REMARK 500  4 LYS A  51      -53.36   -142.07                                   
REMARK 500  4 LEU A  54       99.94   -165.53                                   
REMARK 500  4 ASP A  60      -59.52   -129.22                                   
REMARK 500  4 LYS A  68      -75.59    -56.24                                   
REMARK 500  4 GLU A  73      -81.54   -109.24                                   
REMARK 500  4 ALA A  75     -160.35     60.84                                   
REMARK 500  5 ASN A   7       31.88    -99.74                                   
REMARK 500  5 ASP A  17      -78.35   -117.26                                   
REMARK 500  5 LYS A  19       66.51    -69.20                                   
REMARK 500  5 HIS A  21      -72.85    -54.11                                   
REMARK 500  5 SER A  28       47.10   -155.76                                   
REMARK 500  5 ALA A  30      -44.31   -133.92                                   
REMARK 500  5 ASP A  48     -172.92     63.15                                   
REMARK 500  5 SER A  49       86.51     65.12                                   
REMARK 500  5 LYS A  51     -158.80   -160.22                                   
REMARK 500  5 LEU A  54       98.84   -166.86                                   
REMARK 500  5 ASP A  60      -56.28   -143.37                                   
REMARK 500  5 ALA A  75      -62.19     71.44                                   
REMARK 500  6 ASP A  17      -58.84   -125.43                                   
REMARK 500  6 HIS A  18     -170.79    -54.11                                   
REMARK 500  6 LYS A  19       48.75    -88.49                                   
REMARK 500  6 HIS A  21      -72.83    -47.87                                   
REMARK 500  6 LYS A  27      -51.42   -135.77                                   
REMARK 500  6 ALA A  30      -44.10   -134.35                                   
REMARK 500  6 ASP A  48      -64.06    -92.42                                   
REMARK 500  6 LYS A  51      -66.69   -155.04                                   
REMARK 500  6 LEU A  54       86.11   -160.55                                   
REMARK 500  6 ASP A  60      -67.10   -156.96                                   
REMARK 500  6 LYS A  68      -76.70    -62.58                                   
REMARK 500  6 GLU A  73      -80.43    -92.13                                   
REMARK 500  7 ARG A   8      -79.93   -117.35                                   
REMARK 500  7 VAL A  12      124.41   -173.42                                   
REMARK 500  7 ASP A  17       29.40   -165.25                                   
REMARK 500  7 SER A  28      -72.45   -121.60                                   
REMARK 500  7 ASP A  48       71.82    -67.04                                   
REMARK 500  7 GLU A  50     -178.29    -53.11                                   
REMARK 500  7 ASP A  60      -58.94   -129.82                                   
REMARK 500  7 ALA A  75       76.69     49.78                                   
REMARK 500  8 ASN A   7       95.60   -160.86                                   
REMARK 500  8 ASP A  17      -72.36   -122.47                                   
REMARK 500  8 HIS A  18      164.03    -45.95                                   
REMARK 500  8 HIS A  21      -70.65    -54.16                                   
REMARK 500  8 ALA A  30      -40.72   -170.38                                   
REMARK 500  8 LYS A  36      -36.20    -39.91                                   
REMARK 500  8 VAL A  41     -165.22   -125.44                                   
REMARK 500  8 PRO A  47     -167.59    -74.97                                   
REMARK 500  8 ASP A  48       70.55     60.31                                   
REMARK 500  8 SER A  49      142.49   -176.08                                   
REMARK 500  8 GLU A  50      -62.51   -139.65                                   
REMARK 500  8 LEU A  54      113.79   -166.44                                   
REMARK 500  8 ASP A  60      -57.34   -132.77                                   
REMARK 500  8 LYS A  68      -75.17    -56.41                                   
REMARK 500  8 GLU A  73      -61.77    -95.00                                   
REMARK 500  9 ASN A   7      175.38    -56.52                                   
REMARK 500  9 ASP A  17      -72.12   -143.80                                   
REMARK 500  9 HIS A  18      172.63    -46.54                                   
REMARK 500  9 LYS A  19       69.65    -66.77                                   
REMARK 500  9 ALA A  30      -42.89   -173.08                                   
REMARK 500  9 ASP A  48      102.29     59.87                                   
REMARK 500  9 GLU A  50      -61.65    -95.68                                   
REMARK 500  9 LYS A  51      -57.99   -130.71                                   
REMARK 500  9 ASP A  60     -176.52    -51.56                                   
REMARK 500  9 GLN A  62      -43.80   -151.73                                   
REMARK 500  9 GLU A  73      -78.88   -103.64                                   
REMARK 500  9 ALA A  75       71.03     52.52                                   
REMARK 500 10 MET A   9       93.96   -175.80                                   
REMARK 500 10 VAL A  12      145.14   -175.12                                   
REMARK 500 10 ASP A  17      -83.11    -69.00                                   
REMARK 500 10 HIS A  18      -53.48   -163.59                                   
REMARK 500 10 LYS A  19       67.60    -67.89                                   
REMARK 500 10 PHE A  20      -55.56   -145.37                                   
REMARK 500 10 HIS A  21      -77.58    -50.47                                   
REMARK 500 10 LEU A  24      -66.33    -92.43                                   
REMARK 500 10 LYS A  27      -70.41    -78.34                                   
REMARK 500 10 SER A  49      157.95     64.85                                   
REMARK 500 10 LYS A  51      -61.10   -136.27                                   
REMARK 500 10 LEU A  54       98.95   -164.42                                   
REMARK 500 10 ASP A  60      -70.47   -136.65                                   
REMARK 500 10 PRO A  61     -168.89    -73.56                                   
REMARK 500 10 GLU A  73      -65.13   -103.55                                   
REMARK 500 10 LEU A  74       40.52    -94.96                                   
REMARK 500 10 ALA A  75       98.30    -48.48                                   
REMARK 500 11 ASN A   7      -49.81    174.27                                   
REMARK 500 11 MET A   9       31.76   -160.38                                   
REMARK 500 11 ASP A  17      -70.90    -81.46                                   
REMARK 500 11 HIS A  23      -44.45   -169.59                                   
REMARK 500 11 ILE A  25      -30.23    -35.13                                   
REMARK 500 11 SER A  28       28.62   -142.68                                   
REMARK 500 11 ASN A  31      -46.58   -130.08                                   
REMARK 500 11 PRO A  47     -169.12    -76.63                                   
REMARK 500 11 SER A  52       88.41     49.73                                   
REMARK 500 11 LEU A  54       98.09   -170.91                                   
REMARK 500 11 ASP A  60      -66.63   -157.68                                   
REMARK 500 11 GLU A  73      -72.94    -81.18                                   
REMARK 500 12 ARG A   8     -167.36    -68.72                                   
REMARK 500 12 VAL A  12      146.77   -172.11                                   
REMARK 500 12 HIS A  18      -63.60   -169.37                                   
REMARK 500 12 LYS A  19       73.68    -65.63                                   
REMARK 500 12 PHE A  20      -59.36   -145.81                                   
REMARK 500 12 ALA A  30      -49.15    174.90                                   
REMARK 500 12 ASP A  48     -169.15   -161.11                                   
REMARK 500 12 SER A  49       62.09   -157.69                                   
REMARK 500 12 ASP A  60      -64.96   -169.66                                   
REMARK 500 12 GLU A  73      -80.27   -107.78                                   
REMARK 500 13 ASN A   7      -81.15   -134.69                                   
REMARK 500 13 ARG A   8       67.06     63.01                                   
REMARK 500 13 ASP A  17       69.02   -116.90                                   
REMARK 500 13 HIS A  18     -160.57     62.25                                   
REMARK 500 13 LYS A  19      -60.48     69.35                                   
REMARK 500 13 PHE A  20     -133.81    -67.61                                   
REMARK 500 13 HIS A  21      -90.61     43.20                                   
REMARK 500 13 ILE A  25       71.79    -67.03                                   
REMARK 500 13 LYS A  27      121.54     60.68                                   
REMARK 500 13 PRO A  47       48.11    -85.25                                   
REMARK 500 13 LYS A  51      -46.99   -155.02                                   
REMARK 500 13 LEU A  54      100.65   -162.93                                   
REMARK 500 13 ASP A  60      -65.69   -170.81                                   
REMARK 500 13 PRO A  61     -166.96    -72.57                                   
REMARK 500 14 ASN A   7      102.65     63.42                                   
REMARK 500 14 MET A   9     -175.53     54.80                                   
REMARK 500 14 ASP A  17      -66.23   -129.70                                   
REMARK 500 14 HIS A  18      170.64    -47.14                                   
REMARK 500 14 LYS A  27      -83.17     62.25                                   
REMARK 500 14 ALA A  30      -45.03   -142.03                                   
REMARK 500 14 ASP A  48       79.12    -66.87                                   
REMARK 500 14 GLU A  50      -60.26    -98.88                                   
REMARK 500 14 ASP A  60      -66.01   -162.92                                   
REMARK 500 14 PRO A  61     -166.80    -72.67                                   
REMARK 500 14 GLU A  73      -80.82    -99.76                                   
REMARK 500 15 ARG A   8       68.31     61.74                                   
REMARK 500 15 VAL A  12      124.65   -179.95                                   
REMARK 500 15 ASP A  17      -78.95   -119.72                                   
REMARK 500 15 HIS A  18      172.13    -47.54                                   
REMARK 500 15 LYS A  19       65.60    -68.04                                   
REMARK 500 15 PHE A  20       39.73    -94.47                                   
REMARK 500 15 HIS A  21      -77.78   -122.17                                   
REMARK 500 15 ALA A  30      -49.83   -150.00                                   
REMARK 500 15 ASP A  48      -48.02   -137.67                                   
REMARK 500 15 LYS A  51      -69.01     70.57                                   
REMARK 500 15 LEU A  54       96.05   -168.31                                   
REMARK 500 15 GLU A  58      140.56   -175.46                                   
REMARK 500 15 ASP A  60      -66.34   -162.72                                   
REMARK 500 15 PRO A  61     -168.27    -73.17                                   
REMARK 500 15 LYS A  68      -75.26    -59.82                                   
REMARK 500 15 GLU A  73      -72.71    -69.98                                   
REMARK 500 16 ARG A   8       93.04    -64.75                                   
REMARK 500 16 VAL A  12      141.58   -175.77                                   
REMARK 500 16 ASP A  17       88.03   -169.05                                   
REMARK 500 16 HIS A  18       47.83    177.35                                   
REMARK 500 16 LYS A  27      -47.38   -142.18                                   
REMARK 500 16 ALA A  30      -42.61   -164.39                                   
REMARK 500 16 SER A  49       72.59   -157.89                                   
REMARK 500 16 LYS A  51      -83.93     58.13                                   
REMARK 500 16 ALA A  75       69.31     60.22                                   
REMARK 500 17 ASN A   7      -47.62   -144.83                                   
REMARK 500 17 ASP A  17       88.13   -166.89                                   
REMARK 500 17 HIS A  18       51.11   -178.73                                   
REMARK 500 17 ALA A  30      -46.54   -149.70                                   
REMARK 500 17 SER A  49      104.32   -178.12                                   
REMARK 500 17 SER A  52       79.52     55.99                                   
REMARK 500 17 GLU A  73      -75.18    -99.41                                   
REMARK 500 18 MET A   9      155.48    -49.91                                   
REMARK 500 18 ASP A  17      -80.30    -85.92                                   
REMARK 500 18 PHE A  20      -70.69   -110.75                                   
REMARK 500 18 LYS A  27      -49.16   -160.82                                   
REMARK 500 18 ASP A  48      107.60    -51.10                                   
REMARK 500 18 GLU A  50     -164.05   -176.82                                   
REMARK 500 18 ASP A  60      -63.66   -169.32                                   
REMARK 500 18 GLU A  73      -68.04    -91.68                                   
REMARK 500 19 VAL A  12      122.92    179.81                                   
REMARK 500 19 ASP A  17      -71.81    -70.43                                   
REMARK 500 19 HIS A  18      -49.97   -176.58                                   
REMARK 500 19 PHE A  20      -60.43   -143.93                                   
REMARK 500 19 ALA A  30      -45.56   -154.52                                   
REMARK 500 19 ASP A  48     -167.65     47.47                                   
REMARK 500 19 SER A  49      -77.71    -97.67                                   
REMARK 500 19 GLU A  50       62.47    179.42                                   
REMARK 500 19 LYS A  51      -54.18   -142.75                                   
REMARK 500 19 ASP A  60      176.38    -48.93                                   
REMARK 500 19 GLN A  62      -44.81   -143.06                                   
REMARK 500 19 LYS A  68      -75.65    -59.92                                   
REMARK 500 19 GLU A  73      -82.05    -92.18                                   
REMARK 500 20 ASP A  17       31.11   -168.15                                   
REMARK 500 20 HIS A  21      -77.65    -24.63                                   
REMARK 500 20 SER A  28       39.66   -168.23                                   
REMARK 500 20 ALA A  30      -45.37   -144.08                                   
REMARK 500 20 ASP A  48      105.05     65.38                                   
REMARK 500 20 GLU A  50     -179.66     56.47                                   
REMARK 500 20 ASP A  60      -56.91   -131.69                                   
REMARK 500 21 ARG A   8      118.92   -162.13                                   
REMARK 500 21 MET A   9      142.83     64.21                                   
REMARK 500 21 ASP A  17      -61.72   -147.95                                   
REMARK 500 21 HIS A  18     -179.34    -50.41                                   
REMARK 500 21 ILE A  25      -38.40    -28.96                                   
REMARK 500 21 ASN A  31      -46.04   -130.81                                   
REMARK 500 21 ASP A  48      170.21    -51.89                                   
REMARK 500 21 SER A  49     -168.87     56.63                                   
REMARK 500 21 GLU A  50      -44.63   -147.89                                   
REMARK 500 21 LYS A  51      -68.14   -104.18                                   
REMARK 500 21 GLU A  58      137.53   -170.35                                   
REMARK 500 21 ASP A  60      -56.69   -126.76                                   
REMARK 500 21 GLU A  73      -65.38   -126.08                                   
REMARK 500 21 ALA A  75      168.26     60.59                                   
REMARK 500 22 ARG A   8      109.39     57.36                                   
REMARK 500 22 MET A   9      146.15     60.95                                   
REMARK 500 22 VAL A  12      128.73   -179.11                                   
REMARK 500 22 ASP A  17       33.44   -169.70                                   
REMARK 500 22 HIS A  21      160.01    -40.92                                   
REMARK 500 22 ARG A  22      -64.32     69.11                                   
REMARK 500 22 LYS A  27      -75.04     70.17                                   
REMARK 500 22 SER A  28       47.01   -177.74                                   
REMARK 500 22 ALA A  30      -46.03   -150.15                                   
REMARK 500 22 VAL A  41     -158.89   -129.19                                   
REMARK 500 22 ASP A  48      178.08     54.41                                   
REMARK 500 22 SER A  49      -78.45    -68.97                                   
REMARK 500 22 GLU A  50      114.60   -178.90                                   
REMARK 500 22 LYS A  51      -53.96   -175.26                                   
REMARK 500 22 ASN A  53       77.12   -105.79                                   
REMARK 500 22 GLU A  58      136.11   -171.60                                   
REMARK 500 22 ASP A  60      -67.00   -176.85                                   
REMARK 500 22 LYS A  68      -76.33    -64.15                                   
REMARK 500 22 GLU A  73      -77.02    -96.30                                   
REMARK 500 23 VAL A  12      141.18   -173.48                                   
REMARK 500 23 ASP A  17       85.83   -170.73                                   
REMARK 500 23 HIS A  18       54.43   -178.91                                   
REMARK 500 23 HIS A  21      -70.12    -47.97                                   
REMARK 500 23 SER A  52      109.52     63.67                                   
REMARK 500 23 ASP A  60      -65.78   -161.52                                   
REMARK 500 23 PRO A  61     -167.16    -72.56                                   
REMARK 500 23 GLU A  73      -74.68    -98.38                                   
REMARK 500 24 MET A   9       94.83     40.11                                   
REMARK 500 24 VAL A  12      115.69   -169.62                                   
REMARK 500 24 ASP A  17      -79.37    -91.80                                   
REMARK 500 24 PHE A  20      -57.97   -125.71                                   
REMARK 500 24 LYS A  27       96.55     59.72                                   
REMARK 500 24 SER A  28      154.28     63.96                                   
REMARK 500 24 SER A  49     -169.58   -175.19                                   
REMARK 500 24 ASP A  60      -64.90   -165.45                                   
REMARK 500 24 PRO A  61     -164.73    -71.93                                   
REMARK 500 24 LYS A  68      -71.37    -53.41                                   
REMARK 500 24 ALA A  75      -70.10    -54.61                                   
REMARK 500 25 ASN A   7      -76.42     68.01                                   
REMARK 500 25 MET A   9      114.45     59.09                                   
REMARK 500 25 ASP A  17      -63.54   -139.41                                   
REMARK 500 25 HIS A  18      178.15    -49.15                                   
REMARK 500 25 ALA A  30      -48.49   -155.25                                   
REMARK 500 25 LYS A  51      -55.15   -156.80                                   
REMARK 500 25 LEU A  54       96.22   -169.73                                   
REMARK 500 25 ASP A  60      -65.67   -165.79                                   
REMARK 500 25 PRO A  61     -165.78    -72.51                                   
REMARK 500 26 ASN A   7       61.85   -170.39                                   
REMARK 500 26 ARG A   8      155.99     65.40                                   
REMARK 500 26 ASP A  17       51.83   -169.92                                   
REMARK 500 26 HIS A  21      -71.63    -43.90                                   
REMARK 500 26 SER A  28       60.24   -170.99                                   
REMARK 500 26 ALA A  30      -45.10   -175.17                                   
REMARK 500 26 LYS A  51      -68.82     67.55                                   
REMARK 500 26 SER A  52     -164.06   -107.28                                   
REMARK 500 26 ASP A  60      -56.97   -133.39                                   
REMARK 500 26 LYS A  68      -75.67    -61.39                                   
REMARK 500 26 GLU A  73      -73.82    -84.24                                   
REMARK 500 27 ARG A   8       69.17   -158.43                                   
REMARK 500 27 MET A   9     -177.22   -173.00                                   
REMARK 500 27 ASP A  17       56.46   -169.62                                   
REMARK 500 27 HIS A  18       44.39   -146.20                                   
REMARK 500 27 HIS A  21      166.31    -47.38                                   
REMARK 500 27 ARG A  22      -64.74     69.86                                   
REMARK 500 27 ASP A  48      114.35     62.65                                   
REMARK 500 27 ASP A  60      -56.98   -134.07                                   
REMARK 500 27 LYS A  68      -75.35    -56.19                                   
REMARK 500 27 GLU A  73      -76.48    -91.57                                   
REMARK 500 28 ASN A   7       79.75   -105.21                                   
REMARK 500 28 ARG A   8      -72.09   -115.61                                   
REMARK 500 28 ASP A  17       44.97   -108.01                                   
REMARK 500 28 LYS A  19       21.03   -140.35                                   
REMARK 500 28 PHE A  20      -41.74   -136.25                                   
REMARK 500 28 HIS A  23      -43.96   -164.35                                   
REMARK 500 28 ILE A  25      -85.86     16.90                                   
REMARK 500 28 LYS A  27       28.35     49.46                                   
REMARK 500 28 SER A  28      -26.70    160.42                                   
REMARK 500 28 ASN A  31      -58.15   -138.91                                   
REMARK 500 28 VAL A  41     -169.73   -115.29                                   
REMARK 500 28 ASP A  48      112.90     66.62                                   
REMARK 500 28 LYS A  51      -60.30   -165.50                                   
REMARK 500 28 ASP A  60      -65.60   -162.24                                   
REMARK 500 28 GLU A  73      -77.66    -92.75                                   
REMARK 500 28 ALA A  75       99.67     57.85                                   
REMARK 500 29 ASP A  17      -82.64    -80.43                                   
REMARK 500 29 HIS A  18      -68.46   -157.24                                   
REMARK 500 29 PHE A  20      -58.71   -142.38                                   
REMARK 500 29 LYS A  27      -59.05   -124.15                                   
REMARK 500 29 GLU A  50       78.77   -102.78                                   
REMARK 500 29 LYS A  51      -82.39     60.22                                   
REMARK 500 29 LEU A  54       98.00   -163.66                                   
REMARK 500 29 GLU A  58      141.44   -175.32                                   
REMARK 500 29 ASP A  60      -56.84   -135.86                                   
REMARK 500 30 ARG A   8      171.93     57.94                                   
REMARK 500 30 MET A   9      115.86   -175.94                                   
REMARK 500 30 ASP A  17       48.97    -92.53                                   
REMARK 500 30 SER A  28       30.51   -143.72                                   
REMARK 500 30 ALA A  30      -56.45    178.64                                   
REMARK 500 30 ASP A  48     -165.07     52.86                                   
REMARK 500 30 GLU A  50       78.30     52.95                                   
REMARK 500 30 ASP A  60      -65.90   -164.43                                   
REMARK 500 30 PRO A  61     -164.51    -71.90                                   
REMARK 500 30 GLU A  73      -83.21    -97.37                                   
REMARK 500 31 ASP A  17       47.64    -99.82                                   
REMARK 500 31 HIS A  18     -162.69     71.03                                   
REMARK 500 31 LYS A  19      -56.14     70.79                                   
REMARK 500 31 PHE A  20     -136.93    -63.94                                   
REMARK 500 31 HIS A  21      -89.11     49.56                                   
REMARK 500 31 SER A  28      -43.67   -170.85                                   
REMARK 500 31 SER A  52      166.21     55.88                                   
REMARK 500 31 LEU A  54       98.24   -165.98                                   
REMARK 500 31 ASP A  60      161.83    -40.70                                   
REMARK 500 31 GLN A  62      -61.50   -126.27                                   
REMARK 500 32 ASN A   7       74.88     72.30                                   
REMARK 500 32 ARG A   8      -68.50   -129.34                                   
REMARK 500 32 MET A   9      171.55     62.91                                   
REMARK 500 32 HIS A  18      -55.84    -11.11                                   
REMARK 500 32 ALA A  30      -39.68   -131.00                                   
REMARK 500 32 ASP A  48       99.47   -171.87                                   
REMARK 500 32 SER A  49       81.46    -65.85                                   
REMARK 500 32 GLU A  50       73.29   -118.41                                   
REMARK 500 32 LYS A  51      101.49     55.06                                   
REMARK 500 32 SER A  52      125.32     61.30                                   
REMARK 500 32 GLN A  62      -54.51   -130.53                                   
REMARK 500 32 LYS A  68      -75.31    -58.07                                   
REMARK 500 32 GLU A  73      -76.15    -84.44                                   
REMARK 500 32 ALA A  75     -178.66     54.59                                   
REMARK 500 33 ASN A   7      117.91   -177.44                                   
REMARK 500 33 ARG A   8     -179.21     55.76                                   
REMARK 500 33 MET A   9      131.90   -175.19                                   
REMARK 500 33 ASP A  17       85.76   -172.09                                   
REMARK 500 33 HIS A  18       44.55    179.83                                   
REMARK 500 33 SER A  28      -64.19     73.38                                   
REMARK 500 33 ALA A  30      -42.27   -132.47                                   
REMARK 500 33 SER A  49      -58.46   -164.74                                   
REMARK 500 33 GLU A  50      110.58     58.63                                   
REMARK 500 33 LYS A  51      125.17     68.14                                   
REMARK 500 33 SER A  52       84.54     54.17                                   
REMARK 500 33 ASP A  60      174.48    -47.41                                   
REMARK 500 33 GLN A  62      -45.66   -151.50                                   
REMARK 500 33 GLU A  73      -81.68    -88.55                                   
REMARK 500 33 ALA A  75       75.23     65.95                                   
REMARK 500 34 ARG A   8       93.03     49.05                                   
REMARK 500 34 ASP A  17      -70.94   -141.99                                   
REMARK 500 34 HIS A  18      171.75    -48.04                                   
REMARK 500 34 LYS A  19       66.16    -68.07                                   
REMARK 500 34 HIS A  21      -70.11    -50.97                                   
REMARK 500 34 LYS A  27      -60.52   -102.83                                   
REMARK 500 34 ASP A  48      145.49     61.82                                   
REMARK 500 34 LYS A  51      -66.87   -174.49                                   
REMARK 500 34 ASP A  60      -65.97   -168.44                                   
REMARK 500 34 PRO A  61     -165.12    -71.90                                   
REMARK 500 34 LYS A  68      -76.47    -55.81                                   
REMARK 500 34 GLU A  73      -81.11    -93.18                                   
REMARK 500 35 ASN A   7      -64.64     72.91                                   
REMARK 500 35 ARG A   8     -170.75     52.80                                   
REMARK 500 35 ASP A  17      -81.38    -71.24                                   
REMARK 500 35 HIS A  18      -50.68   -169.61                                   
REMARK 500 35 PHE A  20      -64.89   -127.54                                   
REMARK 500 35 LYS A  27      -80.53   -127.95                                   
REMARK 500 35 VAL A  41     -146.40   -121.64                                   
REMARK 500 35 LYS A  51      -74.83     64.17                                   
REMARK 500 35 ASP A  60      -57.24   -132.10                                   
REMARK 500 35 LYS A  68      -75.65    -59.85                                   
REMARK 500 35 GLU A  73      -80.50    -90.47                                   
REMARK 500 35 ALA A  75       77.94     50.52                                   
REMARK 500 36 VAL A  12      133.34   -171.66                                   
REMARK 500 36 ASP A  17       85.84   -171.49                                   
REMARK 500 36 HIS A  18       48.44    178.13                                   
REMARK 500 36 LYS A  27      -66.68     69.90                                   
REMARK 500 36 SER A  28      -81.73    -79.08                                   
REMARK 500 36 ASP A  48      138.57     62.08                                   
REMARK 500 36 SER A  52      169.66     54.46                                   
REMARK 500 36 ASP A  60      -65.90   -174.32                                   
REMARK 500 36 PRO A  61     -165.78    -72.24                                   
REMARK 500 36 LYS A  68      -76.18    -59.79                                   
REMARK 500 36 GLU A  73      -80.61   -112.03                                   
REMARK 500 37 MET A   9      124.20     62.60                                   
REMARK 500 37 ASP A  17      -81.58   -111.34                                   
REMARK 500 37 HIS A  18      171.60    -51.29                                   
REMARK 500 37 LYS A  27      -68.45    -97.10                                   
REMARK 500 37 SER A  28       34.68   -152.69                                   
REMARK 500 37 ALA A  30      -60.79     73.60                                   
REMARK 500 37 ASP A  48       98.88     58.24                                   
REMARK 500 37 GLU A  50      -82.39   -108.79                                   
REMARK 500 37 LEU A  54      102.05   -167.84                                   
REMARK 500 37 ASP A  60      -65.85   -167.80                                   
REMARK 500 37 LYS A  68      -74.50    -59.44                                   
REMARK 500 37 GLU A  73      -77.10    -81.05                                   
REMARK 500 37 ALA A  75      102.66     55.03                                   
REMARK 500 38 ASN A   7      175.93    -50.67                                   
REMARK 500 38 MET A   9      107.89     62.42                                   
REMARK 500 38 ASP A  17      -66.40    -94.33                                   
REMARK 500 38 HIS A  18      -40.59    174.14                                   
REMARK 500 38 SER A  28      -48.42   -137.25                                   
REMARK 500 38 LYS A  51      -45.04   -157.91                                   
REMARK 500 38 ASP A  60      -69.02   -146.24                                   
REMARK 500 38 PRO A  61     -166.62    -73.28                                   
REMARK 500 38 LYS A  68      -76.31    -61.34                                   
REMARK 500 38 GLU A  73      -75.71    -50.82                                   
REMARK 500 38 ALA A  75       89.80     64.63                                   
REMARK 500 39 ARG A   8      168.01     61.48                                   
REMARK 500 39 HIS A  18      -43.24    174.55                                   
REMARK 500 39 ASP A  48       88.77    -67.55                                   
REMARK 500 39 GLU A  50      -51.52   -141.03                                   
REMARK 500 39 ASN A  53       72.81   -115.60                                   
REMARK 500 39 GLU A  58      136.01   -179.34                                   
REMARK 500 39 ASP A  60      -66.63   -162.11                                   
REMARK 500 39 GLU A  73      -69.90   -101.01                                   
REMARK 500 40 ASN A   7       57.07   -164.84                                   
REMARK 500 40 ASP A  17       37.29   -163.61                                   
REMARK 500 40 HIS A  18       53.05   -118.95                                   
REMARK 500 40 LYS A  19       29.91     49.93                                   
REMARK 500 40 SER A  28       31.57   -151.35                                   
REMARK 500 40 ALA A  30      -42.55   -163.49                                   
REMARK 500 40 SER A  49      -51.40   -133.46                                   
REMARK 500 40 ASP A  60      -67.23   -156.70                                   
REMARK 500 40 PRO A  61     -164.22    -74.70                                   
REMARK 500 40 LYS A  68      -75.87    -61.45                                   
REMARK 500 40 GLU A  73      -79.06    -88.04                                   
REMARK 500                                                                      
REMARK 500 REMARK: NULL                                                         
REMARK 500                                                                      
REMARK 500 GEOMETRY AND STEREOCHEMISTRY                                         
REMARK 500 SUBTOPIC: PLANAR GROUPS                                              
REMARK 500                                                                      
REMARK 500 PLANAR GROUPS IN THE FOLLOWING RESIDUES HAVE A TOTAL                 
REMARK 500 RMS DISTANCE OF ALL ATOMS FROM THE BEST-FIT PLANE                    
REMARK 500 BY MORE THAN AN EXPECTED VALUE OF 6*RMSD, WITH AN                    
REMARK 500 RMSD 0.02 ANGSTROMS, OR AT LEAST ONE ATOM HAS                        
REMARK 500 AN RMSD GREATER THAN THIS VALUE                                      
REMARK 500 (M=MODEL NUMBER; RES=RESIDUE NAME; C=CHAIN IDENTIFIER;               
REMARK 500 SSEQ=SEQUENCE NUMBER; I=INSERTION CODE).                             
REMARK 500                                                                      
REMARK 500  M RES CSSEQI        RMS     TYPE                                    
REMARK 500  1 ARG A   8         0.29    SIDE_CHAIN                              
REMARK 500  1 ARG A  22         0.30    SIDE_CHAIN                              
REMARK 500  1 ARG A  34         0.13    SIDE_CHAIN                              
REMARK 500  1 ARG A  44         0.09    SIDE_CHAIN                              
REMARK 500  1 ARG A  56         0.27    SIDE_CHAIN                              
REMARK 500  1 ARG A  69         0.24    SIDE_CHAIN                              
REMARK 500  2 ARG A   8         0.29    SIDE_CHAIN                              
REMARK 500  2 ARG A  22         0.22    SIDE_CHAIN                              
REMARK 500  2 ARG A  34         0.14    SIDE_CHAIN                              
REMARK 500  2 ARG A  44         0.15    SIDE_CHAIN                              
REMARK 500  2 ARG A  56         0.30    SIDE_CHAIN                              
REMARK 500  2 ARG A  69         0.28    SIDE_CHAIN                              
REMARK 500  3 ARG A   8         0.24    SIDE_CHAIN                              
REMARK 500  3 ARG A  22         0.29    SIDE_CHAIN                              
REMARK 500  3 ARG A  34         0.30    SIDE_CHAIN                              
REMARK 500  3 ARG A  44         0.25    SIDE_CHAIN                              
REMARK 500  3 ARG A  56         0.30    SIDE_CHAIN                              
REMARK 500  3 ARG A  69         0.29    SIDE_CHAIN                              
REMARK 500  4 ARG A   8         0.16    SIDE_CHAIN                              
REMARK 500  4 ARG A  22         0.19    SIDE_CHAIN                              
REMARK 500  4 ARG A  34         0.29    SIDE_CHAIN                              
REMARK 500  4 ARG A  44         0.30    SIDE_CHAIN                              
REMARK 500  4 ARG A  56         0.30    SIDE_CHAIN                              
REMARK 500  4 ARG A  69         0.31    SIDE_CHAIN                              
REMARK 500  5 ARG A   8         0.26    SIDE_CHAIN                              
REMARK 500  5 ARG A  22         0.31    SIDE_CHAIN                              
REMARK 500  5 ARG A  34         0.27    SIDE_CHAIN                              
REMARK 500  5 ARG A  44         0.20    SIDE_CHAIN                              
REMARK 500  5 ARG A  56         0.26    SIDE_CHAIN                              
REMARK 500  5 ARG A  69         0.19    SIDE_CHAIN                              
REMARK 500  6 ARG A   8         0.25    SIDE_CHAIN                              
REMARK 500  6 ARG A  22         0.20    SIDE_CHAIN                              
REMARK 500  6 ARG A  34         0.24    SIDE_CHAIN                              
REMARK 500  6 ARG A  44         0.30    SIDE_CHAIN                              
REMARK 500  6 ARG A  56         0.30    SIDE_CHAIN                              
REMARK 500  6 ARG A  69         0.30    SIDE_CHAIN                              
REMARK 500  7 ARG A   8         0.28    SIDE_CHAIN                              
REMARK 500  7 ARG A  22         0.20    SIDE_CHAIN                              
REMARK 500  7 ARG A  34         0.20    SIDE_CHAIN                              
REMARK 500  7 ARG A  44         0.30    SIDE_CHAIN                              
REMARK 500  7 ARG A  56         0.18    SIDE_CHAIN                              
REMARK 500  7 ARG A  69         0.29    SIDE_CHAIN                              
REMARK 500  8 ARG A   8         0.31    SIDE_CHAIN                              
REMARK 500  8 ARG A  22         0.27    SIDE_CHAIN                              
REMARK 500  8 ARG A  34         0.11    SIDE_CHAIN                              
REMARK 500  8 ARG A  44         0.30    SIDE_CHAIN                              
REMARK 500  8 ARG A  56         0.29    SIDE_CHAIN                              
REMARK 500  8 ARG A  69         0.18    SIDE_CHAIN                              
REMARK 500  9 ARG A   8         0.31    SIDE_CHAIN                              
REMARK 500  9 ARG A  22         0.30    SIDE_CHAIN                              
REMARK 500  9 ARG A  34         0.28    SIDE_CHAIN                              
REMARK 500  9 ARG A  44         0.26    SIDE_CHAIN                              
REMARK 500  9 ARG A  56         0.27    SIDE_CHAIN                              
REMARK 500  9 ARG A  69         0.30    SIDE_CHAIN                              
REMARK 500 10 ARG A   8         0.14    SIDE_CHAIN                              
REMARK 500 10 ARG A  22         0.12    SIDE_CHAIN                              
REMARK 500 10 ARG A  34         0.14    SIDE_CHAIN                              
REMARK 500 10 ARG A  44         0.12    SIDE_CHAIN                              
REMARK 500 10 ARG A  56         0.21    SIDE_CHAIN                              
REMARK 500 10 ARG A  69         0.23    SIDE_CHAIN                              
REMARK 500 11 ARG A   8         0.31    SIDE_CHAIN                              
REMARK 500 11 ARG A  22         0.13    SIDE_CHAIN                              
REMARK 500 11 ARG A  34         0.30    SIDE_CHAIN                              
REMARK 500 11 ARG A  44         0.26    SIDE_CHAIN                              
REMARK 500 11 ARG A  56         0.30    SIDE_CHAIN                              
REMARK 500 11 ARG A  69         0.31    SIDE_CHAIN                              
REMARK 500 12 ARG A   8         0.17    SIDE_CHAIN                              
REMARK 500 12 ARG A  22         0.30    SIDE_CHAIN                              
REMARK 500 12 ARG A  34         0.31    SIDE_CHAIN                              
REMARK 500 12 ARG A  44         0.29    SIDE_CHAIN                              
REMARK 500 12 ARG A  56         0.26    SIDE_CHAIN                              
REMARK 500 12 ARG A  69         0.28    SIDE_CHAIN                              
REMARK 500 13 ARG A   8         0.30    SIDE_CHAIN                              
REMARK 500 13 ARG A  22         0.20    SIDE_CHAIN                              
REMARK 500 13 ARG A  34         0.21    SIDE_CHAIN                              
REMARK 500 13 ARG A  44         0.21    SIDE_CHAIN                              
REMARK 500 13 ARG A  56         0.27    SIDE_CHAIN                              
REMARK 500 13 ARG A  69         0.10    SIDE_CHAIN                              
REMARK 500 14 ARG A   8         0.29    SIDE_CHAIN                              
REMARK 500 14 ARG A  22         0.30    SIDE_CHAIN                              
REMARK 500 14 ARG A  34         0.26    SIDE_CHAIN                              
REMARK 500 14 ARG A  44         0.24    SIDE_CHAIN                              
REMARK 500 14 ARG A  56         0.23    SIDE_CHAIN                              
REMARK 500 14 ARG A  69         0.31    SIDE_CHAIN                              
REMARK 500 15 ARG A   8         0.20    SIDE_CHAIN                              
REMARK 500 15 ARG A  22         0.28    SIDE_CHAIN                              
REMARK 500 15 ARG A  34         0.19    SIDE_CHAIN                              
REMARK 500 15 ARG A  44         0.27    SIDE_CHAIN                              
REMARK 500 15 ARG A  56         0.20    SIDE_CHAIN                              
REMARK 500 15 ARG A  69         0.26    SIDE_CHAIN                              
REMARK 500 16 ARG A   8         0.26    SIDE_CHAIN                              
REMARK 500 16 ARG A  22         0.15    SIDE_CHAIN                              
REMARK 500 16 ARG A  34         0.10    SIDE_CHAIN                              
REMARK 500 16 ARG A  44         0.26    SIDE_CHAIN                              
REMARK 500 16 ARG A  56         0.11    SIDE_CHAIN                              
REMARK 500 16 ARG A  69         0.26    SIDE_CHAIN                              
REMARK 500 17 ARG A   8         0.13    SIDE_CHAIN                              
REMARK 500 17 ARG A  22         0.16    SIDE_CHAIN                              
REMARK 500 17 ARG A  34         0.16    SIDE_CHAIN                              
REMARK 500 17 ARG A  44         0.25    SIDE_CHAIN                              
REMARK 500 17 ARG A  56         0.25    SIDE_CHAIN                              
REMARK 500 17 ARG A  69         0.12    SIDE_CHAIN                              
REMARK 500 18 ARG A   8         0.22    SIDE_CHAIN                              
REMARK 500 18 ARG A  22         0.23    SIDE_CHAIN                              
REMARK 500 18 ARG A  34         0.27    SIDE_CHAIN                              
REMARK 500 18 ARG A  56         0.30    SIDE_CHAIN                              
REMARK 500 18 ARG A  69         0.24    SIDE_CHAIN                              
REMARK 500 19 ARG A   8         0.22    SIDE_CHAIN                              
REMARK 500 19 ARG A  22         0.28    SIDE_CHAIN                              
REMARK 500 19 ARG A  34         0.23    SIDE_CHAIN                              
REMARK 500 19 ARG A  44         0.12    SIDE_CHAIN                              
REMARK 500 19 ARG A  56         0.30    SIDE_CHAIN                              
REMARK 500 19 ARG A  69         0.29    SIDE_CHAIN                              
REMARK 500 20 ARG A   8         0.17    SIDE_CHAIN                              
REMARK 500 20 ARG A  22         0.26    SIDE_CHAIN                              
REMARK 500 20 ARG A  34         0.25    SIDE_CHAIN                              
REMARK 500 20 ARG A  44         0.21    SIDE_CHAIN                              
REMARK 500 20 ARG A  56         0.20    SIDE_CHAIN                              
REMARK 500 20 ARG A  69         0.14    SIDE_CHAIN                              
REMARK 500 21 ARG A   8         0.30    SIDE_CHAIN                              
REMARK 500 21 ARG A  22         0.23    SIDE_CHAIN                              
REMARK 500 21 ARG A  34         0.20    SIDE_CHAIN                              
REMARK 500 21 ARG A  44         0.25    SIDE_CHAIN                              
REMARK 500 21 ARG A  56         0.30    SIDE_CHAIN                              
REMARK 500 21 ARG A  69         0.28    SIDE_CHAIN                              
REMARK 500 22 ARG A   8         0.22    SIDE_CHAIN                              
REMARK 500 22 ARG A  22         0.23    SIDE_CHAIN                              
REMARK 500 22 ARG A  34         0.18    SIDE_CHAIN                              
REMARK 500 22 ARG A  44         0.08    SIDE_CHAIN                              
REMARK 500 22 ARG A  56         0.19    SIDE_CHAIN                              
REMARK 500 22 ARG A  69         0.24    SIDE_CHAIN                              
REMARK 500 23 ARG A   8         0.29    SIDE_CHAIN                              
REMARK 500 23 ARG A  22         0.26    SIDE_CHAIN                              
REMARK 500 23 ARG A  34         0.31    SIDE_CHAIN                              
REMARK 500 23 ARG A  44         0.25    SIDE_CHAIN                              
REMARK 500 23 ARG A  56         0.29    SIDE_CHAIN                              
REMARK 500 23 ARG A  69         0.26    SIDE_CHAIN                              
REMARK 500 24 ARG A   8         0.30    SIDE_CHAIN                              
REMARK 500 24 ARG A  22         0.26    SIDE_CHAIN                              
REMARK 500 24 ARG A  34         0.22    SIDE_CHAIN                              
REMARK 500 24 ARG A  44         0.22    SIDE_CHAIN                              
REMARK 500 24 ARG A  56         0.27    SIDE_CHAIN                              
REMARK 500 24 ARG A  69         0.15    SIDE_CHAIN                              
REMARK 500 25 ARG A   8         0.29    SIDE_CHAIN                              
REMARK 500 25 ARG A  22         0.14    SIDE_CHAIN                              
REMARK 500 25 ARG A  34         0.26    SIDE_CHAIN                              
REMARK 500 25 ARG A  44         0.15    SIDE_CHAIN                              
REMARK 500 25 ARG A  56         0.10    SIDE_CHAIN                              
REMARK 500 25 ARG A  69         0.31    SIDE_CHAIN                              
REMARK 500 26 ARG A   8         0.12    SIDE_CHAIN                              
REMARK 500 26 ARG A  22         0.20    SIDE_CHAIN                              
REMARK 500 26 ARG A  34         0.26    SIDE_CHAIN                              
REMARK 500 26 ARG A  44         0.15    SIDE_CHAIN                              
REMARK 500 26 ARG A  56         0.30    SIDE_CHAIN                              
REMARK 500 26 ARG A  69         0.17    SIDE_CHAIN                              
REMARK 500 27 ARG A   8         0.31    SIDE_CHAIN                              
REMARK 500 27 ARG A  22         0.30    SIDE_CHAIN                              
REMARK 500 27 ARG A  34         0.26    SIDE_CHAIN                              
REMARK 500 27 ARG A  44         0.14    SIDE_CHAIN                              
REMARK 500 27 ARG A  56         0.14    SIDE_CHAIN                              
REMARK 500 27 ARG A  69         0.22    SIDE_CHAIN                              
REMARK 500 28 ARG A   8         0.23    SIDE_CHAIN                              
REMARK 500 28 ARG A  22         0.13    SIDE_CHAIN                              
REMARK 500 28 ARG A  34         0.31    SIDE_CHAIN                              
REMARK 500 28 ARG A  44         0.25    SIDE_CHAIN                              
REMARK 500 28 ARG A  56         0.25    SIDE_CHAIN                              
REMARK 500 28 ARG A  69         0.26    SIDE_CHAIN                              
REMARK 500 29 ARG A   8         0.28    SIDE_CHAIN                              
REMARK 500 29 ARG A  22         0.31    SIDE_CHAIN                              
REMARK 500 29 ARG A  34         0.10    SIDE_CHAIN                              
REMARK 500 29 ARG A  44         0.26    SIDE_CHAIN                              
REMARK 500 29 ARG A  56         0.23    SIDE_CHAIN                              
REMARK 500 29 ARG A  69         0.27    SIDE_CHAIN                              
REMARK 500 30 ARG A   8         0.12    SIDE_CHAIN                              
REMARK 500 30 ARG A  22         0.25    SIDE_CHAIN                              
REMARK 500 30 ARG A  34         0.30    SIDE_CHAIN                              
REMARK 500 30 ARG A  44         0.30    SIDE_CHAIN                              
REMARK 500 30 ARG A  56         0.18    SIDE_CHAIN                              
REMARK 500 30 ARG A  69         0.29    SIDE_CHAIN                              
REMARK 500 31 ARG A   8         0.28    SIDE_CHAIN                              
REMARK 500 31 ARG A  22         0.28    SIDE_CHAIN                              
REMARK 500 31 ARG A  34         0.30    SIDE_CHAIN                              
REMARK 500 31 ARG A  44         0.30    SIDE_CHAIN                              
REMARK 500 31 ARG A  56         0.30    SIDE_CHAIN                              
REMARK 500 31 ARG A  69         0.20    SIDE_CHAIN                              
REMARK 500 32 ARG A   8         0.30    SIDE_CHAIN                              
REMARK 500 32 ARG A  22         0.30    SIDE_CHAIN                              
REMARK 500 32 ARG A  34         0.23    SIDE_CHAIN                              
REMARK 500 32 ARG A  44         0.29    SIDE_CHAIN                              
REMARK 500 32 ARG A  56         0.28    SIDE_CHAIN                              
REMARK 500 32 ARG A  69         0.23    SIDE_CHAIN                              
REMARK 500 33 ARG A   8         0.25    SIDE_CHAIN                              
REMARK 500 33 ARG A  22         0.30    SIDE_CHAIN                              
REMARK 500 33 ARG A  34         0.31    SIDE_CHAIN                              
REMARK 500 33 ARG A  44         0.26    SIDE_CHAIN                              
REMARK 500 33 ARG A  56         0.25    SIDE_CHAIN                              
REMARK 500 33 ARG A  69         0.30    SIDE_CHAIN                              
REMARK 500 34 ARG A   8         0.31    SIDE_CHAIN                              
REMARK 500 34 ARG A  22         0.09    SIDE_CHAIN                              
REMARK 500 34 ARG A  34         0.23    SIDE_CHAIN                              
REMARK 500 34 ARG A  44         0.28    SIDE_CHAIN                              
REMARK 500 34 ARG A  56         0.21    SIDE_CHAIN                              
REMARK 500 34 ARG A  69         0.24    SIDE_CHAIN                              
REMARK 500 35 ARG A   8         0.30    SIDE_CHAIN                              
REMARK 500 35 ARG A  22         0.22    SIDE_CHAIN                              
REMARK 500 35 ARG A  34         0.14    SIDE_CHAIN                              
REMARK 500 35 ARG A  44         0.24    SIDE_CHAIN                              
REMARK 500 35 ARG A  56         0.20    SIDE_CHAIN                              
REMARK 500 35 ARG A  69         0.18    SIDE_CHAIN                              
REMARK 500 36 ARG A   8         0.21    SIDE_CHAIN                              
REMARK 500 36 ARG A  22         0.09    SIDE_CHAIN                              
REMARK 500 36 ARG A  34         0.31    SIDE_CHAIN                              
REMARK 500 36 ARG A  44         0.31    SIDE_CHAIN                              
REMARK 500 36 ARG A  56         0.17    SIDE_CHAIN                              
REMARK 500 36 ARG A  69         0.27    SIDE_CHAIN                              
REMARK 500 37 ARG A   8         0.31    SIDE_CHAIN                              
REMARK 500 37 ARG A  22         0.31    SIDE_CHAIN                              
REMARK 500 37 ARG A  34         0.23    SIDE_CHAIN                              
REMARK 500 37 ARG A  44         0.17    SIDE_CHAIN                              
REMARK 500 37 ARG A  56         0.31    SIDE_CHAIN                              
REMARK 500 37 ARG A  69         0.22    SIDE_CHAIN                              
REMARK 500 38 ARG A   8         0.28    SIDE_CHAIN                              
REMARK 500 38 ARG A  22         0.26    SIDE_CHAIN                              
REMARK 500 38 ARG A  34         0.30    SIDE_CHAIN                              
REMARK 500 38 ARG A  44         0.26    SIDE_CHAIN                              
REMARK 500 38 ARG A  56         0.27    SIDE_CHAIN                              
REMARK 500 38 ARG A  69         0.20    SIDE_CHAIN                              
REMARK 500 39 ARG A   8         0.29    SIDE_CHAIN                              
REMARK 500 39 ARG A  22         0.24    SIDE_CHAIN                              
REMARK 500 39 ARG A  34         0.29    SIDE_CHAIN                              
REMARK 500 39 ARG A  44         0.25    SIDE_CHAIN                              
REMARK 500 39 ARG A  56         0.30    SIDE_CHAIN                              
REMARK 500 39 ARG A  69         0.28    SIDE_CHAIN                              
REMARK 500 40 ARG A   8         0.17    SIDE_CHAIN                              
REMARK 500 40 ARG A  22         0.27    SIDE_CHAIN                              
REMARK 500 40 ARG A  34         0.22    SIDE_CHAIN                              
REMARK 500 40 ARG A  44         0.20    SIDE_CHAIN                              
REMARK 500 40 ARG A  56         0.22    SIDE_CHAIN                              
REMARK 500 40 ARG A  69         0.26    SIDE_CHAIN                              
REMARK 500                                                                      
REMARK 500 REMARK: NULL                                                         
REMARK 900                                                                      
REMARK 900 RELATED ENTRIES                                                      
REMARK 900 RELATED ID: 1VIH   RELATED DB: PDB                                   
DBREF  1VIG A    6    76  UNP    Q00341   VIGLN_HUMAN    432    502             
SEQRES   1 A   71  ILE ASN ARG MET ASP TYR VAL GLU ILE ASN ILE ASP HIS          
SEQRES   2 A   71  LYS PHE HIS ARG HIS LEU ILE GLY LYS SER GLY ALA ASN          
SEQRES   3 A   71  ILE ASN ARG ILE LYS ASP GLN TYR LYS VAL SER VAL ARG          
SEQRES   4 A   71  ILE PRO PRO ASP SER GLU LYS SER ASN LEU ILE ARG ILE          
SEQRES   5 A   71  GLU GLY ASP PRO GLN GLY VAL GLN GLN ALA LYS ARG GLU          
SEQRES   6 A   71  LEU LEU GLU LEU ALA SER                                      
HELIX    1   1 HIS A   21  ILE A   25  1                                   5    
HELIX    2   2 ASN A   31  TYR A   39  1                                   9    
HELIX    3   3 GLN A   62  LEU A   74  1                                  13    
SHEET    1   A 3 ASP A  10  ILE A  16  0                                        
SHEET    2   A 3 ASN A  53  GLY A  59 -1  N  GLY A  59   O  ASP A  10           
SHEET    3   A 3 SER A  42  ARG A  44 -1  N  ARG A  44   O  ARG A  56           
CRYST1    1.000    1.000    1.000  90.00  90.00  90.00 P 1           1          
ORIGX1      1.000000  0.000000  0.000000        0.00000                         
ORIGX2      0.000000  1.000000  0.000000        0.00000                         
ORIGX3      0.000000  0.000000  1.000000        0.00000                         
SCALE1      1.000000  0.000000  0.000000        0.00000                         
SCALE2      0.000000  1.000000  0.000000        0.00000                         
SCALE3      0.000000  0.000000  1.000000        0.00000                         
MODEL        1                                                                  
ATOM      1  N   ILE A   6     -15.869 -14.008   9.555  1.00  6.51           N  
ATOM      2  CA  ILE A   6     -14.551 -13.518   9.940  1.00  5.95           C  
ATOM      3  C   ILE A   6     -14.048 -12.492   8.933  1.00  5.14           C  
ATOM      4  O   ILE A   6     -13.420 -12.843   7.935  1.00  5.46           O  
ATOM      5  CB  ILE A   6     -13.568 -14.681  10.029  1.00  6.67           C  
ATOM      6  CG1 ILE A   6     -12.185 -14.184  10.443  1.00  7.44           C  
ATOM      7  CG2 ILE A   6     -13.495 -15.431   8.704  1.00  6.84           C  
ATOM      8  CD1 ILE A   6     -11.708 -14.857  11.728  1.00  8.10           C  
ATOM      9  H   ILE A   6     -16.659 -13.468   9.762  1.00  6.76           H  
ATOM     10  HA  ILE A   6     -14.622 -13.049  10.910  1.00  5.98           H  
ATOM     11  HB  ILE A   6     -13.928 -15.367  10.784  1.00  6.91           H  
ATOM     12 HG12 ILE A   6     -11.483 -14.399   9.651  1.00  7.77           H  
ATOM     13 HG13 ILE A   6     -12.226 -13.117  10.598  1.00  7.50           H  
ATOM     14 HG21 ILE A   6     -14.108 -14.929   7.971  1.00  7.01           H  
ATOM     15 HG22 ILE A   6     -12.471 -15.456   8.360  1.00  6.92           H  
ATOM     16 HG23 ILE A   6     -13.852 -16.442   8.842  1.00  7.09           H  
ATOM     17 HD11 ILE A   6     -12.466 -14.755  12.491  1.00  8.44           H  
ATOM     18 HD12 ILE A   6     -11.527 -15.905  11.539  1.00  8.17           H  
ATOM     19 HD13 ILE A   6     -10.796 -14.387  12.062  1.00  8.45           H  
ATOM     20  N   ASN A   7     -14.328 -11.221   9.201  1.00  4.48           N  
ATOM     21  CA  ASN A   7     -13.905 -10.139   8.319  1.00  4.06           C  
ATOM     22  C   ASN A   7     -14.557 -10.280   6.950  1.00  3.11           C  
ATOM     23  O   ASN A   7     -14.885 -11.386   6.521  1.00  3.46           O  
ATOM     24  CB  ASN A   7     -12.387 -10.146   8.174  1.00  4.82           C  
ATOM     25  CG  ASN A   7     -11.755  -9.189   9.176  1.00  5.60           C  
ATOM     26  OD1 ASN A   7     -12.239  -9.041  10.298  1.00  5.87           O  
ATOM     27  ND2 ASN A   7     -10.672  -8.536   8.771  1.00  6.34           N  
ATOM     28  H   ASN A   7     -14.832 -11.005  10.014  1.00  4.61           H  
ATOM     29  HA  ASN A   7     -14.208  -9.197   8.754  1.00  4.39           H  
ATOM     30  HB2 ASN A   7     -12.016 -11.145   8.353  1.00  4.99           H  
ATOM     31  HB3 ASN A   7     -12.121  -9.842   7.173  1.00  5.12           H  
ATOM     32 HD21 ASN A   7     -10.343  -8.704   7.863  1.00  6.37           H  
ATOM     33 HD22 ASN A   7     -10.246  -7.914   9.396  1.00  7.01           H  
ATOM     34  N   ARG A   8     -14.746  -9.155   6.269  1.00  2.49           N  
ATOM     35  CA  ARG A   8     -15.362  -9.154   4.947  1.00  2.11           C  
ATOM     36  C   ARG A   8     -14.893  -7.953   4.136  1.00  1.69           C  
ATOM     37  O   ARG A   8     -15.687  -7.305   3.453  1.00  2.38           O  
ATOM     38  CB  ARG A   8     -16.881  -9.127   5.082  1.00  2.95           C  
ATOM     39  CG  ARG A   8     -17.358  -7.860   5.784  1.00  3.61           C  
ATOM     40  CD  ARG A   8     -18.282  -8.180   6.955  1.00  4.57           C  
ATOM     41  NE  ARG A   8     -17.748  -7.618   8.191  1.00  5.39           N  
ATOM     42  CZ  ARG A   8     -18.472  -6.812   8.961  1.00  6.19           C  
ATOM     43  NH1 ARG A   8     -18.758  -5.582   8.555  1.00  6.74           N  
ATOM     44  NH2 ARG A   8     -18.909  -7.235  10.140  1.00  6.68           N  
ATOM     45  H   ARG A   8     -14.463  -8.304   6.667  1.00  2.85           H  
ATOM     46  HA  ARG A   8     -15.075 -10.057   4.429  1.00  2.34           H  
ATOM     47  HB2 ARG A   8     -17.323  -9.172   4.097  1.00  3.35           H  
ATOM     48  HB3 ARG A   8     -17.199  -9.988   5.650  1.00  3.27           H  
ATOM     49  HG2 ARG A   8     -16.500  -7.316   6.153  1.00  3.81           H  
ATOM     50  HG3 ARG A   8     -17.889  -7.242   5.074  1.00  3.70           H  
ATOM     51  HD2 ARG A   8     -19.258  -7.759   6.765  1.00  4.83           H  
ATOM     52  HD3 ARG A   8     -18.371  -9.252   7.056  1.00  4.82           H  
ATOM     53  HE  ARG A   8     -16.833  -7.840   8.460  1.00  5.60           H  
ATOM     54 HH11 ARG A   8     -18.429  -5.260   7.668  1.00  6.57           H  
ATOM     55 HH12 ARG A   8     -19.302  -4.978   9.136  1.00  7.46           H  
ATOM     56 HH21 ARG A   8     -18.695  -8.161  10.450  1.00  6.46           H  
ATOM     57 HH22 ARG A   8     -19.453  -6.627  10.719  1.00  7.42           H  
ATOM     58  N   MET A   9     -13.600  -7.660   4.211  1.00  1.18           N  
ATOM     59  CA  MET A   9     -13.023  -6.537   3.481  1.00  0.82           C  
ATOM     60  C   MET A   9     -12.257  -7.033   2.263  1.00  0.72           C  
ATOM     61  O   MET A   9     -11.974  -8.226   2.141  1.00  0.97           O  
ATOM     62  CB  MET A   9     -12.087  -5.747   4.392  1.00  1.08           C  
ATOM     63  CG  MET A   9     -12.860  -4.907   5.403  1.00  1.61           C  
ATOM     64  SD  MET A   9     -12.113  -4.933   7.041  1.00  2.27           S  
ATOM     65  CE  MET A   9     -13.399  -5.765   7.985  1.00  2.82           C  
ATOM     66  H   MET A   9     -13.018  -8.216   4.771  1.00  1.66           H  
ATOM     67  HA  MET A   9     -13.819  -5.887   3.154  1.00  0.91           H  
ATOM     68  HB2 MET A   9     -11.450  -6.439   4.924  1.00  1.66           H  
ATOM     69  HB3 MET A   9     -11.474  -5.097   3.788  1.00  1.59           H  
ATOM     70  HG2 MET A   9     -12.894  -3.886   5.055  1.00  2.20           H  
ATOM     71  HG3 MET A   9     -13.871  -5.284   5.469  1.00  2.00           H  
ATOM     72  HE1 MET A   9     -14.200  -6.059   7.324  1.00  3.21           H  
ATOM     73  HE2 MET A   9     -12.986  -6.645   8.458  1.00  3.05           H  
ATOM     74  HE3 MET A   9     -13.785  -5.092   8.738  1.00  3.30           H  
ATOM     75  N   ASP A  10     -11.919  -6.116   1.363  1.00  0.49           N  
ATOM     76  CA  ASP A  10     -11.179  -6.467   0.154  1.00  0.42           C  
ATOM     77  C   ASP A  10      -9.704  -6.140   0.327  1.00  0.38           C  
ATOM     78  O   ASP A  10      -9.352  -5.100   0.883  1.00  0.54           O  
ATOM     79  CB  ASP A  10     -11.735  -5.715  -1.052  1.00  0.44           C  
ATOM     80  CG  ASP A  10     -13.259  -5.699  -1.020  1.00  0.86           C  
ATOM     81  OD1 ASP A  10     -13.863  -6.784  -0.885  1.00  1.55           O  
ATOM     82  OD2 ASP A  10     -13.846  -4.602  -1.130  1.00  1.53           O  
ATOM     83  H   ASP A  10     -12.170  -5.179   1.517  1.00  0.52           H  
ATOM     84  HA  ASP A  10     -11.283  -7.527  -0.020  1.00  0.47           H  
ATOM     85  HB2 ASP A  10     -11.366  -4.702  -1.038  1.00  0.89           H  
ATOM     86  HB3 ASP A  10     -11.404  -6.202  -1.958  1.00  0.99           H  
ATOM     87  N   TYR A  11      -8.845  -7.033  -0.149  1.00  0.40           N  
ATOM     88  CA  TYR A  11      -7.404  -6.838  -0.038  1.00  0.37           C  
ATOM     89  C   TYR A  11      -6.722  -7.021  -1.388  1.00  0.34           C  
ATOM     90  O   TYR A  11      -7.348  -7.428  -2.366  1.00  0.38           O  
ATOM     91  CB  TYR A  11      -6.820  -7.818   0.973  1.00  0.42           C  
ATOM     92  CG  TYR A  11      -7.060  -9.260   0.605  1.00  0.48           C  
ATOM     93  CD1 TYR A  11      -8.245  -9.881   0.960  1.00  0.54           C  
ATOM     94  CD2 TYR A  11      -6.095  -9.970  -0.086  1.00  0.57           C  
ATOM     95  CE1 TYR A  11      -8.464 -11.205   0.624  1.00  0.63           C  
ATOM     96  CE2 TYR A  11      -6.314 -11.294  -0.423  1.00  0.67           C  
ATOM     97  CZ  TYR A  11      -7.497 -11.906  -0.067  1.00  0.67           C  
ATOM     98  OH  TYR A  11      -7.714 -13.222  -0.401  1.00  0.78           O  
ATOM     99  H   TYR A  11      -9.189  -7.842  -0.580  1.00  0.55           H  
ATOM    100  HA  TYR A  11      -7.217  -5.834   0.308  1.00  0.36           H  
ATOM    101  HB2 TYR A  11      -5.756  -7.653   1.043  1.00  0.44           H  
ATOM    102  HB3 TYR A  11      -7.264  -7.625   1.940  1.00  0.47           H  
ATOM    103  HD1 TYR A  11      -9.001  -9.330   1.500  1.00  0.60           H  
ATOM    104  HD2 TYR A  11      -5.169  -9.488  -0.364  1.00  0.63           H  
ATOM    105  HE1 TYR A  11      -9.389 -11.688   0.902  1.00  0.72           H  
ATOM    106  HE2 TYR A  11      -5.558 -11.847  -0.963  1.00  0.79           H  
ATOM    107  HH  TYR A  11      -8.359 -13.270  -1.110  1.00  1.19           H  
ATOM    108  N   VAL A  12      -5.430  -6.712  -1.427  1.00  0.34           N  
ATOM    109  CA  VAL A  12      -4.638  -6.830  -2.644  1.00  0.34           C  
ATOM    110  C   VAL A  12      -3.220  -6.332  -2.389  1.00  0.35           C  
ATOM    111  O   VAL A  12      -3.020  -5.347  -1.681  1.00  0.51           O  
ATOM    112  CB  VAL A  12      -5.279  -6.019  -3.766  1.00  0.38           C  
ATOM    113  CG1 VAL A  12      -5.481  -4.570  -3.335  1.00  0.52           C  
ATOM    114  CG2 VAL A  12      -4.436  -6.094  -5.037  1.00  0.81           C  
ATOM    115  H   VAL A  12      -4.996  -6.392  -0.608  1.00  0.40           H  
ATOM    116  HA  VAL A  12      -4.599  -7.867  -2.939  1.00  0.39           H  
ATOM    117  HB  VAL A  12      -6.248  -6.446  -3.979  1.00  1.10           H  
ATOM    118 HG11 VAL A  12      -4.561  -4.187  -2.917  1.00  1.19           H  
ATOM    119 HG12 VAL A  12      -5.760  -3.975  -4.192  1.00  1.15           H  
ATOM    120 HG13 VAL A  12      -6.263  -4.520  -2.592  1.00  1.19           H  
ATOM    121 HG21 VAL A  12      -4.351  -7.124  -5.352  1.00  1.38           H  
ATOM    122 HG22 VAL A  12      -4.909  -5.516  -5.817  1.00  1.34           H  
ATOM    123 HG23 VAL A  12      -3.453  -5.695  -4.840  1.00  1.48           H  
ATOM    124  N   GLU A  13      -2.239  -7.021  -2.961  1.00  0.49           N  
ATOM    125  CA  GLU A  13      -0.841  -6.643  -2.779  1.00  0.54           C  
ATOM    126  C   GLU A  13      -0.223  -6.198  -4.097  1.00  0.50           C  
ATOM    127  O   GLU A  13      -0.568  -6.712  -5.162  1.00  0.60           O  
ATOM    128  CB  GLU A  13      -0.046  -7.819  -2.210  1.00  0.67           C  
ATOM    129  CG  GLU A  13      -0.850  -8.602  -1.174  1.00  1.05           C  
ATOM    130  CD  GLU A  13       0.082  -9.235  -0.149  1.00  1.43           C  
ATOM    131  OE1 GLU A  13       1.098  -9.835  -0.557  1.00  1.97           O  
ATOM    132  OE2 GLU A  13      -0.206  -9.130   1.062  1.00  2.05           O  
ATOM    133  H   GLU A  13      -2.458  -7.802  -3.509  1.00  0.67           H  
ATOM    134  HA  GLU A  13      -0.793  -5.823  -2.079  1.00  0.57           H  
ATOM    135  HB2 GLU A  13       0.226  -8.482  -3.018  1.00  1.17           H  
ATOM    136  HB3 GLU A  13       0.854  -7.443  -1.747  1.00  1.32           H  
ATOM    137  HG2 GLU A  13      -1.532  -7.932  -0.671  1.00  1.78           H  
ATOM    138  HG3 GLU A  13      -1.411  -9.378  -1.671  1.00  1.33           H  
ATOM    139  N   ILE A  14       0.701  -5.246  -4.017  1.00  0.48           N  
ATOM    140  CA  ILE A  14       1.382  -4.734  -5.200  1.00  0.49           C  
ATOM    141  C   ILE A  14       2.834  -5.190  -5.202  1.00  0.48           C  
ATOM    142  O   ILE A  14       3.558  -4.995  -4.226  1.00  0.43           O  
ATOM    143  CB  ILE A  14       1.313  -3.210  -5.234  1.00  0.52           C  
ATOM    144  CG1 ILE A  14       1.776  -2.618  -3.905  1.00  0.51           C  
ATOM    145  CG2 ILE A  14      -0.099  -2.738  -5.568  1.00  0.64           C  
ATOM    146  CD1 ILE A  14       1.953  -1.105  -3.999  1.00  0.63           C  
ATOM    147  H   ILE A  14       0.936  -4.883  -3.137  1.00  0.53           H  
ATOM    148  HA  ILE A  14       0.892  -5.125  -6.080  1.00  0.52           H  
ATOM    149  HB  ILE A  14       1.975  -2.862  -6.014  1.00  0.58           H  
ATOM    150 HG12 ILE A  14       1.042  -2.840  -3.145  1.00  0.67           H  
ATOM    151 HG13 ILE A  14       2.718  -3.067  -3.629  1.00  0.60           H  
ATOM    152 HG21 ILE A  14      -0.425  -3.200  -6.487  1.00  1.24           H  
ATOM    153 HG22 ILE A  14      -0.770  -3.013  -4.767  1.00  1.21           H  
ATOM    154 HG23 ILE A  14      -0.100  -1.663  -5.684  1.00  1.23           H  
ATOM    155 HD11 ILE A  14       1.019  -0.651  -4.296  1.00  1.24           H  
ATOM    156 HD12 ILE A  14       2.253  -0.716  -3.038  1.00  1.21           H  
ATOM    157 HD13 ILE A  14       2.713  -0.876  -4.733  1.00  1.23           H  
ATOM    158  N   ASN A  15       3.255  -5.809  -6.299  1.00  0.59           N  
ATOM    159  CA  ASN A  15       4.621  -6.305  -6.422  1.00  0.62           C  
ATOM    160  C   ASN A  15       5.616  -5.154  -6.467  1.00  0.60           C  
ATOM    161  O   ASN A  15       5.486  -4.235  -7.276  1.00  0.78           O  
ATOM    162  CB  ASN A  15       4.752  -7.155  -7.683  1.00  0.79           C  
ATOM    163  CG  ASN A  15       5.205  -8.565  -7.325  1.00  1.31           C  
ATOM    164  OD1 ASN A  15       6.312  -8.764  -6.824  1.00  2.20           O  
ATOM    165  ND2 ASN A  15       4.349  -9.546  -7.583  1.00  1.54           N  
ATOM    166  H   ASN A  15       2.628  -5.942  -7.040  1.00  0.69           H  
ATOM    167  HA  ASN A  15       4.844  -6.922  -5.566  1.00  0.59           H  
ATOM    168  HB2 ASN A  15       3.796  -7.204  -8.181  1.00  0.95           H  
ATOM    169  HB3 ASN A  15       5.477  -6.704  -8.343  1.00  1.28           H  
ATOM    170 HD21 ASN A  15       3.485  -9.314  -7.983  1.00  1.75           H  
ATOM    171 HD22 ASN A  15       4.616 -10.464  -7.362  1.00  2.01           H  
ATOM    172  N   ILE A  16       6.616  -5.216  -5.593  1.00  0.49           N  
ATOM    173  CA  ILE A  16       7.647  -4.188  -5.524  1.00  0.49           C  
ATOM    174  C   ILE A  16       9.020  -4.834  -5.386  1.00  0.56           C  
ATOM    175  O   ILE A  16       9.131  -5.988  -4.972  1.00  0.66           O  
ATOM    176  CB  ILE A  16       7.385  -3.261  -4.342  1.00  0.48           C  
ATOM    177  CG1 ILE A  16       5.951  -2.739  -4.375  1.00  0.63           C  
ATOM    178  CG2 ILE A  16       8.377  -2.102  -4.333  1.00  0.58           C  
ATOM    179  CD1 ILE A  16       5.703  -1.853  -5.592  1.00  0.84           C  
ATOM    180  H   ILE A  16       6.662  -5.979  -4.980  1.00  0.52           H  
ATOM    181  HA  ILE A  16       7.624  -3.607  -6.435  1.00  0.60           H  
ATOM    182  HB  ILE A  16       7.524  -3.828  -3.432  1.00  0.49           H  
ATOM    183 HG12 ILE A  16       5.271  -3.579  -4.406  1.00  1.17           H  
ATOM    184 HG13 ILE A  16       5.763  -2.168  -3.478  1.00  1.04           H  
ATOM    185 HG21 ILE A  16       8.382  -1.625  -5.302  1.00  1.19           H  
ATOM    186 HG22 ILE A  16       8.084  -1.385  -3.581  1.00  1.24           H  
ATOM    187 HG23 ILE A  16       9.365  -2.475  -4.109  1.00  1.10           H  
ATOM    188 HD11 ILE A  16       6.603  -1.796  -6.186  1.00  1.49           H  
ATOM    189 HD12 ILE A  16       4.905  -2.273  -6.187  1.00  1.44           H  
ATOM    190 HD13 ILE A  16       5.425  -0.862  -5.265  1.00  1.32           H  
ATOM    191  N   ASP A  17      10.065  -4.092  -5.741  1.00  0.63           N  
ATOM    192  CA  ASP A  17      11.428  -4.608  -5.658  1.00  0.75           C  
ATOM    193  C   ASP A  17      12.347  -3.615  -4.958  1.00  1.00           C  
ATOM    194  O   ASP A  17      12.711  -3.802  -3.798  1.00  1.75           O  
ATOM    195  CB  ASP A  17      11.956  -4.900  -7.058  1.00  1.27           C  
ATOM    196  CG  ASP A  17      11.615  -6.328  -7.465  1.00  1.63           C  
ATOM    197  OD1 ASP A  17      10.532  -6.537  -8.051  1.00  2.16           O  
ATOM    198  OD2 ASP A  17      12.431  -7.234  -7.197  1.00  2.21           O  
ATOM    199  H   ASP A  17       9.915  -3.180  -6.069  1.00  0.68           H  
ATOM    200  HA  ASP A  17      11.417  -5.528  -5.094  1.00  1.10           H  
ATOM    201  HB2 ASP A  17      11.509  -4.212  -7.759  1.00  1.83           H  
ATOM    202  HB3 ASP A  17      13.029  -4.773  -7.068  1.00  1.42           H  
ATOM    203  N   HIS A  18      12.726  -2.559  -5.675  1.00  1.27           N  
ATOM    204  CA  HIS A  18      13.613  -1.533  -5.131  1.00  1.85           C  
ATOM    205  C   HIS A  18      13.172  -1.112  -3.733  1.00  1.32           C  
ATOM    206  O   HIS A  18      12.072  -1.446  -3.292  1.00  2.00           O  
ATOM    207  CB  HIS A  18      13.634  -0.321  -6.055  1.00  2.83           C  
ATOM    208  CG  HIS A  18      14.787  -0.336  -7.009  1.00  3.48           C  
ATOM    209  ND1 HIS A  18      14.645  -0.202  -8.366  1.00  4.01           N  
ATOM    210  CD2 HIS A  18      16.124  -0.475  -6.810  1.00  4.16           C  
ATOM    211  CE1 HIS A  18      15.810  -0.253  -8.968  1.00  4.73           C  
ATOM    212  NE2 HIS A  18      16.743  -0.419  -8.045  1.00  4.84           N  
ATOM    213  H   HIS A  18      12.405  -2.470  -6.597  1.00  1.59           H  
ATOM    214  HA  HIS A  18      14.613  -1.937  -5.070  1.00  2.42           H  
ATOM    215  HB2 HIS A  18      12.717  -0.300  -6.623  1.00  3.26           H  
ATOM    216  HB3 HIS A  18      13.688   0.576  -5.451  1.00  3.13           H  
ATOM    217  HD1 HIS A  18      13.787  -0.081  -8.824  1.00  4.14           H  
ATOM    218  HD2 HIS A  18      16.616  -0.603  -5.856  1.00  4.45           H  
ATOM    219  HE1 HIS A  18      15.977  -0.172 -10.032  1.00  5.38           H  
ATOM    220  N   LYS A  19      14.039  -0.378  -3.042  1.00  0.82           N  
ATOM    221  CA  LYS A  19      13.747   0.092  -1.692  1.00  0.84           C  
ATOM    222  C   LYS A  19      12.623   1.119  -1.715  1.00  0.77           C  
ATOM    223  O   LYS A  19      12.836   2.293  -1.414  1.00  1.13           O  
ATOM    224  CB  LYS A  19      14.998   0.707  -1.072  1.00  1.47           C  
ATOM    225  CG  LYS A  19      15.684   1.676  -2.033  1.00  1.97           C  
ATOM    226  CD  LYS A  19      16.363   2.822  -1.289  1.00  2.72           C  
ATOM    227  CE  LYS A  19      17.861   2.866  -1.572  1.00  3.37           C  
ATOM    228  NZ  LYS A  19      18.153   3.598  -2.837  1.00  4.03           N  
ATOM    229  H   LYS A  19      14.899  -0.148  -3.452  1.00  1.33           H  
ATOM    230  HA  LYS A  19      13.438  -0.749  -1.089  1.00  1.13           H  
ATOM    231  HB2 LYS A  19      14.722   1.240  -0.174  1.00  1.80           H  
ATOM    232  HB3 LYS A  19      15.688  -0.082  -0.813  1.00  1.96           H  
ATOM    233  HG2 LYS A  19      16.427   1.138  -2.604  1.00  2.32           H  
ATOM    234  HG3 LYS A  19      14.946   2.081  -2.710  1.00  2.18           H  
ATOM    235  HD2 LYS A  19      15.919   3.756  -1.599  1.00  2.99           H  
ATOM    236  HD3 LYS A  19      16.208   2.694  -0.228  1.00  3.13           H  
ATOM    237  HE2 LYS A  19      18.361   3.365  -0.755  1.00  3.70           H  
ATOM    238  HE3 LYS A  19      18.236   1.857  -1.651  1.00  3.62           H  
ATOM    239  HZ1 LYS A  19      17.662   3.132  -3.628  1.00  4.33           H  
ATOM    240  HZ2 LYS A  19      17.823   4.580  -2.754  1.00  4.33           H  
ATOM    241  HZ3 LYS A  19      19.177   3.592  -3.013  1.00  4.33           H  
ATOM    242  N   PHE A  20      11.426   0.669  -2.077  1.00  0.63           N  
ATOM    243  CA  PHE A  20      10.264   1.548  -2.142  1.00  0.61           C  
ATOM    244  C   PHE A  20       9.669   1.749  -0.754  1.00  0.62           C  
ATOM    245  O   PHE A  20       9.177   2.830  -0.429  1.00  0.95           O  
ATOM    246  CB  PHE A  20       9.215   0.955  -3.078  1.00  0.62           C  
ATOM    247  CG  PHE A  20       8.855   1.871  -4.219  1.00  0.75           C  
ATOM    248  CD1 PHE A  20       9.841   2.605  -4.858  1.00  1.08           C  
ATOM    249  CD2 PHE A  20       7.539   1.984  -4.633  1.00  0.96           C  
ATOM    250  CE1 PHE A  20       9.511   3.447  -5.906  1.00  1.26           C  
ATOM    251  CE2 PHE A  20       7.210   2.826  -5.681  1.00  1.17           C  
ATOM    252  CZ  PHE A  20       8.196   3.558  -6.317  1.00  1.19           C  
ATOM    253  H   PHE A  20      11.322  -0.278  -2.306  1.00  0.84           H  
ATOM    254  HA  PHE A  20      10.574   2.506  -2.531  1.00  0.73           H  
ATOM    255  HB2 PHE A  20       9.596   0.029  -3.483  1.00  0.92           H  
ATOM    256  HB3 PHE A  20       8.321   0.743  -2.510  1.00  0.67           H  
ATOM    257  HD1 PHE A  20      10.869   2.520  -4.539  1.00  1.38           H  
ATOM    258  HD2 PHE A  20       6.768   1.413  -4.138  1.00  1.21           H  
ATOM    259  HE1 PHE A  20      10.282   4.018  -6.403  1.00  1.62           H  
ATOM    260  HE2 PHE A  20       6.182   2.912  -6.003  1.00  1.51           H  
ATOM    261  HZ  PHE A  20       7.939   4.215  -7.136  1.00  1.40           H  
ATOM    262  N   HIS A  21       9.714   0.701   0.061  1.00  0.53           N  
ATOM    263  CA  HIS A  21       9.177   0.757   1.415  1.00  0.57           C  
ATOM    264  C   HIS A  21       9.804   1.906   2.194  1.00  0.69           C  
ATOM    265  O   HIS A  21       9.156   2.921   2.451  1.00  1.03           O  
ATOM    266  CB  HIS A  21       9.447  -0.559   2.139  1.00  0.54           C  
ATOM    267  CG  HIS A  21       8.722  -1.722   1.536  1.00  0.47           C  
ATOM    268  ND1 HIS A  21       8.320  -2.814   2.259  1.00  0.48           N  
ATOM    269  CD2 HIS A  21       8.321  -1.977   0.264  1.00  0.44           C  
ATOM    270  CE1 HIS A  21       7.710  -3.687   1.492  1.00  0.45           C  
ATOM    271  NE2 HIS A  21       7.691  -3.208   0.260  1.00  0.42           N  
ATOM    272  H   HIS A  21      10.118  -0.132  -0.259  1.00  0.69           H  
ATOM    273  HA  HIS A  21       8.110   0.912   1.363  1.00  0.60           H  
ATOM    274  HB2 HIS A  21      10.507  -0.759   2.109  1.00  1.09           H  
ATOM    275  HB3 HIS A  21       9.143  -0.456   3.170  1.00  0.93           H  
ATOM    276  HD1 HIS A  21       8.465  -2.926   3.222  1.00  0.56           H  
ATOM    277  HD2 HIS A  21       8.467  -1.335  -0.590  1.00  0.49           H  
ATOM    278  HE1 HIS A  21       7.295  -4.631   1.812  1.00  0.49           H  
ATOM    279  N   ARG A  22      11.069   1.738   2.572  1.00  0.68           N  
ATOM    280  CA  ARG A  22      11.793   2.757   3.329  1.00  0.80           C  
ATOM    281  C   ARG A  22      11.586   4.138   2.719  1.00  0.81           C  
ATOM    282  O   ARG A  22      11.444   5.129   3.436  1.00  0.92           O  
ATOM    283  CB  ARG A  22      13.282   2.422   3.359  1.00  0.93           C  
ATOM    284  CG  ARG A  22      13.755   2.081   4.769  1.00  1.64           C  
ATOM    285  CD  ARG A  22      13.364   0.660   5.167  1.00  2.14           C  
ATOM    286  NE  ARG A  22      14.554  -0.157   5.372  1.00  2.73           N  
ATOM    287  CZ  ARG A  22      14.491  -1.484   5.409  1.00  3.33           C  
ATOM    288  NH1 ARG A  22      14.123  -2.103   6.522  1.00  3.95           N  
ATOM    289  NH2 ARG A  22      14.798  -2.194   4.331  1.00  3.72           N  
ATOM    290  H   ARG A  22      11.527   0.904   2.338  1.00  0.79           H  
ATOM    291  HA  ARG A  22      11.421   2.765   4.342  1.00  0.86           H  
ATOM    292  HB2 ARG A  22      13.466   1.576   2.712  1.00  1.42           H  
ATOM    293  HB3 ARG A  22      13.843   3.271   2.995  1.00  1.20           H  
ATOM    294  HG2 ARG A  22      14.830   2.173   4.812  1.00  2.12           H  
ATOM    295  HG3 ARG A  22      13.314   2.778   5.466  1.00  2.26           H  
ATOM    296  HD2 ARG A  22      12.791   0.691   6.082  1.00  2.59           H  
ATOM    297  HD3 ARG A  22      12.759   0.225   4.384  1.00  2.51           H  
ATOM    298  HE  ARG A  22      15.422   0.281   5.488  1.00  3.10           H  
ATOM    299 HH11 ARG A  22      13.893  -1.571   7.336  1.00  4.00           H  
ATOM    300 HH12 ARG A  22      14.077  -3.101   6.547  1.00  4.57           H  
ATOM    301 HH21 ARG A  22      15.078  -1.731   3.491  1.00  3.64           H  
ATOM    302 HH22 ARG A  22      14.750  -3.192   4.361  1.00  4.32           H  
ATOM    303  N   HIS A  23      11.572   4.196   1.391  1.00  0.90           N  
ATOM    304  CA  HIS A  23      11.382   5.456   0.681  1.00  0.98           C  
ATOM    305  C   HIS A  23       9.953   5.957   0.854  1.00  0.96           C  
ATOM    306  O   HIS A  23       9.715   7.161   0.944  1.00  1.12           O  
ATOM    307  CB  HIS A  23      11.689   5.267  -0.801  1.00  1.02           C  
ATOM    308  CG  HIS A  23      13.041   5.778  -1.190  1.00  1.30           C  
ATOM    309  ND1 HIS A  23      13.606   6.903  -0.648  1.00  1.83           N  
ATOM    310  CD2 HIS A  23      13.960   5.319  -2.078  1.00  1.56           C  
ATOM    311  CE1 HIS A  23      14.793   7.129  -1.163  1.00  2.07           C  
ATOM    312  NE2 HIS A  23      15.045   6.176  -2.045  1.00  1.86           N  
ATOM    313  H   HIS A  23      11.691   3.370   0.877  1.00  1.03           H  
ATOM    314  HA  HIS A  23      12.061   6.191   1.086  1.00  1.08           H  
ATOM    315  HB2 HIS A  23      11.636   4.214  -1.034  1.00  1.27           H  
ATOM    316  HB3 HIS A  23      10.940   5.790  -1.379  1.00  1.30           H  
ATOM    317  HD1 HIS A  23      13.181   7.466   0.033  1.00  2.21           H  
ATOM    318  HD2 HIS A  23      13.862   4.442  -2.700  1.00  1.86           H  
ATOM    319  HE1 HIS A  23      15.449   7.948  -0.910  1.00  2.57           H  
ATOM    320  N   LEU A  24       9.005   5.026   0.897  1.00  0.86           N  
ATOM    321  CA  LEU A  24       7.597   5.372   1.055  1.00  0.87           C  
ATOM    322  C   LEU A  24       7.297   5.760   2.498  1.00  0.97           C  
ATOM    323  O   LEU A  24       6.537   6.695   2.753  1.00  1.16           O  
ATOM    324  CB  LEU A  24       6.718   4.194   0.643  1.00  0.73           C  
ATOM    325  CG  LEU A  24       6.374   4.244  -0.843  1.00  0.76           C  
ATOM    326  CD1 LEU A  24       6.716   2.921  -1.522  1.00  0.72           C  
ATOM    327  CD2 LEU A  24       4.901   4.590  -1.045  1.00  1.25           C  
ATOM    328  H   LEU A  24       9.259   4.083   0.818  1.00  0.84           H  
ATOM    329  HA  LEU A  24       7.371   6.213   0.416  1.00  1.00           H  
ATOM    330  HB2 LEU A  24       7.243   3.274   0.852  1.00  0.72           H  
ATOM    331  HB3 LEU A  24       5.804   4.217   1.218  1.00  0.77           H  
ATOM    332  HG  LEU A  24       6.968   5.021  -1.301  1.00  1.18           H  
ATOM    333 HD11 LEU A  24       6.867   2.159  -0.772  1.00  1.26           H  
ATOM    334 HD12 LEU A  24       5.903   2.628  -2.172  1.00  1.31           H  
ATOM    335 HD13 LEU A  24       7.618   3.036  -2.105  1.00  1.26           H  
ATOM    336 HD21 LEU A  24       4.608   5.348  -0.336  1.00  1.70           H  
ATOM    337 HD22 LEU A  24       4.753   4.960  -2.049  1.00  1.75           H  
ATOM    338 HD23 LEU A  24       4.300   3.705  -0.895  1.00  1.80           H  
ATOM    339  N   ILE A  25       7.896   5.039   3.440  1.00  0.92           N  
ATOM    340  CA  ILE A  25       7.690   5.311   4.858  1.00  1.10           C  
ATOM    341  C   ILE A  25       8.776   6.234   5.404  1.00  1.41           C  
ATOM    342  O   ILE A  25       8.981   6.310   6.616  1.00  1.91           O  
ATOM    343  CB  ILE A  25       7.680   4.002   5.642  1.00  0.94           C  
ATOM    344  CG1 ILE A  25       9.030   3.295   5.529  1.00  0.90           C  
ATOM    345  CG2 ILE A  25       6.559   3.089   5.156  1.00  1.06           C  
ATOM    346  CD1 ILE A  25       9.280   2.372   6.718  1.00  0.91           C  
ATOM    347  H   ILE A  25       8.490   4.306   3.174  1.00  0.84           H  
ATOM    348  HA  ILE A  25       6.731   5.793   4.983  1.00  1.33           H  
ATOM    349  HB  ILE A  25       7.500   4.233   6.682  1.00  1.07           H  
ATOM    350 HG12 ILE A  25       9.048   2.711   4.622  1.00  1.16           H  
ATOM    351 HG13 ILE A  25       9.814   4.037   5.486  1.00  1.15           H  
ATOM    352 HG21 ILE A  25       5.723   3.689   4.828  1.00  1.57           H  
ATOM    353 HG22 ILE A  25       6.915   2.487   4.333  1.00  1.53           H  
ATOM    354 HG23 ILE A  25       6.245   2.444   5.963  1.00  1.40           H  
ATOM    355 HD11 ILE A  25       8.822   2.792   7.601  1.00  1.44           H  
ATOM    356 HD12 ILE A  25       8.851   1.403   6.516  1.00  1.40           H  
ATOM    357 HD13 ILE A  25      10.343   2.270   6.878  1.00  1.43           H  
ATOM    358  N   GLY A  26       9.472   6.935   4.510  1.00  1.49           N  
ATOM    359  CA  GLY A  26      10.535   7.853   4.909  1.00  1.87           C  
ATOM    360  C   GLY A  26      11.463   7.211   5.935  1.00  1.82           C  
ATOM    361  O   GLY A  26      12.056   6.162   5.681  1.00  2.29           O  
ATOM    362  H   GLY A  26       9.263   6.834   3.558  1.00  1.56           H  
ATOM    363  HA2 GLY A  26      11.109   8.130   4.036  1.00  2.15           H  
ATOM    364  HA3 GLY A  26      10.094   8.738   5.340  1.00  2.12           H  
ATOM    365  N   LYS A  27      11.585   7.851   7.093  1.00  1.86           N  
ATOM    366  CA  LYS A  27      12.440   7.349   8.163  1.00  1.91           C  
ATOM    367  C   LYS A  27      11.622   6.538   9.160  1.00  1.62           C  
ATOM    368  O   LYS A  27      12.043   5.468   9.599  1.00  2.38           O  
ATOM    369  CB  LYS A  27      13.119   8.513   8.878  1.00  2.21           C  
ATOM    370  CG  LYS A  27      14.545   8.726   8.376  1.00  2.65           C  
ATOM    371  CD  LYS A  27      15.373   9.536   9.369  1.00  3.30           C  
ATOM    372  CE  LYS A  27      15.852   8.675  10.535  1.00  3.80           C  
ATOM    373  NZ  LYS A  27      16.991   7.803  10.134  1.00  4.51           N  
ATOM    374  H   LYS A  27      11.086   8.683   7.232  1.00  2.23           H  
ATOM    375  HA  LYS A  27      13.198   6.712   7.735  1.00  2.35           H  
ATOM    376  HB2 LYS A  27      12.548   9.413   8.707  1.00  2.59           H  
ATOM    377  HB3 LYS A  27      13.145   8.309   9.938  1.00  2.44           H  
ATOM    378  HG2 LYS A  27      15.013   7.764   8.229  1.00  2.95           H  
ATOM    379  HG3 LYS A  27      14.511   9.250   7.433  1.00  2.95           H  
ATOM    380  HD2 LYS A  27      16.233   9.946   8.859  1.00  3.71           H  
ATOM    381  HD3 LYS A  27      14.771  10.346   9.753  1.00  3.63           H  
ATOM    382  HE2 LYS A  27      16.167   9.318  11.343  1.00  4.04           H  
ATOM    383  HE3 LYS A  27      15.033   8.057  10.875  1.00  3.97           H  
ATOM    384  HZ1 LYS A  27      16.876   7.521   9.139  1.00  4.80           H  
ATOM    385  HZ2 LYS A  27      17.883   8.326  10.245  1.00  4.84           H  
ATOM    386  HZ3 LYS A  27      17.010   6.957  10.737  1.00  4.79           H  
ATOM    387  N   SER A  28      10.451   7.057   9.516  1.00  1.28           N  
ATOM    388  CA  SER A  28       9.570   6.385  10.464  1.00  1.60           C  
ATOM    389  C   SER A  28       8.350   5.817   9.750  1.00  1.60           C  
ATOM    390  O   SER A  28       8.018   4.642   9.909  1.00  2.28           O  
ATOM    391  CB  SER A  28       9.126   7.365  11.545  1.00  1.99           C  
ATOM    392  OG  SER A  28       8.951   6.688  12.782  1.00  2.57           O  
ATOM    393  H   SER A  28      10.173   7.914   9.131  1.00  1.57           H  
ATOM    394  HA  SER A  28      10.111   5.576  10.929  1.00  2.00           H  
ATOM    395  HB2 SER A  28       9.878   8.127  11.668  1.00  2.24           H  
ATOM    396  HB3 SER A  28       8.196   7.830  11.244  1.00  2.43           H  
ATOM    397  HG  SER A  28       8.107   6.937  13.167  1.00  2.99           H  
ATOM    398  N   GLY A  29       7.686   6.658   8.964  1.00  1.21           N  
ATOM    399  CA  GLY A  29       6.499   6.241   8.225  1.00  1.23           C  
ATOM    400  C   GLY A  29       5.406   7.296   8.315  1.00  1.36           C  
ATOM    401  O   GLY A  29       4.918   7.608   9.401  1.00  2.05           O  
ATOM    402  H   GLY A  29       8.001   7.581   8.881  1.00  1.33           H  
ATOM    403  HA2 GLY A  29       6.764   6.088   7.189  1.00  1.21           H  
ATOM    404  HA3 GLY A  29       6.130   5.315   8.639  1.00  1.34           H  
ATOM    405  N   ALA A  30       5.025   7.844   7.166  1.00  1.00           N  
ATOM    406  CA  ALA A  30       3.989   8.868   7.112  1.00  1.10           C  
ATOM    407  C   ALA A  30       3.091   8.663   5.897  1.00  1.06           C  
ATOM    408  O   ALA A  30       1.869   8.756   5.995  1.00  1.43           O  
ATOM    409  CB  ALA A  30       4.627  10.254   7.059  1.00  1.27           C  
ATOM    410  H   ALA A  30       5.454   7.552   6.334  1.00  1.06           H  
ATOM    411  HA  ALA A  30       3.385   8.800   8.005  1.00  1.21           H  
ATOM    412  HB1 ALA A  30       5.486  10.279   7.713  1.00  1.68           H  
ATOM    413  HB2 ALA A  30       4.939  10.467   6.047  1.00  1.53           H  
ATOM    414  HB3 ALA A  30       3.909  10.994   7.379  1.00  1.74           H  
ATOM    415  N   ASN A  31       3.706   8.386   4.750  1.00  0.73           N  
ATOM    416  CA  ASN A  31       2.965   8.169   3.512  1.00  0.69           C  
ATOM    417  C   ASN A  31       1.831   7.175   3.727  1.00  0.60           C  
ATOM    418  O   ASN A  31       0.733   7.347   3.198  1.00  0.58           O  
ATOM    419  CB  ASN A  31       3.907   7.654   2.427  1.00  0.71           C  
ATOM    420  CG  ASN A  31       3.246   7.761   1.059  1.00  1.24           C  
ATOM    421  OD1 ASN A  31       2.051   7.503   0.913  1.00  1.91           O  
ATOM    422  ND2 ASN A  31       4.024   8.143   0.053  1.00  1.42           N  
ATOM    423  H   ASN A  31       4.685   8.328   4.738  1.00  0.69           H  
ATOM    424  HA  ASN A  31       2.546   9.110   3.188  1.00  0.77           H  
ATOM    425  HB2 ASN A  31       4.813   8.241   2.432  1.00  1.16           H  
ATOM    426  HB3 ASN A  31       4.149   6.621   2.626  1.00  1.15           H  
ATOM    427 HD21 ASN A  31       4.967   8.333   0.244  1.00  1.26           H  
ATOM    428 HD22 ASN A  31       3.624   8.220  -0.838  1.00  1.97           H  
ATOM    429  N   ILE A  32       2.103   6.133   4.506  1.00  0.58           N  
ATOM    430  CA  ILE A  32       1.105   5.108   4.789  1.00  0.56           C  
ATOM    431  C   ILE A  32      -0.189   5.743   5.286  1.00  0.52           C  
ATOM    432  O   ILE A  32      -1.283   5.278   4.966  1.00  0.51           O  
ATOM    433  CB  ILE A  32       1.639   4.135   5.833  1.00  0.63           C  
ATOM    434  CG1 ILE A  32       2.146   4.889   7.058  1.00  0.70           C  
ATOM    435  CG2 ILE A  32       2.745   3.262   5.246  1.00  0.69           C  
ATOM    436  CD1 ILE A  32       2.586   3.930   8.160  1.00  1.07           C  
ATOM    437  H   ILE A  32       2.997   6.051   4.899  1.00  0.63           H  
ATOM    438  HA  ILE A  32       0.898   4.563   3.882  1.00  0.57           H  
ATOM    439  HB  ILE A  32       0.827   3.488   6.139  1.00  0.70           H  
ATOM    440 HG12 ILE A  32       2.985   5.505   6.772  1.00  1.02           H  
ATOM    441 HG13 ILE A  32       1.355   5.522   7.434  1.00  0.95           H  
ATOM    442 HG21 ILE A  32       2.613   3.185   4.178  1.00  1.31           H  
ATOM    443 HG22 ILE A  32       3.705   3.707   5.459  1.00  1.23           H  
ATOM    444 HG23 ILE A  32       2.698   2.277   5.687  1.00  1.18           H  
ATOM    445 HD11 ILE A  32       2.906   2.998   7.718  1.00  1.41           H  
ATOM    446 HD12 ILE A  32       3.403   4.367   8.713  1.00  1.60           H  
ATOM    447 HD13 ILE A  32       1.758   3.746   8.828  1.00  1.69           H  
ATOM    448  N   ASN A  33      -0.056   6.808   6.071  1.00  0.56           N  
ATOM    449  CA  ASN A  33      -1.215   7.508   6.616  1.00  0.59           C  
ATOM    450  C   ASN A  33      -1.833   8.426   5.568  1.00  0.54           C  
ATOM    451  O   ASN A  33      -3.049   8.610   5.532  1.00  0.55           O  
ATOM    452  CB  ASN A  33      -0.804   8.321   7.840  1.00  0.71           C  
ATOM    453  CG  ASN A  33      -1.857   8.199   8.933  1.00  0.97           C  
ATOM    454  OD1 ASN A  33      -2.289   7.097   9.273  1.00  1.51           O  
ATOM    455  ND2 ASN A  33      -2.271   9.333   9.487  1.00  1.62           N  
ATOM    456  H   ASN A  33       0.843   7.129   6.291  1.00  0.61           H  
ATOM    457  HA  ASN A  33      -1.952   6.779   6.917  1.00  0.60           H  
ATOM    458  HB2 ASN A  33       0.141   7.955   8.212  1.00  1.17           H  
ATOM    459  HB3 ASN A  33      -0.700   9.360   7.560  1.00  1.12           H  
ATOM    460 HD21 ASN A  33      -1.882  10.173   9.165  1.00  2.17           H  
ATOM    461 HD22 ASN A  33      -2.949   9.282  10.192  1.00  1.84           H  
ATOM    462  N   ARG A  34      -0.989   8.999   4.716  1.00  0.55           N  
ATOM    463  CA  ARG A  34      -1.454   9.899   3.667  1.00  0.56           C  
ATOM    464  C   ARG A  34      -2.546   9.231   2.840  1.00  0.48           C  
ATOM    465  O   ARG A  34      -3.574   9.841   2.544  1.00  0.48           O  
ATOM    466  CB  ARG A  34      -0.289  10.297   2.766  1.00  0.65           C  
ATOM    467  CG  ARG A  34      -0.509  11.670   2.137  1.00  0.89           C  
ATOM    468  CD  ARG A  34       0.307  12.748   2.846  1.00  1.22           C  
ATOM    469  NE  ARG A  34       0.457  13.919   1.987  1.00  1.69           N  
ATOM    470  CZ  ARG A  34       1.514  14.718   2.075  1.00  2.27           C  
ATOM    471  NH1 ARG A  34       2.180  14.816   3.219  1.00  2.90           N  
ATOM    472  NH2 ARG A  34       1.908  15.419   1.022  1.00  2.78           N  
ATOM    473  H   ARG A  34      -0.030   8.813   4.796  1.00  0.58           H  
ATOM    474  HA  ARG A  34      -1.859  10.788   4.126  1.00  0.61           H  
ATOM    475  HB2 ARG A  34       0.618  10.319   3.352  1.00  0.78           H  
ATOM    476  HB3 ARG A  34      -0.184   9.562   1.981  1.00  0.88           H  
ATOM    477  HG2 ARG A  34      -0.216  11.633   1.099  1.00  1.43           H  
ATOM    478  HG3 ARG A  34      -1.557  11.923   2.199  1.00  1.27           H  
ATOM    479  HD2 ARG A  34      -0.197  13.037   3.755  1.00  1.70           H  
ATOM    480  HD3 ARG A  34       1.284  12.354   3.089  1.00  1.78           H  
ATOM    481  HE  ARG A  34      -0.241  14.122   1.330  1.00  2.18           H  
ATOM    482 HH11 ARG A  34       1.885  14.289   4.015  1.00  2.97           H  
ATOM    483 HH12 ARG A  34       2.976  15.418   3.283  1.00  3.56           H  
ATOM    484 HH21 ARG A  34       1.409  15.346   0.158  1.00  2.81           H  
ATOM    485 HH22 ARG A  34       2.705  16.020   1.090  1.00  3.40           H  
ATOM    486  N   ILE A  35      -2.315   7.976   2.467  1.00  0.45           N  
ATOM    487  CA  ILE A  35      -3.276   7.222   1.672  1.00  0.40           C  
ATOM    488  C   ILE A  35      -4.409   6.699   2.549  1.00  0.34           C  
ATOM    489  O   ILE A  35      -5.569   7.063   2.363  1.00  0.34           O  
ATOM    490  CB  ILE A  35      -2.576   6.055   0.981  1.00  0.41           C  
ATOM    491  CG1 ILE A  35      -1.314   6.533   0.269  1.00  0.54           C  
ATOM    492  CG2 ILE A  35      -3.516   5.362   0.000  1.00  0.40           C  
ATOM    493  CD1 ILE A  35      -1.616   7.666  -0.709  1.00  1.29           C  
ATOM    494  H   ILE A  35      -1.475   7.548   2.734  1.00  0.49           H  
ATOM    495  HA  ILE A  35      -3.691   7.872   0.916  1.00  0.43           H  
ATOM    496  HB  ILE A  35      -2.292   5.338   1.739  1.00  0.42           H  
ATOM    497 HG12 ILE A  35      -0.605   6.883   1.004  1.00  1.15           H  
ATOM    498 HG13 ILE A  35      -0.881   5.706  -0.273  1.00  1.22           H  
ATOM    499 HG21 ILE A  35      -4.533   5.665   0.201  1.00  1.20           H  
ATOM    500 HG22 ILE A  35      -3.250   5.640  -1.009  1.00  1.03           H  
ATOM    501 HG23 ILE A  35      -3.430   4.292   0.114  1.00  1.06           H  
ATOM    502 HD11 ILE A  35      -2.058   8.494  -0.174  1.00  1.85           H  
ATOM    503 HD12 ILE A  35      -0.699   7.990  -1.179  1.00  1.84           H  
ATOM    504 HD13 ILE A  35      -2.304   7.316  -1.464  1.00  1.91           H  
ATOM    505  N   LYS A  36      -4.063   5.840   3.505  1.00  0.35           N  
ATOM    506  CA  LYS A  36      -5.042   5.252   4.423  1.00  0.36           C  
ATOM    507  C   LYS A  36      -6.079   6.281   4.871  1.00  0.39           C  
ATOM    508  O   LYS A  36      -7.227   5.936   5.147  1.00  0.51           O  
ATOM    509  CB  LYS A  36      -4.322   4.683   5.644  1.00  0.44           C  
ATOM    510  CG  LYS A  36      -5.305   4.120   6.668  1.00  1.09           C  
ATOM    511  CD  LYS A  36      -5.093   4.735   8.048  1.00  1.41           C  
ATOM    512  CE  LYS A  36      -4.834   3.666   9.106  1.00  2.17           C  
ATOM    513  NZ  LYS A  36      -6.089   3.298   9.821  1.00  2.76           N  
ATOM    514  H   LYS A  36      -3.119   5.590   3.596  1.00  0.39           H  
ATOM    515  HA  LYS A  36      -5.550   4.446   3.916  1.00  0.35           H  
ATOM    516  HB2 LYS A  36      -3.658   3.894   5.325  1.00  0.83           H  
ATOM    517  HB3 LYS A  36      -3.741   5.467   6.107  1.00  0.96           H  
ATOM    518  HG2 LYS A  36      -6.313   4.329   6.340  1.00  1.77           H  
ATOM    519  HG3 LYS A  36      -5.172   3.050   6.735  1.00  1.51           H  
ATOM    520  HD2 LYS A  36      -4.248   5.405   8.009  1.00  1.50           H  
ATOM    521  HD3 LYS A  36      -5.975   5.297   8.322  1.00  1.95           H  
ATOM    522  HE2 LYS A  36      -4.431   2.787   8.628  1.00  2.72           H  
ATOM    523  HE3 LYS A  36      -4.116   4.042   9.819  1.00  2.52           H  
ATOM    524  HZ1 LYS A  36      -6.549   4.158  10.179  1.00  3.20           H  
ATOM    525  HZ2 LYS A  36      -6.730   2.807   9.166  1.00  3.05           H  
ATOM    526  HZ3 LYS A  36      -5.860   2.673  10.620  1.00  3.10           H  
ATOM    527  N   ASP A  37      -5.666   7.542   4.946  1.00  0.40           N  
ATOM    528  CA  ASP A  37      -6.559   8.616   5.368  1.00  0.45           C  
ATOM    529  C   ASP A  37      -7.213   9.284   4.163  1.00  0.44           C  
ATOM    530  O   ASP A  37      -8.369   9.703   4.226  1.00  0.60           O  
ATOM    531  CB  ASP A  37      -5.780   9.653   6.172  1.00  0.51           C  
ATOM    532  CG  ASP A  37      -6.733  10.662   6.798  1.00  0.82           C  
ATOM    533  OD1 ASP A  37      -7.384  11.414   6.044  1.00  1.37           O  
ATOM    534  OD2 ASP A  37      -6.827  10.698   8.043  1.00  1.56           O  
ATOM    535  H   ASP A  37      -4.737   7.755   4.717  1.00  0.46           H  
ATOM    536  HA  ASP A  37      -7.332   8.199   5.996  1.00  0.49           H  
ATOM    537  HB2 ASP A  37      -5.225   9.154   6.952  1.00  1.01           H  
ATOM    538  HB3 ASP A  37      -5.093  10.169   5.517  1.00  0.89           H  
ATOM    539  N   GLN A  38      -6.466   9.387   3.069  1.00  0.41           N  
ATOM    540  CA  GLN A  38      -6.971  10.014   1.852  1.00  0.46           C  
ATOM    541  C   GLN A  38      -7.934   9.085   1.120  1.00  0.42           C  
ATOM    542  O   GLN A  38      -8.988   9.515   0.651  1.00  0.68           O  
ATOM    543  CB  GLN A  38      -5.808  10.378   0.935  1.00  0.54           C  
ATOM    544  CG  GLN A  38      -6.294  10.974  -0.384  1.00  0.65           C  
ATOM    545  CD  GLN A  38      -7.118  12.229  -0.126  1.00  1.05           C  
ATOM    546  OE1 GLN A  38      -6.572  13.305   0.117  1.00  1.65           O  
ATOM    547  NE2 GLN A  38      -8.438  12.092  -0.180  1.00  1.66           N  
ATOM    548  H   GLN A  38      -5.551   9.038   3.084  1.00  0.49           H  
ATOM    549  HA  GLN A  38      -7.497  10.917   2.118  1.00  0.50           H  
ATOM    550  HB2 GLN A  38      -5.177  11.098   1.435  1.00  1.10           H  
ATOM    551  HB3 GLN A  38      -5.231   9.489   0.727  1.00  0.97           H  
ATOM    552  HG2 GLN A  38      -5.441  11.227  -0.997  1.00  1.08           H  
ATOM    553  HG3 GLN A  38      -6.902  10.248  -0.902  1.00  1.10           H  
ATOM    554 HE21 GLN A  38      -8.803  11.205  -0.379  1.00  2.11           H  
ATOM    555 HE22 GLN A  38      -8.992  12.883  -0.017  1.00  1.98           H  
ATOM    556  N   TYR A  39      -7.564   7.814   1.018  1.00  0.34           N  
ATOM    557  CA  TYR A  39      -8.393   6.829   0.333  1.00  0.34           C  
ATOM    558  C   TYR A  39      -9.153   5.945   1.322  1.00  0.30           C  
ATOM    559  O   TYR A  39      -9.794   4.974   0.921  1.00  0.32           O  
ATOM    560  CB  TYR A  39      -7.521   5.961  -0.571  1.00  0.39           C  
ATOM    561  CG  TYR A  39      -6.855   6.742  -1.676  1.00  0.46           C  
ATOM    562  CD1 TYR A  39      -5.774   7.559  -1.397  1.00  0.53           C  
ATOM    563  CD2 TYR A  39      -7.324   6.646  -2.974  1.00  0.64           C  
ATOM    564  CE1 TYR A  39      -5.163   8.276  -2.412  1.00  0.62           C  
ATOM    565  CE2 TYR A  39      -6.714   7.362  -3.989  1.00  0.73           C  
ATOM    566  CZ  TYR A  39      -5.637   8.173  -3.703  1.00  0.66           C  
ATOM    567  OH  TYR A  39      -5.031   8.886  -4.713  1.00  0.77           O  
ATOM    568  H   TYR A  39      -6.709   7.533   1.407  1.00  0.50           H  
ATOM    569  HA  TYR A  39      -9.108   7.349  -0.283  1.00  0.39           H  
ATOM    570  HB2 TYR A  39      -6.756   5.494   0.030  1.00  0.42           H  
ATOM    571  HB3 TYR A  39      -8.137   5.191  -1.012  1.00  0.45           H  
ATOM    572  HD1 TYR A  39      -5.404   7.637  -0.385  1.00  0.64           H  
ATOM    573  HD2 TYR A  39      -8.169   6.010  -3.196  1.00  0.79           H  
ATOM    574  HE1 TYR A  39      -4.319   8.913  -2.194  1.00  0.75           H  
ATOM    575  HE2 TYR A  39      -7.082   7.286  -5.002  1.00  0.93           H  
ATOM    576  HH  TYR A  39      -5.063   9.823  -4.507  1.00  1.27           H  
ATOM    577  N   LYS A  40      -9.085   6.278   2.614  1.00  0.28           N  
ATOM    578  CA  LYS A  40      -9.777   5.501   3.644  1.00  0.31           C  
ATOM    579  C   LYS A  40      -9.547   4.007   3.438  1.00  0.29           C  
ATOM    580  O   LYS A  40     -10.494   3.220   3.419  1.00  0.39           O  
ATOM    581  CB  LYS A  40     -11.273   5.805   3.608  1.00  0.38           C  
ATOM    582  CG  LYS A  40     -11.569   7.231   4.062  1.00  0.86           C  
ATOM    583  CD  LYS A  40     -12.962   7.682   3.630  1.00  1.29           C  
ATOM    584  CE  LYS A  40     -13.482   8.816   4.509  1.00  1.88           C  
ATOM    585  NZ  LYS A  40     -14.287   9.788   3.716  1.00  2.56           N  
ATOM    586  H   LYS A  40      -8.563   7.061   2.881  1.00  0.30           H  
ATOM    587  HA  LYS A  40      -9.389   5.783   4.611  1.00  0.32           H  
ATOM    588  HB2 LYS A  40     -11.636   5.675   2.600  1.00  0.71           H  
ATOM    589  HB3 LYS A  40     -11.788   5.113   4.260  1.00  0.79           H  
ATOM    590  HG2 LYS A  40     -11.501   7.280   5.139  1.00  1.45           H  
ATOM    591  HG3 LYS A  40     -10.835   7.898   3.632  1.00  1.59           H  
ATOM    592  HD2 LYS A  40     -12.921   8.020   2.606  1.00  1.81           H  
ATOM    593  HD3 LYS A  40     -13.640   6.844   3.698  1.00  1.91           H  
ATOM    594  HE2 LYS A  40     -14.101   8.403   5.291  1.00  2.35           H  
ATOM    595  HE3 LYS A  40     -12.644   9.330   4.955  1.00  2.33           H  
ATOM    596  HZ1 LYS A  40     -15.036   9.281   3.203  1.00  2.99           H  
ATOM    597  HZ2 LYS A  40     -14.715  10.487   4.357  1.00  2.85           H  
ATOM    598  HZ3 LYS A  40     -13.671  10.273   3.034  1.00  3.01           H  
ATOM    599  N   VAL A  41      -8.286   3.627   3.276  1.00  0.23           N  
ATOM    600  CA  VAL A  41      -7.925   2.231   3.060  1.00  0.23           C  
ATOM    601  C   VAL A  41      -6.955   1.756   4.135  1.00  0.27           C  
ATOM    602  O   VAL A  41      -6.693   2.470   5.101  1.00  0.33           O  
ATOM    603  CB  VAL A  41      -7.297   2.081   1.679  1.00  0.23           C  
ATOM    604  CG1 VAL A  41      -8.370   2.136   0.596  1.00  0.25           C  
ATOM    605  CG2 VAL A  41      -6.244   3.161   1.449  1.00  0.23           C  
ATOM    606  H   VAL A  41      -7.579   4.306   3.295  1.00  0.24           H  
ATOM    607  HA  VAL A  41      -8.819   1.628   3.104  1.00  0.26           H  
ATOM    608  HB  VAL A  41      -6.813   1.118   1.626  1.00  0.28           H  
ATOM    609 HG11 VAL A  41      -9.091   2.900   0.844  1.00  1.00           H  
ATOM    610 HG12 VAL A  41      -7.910   2.370  -0.350  1.00  1.03           H  
ATOM    611 HG13 VAL A  41      -8.869   1.177   0.531  1.00  1.04           H  
ATOM    612 HG21 VAL A  41      -5.535   3.151   2.264  1.00  1.01           H  
ATOM    613 HG22 VAL A  41      -5.728   2.970   0.521  1.00  1.04           H  
ATOM    614 HG23 VAL A  41      -6.724   4.128   1.403  1.00  1.01           H  
ATOM    615  N   SER A  42      -6.429   0.545   3.969  1.00  0.29           N  
ATOM    616  CA  SER A  42      -5.494  -0.019   4.934  1.00  0.34           C  
ATOM    617  C   SER A  42      -4.186  -0.415   4.259  1.00  0.30           C  
ATOM    618  O   SER A  42      -3.935  -1.597   4.019  1.00  0.36           O  
ATOM    619  CB  SER A  42      -6.117  -1.236   5.608  1.00  0.43           C  
ATOM    620  OG  SER A  42      -5.532  -1.447   6.886  1.00  0.93           O  
ATOM    621  H   SER A  42      -6.680   0.018   3.182  1.00  0.30           H  
ATOM    622  HA  SER A  42      -5.283   0.724   5.689  1.00  0.39           H  
ATOM    623  HB2 SER A  42      -7.175  -1.077   5.730  1.00  0.65           H  
ATOM    624  HB3 SER A  42      -5.960  -2.107   4.985  1.00  0.70           H  
ATOM    625  HG  SER A  42      -4.750  -1.994   6.794  1.00  1.34           H  
ATOM    626  N   VAL A  43      -3.353   0.577   3.960  1.00  0.33           N  
ATOM    627  CA  VAL A  43      -2.065   0.331   3.322  1.00  0.34           C  
ATOM    628  C   VAL A  43      -1.008   0.037   4.378  1.00  0.35           C  
ATOM    629  O   VAL A  43      -0.942   0.714   5.404  1.00  0.55           O  
ATOM    630  CB  VAL A  43      -1.652   1.545   2.493  1.00  0.49           C  
ATOM    631  CG1 VAL A  43      -1.597   2.798   3.362  1.00  1.25           C  
ATOM    632  CG2 VAL A  43      -0.307   1.304   1.813  1.00  0.54           C  
ATOM    633  H   VAL A  43      -3.610   1.496   4.183  1.00  0.42           H  
ATOM    634  HA  VAL A  43      -2.154  -0.523   2.668  1.00  0.33           H  
ATOM    635  HB  VAL A  43      -2.395   1.699   1.726  1.00  1.11           H  
ATOM    636 HG11 VAL A  43      -1.863   2.544   4.379  1.00  1.78           H  
ATOM    637 HG12 VAL A  43      -0.599   3.207   3.343  1.00  1.83           H  
ATOM    638 HG13 VAL A  43      -2.294   3.531   2.982  1.00  1.85           H  
ATOM    639 HG21 VAL A  43       0.088   0.347   2.123  1.00  1.09           H  
ATOM    640 HG22 VAL A  43      -0.441   1.307   0.740  1.00  1.20           H  
ATOM    641 HG23 VAL A  43       0.384   2.086   2.091  1.00  1.15           H  
ATOM    642  N   ARG A  44      -0.189  -0.980   4.131  1.00  0.31           N  
ATOM    643  CA  ARG A  44       0.855  -1.361   5.076  1.00  0.42           C  
ATOM    644  C   ARG A  44       2.143  -1.734   4.351  1.00  0.40           C  
ATOM    645  O   ARG A  44       2.120  -2.435   3.340  1.00  0.41           O  
ATOM    646  CB  ARG A  44       0.382  -2.540   5.923  1.00  0.52           C  
ATOM    647  CG  ARG A  44      -1.053  -2.346   6.405  1.00  0.78           C  
ATOM    648  CD  ARG A  44      -1.604  -3.615   7.050  1.00  1.05           C  
ATOM    649  NE  ARG A  44      -1.041  -3.790   8.385  1.00  1.31           N  
ATOM    650  CZ  ARG A  44      -1.153  -4.939   9.045  1.00  1.74           C  
ATOM    651  NH1 ARG A  44      -2.057  -5.834   8.674  1.00  2.28           N  
ATOM    652  NH2 ARG A  44      -0.359  -5.192  10.077  1.00  2.27           N  
ATOM    653  H   ARG A  44      -0.293  -1.488   3.300  1.00  0.36           H  
ATOM    654  HA  ARG A  44       1.054  -0.525   5.729  1.00  0.52           H  
ATOM    655  HB2 ARG A  44       0.436  -3.441   5.331  1.00  0.55           H  
ATOM    656  HB3 ARG A  44       1.032  -2.642   6.779  1.00  0.64           H  
ATOM    657  HG2 ARG A  44      -1.077  -1.545   7.128  1.00  1.38           H  
ATOM    658  HG3 ARG A  44      -1.675  -2.081   5.562  1.00  1.53           H  
ATOM    659  HD2 ARG A  44      -2.678  -3.541   7.124  1.00  1.64           H  
ATOM    660  HD3 ARG A  44      -1.346  -4.467   6.437  1.00  1.73           H  
ATOM    661  HE  ARG A  44      -0.571  -3.042   8.807  1.00  1.76           H  
ATOM    662 HH11 ARG A  44      -2.657  -5.645   7.896  1.00  2.47           H  
ATOM    663 HH12 ARG A  44      -2.140  -6.698   9.171  1.00  2.78           H  
ATOM    664 HH21 ARG A  44       0.324  -4.519  10.359  1.00  2.43           H  
ATOM    665 HH22 ARG A  44      -0.446  -6.056  10.573  1.00  2.81           H  
ATOM    666  N   ILE A  45       3.266  -1.268   4.888  1.00  0.46           N  
ATOM    667  CA  ILE A  45       4.575  -1.553   4.315  1.00  0.47           C  
ATOM    668  C   ILE A  45       5.252  -2.670   5.116  1.00  0.53           C  
ATOM    669  O   ILE A  45       5.761  -2.436   6.212  1.00  0.64           O  
ATOM    670  CB  ILE A  45       5.426  -0.272   4.318  1.00  0.56           C  
ATOM    671  CG1 ILE A  45       4.978   0.664   3.197  1.00  0.59           C  
ATOM    672  CG2 ILE A  45       6.923  -0.566   4.187  1.00  0.60           C  
ATOM    673  CD1 ILE A  45       5.337   0.108   1.818  1.00  0.56           C  
ATOM    674  H   ILE A  45       3.211  -0.723   5.701  1.00  0.55           H  
ATOM    675  HA  ILE A  45       4.445  -1.879   3.293  1.00  0.40           H  
ATOM    676  HB  ILE A  45       5.267   0.232   5.262  1.00  0.66           H  
ATOM    677 HG12 ILE A  45       3.908   0.795   3.254  1.00  0.61           H  
ATOM    678 HG13 ILE A  45       5.458   1.623   3.325  1.00  0.68           H  
ATOM    679 HG21 ILE A  45       7.062  -1.451   3.585  1.00  1.23           H  
ATOM    680 HG22 ILE A  45       7.416   0.271   3.717  1.00  1.10           H  
ATOM    681 HG23 ILE A  45       7.345  -0.729   5.169  1.00  1.18           H  
ATOM    682 HD11 ILE A  45       6.314  -0.351   1.855  1.00  1.14           H  
ATOM    683 HD12 ILE A  45       4.603  -0.629   1.525  1.00  1.16           H  
ATOM    684 HD13 ILE A  45       5.346   0.912   1.097  1.00  1.17           H  
ATOM    685  N   PRO A  46       5.266  -3.904   4.577  1.00  0.48           N  
ATOM    686  CA  PRO A  46       5.886  -5.048   5.256  1.00  0.58           C  
ATOM    687  C   PRO A  46       7.412  -4.967   5.231  1.00  0.61           C  
ATOM    688  O   PRO A  46       8.027  -5.057   4.170  1.00  0.56           O  
ATOM    689  CB  PRO A  46       5.379  -6.254   4.469  1.00  0.57           C  
ATOM    690  CG  PRO A  46       5.050  -5.728   3.112  1.00  0.47           C  
ATOM    691  CD  PRO A  46       4.686  -4.276   3.275  1.00  0.41           C  
ATOM    692  HA  PRO A  46       5.530  -5.112   6.269  1.00  0.66           H  
ATOM    693  HB2 PRO A  46       6.149  -7.010   4.405  1.00  0.61           H  
ATOM    694  HB3 PRO A  46       4.491  -6.658   4.930  1.00  0.62           H  
ATOM    695  HG2 PRO A  46       5.909  -5.826   2.463  1.00  0.46           H  
ATOM    696  HG3 PRO A  46       4.212  -6.268   2.700  1.00  0.50           H  
ATOM    697  HD2 PRO A  46       5.123  -3.685   2.483  1.00  0.81           H  
ATOM    698  HD3 PRO A  46       3.613  -4.155   3.291  1.00  0.95           H  
ATOM    699  N   PRO A  47       8.046  -4.794   6.406  1.00  0.74           N  
ATOM    700  CA  PRO A  47       9.510  -4.700   6.502  1.00  0.81           C  
ATOM    701  C   PRO A  47      10.188  -6.041   6.243  1.00  0.87           C  
ATOM    702  O   PRO A  47      10.807  -6.619   7.138  1.00  1.53           O  
ATOM    703  CB  PRO A  47       9.748  -4.220   7.932  1.00  0.98           C  
ATOM    704  CG  PRO A  47       8.544  -4.655   8.695  1.00  1.03           C  
ATOM    705  CD  PRO A  47       7.395  -4.676   7.722  1.00  0.85           C  
ATOM    706  HA  PRO A  47       9.879  -3.961   5.811  1.00  0.77           H  
ATOM    707  HB2 PRO A  47      10.639  -4.679   8.337  1.00  1.07           H  
ATOM    708  HB3 PRO A  47       9.832  -3.145   7.958  1.00  1.00           H  
ATOM    709  HG2 PRO A  47       8.701  -5.643   9.102  1.00  1.36           H  
ATOM    710  HG3 PRO A  47       8.339  -3.956   9.493  1.00  1.48           H  
ATOM    711  HD2 PRO A  47       6.757  -5.528   7.907  1.00  1.12           H  
ATOM    712  HD3 PRO A  47       6.829  -3.759   7.784  1.00  1.29           H  
ATOM    713  N   ASP A  48      10.069  -6.528   5.013  1.00  1.32           N  
ATOM    714  CA  ASP A  48      10.670  -7.799   4.628  1.00  1.46           C  
ATOM    715  C   ASP A  48      11.238  -7.712   3.216  1.00  1.48           C  
ATOM    716  O   ASP A  48      11.078  -6.700   2.536  1.00  2.18           O  
ATOM    717  CB  ASP A  48       9.628  -8.912   4.700  1.00  2.16           C  
ATOM    718  CG  ASP A  48       8.456  -8.601   3.780  1.00  2.56           C  
ATOM    719  OD1 ASP A  48       8.261  -7.414   3.444  1.00  3.01           O  
ATOM    720  OD2 ASP A  48       7.735  -9.546   3.396  1.00  3.03           O  
ATOM    721  H   ASP A  48       9.564  -6.018   4.347  1.00  1.99           H  
ATOM    722  HA  ASP A  48      11.472  -8.028   5.314  1.00  1.67           H  
ATOM    723  HB2 ASP A  48      10.081  -9.845   4.400  1.00  2.55           H  
ATOM    724  HB3 ASP A  48       9.271  -8.999   5.716  1.00  2.50           H  
ATOM    725  N   SER A  49      11.901  -8.778   2.782  1.00  1.59           N  
ATOM    726  CA  SER A  49      12.493  -8.819   1.450  1.00  2.11           C  
ATOM    727  C   SER A  49      12.698 -10.260   1.001  1.00  1.90           C  
ATOM    728  O   SER A  49      13.828 -10.698   0.783  1.00  2.33           O  
ATOM    729  CB  SER A  49      13.828  -8.079   1.448  1.00  3.03           C  
ATOM    730  OG  SER A  49      14.167  -7.666   0.135  1.00  3.81           O  
ATOM    731  H   SER A  49      11.995  -9.555   3.371  1.00  1.86           H  
ATOM    732  HA  SER A  49      11.825  -8.330   0.757  1.00  2.65           H  
ATOM    733  HB2 SER A  49      13.755  -7.212   2.088  1.00  3.31           H  
ATOM    734  HB3 SER A  49      14.599  -8.735   1.824  1.00  3.44           H  
ATOM    735  HG  SER A  49      14.467  -8.424  -0.372  1.00  4.28           H  
ATOM    736  N   GLU A  50      11.599 -10.994   0.866  1.00  1.92           N  
ATOM    737  CA  GLU A  50      11.654 -12.388   0.443  1.00  2.27           C  
ATOM    738  C   GLU A  50      11.552 -12.491  -1.073  1.00  2.09           C  
ATOM    739  O   GLU A  50      10.461 -12.643  -1.620  1.00  2.74           O  
ATOM    740  CB  GLU A  50      10.519 -13.174   1.092  1.00  3.06           C  
ATOM    741  CG  GLU A  50       9.160 -12.536   0.817  1.00  3.83           C  
ATOM    742  CD  GLU A  50       8.252 -13.516   0.086  1.00  4.43           C  
ATOM    743  OE1 GLU A  50       7.779 -14.479   0.725  1.00  4.75           O  
ATOM    744  OE2 GLU A  50       8.017 -13.318  -1.124  1.00  4.97           O  
ATOM    745  H   GLU A  50      10.728 -10.586   1.055  1.00  2.15           H  
ATOM    746  HA  GLU A  50      12.596 -12.812   0.758  1.00  2.56           H  
ATOM    747  HB2 GLU A  50      10.519 -14.181   0.701  1.00  3.37           H  
ATOM    748  HB3 GLU A  50      10.681 -13.210   2.160  1.00  3.40           H  
ATOM    749  HG2 GLU A  50       8.702 -12.255   1.754  1.00  4.15           H  
ATOM    750  HG3 GLU A  50       9.296 -11.654   0.208  1.00  4.17           H  
ATOM    751  N   LYS A  51      12.698 -12.403  -1.744  1.00  1.76           N  
ATOM    752  CA  LYS A  51      12.750 -12.483  -3.202  1.00  1.77           C  
ATOM    753  C   LYS A  51      12.022 -11.302  -3.829  1.00  1.55           C  
ATOM    754  O   LYS A  51      12.648 -10.392  -4.372  1.00  2.20           O  
ATOM    755  CB  LYS A  51      12.130 -13.794  -3.682  1.00  2.14           C  
ATOM    756  CG  LYS A  51      12.964 -15.000  -3.258  1.00  2.60           C  
ATOM    757  CD  LYS A  51      12.698 -16.209  -4.150  1.00  3.36           C  
ATOM    758  CE  LYS A  51      13.962 -17.036  -4.367  1.00  4.12           C  
ATOM    759  NZ  LYS A  51      14.505 -17.542  -3.076  1.00  4.81           N  
ATOM    760  H   LYS A  51      13.532 -12.281  -1.245  1.00  2.00           H  
ATOM    761  HA  LYS A  51      13.784 -12.457  -3.513  1.00  1.98           H  
ATOM    762  HB2 LYS A  51      11.137 -13.890  -3.267  1.00  2.10           H  
ATOM    763  HB3 LYS A  51      12.059 -13.777  -4.759  1.00  2.66           H  
ATOM    764  HG2 LYS A  51      14.011 -14.743  -3.318  1.00  2.75           H  
ATOM    765  HG3 LYS A  51      12.722 -15.254  -2.236  1.00  2.88           H  
ATOM    766  HD2 LYS A  51      11.947 -16.831  -3.685  1.00  3.74           H  
ATOM    767  HD3 LYS A  51      12.330 -15.867  -5.106  1.00  3.57           H  
ATOM    768  HE2 LYS A  51      13.730 -17.875  -5.005  1.00  4.37           H  
ATOM    769  HE3 LYS A  51      14.708 -16.421  -4.850  1.00  4.41           H  
ATOM    770  HZ1 LYS A  51      13.722 -17.860  -2.472  1.00  5.07           H  
ATOM    771  HZ2 LYS A  51      15.147 -18.340  -3.260  1.00  5.24           H  
ATOM    772  HZ3 LYS A  51      15.024 -16.781  -2.595  1.00  5.00           H  
ATOM    773  N   SER A  52      10.696 -11.319  -3.750  1.00  1.19           N  
ATOM    774  CA  SER A  52       9.880 -10.247  -4.308  1.00  1.04           C  
ATOM    775  C   SER A  52       9.047  -9.586  -3.217  1.00  0.92           C  
ATOM    776  O   SER A  52       8.411 -10.265  -2.411  1.00  1.19           O  
ATOM    777  CB  SER A  52       8.964 -10.803  -5.395  1.00  1.25           C  
ATOM    778  OG  SER A  52       9.706 -11.566  -6.333  1.00  2.03           O  
ATOM    779  H   SER A  52      10.255 -12.071  -3.302  1.00  1.55           H  
ATOM    780  HA  SER A  52      10.531  -9.506  -4.748  1.00  1.12           H  
ATOM    781  HB2 SER A  52       8.212 -11.431  -4.939  1.00  1.48           H  
ATOM    782  HB3 SER A  52       8.480  -9.983  -5.904  1.00  1.52           H  
ATOM    783  HG  SER A  52       9.186 -12.322  -6.612  1.00  2.39           H  
ATOM    784  N   ASN A  53       9.052  -8.257  -3.198  1.00  0.68           N  
ATOM    785  CA  ASN A  53       8.297  -7.500  -2.210  1.00  0.61           C  
ATOM    786  C   ASN A  53       6.841  -7.387  -2.635  1.00  0.59           C  
ATOM    787  O   ASN A  53       6.521  -7.459  -3.821  1.00  0.99           O  
ATOM    788  CB  ASN A  53       8.900  -6.109  -2.045  1.00  0.60           C  
ATOM    789  CG  ASN A  53       9.066  -5.776  -0.568  1.00  0.89           C  
ATOM    790  OD1 ASN A  53       8.341  -6.295   0.282  1.00  1.68           O  
ATOM    791  ND2 ASN A  53      10.022  -4.908  -0.259  1.00  1.28           N  
ATOM    792  H   ASN A  53       9.575  -7.774  -3.867  1.00  0.73           H  
ATOM    793  HA  ASN A  53       8.345  -8.016  -1.264  1.00  0.70           H  
ATOM    794  HB2 ASN A  53       9.865  -6.078  -2.528  1.00  1.33           H  
ATOM    795  HB3 ASN A  53       8.248  -5.380  -2.504  1.00  0.68           H  
ATOM    796 HD21 ASN A  53      10.562  -4.534  -0.988  1.00  1.73           H  
ATOM    797 HD22 ASN A  53      10.150  -4.676   0.684  1.00  1.57           H  
ATOM    798  N   LEU A  54       5.962  -7.213  -1.658  1.00  0.55           N  
ATOM    799  CA  LEU A  54       4.534  -7.092  -1.923  1.00  0.51           C  
ATOM    800  C   LEU A  54       3.850  -6.271  -0.836  1.00  0.44           C  
ATOM    801  O   LEU A  54       3.546  -6.786   0.241  1.00  0.57           O  
ATOM    802  CB  LEU A  54       3.900  -8.478  -1.994  1.00  0.65           C  
ATOM    803  CG  LEU A  54       3.889  -9.024  -3.419  1.00  0.82           C  
ATOM    804  CD1 LEU A  54       3.522 -10.505  -3.426  1.00  1.49           C  
ATOM    805  CD2 LEU A  54       2.927  -8.228  -4.296  1.00  1.49           C  
ATOM    806  H   LEU A  54       6.286  -7.166  -0.736  1.00  0.84           H  
ATOM    807  HA  LEU A  54       4.395  -6.597  -2.873  1.00  0.47           H  
ATOM    808  HB2 LEU A  54       4.459  -9.153  -1.364  1.00  0.76           H  
ATOM    809  HB3 LEU A  54       2.884  -8.420  -1.631  1.00  0.89           H  
ATOM    810  HG  LEU A  54       4.883  -8.921  -3.829  1.00  1.10           H  
ATOM    811 HD11 LEU A  54       4.045 -11.009  -2.627  1.00  1.83           H  
ATOM    812 HD12 LEU A  54       2.456 -10.611  -3.280  1.00  2.05           H  
ATOM    813 HD13 LEU A  54       3.801 -10.943  -4.372  1.00  2.03           H  
ATOM    814 HD21 LEU A  54       2.778  -7.247  -3.868  1.00  2.08           H  
ATOM    815 HD22 LEU A  54       3.342  -8.128  -5.289  1.00  2.00           H  
ATOM    816 HD23 LEU A  54       1.980  -8.744  -4.352  1.00  1.99           H  
ATOM    817  N   ILE A  55       3.605  -4.997  -1.122  1.00  0.31           N  
ATOM    818  CA  ILE A  55       2.950  -4.113  -0.164  1.00  0.26           C  
ATOM    819  C   ILE A  55       1.498  -4.531   0.028  1.00  0.27           C  
ATOM    820  O   ILE A  55       0.812  -4.882  -0.933  1.00  0.34           O  
ATOM    821  CB  ILE A  55       3.020  -2.669  -0.648  1.00  0.27           C  
ATOM    822  CG1 ILE A  55       4.464  -2.279  -0.952  1.00  0.31           C  
ATOM    823  CG2 ILE A  55       2.415  -1.724   0.385  1.00  0.31           C  
ATOM    824  CD1 ILE A  55       4.583  -0.809  -1.347  1.00  0.35           C  
ATOM    825  H   ILE A  55       3.867  -4.645  -1.998  1.00  0.33           H  
ATOM    826  HA  ILE A  55       3.461  -4.188   0.784  1.00  0.27           H  
ATOM    827  HB  ILE A  55       2.442  -2.589  -1.558  1.00  0.32           H  
ATOM    828 HG12 ILE A  55       5.069  -2.457  -0.074  1.00  1.03           H  
ATOM    829 HG13 ILE A  55       4.831  -2.892  -1.762  1.00  0.84           H  
ATOM    830 HG21 ILE A  55       2.902  -1.870   1.337  1.00  1.08           H  
ATOM    831 HG22 ILE A  55       2.554  -0.703   0.063  1.00  1.07           H  
ATOM    832 HG23 ILE A  55       1.359  -1.929   0.486  1.00  1.06           H  
ATOM    833 HD11 ILE A  55       3.649  -0.307  -1.153  1.00  1.04           H  
ATOM    834 HD12 ILE A  55       5.369  -0.344  -0.770  1.00  1.08           H  
ATOM    835 HD13 ILE A  55       4.819  -0.738  -2.399  1.00  1.08           H  
ATOM    836  N   ARG A  56       1.036  -4.502   1.273  1.00  0.29           N  
ATOM    837  CA  ARG A  56      -0.334  -4.891   1.591  1.00  0.32           C  
ATOM    838  C   ARG A  56      -1.289  -3.713   1.443  1.00  0.29           C  
ATOM    839  O   ARG A  56      -1.000  -2.603   1.890  1.00  0.42           O  
ATOM    840  CB  ARG A  56      -0.402  -5.435   3.014  1.00  0.42           C  
ATOM    841  CG  ARG A  56       0.186  -6.840   3.105  1.00  0.55           C  
ATOM    842  CD  ARG A  56       1.225  -6.942   4.217  1.00  0.84           C  
ATOM    843  NE  ARG A  56       0.655  -6.508   5.487  1.00  1.44           N  
ATOM    844  CZ  ARG A  56       0.317  -7.375   6.433  1.00  1.77           C  
ATOM    845  NH1 ARG A  56      -0.645  -8.260   6.212  1.00  2.33           N  
ATOM    846  NH2 ARG A  56       0.941  -7.360   7.604  1.00  2.19           N  
ATOM    847  H   ARG A  56       1.634  -4.222   1.997  1.00  0.32           H  
ATOM    848  HA  ARG A  56      -0.639  -5.672   0.909  1.00  0.36           H  
ATOM    849  HB2 ARG A  56       0.151  -4.779   3.669  1.00  0.50           H  
ATOM    850  HB3 ARG A  56      -1.434  -5.462   3.332  1.00  0.49           H  
ATOM    851  HG2 ARG A  56      -0.610  -7.543   3.303  1.00  0.94           H  
ATOM    852  HG3 ARG A  56       0.651  -7.090   2.163  1.00  0.76           H  
ATOM    853  HD2 ARG A  56       1.554  -7.967   4.307  1.00  1.37           H  
ATOM    854  HD3 ARG A  56       2.071  -6.317   3.973  1.00  1.12           H  
ATOM    855  HE  ARG A  56       0.519  -5.550   5.647  1.00  2.11           H  
ATOM    856 HH11 ARG A  56      -1.118  -8.275   5.331  1.00  2.55           H  
ATOM    857 HH12 ARG A  56      -0.899  -8.913   6.926  1.00  2.82           H  
ATOM    858 HH21 ARG A  56       1.669  -6.695   7.774  1.00  2.35           H  
ATOM    859 HH22 ARG A  56       0.684  -8.014   8.316  1.00  2.68           H  
ATOM    860  N   ILE A  57      -2.433  -3.970   0.818  1.00  0.24           N  
ATOM    861  CA  ILE A  57      -3.453  -2.947   0.612  1.00  0.24           C  
ATOM    862  C   ILE A  57      -4.838  -3.567   0.734  1.00  0.26           C  
ATOM    863  O   ILE A  57      -5.214  -4.425  -0.062  1.00  0.40           O  
ATOM    864  CB  ILE A  57      -3.289  -2.309  -0.763  1.00  0.26           C  
ATOM    865  CG1 ILE A  57      -1.838  -1.899  -0.996  1.00  0.28           C  
ATOM    866  CG2 ILE A  57      -4.218  -1.110  -0.910  1.00  0.35           C  
ATOM    867  CD1 ILE A  57      -1.408  -0.789  -0.042  1.00  1.32           C  
ATOM    868  H   ILE A  57      -2.601  -4.879   0.494  1.00  0.33           H  
ATOM    869  HA  ILE A  57      -3.342  -2.184   1.368  1.00  0.26           H  
ATOM    870  HB  ILE A  57      -3.564  -3.041  -1.510  1.00  0.33           H  
ATOM    871 HG12 ILE A  57      -1.200  -2.759  -0.846  1.00  0.55           H  
ATOM    872 HG13 ILE A  57      -1.728  -1.552  -2.013  1.00  0.33           H  
ATOM    873 HG21 ILE A  57      -4.659  -0.876   0.049  1.00  1.10           H  
ATOM    874 HG22 ILE A  57      -3.655  -0.259  -1.264  1.00  1.09           H  
ATOM    875 HG23 ILE A  57      -5.000  -1.344  -1.617  1.00  1.07           H  
ATOM    876 HD11 ILE A  57      -2.157  -0.665   0.726  1.00  1.91           H  
ATOM    877 HD12 ILE A  57      -0.465  -1.052   0.415  1.00  1.92           H  
ATOM    878 HD13 ILE A  57      -1.299   0.135  -0.590  1.00  1.83           H  
ATOM    879  N   GLU A  58      -5.592  -3.138   1.740  1.00  0.23           N  
ATOM    880  CA  GLU A  58      -6.932  -3.671   1.965  1.00  0.25           C  
ATOM    881  C   GLU A  58      -7.868  -2.593   2.490  1.00  0.24           C  
ATOM    882  O   GLU A  58      -7.510  -1.813   3.370  1.00  0.26           O  
ATOM    883  CB  GLU A  58      -6.862  -4.830   2.959  1.00  0.32           C  
ATOM    884  CG  GLU A  58      -8.244  -5.390   3.293  1.00  0.37           C  
ATOM    885  CD  GLU A  58      -8.313  -5.778   4.765  1.00  0.82           C  
ATOM    886  OE1 GLU A  58      -7.562  -6.686   5.176  1.00  1.56           O  
ATOM    887  OE2 GLU A  58      -9.118  -5.172   5.503  1.00  1.47           O  
ATOM    888  H   GLU A  58      -5.237  -2.457   2.348  1.00  0.31           H  
ATOM    889  HA  GLU A  58      -7.324  -4.039   1.026  1.00  0.26           H  
ATOM    890  HB2 GLU A  58      -6.258  -5.618   2.535  1.00  0.98           H  
ATOM    891  HB3 GLU A  58      -6.396  -4.482   3.869  1.00  0.88           H  
ATOM    892  HG2 GLU A  58      -8.996  -4.643   3.086  1.00  0.51           H  
ATOM    893  HG3 GLU A  58      -8.432  -6.263   2.686  1.00  0.62           H  
ATOM    894  N   GLY A  59      -9.076  -2.572   1.943  1.00  0.25           N  
ATOM    895  CA  GLY A  59     -10.094  -1.611   2.340  1.00  0.27           C  
ATOM    896  C   GLY A  59     -11.475  -2.174   2.050  1.00  0.39           C  
ATOM    897  O   GLY A  59     -11.882  -3.173   2.644  1.00  0.59           O  
ATOM    898  H   GLY A  59      -9.293  -3.232   1.253  1.00  0.26           H  
ATOM    899  HA2 GLY A  59     -10.002  -1.407   3.398  1.00  0.30           H  
ATOM    900  HA3 GLY A  59      -9.961  -0.695   1.785  1.00  0.33           H  
ATOM    901  N   ASP A  60     -12.191  -1.548   1.124  1.00  0.53           N  
ATOM    902  CA  ASP A  60     -13.521  -2.022   0.764  1.00  0.70           C  
ATOM    903  C   ASP A  60     -14.047  -1.329  -0.486  1.00  0.59           C  
ATOM    904  O   ASP A  60     -14.261  -1.969  -1.515  1.00  1.04           O  
ATOM    905  CB  ASP A  60     -14.489  -1.805   1.923  1.00  1.22           C  
ATOM    906  CG  ASP A  60     -14.941  -3.141   2.495  1.00  1.93           C  
ATOM    907  OD1 ASP A  60     -15.489  -3.963   1.729  1.00  2.66           O  
ATOM    908  OD2 ASP A  60     -14.747  -3.367   3.708  1.00  2.31           O  
ATOM    909  H   ASP A  60     -11.814  -0.763   0.671  1.00  0.66           H  
ATOM    910  HA  ASP A  60     -13.458  -3.078   0.564  1.00  0.88           H  
ATOM    911  HB2 ASP A  60     -13.996  -1.234   2.695  1.00  1.44           H  
ATOM    912  HB3 ASP A  60     -15.352  -1.257   1.569  1.00  1.49           H  
ATOM    913  N   PRO A  61     -14.277  -0.009  -0.415  1.00  0.72           N  
ATOM    914  CA  PRO A  61     -14.794   0.751  -1.558  1.00  1.14           C  
ATOM    915  C   PRO A  61     -13.746   0.924  -2.648  1.00  0.88           C  
ATOM    916  O   PRO A  61     -12.708   0.261  -2.635  1.00  1.22           O  
ATOM    917  CB  PRO A  61     -15.191   2.092  -0.945  1.00  1.82           C  
ATOM    918  CG  PRO A  61     -14.338   2.232   0.271  1.00  1.82           C  
ATOM    919  CD  PRO A  61     -14.059   0.841   0.770  1.00  1.17           C  
ATOM    920  HA  PRO A  61     -15.671   0.268  -1.959  1.00  1.42           H  
ATOM    921  HB2 PRO A  61     -14.996   2.895  -1.641  1.00  2.10           H  
ATOM    922  HB3 PRO A  61     -16.232   2.079  -0.663  1.00  2.17           H  
ATOM    923  HG2 PRO A  61     -13.413   2.729   0.015  1.00  2.09           H  
ATOM    924  HG3 PRO A  61     -14.863   2.792   1.029  1.00  2.20           H  
ATOM    925  HD2 PRO A  61     -13.038   0.759   1.112  1.00  1.62           H  
ATOM    926  HD3 PRO A  61     -14.748   0.580   1.559  1.00  1.35           H  
ATOM    927  N   GLN A  62     -14.020   1.822  -3.587  1.00  0.64           N  
ATOM    928  CA  GLN A  62     -13.097   2.089  -4.683  1.00  0.47           C  
ATOM    929  C   GLN A  62     -11.771   2.639  -4.160  1.00  0.41           C  
ATOM    930  O   GLN A  62     -10.782   2.686  -4.888  1.00  0.47           O  
ATOM    931  CB  GLN A  62     -13.720   3.085  -5.657  1.00  0.69           C  
ATOM    932  CG  GLN A  62     -15.016   2.548  -6.259  1.00  0.85           C  
ATOM    933  CD  GLN A  62     -16.132   3.574  -6.113  1.00  1.34           C  
ATOM    934  OE1 GLN A  62     -16.182   4.319  -5.133  1.00  2.14           O  
ATOM    935  NE2 GLN A  62     -17.032   3.612  -7.090  1.00  1.73           N  
ATOM    936  H   GLN A  62     -14.862   2.321  -3.538  1.00  0.93           H  
ATOM    937  HA  GLN A  62     -12.905   1.165  -5.209  1.00  0.46           H  
ATOM    938  HB2 GLN A  62     -13.929   4.005  -5.134  1.00  0.89           H  
ATOM    939  HB3 GLN A  62     -13.018   3.285  -6.454  1.00  0.82           H  
ATOM    940  HG2 GLN A  62     -14.862   2.336  -7.306  1.00  1.46           H  
ATOM    941  HG3 GLN A  62     -15.297   1.639  -5.748  1.00  0.89           H  
ATOM    942 HE21 GLN A  62     -16.928   2.989  -7.838  1.00  2.05           H  
ATOM    943 HE22 GLN A  62     -17.761   4.264  -7.021  1.00  2.16           H  
ATOM    944  N   GLY A  63     -11.755   3.066  -2.898  1.00  0.37           N  
ATOM    945  CA  GLY A  63     -10.552   3.620  -2.292  1.00  0.34           C  
ATOM    946  C   GLY A  63      -9.420   2.598  -2.243  1.00  0.27           C  
ATOM    947  O   GLY A  63      -8.256   2.950  -2.431  1.00  0.29           O  
ATOM    948  H   GLY A  63     -12.573   3.017  -2.364  1.00  0.42           H  
ATOM    949  HA2 GLY A  63     -10.229   4.475  -2.868  1.00  0.40           H  
ATOM    950  HA3 GLY A  63     -10.780   3.938  -1.286  1.00  0.36           H  
ATOM    951  N   VAL A  64      -9.753   1.335  -1.976  1.00  0.24           N  
ATOM    952  CA  VAL A  64      -8.735   0.291  -1.893  1.00  0.21           C  
ATOM    953  C   VAL A  64      -8.189  -0.058  -3.276  1.00  0.24           C  
ATOM    954  O   VAL A  64      -6.977  -0.162  -3.461  1.00  0.28           O  
ATOM    955  CB  VAL A  64      -9.284  -0.958  -1.177  1.00  0.24           C  
ATOM    956  CG1 VAL A  64     -10.071  -1.877  -2.112  1.00  0.30           C  
ATOM    957  CG2 VAL A  64      -8.138  -1.725  -0.528  1.00  0.26           C  
ATOM    958  H   VAL A  64     -10.695   1.108  -1.823  1.00  0.26           H  
ATOM    959  HA  VAL A  64      -7.916   0.678  -1.304  1.00  0.19           H  
ATOM    960  HB  VAL A  64      -9.957  -0.633  -0.394  1.00  0.24           H  
ATOM    961 HG11 VAL A  64      -9.472  -2.104  -2.982  1.00  1.05           H  
ATOM    962 HG12 VAL A  64     -10.308  -2.795  -1.592  1.00  1.07           H  
ATOM    963 HG13 VAL A  64     -10.984  -1.388  -2.418  1.00  1.02           H  
ATOM    964 HG21 VAL A  64      -7.261  -1.662  -1.157  1.00  1.04           H  
ATOM    965 HG22 VAL A  64      -7.920  -1.296   0.438  1.00  1.03           H  
ATOM    966 HG23 VAL A  64      -8.420  -2.760  -0.408  1.00  1.03           H  
ATOM    967  N   GLN A  65      -9.082  -0.245  -4.242  1.00  0.25           N  
ATOM    968  CA  GLN A  65      -8.674  -0.588  -5.599  1.00  0.30           C  
ATOM    969  C   GLN A  65      -8.030   0.612  -6.284  1.00  0.30           C  
ATOM    970  O   GLN A  65      -7.159   0.456  -7.142  1.00  0.34           O  
ATOM    971  CB  GLN A  65      -9.877  -1.075  -6.406  1.00  0.37           C  
ATOM    972  CG  GLN A  65     -10.896   0.036  -6.635  1.00  0.42           C  
ATOM    973  CD  GLN A  65     -11.095   0.277  -8.126  1.00  0.78           C  
ATOM    974  OE1 GLN A  65     -10.750  -0.566  -8.954  1.00  1.56           O  
ATOM    975  NE2 GLN A  65     -11.654   1.432  -8.468  1.00  0.82           N  
ATOM    976  H   GLN A  65     -10.036  -0.152  -4.035  1.00  0.26           H  
ATOM    977  HA  GLN A  65      -7.948  -1.385  -5.548  1.00  0.32           H  
ATOM    978  HB2 GLN A  65      -9.534  -1.441  -7.362  1.00  0.45           H  
ATOM    979  HB3 GLN A  65     -10.352  -1.882  -5.870  1.00  0.39           H  
ATOM    980  HG2 GLN A  65     -11.840  -0.249  -6.191  1.00  1.02           H  
ATOM    981  HG3 GLN A  65     -10.545   0.940  -6.170  1.00  0.79           H  
ATOM    982 HE21 GLN A  65     -11.904   2.056  -7.755  1.00  1.18           H  
ATOM    983 HE22 GLN A  65     -11.794   1.613  -9.421  1.00  1.01           H  
ATOM    984  N   GLN A  66      -8.453   1.810  -5.894  1.00  0.29           N  
ATOM    985  CA  GLN A  66      -7.913   3.037  -6.465  1.00  0.31           C  
ATOM    986  C   GLN A  66      -6.537   3.327  -5.882  1.00  0.29           C  
ATOM    987  O   GLN A  66      -5.559   3.467  -6.615  1.00  0.36           O  
ATOM    988  CB  GLN A  66      -8.852   4.205  -6.184  1.00  0.35           C  
ATOM    989  CG  GLN A  66      -8.455   5.448  -6.974  1.00  0.79           C  
ATOM    990  CD  GLN A  66      -9.662   6.019  -7.706  1.00  1.10           C  
ATOM    991  OE1 GLN A  66     -10.091   7.141  -7.438  1.00  2.03           O  
ATOM    992  NE2 GLN A  66     -10.214   5.242  -8.632  1.00  1.31           N  
ATOM    993  H   GLN A  66      -9.143   1.868  -5.200  1.00  0.28           H  
ATOM    994  HA  GLN A  66      -7.820   2.913  -7.534  1.00  0.36           H  
ATOM    995  HB2 GLN A  66      -9.858   3.922  -6.457  1.00  0.65           H  
ATOM    996  HB3 GLN A  66      -8.825   4.434  -5.129  1.00  0.62           H  
ATOM    997  HG2 GLN A  66      -8.064   6.192  -6.297  1.00  1.47           H  
ATOM    998  HG3 GLN A  66      -7.693   5.186  -7.694  1.00  1.46           H  
ATOM    999 HE21 GLN A  66      -9.818   4.360  -8.792  1.00  1.49           H  
ATOM   1000 HE22 GLN A  66     -10.993   5.585  -9.118  1.00  1.86           H  
ATOM   1001  N   ALA A  67      -6.468   3.412  -4.557  1.00  0.26           N  
ATOM   1002  CA  ALA A  67      -5.210   3.680  -3.874  1.00  0.27           C  
ATOM   1003  C   ALA A  67      -4.196   2.589  -4.197  1.00  0.26           C  
ATOM   1004  O   ALA A  67      -2.989   2.830  -4.196  1.00  0.30           O  
ATOM   1005  CB  ALA A  67      -5.435   3.751  -2.367  1.00  0.29           C  
ATOM   1006  H   ALA A  67      -7.284   3.287  -4.028  1.00  0.30           H  
ATOM   1007  HA  ALA A  67      -4.822   4.628  -4.215  1.00  0.30           H  
ATOM   1008  HB1 ALA A  67      -6.326   4.327  -2.163  1.00  1.02           H  
ATOM   1009  HB2 ALA A  67      -5.555   2.752  -1.973  1.00  1.09           H  
ATOM   1010  HB3 ALA A  67      -4.586   4.224  -1.898  1.00  1.00           H  
ATOM   1011  N   LYS A  68      -4.696   1.390  -4.481  1.00  0.25           N  
ATOM   1012  CA  LYS A  68      -3.835   0.262  -4.814  1.00  0.28           C  
ATOM   1013  C   LYS A  68      -3.158   0.500  -6.156  1.00  0.31           C  
ATOM   1014  O   LYS A  68      -1.941   0.364  -6.283  1.00  0.44           O  
ATOM   1015  CB  LYS A  68      -4.650  -1.025  -4.865  1.00  0.32           C  
ATOM   1016  CG  LYS A  68      -3.777  -2.221  -5.226  1.00  0.37           C  
ATOM   1017  CD  LYS A  68      -4.162  -2.813  -6.579  1.00  0.43           C  
ATOM   1018  CE  LYS A  68      -3.004  -3.587  -7.204  1.00  0.57           C  
ATOM   1019  NZ  LYS A  68      -3.384  -4.157  -8.526  1.00  0.88           N  
ATOM   1020  H   LYS A  68      -5.669   1.263  -4.470  1.00  0.26           H  
ATOM   1021  HA  LYS A  68      -3.076   0.161  -4.052  1.00  0.29           H  
ATOM   1022  HB2 LYS A  68      -5.100  -1.197  -3.897  1.00  0.82           H  
ATOM   1023  HB3 LYS A  68      -5.429  -0.922  -5.604  1.00  0.84           H  
ATOM   1024  HG2 LYS A  68      -2.745  -1.906  -5.259  1.00  0.79           H  
ATOM   1025  HG3 LYS A  68      -3.891  -2.977  -4.466  1.00  1.10           H  
ATOM   1026  HD2 LYS A  68      -5.001  -3.480  -6.447  1.00  1.05           H  
ATOM   1027  HD3 LYS A  68      -4.449  -2.013  -7.245  1.00  0.96           H  
ATOM   1028  HE2 LYS A  68      -2.165  -2.922  -7.336  1.00  0.65           H  
ATOM   1029  HE3 LYS A  68      -2.717  -4.390  -6.540  1.00  0.68           H  
ATOM   1030  HZ1 LYS A  68      -3.933  -3.457  -9.063  1.00  1.40           H  
ATOM   1031  HZ2 LYS A  68      -2.523  -4.404  -9.058  1.00  1.36           H  
ATOM   1032  HZ3 LYS A  68      -3.961  -5.011  -8.384  1.00  1.34           H  
ATOM   1033  N   ARG A  69      -3.955   0.862  -7.157  1.00  0.36           N  
ATOM   1034  CA  ARG A  69      -3.436   1.128  -8.493  1.00  0.43           C  
ATOM   1035  C   ARG A  69      -2.667   2.443  -8.512  1.00  0.42           C  
ATOM   1036  O   ARG A  69      -1.770   2.639  -9.333  1.00  0.46           O  
ATOM   1037  CB  ARG A  69      -4.583   1.183  -9.497  1.00  0.50           C  
ATOM   1038  CG  ARG A  69      -4.320   0.285 -10.701  1.00  1.02           C  
ATOM   1039  CD  ARG A  69      -4.994   0.823 -11.961  1.00  1.36           C  
ATOM   1040  NE  ARG A  69      -5.167  -0.244 -12.939  1.00  1.81           N  
ATOM   1041  CZ  ARG A  69      -6.277  -0.974 -12.988  1.00  2.35           C  
ATOM   1042  NH1 ARG A  69      -7.459  -0.381 -13.076  1.00  2.76           N  
ATOM   1043  NH2 ARG A  69      -6.205  -2.297 -12.948  1.00  2.98           N  
ATOM   1044  H   ARG A  69      -4.916   0.956  -6.990  1.00  0.45           H  
ATOM   1045  HA  ARG A  69      -2.766   0.328  -8.773  1.00  0.45           H  
ATOM   1046  HB2 ARG A  69      -5.493   0.863  -9.011  1.00  0.79           H  
ATOM   1047  HB3 ARG A  69      -4.705   2.199  -9.837  1.00  1.14           H  
ATOM   1048  HG2 ARG A  69      -3.255   0.224 -10.870  1.00  1.53           H  
ATOM   1049  HG3 ARG A  69      -4.702  -0.702 -10.493  1.00  1.58           H  
ATOM   1050  HD2 ARG A  69      -5.961   1.229 -11.704  1.00  1.73           H  
ATOM   1051  HD3 ARG A  69      -4.382   1.606 -12.387  1.00  1.80           H  
ATOM   1052  HE  ARG A  69      -4.447  -0.430 -13.578  1.00  2.24           H  
ATOM   1053 HH11 ARG A  69      -7.517   0.617 -13.106  1.00  2.74           H  
ATOM   1054 HH12 ARG A  69      -8.293  -0.931 -13.112  1.00  3.36           H  
ATOM   1055 HH21 ARG A  69      -5.314  -2.749 -12.882  1.00  3.07           H  
ATOM   1056 HH22 ARG A  69      -7.041  -2.845 -12.983  1.00  3.58           H  
ATOM   1057  N   GLU A  70      -3.024   3.344  -7.600  1.00  0.40           N  
ATOM   1058  CA  GLU A  70      -2.371   4.645  -7.509  1.00  0.43           C  
ATOM   1059  C   GLU A  70      -0.933   4.491  -7.029  1.00  0.44           C  
ATOM   1060  O   GLU A  70      -0.001   4.995  -7.656  1.00  0.56           O  
ATOM   1061  CB  GLU A  70      -3.143   5.545  -6.548  1.00  0.44           C  
ATOM   1062  CG  GLU A  70      -3.339   6.946  -7.122  1.00  0.59           C  
ATOM   1063  CD  GLU A  70      -4.635   7.014  -7.919  1.00  0.82           C  
ATOM   1064  OE1 GLU A  70      -5.689   6.623  -7.375  1.00  1.50           O  
ATOM   1065  OE2 GLU A  70      -4.594   7.458  -9.085  1.00  1.38           O  
ATOM   1066  H   GLU A  70      -3.745   3.128  -6.975  1.00  0.41           H  
ATOM   1067  HA  GLU A  70      -2.366   5.103  -8.486  1.00  0.48           H  
ATOM   1068  HB2 GLU A  70      -4.110   5.105  -6.354  1.00  0.91           H  
ATOM   1069  HB3 GLU A  70      -2.597   5.619  -5.619  1.00  1.06           H  
ATOM   1070  HG2 GLU A  70      -3.380   7.660  -6.313  1.00  0.68           H  
ATOM   1071  HG3 GLU A  70      -2.509   7.185  -7.770  1.00  0.69           H  
ATOM   1072  N   LEU A  71      -0.759   3.794  -5.911  1.00  0.40           N  
ATOM   1073  CA  LEU A  71       0.566   3.574  -5.342  1.00  0.47           C  
ATOM   1074  C   LEU A  71       1.446   2.797  -6.313  1.00  0.52           C  
ATOM   1075  O   LEU A  71       2.597   3.163  -6.552  1.00  0.60           O  
ATOM   1076  CB  LEU A  71       0.450   2.809  -4.028  1.00  0.51           C  
ATOM   1077  CG  LEU A  71      -0.078   3.695  -2.904  1.00  0.78           C  
ATOM   1078  CD1 LEU A  71      -1.039   2.918  -2.009  1.00  1.08           C  
ATOM   1079  CD2 LEU A  71       1.075   4.270  -2.086  1.00  1.15           C  
ATOM   1080  H   LEU A  71      -1.543   3.419  -5.456  1.00  0.41           H  
ATOM   1081  HA  LEU A  71       1.023   4.532  -5.146  1.00  0.51           H  
ATOM   1082  HB2 LEU A  71      -0.223   1.975  -4.164  1.00  1.03           H  
ATOM   1083  HB3 LEU A  71       1.424   2.434  -3.752  1.00  1.09           H  
ATOM   1084  HG  LEU A  71      -0.620   4.517  -3.348  1.00  1.08           H  
ATOM   1085 HD11 LEU A  71      -1.378   2.033  -2.527  1.00  1.60           H  
ATOM   1086 HD12 LEU A  71      -0.532   2.630  -1.100  1.00  1.52           H  
ATOM   1087 HD13 LEU A  71      -1.888   3.539  -1.766  1.00  1.61           H  
ATOM   1088 HD21 LEU A  71       1.997   4.157  -2.636  1.00  1.68           H  
ATOM   1089 HD22 LEU A  71       0.894   5.319  -1.898  1.00  1.58           H  
ATOM   1090 HD23 LEU A  71       1.148   3.742  -1.148  1.00  1.66           H  
ATOM   1091  N   LEU A  72       0.900   1.721  -6.867  1.00  0.52           N  
ATOM   1092  CA  LEU A  72       1.636   0.885  -7.809  1.00  0.63           C  
ATOM   1093  C   LEU A  72       2.029   1.681  -9.048  1.00  0.67           C  
ATOM   1094  O   LEU A  72       3.079   1.439  -9.644  1.00  0.83           O  
ATOM   1095  CB  LEU A  72       0.785  -0.315  -8.216  1.00  0.66           C  
ATOM   1096  CG  LEU A  72       1.647  -1.490  -8.673  1.00  0.88           C  
ATOM   1097  CD1 LEU A  72       0.793  -2.736  -8.886  1.00  1.04           C  
ATOM   1098  CD2 LEU A  72       2.410  -1.137  -9.946  1.00  1.99           C  
ATOM   1099  H   LEU A  72      -0.020   1.479  -6.632  1.00  0.49           H  
ATOM   1100  HA  LEU A  72       2.533   0.525  -7.327  1.00  0.70           H  
ATOM   1101  HB2 LEU A  72       0.187  -0.626  -7.372  1.00  1.01           H  
ATOM   1102  HB3 LEU A  72       0.129  -0.024  -9.023  1.00  0.77           H  
ATOM   1103  HG  LEU A  72       2.367  -1.703  -7.896  1.00  1.12           H  
ATOM   1104 HD11 LEU A  72      -0.252  -2.463  -8.876  1.00  1.62           H  
ATOM   1105 HD12 LEU A  72       1.040  -3.184  -9.837  1.00  1.62           H  
ATOM   1106 HD13 LEU A  72       0.987  -3.445  -8.093  1.00  1.51           H  
ATOM   1107 HD21 LEU A  72       1.872  -0.373 -10.488  1.00  2.46           H  
ATOM   1108 HD22 LEU A  72       3.392  -0.770  -9.688  1.00  2.50           H  
ATOM   1109 HD23 LEU A  72       2.506  -2.016 -10.565  1.00  2.56           H  
ATOM   1110  N   GLU A  73       1.178   2.625  -9.436  1.00  0.64           N  
ATOM   1111  CA  GLU A  73       1.436   3.450 -10.611  1.00  0.74           C  
ATOM   1112  C   GLU A  73       2.239   4.691 -10.240  1.00  0.71           C  
ATOM   1113  O   GLU A  73       3.458   4.726 -10.407  1.00  0.88           O  
ATOM   1114  CB  GLU A  73       0.116   3.863 -11.257  1.00  0.82           C  
ATOM   1115  CG  GLU A  73      -0.499   2.722 -12.063  1.00  1.00           C  
ATOM   1116  CD  GLU A  73      -1.472   3.273 -13.097  1.00  1.41           C  
ATOM   1117  OE1 GLU A  73      -1.260   4.411 -13.568  1.00  2.05           O  
ATOM   1118  OE2 GLU A  73      -2.446   2.566 -13.434  1.00  2.01           O  
ATOM   1119  H   GLU A  73       0.356   2.766  -8.922  1.00  0.61           H  
ATOM   1120  HA  GLU A  73       2.003   2.871 -11.324  1.00  0.89           H  
ATOM   1121  HB2 GLU A  73      -0.577   4.161 -10.484  1.00  1.05           H  
ATOM   1122  HB3 GLU A  73       0.294   4.702 -11.914  1.00  1.33           H  
ATOM   1123  HG2 GLU A  73       0.287   2.177 -12.566  1.00  1.30           H  
ATOM   1124  HG3 GLU A  73      -1.025   2.057 -11.397  1.00  1.40           H  
ATOM   1125  N   LEU A  74       1.547   5.713  -9.743  1.00  0.64           N  
ATOM   1126  CA  LEU A  74       2.196   6.962  -9.358  1.00  0.71           C  
ATOM   1127  C   LEU A  74       3.112   6.752  -8.159  1.00  0.82           C  
ATOM   1128  O   LEU A  74       4.193   7.337  -8.085  1.00  1.13           O  
ATOM   1129  CB  LEU A  74       1.143   8.018  -9.029  1.00  0.85           C  
ATOM   1130  CG  LEU A  74       0.052   8.089 -10.097  1.00  0.99           C  
ATOM   1131  CD1 LEU A  74      -0.901   9.246  -9.816  1.00  1.19           C  
ATOM   1132  CD2 LEU A  74       0.663   8.221 -11.491  1.00  1.32           C  
ATOM   1133  H   LEU A  74       0.577   5.625  -9.639  1.00  0.67           H  
ATOM   1134  HA  LEU A  74       2.789   7.314 -10.190  1.00  0.77           H  
ATOM   1135  HB2 LEU A  74       0.688   7.776  -8.079  1.00  0.88           H  
ATOM   1136  HB3 LEU A  74       1.625   8.981  -8.953  1.00  1.01           H  
ATOM   1137  HG  LEU A  74      -0.514   7.171 -10.063  1.00  1.19           H  
ATOM   1138 HD11 LEU A  74      -1.268   9.173  -8.803  1.00  1.71           H  
ATOM   1139 HD12 LEU A  74      -0.379  10.183  -9.943  1.00  1.56           H  
ATOM   1140 HD13 LEU A  74      -1.734   9.203 -10.504  1.00  1.64           H  
ATOM   1141 HD21 LEU A  74       1.572   8.799 -11.433  1.00  1.62           H  
ATOM   1142 HD22 LEU A  74       0.885   7.238 -11.880  1.00  1.82           H  
ATOM   1143 HD23 LEU A  74      -0.038   8.717 -12.146  1.00  1.79           H  
ATOM   1144  N   ALA A  75       2.678   5.917  -7.220  1.00  0.78           N  
ATOM   1145  CA  ALA A  75       3.466   5.637  -6.026  1.00  0.99           C  
ATOM   1146  C   ALA A  75       3.775   6.928  -5.276  1.00  1.70           C  
ATOM   1147  O   ALA A  75       4.839   7.066  -4.673  1.00  2.16           O  
ATOM   1148  CB  ALA A  75       4.765   4.936  -6.410  1.00  1.14           C  
ATOM   1149  H   ALA A  75       1.808   5.481  -7.335  1.00  0.77           H  
ATOM   1150  HA  ALA A  75       2.898   4.986  -5.378  1.00  1.12           H  
ATOM   1151  HB1 ALA A  75       4.545   4.095  -7.050  1.00  1.69           H  
ATOM   1152  HB2 ALA A  75       5.406   5.630  -6.936  1.00  1.69           H  
ATOM   1153  HB3 ALA A  75       5.265   4.590  -5.518  1.00  1.46           H  
ATOM   1154  N   SER A  76       2.839   7.870  -5.320  1.00  2.17           N  
ATOM   1155  CA  SER A  76       3.010   9.153  -4.646  1.00  3.01           C  
ATOM   1156  C   SER A  76       4.178   9.922  -5.249  1.00  3.57           C  
ATOM   1157  O   SER A  76       4.601  10.931  -4.646  1.00  4.23           O  
ATOM   1158  CB  SER A  76       3.249   8.934  -3.156  1.00  3.63           C  
ATOM   1159  OG  SER A  76       3.027  10.140  -2.438  1.00  4.36           O  
ATOM   1160  OXT SER A  76       4.669   9.513  -6.322  1.00  3.89           O  
ATOM   1161  H   SER A  76       2.013   7.698  -5.819  1.00  2.17           H  
ATOM   1162  HA  SER A  76       2.108   9.735  -4.772  1.00  3.39           H  
ATOM   1163  HB2 SER A  76       2.572   8.179  -2.792  1.00  3.85           H  
ATOM   1164  HB3 SER A  76       4.266   8.598  -3.006  1.00  3.88           H  
ATOM   1165  HG  SER A  76       2.154  10.483  -2.647  1.00  4.76           H  
TER    1166      SER A  76                                                      
ENDMDL                                                                          
MASTER      787    0    0    3    3    0    0    646600   40    0    6          
END                                                                             
