# Supplementary material for: Assessment of Two Restraint Potentials for Coarse-Grained Chemical-Cross-Link-Assisted Modeling of Protein Structures
Source: J Chem Inf Model. 2024 Feb 12;64(4):1377–93. doi: 10.1021/acs.jcim.3c01890 (PMC10900291; doi:10.1021/acs.jcim.3c01890)
Supplement: Supplementary file 2 — ci3c01890_si_002.zip [file ci3c01890_si_002.zip › Machine_readable/Inputs/SYNTHETIC-SHORT/1BF0/1bf0.pdb]

MODEL        1                                                                  
ATOM      1  N   TRP A   1      12.435 -13.105   2.996  1.00  0.00           N  
ATOM      2  CA  TRP A   1      12.043 -11.927   2.275  1.00  0.00           C  
ATOM      3  C   TRP A   1      13.227 -10.973   2.229  1.00  0.00           C  
ATOM      4  O   TRP A   1      13.992 -10.833   3.182  1.00  0.00           O  
ATOM      5  CB  TRP A   1      10.788 -11.229   2.916  1.00  0.00           C  
ATOM      6  CG  TRP A   1      10.333  -9.913   2.297  1.00  0.00           C  
ATOM      7  CD1 TRP A   1       9.546  -9.672   1.208  1.00  0.00           C  
ATOM      8  CD2 TRP A   1      10.768  -8.628   2.770  1.00  0.00           C  
ATOM      9  NE1 TRP A   1       9.446  -8.339   0.977  1.00  0.00           N  
ATOM     10  CE2 TRP A   1      10.216  -7.671   1.903  1.00  0.00           C  
ATOM     11  CE3 TRP A   1      11.578  -8.254   3.841  1.00  0.00           C  
ATOM     12  CZ2 TRP A   1      10.465  -6.321   2.091  1.00  0.00           C  
ATOM     13  CZ3 TRP A   1      11.793  -6.886   4.056  1.00  0.00           C  
ATOM     14  CH2 TRP A   1      11.236  -5.930   3.192  1.00  0.00           C  
ATOM     15  H   TRP A   1      13.297 -13.033   3.501  1.00  0.00           H  
ATOM     16  HA  TRP A   1      11.816 -12.233   1.264  1.00  0.00           H  
ATOM     17  HB2 TRP A   1       9.884 -11.878   2.888  1.00  0.00           H  
ATOM     18  HB3 TRP A   1      10.988 -11.056   3.996  1.00  0.00           H  
ATOM     19  HD1 TRP A   1       9.076 -10.384   0.562  1.00  0.00           H  
ATOM     20  HE1 TRP A   1       8.890  -7.959   0.267  1.00  0.00           H  
ATOM     21  HE3 TRP A   1      12.022  -8.973   4.508  1.00  0.00           H  
ATOM     22  HZ2 TRP A   1      10.018  -5.572   1.466  1.00  0.00           H  
ATOM     23  HZ3 TRP A   1      12.382  -6.570   4.903  1.00  0.00           H  
ATOM     24  HH2 TRP A   1      11.340  -4.876   3.400  1.00  0.00           H  
ATOM     25  N   GLN A   2      13.334 -10.237   1.105  1.00  0.00           N  
ATOM     26  CA  GLN A   2      14.212  -9.128   0.824  1.00  0.00           C  
ATOM     27  C   GLN A   2      13.263  -8.296  -0.024  1.00  0.00           C  
ATOM     28  O   GLN A   2      12.413  -8.931  -0.656  1.00  0.00           O  
ATOM     29  CB  GLN A   2      15.468  -9.555   0.021  1.00  0.00           C  
ATOM     30  CG  GLN A   2      16.524 -10.359   0.823  1.00  0.00           C  
ATOM     31  CD  GLN A   2      17.104  -9.568   1.994  1.00  0.00           C  
ATOM     32  OE1 GLN A   2      18.141  -8.927   1.888  1.00  0.00           O  
ATOM     33  NE2 GLN A   2      16.458  -9.607   3.176  1.00  0.00           N  
ATOM     34  H   GLN A   2      12.690 -10.344   0.340  1.00  0.00           H  
ATOM     35  HA  GLN A   2      14.462  -8.576   1.724  1.00  0.00           H  
ATOM     36  HB2 GLN A   2      15.149 -10.187  -0.837  1.00  0.00           H  
ATOM     37  HB3 GLN A   2      15.962  -8.657  -0.399  1.00  0.00           H  
ATOM     38  HG2 GLN A   2      16.094 -11.312   1.199  1.00  0.00           H  
ATOM     39  HG3 GLN A   2      17.376 -10.607   0.157  1.00  0.00           H  
ATOM     40 HE21 GLN A   2      15.558 -10.069   3.246  1.00  0.00           H  
ATOM     41 HE22 GLN A   2      16.864  -9.116   3.941  1.00  0.00           H  
ATOM     42  N   PRO A   3      13.293  -6.950  -0.091  1.00  0.00           N  
ATOM     43  CA  PRO A   3      12.255  -6.147  -0.738  1.00  0.00           C  
ATOM     44  C   PRO A   3      12.242  -6.229  -2.295  1.00  0.00           C  
ATOM     45  O   PRO A   3      13.290  -5.995  -2.896  1.00  0.00           O  
ATOM     46  CB  PRO A   3      12.472  -4.712  -0.206  1.00  0.00           C  
ATOM     47  CG  PRO A   3      13.923  -4.700   0.313  1.00  0.00           C  
ATOM     48  CD  PRO A   3      14.204  -6.146   0.708  1.00  0.00           C  
ATOM     49  HA  PRO A   3      11.332  -6.515  -0.315  1.00  0.00           H  
ATOM     50  HB2 PRO A   3      12.308  -3.895  -0.947  1.00  0.00           H  
ATOM     51  HB3 PRO A   3      11.730  -4.574   0.624  1.00  0.00           H  
ATOM     52  HG2 PRO A   3      14.610  -4.453  -0.525  1.00  0.00           H  
ATOM     53  HG3 PRO A   3      14.106  -4.020   1.171  1.00  0.00           H  
ATOM     54  HD2 PRO A   3      15.264  -6.408   0.492  1.00  0.00           H  
ATOM     55  HD3 PRO A   3      13.977  -6.282   1.791  1.00  0.00           H  
ATOM     56  N   PRO A   4      11.107  -6.624  -2.921  1.00  0.00           N  
ATOM     57  CA  PRO A   4      10.904  -6.804  -4.365  1.00  0.00           C  
ATOM     58  C   PRO A   4      10.363  -5.503  -4.993  1.00  0.00           C  
ATOM     59  O   PRO A   4      11.099  -4.518  -4.991  1.00  0.00           O  
ATOM     60  CB  PRO A   4       9.883  -7.958  -4.381  1.00  0.00           C  
ATOM     61  CG  PRO A   4       9.026  -7.668  -3.171  1.00  0.00           C  
ATOM     62  CD  PRO A   4       9.965  -7.100  -2.160  1.00  0.00           C  
ATOM     63  HA  PRO A   4      11.817  -7.074  -4.867  1.00  0.00           H  
ATOM     64  HB2 PRO A   4       9.307  -8.099  -5.313  1.00  0.00           H  
ATOM     65  HB3 PRO A   4      10.362  -8.930  -4.147  1.00  0.00           H  
ATOM     66  HG2 PRO A   4       8.339  -6.841  -3.434  1.00  0.00           H  
ATOM     67  HG3 PRO A   4       8.518  -8.565  -2.769  1.00  0.00           H  
ATOM     68  HD2 PRO A   4       9.481  -6.282  -1.573  1.00  0.00           H  
ATOM     69  HD3 PRO A   4      10.286  -7.931  -1.490  1.00  0.00           H  
ATOM     70  N   TRP A   5       9.092  -5.452  -5.528  1.00  0.00           N  
ATOM     71  CA  TRP A   5       8.427  -4.280  -6.098  1.00  0.00           C  
ATOM     72  C   TRP A   5       7.717  -3.401  -5.080  1.00  0.00           C  
ATOM     73  O   TRP A   5       8.133  -2.272  -4.826  1.00  0.00           O  
ATOM     74  CB  TRP A   5       7.384  -4.540  -7.256  1.00  0.00           C  
ATOM     75  CG  TRP A   5       6.443  -5.740  -7.335  1.00  0.00           C  
ATOM     76  CD1 TRP A   5       6.678  -6.988  -7.836  1.00  0.00           C  
ATOM     77  CD2 TRP A   5       5.014  -5.591  -7.332  1.00  0.00           C  
ATOM     78  NE1 TRP A   5       5.477  -7.650  -8.064  1.00  0.00           N  
ATOM     79  CE2 TRP A   5       4.452  -6.780  -7.835  1.00  0.00           C  
ATOM     80  CE3 TRP A   5       4.202  -4.552  -6.934  1.00  0.00           C  
ATOM     81  CZ2 TRP A   5       3.071  -6.930  -7.951  1.00  0.00           C  
ATOM     82  CZ3 TRP A   5       2.837  -4.659  -7.093  1.00  0.00           C  
ATOM     83  CH2 TRP A   5       2.259  -5.841  -7.592  1.00  0.00           C  
ATOM     84  H   TRP A   5       8.529  -6.265  -5.529  1.00  0.00           H  
ATOM     85  HA  TRP A   5       9.197  -3.661  -6.539  1.00  0.00           H  
ATOM     86  HB2 TRP A   5       6.771  -3.641  -7.438  1.00  0.00           H  
ATOM     87  HB3 TRP A   5       7.914  -4.583  -8.201  1.00  0.00           H  
ATOM     88  HD1 TRP A   5       7.658  -7.308  -8.158  1.00  0.00           H  
ATOM     89  HE1 TRP A   5       5.323  -8.608  -8.021  1.00  0.00           H  
ATOM     90  HE3 TRP A   5       4.520  -3.804  -6.254  1.00  0.00           H  
ATOM     91  HZ2 TRP A   5       2.612  -7.864  -8.236  1.00  0.00           H  
ATOM     92  HZ3 TRP A   5       2.309  -3.807  -6.705  1.00  0.00           H  
ATOM     93  HH2 TRP A   5       1.191  -5.963  -7.639  1.00  0.00           H  
ATOM     94  N   TYR A   6       6.588  -3.922  -4.518  1.00  0.00           N  
ATOM     95  CA  TYR A   6       5.539  -3.350  -3.650  1.00  0.00           C  
ATOM     96  C   TYR A   6       5.922  -2.252  -2.690  1.00  0.00           C  
ATOM     97  O   TYR A   6       5.350  -1.167  -2.681  1.00  0.00           O  
ATOM     98  CB  TYR A   6       4.805  -4.493  -2.863  1.00  0.00           C  
ATOM     99  CG  TYR A   6       4.947  -5.858  -3.499  1.00  0.00           C  
ATOM    100  CD1 TYR A   6       4.067  -6.348  -4.469  1.00  0.00           C  
ATOM    101  CD2 TYR A   6       5.901  -6.740  -2.980  1.00  0.00           C  
ATOM    102  CE1 TYR A   6       4.110  -7.683  -4.902  1.00  0.00           C  
ATOM    103  CE2 TYR A   6       5.936  -8.097  -3.396  1.00  0.00           C  
ATOM    104  CZ  TYR A   6       5.070  -8.539  -4.384  1.00  0.00           C  
ATOM    105  OH  TYR A   6       5.147  -9.868  -4.827  1.00  0.00           O  
ATOM    106  H   TYR A   6       6.359  -4.854  -4.787  1.00  0.00           H  
ATOM    107  HA  TYR A   6       4.790  -2.858  -4.256  1.00  0.00           H  
ATOM    108  HB2 TYR A   6       5.191  -4.636  -1.823  1.00  0.00           H  
ATOM    109  HB3 TYR A   6       3.719  -4.258  -2.776  1.00  0.00           H  
ATOM    110  HD1 TYR A   6       3.270  -5.719  -4.825  1.00  0.00           H  
ATOM    111  HD2 TYR A   6       6.544  -6.324  -2.205  1.00  0.00           H  
ATOM    112  HE1 TYR A   6       3.396  -8.060  -5.617  1.00  0.00           H  
ATOM    113  HE2 TYR A   6       6.598  -8.853  -2.991  1.00  0.00           H  
ATOM    114  HH  TYR A   6       4.374 -10.043  -5.367  1.00  0.00           H  
ATOM    115  N   CYS A   7       6.971  -2.503  -1.878  1.00  0.00           N  
ATOM    116  CA  CYS A   7       7.508  -1.647  -0.835  1.00  0.00           C  
ATOM    117  C   CYS A   7       7.972  -0.277  -1.314  1.00  0.00           C  
ATOM    118  O   CYS A   7       7.713   0.737  -0.680  1.00  0.00           O  
ATOM    119  CB  CYS A   7       8.642  -2.370  -0.048  1.00  0.00           C  
ATOM    120  SG  CYS A   7       8.281  -4.148   0.046  1.00  0.00           S  
ATOM    121  H   CYS A   7       7.408  -3.404  -1.890  1.00  0.00           H  
ATOM    122  HA  CYS A   7       6.677  -1.533  -0.157  1.00  0.00           H  
ATOM    123  HB2 CYS A   7       9.621  -2.266  -0.554  1.00  0.00           H  
ATOM    124  HB3 CYS A   7       8.790  -1.928   0.963  1.00  0.00           H  
ATOM    125  N   LYS A   8       8.626  -0.261  -2.505  1.00  0.00           N  
ATOM    126  CA  LYS A   8       9.118   0.919  -3.189  1.00  0.00           C  
ATOM    127  C   LYS A   8       8.141   1.385  -4.288  1.00  0.00           C  
ATOM    128  O   LYS A   8       8.513   2.159  -5.168  1.00  0.00           O  
ATOM    129  CB  LYS A   8      10.478   0.574  -3.868  1.00  0.00           C  
ATOM    130  CG  LYS A   8      11.582   0.207  -2.866  1.00  0.00           C  
ATOM    131  CD  LYS A   8      12.826  -0.406  -3.525  1.00  0.00           C  
ATOM    132  CE  LYS A   8      13.691   0.586  -4.330  1.00  0.00           C  
ATOM    133  NZ  LYS A   8      14.244   1.661  -3.468  1.00  0.00           N  
ATOM    134  H   LYS A   8       8.792  -1.120  -2.999  1.00  0.00           H  
ATOM    135  HA  LYS A   8       9.304   1.713  -2.465  1.00  0.00           H  
ATOM    136  HB2 LYS A   8      10.340  -0.293  -4.556  1.00  0.00           H  
ATOM    137  HB3 LYS A   8      10.860   1.429  -4.472  1.00  0.00           H  
ATOM    138  HG2 LYS A   8      11.867   1.104  -2.270  1.00  0.00           H  
ATOM    139  HG3 LYS A   8      11.195  -0.551  -2.151  1.00  0.00           H  
ATOM    140  HD2 LYS A   8      13.455  -0.856  -2.725  1.00  0.00           H  
ATOM    141  HD3 LYS A   8      12.493  -1.238  -4.190  1.00  0.00           H  
ATOM    142  HE2 LYS A   8      14.555   0.057  -4.787  1.00  0.00           H  
ATOM    143  HE3 LYS A   8      13.104   1.074  -5.136  1.00  0.00           H  
ATOM    144  HZ1 LYS A   8      14.827   1.238  -2.718  1.00  0.00           H  
ATOM    145  HZ2 LYS A   8      14.827   2.302  -4.043  1.00  0.00           H  
ATOM    146  HZ3 LYS A   8      13.462   2.195  -3.038  1.00  0.00           H  
ATOM    147  N   GLU A   9       6.862   0.913  -4.315  1.00  0.00           N  
ATOM    148  CA  GLU A   9       5.908   1.188  -5.388  1.00  0.00           C  
ATOM    149  C   GLU A   9       5.066   2.432  -5.062  1.00  0.00           C  
ATOM    150  O   GLU A   9       4.464   2.428  -3.987  1.00  0.00           O  
ATOM    151  CB  GLU A   9       5.000  -0.056  -5.568  1.00  0.00           C  
ATOM    152  CG  GLU A   9       4.191  -0.175  -6.889  1.00  0.00           C  
ATOM    153  CD  GLU A   9       2.952  -1.030  -6.709  1.00  0.00           C  
ATOM    154  OE1 GLU A   9       2.867  -1.728  -5.664  1.00  0.00           O  
ATOM    155  OE2 GLU A   9       2.086  -1.015  -7.623  1.00  0.00           O  
ATOM    156  H   GLU A   9       6.509   0.293  -3.609  1.00  0.00           H  
ATOM    157  HA  GLU A   9       6.441   1.295  -6.321  1.00  0.00           H  
ATOM    158  HB2 GLU A   9       5.668  -0.945  -5.545  1.00  0.00           H  
ATOM    159  HB3 GLU A   9       4.353  -0.145  -4.666  1.00  0.00           H  
ATOM    160  HG2 GLU A   9       3.875   0.814  -7.283  1.00  0.00           H  
ATOM    161  HG3 GLU A   9       4.767  -0.739  -7.651  1.00  0.00           H  
ATOM    162  N   PRO A  10       4.958   3.494  -5.880  1.00  0.00           N  
ATOM    163  CA  PRO A  10       4.344   4.775  -5.498  1.00  0.00           C  
ATOM    164  C   PRO A  10       2.847   4.762  -5.110  1.00  0.00           C  
ATOM    165  O   PRO A  10       2.065   4.024  -5.707  1.00  0.00           O  
ATOM    166  CB  PRO A  10       4.615   5.662  -6.746  1.00  0.00           C  
ATOM    167  CG  PRO A  10       5.946   5.123  -7.269  1.00  0.00           C  
ATOM    168  CD  PRO A  10       5.732   3.623  -7.116  1.00  0.00           C  
ATOM    169  HA  PRO A  10       4.904   5.151  -4.659  1.00  0.00           H  
ATOM    170  HB2 PRO A  10       3.860   5.498  -7.550  1.00  0.00           H  
ATOM    171  HB3 PRO A  10       4.684   6.752  -6.539  1.00  0.00           H  
ATOM    172  HG2 PRO A  10       6.185   5.452  -8.301  1.00  0.00           H  
ATOM    173  HG3 PRO A  10       6.775   5.422  -6.589  1.00  0.00           H  
ATOM    174  HD2 PRO A  10       5.130   3.224  -7.961  1.00  0.00           H  
ATOM    175  HD3 PRO A  10       6.725   3.124  -7.081  1.00  0.00           H  
ATOM    176  N   VAL A  11       2.420   5.620  -4.133  1.00  0.00           N  
ATOM    177  CA  VAL A  11       1.008   5.791  -3.765  1.00  0.00           C  
ATOM    178  C   VAL A  11       0.293   6.714  -4.768  1.00  0.00           C  
ATOM    179  O   VAL A  11       0.792   7.773  -5.132  1.00  0.00           O  
ATOM    180  CB  VAL A  11       0.824   6.224  -2.314  1.00  0.00           C  
ATOM    181  CG1 VAL A  11       1.306   7.662  -2.023  1.00  0.00           C  
ATOM    182  CG2 VAL A  11      -0.633   5.990  -1.863  1.00  0.00           C  
ATOM    183  H   VAL A  11       3.040   6.213  -3.625  1.00  0.00           H  
ATOM    184  HA  VAL A  11       0.525   4.823  -3.833  1.00  0.00           H  
ATOM    185  HB  VAL A  11       1.457   5.548  -1.699  1.00  0.00           H  
ATOM    186 HG11 VAL A  11       2.350   7.819  -2.360  1.00  0.00           H  
ATOM    187 HG12 VAL A  11       0.665   8.428  -2.511  1.00  0.00           H  
ATOM    188 HG13 VAL A  11       1.265   7.844  -0.928  1.00  0.00           H  
ATOM    189 HG21 VAL A  11      -0.881   4.911  -1.948  1.00  0.00           H  
ATOM    190 HG22 VAL A  11      -0.757   6.288  -0.800  1.00  0.00           H  
ATOM    191 HG23 VAL A  11      -1.367   6.570  -2.460  1.00  0.00           H  
ATOM    192  N   ARG A  12      -0.881   6.266  -5.262  1.00  0.00           N  
ATOM    193  CA  ARG A  12      -1.679   6.873  -6.305  1.00  0.00           C  
ATOM    194  C   ARG A  12      -3.074   6.967  -5.718  1.00  0.00           C  
ATOM    195  O   ARG A  12      -3.532   5.971  -5.164  1.00  0.00           O  
ATOM    196  CB  ARG A  12      -1.734   5.896  -7.529  1.00  0.00           C  
ATOM    197  CG  ARG A  12      -0.386   5.455  -8.102  1.00  0.00           C  
ATOM    198  CD  ARG A  12       0.338   6.452  -9.033  1.00  0.00           C  
ATOM    199  NE  ARG A  12       1.545   5.754  -9.684  1.00  0.00           N  
ATOM    200  CZ  ARG A  12       1.433   4.889 -10.694  1.00  0.00           C  
ATOM    201  NH1 ARG A  12       0.297   4.661 -11.338  1.00  0.00           N  
ATOM    202  NH2 ARG A  12       2.513   4.223 -11.073  1.00  0.00           N  
ATOM    203  H   ARG A  12      -1.270   5.413  -4.926  1.00  0.00           H  
ATOM    204  HA  ARG A  12      -1.292   7.834  -6.602  1.00  0.00           H  
ATOM    205  HB2 ARG A  12      -2.180   4.931  -7.196  1.00  0.00           H  
ATOM    206  HB3 ARG A  12      -2.344   6.257  -8.385  1.00  0.00           H  
ATOM    207  HG2 ARG A  12       0.212   5.129  -7.229  1.00  0.00           H  
ATOM    208  HG3 ARG A  12      -0.600   4.553  -8.708  1.00  0.00           H  
ATOM    209  HD2 ARG A  12      -0.392   6.770  -9.818  1.00  0.00           H  
ATOM    210  HD3 ARG A  12       0.638   7.360  -8.457  1.00  0.00           H  
ATOM    211  HE  ARG A  12       2.492   5.967  -9.433  1.00  0.00           H  
ATOM    212 HH11 ARG A  12      -0.557   4.971 -10.928  1.00  0.00           H  
ATOM    213 HH12 ARG A  12       0.288   3.946 -12.028  1.00  0.00           H  
ATOM    214 HH21 ARG A  12       3.372   4.443 -10.626  1.00  0.00           H  
ATOM    215 HH22 ARG A  12       2.518   3.826 -11.988  1.00  0.00           H  
ATOM    216  N   ILE A  13      -3.836   8.101  -5.797  1.00  0.00           N  
ATOM    217  CA  ILE A  13      -5.217   8.118  -5.300  1.00  0.00           C  
ATOM    218  C   ILE A  13      -6.218   7.941  -6.436  1.00  0.00           C  
ATOM    219  O   ILE A  13      -7.201   7.207  -6.306  1.00  0.00           O  
ATOM    220  CB  ILE A  13      -5.548   9.233  -4.305  1.00  0.00           C  
ATOM    221  CG1 ILE A  13      -6.968   9.036  -3.749  1.00  0.00           C  
ATOM    222  CG2 ILE A  13      -5.361  10.674  -4.774  1.00  0.00           C  
ATOM    223  CD1 ILE A  13      -7.389   9.806  -2.489  1.00  0.00           C  
ATOM    224  H   ILE A  13      -3.503   8.926  -6.231  1.00  0.00           H  
ATOM    225  HA  ILE A  13      -5.398   7.258  -4.675  1.00  0.00           H  
ATOM    226  HB  ILE A  13      -4.818   9.085  -3.492  1.00  0.00           H  
ATOM    227 HG12 ILE A  13      -7.685   9.271  -4.556  1.00  0.00           H  
ATOM    228 HG13 ILE A  13      -7.030   7.957  -3.531  1.00  0.00           H  
ATOM    229 HG21 ILE A  13      -4.322  10.924  -5.056  1.00  0.00           H  
ATOM    230 HG22 ILE A  13      -6.085  10.939  -5.571  1.00  0.00           H  
ATOM    231 HG23 ILE A  13      -5.582  11.295  -3.882  1.00  0.00           H  
ATOM    232 HD11 ILE A  13      -6.661   9.612  -1.667  1.00  0.00           H  
ATOM    233 HD12 ILE A  13      -7.462  10.898  -2.683  1.00  0.00           H  
ATOM    234 HD13 ILE A  13      -8.403   9.439  -2.151  1.00  0.00           H  
ATOM    235  N   GLY A  14      -5.994   8.675  -7.556  1.00  0.00           N  
ATOM    236  CA  GLY A  14      -6.948   8.801  -8.677  1.00  0.00           C  
ATOM    237  C   GLY A  14      -7.834  10.023  -8.514  1.00  0.00           C  
ATOM    238  O   GLY A  14      -7.594  10.863  -7.652  1.00  0.00           O  
ATOM    239  H   GLY A  14      -5.182   9.254  -7.545  1.00  0.00           H  
ATOM    240  HA2 GLY A  14      -6.391   8.930  -9.598  1.00  0.00           H  
ATOM    241  HA3 GLY A  14      -7.595   7.933  -8.713  1.00  0.00           H  
ATOM    242  N   SER A  15      -8.914  10.213  -9.313  1.00  0.00           N  
ATOM    243  CA  SER A  15      -9.757  11.412  -9.172  1.00  0.00           C  
ATOM    244  C   SER A  15     -11.165  11.223  -9.697  1.00  0.00           C  
ATOM    245  O   SER A  15     -11.412  11.274 -10.899  1.00  0.00           O  
ATOM    246  CB  SER A  15      -9.143  12.681  -9.844  1.00  0.00           C  
ATOM    247  OG  SER A  15      -7.985  13.083  -9.120  1.00  0.00           O  
ATOM    248  H   SER A  15      -9.144   9.577 -10.047  1.00  0.00           H  
ATOM    249  HA  SER A  15      -9.888  11.649  -8.122  1.00  0.00           H  
ATOM    250  HB2 SER A  15      -8.854  12.463 -10.898  1.00  0.00           H  
ATOM    251  HB3 SER A  15      -9.838  13.554  -9.847  1.00  0.00           H  
ATOM    252  HG  SER A  15      -7.751  12.320  -8.546  1.00  0.00           H  
ATOM    253  N   CYS A  16     -12.116  11.031  -8.756  1.00  0.00           N  
ATOM    254  CA  CYS A  16     -13.545  10.910  -8.951  1.00  0.00           C  
ATOM    255  C   CYS A  16     -14.106  11.012  -7.541  1.00  0.00           C  
ATOM    256  O   CYS A  16     -13.430  10.637  -6.584  1.00  0.00           O  
ATOM    257  CB  CYS A  16     -13.978   9.681  -9.810  1.00  0.00           C  
ATOM    258  SG  CYS A  16     -13.212   8.061  -9.518  1.00  0.00           S  
ATOM    259  H   CYS A  16     -11.875  10.977  -7.790  1.00  0.00           H  
ATOM    260  HA  CYS A  16     -13.875  11.821  -9.443  1.00  0.00           H  
ATOM    261  HB2 CYS A  16     -15.084   9.601  -9.906  1.00  0.00           H  
ATOM    262  HB3 CYS A  16     -13.565   9.914 -10.805  1.00  0.00           H  
ATOM    263  N   LYS A  17     -15.315  11.607  -7.362  1.00  0.00           N  
ATOM    264  CA  LYS A  17     -15.859  12.067  -6.069  1.00  0.00           C  
ATOM    265  C   LYS A  17     -16.458  11.075  -5.066  1.00  0.00           C  
ATOM    266  O   LYS A  17     -17.484  11.317  -4.430  1.00  0.00           O  
ATOM    267  CB  LYS A  17     -16.815  13.276  -6.282  1.00  0.00           C  
ATOM    268  CG  LYS A  17     -16.140  14.526  -6.861  1.00  0.00           C  
ATOM    269  CD  LYS A  17     -15.077  15.118  -5.920  1.00  0.00           C  
ATOM    270  CE  LYS A  17     -14.819  16.603  -6.158  1.00  0.00           C  
ATOM    271  NZ  LYS A  17     -14.206  16.828  -7.487  1.00  0.00           N  
ATOM    272  H   LYS A  17     -15.835  11.880  -8.165  1.00  0.00           H  
ATOM    273  HA  LYS A  17     -15.025  12.480  -5.517  1.00  0.00           H  
ATOM    274  HB2 LYS A  17     -17.667  12.981  -6.932  1.00  0.00           H  
ATOM    275  HB3 LYS A  17     -17.235  13.650  -5.320  1.00  0.00           H  
ATOM    276  HG2 LYS A  17     -15.704  14.363  -7.870  1.00  0.00           H  
ATOM    277  HG3 LYS A  17     -16.949  15.279  -6.973  1.00  0.00           H  
ATOM    278  HD2 LYS A  17     -15.438  15.022  -4.873  1.00  0.00           H  
ATOM    279  HD3 LYS A  17     -14.123  14.553  -6.005  1.00  0.00           H  
ATOM    280  HE2 LYS A  17     -15.790  17.143  -6.118  1.00  0.00           H  
ATOM    281  HE3 LYS A  17     -14.131  17.010  -5.387  1.00  0.00           H  
ATOM    282  HZ1 LYS A  17     -14.839  16.462  -8.227  1.00  0.00           H  
ATOM    283  HZ2 LYS A  17     -14.056  17.847  -7.632  1.00  0.00           H  
ATOM    284  HZ3 LYS A  17     -13.293  16.333  -7.536  1.00  0.00           H  
ATOM    285  N   LYS A  18     -15.759   9.939  -4.866  1.00  0.00           N  
ATOM    286  CA  LYS A  18     -16.035   8.945  -3.851  1.00  0.00           C  
ATOM    287  C   LYS A  18     -14.664   8.381  -3.530  1.00  0.00           C  
ATOM    288  O   LYS A  18     -13.856   8.251  -4.441  1.00  0.00           O  
ATOM    289  CB  LYS A  18     -17.029   7.873  -4.365  1.00  0.00           C  
ATOM    290  CG  LYS A  18     -17.337   6.763  -3.359  1.00  0.00           C  
ATOM    291  CD  LYS A  18     -18.614   5.981  -3.718  1.00  0.00           C  
ATOM    292  CE  LYS A  18     -19.299   5.284  -2.527  1.00  0.00           C  
ATOM    293  NZ  LYS A  18     -19.837   6.285  -1.574  1.00  0.00           N  
ATOM    294  H   LYS A  18     -14.914   9.743  -5.381  1.00  0.00           H  
ATOM    295  HA  LYS A  18     -16.416   9.414  -2.952  1.00  0.00           H  
ATOM    296  HB2 LYS A  18     -17.985   8.402  -4.581  1.00  0.00           H  
ATOM    297  HB3 LYS A  18     -16.672   7.431  -5.323  1.00  0.00           H  
ATOM    298  HG2 LYS A  18     -16.453   6.092  -3.289  1.00  0.00           H  
ATOM    299  HG3 LYS A  18     -17.488   7.221  -2.360  1.00  0.00           H  
ATOM    300  HD2 LYS A  18     -19.356   6.687  -4.151  1.00  0.00           H  
ATOM    301  HD3 LYS A  18     -18.378   5.231  -4.502  1.00  0.00           H  
ATOM    302  HE2 LYS A  18     -20.158   4.676  -2.883  1.00  0.00           H  
ATOM    303  HE3 LYS A  18     -18.594   4.630  -1.971  1.00  0.00           H  
ATOM    304  HZ1 LYS A  18     -20.525   6.893  -2.062  1.00  0.00           H  
ATOM    305  HZ2 LYS A  18     -20.304   5.796  -0.784  1.00  0.00           H  
ATOM    306  HZ3 LYS A  18     -19.057   6.869  -1.209  1.00  0.00           H  
ATOM    307  N   GLN A  19     -14.306   8.052  -2.263  1.00  0.00           N  
ATOM    308  CA  GLN A  19     -13.020   7.475  -1.887  1.00  0.00           C  
ATOM    309  C   GLN A  19     -13.297   6.188  -1.097  1.00  0.00           C  
ATOM    310  O   GLN A  19     -14.134   6.180  -0.200  1.00  0.00           O  
ATOM    311  CB  GLN A  19     -12.103   8.446  -1.041  1.00  0.00           C  
ATOM    312  CG  GLN A  19     -12.246   9.982  -1.222  1.00  0.00           C  
ATOM    313  CD  GLN A  19     -11.422  10.497  -2.391  1.00  0.00           C  
ATOM    314  OE1 GLN A  19     -10.405  11.168  -2.252  1.00  0.00           O  
ATOM    315  NE2 GLN A  19     -11.839  10.157  -3.621  1.00  0.00           N  
ATOM    316  H   GLN A  19     -14.918   8.156  -1.491  1.00  0.00           H  
ATOM    317  HA  GLN A  19     -12.468   7.190  -2.772  1.00  0.00           H  
ATOM    318  HB2 GLN A  19     -12.236   8.299   0.056  1.00  0.00           H  
ATOM    319  HB3 GLN A  19     -11.039   8.214  -1.277  1.00  0.00           H  
ATOM    320  HG2 GLN A  19     -13.300  10.319  -1.300  1.00  0.00           H  
ATOM    321  HG3 GLN A  19     -11.804  10.466  -0.324  1.00  0.00           H  
ATOM    322 HE21 GLN A  19     -12.633   9.552  -3.731  1.00  0.00           H  
ATOM    323 HE22 GLN A  19     -11.196  10.270  -4.387  1.00  0.00           H  
ATOM    324  N   PHE A  20     -12.592   5.070  -1.398  1.00  0.00           N  
ATOM    325  CA  PHE A  20     -12.649   3.762  -0.742  1.00  0.00           C  
ATOM    326  C   PHE A  20     -11.363   3.554   0.091  1.00  0.00           C  
ATOM    327  O   PHE A  20     -10.310   4.030  -0.322  1.00  0.00           O  
ATOM    328  CB  PHE A  20     -12.785   2.631  -1.805  1.00  0.00           C  
ATOM    329  CG  PHE A  20     -13.838   2.954  -2.855  1.00  0.00           C  
ATOM    330  CD1 PHE A  20     -15.212   2.832  -2.541  1.00  0.00           C  
ATOM    331  CD2 PHE A  20     -13.495   3.396  -4.158  1.00  0.00           C  
ATOM    332  CE1 PHE A  20     -16.201   3.116  -3.496  1.00  0.00           C  
ATOM    333  CE2 PHE A  20     -14.484   3.671  -5.111  1.00  0.00           C  
ATOM    334  CZ  PHE A  20     -15.836   3.526  -4.784  1.00  0.00           C  
ATOM    335  H   PHE A  20     -11.923   5.108  -2.152  1.00  0.00           H  
ATOM    336  HA  PHE A  20     -13.501   3.711  -0.082  1.00  0.00           H  
ATOM    337  HB2 PHE A  20     -11.816   2.395  -2.294  1.00  0.00           H  
ATOM    338  HB3 PHE A  20     -13.103   1.710  -1.293  1.00  0.00           H  
ATOM    339  HD1 PHE A  20     -15.524   2.518  -1.556  1.00  0.00           H  
ATOM    340  HD2 PHE A  20     -12.477   3.564  -4.480  1.00  0.00           H  
ATOM    341  HE1 PHE A  20     -17.246   3.035  -3.239  1.00  0.00           H  
ATOM    342  HE2 PHE A  20     -14.188   4.018  -6.092  1.00  0.00           H  
ATOM    343  HZ  PHE A  20     -16.596   3.738  -5.522  1.00  0.00           H  
ATOM    344  N   SER A  21     -11.374   2.859   1.273  1.00  0.00           N  
ATOM    345  CA  SER A  21     -10.193   2.703   2.163  1.00  0.00           C  
ATOM    346  C   SER A  21      -9.040   1.806   1.679  1.00  0.00           C  
ATOM    347  O   SER A  21      -9.237   0.731   1.113  1.00  0.00           O  
ATOM    348  CB  SER A  21     -10.578   2.338   3.637  1.00  0.00           C  
ATOM    349  OG  SER A  21      -9.577   2.765   4.575  1.00  0.00           O  
ATOM    350  H   SER A  21     -12.222   2.451   1.604  1.00  0.00           H  
ATOM    351  HA  SER A  21      -9.757   3.687   2.239  1.00  0.00           H  
ATOM    352  HB2 SER A  21     -11.519   2.880   3.877  1.00  0.00           H  
ATOM    353  HB3 SER A  21     -10.782   1.247   3.755  1.00  0.00           H  
ATOM    354  HG  SER A  21      -9.982   2.787   5.449  1.00  0.00           H  
ATOM    355  N   SER A  22      -7.788   2.295   1.881  1.00  0.00           N  
ATOM    356  CA  SER A  22      -6.560   1.646   1.438  1.00  0.00           C  
ATOM    357  C   SER A  22      -5.391   1.843   2.380  1.00  0.00           C  
ATOM    358  O   SER A  22      -5.331   2.801   3.148  1.00  0.00           O  
ATOM    359  CB  SER A  22      -6.083   2.254   0.100  1.00  0.00           C  
ATOM    360  OG  SER A  22      -5.986   3.671   0.191  1.00  0.00           O  
ATOM    361  H   SER A  22      -7.648   3.179   2.340  1.00  0.00           H  
ATOM    362  HA  SER A  22      -6.708   0.577   1.327  1.00  0.00           H  
ATOM    363  HB2 SER A  22      -5.136   1.833  -0.286  1.00  0.00           H  
ATOM    364  HB3 SER A  22      -6.815   2.022  -0.672  1.00  0.00           H  
ATOM    365  HG  SER A  22      -5.391   3.875   0.942  1.00  0.00           H  
ATOM    366  N   PHE A  23      -4.387   0.965   2.223  1.00  0.00           N  
ATOM    367  CA  PHE A  23      -3.124   0.964   2.952  1.00  0.00           C  
ATOM    368  C   PHE A  23      -2.008   0.800   1.932  1.00  0.00           C  
ATOM    369  O   PHE A  23      -2.137  -0.060   1.066  1.00  0.00           O  
ATOM    370  CB  PHE A  23      -3.030  -0.184   4.032  1.00  0.00           C  
ATOM    371  CG  PHE A  23      -4.130  -0.029   5.051  1.00  0.00           C  
ATOM    372  CD1 PHE A  23      -3.991   0.832   6.156  1.00  0.00           C  
ATOM    373  CD2 PHE A  23      -5.344  -0.724   4.890  1.00  0.00           C  
ATOM    374  CE1 PHE A  23      -5.050   1.002   7.065  1.00  0.00           C  
ATOM    375  CE2 PHE A  23      -6.407  -0.550   5.788  1.00  0.00           C  
ATOM    376  CZ  PHE A  23      -6.263   0.327   6.869  1.00  0.00           C  
ATOM    377  H   PHE A  23      -4.518   0.250   1.535  1.00  0.00           H  
ATOM    378  HA  PHE A  23      -2.971   1.915   3.444  1.00  0.00           H  
ATOM    379  HB2 PHE A  23      -3.048  -1.240   3.679  1.00  0.00           H  
ATOM    380  HB3 PHE A  23      -2.070  -0.104   4.547  1.00  0.00           H  
ATOM    381  HD1 PHE A  23      -3.069   1.379   6.297  1.00  0.00           H  
ATOM    382  HD2 PHE A  23      -5.466  -1.389   4.051  1.00  0.00           H  
ATOM    383  HE1 PHE A  23      -4.942   1.659   7.915  1.00  0.00           H  
ATOM    384  HE2 PHE A  23      -7.334  -1.085   5.641  1.00  0.00           H  
ATOM    385  HZ  PHE A  23      -7.089   0.483   7.549  1.00  0.00           H  
ATOM    386  N   TYR A  24      -0.897   1.591   2.005  1.00  0.00           N  
ATOM    387  CA  TYR A  24       0.289   1.475   1.139  1.00  0.00           C  
ATOM    388  C   TYR A  24       1.455   1.065   2.040  1.00  0.00           C  
ATOM    389  O   TYR A  24       1.502   1.555   3.166  1.00  0.00           O  
ATOM    390  CB  TYR A  24       0.569   2.777   0.274  1.00  0.00           C  
ATOM    391  CG  TYR A  24       1.113   4.014   0.989  1.00  0.00           C  
ATOM    392  CD1 TYR A  24       2.507   4.117   1.188  1.00  0.00           C  
ATOM    393  CD2 TYR A  24       0.297   5.089   1.428  1.00  0.00           C  
ATOM    394  CE1 TYR A  24       3.060   5.201   1.893  1.00  0.00           C  
ATOM    395  CE2 TYR A  24       0.859   6.195   2.093  1.00  0.00           C  
ATOM    396  CZ  TYR A  24       2.242   6.237   2.340  1.00  0.00           C  
ATOM    397  OH  TYR A  24       2.844   7.295   3.053  1.00  0.00           O  
ATOM    398  H   TYR A  24      -0.829   2.288   2.734  1.00  0.00           H  
ATOM    399  HA  TYR A  24       0.157   0.659   0.442  1.00  0.00           H  
ATOM    400  HB2 TYR A  24       1.281   2.530  -0.546  1.00  0.00           H  
ATOM    401  HB3 TYR A  24      -0.371   3.070  -0.233  1.00  0.00           H  
ATOM    402  HD1 TYR A  24       3.154   3.331   0.814  1.00  0.00           H  
ATOM    403  HD2 TYR A  24      -0.771   5.117   1.249  1.00  0.00           H  
ATOM    404  HE1 TYR A  24       4.114   5.249   2.128  1.00  0.00           H  
ATOM    405  HE2 TYR A  24       0.206   6.984   2.441  1.00  0.00           H  
ATOM    406  HH  TYR A  24       2.172   7.956   3.235  1.00  0.00           H  
ATOM    407  N   PHE A  25       2.445   0.212   1.616  1.00  0.00           N  
ATOM    408  CA  PHE A  25       3.561  -0.192   2.486  1.00  0.00           C  
ATOM    409  C   PHE A  25       4.645   0.839   2.266  1.00  0.00           C  
ATOM    410  O   PHE A  25       5.085   1.031   1.133  1.00  0.00           O  
ATOM    411  CB  PHE A  25       4.045  -1.666   2.244  1.00  0.00           C  
ATOM    412  CG  PHE A  25       4.841  -2.248   3.405  1.00  0.00           C  
ATOM    413  CD1 PHE A  25       6.203  -1.920   3.636  1.00  0.00           C  
ATOM    414  CD2 PHE A  25       4.256  -3.238   4.234  1.00  0.00           C  
ATOM    415  CE1 PHE A  25       6.882  -2.538   4.710  1.00  0.00           C  
ATOM    416  CE2 PHE A  25       4.900  -3.795   5.330  1.00  0.00           C  
ATOM    417  CZ  PHE A  25       6.219  -3.419   5.572  1.00  0.00           C  
ATOM    418  H   PHE A  25       2.472  -0.166   0.685  1.00  0.00           H  
ATOM    419  HA  PHE A  25       3.277  -0.164   3.523  1.00  0.00           H  
ATOM    420  HB2 PHE A  25       3.141  -2.301   2.129  1.00  0.00           H  
ATOM    421  HB3 PHE A  25       4.642  -1.793   1.328  1.00  0.00           H  
ATOM    422  HD1 PHE A  25       6.751  -1.243   2.969  1.00  0.00           H  
ATOM    423  HD2 PHE A  25       3.290  -3.655   4.044  1.00  0.00           H  
ATOM    424  HE1 PHE A  25       7.935  -2.411   4.881  1.00  0.00           H  
ATOM    425  HE2 PHE A  25       4.360  -4.526   5.934  1.00  0.00           H  
ATOM    426  HZ  PHE A  25       6.758  -3.812   6.419  1.00  0.00           H  
ATOM    427  N   LYS A  26       5.029   1.565   3.360  1.00  0.00           N  
ATOM    428  CA  LYS A  26       5.984   2.628   3.352  1.00  0.00           C  
ATOM    429  C   LYS A  26       7.375   2.064   3.581  1.00  0.00           C  
ATOM    430  O   LYS A  26       7.688   1.475   4.618  1.00  0.00           O  
ATOM    431  CB  LYS A  26       5.558   3.617   4.413  1.00  0.00           C  
ATOM    432  CG  LYS A  26       6.421   4.838   4.681  1.00  0.00           C  
ATOM    433  CD  LYS A  26       6.527   6.003   3.716  1.00  0.00           C  
ATOM    434  CE  LYS A  26       7.250   5.720   2.413  1.00  0.00           C  
ATOM    435  NZ  LYS A  26       8.659   5.344   2.598  1.00  0.00           N  
ATOM    436  H   LYS A  26       4.700   1.433   4.305  1.00  0.00           H  
ATOM    437  HA  LYS A  26       5.912   3.184   2.431  1.00  0.00           H  
ATOM    438  HB2 LYS A  26       4.548   3.954   4.124  1.00  0.00           H  
ATOM    439  HB3 LYS A  26       5.448   3.078   5.379  1.00  0.00           H  
ATOM    440  HG2 LYS A  26       5.803   5.187   5.519  1.00  0.00           H  
ATOM    441  HG3 LYS A  26       7.455   4.591   4.982  1.00  0.00           H  
ATOM    442  HD2 LYS A  26       5.517   6.396   3.493  1.00  0.00           H  
ATOM    443  HD3 LYS A  26       7.115   6.776   4.252  1.00  0.00           H  
ATOM    444  HE2 LYS A  26       6.744   4.869   1.934  1.00  0.00           H  
ATOM    445  HE3 LYS A  26       7.226   6.616   1.775  1.00  0.00           H  
ATOM    446  HZ1 LYS A  26       8.713   4.486   3.184  1.00  0.00           H  
ATOM    447  HZ2 LYS A  26       9.093   5.157   1.672  1.00  0.00           H  
ATOM    448  HZ3 LYS A  26       9.168   6.119   3.070  1.00  0.00           H  
ATOM    449  N   TRP A  27       8.231   2.229   2.559  1.00  0.00           N  
ATOM    450  CA  TRP A  27       9.571   1.686   2.410  1.00  0.00           C  
ATOM    451  C   TRP A  27      10.650   2.145   3.384  1.00  0.00           C  
ATOM    452  O   TRP A  27      11.458   1.338   3.838  1.00  0.00           O  
ATOM    453  CB  TRP A  27       9.931   1.808   0.904  1.00  0.00           C  
ATOM    454  CG  TRP A  27      11.292   2.267   0.441  1.00  0.00           C  
ATOM    455  CD1 TRP A  27      11.784   3.492   0.114  1.00  0.00           C  
ATOM    456  CD2 TRP A  27      12.371   1.343   0.352  1.00  0.00           C  
ATOM    457  NE1 TRP A  27      13.122   3.384  -0.196  1.00  0.00           N  
ATOM    458  CE2 TRP A  27      13.507   2.064  -0.049  1.00  0.00           C  
ATOM    459  CE3 TRP A  27      12.409  -0.017   0.580  1.00  0.00           C  
ATOM    460  CZ2 TRP A  27      14.731   1.420  -0.227  1.00  0.00           C  
ATOM    461  CZ3 TRP A  27      13.619  -0.675   0.385  1.00  0.00           C  
ATOM    462  CH2 TRP A  27      14.776   0.026  -0.009  1.00  0.00           C  
ATOM    463  H   TRP A  27       7.885   2.733   1.773  1.00  0.00           H  
ATOM    464  HA  TRP A  27       9.498   0.621   2.613  1.00  0.00           H  
ATOM    465  HB2 TRP A  27       9.812   0.787   0.499  1.00  0.00           H  
ATOM    466  HB3 TRP A  27       9.142   2.369   0.376  1.00  0.00           H  
ATOM    467  HD1 TRP A  27      11.205   4.406   0.149  1.00  0.00           H  
ATOM    468  HE1 TRP A  27      13.671   4.066  -0.625  1.00  0.00           H  
ATOM    469  HE3 TRP A  27      11.517  -0.550   0.861  1.00  0.00           H  
ATOM    470  HZ2 TRP A  27      15.617   1.951  -0.541  1.00  0.00           H  
ATOM    471  HZ3 TRP A  27      13.613  -1.739   0.530  1.00  0.00           H  
ATOM    472  HH2 TRP A  27      15.700  -0.518  -0.152  1.00  0.00           H  
ATOM    473  N   THR A  28      10.690   3.449   3.763  1.00  0.00           N  
ATOM    474  CA  THR A  28      11.643   3.967   4.751  1.00  0.00           C  
ATOM    475  C   THR A  28      11.076   3.888   6.174  1.00  0.00           C  
ATOM    476  O   THR A  28      11.767   4.203   7.137  1.00  0.00           O  
ATOM    477  CB  THR A  28      12.204   5.366   4.445  1.00  0.00           C  
ATOM    478  OG1 THR A  28      11.194   6.302   4.077  1.00  0.00           O  
ATOM    479  CG2 THR A  28      13.175   5.251   3.256  1.00  0.00           C  
ATOM    480  H   THR A  28      10.044   4.129   3.403  1.00  0.00           H  
ATOM    481  HA  THR A  28      12.513   3.318   4.747  1.00  0.00           H  
ATOM    482  HB  THR A  28      12.788   5.775   5.306  1.00  0.00           H  
ATOM    483  HG1 THR A  28      11.644   7.009   3.606  1.00  0.00           H  
ATOM    484 HG21 THR A  28      14.012   4.560   3.498  1.00  0.00           H  
ATOM    485 HG22 THR A  28      12.653   4.858   2.357  1.00  0.00           H  
ATOM    486 HG23 THR A  28      13.617   6.237   3.001  1.00  0.00           H  
ATOM    487  N   ALA A  29       9.801   3.429   6.330  1.00  0.00           N  
ATOM    488  CA  ALA A  29       9.135   3.211   7.613  1.00  0.00           C  
ATOM    489  C   ALA A  29       9.189   1.760   8.111  1.00  0.00           C  
ATOM    490  O   ALA A  29       9.472   1.523   9.285  1.00  0.00           O  
ATOM    491  CB  ALA A  29       7.657   3.665   7.532  1.00  0.00           C  
ATOM    492  H   ALA A  29       9.275   3.218   5.506  1.00  0.00           H  
ATOM    493  HA  ALA A  29       9.615   3.808   8.383  1.00  0.00           H  
ATOM    494  HB1 ALA A  29       7.632   4.728   7.206  1.00  0.00           H  
ATOM    495  HB2 ALA A  29       7.089   3.079   6.773  1.00  0.00           H  
ATOM    496  HB3 ALA A  29       7.136   3.599   8.513  1.00  0.00           H  
ATOM    497  N   LYS A  30       8.882   0.765   7.224  1.00  0.00           N  
ATOM    498  CA  LYS A  30       8.837  -0.678   7.501  1.00  0.00           C  
ATOM    499  C   LYS A  30       7.460  -1.163   7.981  1.00  0.00           C  
ATOM    500  O   LYS A  30       7.303  -2.240   8.558  1.00  0.00           O  
ATOM    501  CB  LYS A  30      10.000  -1.258   8.366  1.00  0.00           C  
ATOM    502  CG  LYS A  30      10.503  -2.627   7.881  1.00  0.00           C  
ATOM    503  CD  LYS A  30      11.404  -2.520   6.642  1.00  0.00           C  
ATOM    504  CE  LYS A  30      12.077  -3.838   6.259  1.00  0.00           C  
ATOM    505  NZ  LYS A  30      13.027  -3.620   5.139  1.00  0.00           N  
ATOM    506  H   LYS A  30       8.659   1.018   6.275  1.00  0.00           H  
ATOM    507  HA  LYS A  30       8.993  -1.144   6.540  1.00  0.00           H  
ATOM    508  HB2 LYS A  30      10.873  -0.576   8.294  1.00  0.00           H  
ATOM    509  HB3 LYS A  30       9.727  -1.302   9.447  1.00  0.00           H  
ATOM    510  HG2 LYS A  30      11.116  -3.042   8.704  1.00  0.00           H  
ATOM    511  HG3 LYS A  30       9.658  -3.331   7.704  1.00  0.00           H  
ATOM    512  HD2 LYS A  30      10.827  -2.143   5.769  1.00  0.00           H  
ATOM    513  HD3 LYS A  30      12.204  -1.780   6.864  1.00  0.00           H  
ATOM    514  HE2 LYS A  30      12.654  -4.244   7.117  1.00  0.00           H  
ATOM    515  HE3 LYS A  30      11.320  -4.586   5.938  1.00  0.00           H  
ATOM    516  HZ1 LYS A  30      13.754  -2.935   5.430  1.00  0.00           H  
ATOM    517  HZ2 LYS A  30      13.480  -4.522   4.889  1.00  0.00           H  
ATOM    518  HZ3 LYS A  30      12.512  -3.250   4.315  1.00  0.00           H  
ATOM    519  N   LYS A  31       6.404  -0.363   7.711  1.00  0.00           N  
ATOM    520  CA  LYS A  31       5.010  -0.644   8.006  1.00  0.00           C  
ATOM    521  C   LYS A  31       4.153   0.006   6.925  1.00  0.00           C  
ATOM    522  O   LYS A  31       4.648   0.815   6.137  1.00  0.00           O  
ATOM    523  CB  LYS A  31       4.609  -0.179   9.435  1.00  0.00           C  
ATOM    524  CG  LYS A  31       5.028   1.256   9.781  1.00  0.00           C  
ATOM    525  CD  LYS A  31       4.510   1.768  11.142  1.00  0.00           C  
ATOM    526  CE  LYS A  31       5.043   1.047  12.397  1.00  0.00           C  
ATOM    527  NZ  LYS A  31       6.504   1.240  12.559  1.00  0.00           N  
ATOM    528  H   LYS A  31       6.552   0.493   7.222  1.00  0.00           H  
ATOM    529  HA  LYS A  31       4.833  -1.703   7.938  1.00  0.00           H  
ATOM    530  HB2 LYS A  31       3.517  -0.298   9.612  1.00  0.00           H  
ATOM    531  HB3 LYS A  31       5.133  -0.851  10.148  1.00  0.00           H  
ATOM    532  HG2 LYS A  31       6.137   1.313   9.747  1.00  0.00           H  
ATOM    533  HG3 LYS A  31       4.627   1.922   8.989  1.00  0.00           H  
ATOM    534  HD2 LYS A  31       4.776   2.845  11.228  1.00  0.00           H  
ATOM    535  HD3 LYS A  31       3.402   1.693  11.148  1.00  0.00           H  
ATOM    536  HE2 LYS A  31       4.553   1.470  13.300  1.00  0.00           H  
ATOM    537  HE3 LYS A  31       4.844  -0.045  12.357  1.00  0.00           H  
ATOM    538  HZ1 LYS A  31       6.712   2.256  12.634  1.00  0.00           H  
ATOM    539  HZ2 LYS A  31       6.824   0.755  13.421  1.00  0.00           H  
ATOM    540  HZ3 LYS A  31       6.998   0.845  11.734  1.00  0.00           H  
ATOM    541  N   CYS A  32       2.822  -0.300   6.861  1.00  0.00           N  
ATOM    542  CA  CYS A  32       1.868   0.303   5.942  1.00  0.00           C  
ATOM    543  C   CYS A  32       1.212   1.523   6.541  1.00  0.00           C  
ATOM    544  O   CYS A  32       0.877   1.554   7.722  1.00  0.00           O  
ATOM    545  CB  CYS A  32       0.698  -0.610   5.467  1.00  0.00           C  
ATOM    546  SG  CYS A  32       1.291  -2.029   4.577  1.00  0.00           S  
ATOM    547  H   CYS A  32       2.393  -0.940   7.482  1.00  0.00           H  
ATOM    548  HA  CYS A  32       2.412   0.609   5.057  1.00  0.00           H  
ATOM    549  HB2 CYS A  32      -0.025  -0.959   6.233  1.00  0.00           H  
ATOM    550  HB3 CYS A  32       0.089  -0.040   4.759  1.00  0.00           H  
ATOM    551  N   LEU A  33       1.003   2.551   5.696  1.00  0.00           N  
ATOM    552  CA  LEU A  33       0.367   3.804   6.064  1.00  0.00           C  
ATOM    553  C   LEU A  33      -0.992   3.861   5.364  1.00  0.00           C  
ATOM    554  O   LEU A  33      -1.092   3.356   4.243  1.00  0.00           O  
ATOM    555  CB  LEU A  33       1.201   5.054   5.652  1.00  0.00           C  
ATOM    556  CG  LEU A  33       2.648   5.282   6.142  1.00  0.00           C  
ATOM    557  CD1 LEU A  33       2.793   6.766   6.458  1.00  0.00           C  
ATOM    558  CD2 LEU A  33       3.166   4.510   7.351  1.00  0.00           C  
ATOM    559  H   LEU A  33       1.269   2.434   4.726  1.00  0.00           H  
ATOM    560  HA  LEU A  33       0.190   3.843   7.125  1.00  0.00           H  
ATOM    561  HB2 LEU A  33       1.292   5.068   4.553  1.00  0.00           H  
ATOM    562  HB3 LEU A  33       0.640   5.958   5.973  1.00  0.00           H  
ATOM    563  HG  LEU A  33       3.319   5.019   5.291  1.00  0.00           H  
ATOM    564 HD11 LEU A  33       2.496   7.388   5.591  1.00  0.00           H  
ATOM    565 HD12 LEU A  33       2.118   6.995   7.312  1.00  0.00           H  
ATOM    566 HD13 LEU A  33       3.836   7.015   6.741  1.00  0.00           H  
ATOM    567 HD21 LEU A  33       2.557   4.714   8.255  1.00  0.00           H  
ATOM    568 HD22 LEU A  33       3.224   3.428   7.117  1.00  0.00           H  
ATOM    569 HD23 LEU A  33       4.197   4.858   7.562  1.00  0.00           H  
ATOM    570  N   PRO A  34      -2.052   4.452   5.943  1.00  0.00           N  
ATOM    571  CA  PRO A  34      -3.372   4.534   5.330  1.00  0.00           C  
ATOM    572  C   PRO A  34      -3.524   5.737   4.423  1.00  0.00           C  
ATOM    573  O   PRO A  34      -2.979   6.819   4.650  1.00  0.00           O  
ATOM    574  CB  PRO A  34      -4.291   4.662   6.569  1.00  0.00           C  
ATOM    575  CG  PRO A  34      -3.471   5.464   7.598  1.00  0.00           C  
ATOM    576  CD  PRO A  34      -2.018   5.094   7.263  1.00  0.00           C  
ATOM    577  HA  PRO A  34      -3.632   3.681   4.694  1.00  0.00           H  
ATOM    578  HB2 PRO A  34      -5.294   5.110   6.383  1.00  0.00           H  
ATOM    579  HB3 PRO A  34      -4.448   3.643   6.976  1.00  0.00           H  
ATOM    580  HG2 PRO A  34      -3.617   6.555   7.430  1.00  0.00           H  
ATOM    581  HG3 PRO A  34      -3.741   5.227   8.651  1.00  0.00           H  
ATOM    582  HD2 PRO A  34      -1.395   6.016   7.215  1.00  0.00           H  
ATOM    583  HD3 PRO A  34      -1.614   4.404   8.038  1.00  0.00           H  
ATOM    584  N   PHE A  35      -4.374   5.513   3.411  1.00  0.00           N  
ATOM    585  CA  PHE A  35      -4.854   6.510   2.484  1.00  0.00           C  
ATOM    586  C   PHE A  35      -6.277   6.079   2.166  1.00  0.00           C  
ATOM    587  O   PHE A  35      -6.865   5.259   2.870  1.00  0.00           O  
ATOM    588  CB  PHE A  35      -3.888   6.776   1.259  1.00  0.00           C  
ATOM    589  CG  PHE A  35      -3.741   5.724   0.179  1.00  0.00           C  
ATOM    590  CD1 PHE A  35      -3.156   4.469   0.449  1.00  0.00           C  
ATOM    591  CD2 PHE A  35      -4.161   5.993  -1.148  1.00  0.00           C  
ATOM    592  CE1 PHE A  35      -2.979   3.514  -0.562  1.00  0.00           C  
ATOM    593  CE2 PHE A  35      -4.055   5.001  -2.135  1.00  0.00           C  
ATOM    594  CZ  PHE A  35      -3.450   3.771  -1.853  1.00  0.00           C  
ATOM    595  H   PHE A  35      -4.788   4.589   3.339  1.00  0.00           H  
ATOM    596  HA  PHE A  35      -4.961   7.451   3.012  1.00  0.00           H  
ATOM    597  HB2 PHE A  35      -4.173   7.717   0.758  1.00  0.00           H  
ATOM    598  HB3 PHE A  35      -2.870   6.945   1.671  1.00  0.00           H  
ATOM    599  HD1 PHE A  35      -2.868   4.190   1.445  1.00  0.00           H  
ATOM    600  HD2 PHE A  35      -4.614   6.943  -1.437  1.00  0.00           H  
ATOM    601  HE1 PHE A  35      -2.504   2.567  -0.349  1.00  0.00           H  
ATOM    602  HE2 PHE A  35      -4.445   5.186  -3.120  1.00  0.00           H  
ATOM    603  HZ  PHE A  35      -3.383   2.999  -2.609  1.00  0.00           H  
ATOM    604  N   LEU A  36      -6.851   6.580   1.062  1.00  0.00           N  
ATOM    605  CA  LEU A  36      -8.123   6.220   0.510  1.00  0.00           C  
ATOM    606  C   LEU A  36      -7.819   6.268  -0.977  1.00  0.00           C  
ATOM    607  O   LEU A  36      -6.992   7.079  -1.376  1.00  0.00           O  
ATOM    608  CB  LEU A  36      -9.231   7.272   0.829  1.00  0.00           C  
ATOM    609  CG  LEU A  36      -9.572   7.556   2.305  1.00  0.00           C  
ATOM    610  CD1 LEU A  36     -10.556   8.734   2.404  1.00  0.00           C  
ATOM    611  CD2 LEU A  36     -10.154   6.332   3.012  1.00  0.00           C  
ATOM    612  H   LEU A  36      -6.369   7.208   0.464  1.00  0.00           H  
ATOM    613  HA  LEU A  36      -8.387   5.203   0.780  1.00  0.00           H  
ATOM    614  HB2 LEU A  36      -8.949   8.261   0.399  1.00  0.00           H  
ATOM    615  HB3 LEU A  36     -10.169   6.940   0.343  1.00  0.00           H  
ATOM    616  HG  LEU A  36      -8.642   7.865   2.833  1.00  0.00           H  
ATOM    617 HD11 LEU A  36     -10.161   9.618   1.860  1.00  0.00           H  
ATOM    618 HD12 LEU A  36     -11.544   8.461   1.982  1.00  0.00           H  
ATOM    619 HD13 LEU A  36     -10.706   9.023   3.465  1.00  0.00           H  
ATOM    620 HD21 LEU A  36     -11.019   5.945   2.434  1.00  0.00           H  
ATOM    621 HD22 LEU A  36      -9.385   5.539   3.115  1.00  0.00           H  
ATOM    622 HD23 LEU A  36     -10.504   6.605   4.030  1.00  0.00           H  
ATOM    623  N   PHE A  37      -8.463   5.435  -1.806  1.00  0.00           N  
ATOM    624  CA  PHE A  37      -8.357   5.371  -3.259  1.00  0.00           C  
ATOM    625  C   PHE A  37      -9.691   5.894  -3.816  1.00  0.00           C  
ATOM    626  O   PHE A  37     -10.742   5.541  -3.287  1.00  0.00           O  
ATOM    627  CB  PHE A  37      -7.963   3.894  -3.615  1.00  0.00           C  
ATOM    628  CG  PHE A  37      -8.328   3.341  -4.983  1.00  0.00           C  
ATOM    629  CD1 PHE A  37      -7.502   3.424  -6.135  1.00  0.00           C  
ATOM    630  CD2 PHE A  37      -9.539   2.623  -5.083  1.00  0.00           C  
ATOM    631  CE1 PHE A  37      -7.832   2.695  -7.285  1.00  0.00           C  
ATOM    632  CE2 PHE A  37      -9.885   1.947  -6.257  1.00  0.00           C  
ATOM    633  CZ  PHE A  37      -9.003   1.938  -7.341  1.00  0.00           C  
ATOM    634  H   PHE A  37      -9.090   4.788  -1.355  1.00  0.00           H  
ATOM    635  HA  PHE A  37      -7.577   6.017  -3.636  1.00  0.00           H  
ATOM    636  HB2 PHE A  37      -6.857   3.775  -3.470  1.00  0.00           H  
ATOM    637  HB3 PHE A  37      -8.492   3.251  -2.861  1.00  0.00           H  
ATOM    638  HD1 PHE A  37      -6.579   3.985  -6.195  1.00  0.00           H  
ATOM    639  HD2 PHE A  37     -10.208   2.587  -4.235  1.00  0.00           H  
ATOM    640  HE1 PHE A  37      -7.181   2.712  -8.139  1.00  0.00           H  
ATOM    641  HE2 PHE A  37     -10.847   1.462  -6.350  1.00  0.00           H  
ATOM    642  HZ  PHE A  37      -9.247   1.402  -8.248  1.00  0.00           H  
ATOM    643  N   SER A  38      -9.679   6.735  -4.901  1.00  0.00           N  
ATOM    644  CA  SER A  38     -10.887   7.282  -5.548  1.00  0.00           C  
ATOM    645  C   SER A  38     -11.555   6.259  -6.465  1.00  0.00           C  
ATOM    646  O   SER A  38     -12.773   6.106  -6.520  1.00  0.00           O  
ATOM    647  CB  SER A  38     -10.604   8.540  -6.439  1.00  0.00           C  
ATOM    648  OG  SER A  38     -10.037   9.625  -5.701  1.00  0.00           O  
ATOM    649  H   SER A  38      -8.786   7.004  -5.294  1.00  0.00           H  
ATOM    650  HA  SER A  38     -11.618   7.572  -4.803  1.00  0.00           H  
ATOM    651  HB2 SER A  38      -9.916   8.289  -7.277  1.00  0.00           H  
ATOM    652  HB3 SER A  38     -11.564   8.909  -6.870  1.00  0.00           H  
ATOM    653  HG  SER A  38      -9.229   9.906  -6.156  1.00  0.00           H  
ATOM    654  N   GLY A  39     -10.708   5.550  -7.239  1.00  0.00           N  
ATOM    655  CA  GLY A  39     -11.086   4.591  -8.255  1.00  0.00           C  
ATOM    656  C   GLY A  39     -10.451   4.960  -9.562  1.00  0.00           C  
ATOM    657  O   GLY A  39      -9.779   4.141 -10.186  1.00  0.00           O  
ATOM    658  H   GLY A  39      -9.727   5.680  -7.121  1.00  0.00           H  
ATOM    659  HA2 GLY A  39     -10.639   3.668  -7.976  1.00  0.00           H  
ATOM    660  HA3 GLY A  39     -12.153   4.458  -8.354  1.00  0.00           H  
ATOM    661  N   CYS A  40     -10.599   6.223 -10.035  1.00  0.00           N  
ATOM    662  CA  CYS A  40     -10.121   6.678 -11.331  1.00  0.00           C  
ATOM    663  C   CYS A  40      -8.620   7.032 -11.434  1.00  0.00           C  
ATOM    664  O   CYS A  40      -8.262   8.184 -11.675  1.00  0.00           O  
ATOM    665  CB  CYS A  40     -11.057   7.848 -11.767  1.00  0.00           C  
ATOM    666  SG  CYS A  40     -12.822   7.441 -11.443  1.00  0.00           S  
ATOM    667  H   CYS A  40     -11.164   6.913  -9.570  1.00  0.00           H  
ATOM    668  HA  CYS A  40     -10.288   5.886 -12.053  1.00  0.00           H  
ATOM    669  HB2 CYS A  40     -10.804   8.776 -11.217  1.00  0.00           H  
ATOM    670  HB3 CYS A  40     -10.911   8.063 -12.848  1.00  0.00           H  
ATOM    671  N   GLY A  41      -7.721   6.011 -11.275  1.00  0.00           N  
ATOM    672  CA  GLY A  41      -6.263   6.115 -11.474  1.00  0.00           C  
ATOM    673  C   GLY A  41      -5.336   5.619 -10.375  1.00  0.00           C  
ATOM    674  O   GLY A  41      -4.501   6.395  -9.910  1.00  0.00           O  
ATOM    675  H   GLY A  41      -8.120   5.115 -11.053  1.00  0.00           H  
ATOM    676  HA2 GLY A  41      -6.012   5.548 -12.361  1.00  0.00           H  
ATOM    677  HA3 GLY A  41      -5.990   7.155 -11.610  1.00  0.00           H  
ATOM    678  N   GLY A  42      -5.412   4.319  -9.950  1.00  0.00           N  
ATOM    679  CA  GLY A  42      -4.478   3.725  -8.975  1.00  0.00           C  
ATOM    680  C   GLY A  42      -3.421   2.819  -9.588  1.00  0.00           C  
ATOM    681  O   GLY A  42      -3.114   2.902 -10.775  1.00  0.00           O  
ATOM    682  H   GLY A  42      -6.096   3.689 -10.300  1.00  0.00           H  
ATOM    683  HA2 GLY A  42      -3.936   4.504  -8.453  1.00  0.00           H  
ATOM    684  HA3 GLY A  42      -5.058   3.115  -8.301  1.00  0.00           H  
ATOM    685  N   ASN A  43      -2.814   1.930  -8.764  1.00  0.00           N  
ATOM    686  CA  ASN A  43      -1.783   1.004  -9.208  1.00  0.00           C  
ATOM    687  C   ASN A  43      -1.998  -0.389  -8.623  1.00  0.00           C  
ATOM    688  O   ASN A  43      -2.913  -1.090  -9.044  1.00  0.00           O  
ATOM    689  CB  ASN A  43      -0.346   1.617  -9.112  1.00  0.00           C  
ATOM    690  CG  ASN A  43       0.267   1.874  -7.735  1.00  0.00           C  
ATOM    691  OD1 ASN A  43      -0.214   1.543  -6.650  1.00  0.00           O  
ATOM    692  ND2 ASN A  43       1.456   2.497  -7.792  1.00  0.00           N  
ATOM    693  H   ASN A  43      -3.108   1.853  -7.800  1.00  0.00           H  
ATOM    694  HA  ASN A  43      -1.920   0.819 -10.269  1.00  0.00           H  
ATOM    695  HB2 ASN A  43       0.367   1.021  -9.703  1.00  0.00           H  
ATOM    696  HB3 ASN A  43      -0.396   2.604  -9.614  1.00  0.00           H  
ATOM    697 HD21 ASN A  43       1.778   2.865  -8.663  1.00  0.00           H  
ATOM    698 HD22 ASN A  43       1.811   2.870  -6.919  1.00  0.00           H  
ATOM    699  N   ALA A  44      -1.182  -0.828  -7.635  1.00  0.00           N  
ATOM    700  CA  ALA A  44      -1.256  -2.144  -7.034  1.00  0.00           C  
ATOM    701  C   ALA A  44      -0.414  -2.237  -5.757  1.00  0.00           C  
ATOM    702  O   ALA A  44       0.055  -3.305  -5.372  1.00  0.00           O  
ATOM    703  CB  ALA A  44      -0.891  -3.251  -8.062  1.00  0.00           C  
ATOM    704  H   ALA A  44      -0.476  -0.202  -7.298  1.00  0.00           H  
ATOM    705  HA  ALA A  44      -2.278  -2.323  -6.720  1.00  0.00           H  
ATOM    706  HB1 ALA A  44       0.084  -3.050  -8.554  1.00  0.00           H  
ATOM    707  HB2 ALA A  44      -0.912  -4.260  -7.602  1.00  0.00           H  
ATOM    708  HB3 ALA A  44      -1.658  -3.261  -8.866  1.00  0.00           H  
ATOM    709  N   ASN A  45      -0.232  -1.101  -5.013  1.00  0.00           N  
ATOM    710  CA  ASN A  45       0.438  -1.082  -3.696  1.00  0.00           C  
ATOM    711  C   ASN A  45      -0.704  -0.891  -2.652  1.00  0.00           C  
ATOM    712  O   ASN A  45      -0.532  -0.181  -1.670  1.00  0.00           O  
ATOM    713  CB  ASN A  45       1.421   0.156  -3.525  1.00  0.00           C  
ATOM    714  CG  ASN A  45       2.327   0.109  -2.257  1.00  0.00           C  
ATOM    715  OD1 ASN A  45       2.424  -0.772  -1.413  1.00  0.00           O  
ATOM    716  ND2 ASN A  45       3.092   1.191  -2.040  1.00  0.00           N  
ATOM    717  H   ASN A  45      -0.598  -0.220  -5.322  1.00  0.00           H  
ATOM    718  HA  ASN A  45       1.037  -2.010  -3.575  1.00  0.00           H  
ATOM    719  HB2 ASN A  45       2.081   0.216  -4.407  1.00  0.00           H  
ATOM    720  HB3 ASN A  45       0.862   1.119  -3.518  1.00  0.00           H  
ATOM    721 HD21 ASN A  45       3.288   1.830  -2.796  1.00  0.00           H  
ATOM    722 HD22 ASN A  45       3.758   1.118  -1.302  1.00  0.00           H  
ATOM    723  N   ARG A  46      -1.924  -1.445  -2.872  1.00  0.00           N  
ATOM    724  CA  ARG A  46      -3.102  -1.206  -2.050  1.00  0.00           C  
ATOM    725  C   ARG A  46      -3.646  -2.496  -1.484  1.00  0.00           C  
ATOM    726  O   ARG A  46      -4.197  -3.383  -2.140  1.00  0.00           O  
ATOM    727  CB  ARG A  46      -4.187  -0.357  -2.763  1.00  0.00           C  
ATOM    728  CG  ARG A  46      -4.576  -0.892  -4.146  1.00  0.00           C  
ATOM    729  CD  ARG A  46      -5.556  -0.051  -4.991  1.00  0.00           C  
ATOM    730  NE  ARG A  46      -5.167   1.403  -5.053  1.00  0.00           N  
ATOM    731  CZ  ARG A  46      -4.008   1.909  -5.485  1.00  0.00           C  
ATOM    732  NH1 ARG A  46      -2.972   1.196  -5.911  1.00  0.00           N  
ATOM    733  NH2 ARG A  46      -3.871   3.219  -5.419  1.00  0.00           N  
ATOM    734  H   ARG A  46      -2.067  -2.018  -3.670  1.00  0.00           H  
ATOM    735  HA  ARG A  46      -2.834  -0.603  -1.192  1.00  0.00           H  
ATOM    736  HB2 ARG A  46      -5.101  -0.233  -2.144  1.00  0.00           H  
ATOM    737  HB3 ARG A  46      -3.744   0.656  -2.883  1.00  0.00           H  
ATOM    738  HG2 ARG A  46      -3.648  -1.018  -4.725  1.00  0.00           H  
ATOM    739  HG3 ARG A  46      -5.030  -1.892  -3.999  1.00  0.00           H  
ATOM    740  HD2 ARG A  46      -5.644  -0.446  -6.028  1.00  0.00           H  
ATOM    741  HD3 ARG A  46      -6.557  -0.102  -4.509  1.00  0.00           H  
ATOM    742  HE  ARG A  46      -5.846   2.073  -4.765  1.00  0.00           H  
ATOM    743 HH11 ARG A  46      -3.056   0.211  -5.789  1.00  0.00           H  
ATOM    744 HH12 ARG A  46      -2.057   1.624  -5.959  1.00  0.00           H  
ATOM    745 HH21 ARG A  46      -4.568   3.815  -5.029  1.00  0.00           H  
ATOM    746 HH22 ARG A  46      -3.025   3.652  -5.706  1.00  0.00           H  
ATOM    747  N   PHE A  47      -3.466  -2.577  -0.158  1.00  0.00           N  
ATOM    748  CA  PHE A  47      -3.840  -3.629   0.759  1.00  0.00           C  
ATOM    749  C   PHE A  47      -5.222  -3.265   1.302  1.00  0.00           C  
ATOM    750  O   PHE A  47      -5.404  -2.135   1.752  1.00  0.00           O  
ATOM    751  CB  PHE A  47      -2.778  -3.646   1.912  1.00  0.00           C  
ATOM    752  CG  PHE A  47      -1.390  -3.841   1.333  1.00  0.00           C  
ATOM    753  CD1 PHE A  47      -0.937  -5.110   0.937  1.00  0.00           C  
ATOM    754  CD2 PHE A  47      -0.478  -2.771   1.241  1.00  0.00           C  
ATOM    755  CE1 PHE A  47       0.408  -5.313   0.593  1.00  0.00           C  
ATOM    756  CE2 PHE A  47       0.830  -2.948   0.780  1.00  0.00           C  
ATOM    757  CZ  PHE A  47       1.288  -4.232   0.490  1.00  0.00           C  
ATOM    758  H   PHE A  47      -2.989  -1.804   0.266  1.00  0.00           H  
ATOM    759  HA  PHE A  47      -3.882  -4.583   0.247  1.00  0.00           H  
ATOM    760  HB2 PHE A  47      -2.754  -2.680   2.489  1.00  0.00           H  
ATOM    761  HB3 PHE A  47      -2.970  -4.472   2.633  1.00  0.00           H  
ATOM    762  HD1 PHE A  47      -1.602  -5.956   0.982  1.00  0.00           H  
ATOM    763  HD2 PHE A  47      -0.748  -1.786   1.549  1.00  0.00           H  
ATOM    764  HE1 PHE A  47       0.767  -6.313   0.420  1.00  0.00           H  
ATOM    765  HE2 PHE A  47       1.479  -2.093   0.681  1.00  0.00           H  
ATOM    766  HZ  PHE A  47       2.320  -4.395   0.218  1.00  0.00           H  
ATOM    767  N   GLN A  48      -6.247  -4.172   1.236  1.00  0.00           N  
ATOM    768  CA  GLN A  48      -7.648  -3.897   1.608  1.00  0.00           C  
ATOM    769  C   GLN A  48      -7.973  -3.834   3.111  1.00  0.00           C  
ATOM    770  O   GLN A  48      -9.003  -3.309   3.527  1.00  0.00           O  
ATOM    771  CB  GLN A  48      -8.629  -4.832   0.812  1.00  0.00           C  
ATOM    772  CG  GLN A  48      -9.103  -6.188   1.419  1.00  0.00           C  
ATOM    773  CD  GLN A  48      -7.982  -7.088   1.912  1.00  0.00           C  
ATOM    774  OE1 GLN A  48      -7.831  -7.294   3.112  1.00  0.00           O  
ATOM    775  NE2 GLN A  48      -7.131  -7.666   1.043  1.00  0.00           N  
ATOM    776  H   GLN A  48      -6.095  -5.077   0.843  1.00  0.00           H  
ATOM    777  HA  GLN A  48      -7.875  -2.902   1.240  1.00  0.00           H  
ATOM    778  HB2 GLN A  48      -9.568  -4.258   0.641  1.00  0.00           H  
ATOM    779  HB3 GLN A  48      -8.192  -5.016  -0.194  1.00  0.00           H  
ATOM    780  HG2 GLN A  48      -9.766  -5.992   2.290  1.00  0.00           H  
ATOM    781  HG3 GLN A  48      -9.699  -6.746   0.666  1.00  0.00           H  
ATOM    782 HE21 GLN A  48      -7.225  -7.577   0.054  1.00  0.00           H  
ATOM    783 HE22 GLN A  48      -6.466  -8.293   1.447  1.00  0.00           H  
ATOM    784  N   THR A  49      -7.053  -4.386   3.942  1.00  0.00           N  
ATOM    785  CA  THR A  49      -7.036  -4.412   5.402  1.00  0.00           C  
ATOM    786  C   THR A  49      -5.558  -4.244   5.721  1.00  0.00           C  
ATOM    787  O   THR A  49      -4.725  -4.353   4.823  1.00  0.00           O  
ATOM    788  CB  THR A  49      -7.546  -5.723   6.051  1.00  0.00           C  
ATOM    789  OG1 THR A  49      -6.920  -6.898   5.529  1.00  0.00           O  
ATOM    790  CG2 THR A  49      -9.063  -5.867   5.850  1.00  0.00           C  
ATOM    791  H   THR A  49      -6.225  -4.791   3.553  1.00  0.00           H  
ATOM    792  HA  THR A  49      -7.568  -3.557   5.798  1.00  0.00           H  
ATOM    793  HB  THR A  49      -7.383  -5.706   7.154  1.00  0.00           H  
ATOM    794  HG1 THR A  49      -7.323  -7.040   4.640  1.00  0.00           H  
ATOM    795 HG21 THR A  49      -9.591  -4.987   6.274  1.00  0.00           H  
ATOM    796 HG22 THR A  49      -9.333  -5.945   4.775  1.00  0.00           H  
ATOM    797 HG23 THR A  49      -9.439  -6.777   6.366  1.00  0.00           H  
ATOM    798  N   ILE A  50      -5.144  -4.045   7.004  1.00  0.00           N  
ATOM    799  CA  ILE A  50      -3.728  -3.954   7.391  1.00  0.00           C  
ATOM    800  C   ILE A  50      -3.076  -5.326   7.656  1.00  0.00           C  
ATOM    801  O   ILE A  50      -1.926  -5.438   8.078  1.00  0.00           O  
ATOM    802  CB  ILE A  50      -3.539  -2.941   8.525  1.00  0.00           C  
ATOM    803  CG1 ILE A  50      -2.124  -2.281   8.525  1.00  0.00           C  
ATOM    804  CG2 ILE A  50      -3.977  -3.529   9.899  1.00  0.00           C  
ATOM    805  CD1 ILE A  50      -1.972  -1.202   9.606  1.00  0.00           C  
ATOM    806  H   ILE A  50      -5.794  -3.940   7.755  1.00  0.00           H  
ATOM    807  HA  ILE A  50      -3.167  -3.559   6.555  1.00  0.00           H  
ATOM    808  HB  ILE A  50      -4.243  -2.106   8.302  1.00  0.00           H  
ATOM    809 HG12 ILE A  50      -1.339  -3.053   8.684  1.00  0.00           H  
ATOM    810 HG13 ILE A  50      -1.944  -1.808   7.535  1.00  0.00           H  
ATOM    811 HG21 ILE A  50      -4.962  -4.036   9.832  1.00  0.00           H  
ATOM    812 HG22 ILE A  50      -3.233  -4.264  10.277  1.00  0.00           H  
ATOM    813 HG23 ILE A  50      -4.064  -2.719  10.656  1.00  0.00           H  
ATOM    814 HD11 ILE A  50      -2.778  -0.441   9.514  1.00  0.00           H  
ATOM    815 HD12 ILE A  50      -2.045  -1.653  10.618  1.00  0.00           H  
ATOM    816 HD13 ILE A  50      -0.995  -0.674   9.552  1.00  0.00           H  
ATOM    817  N   GLY A  51      -3.797  -6.444   7.363  1.00  0.00           N  
ATOM    818  CA  GLY A  51      -3.295  -7.807   7.522  1.00  0.00           C  
ATOM    819  C   GLY A  51      -2.772  -8.407   6.244  1.00  0.00           C  
ATOM    820  O   GLY A  51      -2.050  -9.399   6.264  1.00  0.00           O  
ATOM    821  H   GLY A  51      -4.735  -6.338   7.029  1.00  0.00           H  
ATOM    822  HA2 GLY A  51      -2.472  -7.820   8.225  1.00  0.00           H  
ATOM    823  HA3 GLY A  51      -4.095  -8.418   7.881  1.00  0.00           H  
ATOM    824  N   GLU A  52      -3.083  -7.766   5.087  1.00  0.00           N  
ATOM    825  CA  GLU A  52      -2.609  -8.110   3.746  1.00  0.00           C  
ATOM    826  C   GLU A  52      -1.247  -7.442   3.478  1.00  0.00           C  
ATOM    827  O   GLU A  52      -0.395  -7.947   2.749  1.00  0.00           O  
ATOM    828  CB  GLU A  52      -3.714  -7.666   2.726  1.00  0.00           C  
ATOM    829  CG  GLU A  52      -3.636  -8.124   1.233  1.00  0.00           C  
ATOM    830  CD  GLU A  52      -4.005  -9.596   1.005  1.00  0.00           C  
ATOM    831  OE1 GLU A  52      -3.302 -10.475   1.572  1.00  0.00           O  
ATOM    832  OE2 GLU A  52      -5.000  -9.857   0.277  1.00  0.00           O  
ATOM    833  H   GLU A  52      -3.689  -6.974   5.139  1.00  0.00           H  
ATOM    834  HA  GLU A  52      -2.465  -9.179   3.673  1.00  0.00           H  
ATOM    835  HB2 GLU A  52      -4.679  -8.036   3.142  1.00  0.00           H  
ATOM    836  HB3 GLU A  52      -3.785  -6.556   2.739  1.00  0.00           H  
ATOM    837  HG2 GLU A  52      -4.323  -7.505   0.620  1.00  0.00           H  
ATOM    838  HG3 GLU A  52      -2.645  -7.975   0.783  1.00  0.00           H  
ATOM    839  N   CYS A  53      -1.038  -6.252   4.129  1.00  0.00           N  
ATOM    840  CA  CYS A  53       0.090  -5.305   4.166  1.00  0.00           C  
ATOM    841  C   CYS A  53       1.493  -5.918   4.155  1.00  0.00           C  
ATOM    842  O   CYS A  53       2.352  -5.669   3.314  1.00  0.00           O  
ATOM    843  CB  CYS A  53      -0.143  -4.409   5.441  1.00  0.00           C  
ATOM    844  SG  CYS A  53       1.228  -3.380   6.050  1.00  0.00           S  
ATOM    845  H   CYS A  53      -1.789  -5.972   4.718  1.00  0.00           H  
ATOM    846  HA  CYS A  53       0.037  -4.673   3.299  1.00  0.00           H  
ATOM    847  HB2 CYS A  53      -0.997  -3.728   5.213  1.00  0.00           H  
ATOM    848  HB3 CYS A  53      -0.466  -5.059   6.281  1.00  0.00           H  
ATOM    849  N   ARG A  54       1.685  -6.741   5.178  1.00  0.00           N  
ATOM    850  CA  ARG A  54       2.855  -7.505   5.562  1.00  0.00           C  
ATOM    851  C   ARG A  54       3.203  -8.730   4.692  1.00  0.00           C  
ATOM    852  O   ARG A  54       4.302  -9.271   4.784  1.00  0.00           O  
ATOM    853  CB  ARG A  54       2.659  -7.834   7.061  1.00  0.00           C  
ATOM    854  CG  ARG A  54       1.636  -8.943   7.414  1.00  0.00           C  
ATOM    855  CD  ARG A  54       0.669  -8.546   8.547  1.00  0.00           C  
ATOM    856  NE  ARG A  54      -0.541  -9.489   8.528  1.00  0.00           N  
ATOM    857  CZ  ARG A  54      -1.029 -10.200   9.550  1.00  0.00           C  
ATOM    858  NH1 ARG A  54      -0.612 -10.145  10.806  1.00  0.00           N  
ATOM    859  NH2 ARG A  54      -2.039 -11.008   9.255  1.00  0.00           N  
ATOM    860  H   ARG A  54       0.887  -6.791   5.773  1.00  0.00           H  
ATOM    861  HA  ARG A  54       3.738  -6.875   5.540  1.00  0.00           H  
ATOM    862  HB2 ARG A  54       3.645  -8.064   7.492  1.00  0.00           H  
ATOM    863  HB3 ARG A  54       2.345  -6.886   7.549  1.00  0.00           H  
ATOM    864  HG2 ARG A  54       1.092  -9.187   6.477  1.00  0.00           H  
ATOM    865  HG3 ARG A  54       2.179  -9.871   7.726  1.00  0.00           H  
ATOM    866  HD2 ARG A  54       1.213  -8.612   9.516  1.00  0.00           H  
ATOM    867  HD3 ARG A  54       0.384  -7.466   8.370  1.00  0.00           H  
ATOM    868  HE  ARG A  54      -1.116  -9.577   7.686  1.00  0.00           H  
ATOM    869 HH11 ARG A  54       0.019  -9.424  11.063  1.00  0.00           H  
ATOM    870 HH12 ARG A  54      -1.033 -10.731  11.491  1.00  0.00           H  
ATOM    871 HH21 ARG A  54      -2.271 -11.117   8.291  1.00  0.00           H  
ATOM    872 HH22 ARG A  54      -2.390 -11.621   9.957  1.00  0.00           H  
ATOM    873  N   LYS A  55       2.293  -9.190   3.780  1.00  0.00           N  
ATOM    874  CA  LYS A  55       2.495 -10.390   2.946  1.00  0.00           C  
ATOM    875  C   LYS A  55       3.253 -10.135   1.643  1.00  0.00           C  
ATOM    876  O   LYS A  55       3.687 -11.061   0.965  1.00  0.00           O  
ATOM    877  CB  LYS A  55       1.130 -11.077   2.632  1.00  0.00           C  
ATOM    878  CG  LYS A  55       0.455 -11.713   3.859  1.00  0.00           C  
ATOM    879  CD  LYS A  55      -0.939 -12.252   3.546  1.00  0.00           C  
ATOM    880  CE  LYS A  55      -1.660 -12.764   4.794  1.00  0.00           C  
ATOM    881  NZ  LYS A  55      -3.028 -13.232   4.448  1.00  0.00           N  
ATOM    882  H   LYS A  55       1.411  -8.716   3.678  1.00  0.00           H  
ATOM    883  HA  LYS A  55       3.112 -11.114   3.482  1.00  0.00           H  
ATOM    884  HB2 LYS A  55       0.435 -10.337   2.177  1.00  0.00           H  
ATOM    885  HB3 LYS A  55       1.259 -11.915   1.908  1.00  0.00           H  
ATOM    886  HG2 LYS A  55       1.097 -12.546   4.231  1.00  0.00           H  
ATOM    887  HG3 LYS A  55       0.338 -11.005   4.706  1.00  0.00           H  
ATOM    888  HD2 LYS A  55      -1.543 -11.448   3.076  1.00  0.00           H  
ATOM    889  HD3 LYS A  55      -0.843 -13.082   2.816  1.00  0.00           H  
ATOM    890  HE2 LYS A  55      -1.102 -13.617   5.237  1.00  0.00           H  
ATOM    891  HE3 LYS A  55      -1.760 -11.959   5.553  1.00  0.00           H  
ATOM    892  HZ1 LYS A  55      -2.965 -14.003   3.752  1.00  0.00           H  
ATOM    893  HZ2 LYS A  55      -3.504 -13.576   5.306  1.00  0.00           H  
ATOM    894  HZ3 LYS A  55      -3.571 -12.443   4.042  1.00  0.00           H  
ATOM    895  N   LYS A  56       3.437  -8.851   1.263  1.00  0.00           N  
ATOM    896  CA  LYS A  56       4.173  -8.415   0.087  1.00  0.00           C  
ATOM    897  C   LYS A  56       5.541  -7.843   0.489  1.00  0.00           C  
ATOM    898  O   LYS A  56       6.515  -7.942  -0.256  1.00  0.00           O  
ATOM    899  CB  LYS A  56       3.321  -7.364  -0.721  1.00  0.00           C  
ATOM    900  CG  LYS A  56       2.312  -7.986  -1.729  1.00  0.00           C  
ATOM    901  CD  LYS A  56       1.605  -7.014  -2.739  1.00  0.00           C  
ATOM    902  CE  LYS A  56       0.092  -6.821  -2.488  1.00  0.00           C  
ATOM    903  NZ  LYS A  56      -0.422  -5.630  -3.206  1.00  0.00           N  
ATOM    904  H   LYS A  56       3.021  -8.132   1.812  1.00  0.00           H  
ATOM    905  HA  LYS A  56       4.382  -9.243  -0.581  1.00  0.00           H  
ATOM    906  HB2 LYS A  56       2.803  -6.697  -0.005  1.00  0.00           H  
ATOM    907  HB3 LYS A  56       3.956  -6.700  -1.335  1.00  0.00           H  
ATOM    908  HG2 LYS A  56       2.905  -8.702  -2.340  1.00  0.00           H  
ATOM    909  HG3 LYS A  56       1.550  -8.589  -1.187  1.00  0.00           H  
ATOM    910  HD2 LYS A  56       2.166  -6.049  -2.970  1.00  0.00           H  
ATOM    911  HD3 LYS A  56       1.615  -7.543  -3.723  1.00  0.00           H  
ATOM    912  HE2 LYS A  56      -0.488  -7.703  -2.839  1.00  0.00           H  
ATOM    913  HE3 LYS A  56      -0.162  -6.683  -1.421  1.00  0.00           H  
ATOM    914  HZ1 LYS A  56      -0.253  -5.741  -4.226  1.00  0.00           H  
ATOM    915  HZ2 LYS A  56      -1.443  -5.534  -3.032  1.00  0.00           H  
ATOM    916  HZ3 LYS A  56       0.070  -4.780  -2.864  1.00  0.00           H  
ATOM    917  N   CYS A  57       5.628  -7.173   1.667  1.00  0.00           N  
ATOM    918  CA  CYS A  57       6.795  -6.387   2.060  1.00  0.00           C  
ATOM    919  C   CYS A  57       7.455  -6.737   3.379  1.00  0.00           C  
ATOM    920  O   CYS A  57       8.257  -5.951   3.869  1.00  0.00           O  
ATOM    921  CB  CYS A  57       6.330  -4.921   2.166  1.00  0.00           C  
ATOM    922  SG  CYS A  57       6.307  -4.225   0.529  1.00  0.00           S  
ATOM    923  H   CYS A  57       4.834  -7.098   2.261  1.00  0.00           H  
ATOM    924  HA  CYS A  57       7.599  -6.410   1.297  1.00  0.00           H  
ATOM    925  HB2 CYS A  57       5.292  -4.869   2.555  1.00  0.00           H  
ATOM    926  HB3 CYS A  57       6.947  -4.263   2.816  1.00  0.00           H  
ATOM    927  N   LEU A  58       7.200  -7.899   4.010  1.00  0.00           N  
ATOM    928  CA  LEU A  58       7.922  -8.267   5.239  1.00  0.00           C  
ATOM    929  C   LEU A  58       8.351  -9.730   5.262  1.00  0.00           C  
ATOM    930  O   LEU A  58       9.314 -10.068   5.948  1.00  0.00           O  
ATOM    931  CB  LEU A  58       7.148  -7.906   6.547  1.00  0.00           C  
ATOM    932  CG  LEU A  58       7.377  -6.470   7.053  1.00  0.00           C  
ATOM    933  CD1 LEU A  58       6.343  -6.104   8.129  1.00  0.00           C  
ATOM    934  CD2 LEU A  58       8.779  -6.269   7.650  1.00  0.00           C  
ATOM    935  H   LEU A  58       6.510  -8.516   3.649  1.00  0.00           H  
ATOM    936  HA  LEU A  58       8.859  -7.730   5.306  1.00  0.00           H  
ATOM    937  HB2 LEU A  58       6.063  -8.067   6.359  1.00  0.00           H  
ATOM    938  HB3 LEU A  58       7.440  -8.547   7.412  1.00  0.00           H  
ATOM    939  HG  LEU A  58       7.291  -5.781   6.177  1.00  0.00           H  
ATOM    940 HD11 LEU A  58       5.306  -6.258   7.768  1.00  0.00           H  
ATOM    941 HD12 LEU A  58       6.496  -6.737   9.029  1.00  0.00           H  
ATOM    942 HD13 LEU A  58       6.465  -5.041   8.433  1.00  0.00           H  
ATOM    943 HD21 LEU A  58       8.992  -7.040   8.421  1.00  0.00           H  
ATOM    944 HD22 LEU A  58       9.567  -6.317   6.868  1.00  0.00           H  
ATOM    945 HD23 LEU A  58       8.841  -5.273   8.137  1.00  0.00           H  
ATOM    946  N   GLY A  59       7.628 -10.632   4.540  1.00  0.00           N  
ATOM    947  CA  GLY A  59       7.751 -12.088   4.541  1.00  0.00           C  
ATOM    948  C   GLY A  59       6.958 -12.740   5.638  1.00  0.00           C  
ATOM    949  O   GLY A  59       7.495 -13.488   6.449  1.00  0.00           O  
ATOM    950  H   GLY A  59       6.902 -10.319   3.955  1.00  0.00           H  
ATOM    951  HA2 GLY A  59       7.308 -12.426   3.613  1.00  0.00           H  
ATOM    952  HA3 GLY A  59       8.783 -12.379   4.675  1.00  0.00           H  
ATOM    953  N   LYS A  60       5.648 -12.442   5.678  1.00  0.00           N  
ATOM    954  CA  LYS A  60       4.728 -12.937   6.675  1.00  0.00           C  
ATOM    955  C   LYS A  60       3.343 -13.033   5.988  1.00  0.00           C  
ATOM    956  O   LYS A  60       3.228 -13.905   5.082  1.00  0.00           O  
ATOM    957  CB  LYS A  60       4.716 -12.025   7.951  1.00  0.00           C  
ATOM    958  CG  LYS A  60       4.997 -10.526   7.690  1.00  0.00           C  
ATOM    959  CD  LYS A  60       5.021  -9.645   8.941  1.00  0.00           C  
ATOM    960  CE  LYS A  60       6.004 -10.114  10.001  1.00  0.00           C  
ATOM    961  NZ  LYS A  60       6.281  -9.048  10.993  1.00  0.00           N  
ATOM    962  OXT LYS A  60       2.403 -12.263   6.327  1.00  0.00           O  
ATOM    963  H   LYS A  60       5.233 -11.826   5.015  1.00  0.00           H  
ATOM    964  HA  LYS A  60       4.965 -13.969   6.923  1.00  0.00           H  
ATOM    965  HB2 LYS A  60       3.748 -12.141   8.487  1.00  0.00           H  
ATOM    966  HB3 LYS A  60       5.521 -12.368   8.637  1.00  0.00           H  
ATOM    967  HG2 LYS A  60       5.972 -10.382   7.173  1.00  0.00           H  
ATOM    968  HG3 LYS A  60       4.239 -10.098   6.997  1.00  0.00           H  
ATOM    969  HD2 LYS A  60       5.283  -8.623   8.591  1.00  0.00           H  
ATOM    970  HD3 LYS A  60       4.004  -9.597   9.386  1.00  0.00           H  
ATOM    971  HE2 LYS A  60       5.539 -10.980  10.518  1.00  0.00           H  
ATOM    972  HE3 LYS A  60       6.974 -10.404   9.542  1.00  0.00           H  
ATOM    973  HZ1 LYS A  60       5.392  -8.760  11.449  1.00  0.00           H  
ATOM    974  HZ2 LYS A  60       6.941  -9.406  11.712  1.00  0.00           H  
ATOM    975  HZ3 LYS A  60       6.704  -8.229  10.511  1.00  0.00           H  
TER     976      LYS A  60                                                      
ENDMDL             
