# Supplementary material for: Assessment of Two Restraint Potentials for Coarse-Grained Chemical-Cross-Link-Assisted Modeling of Protein Structures
Source: J Chem Inf Model. 2024 Feb 12;64(4):1377–93. doi: 10.1021/acs.jcim.3c01890 (PMC10900291; doi:10.1021/acs.jcim.3c01890)
Supplement: Supplementary file 2 — ci3c01890_si_002.zip [file ci3c01890_si_002.zip › Machine_readable/Inputs/SYNTHETIC-SHORT/1CLB/1clb.pdb]

HEADER    CALCIUM-BINDING PROTEIN                 08-FEB-95   1CLB              
TITLE     DETERMINATION OF THE SOLUTION STRUCTURE OF APO CALBINDIN D9K BY NMR   
TITLE    2 SPECTROSCOPY                                                         
COMPND    MOL_ID: 1;                                                            
COMPND   2 MOLECULE: CALBINDIN D9K;                                             
COMPND   3 CHAIN: A;                                                            
COMPND   4 ENGINEERED: YES                                                      
SOURCE    MOL_ID: 1;                                                            
SOURCE   2 ORGANISM_SCIENTIFIC: BOS TAURUS;                                     
SOURCE   3 ORGANISM_COMMON: CATTLE;                                             
SOURCE   4 ORGANISM_TAXID: 9913;                                                
SOURCE   5 GENE: ICABP;                                                         
SOURCE   6 EXPRESSION_SYSTEM: ESCHERICHIA COLI;                                 
SOURCE   7 EXPRESSION_SYSTEM_TAXID: 562;                                        
SOURCE   8 EXPRESSION_SYSTEM_PLASMID: PICB1                                     
KEYWDS    EF-HAND, CALCIUM-BINDING PROTEIN                                      
EXPDTA    SOLUTION NMR                                                          
NUMMDL    33                                                                    
AUTHOR    N.J.SKELTON,W.J.CHAZIN                                                
REVDAT   4   16-FEB-22 1CLB    1       REMARK SEQADV                            
REVDAT   3   24-FEB-09 1CLB    1       VERSN                                    
REVDAT   2   15-MAY-95 1CLB    1       KEYWDS                                   
REVDAT   1   20-APR-95 1CLB    0                                                
JRNL        AUTH   N.J.SKELTON,J.KORDEL,W.J.CHAZIN                              
JRNL        TITL   DETERMINATION OF THE SOLUTION STRUCTURE OF APO CALBINDIN D9K 
JRNL        TITL 2 BY NMR SPECTROSCOPY.                                         
JRNL        REF    J.MOL.BIOL.                   V. 249   441 1995              
JRNL        REFN                   ISSN 0022-2836                               
JRNL        PMID   7783203                                                      
JRNL        DOI    10.1006/JMBI.1995.0308                                       
REMARK   1                                                                      
REMARK   1 REFERENCE 1                                                          
REMARK   1  AUTH   N.J.SKELTON,J.KOERDEL,W.J.CHAZIN                             
REMARK   1  TITL   SIGNAL TRANSDUCTION VERSUS BUFFERING ACTIVITY IN             
REMARK   1  TITL 2 CA2+-BINDING PROTEINS                                        
REMARK   1  REF    NAT.STRUCT.BIOL.              V.   1   239 1994              
REMARK   1  REFN                   ISSN 1072-8368                               
REMARK   1 REFERENCE 2                                                          
REMARK   1  AUTH   J.KOERDEL,N.J.SKELTON,M.AKKE,W.J.CHAZIN                      
REMARK   1  TITL   HIGH RESOLUTION SOLUTION STRUCTURE OF CALCIUM-LOADED         
REMARK   1  TITL 2 CALBINDIN D9K                                                
REMARK   1  REF    J.MOL.BIOL.                   V. 231   711 1993              
REMARK   1  REFN                   ISSN 0022-2836                               
REMARK   1 REFERENCE 3                                                          
REMARK   1  AUTH   N.J.SKELTON,S.FORSEN,W.J.CHAZIN                              
REMARK   1  TITL   1H NMR RESONANCE ASSIGNMENTS, SECONDARY STRUCTURE AND GLOBAL 
REMARK   1  TITL 2 FOLD OF APO CALBINDIN D9K                                    
REMARK   1  REF    BIOCHEMISTRY                  V.  29  5752 1990              
REMARK   1  REFN                   ISSN 0006-2960                               
REMARK   2                                                                      
REMARK   2 RESOLUTION. NOT APPLICABLE.                                          
REMARK   3                                                                      
REMARK   3 REFINEMENT.                                                          
REMARK   3   PROGRAM     : DISGEO, AMBER                                        
REMARK   3   AUTHORS     : HAVEL,WUTHRICH (DISGEO),                             
REMARK   3                 PEARLMAN,CASE,CALDWELL,SEIBEL,SINGH,WEINER,KOLLMAN   
REMARK   3                 (AMBER)                                              
REMARK   3                                                                      
REMARK   3  OTHER REFINEMENT REMARKS: NULL                                      
REMARK   4                                                                      
REMARK   4 1CLB COMPLIES WITH FORMAT V. 3.15, 01-DEC-08                         
REMARK 100                                                                      
REMARK 100 THIS ENTRY HAS BEEN PROCESSED BY BNL.                                
REMARK 100 THE DEPOSITION ID IS D_1000172368.                                   
REMARK 210                                                                      
REMARK 210 EXPERIMENTAL DETAILS                                                 
REMARK 210  EXPERIMENT TYPE                : NMR                                
REMARK 210  TEMPERATURE           (KELVIN) : NULL                               
REMARK 210  PH                             : NULL                               
REMARK 210  IONIC STRENGTH                 : NULL                               
REMARK 210  PRESSURE                       : NULL                               
REMARK 210  SAMPLE CONTENTS                : NULL                               
REMARK 210                                                                      
REMARK 210  NMR EXPERIMENTS CONDUCTED      : NULL                               
REMARK 210  SPECTROMETER FIELD STRENGTH    : NULL                               
REMARK 210  SPECTROMETER MODEL             : NULL                               
REMARK 210  SPECTROMETER MANUFACTURER      : NULL                               
REMARK 210                                                                      
REMARK 210  STRUCTURE DETERMINATION.                                            
REMARK 210   SOFTWARE USED                 : NULL                               
REMARK 210   METHOD USED                   : NULL                               
REMARK 210                                                                      
REMARK 210 CONFORMERS, NUMBER CALCULATED   : NULL                               
REMARK 210 CONFORMERS, NUMBER SUBMITTED    : 33                                 
REMARK 210 CONFORMERS, SELECTION CRITERIA  : NULL                               
REMARK 210                                                                      
REMARK 210 BEST REPRESENTATIVE CONFORMER IN THIS ENSEMBLE : NULL                
REMARK 210                                                                      
REMARK 210 REMARK: NULL                                                         
REMARK 215                                                                      
REMARK 215 NMR STUDY                                                            
REMARK 215 THE COORDINATES IN THIS ENTRY WERE GENERATED FROM SOLUTION           
REMARK 215 NMR DATA.  PROTEIN DATA BANK CONVENTIONS REQUIRE THAT                
REMARK 215 CRYST1 AND SCALE RECORDS BE INCLUDED, BUT THE VALUES ON              
REMARK 215 THESE RECORDS ARE MEANINGLESS.                                       
REMARK 300                                                                      
REMARK 300 BIOMOLECULE: 1                                                       
REMARK 300 SEE REMARK 350 FOR THE AUTHOR PROVIDED AND/OR PROGRAM                
REMARK 300 GENERATED ASSEMBLY INFORMATION FOR THE STRUCTURE IN                  
REMARK 300 THIS ENTRY. THE REMARK MAY ALSO PROVIDE INFORMATION ON               
REMARK 300 BURIED SURFACE AREA.                                                 
REMARK 350                                                                      
REMARK 350 COORDINATES FOR A COMPLETE MULTIMER REPRESENTING THE KNOWN           
REMARK 350 BIOLOGICALLY SIGNIFICANT OLIGOMERIZATION STATE OF THE                
REMARK 350 MOLECULE CAN BE GENERATED BY APPLYING BIOMT TRANSFORMATIONS          
REMARK 350 GIVEN BELOW.  BOTH NON-CRYSTALLOGRAPHIC AND                          
REMARK 350 CRYSTALLOGRAPHIC OPERATIONS ARE GIVEN.                               
REMARK 350                                                                      
REMARK 350 BIOMOLECULE: 1                                                       
REMARK 350 AUTHOR DETERMINED BIOLOGICAL UNIT: MONOMERIC                         
REMARK 350 APPLY THE FOLLOWING TO CHAINS: A                                     
REMARK 350   BIOMT1   1  1.000000  0.000000  0.000000        0.00000            
REMARK 350   BIOMT2   1  0.000000  1.000000  0.000000        0.00000            
REMARK 350   BIOMT3   1  0.000000  0.000000  1.000000        0.00000            
REMARK 465                                                                      
REMARK 465 MISSING RESIDUES                                                     
REMARK 465 THE FOLLOWING RESIDUES WERE NOT LOCATED IN THE                       
REMARK 465 EXPERIMENT. (RES=RESIDUE NAME; C=CHAIN IDENTIFIER;                   
REMARK 465 SSSEQ=SEQUENCE NUMBER; I=INSERTION CODE.)                            
REMARK 465   MODELS 1-33                                                        
REMARK 465     RES C SSSEQI                                                     
REMARK 465     MET A     0                                                      
REMARK 500                                                                      
REMARK 500 GEOMETRY AND STEREOCHEMISTRY                                         
REMARK 500 SUBTOPIC: CLOSE CONTACTS                                             
REMARK 500                                                                      
REMARK 500 THE FOLLOWING ATOMS ARE IN CLOSE CONTACT.                            
REMARK 500                                                                      
REMARK 500  ATM1  RES C  SSEQI   ATM2  RES C  SSEQI           DISTANCE          
REMARK 500                                                                      
REMARK 500 REMARK: NULL                                                         
REMARK 500                                                                      
REMARK 500 GEOMETRY AND STEREOCHEMISTRY                                         
REMARK 500 SUBTOPIC: TORSION ANGLES                                             
REMARK 500                                                                      
REMARK 500 TORSION ANGLES OUTSIDE THE EXPECTED RAMACHANDRAN REGIONS:            
REMARK 500 (M=MODEL NUMBER; RES=RESIDUE NAME; C=CHAIN IDENTIFIER;               
REMARK 500 SSEQ=SEQUENCE NUMBER; I=INSERTION CODE).                             
REMARK 500                                                                      
REMARK 500 STANDARD TABLE:                                                      
REMARK 500 FORMAT:(10X,I3,1X,A3,1X,A1,I4,A1,4X,F7.2,3X,F7.2)                    
REMARK 500                                                                      
REMARK 500 EXPECTED VALUES: GJ KLEYWEGT AND TA JONES (1996). PHI/PSI-           
REMARK 500 CHOLOGY: RAMACHANDRAN REVISITED. STRUCTURE 4, 1395 - 1400            
REMARK 500                                                                      
REMARK 500  M RES CSSEQI        PSI       PHI                                   
REMARK 500  1 LYS A  16     -105.99   -104.14                                   
REMARK 500  1 LEU A  40       64.59    -69.90                                   
REMARK 500  1 SER A  44       43.40    -81.84                                   
REMARK 500  1 THR A  45     -177.37    152.97                                   
REMARK 500  1 ASN A  56      -66.60   -170.45                                   
REMARK 500  2 LYS A  16      -96.06   -119.46                                   
REMARK 500  2 LEU A  40      -74.09     63.34                                   
REMARK 500  2 THR A  45     -170.70    167.13                                   
REMARK 500  2 ASN A  56      -32.29    178.28                                   
REMARK 500  3 SER A  44       43.09    -82.38                                   
REMARK 500  3 THR A  45      149.09    170.01                                   
REMARK 500  3 LYS A  55       75.69    -69.75                                   
REMARK 500  3 ASN A  56      -34.69    173.43                                   
REMARK 500  4 THR A  45     -166.62    172.88                                   
REMARK 500  4 LEU A  46      -16.11   -160.52                                   
REMARK 500  5 LEU A  40       49.62    -76.85                                   
REMARK 500  5 SER A  44       43.20    -82.97                                   
REMARK 500  6 PRO A  20        0.88    -69.94                                   
REMARK 500  6 PHE A  36       57.46   -119.69                                   
REMARK 500  6 LEU A  40      148.34     79.31                                   
REMARK 500  6 LYS A  41       74.38    -67.70                                   
REMARK 500  7 SER A   2      -70.28   -179.39                                   
REMARK 500  7 GLU A  17     -147.38   -119.58                                   
REMARK 500  7 LEU A  39      -67.77    -95.81                                   
REMARK 500  7 LEU A  40      -74.78     56.51                                   
REMARK 500  7 THR A  45      171.14    173.65                                   
REMARK 500  7 LYS A  55       48.68    -77.85                                   
REMARK 500  7 ASN A  56      -75.13   -167.08                                   
REMARK 500  7 ASP A  58       54.50     35.79                                   
REMARK 500  8 LYS A  16      -48.88   -160.32                                   
REMARK 500  8 THR A  45      142.19     70.65                                   
REMARK 500  9 LYS A  41       43.41    -80.70                                   
REMARK 500  9 SER A  44       32.63    -85.64                                   
REMARK 500  9 THR A  45      146.15     77.14                                   
REMARK 500  9 ASN A  56      -37.50   -177.42                                   
REMARK 500 10 PRO A  20       -9.57    -57.65                                   
REMARK 500 10 LEU A  40       32.87     36.69                                   
REMARK 500 10 SER A  44       42.66    -81.78                                   
REMARK 500 10 THR A  45      127.36     64.30                                   
REMARK 500 10 ASP A  58       58.00     39.98                                   
REMARK 500 11 LYS A  41       80.53    -66.24                                   
REMARK 500 11 SER A  44       37.11    -83.94                                   
REMARK 500 11 THR A  45     -177.87    176.27                                   
REMARK 500 11 LEU A  46      -16.88   -163.74                                   
REMARK 500 11 ASN A  56      -40.35   -150.67                                   
REMARK 500 12 LYS A  16      -84.75    -93.29                                   
REMARK 500 12 SER A  44       45.10    -81.80                                   
REMARK 500 12 THR A  45      141.89     68.52                                   
REMARK 500 12 ASP A  54       70.64    -68.78                                   
REMARK 500 13 SER A  44       35.79    -80.89                                   
REMARK 500                                                                      
REMARK 500 THIS ENTRY HAS     155 RAMACHANDRAN OUTLIERS.                        
REMARK 500                                                                      
REMARK 500 REMARK: NULL                                                         
REMARK 500                                                                      
REMARK 500 GEOMETRY AND STEREOCHEMISTRY                                         
REMARK 500 SUBTOPIC: PLANAR GROUPS                                              
REMARK 500                                                                      
REMARK 500 PLANAR GROUPS IN THE FOLLOWING RESIDUES HAVE A TOTAL                 
REMARK 500 RMS DISTANCE OF ALL ATOMS FROM THE BEST-FIT PLANE                    
REMARK 500 BY MORE THAN AN EXPECTED VALUE OF 6*RMSD, WITH AN                    
REMARK 500 RMSD 0.02 ANGSTROMS, OR AT LEAST ONE ATOM HAS                        
REMARK 500 AN RMSD GREATER THAN THIS VALUE                                      
REMARK 500 (M=MODEL NUMBER; RES=RESIDUE NAME; C=CHAIN IDENTIFIER;               
REMARK 500 SSEQ=SEQUENCE NUMBER; I=INSERTION CODE).                             
REMARK 500                                                                      
REMARK 500  M RES CSSEQI        RMS     TYPE                                    
REMARK 500  1 PHE A  50         0.10    SIDE CHAIN                              
REMARK 500  2 TYR A  13         0.09    SIDE CHAIN                              
REMARK 500  2 PHE A  50         0.11    SIDE CHAIN                              
REMARK 500  3 PHE A  50         0.09    SIDE CHAIN                              
REMARK 500  4 TYR A  13         0.14    SIDE CHAIN                              
REMARK 500  4 PHE A  50         0.11    SIDE CHAIN                              
REMARK 500  4 PHE A  63         0.07    SIDE CHAIN                              
REMARK 500  5 PHE A  50         0.13    SIDE CHAIN                              
REMARK 500  7 TYR A  13         0.07    SIDE CHAIN                              
REMARK 500  7 PHE A  50         0.11    SIDE CHAIN                              
REMARK 500  7 PHE A  63         0.08    SIDE CHAIN                              
REMARK 500 10 TYR A  13         0.09    SIDE CHAIN                              
REMARK 500 10 PHE A  50         0.10    SIDE CHAIN                              
REMARK 500 11 TYR A  13         0.08    SIDE CHAIN                              
REMARK 500 11 PHE A  50         0.11    SIDE CHAIN                              
REMARK 500 12 PHE A  50         0.14    SIDE CHAIN                              
REMARK 500 13 TYR A  13         0.10    SIDE CHAIN                              
REMARK 500 15 PHE A  50         0.14    SIDE CHAIN                              
REMARK 500 16 PHE A  50         0.16    SIDE CHAIN                              
REMARK 500 17 PHE A  50         0.10    SIDE CHAIN                              
REMARK 500 18 PHE A  50         0.08    SIDE CHAIN                              
REMARK 500 18 PHE A  63         0.08    SIDE CHAIN                              
REMARK 500 19 PHE A  50         0.08    SIDE CHAIN                              
REMARK 500 20 PHE A  50         0.10    SIDE CHAIN                              
REMARK 500 20 PHE A  63         0.08    SIDE CHAIN                              
REMARK 500 21 TYR A  13         0.08    SIDE CHAIN                              
REMARK 500 21 PHE A  63         0.08    SIDE CHAIN                              
REMARK 500 22 PHE A  50         0.10    SIDE CHAIN                              
REMARK 500 23 PHE A  50         0.16    SIDE CHAIN                              
REMARK 500 23 PHE A  63         0.08    SIDE CHAIN                              
REMARK 500 24 TYR A  13         0.10    SIDE CHAIN                              
REMARK 500 24 PHE A  50         0.15    SIDE CHAIN                              
REMARK 500 25 PHE A  50         0.14    SIDE CHAIN                              
REMARK 500 25 PHE A  63         0.09    SIDE CHAIN                              
REMARK 500 26 TYR A  13         0.10    SIDE CHAIN                              
REMARK 500 27 TYR A  13         0.10    SIDE CHAIN                              
REMARK 500 27 PHE A  50         0.08    SIDE CHAIN                              
REMARK 500 27 PHE A  63         0.09    SIDE CHAIN                              
REMARK 500 28 TYR A  13         0.07    SIDE CHAIN                              
REMARK 500 28 PHE A  63         0.09    SIDE CHAIN                              
REMARK 500 29 PHE A  50         0.09    SIDE CHAIN                              
REMARK 500 29 PHE A  63         0.08    SIDE CHAIN                              
REMARK 500 30 PHE A  50         0.09    SIDE CHAIN                              
REMARK 500 30 PHE A  63         0.08    SIDE CHAIN                              
REMARK 500 31 TYR A  13         0.09    SIDE CHAIN                              
REMARK 500 31 PHE A  36         0.07    SIDE CHAIN                              
REMARK 500 31 PHE A  50         0.11    SIDE CHAIN                              
REMARK 500 32 PHE A  50         0.09    SIDE CHAIN                              
REMARK 500                                                                      
REMARK 500 REMARK: NULL                                                         
REMARK 800                                                                      
REMARK 800 SITE                                                                 
REMARK 800 SITE_IDENTIFIER: LOA                                                 
REMARK 800 EVIDENCE_CODE: UNKNOWN                                               
REMARK 800 SITE_DESCRIPTION: NULL                                               
REMARK 800                                                                      
REMARK 800 SITE_IDENTIFIER: LOB                                                 
REMARK 800 EVIDENCE_CODE: UNKNOWN                                               
REMARK 800 SITE_DESCRIPTION: NULL                                               
DBREF  1CLB A    1    75  UNP    P02633   S100G_BOVIN      4     78             
SEQADV 1CLB GLY A   43  UNP  P02633    PRO    46 CONFLICT                       
SEQRES   1 A   76  MET LYS SER PRO GLU GLU LEU LYS GLY ILE PHE GLU LYS          
SEQRES   2 A   76  TYR ALA ALA LYS GLU GLY ASP PRO ASN GLN LEU SER LYS          
SEQRES   3 A   76  GLU GLU LEU LYS LEU LEU LEU GLN THR GLU PHE PRO SER          
SEQRES   4 A   76  LEU LEU LYS GLY GLY SER THR LEU ASP GLU LEU PHE GLU          
SEQRES   5 A   76  GLU LEU ASP LYS ASN GLY ASP GLY GLU VAL SER PHE GLU          
SEQRES   6 A   76  GLU PHE GLN VAL LEU VAL LYS LYS ILE SER GLN                  
HELIX    1   1 PRO A    3  ALA A   14  1                                  12    
HELIX    2   2 LYS A   25  GLU A   35  1                                  11    
HELIX    3   3 PRO A   37  LEU A   39  5                                   3    
HELIX    4   4 ASP A   47  LEU A   53  1                                   7    
HELIX    5   5 PHE A   63  ILE A   73  1                                  11    
SHEET    1   A 2 GLN A  22  SER A  24  0                                        
SHEET    2   A 2 GLU A  60  SER A  62 -1  N  VAL A  61   O  LEU A  23           
SITE     1 LOA 14 ALA A  14  ALA A  15  LYS A  16  GLU A  17                    
SITE     2 LOA 14 GLY A  18  ASP A  19  PRO A  20  ASN A  21                    
SITE     3 LOA 14 GLN A  22  LEU A  23  SER A  24  LYS A  25                    
SITE     4 LOA 14 GLU A  26  GLU A  27                                          
SITE     1 LOB 12 ASP A  54  LYS A  55  ASN A  56  GLY A  57                    
SITE     2 LOB 12 ASP A  58  GLY A  59  GLU A  60  VAL A  61                    
SITE     3 LOB 12 SER A  62  PHE A  63  GLU A  64  GLU A  65                    
CRYST1    1.000    1.000    1.000  90.00  90.00  90.00 P 1           1          
ORIGX1      1.000000  0.000000  0.000000        0.00000                         
ORIGX2      0.000000  1.000000  0.000000        0.00000                         
ORIGX3      0.000000  0.000000  1.000000        0.00000                         
SCALE1      1.000000  0.000000  0.000000        0.00000                         
SCALE2      0.000000  1.000000  0.000000        0.00000                         
SCALE3      0.000000  0.000000  1.000000        0.00000                         
MODEL        1                                                                  
ATOM      1  N   LYS A   1       5.142 -12.601   2.549  1.00  2.74           N  
ATOM      2  CA  LYS A   1       6.291 -12.612   3.435  1.00  2.74           C  
ATOM      3  C   LYS A   1       5.854 -12.032   4.786  1.00  2.74           C  
ATOM      4  O   LYS A   1       4.712 -11.594   4.923  1.00  2.74           O  
ATOM      5  CB  LYS A   1       7.439 -11.805   2.814  1.00  2.74           C  
ATOM      6  CG  LYS A   1       7.799 -12.210   1.377  1.00  2.74           C  
ATOM      7  CD  LYS A   1       8.335 -13.644   1.244  1.00  2.74           C  
ATOM      8  CE  LYS A   1       9.584 -13.928   2.093  1.00  2.74           C  
ATOM      9  NZ  LYS A   1      10.662 -12.954   1.841  1.00  2.74           N  
ATOM     10  H   LYS A   1       4.810 -11.634   2.430  1.00  2.74           H  
ATOM     11  HA  LYS A   1       6.605 -13.645   3.586  1.00  2.74           H  
ATOM     12  HB2 LYS A   1       7.152 -10.753   2.804  1.00  2.74           H  
ATOM     13  HB3 LYS A   1       8.320 -11.917   3.440  1.00  2.74           H  
ATOM     14  HG2 LYS A   1       6.913 -12.110   0.746  1.00  2.74           H  
ATOM     15  HG3 LYS A   1       8.543 -11.508   0.995  1.00  2.74           H  
ATOM     16  HD2 LYS A   1       7.549 -14.349   1.518  1.00  2.74           H  
ATOM     17  HD3 LYS A   1       8.581 -13.818   0.195  1.00  2.74           H  
ATOM     18  HE2 LYS A   1       9.331 -13.920   3.152  1.00  2.74           H  
ATOM     19  HE3 LYS A   1       9.954 -14.925   1.846  1.00  2.74           H  
ATOM     20  HZ1 LYS A   1      10.912 -12.965   0.862  1.00  2.74           H  
ATOM     21  HZ2 LYS A   1      10.353 -12.028   2.097  1.00  2.74           H  
ATOM     22  HZ3 LYS A   1      11.475 -13.190   2.394  1.00  2.74           H  
ATOM     23  N   SER A   2       6.736 -12.036   5.790  1.00  1.01           N  
ATOM     24  CA  SER A   2       6.400 -11.512   7.105  1.00  1.01           C  
ATOM     25  C   SER A   2       6.334  -9.977   7.061  1.00  1.01           C  
ATOM     26  O   SER A   2       6.975  -9.370   6.200  1.00  1.01           O  
ATOM     27  CB  SER A   2       7.436 -12.011   8.118  1.00  1.01           C  
ATOM     28  OG  SER A   2       8.728 -11.552   7.770  1.00  1.01           O  
ATOM     29  H   SER A   2       7.688 -12.336   5.640  1.00  1.01           H  
ATOM     30  HA  SER A   2       5.430 -11.924   7.387  1.00  1.01           H  
ATOM     31  HB2 SER A   2       7.176 -11.657   9.115  1.00  1.01           H  
ATOM     32  HB3 SER A   2       7.435 -13.103   8.137  1.00  1.01           H  
ATOM     33  HG  SER A   2       9.290 -11.599   8.556  1.00  1.01           H  
ATOM     34  N   PRO A   3       5.601  -9.327   7.984  1.00  0.62           N  
ATOM     35  CA  PRO A   3       5.536  -7.875   8.090  1.00  0.62           C  
ATOM     36  C   PRO A   3       6.890  -7.180   7.922  1.00  0.62           C  
ATOM     37  O   PRO A   3       6.974  -6.184   7.213  1.00  0.62           O  
ATOM     38  CB  PRO A   3       4.903  -7.594   9.453  1.00  0.62           C  
ATOM     39  CG  PRO A   3       3.951  -8.777   9.612  1.00  0.62           C  
ATOM     40  CD  PRO A   3       4.734  -9.934   8.987  1.00  0.62           C  
ATOM     41  HA  PRO A   3       4.858  -7.518   7.314  1.00  0.62           H  
ATOM     42  HB2 PRO A   3       5.661  -7.632  10.238  1.00  0.62           H  
ATOM     43  HB3 PRO A   3       4.384  -6.635   9.476  1.00  0.62           H  
ATOM     44  HG2 PRO A   3       3.694  -8.966  10.656  1.00  0.62           H  
ATOM     45  HG3 PRO A   3       3.046  -8.591   9.030  1.00  0.62           H  
ATOM     46  HD2 PRO A   3       5.333 -10.417   9.758  1.00  0.62           H  
ATOM     47  HD3 PRO A   3       4.033 -10.646   8.552  1.00  0.62           H  
ATOM     48  N   GLU A   4       7.947  -7.709   8.547  1.00  0.56           N  
ATOM     49  CA  GLU A   4       9.309  -7.201   8.422  1.00  0.56           C  
ATOM     50  C   GLU A   4       9.727  -7.102   6.950  1.00  0.56           C  
ATOM     51  O   GLU A   4      10.235  -6.078   6.493  1.00  0.56           O  
ATOM     52  CB  GLU A   4      10.304  -8.113   9.164  1.00  0.56           C  
ATOM     53  CG  GLU A   4       9.879  -8.549  10.574  1.00  0.56           C  
ATOM     54  CD  GLU A   4       9.009  -9.802  10.530  1.00  0.56           C  
ATOM     55  OE1 GLU A   4       9.581 -10.897  10.335  1.00  0.56           O  
ATOM     56  OE2 GLU A   4       7.773  -9.631  10.612  1.00  0.56           O  
ATOM     57  H   GLU A   4       7.786  -8.512   9.138  1.00  0.56           H  
ATOM     58  HA  GLU A   4       9.344  -6.206   8.869  1.00  0.56           H  
ATOM     59  HB2 GLU A   4      10.483  -9.014   8.574  1.00  0.56           H  
ATOM     60  HB3 GLU A   4      11.248  -7.571   9.238  1.00  0.56           H  
ATOM     61  HG2 GLU A   4      10.774  -8.793  11.148  1.00  0.56           H  
ATOM     62  HG3 GLU A   4       9.357  -7.736  11.079  1.00  0.56           H  
ATOM     63  N   GLU A   5       9.532  -8.198   6.216  1.00  0.47           N  
ATOM     64  CA  GLU A   5       9.911  -8.302   4.819  1.00  0.47           C  
ATOM     65  C   GLU A   5       9.034  -7.369   3.992  1.00  0.47           C  
ATOM     66  O   GLU A   5       9.542  -6.616   3.167  1.00  0.47           O  
ATOM     67  CB  GLU A   5       9.753  -9.753   4.355  1.00  0.47           C  
ATOM     68  CG  GLU A   5      10.705 -10.718   5.076  1.00  0.47           C  
ATOM     69  CD  GLU A   5      12.153 -10.508   4.647  1.00  0.47           C  
ATOM     70  OE1 GLU A   5      12.487 -10.993   3.543  1.00  0.47           O  
ATOM     71  OE2 GLU A   5      12.892  -9.865   5.423  1.00  0.47           O  
ATOM     72  H   GLU A   5       8.988  -8.955   6.614  1.00  0.47           H  
ATOM     73  HA  GLU A   5      10.949  -7.992   4.698  1.00  0.47           H  
ATOM     74  HB2 GLU A   5       8.729 -10.058   4.556  1.00  0.47           H  
ATOM     75  HB3 GLU A   5       9.931  -9.807   3.280  1.00  0.47           H  
ATOM     76  HG2 GLU A   5      10.626 -10.599   6.156  1.00  0.47           H  
ATOM     77  HG3 GLU A   5      10.426 -11.741   4.828  1.00  0.47           H  
ATOM     78  N   LEU A   6       7.720  -7.413   4.216  1.00  0.35           N  
ATOM     79  CA  LEU A   6       6.784  -6.554   3.503  1.00  0.35           C  
ATOM     80  C   LEU A   6       7.147  -5.082   3.710  1.00  0.35           C  
ATOM     81  O   LEU A   6       7.122  -4.304   2.761  1.00  0.35           O  
ATOM     82  CB  LEU A   6       5.341  -6.847   3.933  1.00  0.35           C  
ATOM     83  CG  LEU A   6       4.898  -8.295   3.656  1.00  0.35           C  
ATOM     84  CD1 LEU A   6       3.443  -8.467   4.102  1.00  0.35           C  
ATOM     85  CD2 LEU A   6       5.045  -8.683   2.180  1.00  0.35           C  
ATOM     86  H   LEU A   6       7.371  -8.040   4.936  1.00  0.35           H  
ATOM     87  HA  LEU A   6       6.882  -6.744   2.434  1.00  0.35           H  
ATOM     88  HB2 LEU A   6       5.242  -6.644   4.999  1.00  0.35           H  
ATOM     89  HB3 LEU A   6       4.675  -6.171   3.395  1.00  0.35           H  
ATOM     90  HG  LEU A   6       5.506  -8.983   4.238  1.00  0.35           H  
ATOM     91 HD11 LEU A   6       3.358  -8.255   5.168  1.00  0.35           H  
ATOM     92 HD12 LEU A   6       2.795  -7.787   3.547  1.00  0.35           H  
ATOM     93 HD13 LEU A   6       3.121  -9.494   3.926  1.00  0.35           H  
ATOM     94 HD21 LEU A   6       4.541  -7.955   1.545  1.00  0.35           H  
ATOM     95 HD22 LEU A   6       6.098  -8.734   1.902  1.00  0.35           H  
ATOM     96 HD23 LEU A   6       4.611  -9.669   2.015  1.00  0.35           H  
ATOM     97  N   LYS A   7       7.496  -4.704   4.941  1.00  0.34           N  
ATOM     98  CA  LYS A   7       7.975  -3.376   5.279  1.00  0.34           C  
ATOM     99  C   LYS A   7       9.235  -3.068   4.470  1.00  0.34           C  
ATOM    100  O   LYS A   7       9.259  -2.088   3.732  1.00  0.34           O  
ATOM    101  CB  LYS A   7       8.233  -3.293   6.788  1.00  0.34           C  
ATOM    102  CG  LYS A   7       8.708  -1.900   7.223  1.00  0.34           C  
ATOM    103  CD  LYS A   7       9.551  -1.961   8.502  1.00  0.34           C  
ATOM    104  CE  LYS A   7      10.935  -2.584   8.268  1.00  0.34           C  
ATOM    105  NZ  LYS A   7      11.788  -2.449   9.462  1.00  0.34           N  
ATOM    106  H   LYS A   7       7.471  -5.394   5.683  1.00  0.34           H  
ATOM    107  HA  LYS A   7       7.206  -2.649   5.019  1.00  0.34           H  
ATOM    108  HB2 LYS A   7       7.316  -3.530   7.329  1.00  0.34           H  
ATOM    109  HB3 LYS A   7       8.969  -4.042   7.053  1.00  0.34           H  
ATOM    110  HG2 LYS A   7       9.309  -1.419   6.452  1.00  0.34           H  
ATOM    111  HG3 LYS A   7       7.828  -1.277   7.393  1.00  0.34           H  
ATOM    112  HD2 LYS A   7       9.702  -0.934   8.828  1.00  0.34           H  
ATOM    113  HD3 LYS A   7       9.011  -2.504   9.279  1.00  0.34           H  
ATOM    114  HE2 LYS A   7      10.854  -3.646   8.034  1.00  0.34           H  
ATOM    115  HE3 LYS A   7      11.427  -2.080   7.435  1.00  0.34           H  
ATOM    116  HZ1 LYS A   7      11.910  -1.470   9.682  1.00  0.34           H  
ATOM    117  HZ2 LYS A   7      11.357  -2.920  10.244  1.00  0.34           H  
ATOM    118  HZ3 LYS A   7      12.691  -2.863   9.279  1.00  0.34           H  
ATOM    119  N   GLY A   8      10.284  -3.882   4.608  1.00  0.35           N  
ATOM    120  CA  GLY A   8      11.521  -3.705   3.854  1.00  0.35           C  
ATOM    121  C   GLY A   8      11.258  -3.480   2.360  1.00  0.35           C  
ATOM    122  O   GLY A   8      11.683  -2.475   1.786  1.00  0.35           O  
ATOM    123  H   GLY A   8      10.223  -4.637   5.285  1.00  0.35           H  
ATOM    124  HA2 GLY A   8      12.063  -2.849   4.259  1.00  0.35           H  
ATOM    125  HA3 GLY A   8      12.136  -4.597   3.973  1.00  0.35           H  
ATOM    126  N   ILE A   9      10.536  -4.413   1.734  1.00  0.36           N  
ATOM    127  CA  ILE A   9      10.179  -4.352   0.324  1.00  0.36           C  
ATOM    128  C   ILE A   9       9.438  -3.045   0.037  1.00  0.36           C  
ATOM    129  O   ILE A   9       9.831  -2.294  -0.846  1.00  0.36           O  
ATOM    130  CB  ILE A   9       9.353  -5.590  -0.073  1.00  0.36           C  
ATOM    131  CG1 ILE A   9      10.231  -6.855  -0.013  1.00  0.36           C  
ATOM    132  CG2 ILE A   9       8.792  -5.405  -1.492  1.00  0.36           C  
ATOM    133  CD1 ILE A   9       9.403  -8.143   0.044  1.00  0.36           C  
ATOM    134  H   ILE A   9      10.197  -5.199   2.278  1.00  0.36           H  
ATOM    135  HA  ILE A   9      11.099  -4.348  -0.263  1.00  0.36           H  
ATOM    136  HB  ILE A   9       8.519  -5.700   0.621  1.00  0.36           H  
ATOM    137 HG12 ILE A   9      10.891  -6.886  -0.881  1.00  0.36           H  
ATOM    138 HG13 ILE A   9      10.854  -6.837   0.881  1.00  0.36           H  
ATOM    139 HG21 ILE A   9       9.589  -5.072  -2.155  1.00  0.36           H  
ATOM    140 HG22 ILE A   9       8.382  -6.336  -1.873  1.00  0.36           H  
ATOM    141 HG23 ILE A   9       7.995  -4.662  -1.492  1.00  0.36           H  
ATOM    142 HD11 ILE A   9       8.726  -8.115   0.899  1.00  0.36           H  
ATOM    143 HD12 ILE A   9       8.826  -8.279  -0.868  1.00  0.36           H  
ATOM    144 HD13 ILE A   9      10.076  -8.995   0.158  1.00  0.36           H  
ATOM    145  N   PHE A  10       8.373  -2.761   0.783  1.00  0.36           N  
ATOM    146  CA  PHE A  10       7.631  -1.516   0.668  1.00  0.36           C  
ATOM    147  C   PHE A  10       8.585  -0.318   0.647  1.00  0.36           C  
ATOM    148  O   PHE A  10       8.587   0.462  -0.304  1.00  0.36           O  
ATOM    149  CB  PHE A  10       6.621  -1.436   1.818  1.00  0.36           C  
ATOM    150  CG  PHE A  10       5.908  -0.112   1.942  1.00  0.36           C  
ATOM    151  CD1 PHE A  10       4.721   0.113   1.229  1.00  0.36           C  
ATOM    152  CD2 PHE A  10       6.434   0.896   2.768  1.00  0.36           C  
ATOM    153  CE1 PHE A  10       4.044   1.335   1.360  1.00  0.36           C  
ATOM    154  CE2 PHE A  10       5.787   2.137   2.855  1.00  0.36           C  
ATOM    155  CZ  PHE A  10       4.584   2.350   2.164  1.00  0.36           C  
ATOM    156  H   PHE A  10       8.096  -3.419   1.500  1.00  0.36           H  
ATOM    157  HA  PHE A  10       7.077  -1.525  -0.272  1.00  0.36           H  
ATOM    158  HB2 PHE A  10       5.888  -2.226   1.676  1.00  0.36           H  
ATOM    159  HB3 PHE A  10       7.118  -1.631   2.763  1.00  0.36           H  
ATOM    160  HD1 PHE A  10       4.343  -0.647   0.567  1.00  0.36           H  
ATOM    161  HD2 PHE A  10       7.346   0.731   3.323  1.00  0.36           H  
ATOM    162  HE1 PHE A  10       3.132   1.511   0.810  1.00  0.36           H  
ATOM    163  HE2 PHE A  10       6.216   2.914   3.465  1.00  0.36           H  
ATOM    164  HZ  PHE A  10       4.054   3.279   2.269  1.00  0.36           H  
ATOM    165  N   GLU A  11       9.424  -0.189   1.678  1.00  0.44           N  
ATOM    166  CA  GLU A  11      10.360   0.914   1.806  1.00  0.44           C  
ATOM    167  C   GLU A  11      11.316   0.992   0.616  1.00  0.44           C  
ATOM    168  O   GLU A  11      11.612   2.093   0.166  1.00  0.44           O  
ATOM    169  CB  GLU A  11      11.106   0.856   3.143  1.00  0.44           C  
ATOM    170  CG  GLU A  11      10.149   1.123   4.313  1.00  0.44           C  
ATOM    171  CD  GLU A  11      10.912   1.412   5.599  1.00  0.44           C  
ATOM    172  OE1 GLU A  11      11.235   0.433   6.306  1.00  0.44           O  
ATOM    173  OE2 GLU A  11      11.165   2.614   5.842  1.00  0.44           O  
ATOM    174  H   GLU A  11       9.419  -0.903   2.397  1.00  0.44           H  
ATOM    175  HA  GLU A  11       9.785   1.838   1.798  1.00  0.44           H  
ATOM    176  HB2 GLU A  11      11.596  -0.111   3.266  1.00  0.44           H  
ATOM    177  HB3 GLU A  11      11.868   1.637   3.136  1.00  0.44           H  
ATOM    178  HG2 GLU A  11       9.527   1.990   4.087  1.00  0.44           H  
ATOM    179  HG3 GLU A  11       9.496   0.269   4.474  1.00  0.44           H  
ATOM    180  N   LYS A  12      11.777  -0.144   0.081  1.00  0.46           N  
ATOM    181  CA  LYS A  12      12.628  -0.157  -1.108  1.00  0.46           C  
ATOM    182  C   LYS A  12      12.046   0.720  -2.222  1.00  0.46           C  
ATOM    183  O   LYS A  12      12.791   1.428  -2.896  1.00  0.46           O  
ATOM    184  CB  LYS A  12      12.829  -1.600  -1.595  1.00  0.46           C  
ATOM    185  CG  LYS A  12      13.832  -1.717  -2.750  1.00  0.46           C  
ATOM    186  CD  LYS A  12      13.958  -3.186  -3.176  1.00  0.46           C  
ATOM    187  CE  LYS A  12      14.824  -3.343  -4.431  1.00  0.46           C  
ATOM    188  NZ  LYS A  12      16.206  -2.880  -4.210  1.00  0.46           N  
ATOM    189  H   LYS A  12      11.513  -1.031   0.502  1.00  0.46           H  
ATOM    190  HA  LYS A  12      13.601   0.247  -0.825  1.00  0.46           H  
ATOM    191  HB2 LYS A  12      13.167  -2.212  -0.758  1.00  0.46           H  
ATOM    192  HB3 LYS A  12      11.881  -1.980  -1.959  1.00  0.46           H  
ATOM    193  HG2 LYS A  12      13.485  -1.128  -3.600  1.00  0.46           H  
ATOM    194  HG3 LYS A  12      14.797  -1.333  -2.423  1.00  0.46           H  
ATOM    195  HD2 LYS A  12      14.380  -3.771  -2.357  1.00  0.46           H  
ATOM    196  HD3 LYS A  12      12.964  -3.578  -3.398  1.00  0.46           H  
ATOM    197  HE2 LYS A  12      14.849  -4.397  -4.712  1.00  0.46           H  
ATOM    198  HE3 LYS A  12      14.383  -2.778  -5.254  1.00  0.46           H  
ATOM    199  HZ1 LYS A  12      16.620  -3.398  -3.448  1.00  0.46           H  
ATOM    200  HZ2 LYS A  12      16.749  -3.028  -5.049  1.00  0.46           H  
ATOM    201  HZ3 LYS A  12      16.203  -1.896  -3.985  1.00  0.46           H  
ATOM    202  N   TYR A  13      10.725   0.665  -2.425  1.00  0.35           N  
ATOM    203  CA  TYR A  13      10.056   1.427  -3.473  1.00  0.35           C  
ATOM    204  C   TYR A  13       9.544   2.776  -2.947  1.00  0.35           C  
ATOM    205  O   TYR A  13       9.562   3.765  -3.678  1.00  0.35           O  
ATOM    206  CB  TYR A  13       8.961   0.569  -4.122  1.00  0.35           C  
ATOM    207  CG  TYR A  13       9.498  -0.624  -4.899  1.00  0.35           C  
ATOM    208  CD1 TYR A  13       9.818  -1.817  -4.225  1.00  0.35           C  
ATOM    209  CD2 TYR A  13       9.716  -0.539  -6.288  1.00  0.35           C  
ATOM    210  CE1 TYR A  13      10.382  -2.899  -4.920  1.00  0.35           C  
ATOM    211  CE2 TYR A  13      10.339  -1.599  -6.972  1.00  0.35           C  
ATOM    212  CZ  TYR A  13      10.689  -2.771  -6.281  1.00  0.35           C  
ATOM    213  OH  TYR A  13      11.341  -3.782  -6.920  1.00  0.35           O  
ATOM    214  H   TYR A  13      10.161   0.093  -1.804  1.00  0.35           H  
ATOM    215  HA  TYR A  13      10.772   1.654  -4.263  1.00  0.35           H  
ATOM    216  HB2 TYR A  13       8.286   0.208  -3.345  1.00  0.35           H  
ATOM    217  HB3 TYR A  13       8.385   1.198  -4.802  1.00  0.35           H  
ATOM    218  HD1 TYR A  13       9.631  -1.911  -3.172  1.00  0.35           H  
ATOM    219  HD2 TYR A  13       9.385   0.324  -6.846  1.00  0.35           H  
ATOM    220  HE1 TYR A  13      10.610  -3.817  -4.398  1.00  0.35           H  
ATOM    221  HE2 TYR A  13      10.531  -1.508  -8.030  1.00  0.35           H  
ATOM    222  HH  TYR A  13      11.648  -3.531  -7.792  1.00  0.35           H  
ATOM    223  N   ALA A  14       9.085   2.843  -1.692  1.00  0.38           N  
ATOM    224  CA  ALA A  14       8.561   4.072  -1.107  1.00  0.38           C  
ATOM    225  C   ALA A  14       9.657   5.101  -0.809  1.00  0.38           C  
ATOM    226  O   ALA A  14       9.373   6.297  -0.786  1.00  0.38           O  
ATOM    227  CB  ALA A  14       7.762   3.750   0.157  1.00  0.38           C  
ATOM    228  H   ALA A  14       9.040   2.000  -1.130  1.00  0.38           H  
ATOM    229  HA  ALA A  14       7.872   4.529  -1.817  1.00  0.38           H  
ATOM    230  HB1 ALA A  14       7.001   3.000  -0.056  1.00  0.38           H  
ATOM    231  HB2 ALA A  14       8.425   3.383   0.937  1.00  0.38           H  
ATOM    232  HB3 ALA A  14       7.276   4.658   0.508  1.00  0.38           H  
ATOM    233  N   ALA A  15      10.898   4.667  -0.567  1.00  0.55           N  
ATOM    234  CA  ALA A  15      11.985   5.545  -0.147  1.00  0.55           C  
ATOM    235  C   ALA A  15      12.544   6.359  -1.319  1.00  0.55           C  
ATOM    236  O   ALA A  15      13.712   6.218  -1.675  1.00  0.55           O  
ATOM    237  CB  ALA A  15      13.075   4.726   0.552  1.00  0.55           C  
ATOM    238  H   ALA A  15      11.085   3.668  -0.592  1.00  0.55           H  
ATOM    239  HA  ALA A  15      11.606   6.253   0.590  1.00  0.55           H  
ATOM    240  HB1 ALA A  15      12.651   4.211   1.415  1.00  0.55           H  
ATOM    241  HB2 ALA A  15      13.495   3.992  -0.138  1.00  0.55           H  
ATOM    242  HB3 ALA A  15      13.870   5.388   0.896  1.00  0.55           H  
ATOM    243  N   LYS A  16      11.711   7.231  -1.893  1.00  1.10           N  
ATOM    244  CA  LYS A  16      12.101   8.206  -2.900  1.00  1.10           C  
ATOM    245  C   LYS A  16      12.184   9.597  -2.259  1.00  1.10           C  
ATOM    246  O   LYS A  16      13.127   9.871  -1.519  1.00  1.10           O  
ATOM    247  CB  LYS A  16      11.210   8.091  -4.157  1.00  1.10           C  
ATOM    248  CG  LYS A  16       9.772   7.574  -3.974  1.00  1.10           C  
ATOM    249  CD  LYS A  16       8.830   8.495  -3.189  1.00  1.10           C  
ATOM    250  CE  LYS A  16       7.446   7.859  -3.033  1.00  1.10           C  
ATOM    251  NZ  LYS A  16       6.564   8.707  -2.218  1.00  1.10           N  
ATOM    252  H   LYS A  16      10.757   7.252  -1.548  1.00  1.10           H  
ATOM    253  HA  LYS A  16      13.117   7.998  -3.239  1.00  1.10           H  
ATOM    254  HB2 LYS A  16      11.208   9.027  -4.716  1.00  1.10           H  
ATOM    255  HB3 LYS A  16      11.694   7.347  -4.793  1.00  1.10           H  
ATOM    256  HG2 LYS A  16       9.358   7.460  -4.975  1.00  1.10           H  
ATOM    257  HG3 LYS A  16       9.798   6.584  -3.514  1.00  1.10           H  
ATOM    258  HD2 LYS A  16       9.223   8.678  -2.186  1.00  1.10           H  
ATOM    259  HD3 LYS A  16       8.709   9.438  -3.723  1.00  1.10           H  
ATOM    260  HE2 LYS A  16       6.984   7.710  -4.008  1.00  1.10           H  
ATOM    261  HE3 LYS A  16       7.540   6.896  -2.533  1.00  1.10           H  
ATOM    262  HZ1 LYS A  16       7.011   8.888  -1.326  1.00  1.10           H  
ATOM    263  HZ2 LYS A  16       6.376   9.582  -2.685  1.00  1.10           H  
ATOM    264  HZ3 LYS A  16       5.696   8.215  -2.041  1.00  1.10           H  
ATOM    265  N   GLU A  17      11.217  10.475  -2.528  1.00  1.30           N  
ATOM    266  CA  GLU A  17      11.145  11.828  -1.997  1.00  1.30           C  
ATOM    267  C   GLU A  17       9.676  12.191  -1.776  1.00  1.30           C  
ATOM    268  O   GLU A  17       8.783  11.402  -2.081  1.00  1.30           O  
ATOM    269  CB  GLU A  17      11.840  12.807  -2.965  1.00  1.30           C  
ATOM    270  CG  GLU A  17      13.203  13.267  -2.425  1.00  1.30           C  
ATOM    271  CD  GLU A  17      13.099  14.136  -1.171  1.00  1.30           C  
ATOM    272  OE1 GLU A  17      11.957  14.514  -0.819  1.00  1.30           O  
ATOM    273  OE2 GLU A  17      14.167  14.410  -0.584  1.00  1.30           O  
ATOM    274  H   GLU A  17      10.431  10.178  -3.085  1.00  1.30           H  
ATOM    275  HA  GLU A  17      11.623  11.852  -1.017  1.00  1.30           H  
ATOM    276  HB2 GLU A  17      11.992  12.324  -3.932  1.00  1.30           H  
ATOM    277  HB3 GLU A  17      11.223  13.690  -3.141  1.00  1.30           H  
ATOM    278  HG2 GLU A  17      13.817  12.393  -2.202  1.00  1.30           H  
ATOM    279  HG3 GLU A  17      13.705  13.853  -3.195  1.00  1.30           H  
ATOM    280  N   GLY A  18       9.424  13.379  -1.224  1.00  1.70           N  
ATOM    281  CA  GLY A  18       8.083  13.835  -0.890  1.00  1.70           C  
ATOM    282  C   GLY A  18       7.598  13.140   0.380  1.00  1.70           C  
ATOM    283  O   GLY A  18       7.404  13.789   1.404  1.00  1.70           O  
ATOM    284  H   GLY A  18      10.214  13.969  -0.977  1.00  1.70           H  
ATOM    285  HA2 GLY A  18       8.111  14.912  -0.722  1.00  1.70           H  
ATOM    286  HA3 GLY A  18       7.392  13.629  -1.709  1.00  1.70           H  
ATOM    287  N   ASP A  19       7.440  11.814   0.320  1.00  1.15           N  
ATOM    288  CA  ASP A  19       7.176  10.974   1.478  1.00  1.15           C  
ATOM    289  C   ASP A  19       7.975   9.678   1.309  1.00  1.15           C  
ATOM    290  O   ASP A  19       7.762   8.980   0.323  1.00  1.15           O  
ATOM    291  CB  ASP A  19       5.676  10.679   1.584  1.00  1.15           C  
ATOM    292  CG  ASP A  19       5.335   9.998   2.905  1.00  1.15           C  
ATOM    293  OD1 ASP A  19       5.965   8.959   3.202  1.00  1.15           O  
ATOM    294  OD2 ASP A  19       4.451  10.533   3.609  1.00  1.15           O  
ATOM    295  H   ASP A  19       7.653  11.348  -0.558  1.00  1.15           H  
ATOM    296  HA  ASP A  19       7.471  11.510   2.378  1.00  1.15           H  
ATOM    297  HB2 ASP A  19       5.122  11.615   1.531  1.00  1.15           H  
ATOM    298  HB3 ASP A  19       5.364  10.049   0.751  1.00  1.15           H  
ATOM    299  N   PRO A  20       8.886   9.335   2.232  1.00  1.00           N  
ATOM    300  CA  PRO A  20       9.751   8.174   2.088  1.00  1.00           C  
ATOM    301  C   PRO A  20       9.053   6.857   2.456  1.00  1.00           C  
ATOM    302  O   PRO A  20       9.658   5.796   2.326  1.00  1.00           O  
ATOM    303  CB  PRO A  20      10.924   8.452   3.032  1.00  1.00           C  
ATOM    304  CG  PRO A  20      10.266   9.241   4.164  1.00  1.00           C  
ATOM    305  CD  PRO A  20       9.228  10.088   3.428  1.00  1.00           C  
ATOM    306  HA  PRO A  20      10.124   8.102   1.066  1.00  1.00           H  
ATOM    307  HB2 PRO A  20      11.412   7.542   3.385  1.00  1.00           H  
ATOM    308  HB3 PRO A  20      11.650   9.090   2.525  1.00  1.00           H  
ATOM    309  HG2 PRO A  20       9.762   8.550   4.843  1.00  1.00           H  
ATOM    310  HG3 PRO A  20      10.983   9.851   4.716  1.00  1.00           H  
ATOM    311  HD2 PRO A  20       8.358  10.257   4.065  1.00  1.00           H  
ATOM    312  HD3 PRO A  20       9.673  11.042   3.138  1.00  1.00           H  
ATOM    313  N   ASN A  21       7.827   6.893   2.990  1.00  0.76           N  
ATOM    314  CA  ASN A  21       7.107   5.721   3.484  1.00  0.76           C  
ATOM    315  C   ASN A  21       5.655   5.725   2.991  1.00  0.76           C  
ATOM    316  O   ASN A  21       4.755   5.243   3.678  1.00  0.76           O  
ATOM    317  CB  ASN A  21       7.225   5.658   5.021  1.00  0.76           C  
ATOM    318  CG  ASN A  21       8.277   4.661   5.503  1.00  0.76           C  
ATOM    319  OD1 ASN A  21       8.033   3.910   6.442  1.00  0.76           O  
ATOM    320  ND2 ASN A  21       9.449   4.628   4.880  1.00  0.76           N  
ATOM    321  H   ASN A  21       7.367   7.785   3.122  1.00  0.76           H  
ATOM    322  HA  ASN A  21       7.536   4.813   3.059  1.00  0.76           H  
ATOM    323  HB2 ASN A  21       7.467   6.645   5.418  1.00  0.76           H  
ATOM    324  HB3 ASN A  21       6.286   5.352   5.479  1.00  0.76           H  
ATOM    325 HD21 ASN A  21       9.616   5.168   4.036  1.00  0.76           H  
ATOM    326 HD22 ASN A  21      10.160   3.997   5.226  1.00  0.76           H  
ATOM    327  N   GLN A  22       5.429   6.217   1.770  1.00  0.50           N  
ATOM    328  CA  GLN A  22       4.162   6.096   1.066  1.00  0.50           C  
ATOM    329  C   GLN A  22       4.453   5.806  -0.406  1.00  0.50           C  
ATOM    330  O   GLN A  22       5.217   6.540  -1.026  1.00  0.50           O  
ATOM    331  CB  GLN A  22       3.336   7.378   1.211  1.00  0.50           C  
ATOM    332  CG  GLN A  22       2.685   7.552   2.591  1.00  0.50           C  
ATOM    333  CD  GLN A  22       1.239   8.028   2.478  1.00  0.50           C  
ATOM    334  OE1 GLN A  22       0.331   7.382   2.994  1.00  0.50           O  
ATOM    335  NE2 GLN A  22       0.999   9.122   1.761  1.00  0.50           N  
ATOM    336  H   GLN A  22       6.203   6.605   1.243  1.00  0.50           H  
ATOM    337  HA  GLN A  22       3.580   5.272   1.465  1.00  0.50           H  
ATOM    338  HB2 GLN A  22       3.949   8.245   0.971  1.00  0.50           H  
ATOM    339  HB3 GLN A  22       2.547   7.311   0.471  1.00  0.50           H  
ATOM    340  HG2 GLN A  22       2.670   6.603   3.118  1.00  0.50           H  
ATOM    341  HG3 GLN A  22       3.253   8.254   3.197  1.00  0.50           H  
ATOM    342 HE21 GLN A  22       1.747   9.606   1.272  1.00  0.50           H  
ATOM    343 HE22 GLN A  22       0.032   9.333   1.527  1.00  0.50           H  
ATOM    344  N   LEU A  23       3.851   4.759  -0.978  1.00  0.37           N  
ATOM    345  CA  LEU A  23       3.991   4.478  -2.403  1.00  0.37           C  
ATOM    346  C   LEU A  23       2.975   5.327  -3.152  1.00  0.37           C  
ATOM    347  O   LEU A  23       1.774   5.160  -2.963  1.00  0.37           O  
ATOM    348  CB  LEU A  23       3.704   3.007  -2.723  1.00  0.37           C  
ATOM    349  CG  LEU A  23       4.628   2.007  -2.031  1.00  0.37           C  
ATOM    350  CD1 LEU A  23       3.970   0.630  -2.107  1.00  0.37           C  
ATOM    351  CD2 LEU A  23       6.001   1.938  -2.698  1.00  0.37           C  
ATOM    352  H   LEU A  23       3.198   4.203  -0.434  1.00  0.37           H  
ATOM    353  HA  LEU A  23       5.001   4.715  -2.737  1.00  0.37           H  
ATOM    354  HB2 LEU A  23       2.680   2.790  -2.437  1.00  0.37           H  
ATOM    355  HB3 LEU A  23       3.780   2.864  -3.800  1.00  0.37           H  
ATOM    356  HG  LEU A  23       4.760   2.292  -0.989  1.00  0.37           H  
ATOM    357 HD11 LEU A  23       2.997   0.653  -1.615  1.00  0.37           H  
ATOM    358 HD12 LEU A  23       3.840   0.345  -3.150  1.00  0.37           H  
ATOM    359 HD13 LEU A  23       4.600  -0.101  -1.611  1.00  0.37           H  
ATOM    360 HD21 LEU A  23       6.459   2.925  -2.712  1.00  0.37           H  
ATOM    361 HD22 LEU A  23       6.636   1.263  -2.127  1.00  0.37           H  
ATOM    362 HD23 LEU A  23       5.910   1.570  -3.720  1.00  0.37           H  
ATOM    363  N   SER A  24       3.440   6.227  -4.010  1.00  0.46           N  
ATOM    364  CA  SER A  24       2.567   6.934  -4.935  1.00  0.46           C  
ATOM    365  C   SER A  24       1.919   5.929  -5.893  1.00  0.46           C  
ATOM    366  O   SER A  24       2.286   4.757  -5.890  1.00  0.46           O  
ATOM    367  CB  SER A  24       3.428   7.947  -5.688  1.00  0.46           C  
ATOM    368  OG  SER A  24       4.382   7.220  -6.447  1.00  0.46           O  
ATOM    369  H   SER A  24       4.434   6.295  -4.148  1.00  0.46           H  
ATOM    370  HA  SER A  24       1.785   7.447  -4.380  1.00  0.46           H  
ATOM    371  HB2 SER A  24       2.798   8.572  -6.321  1.00  0.46           H  
ATOM    372  HB3 SER A  24       3.936   8.594  -4.969  1.00  0.46           H  
ATOM    373  HG  SER A  24       5.192   7.742  -6.540  1.00  0.46           H  
ATOM    374  N   LYS A  25       0.999   6.360  -6.760  1.00  0.57           N  
ATOM    375  CA  LYS A  25       0.509   5.483  -7.823  1.00  0.57           C  
ATOM    376  C   LYS A  25       1.686   4.935  -8.639  1.00  0.57           C  
ATOM    377  O   LYS A  25       1.755   3.740  -8.924  1.00  0.57           O  
ATOM    378  CB  LYS A  25      -0.534   6.165  -8.730  1.00  0.57           C  
ATOM    379  CG  LYS A  25      -0.560   7.700  -8.744  1.00  0.57           C  
ATOM    380  CD  LYS A  25      -1.478   8.257  -7.647  1.00  0.57           C  
ATOM    381  CE  LYS A  25      -1.422   9.787  -7.640  1.00  0.57           C  
ATOM    382  NZ  LYS A  25      -2.270  10.343  -6.574  1.00  0.57           N  
ATOM    383  H   LYS A  25       0.703   7.323  -6.740  1.00  0.57           H  
ATOM    384  HA  LYS A  25       0.024   4.623  -7.360  1.00  0.57           H  
ATOM    385  HB2 LYS A  25      -0.374   5.818  -9.753  1.00  0.57           H  
ATOM    386  HB3 LYS A  25      -1.518   5.816  -8.431  1.00  0.57           H  
ATOM    387  HG2 LYS A  25       0.445   8.108  -8.670  1.00  0.57           H  
ATOM    388  HG3 LYS A  25      -0.969   8.016  -9.706  1.00  0.57           H  
ATOM    389  HD2 LYS A  25      -2.505   7.936  -7.841  1.00  0.57           H  
ATOM    390  HD3 LYS A  25      -1.199   7.880  -6.662  1.00  0.57           H  
ATOM    391  HE2 LYS A  25      -0.396  10.116  -7.468  1.00  0.57           H  
ATOM    392  HE3 LYS A  25      -1.761  10.174  -8.602  1.00  0.57           H  
ATOM    393  HZ1 LYS A  25      -3.229  10.056  -6.713  1.00  0.57           H  
ATOM    394  HZ2 LYS A  25      -1.941   9.993  -5.681  1.00  0.57           H  
ATOM    395  HZ3 LYS A  25      -2.214  11.351  -6.580  1.00  0.57           H  
ATOM    396  N   GLU A  26       2.626   5.817  -8.983  1.00  0.57           N  
ATOM    397  CA  GLU A  26       3.824   5.468  -9.731  1.00  0.57           C  
ATOM    398  C   GLU A  26       4.626   4.401  -8.982  1.00  0.57           C  
ATOM    399  O   GLU A  26       4.943   3.351  -9.541  1.00  0.57           O  
ATOM    400  CB  GLU A  26       4.686   6.714  -9.995  1.00  0.57           C  
ATOM    401  CG  GLU A  26       4.002   7.766 -10.889  1.00  0.57           C  
ATOM    402  CD  GLU A  26       2.876   8.540 -10.207  1.00  0.57           C  
ATOM    403  OE1 GLU A  26       2.893   8.606  -8.958  1.00  0.57           O  
ATOM    404  OE2 GLU A  26       1.999   9.037 -10.945  1.00  0.57           O  
ATOM    405  H   GLU A  26       2.509   6.770  -8.665  1.00  0.57           H  
ATOM    406  HA  GLU A  26       3.521   5.049 -10.692  1.00  0.57           H  
ATOM    407  HB2 GLU A  26       5.001   7.169  -9.056  1.00  0.57           H  
ATOM    408  HB3 GLU A  26       5.587   6.380 -10.513  1.00  0.57           H  
ATOM    409  HG2 GLU A  26       4.751   8.494 -11.199  1.00  0.57           H  
ATOM    410  HG3 GLU A  26       3.607   7.278 -11.781  1.00  0.57           H  
ATOM    411  N   GLU A  27       4.967   4.658  -7.717  1.00  0.42           N  
ATOM    412  CA  GLU A  27       5.802   3.729  -6.964  1.00  0.42           C  
ATOM    413  C   GLU A  27       5.053   2.429  -6.658  1.00  0.42           C  
ATOM    414  O   GLU A  27       5.665   1.367  -6.629  1.00  0.42           O  
ATOM    415  CB  GLU A  27       6.357   4.392  -5.701  1.00  0.42           C  
ATOM    416  CG  GLU A  27       7.619   5.220  -5.985  1.00  0.42           C  
ATOM    417  CD  GLU A  27       7.411   6.337  -7.005  1.00  0.42           C  
ATOM    418  OE1 GLU A  27       7.022   7.445  -6.572  1.00  0.42           O  
ATOM    419  OE2 GLU A  27       7.641   6.067  -8.203  1.00  0.42           O  
ATOM    420  H   GLU A  27       4.664   5.527  -7.285  1.00  0.42           H  
ATOM    421  HA  GLU A  27       6.656   3.452  -7.584  1.00  0.42           H  
ATOM    422  HB2 GLU A  27       5.592   5.008  -5.234  1.00  0.42           H  
ATOM    423  HB3 GLU A  27       6.649   3.610  -4.999  1.00  0.42           H  
ATOM    424  HG2 GLU A  27       7.956   5.647  -5.043  1.00  0.42           H  
ATOM    425  HG3 GLU A  27       8.407   4.558  -6.347  1.00  0.42           H  
ATOM    426  N   LEU A  28       3.737   2.494  -6.446  1.00  0.43           N  
ATOM    427  CA  LEU A  28       2.888   1.323  -6.274  1.00  0.43           C  
ATOM    428  C   LEU A  28       2.970   0.472  -7.538  1.00  0.43           C  
ATOM    429  O   LEU A  28       3.274  -0.717  -7.461  1.00  0.43           O  
ATOM    430  CB  LEU A  28       1.454   1.769  -5.935  1.00  0.43           C  
ATOM    431  CG  LEU A  28       0.423   0.665  -5.630  1.00  0.43           C  
ATOM    432  CD1 LEU A  28      -0.083  -0.070  -6.879  1.00  0.43           C  
ATOM    433  CD2 LEU A  28       0.924  -0.334  -4.582  1.00  0.43           C  
ATOM    434  H   LEU A  28       3.290   3.402  -6.455  1.00  0.43           H  
ATOM    435  HA  LEU A  28       3.284   0.746  -5.438  1.00  0.43           H  
ATOM    436  HB2 LEU A  28       1.514   2.392  -5.041  1.00  0.43           H  
ATOM    437  HB3 LEU A  28       1.066   2.389  -6.743  1.00  0.43           H  
ATOM    438  HG  LEU A  28      -0.444   1.172  -5.206  1.00  0.43           H  
ATOM    439 HD11 LEU A  28      -0.347   0.650  -7.654  1.00  0.43           H  
ATOM    440 HD12 LEU A  28       0.662  -0.763  -7.264  1.00  0.43           H  
ATOM    441 HD13 LEU A  28      -0.974  -0.643  -6.617  1.00  0.43           H  
ATOM    442 HD21 LEU A  28       1.271   0.200  -3.698  1.00  0.43           H  
ATOM    443 HD22 LEU A  28       0.107  -0.996  -4.294  1.00  0.43           H  
ATOM    444 HD23 LEU A  28       1.737  -0.939  -4.984  1.00  0.43           H  
ATOM    445  N   LYS A  29       2.739   1.083  -8.705  1.00  0.55           N  
ATOM    446  CA  LYS A  29       2.885   0.415  -9.989  1.00  0.55           C  
ATOM    447  C   LYS A  29       4.275  -0.214 -10.093  1.00  0.55           C  
ATOM    448  O   LYS A  29       4.390  -1.395 -10.411  1.00  0.55           O  
ATOM    449  CB  LYS A  29       2.591   1.408 -11.126  1.00  0.55           C  
ATOM    450  CG  LYS A  29       2.619   0.795 -12.537  1.00  0.55           C  
ATOM    451  CD  LYS A  29       4.030   0.739 -13.149  1.00  0.55           C  
ATOM    452  CE  LYS A  29       3.982   0.404 -14.645  1.00  0.55           C  
ATOM    453  NZ  LYS A  29       3.382  -0.919 -14.892  1.00  0.55           N  
ATOM    454  H   LYS A  29       2.493   2.069  -8.704  1.00  0.55           H  
ATOM    455  HA  LYS A  29       2.149  -0.388 -10.031  1.00  0.55           H  
ATOM    456  HB2 LYS A  29       1.586   1.798 -10.959  1.00  0.55           H  
ATOM    457  HB3 LYS A  29       3.279   2.252 -11.086  1.00  0.55           H  
ATOM    458  HG2 LYS A  29       2.175  -0.200 -12.514  1.00  0.55           H  
ATOM    459  HG3 LYS A  29       2.003   1.432 -13.174  1.00  0.55           H  
ATOM    460  HD2 LYS A  29       4.514   1.711 -13.032  1.00  0.55           H  
ATOM    461  HD3 LYS A  29       4.643  -0.012 -12.655  1.00  0.55           H  
ATOM    462  HE2 LYS A  29       3.408   1.165 -15.178  1.00  0.55           H  
ATOM    463  HE3 LYS A  29       5.000   0.402 -15.038  1.00  0.55           H  
ATOM    464  HZ1 LYS A  29       3.906  -1.625 -14.396  1.00  0.55           H  
ATOM    465  HZ2 LYS A  29       2.424  -0.925 -14.571  1.00  0.55           H  
ATOM    466  HZ3 LYS A  29       3.403  -1.120 -15.882  1.00  0.55           H  
ATOM    467  N   LEU A  30       5.327   0.565  -9.829  1.00  0.46           N  
ATOM    468  CA  LEU A  30       6.700   0.094  -9.934  1.00  0.46           C  
ATOM    469  C   LEU A  30       6.928  -1.121  -9.030  1.00  0.46           C  
ATOM    470  O   LEU A  30       7.440  -2.140  -9.488  1.00  0.46           O  
ATOM    471  CB  LEU A  30       7.672   1.239  -9.616  1.00  0.46           C  
ATOM    472  CG  LEU A  30       9.141   0.913  -9.927  1.00  0.46           C  
ATOM    473  CD1 LEU A  30       9.391   0.699 -11.426  1.00  0.46           C  
ATOM    474  CD2 LEU A  30      10.022   2.066  -9.434  1.00  0.46           C  
ATOM    475  H   LEU A  30       5.162   1.540  -9.600  1.00  0.46           H  
ATOM    476  HA  LEU A  30       6.842  -0.215 -10.969  1.00  0.46           H  
ATOM    477  HB2 LEU A  30       7.384   2.123 -10.189  1.00  0.46           H  
ATOM    478  HB3 LEU A  30       7.591   1.474  -8.555  1.00  0.46           H  
ATOM    479  HG  LEU A  30       9.434   0.009  -9.396  1.00  0.46           H  
ATOM    480 HD11 LEU A  30       9.025   1.554 -11.994  1.00  0.46           H  
ATOM    481 HD12 LEU A  30      10.460   0.585 -11.605  1.00  0.46           H  
ATOM    482 HD13 LEU A  30       8.897  -0.206 -11.776  1.00  0.46           H  
ATOM    483 HD21 LEU A  30       9.872   2.224  -8.366  1.00  0.46           H  
ATOM    484 HD22 LEU A  30      11.073   1.830  -9.607  1.00  0.46           H  
ATOM    485 HD23 LEU A  30       9.770   2.983  -9.968  1.00  0.46           H  
ATOM    486  N   LEU A  31       6.535  -1.028  -7.758  1.00  0.39           N  
ATOM    487  CA  LEU A  31       6.607  -2.120  -6.796  1.00  0.39           C  
ATOM    488  C   LEU A  31       5.886  -3.346  -7.345  1.00  0.39           C  
ATOM    489  O   LEU A  31       6.471  -4.424  -7.421  1.00  0.39           O  
ATOM    490  CB  LEU A  31       6.031  -1.659  -5.445  1.00  0.39           C  
ATOM    491  CG  LEU A  31       5.830  -2.808  -4.436  1.00  0.39           C  
ATOM    492  CD1 LEU A  31       6.331  -2.418  -3.043  1.00  0.39           C  
ATOM    493  CD2 LEU A  31       4.342  -3.161  -4.320  1.00  0.39           C  
ATOM    494  H   LEU A  31       6.114  -0.158  -7.452  1.00  0.39           H  
ATOM    495  HA  LEU A  31       7.649  -2.392  -6.642  1.00  0.39           H  
ATOM    496  HB2 LEU A  31       6.715  -0.923  -5.027  1.00  0.39           H  
ATOM    497  HB3 LEU A  31       5.075  -1.159  -5.603  1.00  0.39           H  
ATOM    498  HG  LEU A  31       6.390  -3.692  -4.747  1.00  0.39           H  
ATOM    499 HD11 LEU A  31       5.892  -1.471  -2.744  1.00  0.39           H  
ATOM    500 HD12 LEU A  31       6.062  -3.185  -2.318  1.00  0.39           H  
ATOM    501 HD13 LEU A  31       7.412  -2.316  -3.053  1.00  0.39           H  
ATOM    502 HD21 LEU A  31       3.910  -3.397  -5.288  1.00  0.39           H  
ATOM    503 HD22 LEU A  31       4.235  -4.031  -3.680  1.00  0.39           H  
ATOM    504 HD23 LEU A  31       3.793  -2.327  -3.882  1.00  0.39           H  
ATOM    505  N   LEU A  32       4.619  -3.185  -7.725  1.00  0.54           N  
ATOM    506  CA  LEU A  32       3.788  -4.292  -8.164  1.00  0.54           C  
ATOM    507  C   LEU A  32       4.446  -4.960  -9.372  1.00  0.54           C  
ATOM    508  O   LEU A  32       4.723  -6.153  -9.351  1.00  0.54           O  
ATOM    509  CB  LEU A  32       2.368  -3.778  -8.450  1.00  0.54           C  
ATOM    510  CG  LEU A  32       1.312  -4.892  -8.539  1.00  0.54           C  
ATOM    511  CD1 LEU A  32       0.976  -5.471  -7.158  1.00  0.54           C  
ATOM    512  CD2 LEU A  32       0.028  -4.311  -9.145  1.00  0.54           C  
ATOM    513  H   LEU A  32       4.205  -2.260  -7.665  1.00  0.54           H  
ATOM    514  HA  LEU A  32       3.750  -5.017  -7.353  1.00  0.54           H  
ATOM    515  HB2 LEU A  32       2.066  -3.099  -7.652  1.00  0.54           H  
ATOM    516  HB3 LEU A  32       2.382  -3.213  -9.383  1.00  0.54           H  
ATOM    517  HG  LEU A  32       1.675  -5.695  -9.179  1.00  0.54           H  
ATOM    518 HD11 LEU A  32       0.646  -4.677  -6.487  1.00  0.54           H  
ATOM    519 HD12 LEU A  32       0.175  -6.204  -7.254  1.00  0.54           H  
ATOM    520 HD13 LEU A  32       1.840  -5.969  -6.722  1.00  0.54           H  
ATOM    521 HD21 LEU A  32      -0.343  -3.497  -8.522  1.00  0.54           H  
ATOM    522 HD22 LEU A  32       0.227  -3.929 -10.146  1.00  0.54           H  
ATOM    523 HD23 LEU A  32      -0.738  -5.084  -9.211  1.00  0.54           H  
ATOM    524  N   GLN A  33       4.747  -4.175 -10.406  1.00  0.58           N  
ATOM    525  CA  GLN A  33       5.333  -4.668 -11.639  1.00  0.58           C  
ATOM    526  C   GLN A  33       6.697  -5.315 -11.400  1.00  0.58           C  
ATOM    527  O   GLN A  33       6.980  -6.356 -11.993  1.00  0.58           O  
ATOM    528  CB  GLN A  33       5.397  -3.523 -12.662  1.00  0.58           C  
ATOM    529  CG  GLN A  33       5.825  -3.980 -14.067  1.00  0.58           C  
ATOM    530  CD  GLN A  33       7.322  -3.804 -14.323  1.00  0.58           C  
ATOM    531  OE1 GLN A  33       7.744  -2.769 -14.827  1.00  0.58           O  
ATOM    532  NE2 GLN A  33       8.135  -4.802 -13.998  1.00  0.58           N  
ATOM    533  H   GLN A  33       4.549  -3.183 -10.331  1.00  0.58           H  
ATOM    534  HA  GLN A  33       4.669  -5.437 -12.034  1.00  0.58           H  
ATOM    535  HB2 GLN A  33       4.392  -3.109 -12.745  1.00  0.58           H  
ATOM    536  HB3 GLN A  33       6.061  -2.732 -12.308  1.00  0.58           H  
ATOM    537  HG2 GLN A  33       5.527  -5.013 -14.246  1.00  0.58           H  
ATOM    538  HG3 GLN A  33       5.309  -3.354 -14.795  1.00  0.58           H  
ATOM    539 HE21 GLN A  33       7.780  -5.635 -13.534  1.00  0.58           H  
ATOM    540 HE22 GLN A  33       9.125  -4.685 -14.153  1.00  0.58           H  
ATOM    541  N   THR A  34       7.570  -4.688 -10.609  1.00  0.47           N  
ATOM    542  CA  THR A  34       8.942  -5.158 -10.479  1.00  0.47           C  
ATOM    543  C   THR A  34       9.010  -6.337  -9.511  1.00  0.47           C  
ATOM    544  O   THR A  34       9.598  -7.368  -9.829  1.00  0.47           O  
ATOM    545  CB  THR A  34       9.862  -4.009 -10.038  1.00  0.47           C  
ATOM    546  OG1 THR A  34       9.660  -2.881 -10.862  1.00  0.47           O  
ATOM    547  CG2 THR A  34      11.338  -4.405 -10.146  1.00  0.47           C  
ATOM    548  H   THR A  34       7.305  -3.831 -10.134  1.00  0.47           H  
ATOM    549  HA  THR A  34       9.294  -5.496 -11.456  1.00  0.47           H  
ATOM    550  HB  THR A  34       9.629  -3.736  -9.008  1.00  0.47           H  
ATOM    551  HG1 THR A  34       8.798  -2.506 -10.642  1.00  0.47           H  
ATOM    552 HG21 THR A  34      11.561  -4.722 -11.166  1.00  0.47           H  
ATOM    553 HG22 THR A  34      11.967  -3.547  -9.907  1.00  0.47           H  
ATOM    554 HG23 THR A  34      11.567  -5.223  -9.462  1.00  0.47           H  
ATOM    555  N   GLU A  35       8.437  -6.172  -8.316  1.00  0.49           N  
ATOM    556  CA  GLU A  35       8.571  -7.132  -7.230  1.00  0.49           C  
ATOM    557  C   GLU A  35       7.497  -8.220  -7.311  1.00  0.49           C  
ATOM    558  O   GLU A  35       7.751  -9.344  -6.882  1.00  0.49           O  
ATOM    559  CB  GLU A  35       8.568  -6.399  -5.873  1.00  0.49           C  
ATOM    560  CG  GLU A  35       9.844  -6.678  -5.069  1.00  0.49           C  
ATOM    561  CD  GLU A  35       9.925  -8.124  -4.587  1.00  0.49           C  
ATOM    562  OE1 GLU A  35       9.205  -8.438  -3.615  1.00  0.49           O  
ATOM    563  OE2 GLU A  35      10.718  -8.881  -5.187  1.00  0.49           O  
ATOM    564  H   GLU A  35       7.880  -5.343  -8.142  1.00  0.49           H  
ATOM    565  HA  GLU A  35       9.533  -7.632  -7.341  1.00  0.49           H  
ATOM    566  HB2 GLU A  35       8.500  -5.321  -6.016  1.00  0.49           H  
ATOM    567  HB3 GLU A  35       7.710  -6.699  -5.274  1.00  0.49           H  
ATOM    568  HG2 GLU A  35      10.721  -6.433  -5.670  1.00  0.49           H  
ATOM    569  HG3 GLU A  35       9.845  -6.036  -4.191  1.00  0.49           H  
ATOM    570  N   PHE A  36       6.311  -7.912  -7.855  1.00  0.62           N  
ATOM    571  CA  PHE A  36       5.179  -8.836  -7.853  1.00  0.62           C  
ATOM    572  C   PHE A  36       4.493  -8.973  -9.216  1.00  0.62           C  
ATOM    573  O   PHE A  36       3.264  -8.917  -9.286  1.00  0.62           O  
ATOM    574  CB  PHE A  36       4.181  -8.363  -6.787  1.00  0.62           C  
ATOM    575  CG  PHE A  36       4.768  -8.205  -5.399  1.00  0.62           C  
ATOM    576  CD1 PHE A  36       5.296  -9.328  -4.739  1.00  0.62           C  
ATOM    577  CD2 PHE A  36       4.859  -6.932  -4.802  1.00  0.62           C  
ATOM    578  CE1 PHE A  36       5.920  -9.179  -3.490  1.00  0.62           C  
ATOM    579  CE2 PHE A  36       5.474  -6.788  -3.548  1.00  0.62           C  
ATOM    580  CZ  PHE A  36       6.012  -7.909  -2.896  1.00  0.62           C  
ATOM    581  H   PHE A  36       6.146  -6.986  -8.237  1.00  0.62           H  
ATOM    582  HA  PHE A  36       5.519  -9.842  -7.621  1.00  0.62           H  
ATOM    583  HB2 PHE A  36       3.756  -7.416  -7.118  1.00  0.62           H  
ATOM    584  HB3 PHE A  36       3.363  -9.073  -6.725  1.00  0.62           H  
ATOM    585  HD1 PHE A  36       5.290 -10.294  -5.224  1.00  0.62           H  
ATOM    586  HD2 PHE A  36       4.497  -6.058  -5.321  1.00  0.62           H  
ATOM    587  HE1 PHE A  36       6.372 -10.034  -3.009  1.00  0.62           H  
ATOM    588  HE2 PHE A  36       5.575  -5.811  -3.104  1.00  0.62           H  
ATOM    589  HZ  PHE A  36       6.544  -7.787  -1.966  1.00  0.62           H  
ATOM    590  N   PRO A  37       5.244  -9.236 -10.296  1.00  0.76           N  
ATOM    591  CA  PRO A  37       4.672  -9.404 -11.623  1.00  0.76           C  
ATOM    592  C   PRO A  37       3.708 -10.592 -11.649  1.00  0.76           C  
ATOM    593  O   PRO A  37       2.691 -10.569 -12.338  1.00  0.76           O  
ATOM    594  CB  PRO A  37       5.864  -9.621 -12.553  1.00  0.76           C  
ATOM    595  CG  PRO A  37       6.944 -10.208 -11.643  1.00  0.76           C  
ATOM    596  CD  PRO A  37       6.665  -9.539 -10.298  1.00  0.76           C  
ATOM    597  HA  PRO A  37       4.142  -8.499 -11.922  1.00  0.76           H  
ATOM    598  HB2 PRO A  37       5.620 -10.275 -13.389  1.00  0.76           H  
ATOM    599  HB3 PRO A  37       6.201  -8.651 -12.917  1.00  0.76           H  
ATOM    600  HG2 PRO A  37       6.800 -11.286 -11.555  1.00  0.76           H  
ATOM    601  HG3 PRO A  37       7.951  -9.994 -12.005  1.00  0.76           H  
ATOM    602  HD2 PRO A  37       6.953 -10.208  -9.487  1.00  0.76           H  
ATOM    603  HD3 PRO A  37       7.221  -8.607 -10.224  1.00  0.76           H  
ATOM    604  N   SER A  38       4.014 -11.627 -10.867  1.00  0.88           N  
ATOM    605  CA  SER A  38       3.179 -12.797 -10.684  1.00  0.88           C  
ATOM    606  C   SER A  38       1.810 -12.442 -10.097  1.00  0.88           C  
ATOM    607  O   SER A  38       0.866 -13.210 -10.264  1.00  0.88           O  
ATOM    608  CB  SER A  38       3.945 -13.748  -9.757  1.00  0.88           C  
ATOM    609  OG  SER A  38       4.673 -12.988  -8.802  1.00  0.88           O  
ATOM    610  H   SER A  38       4.815 -11.590 -10.249  1.00  0.88           H  
ATOM    611  HA  SER A  38       3.018 -13.288 -11.644  1.00  0.88           H  
ATOM    612  HB2 SER A  38       3.249 -14.433  -9.267  1.00  0.88           H  
ATOM    613  HB3 SER A  38       4.651 -14.329 -10.352  1.00  0.88           H  
ATOM    614  HG  SER A  38       5.140 -13.587  -8.211  1.00  0.88           H  
ATOM    615  N   LEU A  39       1.703 -11.316  -9.379  1.00  0.92           N  
ATOM    616  CA  LEU A  39       0.518 -10.946  -8.623  1.00  0.92           C  
ATOM    617  C   LEU A  39       0.070  -9.539  -9.026  1.00  0.92           C  
ATOM    618  O   LEU A  39      -0.247  -8.712  -8.172  1.00  0.92           O  
ATOM    619  CB  LEU A  39       0.807 -11.054  -7.114  1.00  0.92           C  
ATOM    620  CG  LEU A  39       1.327 -12.435  -6.669  1.00  0.92           C  
ATOM    621  CD1 LEU A  39       1.856 -12.361  -5.232  1.00  0.92           C  
ATOM    622  CD2 LEU A  39       0.228 -13.502  -6.750  1.00  0.92           C  
ATOM    623  H   LEU A  39       2.490 -10.678  -9.337  1.00  0.92           H  
ATOM    624  HA  LEU A  39      -0.316 -11.608  -8.856  1.00  0.92           H  
ATOM    625  HB2 LEU A  39       1.555 -10.307  -6.862  1.00  0.92           H  
ATOM    626  HB3 LEU A  39      -0.101 -10.823  -6.559  1.00  0.92           H  
ATOM    627  HG  LEU A  39       2.164 -12.740  -7.295  1.00  0.92           H  
ATOM    628 HD11 LEU A  39       2.636 -11.603  -5.161  1.00  0.92           H  
ATOM    629 HD12 LEU A  39       1.051 -12.115  -4.543  1.00  0.92           H  
ATOM    630 HD13 LEU A  39       2.279 -13.325  -4.949  1.00  0.92           H  
ATOM    631 HD21 LEU A  39      -0.623 -13.212  -6.134  1.00  0.92           H  
ATOM    632 HD22 LEU A  39      -0.103 -13.632  -7.779  1.00  0.92           H  
ATOM    633 HD23 LEU A  39       0.618 -14.455  -6.392  1.00  0.92           H  
ATOM    634  N   LEU A  40      -0.017  -9.280 -10.336  1.00  1.28           N  
ATOM    635  CA  LEU A  40      -0.631  -8.071 -10.881  1.00  1.28           C  
ATOM    636  C   LEU A  40      -2.152  -8.106 -10.663  1.00  1.28           C  
ATOM    637  O   LEU A  40      -2.924  -8.143 -11.621  1.00  1.28           O  
ATOM    638  CB  LEU A  40      -0.292  -7.946 -12.377  1.00  1.28           C  
ATOM    639  CG  LEU A  40       1.179  -7.587 -12.636  1.00  1.28           C  
ATOM    640  CD1 LEU A  40       1.567  -7.984 -14.065  1.00  1.28           C  
ATOM    641  CD2 LEU A  40       1.421  -6.082 -12.463  1.00  1.28           C  
ATOM    642  H   LEU A  40       0.344  -9.968 -10.984  1.00  1.28           H  
ATOM    643  HA  LEU A  40      -0.239  -7.200 -10.357  1.00  1.28           H  
ATOM    644  HB2 LEU A  40      -0.526  -8.898 -12.857  1.00  1.28           H  
ATOM    645  HB3 LEU A  40      -0.912  -7.175 -12.836  1.00  1.28           H  
ATOM    646  HG  LEU A  40       1.815  -8.130 -11.939  1.00  1.28           H  
ATOM    647 HD11 LEU A  40       1.427  -9.057 -14.204  1.00  1.28           H  
ATOM    648 HD12 LEU A  40       0.947  -7.448 -14.784  1.00  1.28           H  
ATOM    649 HD13 LEU A  40       2.615  -7.743 -14.244  1.00  1.28           H  
ATOM    650 HD21 LEU A  40       0.793  -5.517 -13.151  1.00  1.28           H  
ATOM    651 HD22 LEU A  40       1.196  -5.779 -11.444  1.00  1.28           H  
ATOM    652 HD23 LEU A  40       2.465  -5.855 -12.672  1.00  1.28           H  
ATOM    653  N   LYS A  41      -2.601  -8.084  -9.407  1.00  2.37           N  
ATOM    654  CA  LYS A  41      -4.014  -8.157  -9.052  1.00  2.37           C  
ATOM    655  C   LYS A  41      -4.689  -6.795  -9.250  1.00  2.37           C  
ATOM    656  O   LYS A  41      -5.199  -6.203  -8.301  1.00  2.37           O  
ATOM    657  CB  LYS A  41      -4.170  -8.678  -7.613  1.00  2.37           C  
ATOM    658  CG  LYS A  41      -3.480 -10.027  -7.349  1.00  2.37           C  
ATOM    659  CD  LYS A  41      -3.867 -11.157  -8.318  1.00  2.37           C  
ATOM    660  CE  LYS A  41      -5.371 -11.461  -8.334  1.00  2.37           C  
ATOM    661  NZ  LYS A  41      -5.874 -11.834  -6.999  1.00  2.37           N  
ATOM    662  H   LYS A  41      -1.915  -8.053  -8.660  1.00  2.37           H  
ATOM    663  HA  LYS A  41      -4.518  -8.857  -9.719  1.00  2.37           H  
ATOM    664  HB2 LYS A  41      -3.744  -7.944  -6.926  1.00  2.37           H  
ATOM    665  HB3 LYS A  41      -5.232  -8.770  -7.385  1.00  2.37           H  
ATOM    666  HG2 LYS A  41      -2.401  -9.888  -7.395  1.00  2.37           H  
ATOM    667  HG3 LYS A  41      -3.719 -10.336  -6.332  1.00  2.37           H  
ATOM    668  HD2 LYS A  41      -3.541 -10.904  -9.328  1.00  2.37           H  
ATOM    669  HD3 LYS A  41      -3.331 -12.061  -8.020  1.00  2.37           H  
ATOM    670  HE2 LYS A  41      -5.929 -10.598  -8.698  1.00  2.37           H  
ATOM    671  HE3 LYS A  41      -5.551 -12.293  -9.016  1.00  2.37           H  
ATOM    672  HZ1 LYS A  41      -5.362 -12.633  -6.652  1.00  2.37           H  
ATOM    673  HZ2 LYS A  41      -5.756 -11.059  -6.364  1.00  2.37           H  
ATOM    674  HZ3 LYS A  41      -6.855 -12.067  -7.060  1.00  2.37           H  
ATOM    675  N   GLY A  42      -4.685  -6.308 -10.492  1.00  2.78           N  
ATOM    676  CA  GLY A  42      -5.370  -5.096 -10.915  1.00  2.78           C  
ATOM    677  C   GLY A  42      -6.438  -5.461 -11.942  1.00  2.78           C  
ATOM    678  O   GLY A  42      -7.232  -6.371 -11.715  1.00  2.78           O  
ATOM    679  H   GLY A  42      -4.250  -6.880 -11.210  1.00  2.78           H  
ATOM    680  HA2 GLY A  42      -5.853  -4.590 -10.078  1.00  2.78           H  
ATOM    681  HA3 GLY A  42      -4.636  -4.419 -11.354  1.00  2.78           H  
ATOM    682  N   GLY A  43      -6.443  -4.768 -13.080  1.00  2.04           N  
ATOM    683  CA  GLY A  43      -7.320  -5.042 -14.205  1.00  2.04           C  
ATOM    684  C   GLY A  43      -6.611  -4.584 -15.475  1.00  2.04           C  
ATOM    685  O   GLY A  43      -5.391  -4.699 -15.573  1.00  2.04           O  
ATOM    686  H   GLY A  43      -5.751  -4.036 -13.221  1.00  2.04           H  
ATOM    687  HA2 GLY A  43      -7.538  -6.106 -14.280  1.00  2.04           H  
ATOM    688  HA3 GLY A  43      -8.245  -4.483 -14.063  1.00  2.04           H  
ATOM    689  N   SER A  44      -7.324  -3.952 -16.408  1.00  2.30           N  
ATOM    690  CA  SER A  44      -6.742  -3.363 -17.608  1.00  2.30           C  
ATOM    691  C   SER A  44      -6.163  -1.976 -17.277  1.00  2.30           C  
ATOM    692  O   SER A  44      -6.352  -1.018 -18.023  1.00  2.30           O  
ATOM    693  CB  SER A  44      -7.864  -3.302 -18.654  1.00  2.30           C  
ATOM    694  OG  SER A  44      -9.092  -2.994 -18.008  1.00  2.30           O  
ATOM    695  H   SER A  44      -8.324  -3.822 -16.320  1.00  2.30           H  
ATOM    696  HA  SER A  44      -5.934  -3.986 -17.996  1.00  2.30           H  
ATOM    697  HB2 SER A  44      -7.635  -2.571 -19.432  1.00  2.30           H  
ATOM    698  HB3 SER A  44      -7.959  -4.283 -19.123  1.00  2.30           H  
ATOM    699  HG  SER A  44      -9.776  -2.878 -18.675  1.00  2.30           H  
ATOM    700  N   THR A  45      -5.470  -1.892 -16.139  1.00  1.27           N  
ATOM    701  CA  THR A  45      -4.965  -0.732 -15.425  1.00  1.27           C  
ATOM    702  C   THR A  45      -4.894  -1.171 -13.959  1.00  1.27           C  
ATOM    703  O   THR A  45      -5.209  -2.314 -13.618  1.00  1.27           O  
ATOM    704  CB  THR A  45      -5.841   0.537 -15.596  1.00  1.27           C  
ATOM    705  OG1 THR A  45      -5.303   1.598 -14.821  1.00  1.27           O  
ATOM    706  CG2 THR A  45      -7.300   0.342 -15.162  1.00  1.27           C  
ATOM    707  H   THR A  45      -5.318  -2.751 -15.621  1.00  1.27           H  
ATOM    708  HA  THR A  45      -3.957  -0.518 -15.780  1.00  1.27           H  
ATOM    709  HB  THR A  45      -5.813   0.864 -16.637  1.00  1.27           H  
ATOM    710  HG1 THR A  45      -5.649   2.441 -15.150  1.00  1.27           H  
ATOM    711 HG21 THR A  45      -7.356   0.055 -14.111  1.00  1.27           H  
ATOM    712 HG22 THR A  45      -7.845   1.277 -15.299  1.00  1.27           H  
ATOM    713 HG23 THR A  45      -7.786  -0.425 -15.764  1.00  1.27           H  
ATOM    714  N   LEU A  46      -4.504  -0.240 -13.099  1.00  1.02           N  
ATOM    715  CA  LEU A  46      -4.597  -0.331 -11.656  1.00  1.02           C  
ATOM    716  C   LEU A  46      -5.144   0.981 -11.081  1.00  1.02           C  
ATOM    717  O   LEU A  46      -5.050   1.206  -9.878  1.00  1.02           O  
ATOM    718  CB  LEU A  46      -3.256  -0.776 -11.055  1.00  1.02           C  
ATOM    719  CG  LEU A  46      -2.014  -0.017 -11.551  1.00  1.02           C  
ATOM    720  CD1 LEU A  46      -2.021   1.467 -11.163  1.00  1.02           C  
ATOM    721  CD2 LEU A  46      -0.775  -0.684 -10.946  1.00  1.02           C  
ATOM    722  H   LEU A  46      -4.289   0.658 -13.513  1.00  1.02           H  
ATOM    723  HA  LEU A  46      -5.333  -1.093 -11.392  1.00  1.02           H  
ATOM    724  HB2 LEU A  46      -3.306  -0.717  -9.968  1.00  1.02           H  
ATOM    725  HB3 LEU A  46      -3.126  -1.824 -11.326  1.00  1.02           H  
ATOM    726  HG  LEU A  46      -1.936  -0.097 -12.636  1.00  1.02           H  
ATOM    727 HD11 LEU A  46      -2.202   1.576 -10.094  1.00  1.02           H  
ATOM    728 HD12 LEU A  46      -1.057   1.914 -11.405  1.00  1.02           H  
ATOM    729 HD13 LEU A  46      -2.787   2.004 -11.722  1.00  1.02           H  
ATOM    730 HD21 LEU A  46      -0.734  -1.733 -11.241  1.00  1.02           H  
ATOM    731 HD22 LEU A  46       0.119  -0.185 -11.313  1.00  1.02           H  
ATOM    732 HD23 LEU A  46      -0.801  -0.619  -9.859  1.00  1.02           H  
ATOM    733  N   ASP A  47      -5.754   1.840 -11.913  1.00  0.96           N  
ATOM    734  CA  ASP A  47      -6.397   3.059 -11.428  1.00  0.96           C  
ATOM    735  C   ASP A  47      -7.469   2.700 -10.400  1.00  0.96           C  
ATOM    736  O   ASP A  47      -7.465   3.208  -9.281  1.00  0.96           O  
ATOM    737  CB  ASP A  47      -7.022   3.853 -12.585  1.00  0.96           C  
ATOM    738  CG  ASP A  47      -5.983   4.453 -13.526  1.00  0.96           C  
ATOM    739  OD1 ASP A  47      -5.118   5.200 -13.022  1.00  0.96           O  
ATOM    740  OD2 ASP A  47      -6.075   4.149 -14.736  1.00  0.96           O  
ATOM    741  H   ASP A  47      -5.785   1.641 -12.908  1.00  0.96           H  
ATOM    742  HA  ASP A  47      -5.648   3.681 -10.932  1.00  0.96           H  
ATOM    743  HB2 ASP A  47      -7.704   3.218 -13.151  1.00  0.96           H  
ATOM    744  HB3 ASP A  47      -7.600   4.680 -12.168  1.00  0.96           H  
ATOM    745  N   GLU A  48      -8.376   1.797 -10.779  1.00  0.97           N  
ATOM    746  CA  GLU A  48      -9.470   1.369  -9.920  1.00  0.97           C  
ATOM    747  C   GLU A  48      -8.922   0.814  -8.603  1.00  0.97           C  
ATOM    748  O   GLU A  48      -9.380   1.187  -7.526  1.00  0.97           O  
ATOM    749  CB  GLU A  48     -10.350   0.336 -10.642  1.00  0.97           C  
ATOM    750  CG  GLU A  48     -10.743   0.745 -12.072  1.00  0.97           C  
ATOM    751  CD  GLU A  48     -11.255   2.180 -12.155  1.00  0.97           C  
ATOM    752  OE1 GLU A  48     -12.374   2.413 -11.648  1.00  0.97           O  
ATOM    753  OE2 GLU A  48     -10.509   3.015 -12.710  1.00  0.97           O  
ATOM    754  H   GLU A  48      -8.323   1.437 -11.718  1.00  0.97           H  
ATOM    755  HA  GLU A  48     -10.079   2.245  -9.685  1.00  0.97           H  
ATOM    756  HB2 GLU A  48      -9.839  -0.627 -10.688  1.00  0.97           H  
ATOM    757  HB3 GLU A  48     -11.261   0.207 -10.054  1.00  0.97           H  
ATOM    758  HG2 GLU A  48      -9.891   0.630 -12.744  1.00  0.97           H  
ATOM    759  HG3 GLU A  48     -11.531   0.078 -12.422  1.00  0.97           H  
ATOM    760  N   LEU A  49      -7.916  -0.061  -8.701  1.00  0.87           N  
ATOM    761  CA  LEU A  49      -7.225  -0.616  -7.547  1.00  0.87           C  
ATOM    762  C   LEU A  49      -6.694   0.519  -6.666  1.00  0.87           C  
ATOM    763  O   LEU A  49      -6.935   0.539  -5.462  1.00  0.87           O  
ATOM    764  CB  LEU A  49      -6.102  -1.551  -8.027  1.00  0.87           C  
ATOM    765  CG  LEU A  49      -5.322  -2.224  -6.885  1.00  0.87           C  
ATOM    766  CD1 LEU A  49      -6.191  -3.225  -6.115  1.00  0.87           C  
ATOM    767  CD2 LEU A  49      -4.096  -2.944  -7.459  1.00  0.87           C  
ATOM    768  H   LEU A  49      -7.578  -0.296  -9.621  1.00  0.87           H  
ATOM    769  HA  LEU A  49      -7.952  -1.193  -6.976  1.00  0.87           H  
ATOM    770  HB2 LEU A  49      -6.531  -2.324  -8.665  1.00  0.87           H  
ATOM    771  HB3 LEU A  49      -5.399  -0.972  -8.623  1.00  0.87           H  
ATOM    772  HG  LEU A  49      -4.960  -1.467  -6.192  1.00  0.87           H  
ATOM    773 HD11 LEU A  49      -6.608  -3.966  -6.800  1.00  0.87           H  
ATOM    774 HD12 LEU A  49      -5.585  -3.739  -5.369  1.00  0.87           H  
ATOM    775 HD13 LEU A  49      -7.002  -2.712  -5.599  1.00  0.87           H  
ATOM    776 HD21 LEU A  49      -4.406  -3.685  -8.194  1.00  0.87           H  
ATOM    777 HD22 LEU A  49      -3.434  -2.222  -7.938  1.00  0.87           H  
ATOM    778 HD23 LEU A  49      -3.549  -3.441  -6.658  1.00  0.87           H  
ATOM    779  N   PHE A  50      -5.988   1.480  -7.266  1.00  0.72           N  
ATOM    780  CA  PHE A  50      -5.454   2.620  -6.545  1.00  0.72           C  
ATOM    781  C   PHE A  50      -6.562   3.340  -5.779  1.00  0.72           C  
ATOM    782  O   PHE A  50      -6.455   3.520  -4.570  1.00  0.72           O  
ATOM    783  CB  PHE A  50      -4.727   3.576  -7.499  1.00  0.72           C  
ATOM    784  CG  PHE A  50      -3.953   4.627  -6.740  1.00  0.72           C  
ATOM    785  CD1 PHE A  50      -4.614   5.779  -6.269  1.00  0.72           C  
ATOM    786  CD2 PHE A  50      -2.673   4.306  -6.256  1.00  0.72           C  
ATOM    787  CE1 PHE A  50      -4.012   6.582  -5.286  1.00  0.72           C  
ATOM    788  CE2 PHE A  50      -2.068   5.115  -5.283  1.00  0.72           C  
ATOM    789  CZ  PHE A  50      -2.779   6.195  -4.739  1.00  0.72           C  
ATOM    790  H   PHE A  50      -5.824   1.426  -8.263  1.00  0.72           H  
ATOM    791  HA  PHE A  50      -4.727   2.240  -5.825  1.00  0.72           H  
ATOM    792  HB2 PHE A  50      -4.036   3.009  -8.125  1.00  0.72           H  
ATOM    793  HB3 PHE A  50      -5.439   4.072  -8.158  1.00  0.72           H  
ATOM    794  HD1 PHE A  50      -5.643   5.960  -6.544  1.00  0.72           H  
ATOM    795  HD2 PHE A  50      -2.209   3.374  -6.545  1.00  0.72           H  
ATOM    796  HE1 PHE A  50      -4.526   7.446  -4.882  1.00  0.72           H  
ATOM    797  HE2 PHE A  50      -1.090   4.863  -4.904  1.00  0.72           H  
ATOM    798  HZ  PHE A  50      -2.436   6.659  -3.834  1.00  0.72           H  
ATOM    799  N   GLU A  51      -7.633   3.736  -6.471  1.00  0.82           N  
ATOM    800  CA  GLU A  51      -8.757   4.421  -5.844  1.00  0.82           C  
ATOM    801  C   GLU A  51      -9.353   3.576  -4.713  1.00  0.82           C  
ATOM    802  O   GLU A  51      -9.693   4.103  -3.657  1.00  0.82           O  
ATOM    803  CB  GLU A  51      -9.822   4.765  -6.896  1.00  0.82           C  
ATOM    804  CG  GLU A  51      -9.320   5.761  -7.954  1.00  0.82           C  
ATOM    805  CD  GLU A  51      -8.939   7.108  -7.349  1.00  0.82           C  
ATOM    806  OE1 GLU A  51      -9.876   7.843  -6.968  1.00  0.82           O  
ATOM    807  OE2 GLU A  51      -7.720   7.375  -7.275  1.00  0.82           O  
ATOM    808  H   GLU A  51      -7.672   3.531  -7.466  1.00  0.82           H  
ATOM    809  HA  GLU A  51      -8.390   5.343  -5.393  1.00  0.82           H  
ATOM    810  HB2 GLU A  51     -10.150   3.850  -7.391  1.00  0.82           H  
ATOM    811  HB3 GLU A  51     -10.682   5.206  -6.387  1.00  0.82           H  
ATOM    812  HG2 GLU A  51      -8.459   5.357  -8.482  1.00  0.82           H  
ATOM    813  HG3 GLU A  51     -10.115   5.927  -8.682  1.00  0.82           H  
ATOM    814  N   GLU A  52      -9.479   2.264  -4.931  1.00  0.96           N  
ATOM    815  CA  GLU A  52      -9.966   1.342  -3.919  1.00  0.96           C  
ATOM    816  C   GLU A  52      -9.055   1.380  -2.687  1.00  0.96           C  
ATOM    817  O   GLU A  52      -9.545   1.363  -1.559  1.00  0.96           O  
ATOM    818  CB  GLU A  52     -10.066  -0.072  -4.510  1.00  0.96           C  
ATOM    819  CG  GLU A  52     -10.763  -1.055  -3.561  1.00  0.96           C  
ATOM    820  CD  GLU A  52     -10.766  -2.463  -4.145  1.00  0.96           C  
ATOM    821  OE1 GLU A  52     -11.717  -2.766  -4.897  1.00  0.96           O  
ATOM    822  OE2 GLU A  52      -9.809  -3.208  -3.837  1.00  0.96           O  
ATOM    823  H   GLU A  52      -9.187   1.887  -5.827  1.00  0.96           H  
ATOM    824  HA  GLU A  52     -10.966   1.663  -3.627  1.00  0.96           H  
ATOM    825  HB2 GLU A  52     -10.630  -0.034  -5.443  1.00  0.96           H  
ATOM    826  HB3 GLU A  52      -9.067  -0.453  -4.722  1.00  0.96           H  
ATOM    827  HG2 GLU A  52     -10.247  -1.084  -2.601  1.00  0.96           H  
ATOM    828  HG3 GLU A  52     -11.793  -0.734  -3.395  1.00  0.96           H  
ATOM    829  N   LEU A  53      -7.737   1.400  -2.889  1.00  1.00           N  
ATOM    830  CA  LEU A  53      -6.797   1.354  -1.778  1.00  1.00           C  
ATOM    831  C   LEU A  53      -6.754   2.692  -1.045  1.00  1.00           C  
ATOM    832  O   LEU A  53      -6.862   2.737   0.182  1.00  1.00           O  
ATOM    833  CB  LEU A  53      -5.404   0.957  -2.282  1.00  1.00           C  
ATOM    834  CG  LEU A  53      -5.335  -0.501  -2.760  1.00  1.00           C  
ATOM    835  CD1 LEU A  53      -4.021  -0.700  -3.521  1.00  1.00           C  
ATOM    836  CD2 LEU A  53      -5.410  -1.485  -1.585  1.00  1.00           C  
ATOM    837  H   LEU A  53      -7.379   1.453  -3.844  1.00  1.00           H  
ATOM    838  HA  LEU A  53      -7.134   0.614  -1.054  1.00  1.00           H  
ATOM    839  HB2 LEU A  53      -5.127   1.625  -3.098  1.00  1.00           H  
ATOM    840  HB3 LEU A  53      -4.680   1.084  -1.478  1.00  1.00           H  
ATOM    841  HG  LEU A  53      -6.159  -0.714  -3.439  1.00  1.00           H  
ATOM    842 HD11 LEU A  53      -3.964   0.001  -4.354  1.00  1.00           H  
ATOM    843 HD12 LEU A  53      -3.173  -0.534  -2.854  1.00  1.00           H  
ATOM    844 HD13 LEU A  53      -3.981  -1.712  -3.918  1.00  1.00           H  
ATOM    845 HD21 LEU A  53      -4.632  -1.261  -0.853  1.00  1.00           H  
ATOM    846 HD22 LEU A  53      -6.383  -1.436  -1.099  1.00  1.00           H  
ATOM    847 HD23 LEU A  53      -5.274  -2.500  -1.952  1.00  1.00           H  
ATOM    848  N   ASP A  54      -6.562   3.786  -1.785  1.00  1.10           N  
ATOM    849  CA  ASP A  54      -6.293   5.095  -1.222  1.00  1.10           C  
ATOM    850  C   ASP A  54      -7.546   5.762  -0.656  1.00  1.10           C  
ATOM    851  O   ASP A  54      -8.004   6.789  -1.150  1.00  1.10           O  
ATOM    852  CB  ASP A  54      -5.586   5.972  -2.258  1.00  1.10           C  
ATOM    853  CG  ASP A  54      -5.298   7.364  -1.702  1.00  1.10           C  
ATOM    854  OD1 ASP A  54      -4.911   7.453  -0.517  1.00  1.10           O  
ATOM    855  OD2 ASP A  54      -5.491   8.331  -2.467  1.00  1.10           O  
ATOM    856  H   ASP A  54      -6.487   3.684  -2.790  1.00  1.10           H  
ATOM    857  HA  ASP A  54      -5.596   4.970  -0.394  1.00  1.10           H  
ATOM    858  HB2 ASP A  54      -4.644   5.503  -2.539  1.00  1.10           H  
ATOM    859  HB3 ASP A  54      -6.222   6.061  -3.140  1.00  1.10           H  
ATOM    860  N   LYS A  55      -8.055   5.204   0.440  1.00  1.46           N  
ATOM    861  CA  LYS A  55      -9.060   5.838   1.285  1.00  1.46           C  
ATOM    862  C   LYS A  55      -8.359   6.252   2.579  1.00  1.46           C  
ATOM    863  O   LYS A  55      -8.917   6.124   3.666  1.00  1.46           O  
ATOM    864  CB  LYS A  55     -10.218   4.870   1.555  1.00  1.46           C  
ATOM    865  CG  LYS A  55     -10.762   4.271   0.254  1.00  1.46           C  
ATOM    866  CD  LYS A  55     -12.208   3.800   0.467  1.00  1.46           C  
ATOM    867  CE  LYS A  55     -12.793   3.150  -0.791  1.00  1.46           C  
ATOM    868  NZ  LYS A  55     -12.253   1.797  -1.008  1.00  1.46           N  
ATOM    869  H   LYS A  55      -7.652   4.321   0.736  1.00  1.46           H  
ATOM    870  HA  LYS A  55      -9.464   6.734   0.814  1.00  1.46           H  
ATOM    871  HB2 LYS A  55      -9.889   4.058   2.205  1.00  1.46           H  
ATOM    872  HB3 LYS A  55     -11.005   5.428   2.064  1.00  1.46           H  
ATOM    873  HG2 LYS A  55     -10.737   5.029  -0.531  1.00  1.46           H  
ATOM    874  HG3 LYS A  55     -10.112   3.444  -0.037  1.00  1.46           H  
ATOM    875  HD2 LYS A  55     -12.249   3.097   1.302  1.00  1.46           H  
ATOM    876  HD3 LYS A  55     -12.818   4.670   0.718  1.00  1.46           H  
ATOM    877  HE2 LYS A  55     -13.875   3.068  -0.677  1.00  1.46           H  
ATOM    878  HE3 LYS A  55     -12.580   3.771  -1.663  1.00  1.46           H  
ATOM    879  HZ1 LYS A  55     -12.464   1.213  -0.212  1.00  1.46           H  
ATOM    880  HZ2 LYS A  55     -12.666   1.395  -1.837  1.00  1.46           H  
ATOM    881  HZ3 LYS A  55     -11.248   1.842  -1.128  1.00  1.46           H  
ATOM    882  N   ASN A  56      -7.103   6.698   2.463  1.00  2.22           N  
ATOM    883  CA  ASN A  56      -6.227   6.893   3.607  1.00  2.22           C  
ATOM    884  C   ASN A  56      -4.950   7.627   3.191  1.00  2.22           C  
ATOM    885  O   ASN A  56      -4.746   8.771   3.589  1.00  2.22           O  
ATOM    886  CB  ASN A  56      -5.935   5.526   4.255  1.00  2.22           C  
ATOM    887  CG  ASN A  56      -4.605   5.507   5.007  1.00  2.22           C  
ATOM    888  OD1 ASN A  56      -4.475   6.090   6.077  1.00  2.22           O  
ATOM    889  ND2 ASN A  56      -3.598   4.867   4.420  1.00  2.22           N  
ATOM    890  H   ASN A  56      -6.717   6.830   1.540  1.00  2.22           H  
ATOM    891  HA  ASN A  56      -6.734   7.518   4.346  1.00  2.22           H  
ATOM    892  HB2 ASN A  56      -6.737   5.284   4.952  1.00  2.22           H  
ATOM    893  HB3 ASN A  56      -5.934   4.753   3.483  1.00  2.22           H  
ATOM    894 HD21 ASN A  56      -3.746   4.432   3.517  1.00  2.22           H  
ATOM    895 HD22 ASN A  56      -2.650   4.958   4.778  1.00  2.22           H  
ATOM    896  N   GLY A  57      -4.095   7.006   2.374  1.00  2.60           N  
ATOM    897  CA  GLY A  57      -2.740   7.498   2.141  1.00  2.60           C  
ATOM    898  C   GLY A  57      -2.597   8.735   1.247  1.00  2.60           C  
ATOM    899  O   GLY A  57      -1.557   8.893   0.612  1.00  2.60           O  
ATOM    900  H   GLY A  57      -4.314   6.079   2.028  1.00  2.60           H  
ATOM    901  HA2 GLY A  57      -2.299   7.740   3.109  1.00  2.60           H  
ATOM    902  HA3 GLY A  57      -2.157   6.684   1.710  1.00  2.60           H  
ATOM    903  N   ASP A  58      -3.580   9.641   1.229  1.00  1.57           N  
ATOM    904  CA  ASP A  58      -3.525  10.949   0.577  1.00  1.57           C  
ATOM    905  C   ASP A  58      -2.876  10.902  -0.814  1.00  1.57           C  
ATOM    906  O   ASP A  58      -1.833  11.507  -1.053  1.00  1.57           O  
ATOM    907  CB  ASP A  58      -2.830  11.955   1.508  1.00  1.57           C  
ATOM    908  CG  ASP A  58      -2.848  13.379   0.952  1.00  1.57           C  
ATOM    909  OD1 ASP A  58      -3.847  13.722   0.282  1.00  1.57           O  
ATOM    910  OD2 ASP A  58      -1.872  14.108   1.228  1.00  1.57           O  
ATOM    911  H   ASP A  58      -4.368   9.463   1.838  1.00  1.57           H  
ATOM    912  HA  ASP A  58      -4.558  11.272   0.444  1.00  1.57           H  
ATOM    913  HB2 ASP A  58      -3.334  11.962   2.475  1.00  1.57           H  
ATOM    914  HB3 ASP A  58      -1.793  11.651   1.655  1.00  1.57           H  
ATOM    915  N   GLY A  59      -3.494  10.169  -1.739  1.00  0.86           N  
ATOM    916  CA  GLY A  59      -3.002  10.034  -3.106  1.00  0.86           C  
ATOM    917  C   GLY A  59      -1.763   9.146  -3.207  1.00  0.86           C  
ATOM    918  O   GLY A  59      -1.134   9.095  -4.263  1.00  0.86           O  
ATOM    919  H   GLY A  59      -4.331   9.657  -1.483  1.00  0.86           H  
ATOM    920  HA2 GLY A  59      -3.780   9.595  -3.727  1.00  0.86           H  
ATOM    921  HA3 GLY A  59      -2.776  11.011  -3.527  1.00  0.86           H  
ATOM    922  N   GLU A  60      -1.436   8.408  -2.144  1.00  0.44           N  
ATOM    923  CA  GLU A  60      -0.410   7.383  -2.116  1.00  0.44           C  
ATOM    924  C   GLU A  60      -0.935   6.220  -1.254  1.00  0.44           C  
ATOM    925  O   GLU A  60      -2.093   6.232  -0.841  1.00  0.44           O  
ATOM    926  CB  GLU A  60       0.875   7.976  -1.527  1.00  0.44           C  
ATOM    927  CG  GLU A  60       1.332   9.315  -2.123  1.00  0.44           C  
ATOM    928  CD  GLU A  60       2.656   9.745  -1.502  1.00  0.44           C  
ATOM    929  OE1 GLU A  60       2.631  10.123  -0.309  1.00  0.44           O  
ATOM    930  OE2 GLU A  60       3.674   9.659  -2.223  1.00  0.44           O  
ATOM    931  H   GLU A  60      -1.956   8.509  -1.279  1.00  0.44           H  
ATOM    932  HA  GLU A  60      -0.210   7.013  -3.120  1.00  0.44           H  
ATOM    933  HB2 GLU A  60       0.686   8.130  -0.471  1.00  0.44           H  
ATOM    934  HB3 GLU A  60       1.687   7.261  -1.633  1.00  0.44           H  
ATOM    935  HG2 GLU A  60       1.448   9.236  -3.201  1.00  0.44           H  
ATOM    936  HG3 GLU A  60       0.595  10.092  -1.928  1.00  0.44           H  
ATOM    937  N   VAL A  61      -0.085   5.227  -0.985  1.00  0.38           N  
ATOM    938  CA  VAL A  61      -0.385   4.024  -0.222  1.00  0.38           C  
ATOM    939  C   VAL A  61       0.632   3.932   0.920  1.00  0.38           C  
ATOM    940  O   VAL A  61       1.811   3.685   0.668  1.00  0.38           O  
ATOM    941  CB  VAL A  61      -0.288   2.796  -1.154  1.00  0.38           C  
ATOM    942  CG1 VAL A  61      -0.653   1.484  -0.451  1.00  0.38           C  
ATOM    943  CG2 VAL A  61      -1.164   2.953  -2.402  1.00  0.38           C  
ATOM    944  H   VAL A  61       0.822   5.259  -1.433  1.00  0.38           H  
ATOM    945  HA  VAL A  61      -1.391   4.076   0.193  1.00  0.38           H  
ATOM    946  HB  VAL A  61       0.739   2.699  -1.492  1.00  0.38           H  
ATOM    947 HG11 VAL A  61      -0.038   1.350   0.436  1.00  0.38           H  
ATOM    948 HG12 VAL A  61      -1.704   1.489  -0.173  1.00  0.38           H  
ATOM    949 HG13 VAL A  61      -0.474   0.647  -1.124  1.00  0.38           H  
ATOM    950 HG21 VAL A  61      -2.189   3.196  -2.129  1.00  0.38           H  
ATOM    951 HG22 VAL A  61      -0.760   3.747  -3.024  1.00  0.38           H  
ATOM    952 HG23 VAL A  61      -1.157   2.029  -2.979  1.00  0.38           H  
ATOM    953  N   SER A  62       0.198   4.138   2.168  1.00  0.39           N  
ATOM    954  CA  SER A  62       1.027   3.958   3.353  1.00  0.39           C  
ATOM    955  C   SER A  62       1.343   2.477   3.592  1.00  0.39           C  
ATOM    956  O   SER A  62       0.716   1.599   2.997  1.00  0.39           O  
ATOM    957  CB  SER A  62       0.335   4.602   4.567  1.00  0.39           C  
ATOM    958  OG  SER A  62      -0.886   5.215   4.192  1.00  0.39           O  
ATOM    959  H   SER A  62      -0.762   4.402   2.345  1.00  0.39           H  
ATOM    960  HA  SER A  62       1.974   4.470   3.187  1.00  0.39           H  
ATOM    961  HB2 SER A  62       0.114   3.846   5.323  1.00  0.39           H  
ATOM    962  HB3 SER A  62       0.992   5.352   5.012  1.00  0.39           H  
ATOM    963  HG  SER A  62      -0.665   6.051   3.750  1.00  0.39           H  
ATOM    964  N   PHE A  63       2.300   2.187   4.485  1.00  0.39           N  
ATOM    965  CA  PHE A  63       2.739   0.815   4.714  1.00  0.39           C  
ATOM    966  C   PHE A  63       1.567  -0.067   5.127  1.00  0.39           C  
ATOM    967  O   PHE A  63       1.389  -1.143   4.572  1.00  0.39           O  
ATOM    968  CB  PHE A  63       3.876   0.722   5.740  1.00  0.39           C  
ATOM    969  CG  PHE A  63       4.231  -0.716   6.095  1.00  0.39           C  
ATOM    970  CD1 PHE A  63       4.486  -1.645   5.068  1.00  0.39           C  
ATOM    971  CD2 PHE A  63       4.119  -1.169   7.424  1.00  0.39           C  
ATOM    972  CE1 PHE A  63       4.582  -3.016   5.359  1.00  0.39           C  
ATOM    973  CE2 PHE A  63       4.327  -2.528   7.726  1.00  0.39           C  
ATOM    974  CZ  PHE A  63       4.550  -3.454   6.692  1.00  0.39           C  
ATOM    975  H   PHE A  63       2.787   2.937   4.953  1.00  0.39           H  
ATOM    976  HA  PHE A  63       3.112   0.433   3.765  1.00  0.39           H  
ATOM    977  HB2 PHE A  63       4.765   1.206   5.335  1.00  0.39           H  
ATOM    978  HB3 PHE A  63       3.584   1.255   6.645  1.00  0.39           H  
ATOM    979  HD1 PHE A  63       4.557  -1.318   4.043  1.00  0.39           H  
ATOM    980  HD2 PHE A  63       3.865  -0.484   8.220  1.00  0.39           H  
ATOM    981  HE1 PHE A  63       4.735  -3.725   4.560  1.00  0.39           H  
ATOM    982  HE2 PHE A  63       4.306  -2.861   8.754  1.00  0.39           H  
ATOM    983  HZ  PHE A  63       4.729  -4.496   6.924  1.00  0.39           H  
ATOM    984  N   GLU A  64       0.752   0.395   6.077  1.00  0.43           N  
ATOM    985  CA  GLU A  64      -0.434  -0.329   6.510  1.00  0.43           C  
ATOM    986  C   GLU A  64      -1.318  -0.674   5.311  1.00  0.43           C  
ATOM    987  O   GLU A  64      -1.707  -1.825   5.129  1.00  0.43           O  
ATOM    988  CB  GLU A  64      -1.186   0.524   7.540  1.00  0.43           C  
ATOM    989  CG  GLU A  64      -2.308  -0.271   8.217  1.00  0.43           C  
ATOM    990  CD  GLU A  64      -3.030   0.576   9.259  1.00  0.43           C  
ATOM    991  OE1 GLU A  64      -2.527   0.617  10.402  1.00  0.43           O  
ATOM    992  OE2 GLU A  64      -4.060   1.178   8.887  1.00  0.43           O  
ATOM    993  H   GLU A  64       0.964   1.284   6.502  1.00  0.43           H  
ATOM    994  HA  GLU A  64      -0.120  -1.266   6.972  1.00  0.43           H  
ATOM    995  HB2 GLU A  64      -0.484   0.859   8.305  1.00  0.43           H  
ATOM    996  HB3 GLU A  64      -1.614   1.401   7.049  1.00  0.43           H  
ATOM    997  HG2 GLU A  64      -3.037  -0.604   7.475  1.00  0.43           H  
ATOM    998  HG3 GLU A  64      -1.891  -1.150   8.710  1.00  0.43           H  
ATOM    999  N   GLU A  65      -1.619   0.332   4.488  1.00  0.43           N  
ATOM   1000  CA  GLU A  65      -2.471   0.192   3.320  1.00  0.43           C  
ATOM   1001  C   GLU A  65      -1.878  -0.858   2.365  1.00  0.43           C  
ATOM   1002  O   GLU A  65      -2.583  -1.737   1.871  1.00  0.43           O  
ATOM   1003  CB  GLU A  65      -2.642   1.583   2.688  1.00  0.43           C  
ATOM   1004  CG  GLU A  65      -3.846   1.677   1.742  1.00  0.43           C  
ATOM   1005  CD  GLU A  65      -3.924   3.053   1.080  1.00  0.43           C  
ATOM   1006  OE1 GLU A  65      -4.077   4.047   1.827  1.00  0.43           O  
ATOM   1007  OE2 GLU A  65      -3.800   3.093  -0.160  1.00  0.43           O  
ATOM   1008  H   GLU A  65      -1.193   1.229   4.663  1.00  0.43           H  
ATOM   1009  HA  GLU A  65      -3.446  -0.150   3.670  1.00  0.43           H  
ATOM   1010  HB2 GLU A  65      -2.802   2.311   3.484  1.00  0.43           H  
ATOM   1011  HB3 GLU A  65      -1.732   1.858   2.156  1.00  0.43           H  
ATOM   1012  HG2 GLU A  65      -3.770   0.911   0.971  1.00  0.43           H  
ATOM   1013  HG3 GLU A  65      -4.767   1.511   2.303  1.00  0.43           H  
ATOM   1014  N   PHE A  66      -0.563  -0.796   2.139  1.00  0.36           N  
ATOM   1015  CA  PHE A  66       0.142  -1.795   1.345  1.00  0.36           C  
ATOM   1016  C   PHE A  66       0.052  -3.188   1.978  1.00  0.36           C  
ATOM   1017  O   PHE A  66      -0.243  -4.164   1.297  1.00  0.36           O  
ATOM   1018  CB  PHE A  66       1.604  -1.387   1.147  1.00  0.36           C  
ATOM   1019  CG  PHE A  66       2.446  -2.488   0.531  1.00  0.36           C  
ATOM   1020  CD1 PHE A  66       2.179  -2.917  -0.781  1.00  0.36           C  
ATOM   1021  CD2 PHE A  66       3.371  -3.194   1.322  1.00  0.36           C  
ATOM   1022  CE1 PHE A  66       2.834  -4.049  -1.295  1.00  0.36           C  
ATOM   1023  CE2 PHE A  66       4.103  -4.259   0.769  1.00  0.36           C  
ATOM   1024  CZ  PHE A  66       3.831  -4.690  -0.540  1.00  0.36           C  
ATOM   1025  H   PHE A  66      -0.034  -0.045   2.572  1.00  0.36           H  
ATOM   1026  HA  PHE A  66      -0.330  -1.841   0.363  1.00  0.36           H  
ATOM   1027  HB2 PHE A  66       1.641  -0.510   0.502  1.00  0.36           H  
ATOM   1028  HB3 PHE A  66       2.032  -1.113   2.110  1.00  0.36           H  
ATOM   1029  HD1 PHE A  66       1.418  -2.429  -1.371  1.00  0.36           H  
ATOM   1030  HD2 PHE A  66       3.519  -2.930   2.359  1.00  0.36           H  
ATOM   1031  HE1 PHE A  66       2.535  -4.452  -2.252  1.00  0.36           H  
ATOM   1032  HE2 PHE A  66       4.848  -4.773   1.361  1.00  0.36           H  
ATOM   1033  HZ  PHE A  66       4.334  -5.562  -0.935  1.00  0.36           H  
ATOM   1034  N   GLN A  67       0.314  -3.307   3.278  1.00  0.38           N  
ATOM   1035  CA  GLN A  67       0.287  -4.592   3.954  1.00  0.38           C  
ATOM   1036  C   GLN A  67      -1.113  -5.194   3.814  1.00  0.38           C  
ATOM   1037  O   GLN A  67      -1.258  -6.375   3.516  1.00  0.38           O  
ATOM   1038  CB  GLN A  67       0.708  -4.440   5.422  1.00  0.38           C  
ATOM   1039  CG  GLN A  67       1.163  -5.801   5.967  1.00  0.38           C  
ATOM   1040  CD  GLN A  67       1.284  -5.825   7.486  1.00  0.38           C  
ATOM   1041  OE1 GLN A  67       0.842  -6.773   8.128  1.00  0.38           O  
ATOM   1042  NE2 GLN A  67       1.883  -4.795   8.078  1.00  0.38           N  
ATOM   1043  H   GLN A  67       0.516  -2.476   3.814  1.00  0.38           H  
ATOM   1044  HA  GLN A  67       1.019  -5.234   3.457  1.00  0.38           H  
ATOM   1045  HB2 GLN A  67       1.543  -3.740   5.492  1.00  0.38           H  
ATOM   1046  HB3 GLN A  67      -0.128  -4.054   6.007  1.00  0.38           H  
ATOM   1047  HG2 GLN A  67       0.445  -6.569   5.681  1.00  0.38           H  
ATOM   1048  HG3 GLN A  67       2.131  -6.054   5.534  1.00  0.38           H  
ATOM   1049 HE21 GLN A  67       2.233  -4.023   7.529  1.00  0.38           H  
ATOM   1050 HE22 GLN A  67       1.950  -4.792   9.083  1.00  0.38           H  
ATOM   1051  N   VAL A  68      -2.142  -4.362   3.992  1.00  0.49           N  
ATOM   1052  CA  VAL A  68      -3.531  -4.707   3.736  1.00  0.49           C  
ATOM   1053  C   VAL A  68      -3.713  -5.186   2.287  1.00  0.49           C  
ATOM   1054  O   VAL A  68      -4.331  -6.228   2.071  1.00  0.49           O  
ATOM   1055  CB  VAL A  68      -4.428  -3.520   4.137  1.00  0.49           C  
ATOM   1056  CG1 VAL A  68      -5.836  -3.613   3.533  1.00  0.49           C  
ATOM   1057  CG2 VAL A  68      -4.549  -3.457   5.665  1.00  0.49           C  
ATOM   1058  H   VAL A  68      -1.938  -3.406   4.265  1.00  0.49           H  
ATOM   1059  HA  VAL A  68      -3.794  -5.547   4.380  1.00  0.49           H  
ATOM   1060  HB  VAL A  68      -3.965  -2.588   3.810  1.00  0.49           H  
ATOM   1061 HG11 VAL A  68      -6.292  -4.569   3.794  1.00  0.49           H  
ATOM   1062 HG12 VAL A  68      -6.455  -2.806   3.923  1.00  0.49           H  
ATOM   1063 HG13 VAL A  68      -5.794  -3.515   2.448  1.00  0.49           H  
ATOM   1064 HG21 VAL A  68      -3.561  -3.414   6.125  1.00  0.49           H  
ATOM   1065 HG22 VAL A  68      -5.105  -2.565   5.953  1.00  0.49           H  
ATOM   1066 HG23 VAL A  68      -5.074  -4.337   6.037  1.00  0.49           H  
ATOM   1067  N   LEU A  69      -3.164  -4.476   1.292  1.00  0.52           N  
ATOM   1068  CA  LEU A  69      -3.162  -4.970  -0.087  1.00  0.52           C  
ATOM   1069  C   LEU A  69      -2.566  -6.379  -0.150  1.00  0.52           C  
ATOM   1070  O   LEU A  69      -3.200  -7.285  -0.682  1.00  0.52           O  
ATOM   1071  CB  LEU A  69      -2.452  -3.999  -1.051  1.00  0.52           C  
ATOM   1072  CG  LEU A  69      -2.229  -4.574  -2.463  1.00  0.52           C  
ATOM   1073  CD1 LEU A  69      -3.542  -4.884  -3.190  1.00  0.52           C  
ATOM   1074  CD2 LEU A  69      -1.393  -3.593  -3.293  1.00  0.52           C  
ATOM   1075  H   LEU A  69      -2.695  -3.599   1.507  1.00  0.52           H  
ATOM   1076  HA  LEU A  69      -4.203  -5.038  -0.402  1.00  0.52           H  
ATOM   1077  HB2 LEU A  69      -3.030  -3.078  -1.117  1.00  0.52           H  
ATOM   1078  HB3 LEU A  69      -1.473  -3.746  -0.662  1.00  0.52           H  
ATOM   1079  HG  LEU A  69      -1.646  -5.493  -2.398  1.00  0.52           H  
ATOM   1080 HD11 LEU A  69      -4.143  -3.982  -3.284  1.00  0.52           H  
ATOM   1081 HD12 LEU A  69      -3.328  -5.266  -4.189  1.00  0.52           H  
ATOM   1082 HD13 LEU A  69      -4.114  -5.638  -2.650  1.00  0.52           H  
ATOM   1083 HD21 LEU A  69      -1.895  -2.630  -3.360  1.00  0.52           H  
ATOM   1084 HD22 LEU A  69      -0.419  -3.451  -2.824  1.00  0.52           H  
ATOM   1085 HD23 LEU A  69      -1.242  -3.990  -4.297  1.00  0.52           H  
ATOM   1086  N   VAL A  70      -1.363  -6.588   0.389  1.00  0.52           N  
ATOM   1087  CA  VAL A  70      -0.733  -7.907   0.383  1.00  0.52           C  
ATOM   1088  C   VAL A  70      -1.657  -8.941   1.035  1.00  0.52           C  
ATOM   1089  O   VAL A  70      -1.821 -10.044   0.514  1.00  0.52           O  
ATOM   1090  CB  VAL A  70       0.652  -7.865   1.049  1.00  0.52           C  
ATOM   1091  CG1 VAL A  70       1.272  -9.269   1.107  1.00  0.52           C  
ATOM   1092  CG2 VAL A  70       1.599  -6.953   0.260  1.00  0.52           C  
ATOM   1093  H   VAL A  70      -0.882  -5.807   0.825  1.00  0.52           H  
ATOM   1094  HA  VAL A  70      -0.591  -8.203  -0.656  1.00  0.52           H  
ATOM   1095  HB  VAL A  70       0.564  -7.482   2.065  1.00  0.52           H  
ATOM   1096 HG11 VAL A  70       1.280  -9.717   0.113  1.00  0.52           H  
ATOM   1097 HG12 VAL A  70       2.295  -9.206   1.470  1.00  0.52           H  
ATOM   1098 HG13 VAL A  70       0.710  -9.911   1.786  1.00  0.52           H  
ATOM   1099 HG21 VAL A  70       1.200  -5.944   0.197  1.00  0.52           H  
ATOM   1100 HG22 VAL A  70       2.562  -6.910   0.764  1.00  0.52           H  
ATOM   1101 HG23 VAL A  70       1.741  -7.341  -0.750  1.00  0.52           H  
ATOM   1102  N   LYS A  71      -2.277  -8.587   2.160  1.00  0.69           N  
ATOM   1103  CA  LYS A  71      -3.252  -9.426   2.841  1.00  0.69           C  
ATOM   1104  C   LYS A  71      -4.366  -9.836   1.874  1.00  0.69           C  
ATOM   1105  O   LYS A  71      -4.730 -11.010   1.787  1.00  0.69           O  
ATOM   1106  CB  LYS A  71      -3.825  -8.669   4.052  1.00  0.69           C  
ATOM   1107  CG  LYS A  71      -3.996  -9.563   5.284  1.00  0.69           C  
ATOM   1108  CD  LYS A  71      -2.676  -9.953   5.976  1.00  0.69           C  
ATOM   1109  CE  LYS A  71      -1.865  -8.735   6.440  1.00  0.69           C  
ATOM   1110  NZ  LYS A  71      -0.734  -9.126   7.302  1.00  0.69           N  
ATOM   1111  H   LYS A  71      -2.075  -7.672   2.546  1.00  0.69           H  
ATOM   1112  HA  LYS A  71      -2.734 -10.325   3.171  1.00  0.69           H  
ATOM   1113  HB2 LYS A  71      -3.198  -7.825   4.318  1.00  0.69           H  
ATOM   1114  HB3 LYS A  71      -4.805  -8.263   3.796  1.00  0.69           H  
ATOM   1115  HG2 LYS A  71      -4.620  -9.025   5.998  1.00  0.69           H  
ATOM   1116  HG3 LYS A  71      -4.534 -10.462   4.977  1.00  0.69           H  
ATOM   1117  HD2 LYS A  71      -2.928 -10.560   6.847  1.00  0.69           H  
ATOM   1118  HD3 LYS A  71      -2.062 -10.562   5.310  1.00  0.69           H  
ATOM   1119  HE2 LYS A  71      -1.454  -8.210   5.578  1.00  0.69           H  
ATOM   1120  HE3 LYS A  71      -2.506  -8.053   6.998  1.00  0.69           H  
ATOM   1121  HZ1 LYS A  71      -1.080  -9.602   8.123  1.00  0.69           H  
ATOM   1122  HZ2 LYS A  71      -0.112  -9.738   6.794  1.00  0.69           H  
ATOM   1123  HZ3 LYS A  71      -0.224  -8.299   7.591  1.00  0.69           H  
ATOM   1124  N   LYS A  72      -4.936  -8.858   1.171  1.00  0.80           N  
ATOM   1125  CA  LYS A  72      -5.981  -9.071   0.179  1.00  0.80           C  
ATOM   1126  C   LYS A  72      -5.493 -10.016  -0.926  1.00  0.80           C  
ATOM   1127  O   LYS A  72      -6.157 -11.009  -1.218  1.00  0.80           O  
ATOM   1128  CB  LYS A  72      -6.457  -7.716  -0.369  1.00  0.80           C  
ATOM   1129  CG  LYS A  72      -7.753  -7.838  -1.180  1.00  0.80           C  
ATOM   1130  CD  LYS A  72      -8.102  -6.561  -1.963  1.00  0.80           C  
ATOM   1131  CE  LYS A  72      -8.333  -5.322  -1.085  1.00  0.80           C  
ATOM   1132  NZ  LYS A  72      -7.075  -4.631  -0.743  1.00  0.80           N  
ATOM   1133  H   LYS A  72      -4.619  -7.911   1.361  1.00  0.80           H  
ATOM   1134  HA  LYS A  72      -6.825  -9.540   0.687  1.00  0.80           H  
ATOM   1135  HB2 LYS A  72      -6.643  -7.060   0.483  1.00  0.80           H  
ATOM   1136  HB3 LYS A  72      -5.682  -7.278  -0.997  1.00  0.80           H  
ATOM   1137  HG2 LYS A  72      -7.650  -8.646  -1.906  1.00  0.80           H  
ATOM   1138  HG3 LYS A  72      -8.574  -8.093  -0.507  1.00  0.80           H  
ATOM   1139  HD2 LYS A  72      -7.329  -6.353  -2.704  1.00  0.80           H  
ATOM   1140  HD3 LYS A  72      -9.031  -6.760  -2.504  1.00  0.80           H  
ATOM   1141  HE2 LYS A  72      -8.949  -4.615  -1.643  1.00  0.80           H  
ATOM   1142  HE3 LYS A  72      -8.867  -5.599  -0.174  1.00  0.80           H  
ATOM   1143  HZ1 LYS A  72      -6.600  -4.358  -1.591  1.00  0.80           H  
ATOM   1144  HZ2 LYS A  72      -7.283  -3.807  -0.198  1.00  0.80           H  
ATOM   1145  HZ3 LYS A  72      -6.476  -5.240  -0.207  1.00  0.80           H  
ATOM   1146  N   ILE A  73      -4.333  -9.721  -1.525  1.00  0.85           N  
ATOM   1147  CA  ILE A  73      -3.711 -10.554  -2.556  1.00  0.85           C  
ATOM   1148  C   ILE A  73      -3.598 -11.992  -2.053  1.00  0.85           C  
ATOM   1149  O   ILE A  73      -3.983 -12.931  -2.749  1.00  0.85           O  
ATOM   1150  CB  ILE A  73      -2.330  -9.986  -2.960  1.00  0.85           C  
ATOM   1151  CG1 ILE A  73      -2.500  -8.640  -3.685  1.00  0.85           C  
ATOM   1152  CG2 ILE A  73      -1.560 -10.973  -3.852  1.00  0.85           C  
ATOM   1153  CD1 ILE A  73      -1.172  -7.942  -4.014  1.00  0.85           C  
ATOM   1154  H   ILE A  73      -3.842  -8.888  -1.217  1.00  0.85           H  
ATOM   1155  HA  ILE A  73      -4.357 -10.556  -3.436  1.00  0.85           H  
ATOM   1156  HB  ILE A  73      -1.737  -9.826  -2.060  1.00  0.85           H  
ATOM   1157 HG12 ILE A  73      -3.058  -8.792  -4.606  1.00  0.85           H  
ATOM   1158 HG13 ILE A  73      -3.076  -7.975  -3.048  1.00  0.85           H  
ATOM   1159 HG21 ILE A  73      -2.130 -11.190  -4.755  1.00  0.85           H  
ATOM   1160 HG22 ILE A  73      -0.597 -10.550  -4.128  1.00  0.85           H  
ATOM   1161 HG23 ILE A  73      -1.359 -11.905  -3.325  1.00  0.85           H  
ATOM   1162 HD11 ILE A  73      -0.545  -7.873  -3.124  1.00  0.85           H  
ATOM   1163 HD12 ILE A  73      -0.630  -8.473  -4.797  1.00  0.85           H  
ATOM   1164 HD13 ILE A  73      -1.378  -6.936  -4.379  1.00  0.85           H  
ATOM   1165  N   SER A  74      -3.078 -12.157  -0.836  1.00  1.11           N  
ATOM   1166  CA  SER A  74      -2.865 -13.466  -0.238  1.00  1.11           C  
ATOM   1167  C   SER A  74      -4.208 -14.181  -0.076  1.00  1.11           C  
ATOM   1168  O   SER A  74      -4.343 -15.348  -0.431  1.00  1.11           O  
ATOM   1169  CB  SER A  74      -2.150 -13.323   1.110  1.00  1.11           C  
ATOM   1170  OG  SER A  74      -0.932 -12.622   0.951  1.00  1.11           O  
ATOM   1171  H   SER A  74      -2.782 -11.323  -0.343  1.00  1.11           H  
ATOM   1172  HA  SER A  74      -2.231 -14.057  -0.904  1.00  1.11           H  
ATOM   1173  HB2 SER A  74      -2.785 -12.793   1.821  1.00  1.11           H  
ATOM   1174  HB3 SER A  74      -1.939 -14.318   1.504  1.00  1.11           H  
ATOM   1175  HG  SER A  74      -1.125 -11.707   0.707  1.00  1.11           H  
ATOM   1176  N   GLN A  75      -5.213 -13.468   0.437  1.00  1.87           N  
ATOM   1177  CA  GLN A  75      -6.585 -13.945   0.439  1.00  1.87           C  
ATOM   1178  C   GLN A  75      -7.127 -13.874  -0.989  1.00  1.87           C  
ATOM   1179  O   GLN A  75      -8.269 -14.354  -1.266  1.00  1.87           O  
ATOM   1180  CB  GLN A  75      -7.420 -13.093   1.400  1.00  1.87           C  
ATOM   1181  CG  GLN A  75      -6.988 -13.318   2.857  1.00  1.87           C  
ATOM   1182  CD  GLN A  75      -7.508 -12.207   3.760  1.00  1.87           C  
ATOM   1183  OE1 GLN A  75      -8.382 -12.416   4.592  1.00  1.87           O  
ATOM   1184  NE2 GLN A  75      -6.958 -11.010   3.593  1.00  1.87           N  
ATOM   1185  OXT GLN A  75      -6.430 -13.331  -1.902  1.00  1.87           O  
ATOM   1186  H   GLN A  75      -5.041 -12.504   0.708  1.00  1.87           H  
ATOM   1187  HA  GLN A  75      -6.622 -14.986   0.769  1.00  1.87           H  
ATOM   1188  HB2 GLN A  75      -7.304 -12.044   1.125  1.00  1.87           H  
ATOM   1189  HB3 GLN A  75      -8.475 -13.357   1.308  1.00  1.87           H  
ATOM   1190  HG2 GLN A  75      -7.371 -14.279   3.202  1.00  1.87           H  
ATOM   1191  HG3 GLN A  75      -5.902 -13.332   2.939  1.00  1.87           H  
ATOM   1192 HE21 GLN A  75      -6.235 -10.909   2.887  1.00  1.87           H  
ATOM   1193 HE22 GLN A  75      -7.279 -10.234   4.150  1.00  1.87           H  
TER    1194      GLN A  75                                                      
ENDMDL                                                                          
MODEL        2                                                                  
ATOM      1  N   LYS A   1       5.813 -14.514   2.355  1.00  2.74           N  
ATOM      2  CA  LYS A   1       6.155 -13.161   2.750  1.00  2.74           C  
ATOM      3  C   LYS A   1       5.975 -13.054   4.270  1.00  2.74           C  
ATOM      4  O   LYS A   1       5.510 -14.004   4.901  1.00  2.74           O  
ATOM      5  CB  LYS A   1       5.274 -12.156   1.991  1.00  2.74           C  
ATOM      6  CG  LYS A   1       5.378 -12.347   0.470  1.00  2.74           C  
ATOM      7  CD  LYS A   1       4.517 -11.317  -0.272  1.00  2.74           C  
ATOM      8  CE  LYS A   1       4.542 -11.575  -1.782  1.00  2.74           C  
ATOM      9  NZ  LYS A   1       3.679 -10.623  -2.502  1.00  2.74           N  
ATOM     10  H   LYS A   1       4.835 -14.711   2.613  1.00  2.74           H  
ATOM     11  HA  LYS A   1       7.201 -12.984   2.499  1.00  2.74           H  
ATOM     12  HB2 LYS A   1       4.235 -12.289   2.298  1.00  2.74           H  
ATOM     13  HB3 LYS A   1       5.588 -11.143   2.245  1.00  2.74           H  
ATOM     14  HG2 LYS A   1       6.421 -12.248   0.163  1.00  2.74           H  
ATOM     15  HG3 LYS A   1       5.031 -13.350   0.211  1.00  2.74           H  
ATOM     16  HD2 LYS A   1       3.487 -11.386   0.085  1.00  2.74           H  
ATOM     17  HD3 LYS A   1       4.900 -10.315  -0.076  1.00  2.74           H  
ATOM     18  HE2 LYS A   1       5.563 -11.473  -2.156  1.00  2.74           H  
ATOM     19  HE3 LYS A   1       4.190 -12.586  -1.989  1.00  2.74           H  
ATOM     20  HZ1 LYS A   1       2.727 -10.713  -2.176  1.00  2.74           H  
ATOM     21  HZ2 LYS A   1       4.002  -9.679  -2.343  1.00  2.74           H  
ATOM     22  HZ3 LYS A   1       3.712 -10.815  -3.493  1.00  2.74           H  
ATOM     23  N   SER A   2       6.332 -11.913   4.863  1.00  1.01           N  
ATOM     24  CA  SER A   2       6.158 -11.648   6.285  1.00  1.01           C  
ATOM     25  C   SER A   2       6.257 -10.132   6.488  1.00  1.01           C  
ATOM     26  O   SER A   2       6.843  -9.465   5.632  1.00  1.01           O  
ATOM     27  CB  SER A   2       7.231 -12.400   7.085  1.00  1.01           C  
ATOM     28  OG  SER A   2       8.519 -12.013   6.655  1.00  1.01           O  
ATOM     29  H   SER A   2       6.698 -11.148   4.317  1.00  1.01           H  
ATOM     30  HA  SER A   2       5.172 -12.002   6.577  1.00  1.01           H  
ATOM     31  HB2 SER A   2       7.136 -12.181   8.148  1.00  1.01           H  
ATOM     32  HB3 SER A   2       7.111 -13.477   6.948  1.00  1.01           H  
ATOM     33  HG  SER A   2       8.678 -12.398   5.782  1.00  1.01           H  
ATOM     34  N   PRO A   3       5.700  -9.571   7.579  1.00  0.62           N  
ATOM     35  CA  PRO A   3       5.697  -8.138   7.844  1.00  0.62           C  
ATOM     36  C   PRO A   3       7.033  -7.452   7.555  1.00  0.62           C  
ATOM     37  O   PRO A   3       7.065  -6.427   6.882  1.00  0.62           O  
ATOM     38  CB  PRO A   3       5.277  -7.994   9.307  1.00  0.62           C  
ATOM     39  CG  PRO A   3       4.312  -9.166   9.472  1.00  0.62           C  
ATOM     40  CD  PRO A   3       4.967 -10.263   8.631  1.00  0.62           C  
ATOM     41  HA  PRO A   3       4.929  -7.686   7.215  1.00  0.62           H  
ATOM     42  HB2 PRO A   3       6.133  -8.135   9.968  1.00  0.62           H  
ATOM     43  HB3 PRO A   3       4.802  -7.033   9.508  1.00  0.62           H  
ATOM     44  HG2 PRO A   3       4.188  -9.458  10.516  1.00  0.62           H  
ATOM     45  HG3 PRO A   3       3.348  -8.896   9.039  1.00  0.62           H  
ATOM     46  HD2 PRO A   3       5.660 -10.823   9.258  1.00  0.62           H  
ATOM     47  HD3 PRO A   3       4.191 -10.925   8.241  1.00  0.62           H  
ATOM     48  N   GLU A   4       8.139  -8.021   8.044  1.00  0.56           N  
ATOM     49  CA  GLU A   4       9.471  -7.476   7.815  1.00  0.56           C  
ATOM     50  C   GLU A   4       9.812  -7.390   6.320  1.00  0.56           C  
ATOM     51  O   GLU A   4      10.358  -6.385   5.867  1.00  0.56           O  
ATOM     52  CB  GLU A   4      10.513  -8.248   8.635  1.00  0.56           C  
ATOM     53  CG  GLU A   4      10.599  -9.724   8.242  1.00  0.56           C  
ATOM     54  CD  GLU A   4      11.502 -10.502   9.191  1.00  0.56           C  
ATOM     55  OE1 GLU A   4      10.980 -10.924  10.246  1.00  0.56           O  
ATOM     56  OE2 GLU A   4      12.697 -10.644   8.853  1.00  0.56           O  
ATOM     57  H   GLU A   4       8.051  -8.860   8.597  1.00  0.56           H  
ATOM     58  HA  GLU A   4       9.482  -6.466   8.207  1.00  0.56           H  
ATOM     59  HB2 GLU A   4      11.492  -7.787   8.493  1.00  0.56           H  
ATOM     60  HB3 GLU A   4      10.250  -8.177   9.691  1.00  0.56           H  
ATOM     61  HG2 GLU A   4       9.607 -10.169   8.260  1.00  0.56           H  
ATOM     62  HG3 GLU A   4      11.002  -9.797   7.234  1.00  0.56           H  
ATOM     63  N   GLU A   5       9.478  -8.428   5.547  1.00  0.47           N  
ATOM     64  CA  GLU A   5       9.722  -8.439   4.112  1.00  0.47           C  
ATOM     65  C   GLU A   5       8.841  -7.391   3.442  1.00  0.47           C  
ATOM     66  O   GLU A   5       9.321  -6.605   2.633  1.00  0.47           O  
ATOM     67  CB  GLU A   5       9.466  -9.830   3.522  1.00  0.47           C  
ATOM     68  CG  GLU A   5      10.449 -10.873   4.068  1.00  0.47           C  
ATOM     69  CD  GLU A   5      10.111 -12.263   3.544  1.00  0.47           C  
ATOM     70  OE1 GLU A   5       9.250 -12.908   4.181  1.00  0.47           O  
ATOM     71  OE2 GLU A   5      10.698 -12.642   2.509  1.00  0.47           O  
ATOM     72  H   GLU A   5       8.921  -9.174   5.946  1.00  0.47           H  
ATOM     73  HA  GLU A   5      10.762  -8.174   3.919  1.00  0.47           H  
ATOM     74  HB2 GLU A   5       8.445 -10.140   3.737  1.00  0.47           H  
ATOM     75  HB3 GLU A   5       9.587  -9.780   2.438  1.00  0.47           H  
ATOM     76  HG2 GLU A   5      11.464 -10.612   3.765  1.00  0.47           H  
ATOM     77  HG3 GLU A   5      10.411 -10.895   5.156  1.00  0.47           H  
ATOM     78  N   LEU A   6       7.551  -7.377   3.786  1.00  0.35           N  
ATOM     79  CA  LEU A   6       6.618  -6.396   3.249  1.00  0.35           C  
ATOM     80  C   LEU A   6       7.130  -4.980   3.517  1.00  0.35           C  
ATOM     81  O   LEU A   6       7.145  -4.147   2.614  1.00  0.35           O  
ATOM     82  CB  LEU A   6       5.213  -6.614   3.831  1.00  0.35           C  
ATOM     83  CG  LEU A   6       4.621  -7.993   3.498  1.00  0.35           C  
ATOM     84  CD1 LEU A   6       3.207  -8.101   4.074  1.00  0.35           C  
ATOM     85  CD2 LEU A   6       4.586  -8.256   1.991  1.00  0.35           C  
ATOM     86  H   LEU A   6       7.230  -8.036   4.488  1.00  0.35           H  
ATOM     87  HA  LEU A   6       6.581  -6.510   2.166  1.00  0.35           H  
ATOM     88  HB2 LEU A   6       5.251  -6.498   4.914  1.00  0.35           H  
ATOM     89  HB3 LEU A   6       4.548  -5.847   3.432  1.00  0.35           H  
ATOM     90  HG  LEU A   6       5.220  -8.777   3.952  1.00  0.35           H  
ATOM     91 HD11 LEU A   6       3.245  -7.962   5.155  1.00  0.35           H  
ATOM     92 HD12 LEU A   6       2.562  -7.343   3.631  1.00  0.35           H  
ATOM     93 HD13 LEU A   6       2.792  -9.087   3.864  1.00  0.35           H  
ATOM     94 HD21 LEU A   6       4.124  -7.416   1.473  1.00  0.35           H  
ATOM     95 HD22 LEU A   6       5.597  -8.412   1.612  1.00  0.35           H  
ATOM     96 HD23 LEU A   6       4.010  -9.161   1.805  1.00  0.35           H  
ATOM     97  N   LYS A   7       7.563  -4.712   4.748  1.00  0.34           N  
ATOM     98  CA  LYS A   7       8.148  -3.442   5.137  1.00  0.34           C  
ATOM     99  C   LYS A   7       9.360  -3.136   4.257  1.00  0.34           C  
ATOM    100  O   LYS A   7       9.374  -2.122   3.567  1.00  0.34           O  
ATOM    101  CB  LYS A   7       8.495  -3.489   6.628  1.00  0.34           C  
ATOM    102  CG  LYS A   7       8.957  -2.122   7.138  1.00  0.34           C  
ATOM    103  CD  LYS A   7       9.653  -2.258   8.495  1.00  0.34           C  
ATOM    104  CE  LYS A   7       8.663  -2.610   9.611  1.00  0.34           C  
ATOM    105  NZ  LYS A   7       9.329  -2.644  10.925  1.00  0.34           N  
ATOM    106  H   LYS A   7       7.509  -5.442   5.449  1.00  0.34           H  
ATOM    107  HA  LYS A   7       7.412  -2.653   4.982  1.00  0.34           H  
ATOM    108  HB2 LYS A   7       7.610  -3.790   7.188  1.00  0.34           H  
ATOM    109  HB3 LYS A   7       9.279  -4.227   6.793  1.00  0.34           H  
ATOM    110  HG2 LYS A   7       9.676  -1.693   6.442  1.00  0.34           H  
ATOM    111  HG3 LYS A   7       8.105  -1.443   7.206  1.00  0.34           H  
ATOM    112  HD2 LYS A   7      10.433  -3.020   8.433  1.00  0.34           H  
ATOM    113  HD3 LYS A   7      10.136  -1.306   8.708  1.00  0.34           H  
ATOM    114  HE2 LYS A   7       7.866  -1.866   9.641  1.00  0.34           H  
ATOM    115  HE3 LYS A   7       8.223  -3.591   9.422  1.00  0.34           H  
ATOM    116  HZ1 LYS A   7      10.061  -3.339  10.916  1.00  0.34           H  
ATOM    117  HZ2 LYS A   7       9.729  -1.738  11.126  1.00  0.34           H  
ATOM    118  HZ3 LYS A   7       8.655  -2.877  11.640  1.00  0.34           H  
ATOM    119  N   GLY A   8      10.369  -4.010   4.271  1.00  0.35           N  
ATOM    120  CA  GLY A   8      11.561  -3.872   3.441  1.00  0.35           C  
ATOM    121  C   GLY A   8      11.223  -3.524   1.986  1.00  0.35           C  
ATOM    122  O   GLY A   8      11.722  -2.539   1.443  1.00  0.35           O  
ATOM    123  H   GLY A   8      10.314  -4.794   4.913  1.00  0.35           H  
ATOM    124  HA2 GLY A   8      12.197  -3.093   3.860  1.00  0.35           H  
ATOM    125  HA3 GLY A   8      12.107  -4.815   3.457  1.00  0.35           H  
ATOM    126  N   ILE A   9      10.367  -4.325   1.351  1.00  0.36           N  
ATOM    127  CA  ILE A   9       9.964  -4.128  -0.036  1.00  0.36           C  
ATOM    128  C   ILE A   9       9.275  -2.768  -0.187  1.00  0.36           C  
ATOM    129  O   ILE A   9       9.635  -1.980  -1.060  1.00  0.36           O  
ATOM    130  CB  ILE A   9       9.080  -5.304  -0.499  1.00  0.36           C  
ATOM    131  CG1 ILE A   9       9.917  -6.598  -0.543  1.00  0.36           C  
ATOM    132  CG2 ILE A   9       8.491  -5.017  -1.889  1.00  0.36           C  
ATOM    133  CD1 ILE A   9       9.047  -7.857  -0.543  1.00  0.36           C  
ATOM    134  H   ILE A   9       9.976  -5.113   1.858  1.00  0.36           H  
ATOM    135  HA  ILE A   9      10.862  -4.116  -0.656  1.00  0.36           H  
ATOM    136  HB  ILE A   9       8.261  -5.427   0.211  1.00  0.36           H  
ATOM    137 HG12 ILE A   9      10.549  -6.595  -1.432  1.00  0.36           H  
ATOM    138 HG13 ILE A   9      10.567  -6.662   0.327  1.00  0.36           H  
ATOM    139 HG21 ILE A   9       9.291  -4.745  -2.576  1.00  0.36           H  
ATOM    140 HG22 ILE A   9       7.970  -5.889  -2.277  1.00  0.36           H  
ATOM    141 HG23 ILE A   9       7.777  -4.198  -1.835  1.00  0.36           H  
ATOM    142 HD11 ILE A   9       8.389  -7.859   0.326  1.00  0.36           H  
ATOM    143 HD12 ILE A   9       8.448  -7.911  -1.448  1.00  0.36           H  
ATOM    144 HD13 ILE A   9       9.691  -8.737  -0.501  1.00  0.36           H  
ATOM    145  N   PHE A  10       8.295  -2.478   0.672  1.00  0.36           N  
ATOM    146  CA  PHE A  10       7.611  -1.194   0.682  1.00  0.36           C  
ATOM    147  C   PHE A  10       8.633  -0.057   0.690  1.00  0.36           C  
ATOM    148  O   PHE A  10       8.605   0.806  -0.183  1.00  0.36           O  
ATOM    149  CB  PHE A  10       6.656  -1.118   1.879  1.00  0.36           C  
ATOM    150  CG  PHE A  10       5.900   0.189   1.981  1.00  0.36           C  
ATOM    151  CD1 PHE A  10       6.497   1.300   2.603  1.00  0.36           C  
ATOM    152  CD2 PHE A  10       4.638   0.322   1.374  1.00  0.36           C  
ATOM    153  CE1 PHE A  10       5.853   2.546   2.572  1.00  0.36           C  
ATOM    154  CE2 PHE A  10       3.954   1.547   1.427  1.00  0.36           C  
ATOM    155  CZ  PHE A  10       4.566   2.659   2.022  1.00  0.36           C  
ATOM    156  H   PHE A  10       8.057  -3.156   1.389  1.00  0.36           H  
ATOM    157  HA  PHE A  10       7.018  -1.112  -0.229  1.00  0.36           H  
ATOM    158  HB2 PHE A  10       5.940  -1.934   1.796  1.00  0.36           H  
ATOM    159  HB3 PHE A  10       7.208  -1.265   2.804  1.00  0.36           H  
ATOM    160  HD1 PHE A  10       7.484   1.228   3.036  1.00  0.36           H  
ATOM    161  HD2 PHE A  10       4.228  -0.497   0.805  1.00  0.36           H  
ATOM    162  HE1 PHE A  10       6.379   3.420   2.922  1.00  0.36           H  
ATOM    163  HE2 PHE A  10       2.991   1.663   0.947  1.00  0.36           H  
ATOM    164  HZ  PHE A  10       4.059   3.607   2.015  1.00  0.36           H  
ATOM    165  N   GLU A  11       9.559  -0.078   1.652  1.00  0.44           N  
ATOM    166  CA  GLU A  11      10.627   0.903   1.760  1.00  0.44           C  
ATOM    167  C   GLU A  11      11.436   0.974   0.462  1.00  0.44           C  
ATOM    168  O   GLU A  11      11.700   2.068  -0.029  1.00  0.44           O  
ATOM    169  CB  GLU A  11      11.522   0.582   2.964  1.00  0.44           C  
ATOM    170  CG  GLU A  11      10.780   0.805   4.289  1.00  0.44           C  
ATOM    171  CD  GLU A  11      11.627   0.373   5.483  1.00  0.44           C  
ATOM    172  OE1 GLU A  11      11.954  -0.833   5.541  1.00  0.44           O  
ATOM    173  OE2 GLU A  11      11.928   1.253   6.317  1.00  0.44           O  
ATOM    174  H   GLU A  11       9.549  -0.850   2.309  1.00  0.44           H  
ATOM    175  HA  GLU A  11      10.180   1.882   1.929  1.00  0.44           H  
ATOM    176  HB2 GLU A  11      11.869  -0.450   2.900  1.00  0.44           H  
ATOM    177  HB3 GLU A  11      12.394   1.239   2.943  1.00  0.44           H  
ATOM    178  HG2 GLU A  11      10.533   1.862   4.388  1.00  0.44           H  
ATOM    179  HG3 GLU A  11       9.853   0.236   4.310  1.00  0.44           H  
ATOM    180  N   LYS A  12      11.823  -0.174  -0.102  1.00  0.46           N  
ATOM    181  CA  LYS A  12      12.612  -0.224  -1.326  1.00  0.46           C  
ATOM    182  C   LYS A  12      11.968   0.613  -2.434  1.00  0.46           C  
ATOM    183  O   LYS A  12      12.659   1.392  -3.088  1.00  0.46           O  
ATOM    184  CB  LYS A  12      12.867  -1.685  -1.741  1.00  0.46           C  
ATOM    185  CG  LYS A  12      13.777  -1.801  -2.974  1.00  0.46           C  
ATOM    186  CD  LYS A  12      12.975  -2.022  -4.262  1.00  0.46           C  
ATOM    187  CE  LYS A  12      13.851  -1.895  -5.513  1.00  0.46           C  
ATOM    188  NZ  LYS A  12      14.283  -0.503  -5.736  1.00  0.46           N  
ATOM    189  H   LYS A  12      11.571  -1.049   0.344  1.00  0.46           H  
ATOM    190  HA  LYS A  12      13.581   0.225  -1.096  1.00  0.46           H  
ATOM    191  HB2 LYS A  12      13.362  -2.182  -0.906  1.00  0.46           H  
ATOM    192  HB3 LYS A  12      11.931  -2.203  -1.937  1.00  0.46           H  
ATOM    193  HG2 LYS A  12      14.374  -0.898  -3.065  1.00  0.46           H  
ATOM    194  HG3 LYS A  12      14.451  -2.649  -2.838  1.00  0.46           H  
ATOM    195  HD2 LYS A  12      12.551  -3.026  -4.230  1.00  0.46           H  
ATOM    196  HD3 LYS A  12      12.163  -1.300  -4.335  1.00  0.46           H  
ATOM    197  HE2 LYS A  12      14.726  -2.541  -5.423  1.00  0.46           H  
ATOM    198  HE3 LYS A  12      13.272  -2.216  -6.380  1.00  0.46           H  
ATOM    199  HZ1 LYS A  12      13.474   0.097  -5.808  1.00  0.46           H  
ATOM    200  HZ2 LYS A  12      14.855  -0.192  -4.964  1.00  0.46           H  
ATOM    201  HZ3 LYS A  12      14.820  -0.446  -6.590  1.00  0.46           H  
ATOM    202  N   TYR A  13      10.657   0.473  -2.652  1.00  0.35           N  
ATOM    203  CA  TYR A  13       9.968   1.270  -3.667  1.00  0.35           C  
ATOM    204  C   TYR A  13       9.622   2.680  -3.161  1.00  0.35           C  
ATOM    205  O   TYR A  13       9.574   3.618  -3.954  1.00  0.35           O  
ATOM    206  CB  TYR A  13       8.760   0.513  -4.235  1.00  0.35           C  
ATOM    207  CG  TYR A  13       9.148  -0.686  -5.086  1.00  0.35           C  
ATOM    208  CD1 TYR A  13       9.458  -1.909  -4.467  1.00  0.35           C  
ATOM    209  CD2 TYR A  13       9.319  -0.556  -6.479  1.00  0.35           C  
ATOM    210  CE1 TYR A  13       9.984  -2.974  -5.217  1.00  0.35           C  
ATOM    211  CE2 TYR A  13       9.908  -1.598  -7.217  1.00  0.35           C  
ATOM    212  CZ  TYR A  13      10.256  -2.801  -6.580  1.00  0.35           C  
ATOM    213  OH  TYR A  13      10.908  -3.783  -7.264  1.00  0.35           O  
ATOM    214  H   TYR A  13      10.133  -0.183  -2.077  1.00  0.35           H  
ATOM    215  HA  TYR A  13      10.648   1.413  -4.509  1.00  0.35           H  
ATOM    216  HB2 TYR A  13       8.129   0.188  -3.408  1.00  0.35           H  
ATOM    217  HB3 TYR A  13       8.176   1.199  -4.852  1.00  0.35           H  
ATOM    218  HD1 TYR A  13       9.285  -2.040  -3.416  1.00  0.35           H  
ATOM    219  HD2 TYR A  13       8.997   0.334  -6.996  1.00  0.35           H  
ATOM    220  HE1 TYR A  13      10.272  -3.888  -4.720  1.00  0.35           H  
ATOM    221  HE2 TYR A  13      10.101  -1.463  -8.270  1.00  0.35           H  
ATOM    222  HH  TYR A  13      11.158  -3.518  -8.151  1.00  0.35           H  
ATOM    223  N   ALA A  14       9.389   2.855  -1.856  1.00  0.38           N  
ATOM    224  CA  ALA A  14       9.101   4.155  -1.257  1.00  0.38           C  
ATOM    225  C   ALA A  14      10.362   5.010  -1.078  1.00  0.38           C  
ATOM    226  O   ALA A  14      10.253   6.187  -0.736  1.00  0.38           O  
ATOM    227  CB  ALA A  14       8.364   3.974   0.071  1.00  0.38           C  
ATOM    228  H   ALA A  14       9.378   2.049  -1.239  1.00  0.38           H  
ATOM    229  HA  ALA A  14       8.425   4.703  -1.915  1.00  0.38           H  
ATOM    230  HB1 ALA A  14       7.497   3.327  -0.060  1.00  0.38           H  
ATOM    231  HB2 ALA A  14       9.030   3.540   0.814  1.00  0.38           H  
ATOM    232  HB3 ALA A  14       8.021   4.947   0.421  1.00  0.38           H  
ATOM    233  N   ALA A  15      11.555   4.457  -1.319  1.00  0.55           N  
ATOM    234  CA  ALA A  15      12.815   5.191  -1.355  1.00  0.55           C  
ATOM    235  C   ALA A  15      12.878   6.097  -2.594  1.00  0.55           C  
ATOM    236  O   ALA A  15      13.691   5.890  -3.492  1.00  0.55           O  
ATOM    237  CB  ALA A  15      13.984   4.201  -1.312  1.00  0.55           C  
ATOM    238  H   ALA A  15      11.599   3.447  -1.409  1.00  0.55           H  
ATOM    239  HA  ALA A  15      12.884   5.819  -0.466  1.00  0.55           H  
ATOM    240  HB1 ALA A  15      13.925   3.596  -0.407  1.00  0.55           H  
ATOM    241  HB2 ALA A  15      13.956   3.546  -2.182  1.00  0.55           H  
ATOM    242  HB3 ALA A  15      14.929   4.748  -1.308  1.00  0.55           H  
ATOM    243  N   LYS A  16      12.004   7.104  -2.620  1.00  1.10           N  
ATOM    244  CA  LYS A  16      11.851   8.095  -3.676  1.00  1.10           C  
ATOM    245  C   LYS A  16      12.114   9.486  -3.086  1.00  1.10           C  
ATOM    246  O   LYS A  16      13.263   9.906  -2.971  1.00  1.10           O  
ATOM    247  CB  LYS A  16      10.454   7.965  -4.320  1.00  1.10           C  
ATOM    248  CG  LYS A  16       9.339   7.671  -3.298  1.00  1.10           C  
ATOM    249  CD  LYS A  16       8.025   8.399  -3.591  1.00  1.10           C  
ATOM    250  CE  LYS A  16       7.070   8.129  -2.421  1.00  1.10           C  
ATOM    251  NZ  LYS A  16       5.875   8.982  -2.487  1.00  1.10           N  
ATOM    252  H   LYS A  16      11.384   7.166  -1.822  1.00  1.10           H  
ATOM    253  HA  LYS A  16      12.595   7.936  -4.458  1.00  1.10           H  
ATOM    254  HB2 LYS A  16      10.231   8.870  -4.885  1.00  1.10           H  
ATOM    255  HB3 LYS A  16      10.477   7.135  -5.030  1.00  1.10           H  
ATOM    256  HG2 LYS A  16       9.166   6.594  -3.276  1.00  1.10           H  
ATOM    257  HG3 LYS A  16       9.637   7.981  -2.299  1.00  1.10           H  
ATOM    258  HD2 LYS A  16       8.197   9.472  -3.672  1.00  1.10           H  
ATOM    259  HD3 LYS A  16       7.585   8.045  -4.525  1.00  1.10           H  
ATOM    260  HE2 LYS A  16       6.768   7.083  -2.432  1.00  1.10           H  
ATOM    261  HE3 LYS A  16       7.558   8.335  -1.466  1.00  1.10           H  
ATOM    262  HZ1 LYS A  16       5.419   8.847  -3.380  1.00  1.10           H  
ATOM    263  HZ2 LYS A  16       5.241   8.726  -1.739  1.00  1.10           H  
ATOM    264  HZ3 LYS A  16       6.140   9.951  -2.387  1.00  1.10           H  
ATOM    265  N   GLU A  17      11.052  10.194  -2.700  1.00  1.30           N  
ATOM    266  CA  GLU A  17      11.066  11.513  -2.099  1.00  1.30           C  
ATOM    267  C   GLU A  17       9.676  11.738  -1.494  1.00  1.30           C  
ATOM    268  O   GLU A  17       8.838  10.833  -1.519  1.00  1.30           O  
ATOM    269  CB  GLU A  17      11.430  12.571  -3.156  1.00  1.30           C  
ATOM    270  CG  GLU A  17      10.478  12.565  -4.362  1.00  1.30           C  
ATOM    271  CD  GLU A  17      10.848  13.660  -5.356  1.00  1.30           C  
ATOM    272  OE1 GLU A  17      10.575  14.834  -5.028  1.00  1.30           O  
ATOM    273  OE2 GLU A  17      11.404  13.305  -6.418  1.00  1.30           O  
ATOM    274  H   GLU A  17      10.129   9.792  -2.785  1.00  1.30           H  
ATOM    275  HA  GLU A  17      11.804  11.535  -1.295  1.00  1.30           H  
ATOM    276  HB2 GLU A  17      11.425  13.561  -2.702  1.00  1.30           H  
ATOM    277  HB3 GLU A  17      12.444  12.378  -3.514  1.00  1.30           H  
ATOM    278  HG2 GLU A  17      10.524  11.603  -4.871  1.00  1.30           H  
ATOM    279  HG3 GLU A  17       9.453  12.738  -4.036  1.00  1.30           H  
ATOM    280  N   GLY A  18       9.413  12.936  -0.974  1.00  1.70           N  
ATOM    281  CA  GLY A  18       8.104  13.296  -0.451  1.00  1.70           C  
ATOM    282  C   GLY A  18       7.853  12.633   0.901  1.00  1.70           C  
ATOM    283  O   GLY A  18       7.875  13.309   1.926  1.00  1.70           O  
ATOM    284  H   GLY A  18      10.137  13.638  -0.961  1.00  1.70           H  
ATOM    285  HA2 GLY A  18       8.066  14.379  -0.328  1.00  1.70           H  
ATOM    286  HA3 GLY A  18       7.323  13.003  -1.154  1.00  1.70           H  
ATOM    287  N   ASP A  19       7.613  11.318   0.908  1.00  1.15           N  
ATOM    288  CA  ASP A  19       7.312  10.570   2.119  1.00  1.15           C  
ATOM    289  C   ASP A  19       7.714   9.094   1.998  1.00  1.15           C  
ATOM    290  O   ASP A  19       6.971   8.306   1.419  1.00  1.15           O  
ATOM    291  CB  ASP A  19       5.821  10.686   2.438  1.00  1.15           C  
ATOM    292  CG  ASP A  19       5.463  10.038   3.776  1.00  1.15           C  
ATOM    293  OD1 ASP A  19       6.395   9.585   4.481  1.00  1.15           O  
ATOM    294  OD2 ASP A  19       4.255  10.005   4.087  1.00  1.15           O  
ATOM    295  H   ASP A  19       7.654  10.820   0.025  1.00  1.15           H  
ATOM    296  HA  ASP A  19       7.827  11.046   2.951  1.00  1.15           H  
ATOM    297  HB2 ASP A  19       5.575  11.739   2.484  1.00  1.15           H  
ATOM    298  HB3 ASP A  19       5.240  10.239   1.632  1.00  1.15           H  
ATOM    299  N   PRO A  20       8.825   8.684   2.629  1.00  1.00           N  
ATOM    300  CA  PRO A  20       9.235   7.288   2.751  1.00  1.00           C  
ATOM    301  C   PRO A  20       8.129   6.357   3.255  1.00  1.00           C  
ATOM    302  O   PRO A  20       8.159   5.158   2.990  1.00  1.00           O  
ATOM    303  CB  PRO A  20      10.396   7.290   3.749  1.00  1.00           C  
ATOM    304  CG  PRO A  20      10.965   8.701   3.641  1.00  1.00           C  
ATOM    305  CD  PRO A  20       9.739   9.555   3.343  1.00  1.00           C  
ATOM    306  HA  PRO A  20       9.591   6.944   1.779  1.00  1.00           H  
ATOM    307  HB2 PRO A  20      10.017   7.143   4.763  1.00  1.00           H  
ATOM    308  HB3 PRO A  20      11.136   6.523   3.516  1.00  1.00           H  
ATOM    309  HG2 PRO A  20      11.453   9.009   4.564  1.00  1.00           H  
ATOM    310  HG3 PRO A  20      11.651   8.747   2.798  1.00  1.00           H  
ATOM    311  HD2 PRO A  20       9.270   9.873   4.276  1.00  1.00           H  
ATOM    312  HD3 PRO A  20      10.017  10.428   2.748  1.00  1.00           H  
ATOM    313  N   ASN A  21       7.173   6.889   4.023  1.00  0.76           N  
ATOM    314  CA  ASN A  21       6.117   6.099   4.649  1.00  0.76           C  
ATOM    315  C   ASN A  21       4.951   5.855   3.690  1.00  0.76           C  
ATOM    316  O   ASN A  21       4.009   5.154   4.064  1.00  0.76           O  
ATOM    317  CB  ASN A  21       5.596   6.791   5.917  1.00  0.76           C  
ATOM    318  CG  ASN A  21       6.707   7.131   6.906  1.00  0.76           C  
ATOM    319  OD1 ASN A  21       7.070   6.317   7.747  1.00  0.76           O  
ATOM    320  ND2 ASN A  21       7.253   8.341   6.817  1.00  0.76           N  
ATOM    321  H   ASN A  21       7.165   7.891   4.163  1.00  0.76           H  
ATOM    322  HA  ASN A  21       6.522   5.131   4.948  1.00  0.76           H  
ATOM    323  HB2 ASN A  21       5.048   7.695   5.652  1.00  0.76           H  
ATOM    324  HB3 ASN A  21       4.897   6.118   6.416  1.00  0.76           H  
ATOM    325 HD21 ASN A  21       6.927   8.994   6.111  1.00  0.76           H  
ATOM    326 HD22 ASN A  21       7.978   8.593   7.469  1.00  0.76           H  
ATOM    327  N   GLN A  22       4.977   6.451   2.491  1.00  0.50           N  
ATOM    328  CA  GLN A  22       3.854   6.454   1.570  1.00  0.50           C  
ATOM    329  C   GLN A  22       4.324   6.231   0.127  1.00  0.50           C  
ATOM    330  O   GLN A  22       5.066   7.041  -0.416  1.00  0.50           O  
ATOM    331  CB  GLN A  22       3.094   7.778   1.719  1.00  0.50           C  
ATOM    332  CG  GLN A  22       2.143   7.779   2.924  1.00  0.50           C  
ATOM    333  CD  GLN A  22       1.086   8.869   2.776  1.00  0.50           C  
ATOM    334  OE1 GLN A  22       1.282  10.006   3.187  1.00  0.50           O  
ATOM    335  NE2 GLN A  22      -0.046   8.528   2.165  1.00  0.50           N  
ATOM    336  H   GLN A  22       5.787   6.995   2.202  1.00  0.50           H  
ATOM    337  HA  GLN A  22       3.172   5.655   1.830  1.00  0.50           H  
ATOM    338  HB2 GLN A  22       3.809   8.592   1.819  1.00  0.50           H  
ATOM    339  HB3 GLN A  22       2.516   7.958   0.819  1.00  0.50           H  
ATOM    340  HG2 GLN A  22       1.631   6.822   2.999  1.00  0.50           H  
ATOM    341  HG3 GLN A  22       2.709   7.936   3.842  1.00  0.50           H  
ATOM    342 HE21 GLN A  22      -0.200   7.586   1.844  1.00  0.50           H  
ATOM    343 HE22 GLN A  22      -0.708   9.260   1.918  1.00  0.50           H  
ATOM    344  N   LEU A  23       3.852   5.162  -0.522  1.00  0.37           N  
ATOM    345  CA  LEU A  23       4.124   4.908  -1.932  1.00  0.37           C  
ATOM    346  C   LEU A  23       3.144   5.731  -2.748  1.00  0.37           C  
ATOM    347  O   LEU A  23       1.949   5.448  -2.716  1.00  0.37           O  
ATOM    348  CB  LEU A  23       3.857   3.441  -2.287  1.00  0.37           C  
ATOM    349  CG  LEU A  23       4.899   2.475  -1.731  1.00  0.37           C  
ATOM    350  CD1 LEU A  23       4.338   1.058  -1.814  1.00  0.37           C  
ATOM    351  CD2 LEU A  23       6.176   2.508  -2.566  1.00  0.37           C  
ATOM    352  H   LEU A  23       3.186   4.559  -0.051  1.00  0.37           H  
ATOM    353  HA  LEU A  23       5.151   5.174  -2.184  1.00  0.37           H  
ATOM    354  HB2 LEU A  23       2.869   3.164  -1.918  1.00  0.37           H  
ATOM    355  HB3 LEU A  23       3.846   3.337  -3.372  1.00  0.37           H  
ATOM    356  HG  LEU A  23       5.119   2.733  -0.698  1.00  0.37           H  
ATOM    357 HD11 LEU A  23       3.389   0.998  -1.285  1.00  0.37           H  
ATOM    358 HD12 LEU A  23       4.180   0.798  -2.857  1.00  0.37           H  
ATOM    359 HD13 LEU A  23       5.050   0.366  -1.371  1.00  0.37           H  
ATOM    360 HD21 LEU A  23       6.588   3.513  -2.589  1.00  0.37           H  
ATOM    361 HD22 LEU A  23       6.901   1.828  -2.122  1.00  0.37           H  
ATOM    362 HD23 LEU A  23       5.958   2.183  -3.583  1.00  0.37           H  
ATOM    363  N   SER A  24       3.627   6.716  -3.497  1.00  0.46           N  
ATOM    364  CA  SER A  24       2.789   7.428  -4.447  1.00  0.46           C  
ATOM    365  C   SER A  24       2.359   6.461  -5.553  1.00  0.46           C  
ATOM    366  O   SER A  24       3.070   5.491  -5.819  1.00  0.46           O  
ATOM    367  CB  SER A  24       3.522   8.675  -4.944  1.00  0.46           C  
ATOM    368  OG  SER A  24       4.906   8.414  -5.071  1.00  0.46           O  
ATOM    369  H   SER A  24       4.624   6.856  -3.551  1.00  0.46           H  
ATOM    370  HA  SER A  24       1.893   7.762  -3.939  1.00  0.46           H  
ATOM    371  HB2 SER A  24       3.085   9.038  -5.874  1.00  0.46           H  
ATOM    372  HB3 SER A  24       3.410   9.459  -4.195  1.00  0.46           H  
ATOM    373  HG  SER A  24       5.081   7.950  -5.902  1.00  0.46           H  
ATOM    374  N   LYS A  25       1.190   6.687  -6.161  1.00  0.57           N  
ATOM    375  CA  LYS A  25       0.565   5.724  -7.068  1.00  0.57           C  
ATOM    376  C   LYS A  25       1.523   5.093  -8.086  1.00  0.57           C  
ATOM    377  O   LYS A  25       1.474   3.885  -8.316  1.00  0.57           O  
ATOM    378  CB  LYS A  25      -0.714   6.289  -7.711  1.00  0.57           C  
ATOM    379  CG  LYS A  25      -0.574   7.464  -8.693  1.00  0.57           C  
ATOM    380  CD  LYS A  25      -0.301   8.804  -7.995  1.00  0.57           C  
ATOM    381  CE  LYS A  25      -0.628  10.000  -8.899  1.00  0.57           C  
ATOM    382  NZ  LYS A  25       0.098   9.954 -10.180  1.00  0.57           N  
ATOM    383  H   LYS A  25       0.614   7.454  -5.824  1.00  0.57           H  
ATOM    384  HA  LYS A  25       0.238   4.905  -6.431  1.00  0.57           H  
ATOM    385  HB2 LYS A  25      -1.184   5.467  -8.252  1.00  0.57           H  
ATOM    386  HB3 LYS A  25      -1.394   6.587  -6.916  1.00  0.57           H  
ATOM    387  HG2 LYS A  25       0.188   7.251  -9.440  1.00  0.57           H  
ATOM    388  HG3 LYS A  25      -1.534   7.547  -9.206  1.00  0.57           H  
ATOM    389  HD2 LYS A  25      -0.943   8.885  -7.117  1.00  0.57           H  
ATOM    390  HD3 LYS A  25       0.737   8.861  -7.670  1.00  0.57           H  
ATOM    391  HE2 LYS A  25      -1.700  10.016  -9.105  1.00  0.57           H  
ATOM    392  HE3 LYS A  25      -0.364  10.922  -8.378  1.00  0.57           H  
ATOM    393  HZ1 LYS A  25      -0.128   9.102 -10.673  1.00  0.57           H  
ATOM    394  HZ2 LYS A  25      -0.168  10.747 -10.746  1.00  0.57           H  
ATOM    395  HZ3 LYS A  25       1.095   9.992 -10.011  1.00  0.57           H  
ATOM    396  N   GLU A  26       2.419   5.892  -8.667  1.00  0.57           N  
ATOM    397  CA  GLU A  26       3.429   5.415  -9.600  1.00  0.57           C  
ATOM    398  C   GLU A  26       4.309   4.340  -8.951  1.00  0.57           C  
ATOM    399  O   GLU A  26       4.568   3.298  -9.548  1.00  0.57           O  
ATOM    400  CB  GLU A  26       4.302   6.572 -10.118  1.00  0.57           C  
ATOM    401  CG  GLU A  26       3.510   7.780 -10.644  1.00  0.57           C  
ATOM    402  CD  GLU A  26       3.224   8.843  -9.583  1.00  0.57           C  
ATOM    403  OE1 GLU A  26       3.208   8.487  -8.384  1.00  0.57           O  
ATOM    404  OE2 GLU A  26       2.993  10.001  -9.994  1.00  0.57           O  
ATOM    405  H   GLU A  26       2.441   6.863  -8.382  1.00  0.57           H  
ATOM    406  HA  GLU A  26       2.913   4.973 -10.452  1.00  0.57           H  
ATOM    407  HB2 GLU A  26       4.997   6.906  -9.348  1.00  0.57           H  
ATOM    408  HB3 GLU A  26       4.899   6.173 -10.939  1.00  0.57           H  
ATOM    409  HG2 GLU A  26       4.108   8.259 -11.420  1.00  0.57           H  
ATOM    410  HG3 GLU A  26       2.574   7.449 -11.095  1.00  0.57           H  
ATOM    411  N   GLU A  27       4.777   4.603  -7.731  1.00  0.42           N  
ATOM    412  CA  GLU A  27       5.658   3.716  -6.988  1.00  0.42           C  
ATOM    413  C   GLU A  27       4.876   2.501  -6.492  1.00  0.42           C  
ATOM    414  O   GLU A  27       5.394   1.389  -6.533  1.00  0.42           O  
ATOM    415  CB  GLU A  27       6.341   4.468  -5.835  1.00  0.42           C  
ATOM    416  CG  GLU A  27       7.508   5.341  -6.323  1.00  0.42           C  
ATOM    417  CD  GLU A  27       7.090   6.396  -7.342  1.00  0.42           C  
ATOM    418  OE1 GLU A  27       6.104   7.109  -7.050  1.00  0.42           O  
ATOM    419  OE2 GLU A  27       7.744   6.459  -8.405  1.00  0.42           O  
ATOM    420  H   GLU A  27       4.419   5.419  -7.246  1.00  0.42           H  
ATOM    421  HA  GLU A  27       6.441   3.357  -7.657  1.00  0.42           H  
ATOM    422  HB2 GLU A  27       5.617   5.071  -5.287  1.00  0.42           H  
ATOM    423  HB3 GLU A  27       6.767   3.738  -5.148  1.00  0.42           H  
ATOM    424  HG2 GLU A  27       7.956   5.841  -5.466  1.00  0.42           H  
ATOM    425  HG3 GLU A  27       8.269   4.698  -6.769  1.00  0.42           H  
ATOM    426  N   LEU A  28       3.631   2.693  -6.045  1.00  0.43           N  
ATOM    427  CA  LEU A  28       2.751   1.585  -5.682  1.00  0.43           C  
ATOM    428  C   LEU A  28       2.622   0.622  -6.865  1.00  0.43           C  
ATOM    429  O   LEU A  28       2.918  -0.570  -6.745  1.00  0.43           O  
ATOM    430  CB  LEU A  28       1.400   2.141  -5.204  1.00  0.43           C  
ATOM    431  CG  LEU A  28       0.391   1.118  -4.651  1.00  0.43           C  
ATOM    432  CD1 LEU A  28      -0.281   0.265  -5.735  1.00  0.43           C  
ATOM    433  CD2 LEU A  28       0.992   0.213  -3.569  1.00  0.43           C  
ATOM    434  H   LEU A  28       3.277   3.644  -5.993  1.00  0.43           H  
ATOM    435  HA  LEU A  28       3.226   1.051  -4.862  1.00  0.43           H  
ATOM    436  HB2 LEU A  28       1.602   2.856  -4.406  1.00  0.43           H  
ATOM    437  HB3 LEU A  28       0.925   2.684  -6.020  1.00  0.43           H  
ATOM    438  HG  LEU A  28      -0.402   1.701  -4.183  1.00  0.43           H  
ATOM    439 HD11 LEU A  28      -0.581   0.886  -6.579  1.00  0.43           H  
ATOM    440 HD12 LEU A  28       0.390  -0.515  -6.083  1.00  0.43           H  
ATOM    441 HD13 LEU A  28      -1.168  -0.211  -5.317  1.00  0.43           H  
ATOM    442 HD21 LEU A  28       1.457   0.825  -2.797  1.00  0.43           H  
ATOM    443 HD22 LEU A  28       0.200  -0.385  -3.117  1.00  0.43           H  
ATOM    444 HD23 LEU A  28       1.734  -0.460  -3.995  1.00  0.43           H  
ATOM    445  N   LYS A  29       2.211   1.148  -8.022  1.00  0.55           N  
ATOM    446  CA  LYS A  29       2.161   0.390  -9.262  1.00  0.55           C  
ATOM    447  C   LYS A  29       3.506  -0.297  -9.497  1.00  0.55           C  
ATOM    448  O   LYS A  29       3.557  -1.508  -9.698  1.00  0.55           O  
ATOM    449  CB  LYS A  29       1.802   1.331 -10.421  1.00  0.55           C  
ATOM    450  CG  LYS A  29       1.856   0.619 -11.782  1.00  0.55           C  
ATOM    451  CD  LYS A  29       1.625   1.569 -12.964  1.00  0.55           C  
ATOM    452  CE  LYS A  29       2.598   2.756 -13.011  1.00  0.55           C  
ATOM    453  NZ  LYS A  29       4.004   2.343 -12.844  1.00  0.55           N  
ATOM    454  H   LYS A  29       1.988   2.139  -8.059  1.00  0.55           H  
ATOM    455  HA  LYS A  29       1.388  -0.374  -9.175  1.00  0.55           H  
ATOM    456  HB2 LYS A  29       0.798   1.729 -10.263  1.00  0.55           H  
ATOM    457  HB3 LYS A  29       2.502   2.161 -10.414  1.00  0.55           H  
ATOM    458  HG2 LYS A  29       2.819   0.130 -11.932  1.00  0.55           H  
ATOM    459  HG3 LYS A  29       1.087  -0.153 -11.794  1.00  0.55           H  
ATOM    460  HD2 LYS A  29       1.737   0.990 -13.882  1.00  0.55           H  
ATOM    461  HD3 LYS A  29       0.604   1.953 -12.924  1.00  0.55           H  
ATOM    462  HE2 LYS A  29       2.493   3.258 -13.974  1.00  0.55           H  
ATOM    463  HE3 LYS A  29       2.345   3.473 -12.231  1.00  0.55           H  
ATOM    464  HZ1 LYS A  29       4.249   1.664 -13.550  1.00  0.55           H  
ATOM    465  HZ2 LYS A  29       4.606   3.149 -12.930  1.00  0.55           H  
ATOM    466  HZ3 LYS A  29       4.131   1.937 -11.927  1.00  0.55           H  
ATOM    467  N   LEU A  30       4.594   0.482  -9.506  1.00  0.46           N  
ATOM    468  CA  LEU A  30       5.917  -0.028  -9.820  1.00  0.46           C  
ATOM    469  C   LEU A  30       6.276  -1.205  -8.910  1.00  0.46           C  
ATOM    470  O   LEU A  30       6.797  -2.205  -9.394  1.00  0.46           O  
ATOM    471  CB  LEU A  30       6.960   1.096  -9.728  1.00  0.46           C  
ATOM    472  CG  LEU A  30       8.359   0.690 -10.221  1.00  0.46           C  
ATOM    473  CD1 LEU A  30       8.382   0.401 -11.727  1.00  0.46           C  
ATOM    474  CD2 LEU A  30       9.345   1.822  -9.914  1.00  0.46           C  
ATOM    475  H   LEU A  30       4.486   1.479  -9.349  1.00  0.46           H  
ATOM    476  HA  LEU A  30       5.858  -0.377 -10.853  1.00  0.46           H  
ATOM    477  HB2 LEU A  30       6.624   1.949 -10.316  1.00  0.46           H  
ATOM    478  HB3 LEU A  30       7.040   1.398  -8.685  1.00  0.46           H  
ATOM    479  HG  LEU A  30       8.694  -0.200  -9.690  1.00  0.46           H  
ATOM    480 HD11 LEU A  30       8.002   1.260 -12.281  1.00  0.46           H  
ATOM    481 HD12 LEU A  30       9.406   0.201 -12.044  1.00  0.46           H  
ATOM    482 HD13 LEU A  30       7.780  -0.475 -11.963  1.00  0.46           H  
ATOM    483 HD21 LEU A  30       9.360   2.026  -8.843  1.00  0.46           H  
ATOM    484 HD22 LEU A  30      10.349   1.535 -10.228  1.00  0.46           H  
ATOM    485 HD23 LEU A  30       9.050   2.729 -10.443  1.00  0.46           H  
ATOM    486  N   LEU A  31       5.989  -1.102  -7.609  1.00  0.39           N  
ATOM    487  CA  LEU A  31       6.181  -2.182  -6.653  1.00  0.39           C  
ATOM    488  C   LEU A  31       5.437  -3.420  -7.133  1.00  0.39           C  
ATOM    489  O   LEU A  31       6.065  -4.447  -7.384  1.00  0.39           O  
ATOM    490  CB  LEU A  31       5.728  -1.737  -5.253  1.00  0.39           C  
ATOM    491  CG  LEU A  31       6.067  -2.717  -4.114  1.00  0.39           C  
ATOM    492  CD1 LEU A  31       5.773  -2.010  -2.788  1.00  0.39           C  
ATOM    493  CD2 LEU A  31       5.287  -4.037  -4.156  1.00  0.39           C  
ATOM    494  H   LEU A  31       5.565  -0.242  -7.276  1.00  0.39           H  
ATOM    495  HA  LEU A  31       7.242  -2.422  -6.611  1.00  0.39           H  
ATOM    496  HB2 LEU A  31       6.228  -0.792  -5.039  1.00  0.39           H  
ATOM    497  HB3 LEU A  31       4.655  -1.550  -5.246  1.00  0.39           H  
ATOM    498  HG  LEU A  31       7.124  -2.965  -4.140  1.00  0.39           H  
ATOM    499 HD11 LEU A  31       6.376  -1.108  -2.710  1.00  0.39           H  
ATOM    500 HD12 LEU A  31       4.718  -1.740  -2.740  1.00  0.39           H  
ATOM    501 HD13 LEU A  31       6.016  -2.657  -1.947  1.00  0.39           H  
ATOM    502 HD21 LEU A  31       4.236  -3.850  -4.371  1.00  0.39           H  
ATOM    503 HD22 LEU A  31       5.701  -4.713  -4.900  1.00  0.39           H  
ATOM    504 HD23 LEU A  31       5.377  -4.540  -3.196  1.00  0.39           H  
ATOM    505  N   LEU A  32       4.108  -3.331  -7.258  1.00  0.54           N  
ATOM    506  CA  LEU A  32       3.303  -4.485  -7.639  1.00  0.54           C  
ATOM    507  C   LEU A  32       3.838  -5.098  -8.932  1.00  0.54           C  
ATOM    508  O   LEU A  32       4.126  -6.291  -8.969  1.00  0.54           O  
ATOM    509  CB  LEU A  32       1.821  -4.105  -7.768  1.00  0.54           C  
ATOM    510  CG  LEU A  32       1.172  -3.681  -6.439  1.00  0.54           C  
ATOM    511  CD1 LEU A  32      -0.268  -3.235  -6.706  1.00  0.54           C  
ATOM    512  CD2 LEU A  32       1.155  -4.810  -5.402  1.00  0.54           C  
ATOM    513  H   LEU A  32       3.656  -2.433  -7.102  1.00  0.54           H  
ATOM    514  HA  LEU A  32       3.408  -5.254  -6.872  1.00  0.54           H  
ATOM    515  HB2 LEU A  32       1.732  -3.287  -8.484  1.00  0.54           H  
ATOM    516  HB3 LEU A  32       1.274  -4.963  -8.164  1.00  0.54           H  
ATOM    517  HG  LEU A  32       1.722  -2.840  -6.018  1.00  0.54           H  
ATOM    518 HD11 LEU A  32      -0.272  -2.406  -7.413  1.00  0.54           H  
ATOM    519 HD12 LEU A  32      -0.847  -4.062  -7.118  1.00  0.54           H  
ATOM    520 HD13 LEU A  32      -0.734  -2.903  -5.778  1.00  0.54           H  
ATOM    521 HD21 LEU A  32       0.720  -5.712  -5.834  1.00  0.54           H  
ATOM    522 HD22 LEU A  32       2.166  -5.019  -5.057  1.00  0.54           H  
ATOM    523 HD23 LEU A  32       0.563  -4.508  -4.538  1.00  0.54           H  
ATOM    524  N   GLN A  33       4.016  -4.291  -9.978  1.00  0.58           N  
ATOM    525  CA  GLN A  33       4.466  -4.795 -11.266  1.00  0.58           C  
ATOM    526  C   GLN A  33       5.864  -5.411 -11.186  1.00  0.58           C  
ATOM    527  O   GLN A  33       6.078  -6.500 -11.713  1.00  0.58           O  
ATOM    528  CB  GLN A  33       4.399  -3.686 -12.326  1.00  0.58           C  
ATOM    529  CG  GLN A  33       2.967  -3.183 -12.558  1.00  0.58           C  
ATOM    530  CD  GLN A  33       2.016  -4.314 -12.928  1.00  0.58           C  
ATOM    531  OE1 GLN A  33       1.259  -4.791 -12.092  1.00  0.58           O  
ATOM    532  NE2 GLN A  33       2.054  -4.768 -14.178  1.00  0.58           N  
ATOM    533  H   GLN A  33       3.815  -3.302  -9.872  1.00  0.58           H  
ATOM    534  HA  GLN A  33       3.802  -5.608 -11.560  1.00  0.58           H  
ATOM    535  HB2 GLN A  33       5.029  -2.849 -12.019  1.00  0.58           H  
ATOM    536  HB3 GLN A  33       4.785  -4.082 -13.267  1.00  0.58           H  
ATOM    537  HG2 GLN A  33       2.587  -2.709 -11.655  1.00  0.58           H  
ATOM    538  HG3 GLN A  33       2.970  -2.436 -13.353  1.00  0.58           H  
ATOM    539 HE21 GLN A  33       2.700  -4.379 -14.848  1.00  0.58           H  
ATOM    540 HE22 GLN A  33       1.440  -5.527 -14.429  1.00  0.58           H  
ATOM    541  N   THR A  34       6.827  -4.723 -10.567  1.00  0.47           N  
ATOM    542  CA  THR A  34       8.209  -5.180 -10.586  1.00  0.47           C  
ATOM    543  C   THR A  34       8.387  -6.372  -9.647  1.00  0.47           C  
ATOM    544  O   THR A  34       8.954  -7.388 -10.039  1.00  0.47           O  
ATOM    545  CB  THR A  34       9.163  -4.033 -10.224  1.00  0.47           C  
ATOM    546  OG1 THR A  34       8.873  -2.892 -11.001  1.00  0.47           O  
ATOM    547  CG2 THR A  34      10.622  -4.418 -10.487  1.00  0.47           C  
ATOM    548  H   THR A  34       6.611  -3.855 -10.087  1.00  0.47           H  
ATOM    549  HA  THR A  34       8.450  -5.502 -11.601  1.00  0.47           H  
ATOM    550  HB  THR A  34       9.036  -3.778  -9.172  1.00  0.47           H  
ATOM    551  HG1 THR A  34       8.047  -2.517 -10.672  1.00  0.47           H  
ATOM    552 HG21 THR A  34      10.740  -4.723 -11.528  1.00  0.47           H  
ATOM    553 HG22 THR A  34      11.268  -3.560 -10.303  1.00  0.47           H  
ATOM    554 HG23 THR A  34      10.925  -5.242  -9.840  1.00  0.47           H  
ATOM    555  N   GLU A  35       7.942  -6.234  -8.394  1.00  0.49           N  
ATOM    556  CA  GLU A  35       8.206  -7.224  -7.364  1.00  0.49           C  
ATOM    557  C   GLU A  35       7.157  -8.337  -7.407  1.00  0.49           C  
ATOM    558  O   GLU A  35       7.512  -9.494  -7.189  1.00  0.49           O  
ATOM    559  CB  GLU A  35       8.297  -6.566  -5.970  1.00  0.49           C  
ATOM    560  CG  GLU A  35       9.693  -6.727  -5.349  1.00  0.49           C  
ATOM    561  CD  GLU A  35      10.055  -8.182  -5.061  1.00  0.49           C  
ATOM    562  OE1 GLU A  35       9.512  -8.712  -4.067  1.00  0.49           O  
ATOM    563  OE2 GLU A  35      10.877  -8.729  -5.825  1.00  0.49           O  
ATOM    564  H   GLU A  35       7.403  -5.411  -8.146  1.00  0.49           H  
ATOM    565  HA  GLU A  35       9.168  -7.689  -7.584  1.00  0.49           H  
ATOM    566  HB2 GLU A  35       8.040  -5.512  -6.001  1.00  0.49           H  
ATOM    567  HB3 GLU A  35       7.585  -7.026  -5.290  1.00  0.49           H  
ATOM    568  HG2 GLU A  35      10.438  -6.289  -6.016  1.00  0.49           H  
ATOM    569  HG3 GLU A  35       9.720  -6.188  -4.404  1.00  0.49           H  
ATOM    570  N   PHE A  36       5.878  -8.013  -7.660  1.00  0.62           N  
ATOM    571  CA  PHE A  36       4.774  -8.973  -7.583  1.00  0.62           C  
ATOM    572  C   PHE A  36       4.002  -9.127  -8.903  1.00  0.62           C  
ATOM    573  O   PHE A  36       2.767  -9.065  -8.895  1.00  0.62           O  
ATOM    574  CB  PHE A  36       3.794  -8.559  -6.467  1.00  0.62           C  
ATOM    575  CG  PHE A  36       4.328  -8.307  -5.072  1.00  0.62           C  
ATOM    576  CD1 PHE A  36       5.550  -8.846  -4.636  1.00  0.62           C  
ATOM    577  CD2 PHE A  36       3.560  -7.538  -4.182  1.00  0.62           C  
ATOM    578  CE1 PHE A  36       6.132  -8.378  -3.447  1.00  0.62           C  
ATOM    579  CE2 PHE A  36       4.105  -7.134  -2.952  1.00  0.62           C  
ATOM    580  CZ  PHE A  36       5.412  -7.516  -2.603  1.00  0.62           C  
ATOM    581  H   PHE A  36       5.638  -7.060  -7.917  1.00  0.62           H  
ATOM    582  HA  PHE A  36       5.156  -9.969  -7.368  1.00  0.62           H  
ATOM    583  HB2 PHE A  36       3.268  -7.657  -6.789  1.00  0.62           H  
ATOM    584  HB3 PHE A  36       3.059  -9.345  -6.375  1.00  0.62           H  
ATOM    585  HD1 PHE A  36       6.071  -9.586  -5.223  1.00  0.62           H  
ATOM    586  HD2 PHE A  36       2.540  -7.285  -4.436  1.00  0.62           H  
ATOM    587  HE1 PHE A  36       7.160  -8.619  -3.236  1.00  0.62           H  
ATOM    588  HE2 PHE A  36       3.537  -6.489  -2.304  1.00  0.62           H  
ATOM    589  HZ  PHE A  36       5.860  -7.160  -1.688  1.00  0.62           H  
ATOM    590  N   PRO A  37       4.674  -9.420 -10.027  1.00  0.76           N  
ATOM    591  CA  PRO A  37       4.000  -9.678 -11.292  1.00  0.76           C  
ATOM    592  C   PRO A  37       3.132 -10.938 -11.189  1.00  0.76           C  
ATOM    593  O   PRO A  37       2.146 -11.077 -11.905  1.00  0.76           O  
ATOM    594  CB  PRO A  37       5.123  -9.838 -12.317  1.00  0.76           C  
ATOM    595  CG  PRO A  37       6.287 -10.383 -11.493  1.00  0.76           C  
ATOM    596  CD  PRO A  37       6.095  -9.707 -10.135  1.00  0.76           C  
ATOM    597  HA  PRO A  37       3.369  -8.831 -11.569  1.00  0.76           H  
ATOM    598  HB2 PRO A  37       4.848 -10.497 -13.141  1.00  0.76           H  
ATOM    599  HB3 PRO A  37       5.394  -8.852 -12.696  1.00  0.76           H  
ATOM    600  HG2 PRO A  37       6.183 -11.464 -11.385  1.00  0.76           H  
ATOM    601  HG3 PRO A  37       7.255 -10.141 -11.935  1.00  0.76           H  
ATOM    602  HD2 PRO A  37       6.444 -10.376  -9.348  1.00  0.76           H  
ATOM    603  HD3 PRO A  37       6.646  -8.771 -10.108  1.00  0.76           H  
ATOM    604  N   SER A  38       3.487 -11.844 -10.274  1.00  0.88           N  
ATOM    605  CA  SER A  38       2.703 -13.002  -9.897  1.00  0.88           C  
ATOM    606  C   SER A  38       1.323 -12.603  -9.363  1.00  0.88           C  
ATOM    607  O   SER A  38       0.359 -13.340  -9.556  1.00  0.88           O  
ATOM    608  CB  SER A  38       3.512 -13.751  -8.833  1.00  0.88           C  
ATOM    609  OG  SER A  38       4.208 -12.812  -8.022  1.00  0.88           O  
ATOM    610  H   SER A  38       4.289 -11.685  -9.680  1.00  0.88           H  
ATOM    611  HA  SER A  38       2.561 -13.650 -10.764  1.00  0.88           H  
ATOM    612  HB2 SER A  38       2.852 -14.378  -8.231  1.00  0.88           H  
ATOM    613  HB3 SER A  38       4.243 -14.390  -9.332  1.00  0.88           H  
ATOM    614  HG  SER A  38       4.733 -13.287  -7.371  1.00  0.88           H  
ATOM    615  N   LEU A  39       1.230 -11.468  -8.660  1.00  0.92           N  
ATOM    616  CA  LEU A  39      -0.026 -10.974  -8.120  1.00  0.92           C  
ATOM    617  C   LEU A  39      -0.684 -10.099  -9.185  1.00  0.92           C  
ATOM    618  O   LEU A  39      -1.757 -10.429  -9.684  1.00  0.92           O  
ATOM    619  CB  LEU A  39       0.205 -10.185  -6.819  1.00  0.92           C  
ATOM    620  CG  LEU A  39       0.502 -11.050  -5.578  1.00  0.92           C  
ATOM    621  CD1 LEU A  39       1.678 -12.022  -5.728  1.00  0.92           C  
ATOM    622  CD2 LEU A  39       0.734 -10.150  -4.359  1.00  0.92           C  
ATOM    623  H   LEU A  39       2.044 -10.870  -8.592  1.00  0.92           H  
ATOM    624  HA  LEU A  39      -0.700 -11.803  -7.894  1.00  0.92           H  
ATOM    625  HB2 LEU A  39       0.992  -9.453  -6.971  1.00  0.92           H  
ATOM    626  HB3 LEU A  39      -0.711  -9.632  -6.607  1.00  0.92           H  
ATOM    627  HG  LEU A  39      -0.381 -11.645  -5.370  1.00  0.92           H  
ATOM    628 HD11 LEU A  39       2.572 -11.508  -6.074  1.00  0.92           H  
ATOM    629 HD12 LEU A  39       1.890 -12.489  -4.765  1.00  0.92           H  
ATOM    630 HD13 LEU A  39       1.420 -12.814  -6.430  1.00  0.92           H  
ATOM    631 HD21 LEU A  39      -0.079  -9.431  -4.258  1.00  0.92           H  
ATOM    632 HD22 LEU A  39       0.775 -10.758  -3.455  1.00  0.92           H  
ATOM    633 HD23 LEU A  39       1.672  -9.611  -4.466  1.00  0.92           H  
ATOM    634  N   LEU A  40      -0.037  -8.976  -9.521  1.00  1.28           N  
ATOM    635  CA  LEU A  40      -0.504  -7.990 -10.493  1.00  1.28           C  
ATOM    636  C   LEU A  40      -1.821  -7.327 -10.049  1.00  1.28           C  
ATOM    637  O   LEU A  40      -1.822  -6.175  -9.627  1.00  1.28           O  
ATOM    638  CB  LEU A  40      -0.564  -8.632 -11.895  1.00  1.28           C  
ATOM    639  CG  LEU A  40      -0.243  -7.662 -13.042  1.00  1.28           C  
ATOM    640  CD1 LEU A  40      -0.126  -8.450 -14.351  1.00  1.28           C  
ATOM    641  CD2 LEU A  40      -1.304  -6.570 -13.214  1.00  1.28           C  
ATOM    642  H   LEU A  40       0.892  -8.836  -9.132  1.00  1.28           H  
ATOM    643  HA  LEU A  40       0.263  -7.214 -10.517  1.00  1.28           H  
ATOM    644  HB2 LEU A  40       0.198  -9.410 -11.934  1.00  1.28           H  
ATOM    645  HB3 LEU A  40      -1.528  -9.110 -12.074  1.00  1.28           H  
ATOM    646  HG  LEU A  40       0.723  -7.198 -12.847  1.00  1.28           H  
ATOM    647 HD11 LEU A  40       0.658  -9.203 -14.262  1.00  1.28           H  
ATOM    648 HD12 LEU A  40      -1.071  -8.946 -14.576  1.00  1.28           H  
ATOM    649 HD13 LEU A  40       0.128  -7.776 -15.170  1.00  1.28           H  
ATOM    650 HD21 LEU A  40      -2.274  -7.027 -13.414  1.00  1.28           H  
ATOM    651 HD22 LEU A  40      -1.364  -5.949 -12.323  1.00  1.28           H  
ATOM    652 HD23 LEU A  40      -1.037  -5.931 -14.056  1.00  1.28           H  
ATOM    653  N   LYS A  41      -2.938  -8.057 -10.142  1.00  2.37           N  
ATOM    654  CA  LYS A  41      -4.290  -7.633  -9.786  1.00  2.37           C  
ATOM    655  C   LYS A  41      -4.669  -6.264 -10.368  1.00  2.37           C  
ATOM    656  O   LYS A  41      -5.315  -5.454  -9.706  1.00  2.37           O  
ATOM    657  CB  LYS A  41      -4.499  -7.703  -8.262  1.00  2.37           C  
ATOM    658  CG  LYS A  41      -4.095  -9.046  -7.634  1.00  2.37           C  
ATOM    659  CD  LYS A  41      -4.772 -10.249  -8.306  1.00  2.37           C  
ATOM    660  CE  LYS A  41      -4.438 -11.540  -7.553  1.00  2.37           C  
ATOM    661  NZ  LYS A  41      -4.952 -12.724  -8.264  1.00  2.37           N  
ATOM    662  H   LYS A  41      -2.801  -9.037 -10.370  1.00  2.37           H  
ATOM    663  HA  LYS A  41      -4.979  -8.339 -10.248  1.00  2.37           H  
ATOM    664  HB2 LYS A  41      -3.918  -6.911  -7.787  1.00  2.37           H  
ATOM    665  HB3 LYS A  41      -5.554  -7.525  -8.050  1.00  2.37           H  
ATOM    666  HG2 LYS A  41      -3.013  -9.157  -7.690  1.00  2.37           H  
ATOM    667  HG3 LYS A  41      -4.379  -9.017  -6.581  1.00  2.37           H  
ATOM    668  HD2 LYS A  41      -5.854 -10.102  -8.322  1.00  2.37           H  
ATOM    669  HD3 LYS A  41      -4.410 -10.350  -9.329  1.00  2.37           H  
ATOM    670  HE2 LYS A  41      -3.356 -11.640  -7.458  1.00  2.37           H  
ATOM    671  HE3 LYS A  41      -4.885 -11.509  -6.559  1.00  2.37           H  
ATOM    672  HZ1 LYS A  41      -5.955 -12.658  -8.360  1.00  2.37           H  
ATOM    673  HZ2 LYS A  41      -4.530 -12.778  -9.181  1.00  2.37           H  
ATOM    674  HZ3 LYS A  41      -4.720 -13.558  -7.742  1.00  2.37           H  
ATOM    675  N   GLY A  42      -4.311  -6.032 -11.632  1.00  2.78           N  
ATOM    676  CA  GLY A  42      -4.730  -4.863 -12.390  1.00  2.78           C  
ATOM    677  C   GLY A  42      -5.978  -5.182 -13.211  1.00  2.78           C  
ATOM    678  O   GLY A  42      -6.322  -6.350 -13.384  1.00  2.78           O  
ATOM    679  H   GLY A  42      -3.844  -6.773 -12.130  1.00  2.78           H  
ATOM    680  HA2 GLY A  42      -4.932  -4.021 -11.728  1.00  2.78           H  
ATOM    681  HA3 GLY A  42      -3.925  -4.587 -13.073  1.00  2.78           H  
ATOM    682  N   GLY A  43      -6.641  -4.143 -13.727  1.00  2.04           N  
ATOM    683  CA  GLY A  43      -7.736  -4.269 -14.679  1.00  2.04           C  
ATOM    684  C   GLY A  43      -7.184  -4.032 -16.081  1.00  2.04           C  
ATOM    685  O   GLY A  43      -6.666  -4.949 -16.710  1.00  2.04           O  
ATOM    686  H   GLY A  43      -6.253  -3.219 -13.562  1.00  2.04           H  
ATOM    687  HA2 GLY A  43      -8.191  -5.260 -14.634  1.00  2.04           H  
ATOM    688  HA3 GLY A  43      -8.504  -3.531 -14.445  1.00  2.04           H  
ATOM    689  N   SER A  44      -7.242  -2.780 -16.545  1.00  2.30           N  
ATOM    690  CA  SER A  44      -6.573  -2.322 -17.764  1.00  2.30           C  
ATOM    691  C   SER A  44      -5.406  -1.393 -17.411  1.00  2.30           C  
ATOM    692  O   SER A  44      -4.972  -0.591 -18.233  1.00  2.30           O  
ATOM    693  CB  SER A  44      -7.590  -1.618 -18.667  1.00  2.30           C  
ATOM    694  OG  SER A  44      -8.741  -2.427 -18.820  1.00  2.30           O  
ATOM    695  H   SER A  44      -7.681  -2.074 -15.963  1.00  2.30           H  
ATOM    696  HA  SER A  44      -6.154  -3.168 -18.308  1.00  2.30           H  
ATOM    697  HB2 SER A  44      -7.882  -0.663 -18.227  1.00  2.30           H  
ATOM    698  HB3 SER A  44      -7.135  -1.426 -19.642  1.00  2.30           H  
ATOM    699  HG  SER A  44      -8.466  -3.327 -19.019  1.00  2.30           H  
ATOM    700  N   THR A  45      -4.937  -1.495 -16.168  1.00  1.27           N  
ATOM    701  CA  THR A  45      -3.925  -0.716 -15.481  1.00  1.27           C  
ATOM    702  C   THR A  45      -4.088  -1.112 -14.009  1.00  1.27           C  
ATOM    703  O   THR A  45      -4.832  -2.048 -13.703  1.00  1.27           O  
ATOM    704  CB  THR A  45      -4.051   0.806 -15.745  1.00  1.27           C  
ATOM    705  OG1 THR A  45      -3.145   1.523 -14.922  1.00  1.27           O  
ATOM    706  CG2 THR A  45      -5.453   1.374 -15.501  1.00  1.27           C  
ATOM    707  H   THR A  45      -5.358  -2.188 -15.563  1.00  1.27           H  
ATOM    708  HA  THR A  45      -2.942  -1.048 -15.818  1.00  1.27           H  
ATOM    709  HB  THR A  45      -3.775   1.006 -16.781  1.00  1.27           H  
ATOM    710  HG1 THR A  45      -3.204   2.466 -15.132  1.00  1.27           H  
ATOM    711 HG21 THR A  45      -6.195   0.868 -16.116  1.00  1.27           H  
ATOM    712 HG22 THR A  45      -5.721   1.272 -14.454  1.00  1.27           H  
ATOM    713 HG23 THR A  45      -5.462   2.432 -15.766  1.00  1.27           H  
ATOM    714  N   LEU A  46      -3.407  -0.404 -13.115  1.00  1.02           N  
ATOM    715  CA  LEU A  46      -3.557  -0.490 -11.674  1.00  1.02           C  
ATOM    716  C   LEU A  46      -4.059   0.851 -11.122  1.00  1.02           C  
ATOM    717  O   LEU A  46      -4.187   1.009  -9.912  1.00  1.02           O  
ATOM    718  CB  LEU A  46      -2.229  -0.920 -11.030  1.00  1.02           C  
ATOM    719  CG  LEU A  46      -1.831  -2.365 -11.394  1.00  1.02           C  
ATOM    720  CD1 LEU A  46      -1.040  -2.480 -12.705  1.00  1.02           C  
ATOM    721  CD2 LEU A  46      -0.977  -2.958 -10.270  1.00  1.02           C  
ATOM    722  H   LEU A  46      -2.849   0.351 -13.493  1.00  1.02           H  
ATOM    723  HA  LEU A  46      -4.316  -1.231 -11.414  1.00  1.02           H  
ATOM    724  HB2 LEU A  46      -1.431  -0.228 -11.304  1.00  1.02           H  
ATOM    725  HB3 LEU A  46      -2.364  -0.870  -9.949  1.00  1.02           H  
ATOM    726  HG  LEU A  46      -2.733  -2.972 -11.474  1.00  1.02           H  
ATOM    727 HD11 LEU A  46      -1.582  -2.068 -13.550  1.00  1.02           H  
ATOM    728 HD12 LEU A  46      -0.084  -1.969 -12.615  1.00  1.02           H  
ATOM    729 HD13 LEU A  46      -0.858  -3.532 -12.917  1.00  1.02           H  
ATOM    730 HD21 LEU A  46      -0.086  -2.350 -10.113  1.00  1.02           H  
ATOM    731 HD22 LEU A  46      -1.560  -3.000  -9.352  1.00  1.02           H  
ATOM    732 HD23 LEU A  46      -0.675  -3.972 -10.529  1.00  1.02           H  
ATOM    733  N   ASP A  47      -4.376   1.824 -11.987  1.00  0.96           N  
ATOM    734  CA  ASP A  47      -4.941   3.095 -11.543  1.00  0.96           C  
ATOM    735  C   ASP A  47      -6.283   2.876 -10.838  1.00  0.96           C  
ATOM    736  O   ASP A  47      -6.536   3.464  -9.790  1.00  0.96           O  
ATOM    737  CB  ASP A  47      -5.115   4.064 -12.721  1.00  0.96           C  
ATOM    738  CG  ASP A  47      -3.785   4.466 -13.350  1.00  0.96           C  
ATOM    739  OD1 ASP A  47      -2.980   5.093 -12.630  1.00  0.96           O  
ATOM    740  OD2 ASP A  47      -3.597   4.130 -14.540  1.00  0.96           O  
ATOM    741  H   ASP A  47      -4.220   1.677 -12.976  1.00  0.96           H  
ATOM    742  HA  ASP A  47      -4.255   3.547 -10.823  1.00  0.96           H  
ATOM    743  HB2 ASP A  47      -5.765   3.621 -13.476  1.00  0.96           H  
ATOM    744  HB3 ASP A  47      -5.593   4.973 -12.354  1.00  0.96           H  
ATOM    745  N   GLU A  48      -7.142   2.027 -11.411  1.00  0.97           N  
ATOM    746  CA  GLU A  48      -8.458   1.733 -10.853  1.00  0.97           C  
ATOM    747  C   GLU A  48      -8.280   1.131  -9.461  1.00  0.97           C  
ATOM    748  O   GLU A  48      -8.856   1.614  -8.488  1.00  0.97           O  
ATOM    749  CB  GLU A  48      -9.290   0.789 -11.749  1.00  0.97           C  
ATOM    750  CG  GLU A  48      -8.941   0.775 -13.247  1.00  0.97           C  
ATOM    751  CD  GLU A  48      -7.828  -0.220 -13.576  1.00  0.97           C  
ATOM    752  OE1 GLU A  48      -6.902  -0.328 -12.741  1.00  0.97           O  
ATOM    753  OE2 GLU A  48      -7.908  -0.842 -14.658  1.00  0.97           O  
ATOM    754  H   GLU A  48      -6.830   1.488 -12.206  1.00  0.97           H  
ATOM    755  HA  GLU A  48      -8.995   2.678 -10.762  1.00  0.97           H  
ATOM    756  HB2 GLU A  48      -9.231  -0.238 -11.381  1.00  0.97           H  
ATOM    757  HB3 GLU A  48     -10.332   1.096 -11.644  1.00  0.97           H  
ATOM    758  HG2 GLU A  48      -9.830   0.458 -13.795  1.00  0.97           H  
ATOM    759  HG3 GLU A  48      -8.674   1.775 -13.591  1.00  0.97           H  
ATOM    760  N   LEU A  49      -7.453   0.080  -9.393  1.00  0.87           N  
ATOM    761  CA  LEU A  49      -7.059  -0.569  -8.151  1.00  0.87           C  
ATOM    762  C   LEU A  49      -6.636   0.502  -7.145  1.00  0.87           C  
ATOM    763  O   LEU A  49      -7.231   0.631  -6.079  1.00  0.87           O  
ATOM    764  CB  LEU A  49      -5.925  -1.573  -8.434  1.00  0.87           C  
ATOM    765  CG  LEU A  49      -5.391  -2.275  -7.173  1.00  0.87           C  
ATOM    766  CD1 LEU A  49      -6.385  -3.319  -6.649  1.00  0.87           C  
ATOM    767  CD2 LEU A  49      -4.046  -2.944  -7.476  1.00  0.87           C  
ATOM    768  H   LEU A  49      -7.025  -0.235 -10.251  1.00  0.87           H  
ATOM    769  HA  LEU A  49      -7.924  -1.102  -7.755  1.00  0.87           H  
ATOM    770  HB2 LEU A  49      -6.277  -2.327  -9.142  1.00  0.87           H  
ATOM    771  HB3 LEU A  49      -5.098  -1.049  -8.909  1.00  0.87           H  
ATOM    772  HG  LEU A  49      -5.208  -1.543  -6.388  1.00  0.87           H  
ATOM    773 HD11 LEU A  49      -6.591  -4.060  -7.424  1.00  0.87           H  
ATOM    774 HD12 LEU A  49      -5.963  -3.824  -5.781  1.00  0.87           H  
ATOM    775 HD13 LEU A  49      -7.316  -2.839  -6.352  1.00  0.87           H  
ATOM    776 HD21 LEU A  49      -4.152  -3.661  -8.288  1.00  0.87           H  
ATOM    777 HD22 LEU A  49      -3.317  -2.186  -7.764  1.00  0.87           H  
ATOM    778 HD23 LEU A  49      -3.680  -3.461  -6.589  1.00  0.87           H  
ATOM    779  N   PHE A  50      -5.621   1.289  -7.509  1.00  0.72           N  
ATOM    780  CA  PHE A  50      -5.078   2.332  -6.666  1.00  0.72           C  
ATOM    781  C   PHE A  50      -6.188   3.228  -6.116  1.00  0.72           C  
ATOM    782  O   PHE A  50      -6.329   3.354  -4.902  1.00  0.72           O  
ATOM    783  CB  PHE A  50      -4.036   3.148  -7.441  1.00  0.72           C  
ATOM    784  CG  PHE A  50      -3.372   4.179  -6.559  1.00  0.72           C  
ATOM    785  CD1 PHE A  50      -4.044   5.384  -6.291  1.00  0.72           C  
ATOM    786  CD2 PHE A  50      -2.278   3.796  -5.767  1.00  0.72           C  
ATOM    787  CE1 PHE A  50      -3.682   6.158  -5.177  1.00  0.72           C  
ATOM    788  CE2 PHE A  50      -1.868   4.607  -4.697  1.00  0.72           C  
ATOM    789  CZ  PHE A  50      -2.619   5.745  -4.359  1.00  0.72           C  
ATOM    790  H   PHE A  50      -5.187   1.142  -8.413  1.00  0.72           H  
ATOM    791  HA  PHE A  50      -4.578   1.852  -5.823  1.00  0.72           H  
ATOM    792  HB2 PHE A  50      -3.276   2.478  -7.847  1.00  0.72           H  
ATOM    793  HB3 PHE A  50      -4.508   3.656  -8.281  1.00  0.72           H  
ATOM    794  HD1 PHE A  50      -4.956   5.619  -6.818  1.00  0.72           H  
ATOM    795  HD2 PHE A  50      -1.825   2.828  -5.918  1.00  0.72           H  
ATOM    796  HE1 PHE A  50      -4.283   7.013  -4.904  1.00  0.72           H  
ATOM    797  HE2 PHE A  50      -1.030   4.308  -4.084  1.00  0.72           H  
ATOM    798  HZ  PHE A  50      -2.440   6.248  -3.427  1.00  0.72           H  
ATOM    799  N   GLU A  51      -6.970   3.856  -6.997  1.00  0.82           N  
ATOM    800  CA  GLU A  51      -8.007   4.794  -6.587  1.00  0.82           C  
ATOM    801  C   GLU A  51      -9.020   4.117  -5.665  1.00  0.82           C  
ATOM    802  O   GLU A  51      -9.435   4.701  -4.665  1.00  0.82           O  
ATOM    803  CB  GLU A  51      -8.692   5.392  -7.824  1.00  0.82           C  
ATOM    804  CG  GLU A  51      -7.767   6.343  -8.599  1.00  0.82           C  
ATOM    805  CD  GLU A  51      -7.448   7.610  -7.809  1.00  0.82           C  
ATOM    806  OE1 GLU A  51      -8.384   8.421  -7.640  1.00  0.82           O  
ATOM    807  OE2 GLU A  51      -6.280   7.743  -7.385  1.00  0.82           O  
ATOM    808  H   GLU A  51      -6.837   3.680  -7.988  1.00  0.82           H  
ATOM    809  HA  GLU A  51      -7.542   5.596  -6.012  1.00  0.82           H  
ATOM    810  HB2 GLU A  51      -9.018   4.584  -8.480  1.00  0.82           H  
ATOM    811  HB3 GLU A  51      -9.574   5.950  -7.504  1.00  0.82           H  
ATOM    812  HG2 GLU A  51      -6.837   5.839  -8.861  1.00  0.82           H  
ATOM    813  HG3 GLU A  51      -8.266   6.638  -9.523  1.00  0.82           H  
ATOM    814  N   GLU A  52      -9.419   2.885  -5.993  1.00  0.96           N  
ATOM    815  CA  GLU A  52     -10.348   2.136  -5.165  1.00  0.96           C  
ATOM    816  C   GLU A  52      -9.752   1.880  -3.778  1.00  0.96           C  
ATOM    817  O   GLU A  52     -10.477   1.929  -2.788  1.00  0.96           O  
ATOM    818  CB  GLU A  52     -10.746   0.832  -5.875  1.00  0.96           C  
ATOM    819  CG  GLU A  52     -11.912   0.112  -5.179  1.00  0.96           C  
ATOM    820  CD  GLU A  52     -13.197   0.938  -5.194  1.00  0.96           C  
ATOM    821  OE1 GLU A  52     -13.752   1.100  -6.302  1.00  0.96           O  
ATOM    822  OE2 GLU A  52     -13.601   1.394  -4.103  1.00  0.96           O  
ATOM    823  H   GLU A  52      -9.040   2.442  -6.826  1.00  0.96           H  
ATOM    824  HA  GLU A  52     -11.238   2.754  -5.043  1.00  0.96           H  
ATOM    825  HB2 GLU A  52     -11.046   1.059  -6.899  1.00  0.96           H  
ATOM    826  HB3 GLU A  52      -9.883   0.165  -5.908  1.00  0.96           H  
ATOM    827  HG2 GLU A  52     -12.107  -0.824  -5.701  1.00  0.96           H  
ATOM    828  HG3 GLU A  52     -11.645  -0.125  -4.148  1.00  0.96           H  
ATOM    829  N   LEU A  53      -8.448   1.594  -3.691  1.00  1.00           N  
ATOM    830  CA  LEU A  53      -7.816   1.330  -2.402  1.00  1.00           C  
ATOM    831  C   LEU A  53      -7.669   2.630  -1.614  1.00  1.00           C  
ATOM    832  O   LEU A  53      -8.137   2.739  -0.481  1.00  1.00           O  
ATOM    833  CB  LEU A  53      -6.451   0.661  -2.594  1.00  1.00           C  
ATOM    834  CG  LEU A  53      -6.528  -0.756  -3.183  1.00  1.00           C  
ATOM    835  CD1 LEU A  53      -5.098  -1.194  -3.505  1.00  1.00           C  
ATOM    836  CD2 LEU A  53      -7.175  -1.763  -2.224  1.00  1.00           C  
ATOM    837  H   LEU A  53      -7.874   1.600  -4.534  1.00  1.00           H  
ATOM    838  HA  LEU A  53      -8.452   0.670  -1.813  1.00  1.00           H  
ATOM    839  HB2 LEU A  53      -5.848   1.287  -3.254  1.00  1.00           H  
ATOM    840  HB3 LEU A  53      -5.949   0.609  -1.628  1.00  1.00           H  
ATOM    841  HG  LEU A  53      -7.108  -0.756  -4.102  1.00  1.00           H  
ATOM    842 HD11 LEU A  53      -4.646  -0.501  -4.215  1.00  1.00           H  
ATOM    843 HD12 LEU A  53      -4.514  -1.193  -2.587  1.00  1.00           H  
ATOM    844 HD13 LEU A  53      -5.100  -2.192  -3.941  1.00  1.00           H  
ATOM    845 HD21 LEU A  53      -6.641  -1.780  -1.274  1.00  1.00           H  
ATOM    846 HD22 LEU A  53      -8.220  -1.510  -2.046  1.00  1.00           H  
ATOM    847 HD23 LEU A  53      -7.145  -2.757  -2.670  1.00  1.00           H  
ATOM    848  N   ASP A  54      -7.014   3.627  -2.209  1.00  1.10           N  
ATOM    849  CA  ASP A  54      -6.794   4.931  -1.603  1.00  1.10           C  
ATOM    850  C   ASP A  54      -8.072   5.767  -1.721  1.00  1.10           C  
ATOM    851  O   ASP A  54      -8.079   6.830  -2.345  1.00  1.10           O  
ATOM    852  CB  ASP A  54      -5.587   5.600  -2.276  1.00  1.10           C  
ATOM    853  CG  ASP A  54      -5.216   6.918  -1.605  1.00  1.10           C  
ATOM    854  OD1 ASP A  54      -5.195   6.933  -0.355  1.00  1.10           O  
ATOM    855  OD2 ASP A  54      -4.963   7.889  -2.353  1.00  1.10           O  
ATOM    856  H   ASP A  54      -6.710   3.490  -3.165  1.00  1.10           H  
ATOM    857  HA  ASP A  54      -6.565   4.789  -0.545  1.00  1.10           H  
ATOM    858  HB2 ASP A  54      -4.725   4.935  -2.215  1.00  1.10           H  
ATOM    859  HB3 ASP A  54      -5.821   5.776  -3.326  1.00  1.10           H  
ATOM    860  N   LYS A  55      -9.152   5.264  -1.112  1.00  1.46           N  
ATOM    861  CA  LYS A  55     -10.514   5.761  -1.239  1.00  1.46           C  
ATOM    862  C   LYS A  55     -10.653   7.101  -0.510  1.00  1.46           C  
ATOM    863  O   LYS A  55     -11.254   7.194   0.557  1.00  1.46           O  
ATOM    864  CB  LYS A  55     -11.474   4.683  -0.709  1.00  1.46           C  
ATOM    865  CG  LYS A  55     -12.942   4.889  -1.108  1.00  1.46           C  
ATOM    866  CD  LYS A  55     -13.144   4.745  -2.626  1.00  1.46           C  
ATOM    867  CE  LYS A  55     -14.626   4.617  -2.996  1.00  1.46           C  
ATOM    868  NZ  LYS A  55     -15.178   3.311  -2.594  1.00  1.46           N  
ATOM    869  H   LYS A  55      -9.028   4.379  -0.629  1.00  1.46           H  
ATOM    870  HA  LYS A  55     -10.701   5.912  -2.302  1.00  1.46           H  
ATOM    871  HB2 LYS A  55     -11.161   3.712  -1.091  1.00  1.46           H  
ATOM    872  HB3 LYS A  55     -11.404   4.641   0.379  1.00  1.46           H  
ATOM    873  HG2 LYS A  55     -13.519   4.122  -0.590  1.00  1.46           H  
ATOM    874  HG3 LYS A  55     -13.289   5.866  -0.770  1.00  1.46           H  
ATOM    875  HD2 LYS A  55     -12.743   5.624  -3.133  1.00  1.46           H  
ATOM    876  HD3 LYS A  55     -12.608   3.866  -2.990  1.00  1.46           H  
ATOM    877  HE2 LYS A  55     -15.198   5.420  -2.529  1.00  1.46           H  
ATOM    878  HE3 LYS A  55     -14.723   4.702  -4.080  1.00  1.46           H  
ATOM    879  HZ1 LYS A  55     -14.653   2.572  -3.047  1.00  1.46           H  
ATOM    880  HZ2 LYS A  55     -15.114   3.200  -1.593  1.00  1.46           H  
ATOM    881  HZ3 LYS A  55     -16.147   3.250  -2.876  1.00  1.46           H  
ATOM    882  N   ASN A  56     -10.041   8.129  -1.090  1.00  2.22           N  
ATOM    883  CA  ASN A  56      -9.826   9.457  -0.526  1.00  2.22           C  
ATOM    884  C   ASN A  56      -9.040  10.318  -1.522  1.00  2.22           C  
ATOM    885  O   ASN A  56      -9.257  11.524  -1.590  1.00  2.22           O  
ATOM    886  CB  ASN A  56      -9.093   9.394   0.825  1.00  2.22           C  
ATOM    887  CG  ASN A  56      -7.710   8.770   0.692  1.00  2.22           C  
ATOM    888  OD1 ASN A  56      -6.758   9.448   0.326  1.00  2.22           O  
ATOM    889  ND2 ASN A  56      -7.575   7.476   0.954  1.00  2.22           N  
ATOM    890  H   ASN A  56      -9.562   7.902  -1.955  1.00  2.22           H  
ATOM    891  HA  ASN A  56     -10.800   9.923  -0.364  1.00  2.22           H  
ATOM    892  HB2 ASN A  56      -8.969  10.414   1.192  1.00  2.22           H  
ATOM    893  HB3 ASN A  56      -9.679   8.851   1.566  1.00  2.22           H  
ATOM    894 HD21 ASN A  56      -8.361   6.920   1.256  1.00  2.22           H  
ATOM    895 HD22 ASN A  56      -6.654   7.073   0.803  1.00  2.22           H  
ATOM    896  N   GLY A  57      -8.149   9.708  -2.315  1.00  2.60           N  
ATOM    897  CA  GLY A  57      -7.458  10.393  -3.398  1.00  2.60           C  
ATOM    898  C   GLY A  57      -6.235  11.186  -2.933  1.00  2.60           C  
ATOM    899  O   GLY A  57      -5.826  12.128  -3.605  1.00  2.60           O  
ATOM    900  H   GLY A  57      -7.971   8.714  -2.211  1.00  2.60           H  
ATOM    901  HA2 GLY A  57      -7.118   9.640  -4.109  1.00  2.60           H  
ATOM    902  HA3 GLY A  57      -8.145  11.063  -3.917  1.00  2.60           H  
ATOM    903  N   ASP A  58      -5.608  10.778  -1.824  1.00  1.57           N  
ATOM    904  CA  ASP A  58      -4.311  11.297  -1.395  1.00  1.57           C  
ATOM    905  C   ASP A  58      -3.260  11.080  -2.490  1.00  1.57           C  
ATOM    906  O   ASP A  58      -2.328  11.865  -2.631  1.00  1.57           O  
ATOM    907  CB  ASP A  58      -3.890  10.599  -0.094  1.00  1.57           C  
ATOM    908  CG  ASP A  58      -2.510  11.040   0.384  1.00  1.57           C  
ATOM    909  OD1 ASP A  58      -2.341  12.261   0.590  1.00  1.57           O  
ATOM    910  OD2 ASP A  58      -1.658  10.141   0.561  1.00  1.57           O  
ATOM    911  H   ASP A  58      -6.025  10.039  -1.268  1.00  1.57           H  
ATOM    912  HA  ASP A  58      -4.404  12.368  -1.210  1.00  1.57           H  
ATOM    913  HB2 ASP A  58      -4.609  10.841   0.690  1.00  1.57           H  
ATOM    914  HB3 ASP A  58      -3.886   9.519  -0.242  1.00  1.57           H  
ATOM    915  N   GLY A  59      -3.403   9.993  -3.255  1.00  0.86           N  
ATOM    916  CA  GLY A  59      -2.513   9.662  -4.355  1.00  0.86           C  
ATOM    917  C   GLY A  59      -1.323   8.827  -3.888  1.00  0.86           C  
ATOM    918  O   GLY A  59      -0.417   8.562  -4.681  1.00  0.86           O  
ATOM    919  H   GLY A  59      -4.160   9.353  -3.040  1.00  0.86           H  
ATOM    920  HA2 GLY A  59      -3.072   9.090  -5.095  1.00  0.86           H  
ATOM    921  HA3 GLY A  59      -2.146  10.569  -4.836  1.00  0.86           H  
ATOM    922  N   GLU A  60      -1.327   8.389  -2.620  1.00  0.44           N  
ATOM    923  CA  GLU A  60      -0.297   7.529  -2.070  1.00  0.44           C  
ATOM    924  C   GLU A  60      -0.905   6.461  -1.155  1.00  0.44           C  
ATOM    925  O   GLU A  60      -2.030   6.620  -0.687  1.00  0.44           O  
ATOM    926  CB  GLU A  60       0.754   8.359  -1.320  1.00  0.44           C  
ATOM    927  CG  GLU A  60       1.081   9.733  -1.927  1.00  0.44           C  
ATOM    928  CD  GLU A  60       2.248  10.382  -1.190  1.00  0.44           C  
ATOM    929  OE1 GLU A  60       3.356   9.809  -1.276  1.00  0.44           O  
ATOM    930  OE2 GLU A  60       2.016  11.430  -0.550  1.00  0.44           O  
ATOM    931  H   GLU A  60      -2.113   8.589  -2.016  1.00  0.44           H  
ATOM    932  HA  GLU A  60       0.158   7.001  -2.901  1.00  0.44           H  
ATOM    933  HB2 GLU A  60       0.388   8.547  -0.314  1.00  0.44           H  
ATOM    934  HB3 GLU A  60       1.665   7.765  -1.259  1.00  0.44           H  
ATOM    935  HG2 GLU A  60       1.349   9.645  -2.976  1.00  0.44           H  
ATOM    936  HG3 GLU A  60       0.214  10.389  -1.854  1.00  0.44           H  
ATOM    937  N   VAL A  61      -0.157   5.379  -0.917  1.00  0.38           N  
ATOM    938  CA  VAL A  61      -0.540   4.216  -0.128  1.00  0.38           C  
ATOM    939  C   VAL A  61       0.446   4.072   1.029  1.00  0.38           C  
ATOM    940  O   VAL A  61       1.656   4.058   0.807  1.00  0.38           O  
ATOM    941  CB  VAL A  61      -0.546   2.977  -1.047  1.00  0.38           C  
ATOM    942  CG1 VAL A  61      -0.253   1.660  -0.324  1.00  0.38           C  
ATOM    943  CG2 VAL A  61      -1.931   2.877  -1.701  1.00  0.38           C  
ATOM    944  H   VAL A  61       0.756   5.333  -1.360  1.00  0.38           H  
ATOM    945  HA  VAL A  61      -1.538   4.352   0.292  1.00  0.38           H  
ATOM    946  HB  VAL A  61       0.238   3.085  -1.803  1.00  0.38           H  
ATOM    947 HG11 VAL A  61      -0.890   1.555   0.548  1.00  0.38           H  
ATOM    948 HG12 VAL A  61      -0.433   0.819  -0.994  1.00  0.38           H  
ATOM    949 HG13 VAL A  61       0.790   1.637  -0.015  1.00  0.38           H  
ATOM    950 HG21 VAL A  61      -2.207   3.830  -2.145  1.00  0.38           H  
ATOM    951 HG22 VAL A  61      -1.937   2.102  -2.466  1.00  0.38           H  
ATOM    952 HG23 VAL A  61      -2.677   2.630  -0.946  1.00  0.38           H  
ATOM    953  N   SER A  62      -0.062   3.974   2.260  1.00  0.39           N  
ATOM    954  CA  SER A  62       0.753   3.800   3.450  1.00  0.39           C  
ATOM    955  C   SER A  62       1.310   2.378   3.518  1.00  0.39           C  
ATOM    956  O   SER A  62       0.778   1.465   2.884  1.00  0.39           O  
ATOM    957  CB  SER A  62      -0.114   4.097   4.678  1.00  0.39           C  
ATOM    958  OG  SER A  62      -1.235   3.226   4.706  1.00  0.39           O  
ATOM    959  H   SER A  62      -1.061   3.919   2.390  1.00  0.39           H  
ATOM    960  HA  SER A  62       1.584   4.505   3.426  1.00  0.39           H  
ATOM    961  HB2 SER A  62       0.476   3.975   5.589  1.00  0.39           H  
ATOM    962  HB3 SER A  62      -0.458   5.132   4.628  1.00  0.39           H  
ATOM    963  HG  SER A  62      -1.875   3.568   5.339  1.00  0.39           H  
ATOM    964  N   PHE A  63       2.346   2.174   4.340  1.00  0.39           N  
ATOM    965  CA  PHE A  63       2.812   0.827   4.648  1.00  0.39           C  
ATOM    966  C   PHE A  63       1.656  -0.021   5.180  1.00  0.39           C  
ATOM    967  O   PHE A  63       1.491  -1.162   4.765  1.00  0.39           O  
ATOM    968  CB  PHE A  63       3.991   0.836   5.630  1.00  0.39           C  
ATOM    969  CG  PHE A  63       4.392  -0.559   6.084  1.00  0.39           C  
ATOM    970  CD1 PHE A  63       4.684  -1.544   5.120  1.00  0.39           C  
ATOM    971  CD2 PHE A  63       4.276  -0.932   7.437  1.00  0.39           C  
ATOM    972  CE1 PHE A  63       4.791  -2.892   5.496  1.00  0.39           C  
ATOM    973  CE2 PHE A  63       4.488  -2.268   7.824  1.00  0.39           C  
ATOM    974  CZ  PHE A  63       4.737  -3.252   6.852  1.00  0.39           C  
ATOM    975  H   PHE A  63       2.818   2.970   4.749  1.00  0.39           H  
ATOM    976  HA  PHE A  63       3.150   0.370   3.721  1.00  0.39           H  
ATOM    977  HB2 PHE A  63       4.850   1.303   5.144  1.00  0.39           H  
ATOM    978  HB3 PHE A  63       3.727   1.437   6.501  1.00  0.39           H  
ATOM    979  HD1 PHE A  63       4.762  -1.278   4.078  1.00  0.39           H  
ATOM    980  HD2 PHE A  63       3.997  -0.205   8.187  1.00  0.39           H  
ATOM    981  HE1 PHE A  63       4.935  -3.651   4.743  1.00  0.39           H  
ATOM    982  HE2 PHE A  63       4.427  -2.546   8.866  1.00  0.39           H  
ATOM    983  HZ  PHE A  63       4.879  -4.283   7.145  1.00  0.39           H  
ATOM    984  N   GLU A  64       0.833   0.545   6.069  1.00  0.43           N  
ATOM    985  CA  GLU A  64      -0.342  -0.131   6.596  1.00  0.43           C  
ATOM    986  C   GLU A  64      -1.243  -0.612   5.457  1.00  0.43           C  
ATOM    987  O   GLU A  64      -1.527  -1.805   5.358  1.00  0.43           O  
ATOM    988  CB  GLU A  64      -1.091   0.811   7.548  1.00  0.43           C  
ATOM    989  CG  GLU A  64      -2.234   0.095   8.281  1.00  0.43           C  
ATOM    990  CD  GLU A  64      -2.963   1.045   9.225  1.00  0.43           C  
ATOM    991  OE1 GLU A  64      -3.569   2.004   8.699  1.00  0.43           O  
ATOM    992  OE2 GLU A  64      -2.889   0.804  10.448  1.00  0.43           O  
ATOM    993  H   GLU A  64       1.018   1.494   6.354  1.00  0.43           H  
ATOM    994  HA  GLU A  64      -0.011  -1.009   7.153  1.00  0.43           H  
ATOM    995  HB2 GLU A  64      -0.396   1.198   8.295  1.00  0.43           H  
ATOM    996  HB3 GLU A  64      -1.505   1.648   6.985  1.00  0.43           H  
ATOM    997  HG2 GLU A  64      -2.960  -0.291   7.564  1.00  0.43           H  
ATOM    998  HG3 GLU A  64      -1.831  -0.742   8.854  1.00  0.43           H  
ATOM    999  N   GLU A  65      -1.701   0.314   4.606  1.00  0.43           N  
ATOM   1000  CA  GLU A  65      -2.632  -0.034   3.544  1.00  0.43           C  
ATOM   1001  C   GLU A  65      -1.987  -1.078   2.626  1.00  0.43           C  
ATOM   1002  O   GLU A  65      -2.613  -2.081   2.297  1.00  0.43           O  
ATOM   1003  CB  GLU A  65      -3.097   1.235   2.810  1.00  0.43           C  
ATOM   1004  CG  GLU A  65      -4.352   1.026   1.942  1.00  0.43           C  
ATOM   1005  CD  GLU A  65      -4.159   0.067   0.769  1.00  0.43           C  
ATOM   1006  OE1 GLU A  65      -3.152   0.240   0.048  1.00  0.43           O  
ATOM   1007  OE2 GLU A  65      -5.025  -0.819   0.610  1.00  0.43           O  
ATOM   1008  H   GLU A  65      -1.399   1.280   4.695  1.00  0.43           H  
ATOM   1009  HA  GLU A  65      -3.504  -0.479   4.023  1.00  0.43           H  
ATOM   1010  HB2 GLU A  65      -3.362   1.981   3.561  1.00  0.43           H  
ATOM   1011  HB3 GLU A  65      -2.286   1.638   2.211  1.00  0.43           H  
ATOM   1012  HG2 GLU A  65      -5.162   0.656   2.572  1.00  0.43           H  
ATOM   1013  HG3 GLU A  65      -4.657   1.990   1.533  1.00  0.43           H  
ATOM   1014  N   PHE A  66      -0.724  -0.870   2.246  1.00  0.36           N  
ATOM   1015  CA  PHE A  66       0.027  -1.829   1.447  1.00  0.36           C  
ATOM   1016  C   PHE A  66       0.039  -3.217   2.096  1.00  0.36           C  
ATOM   1017  O   PHE A  66      -0.286  -4.214   1.458  1.00  0.36           O  
ATOM   1018  CB  PHE A  66       1.455  -1.318   1.251  1.00  0.36           C  
ATOM   1019  CG  PHE A  66       2.388  -2.346   0.650  1.00  0.36           C  
ATOM   1020  CD1 PHE A  66       2.314  -2.644  -0.722  1.00  0.36           C  
ATOM   1021  CD2 PHE A  66       3.297  -3.038   1.472  1.00  0.36           C  
ATOM   1022  CE1 PHE A  66       3.183  -3.596  -1.279  1.00  0.36           C  
ATOM   1023  CE2 PHE A  66       4.193  -3.958   0.904  1.00  0.36           C  
ATOM   1024  CZ  PHE A  66       4.154  -4.218  -0.474  1.00  0.36           C  
ATOM   1025  H   PHE A  66      -0.257  -0.024   2.558  1.00  0.36           H  
ATOM   1026  HA  PHE A  66      -0.447  -1.913   0.468  1.00  0.36           H  
ATOM   1027  HB2 PHE A  66       1.433  -0.448   0.599  1.00  0.36           H  
ATOM   1028  HB3 PHE A  66       1.860  -0.999   2.210  1.00  0.36           H  
ATOM   1029  HD1 PHE A  66       1.582  -2.154  -1.349  1.00  0.36           H  
ATOM   1030  HD2 PHE A  66       3.320  -2.857   2.538  1.00  0.36           H  
ATOM   1031  HE1 PHE A  66       3.107  -3.834  -2.328  1.00  0.36           H  
ATOM   1032  HE2 PHE A  66       4.923  -4.456   1.520  1.00  0.36           H  
ATOM   1033  HZ  PHE A  66       4.860  -4.912  -0.903  1.00  0.36           H  
ATOM   1034  N   GLN A  67       0.429  -3.294   3.366  1.00  0.38           N  
ATOM   1035  CA  GLN A  67       0.529  -4.545   4.097  1.00  0.38           C  
ATOM   1036  C   GLN A  67      -0.827  -5.248   4.083  1.00  0.38           C  
ATOM   1037  O   GLN A  67      -0.917  -6.429   3.748  1.00  0.38           O  
ATOM   1038  CB  GLN A  67       1.033  -4.252   5.516  1.00  0.38           C  
ATOM   1039  CG  GLN A  67       1.177  -5.528   6.353  1.00  0.38           C  
ATOM   1040  CD  GLN A  67       1.959  -5.276   7.638  1.00  0.38           C  
ATOM   1041  OE1 GLN A  67       2.936  -5.961   7.921  1.00  0.38           O  
ATOM   1042  NE2 GLN A  67       1.541  -4.292   8.429  1.00  0.38           N  
ATOM   1043  H   GLN A  67       0.645  -2.436   3.855  1.00  0.38           H  
ATOM   1044  HA  GLN A  67       1.262  -5.178   3.592  1.00  0.38           H  
ATOM   1045  HB2 GLN A  67       2.010  -3.775   5.440  1.00  0.38           H  
ATOM   1046  HB3 GLN A  67       0.349  -3.567   6.017  1.00  0.38           H  
ATOM   1047  HG2 GLN A  67       0.194  -5.924   6.608  1.00  0.38           H  
ATOM   1048  HG3 GLN A  67       1.712  -6.276   5.771  1.00  0.38           H  
ATOM   1049 HE21 GLN A  67       0.750  -3.725   8.164  1.00  0.38           H  
ATOM   1050 HE22 GLN A  67       2.049  -4.107   9.279  1.00  0.38           H  
ATOM   1051  N   VAL A  68      -1.883  -4.506   4.418  1.00  0.49           N  
ATOM   1052  CA  VAL A  68      -3.254  -4.986   4.353  1.00  0.49           C  
ATOM   1053  C   VAL A  68      -3.589  -5.492   2.942  1.00  0.49           C  
ATOM   1054  O   VAL A  68      -4.149  -6.577   2.808  1.00  0.49           O  
ATOM   1055  CB  VAL A  68      -4.194  -3.877   4.865  1.00  0.49           C  
ATOM   1056  CG1 VAL A  68      -5.666  -4.157   4.535  1.00  0.49           C  
ATOM   1057  CG2 VAL A  68      -4.050  -3.733   6.387  1.00  0.49           C  
ATOM   1058  H   VAL A  68      -1.728  -3.532   4.668  1.00  0.49           H  
ATOM   1059  HA  VAL A  68      -3.351  -5.846   5.017  1.00  0.49           H  
ATOM   1060  HB  VAL A  68      -3.912  -2.926   4.413  1.00  0.49           H  
ATOM   1061 HG11 VAL A  68      -5.950  -5.147   4.894  1.00  0.49           H  
ATOM   1062 HG12 VAL A  68      -6.298  -3.408   5.013  1.00  0.49           H  
ATOM   1063 HG13 VAL A  68      -5.826  -4.098   3.459  1.00  0.49           H  
ATOM   1064 HG21 VAL A  68      -3.011  -3.548   6.658  1.00  0.49           H  
ATOM   1065 HG22 VAL A  68      -4.653  -2.895   6.734  1.00  0.49           H  
ATOM   1066 HG23 VAL A  68      -4.387  -4.643   6.883  1.00  0.49           H  
ATOM   1067  N   LEU A  69      -3.241  -4.746   1.891  1.00  0.52           N  
ATOM   1068  CA  LEU A  69      -3.473  -5.163   0.511  1.00  0.52           C  
ATOM   1069  C   LEU A  69      -2.795  -6.507   0.249  1.00  0.52           C  
ATOM   1070  O   LEU A  69      -3.445  -7.472  -0.148  1.00  0.52           O  
ATOM   1071  CB  LEU A  69      -2.973  -4.084  -0.465  1.00  0.52           C  
ATOM   1072  CG  LEU A  69      -3.038  -4.509  -1.943  1.00  0.52           C  
ATOM   1073  CD1 LEU A  69      -4.491  -4.668  -2.401  1.00  0.52           C  
ATOM   1074  CD2 LEU A  69      -2.298  -3.477  -2.802  1.00  0.52           C  
ATOM   1075  H   LEU A  69      -2.773  -3.860   2.055  1.00  0.52           H  
ATOM   1076  HA  LEU A  69      -4.548  -5.283   0.375  1.00  0.52           H  
ATOM   1077  HB2 LEU A  69      -3.557  -3.173  -0.320  1.00  0.52           H  
ATOM   1078  HB3 LEU A  69      -1.936  -3.850  -0.245  1.00  0.52           H  
ATOM   1079  HG  LEU A  69      -2.523  -5.456  -2.094  1.00  0.52           H  
ATOM   1080 HD11 LEU A  69      -5.058  -3.777  -2.140  1.00  0.52           H  
ATOM   1081 HD12 LEU A  69      -4.530  -4.817  -3.480  1.00  0.52           H  
ATOM   1082 HD13 LEU A  69      -4.944  -5.532  -1.916  1.00  0.52           H  
ATOM   1083 HD21 LEU A  69      -2.692  -2.479  -2.626  1.00  0.52           H  
ATOM   1084 HD22 LEU A  69      -1.238  -3.482  -2.546  1.00  0.52           H  
ATOM   1085 HD23 LEU A  69      -2.402  -3.727  -3.858  1.00  0.52           H  
ATOM   1086  N   VAL A  70      -1.479  -6.574   0.451  1.00  0.52           N  
ATOM   1087  CA  VAL A  70      -0.715  -7.774   0.148  1.00  0.52           C  
ATOM   1088  C   VAL A  70      -1.251  -8.950   0.963  1.00  0.52           C  
ATOM   1089  O   VAL A  70      -1.392 -10.045   0.426  1.00  0.52           O  
ATOM   1090  CB  VAL A  70       0.788  -7.546   0.358  1.00  0.52           C  
ATOM   1091  CG1 VAL A  70       1.569  -8.827   0.031  1.00  0.52           C  
ATOM   1092  CG2 VAL A  70       1.299  -6.436  -0.566  1.00  0.52           C  
ATOM   1093  H   VAL A  70      -0.997  -5.756   0.813  1.00  0.52           H  
ATOM   1094  HA  VAL A  70      -0.871  -8.007  -0.907  1.00  0.52           H  
ATOM   1095  HB  VAL A  70       0.977  -7.259   1.395  1.00  0.52           H  
ATOM   1096 HG11 VAL A  70       1.258  -9.218  -0.939  1.00  0.52           H  
ATOM   1097 HG12 VAL A  70       2.635  -8.613  -0.013  1.00  0.52           H  
ATOM   1098 HG13 VAL A  70       1.396  -9.585   0.795  1.00  0.52           H  
ATOM   1099 HG21 VAL A  70       0.766  -5.503  -0.407  1.00  0.52           H  
ATOM   1100 HG22 VAL A  70       2.351  -6.268  -0.349  1.00  0.52           H  
ATOM   1101 HG23 VAL A  70       1.182  -6.735  -1.608  1.00  0.52           H  
ATOM   1102  N   LYS A  71      -1.580  -8.727   2.238  1.00  0.69           N  
ATOM   1103  CA  LYS A  71      -2.246  -9.718   3.070  1.00  0.69           C  
ATOM   1104  C   LYS A  71      -3.543 -10.198   2.401  1.00  0.69           C  
ATOM   1105  O   LYS A  71      -3.729 -11.400   2.220  1.00  0.69           O  
ATOM   1106  CB  LYS A  71      -2.468  -9.125   4.470  1.00  0.69           C  
ATOM   1107  CG  LYS A  71      -3.337 -10.012   5.367  1.00  0.69           C  
ATOM   1108  CD  LYS A  71      -3.259  -9.600   6.845  1.00  0.69           C  
ATOM   1109  CE  LYS A  71      -3.611  -8.128   7.095  1.00  0.69           C  
ATOM   1110  NZ  LYS A  71      -4.927  -7.769   6.535  1.00  0.69           N  
ATOM   1111  H   LYS A  71      -1.413  -7.807   2.634  1.00  0.69           H  
ATOM   1112  HA  LYS A  71      -1.584 -10.579   3.172  1.00  0.69           H  
ATOM   1113  HB2 LYS A  71      -1.492  -8.985   4.936  1.00  0.69           H  
ATOM   1114  HB3 LYS A  71      -2.949  -8.154   4.376  1.00  0.69           H  
ATOM   1115  HG2 LYS A  71      -4.372  -9.954   5.029  1.00  0.69           H  
ATOM   1116  HG3 LYS A  71      -3.001 -11.047   5.283  1.00  0.69           H  
ATOM   1117  HD2 LYS A  71      -3.941 -10.233   7.418  1.00  0.69           H  
ATOM   1118  HD3 LYS A  71      -2.246  -9.782   7.211  1.00  0.69           H  
ATOM   1119  HE2 LYS A  71      -3.630  -7.949   8.172  1.00  0.69           H  
ATOM   1120  HE3 LYS A  71      -2.843  -7.486   6.661  1.00  0.69           H  
ATOM   1121  HZ1 LYS A  71      -5.640  -8.365   6.931  1.00  0.69           H  
ATOM   1122  HZ2 LYS A  71      -5.137  -6.805   6.754  1.00  0.69           H  
ATOM   1123  HZ3 LYS A  71      -4.910  -7.885   5.531  1.00  0.69           H  
ATOM   1124  N   LYS A  72      -4.434  -9.276   2.030  1.00  0.80           N  
ATOM   1125  CA  LYS A  72      -5.707  -9.604   1.394  1.00  0.80           C  
ATOM   1126  C   LYS A  72      -5.514 -10.386   0.091  1.00  0.80           C  
ATOM   1127  O   LYS A  72      -6.313 -11.273  -0.204  1.00  0.80           O  
ATOM   1128  CB  LYS A  72      -6.531  -8.335   1.148  1.00  0.80           C  
ATOM   1129  CG  LYS A  72      -7.108  -7.773   2.454  1.00  0.80           C  
ATOM   1130  CD  LYS A  72      -7.677  -6.360   2.259  1.00  0.80           C  
ATOM   1131  CE  LYS A  72      -8.787  -6.277   1.203  1.00  0.80           C  
ATOM   1132  NZ  LYS A  72      -9.906  -7.188   1.502  1.00  0.80           N  
ATOM   1133  H   LYS A  72      -4.213  -8.295   2.177  1.00  0.80           H  
ATOM   1134  HA  LYS A  72      -6.271 -10.247   2.072  1.00  0.80           H  
ATOM   1135  HB2 LYS A  72      -5.910  -7.585   0.657  1.00  0.80           H  
ATOM   1136  HB3 LYS A  72      -7.360  -8.588   0.485  1.00  0.80           H  
ATOM   1137  HG2 LYS A  72      -7.877  -8.447   2.833  1.00  0.80           H  
ATOM   1138  HG3 LYS A  72      -6.318  -7.719   3.204  1.00  0.80           H  
ATOM   1139  HD2 LYS A  72      -8.066  -6.004   3.215  1.00  0.80           H  
ATOM   1140  HD3 LYS A  72      -6.864  -5.697   1.958  1.00  0.80           H  
ATOM   1141  HE2 LYS A  72      -9.168  -5.255   1.176  1.00  0.80           H  
ATOM   1142  HE3 LYS A  72      -8.384  -6.512   0.217  1.00  0.80           H  
ATOM   1143  HZ1 LYS A  72     -10.289  -6.970   2.411  1.00  0.80           H  
ATOM   1144  HZ2 LYS A  72     -10.626  -7.079   0.801  1.00  0.80           H  
ATOM   1145  HZ3 LYS A  72      -9.577  -8.143   1.495  1.00  0.80           H  
ATOM   1146  N   ILE A  73      -4.487 -10.064  -0.701  1.00  0.85           N  
ATOM   1147  CA  ILE A  73      -4.197 -10.816  -1.918  1.00  0.85           C  
ATOM   1148  C   ILE A  73      -3.664 -12.210  -1.560  1.00  0.85           C  
ATOM   1149  O   ILE A  73      -4.183 -13.221  -2.026  1.00  0.85           O  
ATOM   1150  CB  ILE A  73      -3.208 -10.051  -2.826  1.00  0.85           C  
ATOM   1151  CG1 ILE A  73      -3.816  -8.722  -3.311  1.00  0.85           C  
ATOM   1152  CG2 ILE A  73      -2.855 -10.929  -4.036  1.00  0.85           C  
ATOM   1153  CD1 ILE A  73      -2.793  -7.809  -4.002  1.00  0.85           C  
ATOM   1154  H   ILE A  73      -3.907  -9.268  -0.448  1.00  0.85           H  
ATOM   1155  HA  ILE A  73      -5.125 -10.947  -2.476  1.00  0.85           H  
ATOM   1156  HB  ILE A  73      -2.297  -9.838  -2.265  1.00  0.85           H  
ATOM   1157 HG12 ILE A  73      -4.642  -8.925  -3.993  1.00  0.85           H  
ATOM   1158 HG13 ILE A  73      -4.211  -8.175  -2.457  1.00  0.85           H  
ATOM   1159 HG21 ILE A  73      -3.769 -11.284  -4.510  1.00  0.85           H  
ATOM   1160 HG22 ILE A  73      -2.276 -10.375  -4.767  1.00  0.85           H  
ATOM   1161 HG23 ILE A  73      -2.261 -11.789  -3.726  1.00  0.85           H  
ATOM   1162 HD11 ILE A  73      -1.929  -7.655  -3.354  1.00  0.85           H  
ATOM   1163 HD12 ILE A  73      -2.457  -8.222  -4.952  1.00  0.85           H  
ATOM   1164 HD13 ILE A  73      -3.256  -6.843  -4.205  1.00  0.85           H  
ATOM   1165  N   SER A  74      -2.595 -12.254  -0.765  1.00  1.11           N  
ATOM   1166  CA  SER A  74      -1.816 -13.459  -0.509  1.00  1.11           C  
ATOM   1167  C   SER A  74      -2.586 -14.490   0.318  1.00  1.11           C  
ATOM   1168  O   SER A  74      -2.512 -15.685   0.043  1.00  1.11           O  
ATOM   1169  CB  SER A  74      -0.496 -13.091   0.180  1.00  1.11           C  
ATOM   1170  OG  SER A  74       0.177 -12.076  -0.542  1.00  1.11           O  
ATOM   1171  H   SER A  74      -2.259 -11.377  -0.392  1.00  1.11           H  
ATOM   1172  HA  SER A  74      -1.570 -13.913  -1.472  1.00  1.11           H  
ATOM   1173  HB2 SER A  74      -0.691 -12.742   1.197  1.00  1.11           H  
ATOM   1174  HB3 SER A  74       0.136 -13.979   0.231  1.00  1.11           H  
ATOM   1175  HG  SER A  74      -0.281 -11.241  -0.383  1.00  1.11           H  
ATOM   1176  N   GLN A  75      -3.292 -14.036   1.358  1.00  1.87           N  
ATOM   1177  CA  GLN A  75      -4.067 -14.875   2.261  1.00  1.87           C  
ATOM   1178  C   GLN A  75      -3.263 -16.090   2.725  1.00  1.87           C  
ATOM   1179  O   GLN A  75      -2.623 -16.054   3.821  1.00  1.87           O  
ATOM   1180  CB  GLN A  75      -5.385 -15.288   1.596  1.00  1.87           C  
ATOM   1181  CG  GLN A  75      -6.136 -14.060   1.067  1.00  1.87           C  
ATOM   1182  CD  GLN A  75      -7.501 -14.391   0.478  1.00  1.87           C  
ATOM   1183  OE1 GLN A  75      -8.040 -15.477   0.676  1.00  1.87           O  
ATOM   1184  NE2 GLN A  75      -8.077 -13.444  -0.253  1.00  1.87           N  
ATOM   1185  OXT GLN A  75      -3.235 -17.140   2.011  1.00  1.87           O  
ATOM   1186  H   GLN A  75      -3.345 -13.035   1.510  1.00  1.87           H  
ATOM   1187  HA  GLN A  75      -4.303 -14.276   3.141  1.00  1.87           H  
ATOM   1188  HB2 GLN A  75      -5.177 -15.959   0.762  1.00  1.87           H  
ATOM   1189  HB3 GLN A  75      -6.001 -15.807   2.331  1.00  1.87           H  
ATOM   1190  HG2 GLN A  75      -6.268 -13.336   1.872  1.00  1.87           H  
ATOM   1191  HG3 GLN A  75      -5.543 -13.609   0.275  1.00  1.87           H  
ATOM   1192 HE21 GLN A  75      -7.576 -12.568  -0.393  1.00  1.87           H  
ATOM   1193 HE22 GLN A  75      -8.975 -13.616  -0.674  1.00  1.87           H  
TER    1194      GLN A  75                                                      
ENDMDL                                                                          
MODEL        3                                                                  
ATOM      1  N   LYS A   1       4.980 -13.491   3.029  1.00  2.74           N  
ATOM      2  CA  LYS A   1       6.149 -12.836   3.587  1.00  2.74           C  
ATOM      3  C   LYS A   1       5.753 -12.227   4.935  1.00  2.74           C  
ATOM      4  O   LYS A   1       4.583 -11.918   5.157  1.00  2.74           O  
ATOM      5  CB  LYS A   1       6.645 -11.752   2.618  1.00  2.74           C  
ATOM      6  CG  LYS A   1       7.534 -12.279   1.483  1.00  2.74           C  
ATOM      7  CD  LYS A   1       6.775 -13.204   0.523  1.00  2.74           C  
ATOM      8  CE  LYS A   1       7.586 -13.488  -0.747  1.00  2.74           C  
ATOM      9  NZ  LYS A   1       8.865 -14.156  -0.446  1.00  2.74           N  
ATOM     10  H   LYS A   1       4.660 -14.229   3.672  1.00  2.74           H  
ATOM     11  HA  LYS A   1       6.932 -13.578   3.750  1.00  2.74           H  
ATOM     12  HB2 LYS A   1       5.787 -11.227   2.199  1.00  2.74           H  
ATOM     13  HB3 LYS A   1       7.232 -11.026   3.176  1.00  2.74           H  
ATOM     14  HG2 LYS A   1       7.901 -11.416   0.924  1.00  2.74           H  
ATOM     15  HG3 LYS A   1       8.389 -12.802   1.912  1.00  2.74           H  
ATOM     16  HD2 LYS A   1       6.542 -14.145   1.024  1.00  2.74           H  
ATOM     17  HD3 LYS A   1       5.835 -12.728   0.237  1.00  2.74           H  
ATOM     18  HE2 LYS A   1       7.000 -14.135  -1.402  1.00  2.74           H  
ATOM     19  HE3 LYS A   1       7.786 -12.554  -1.274  1.00  2.74           H  
ATOM     20  HZ1 LYS A   1       8.689 -15.024   0.041  1.00  2.74           H  
ATOM     21  HZ2 LYS A   1       9.357 -14.350  -1.306  1.00  2.74           H  
ATOM     22  HZ3 LYS A   1       9.434 -13.557   0.135  1.00  2.74           H  
ATOM     23  N   SER A   2       6.721 -12.063   5.840  1.00  1.01           N  
ATOM     24  CA  SER A   2       6.480 -11.462   7.143  1.00  1.01           C  
ATOM     25  C   SER A   2       6.202  -9.961   6.993  1.00  1.01           C  
ATOM     26  O   SER A   2       6.673  -9.355   6.030  1.00  1.01           O  
ATOM     27  CB  SER A   2       7.709 -11.676   8.036  1.00  1.01           C  
ATOM     28  OG  SER A   2       8.843 -11.051   7.463  1.00  1.01           O  
ATOM     29  H   SER A   2       7.666 -12.334   5.601  1.00  1.01           H  
ATOM     30  HA  SER A   2       5.628 -11.969   7.595  1.00  1.01           H  
ATOM     31  HB2 SER A   2       7.529 -11.248   9.022  1.00  1.01           H  
ATOM     32  HB3 SER A   2       7.898 -12.744   8.157  1.00  1.01           H  
ATOM     33  HG  SER A   2       9.190 -11.637   6.779  1.00  1.01           H  
ATOM     34  N   PRO A   3       5.515  -9.325   7.958  1.00  0.62           N  
ATOM     35  CA  PRO A   3       5.406  -7.875   8.022  1.00  0.62           C  
ATOM     36  C   PRO A   3       6.765  -7.189   7.848  1.00  0.62           C  
ATOM     37  O   PRO A   3       6.864  -6.196   7.136  1.00  0.62           O  
ATOM     38  CB  PRO A   3       4.784  -7.571   9.387  1.00  0.62           C  
ATOM     39  CG  PRO A   3       3.934  -8.813   9.652  1.00  0.62           C  
ATOM     40  CD  PRO A   3       4.780  -9.938   9.053  1.00  0.62           C  
ATOM     41  HA  PRO A   3       4.724  -7.546   7.237  1.00  0.62           H  
ATOM     42  HB2 PRO A   3       5.559  -7.500  10.152  1.00  0.62           H  
ATOM     43  HB3 PRO A   3       4.188  -6.658   9.372  1.00  0.62           H  
ATOM     44  HG2 PRO A   3       3.731  -8.961  10.713  1.00  0.62           H  
ATOM     45  HG3 PRO A   3       2.997  -8.728   9.099  1.00  0.62           H  
ATOM     46  HD2 PRO A   3       5.475 -10.312   9.806  1.00  0.62           H  
ATOM     47  HD3 PRO A   3       4.123 -10.741   8.714  1.00  0.62           H  
ATOM     48  N   GLU A   4       7.814  -7.733   8.479  1.00  0.56           N  
ATOM     49  CA  GLU A   4       9.179  -7.232   8.362  1.00  0.56           C  
ATOM     50  C   GLU A   4       9.644  -7.251   6.901  1.00  0.56           C  
ATOM     51  O   GLU A   4      10.103  -6.234   6.380  1.00  0.56           O  
ATOM     52  CB  GLU A   4      10.098  -8.070   9.268  1.00  0.56           C  
ATOM     53  CG  GLU A   4      11.554  -7.575   9.287  1.00  0.56           C  
ATOM     54  CD  GLU A   4      11.698  -6.145   9.804  1.00  0.56           C  
ATOM     55  OE1 GLU A   4      11.003  -5.818  10.791  1.00  0.56           O  
ATOM     56  OE2 GLU A   4      12.500  -5.398   9.202  1.00  0.56           O  
ATOM     57  H   GLU A   4       7.660  -8.551   9.046  1.00  0.56           H  
ATOM     58  HA  GLU A   4       9.180  -6.199   8.711  1.00  0.56           H  
ATOM     59  HB2 GLU A   4       9.713  -8.044  10.288  1.00  0.56           H  
ATOM     60  HB3 GLU A   4      10.096  -9.107   8.927  1.00  0.56           H  
ATOM     61  HG2 GLU A   4      12.135  -8.225   9.942  1.00  0.56           H  
ATOM     62  HG3 GLU A   4      11.982  -7.639   8.285  1.00  0.56           H  
ATOM     63  N   GLU A   5       9.528  -8.405   6.235  1.00  0.47           N  
ATOM     64  CA  GLU A   5       9.858  -8.511   4.821  1.00  0.47           C  
ATOM     65  C   GLU A   5       9.049  -7.503   4.004  1.00  0.47           C  
ATOM     66  O   GLU A   5       9.616  -6.767   3.204  1.00  0.47           O  
ATOM     67  CB  GLU A   5       9.605  -9.935   4.324  1.00  0.47           C  
ATOM     68  CG  GLU A   5      10.700 -10.906   4.778  1.00  0.47           C  
ATOM     69  CD  GLU A   5      10.244 -12.343   4.563  1.00  0.47           C  
ATOM     70  OE1 GLU A   5       9.405 -12.781   5.384  1.00  0.47           O  
ATOM     71  OE2 GLU A   5      10.703 -12.958   3.578  1.00  0.47           O  
ATOM     72  H   GLU A   5       9.131  -9.212   6.709  1.00  0.47           H  
ATOM     73  HA  GLU A   5      10.913  -8.276   4.675  1.00  0.47           H  
ATOM     74  HB2 GLU A   5       8.638 -10.262   4.703  1.00  0.47           H  
ATOM     75  HB3 GLU A   5       9.574  -9.942   3.233  1.00  0.47           H  
ATOM     76  HG2 GLU A   5      11.609 -10.720   4.206  1.00  0.47           H  
ATOM     77  HG3 GLU A   5      10.925 -10.759   5.834  1.00  0.47           H  
ATOM     78  N   LEU A   6       7.730  -7.468   4.196  1.00  0.35           N  
ATOM     79  CA  LEU A   6       6.858  -6.563   3.459  1.00  0.35           C  
ATOM     80  C   LEU A   6       7.266  -5.105   3.676  1.00  0.35           C  
ATOM     81  O   LEU A   6       7.281  -4.327   2.724  1.00  0.35           O  
ATOM     82  CB  LEU A   6       5.391  -6.813   3.830  1.00  0.35           C  
ATOM     83  CG  LEU A   6       4.899  -8.211   3.412  1.00  0.35           C  
ATOM     84  CD1 LEU A   6       3.429  -8.363   3.812  1.00  0.35           C  
ATOM     85  CD2 LEU A   6       5.070  -8.455   1.907  1.00  0.35           C  
ATOM     86  H   LEU A   6       7.323  -8.083   4.893  1.00  0.35           H  
ATOM     87  HA  LEU A   6       6.986  -6.740   2.393  1.00  0.35           H  
ATOM     88  HB2 LEU A   6       5.272  -6.694   4.907  1.00  0.35           H  
ATOM     89  HB3 LEU A   6       4.771  -6.066   3.335  1.00  0.35           H  
ATOM     90  HG  LEU A   6       5.464  -8.980   3.934  1.00  0.35           H  
ATOM     91 HD11 LEU A   6       3.325  -8.224   4.888  1.00  0.35           H  
ATOM     92 HD12 LEU A   6       2.819  -7.624   3.292  1.00  0.35           H  
ATOM     93 HD13 LEU A   6       3.079  -9.365   3.559  1.00  0.35           H  
ATOM     94 HD21 LEU A   6       4.666  -7.618   1.339  1.00  0.35           H  
ATOM     95 HD22 LEU A   6       6.125  -8.588   1.665  1.00  0.35           H  
ATOM     96 HD23 LEU A   6       4.552  -9.367   1.621  1.00  0.35           H  
ATOM     97  N   LYS A   7       7.609  -4.737   4.909  1.00  0.34           N  
ATOM     98  CA  LYS A   7       8.138  -3.424   5.231  1.00  0.34           C  
ATOM     99  C   LYS A   7       9.401  -3.170   4.408  1.00  0.34           C  
ATOM    100  O   LYS A   7       9.428  -2.240   3.612  1.00  0.34           O  
ATOM    101  CB  LYS A   7       8.395  -3.333   6.739  1.00  0.34           C  
ATOM    102  CG  LYS A   7       8.861  -1.930   7.142  1.00  0.34           C  
ATOM    103  CD  LYS A   7       9.418  -1.875   8.569  1.00  0.34           C  
ATOM    104  CE  LYS A   7      10.582  -2.849   8.796  1.00  0.34           C  
ATOM    105  NZ  LYS A   7      11.281  -2.577  10.064  1.00  0.34           N  
ATOM    106  H   LYS A   7       7.551  -5.420   5.657  1.00  0.34           H  
ATOM    107  HA  LYS A   7       7.401  -2.669   4.962  1.00  0.34           H  
ATOM    108  HB2 LYS A   7       7.486  -3.574   7.288  1.00  0.34           H  
ATOM    109  HB3 LYS A   7       9.151  -4.067   6.992  1.00  0.34           H  
ATOM    110  HG2 LYS A   7       9.642  -1.586   6.468  1.00  0.34           H  
ATOM    111  HG3 LYS A   7       8.017  -1.241   7.056  1.00  0.34           H  
ATOM    112  HD2 LYS A   7       9.793  -0.864   8.709  1.00  0.34           H  
ATOM    113  HD3 LYS A   7       8.622  -2.070   9.289  1.00  0.34           H  
ATOM    114  HE2 LYS A   7      10.207  -3.869   8.849  1.00  0.34           H  
ATOM    115  HE3 LYS A   7      11.300  -2.772   7.978  1.00  0.34           H  
ATOM    116  HZ1 LYS A   7      10.632  -2.653  10.834  1.00  0.34           H  
ATOM    117  HZ2 LYS A   7      12.018  -3.258  10.182  1.00  0.34           H  
ATOM    118  HZ3 LYS A   7      11.681  -1.649  10.044  1.00  0.34           H  
ATOM    119  N   GLY A   8      10.441  -3.987   4.589  1.00  0.35           N  
ATOM    120  CA  GLY A   8      11.687  -3.869   3.834  1.00  0.35           C  
ATOM    121  C   GLY A   8      11.447  -3.708   2.327  1.00  0.35           C  
ATOM    122  O   GLY A   8      11.945  -2.773   1.698  1.00  0.35           O  
ATOM    123  H   GLY A   8      10.360  -4.706   5.303  1.00  0.35           H  
ATOM    124  HA2 GLY A   8      12.248  -3.012   4.204  1.00  0.35           H  
ATOM    125  HA3 GLY A   8      12.279  -4.769   4.000  1.00  0.35           H  
ATOM    126  N   ILE A   9      10.662  -4.621   1.751  1.00  0.36           N  
ATOM    127  CA  ILE A   9      10.287  -4.604   0.343  1.00  0.36           C  
ATOM    128  C   ILE A   9       9.659  -3.255  -0.005  1.00  0.36           C  
ATOM    129  O   ILE A   9      10.105  -2.586  -0.929  1.00  0.36           O  
ATOM    130  CB  ILE A   9       9.344  -5.785   0.040  1.00  0.36           C  
ATOM    131  CG1 ILE A   9      10.145  -7.100   0.044  1.00  0.36           C  
ATOM    132  CG2 ILE A   9       8.649  -5.589  -1.315  1.00  0.36           C  
ATOM    133  CD1 ILE A   9       9.253  -8.343   0.149  1.00  0.36           C  
ATOM    134  H   ILE A   9      10.277  -5.353   2.335  1.00  0.36           H  
ATOM    135  HA  ILE A   9      11.190  -4.715  -0.260  1.00  0.36           H  
ATOM    136  HB  ILE A   9       8.573  -5.831   0.810  1.00  0.36           H  
ATOM    137 HG12 ILE A   9      10.747  -7.166  -0.864  1.00  0.36           H  
ATOM    138 HG13 ILE A   9      10.822  -7.116   0.898  1.00  0.36           H  
ATOM    139 HG21 ILE A   9       9.400  -5.361  -2.067  1.00  0.36           H  
ATOM    140 HG22 ILE A   9       8.108  -6.485  -1.604  1.00  0.36           H  
ATOM    141 HG23 ILE A   9       7.929  -4.771  -1.267  1.00  0.36           H  
ATOM    142 HD11 ILE A   9       8.621  -8.274   1.033  1.00  0.36           H  
ATOM    143 HD12 ILE A   9       8.628  -8.455  -0.735  1.00  0.36           H  
ATOM    144 HD13 ILE A   9       9.885  -9.228   0.238  1.00  0.36           H  
ATOM    145  N   PHE A  10       8.624  -2.851   0.727  1.00  0.36           N  
ATOM    146  CA  PHE A  10       7.947  -1.581   0.519  1.00  0.36           C  
ATOM    147  C   PHE A  10       8.958  -0.427   0.522  1.00  0.36           C  
ATOM    148  O   PHE A  10       9.022   0.359  -0.426  1.00  0.36           O  
ATOM    149  CB  PHE A  10       6.874  -1.438   1.602  1.00  0.36           C  
ATOM    150  CG  PHE A  10       6.071  -0.163   1.549  1.00  0.36           C  
ATOM    151  CD1 PHE A  10       6.569   1.000   2.159  1.00  0.36           C  
ATOM    152  CD2 PHE A  10       4.794  -0.155   0.964  1.00  0.36           C  
ATOM    153  CE1 PHE A  10       5.797   2.167   2.156  1.00  0.36           C  
ATOM    154  CE2 PHE A  10       3.980   0.984   1.065  1.00  0.36           C  
ATOM    155  CZ  PHE A  10       4.481   2.146   1.668  1.00  0.36           C  
ATOM    156  H   PHE A  10       8.313  -3.439   1.494  1.00  0.36           H  
ATOM    157  HA  PHE A  10       7.453  -1.604  -0.454  1.00  0.36           H  
ATOM    158  HB2 PHE A  10       6.190  -2.281   1.513  1.00  0.36           H  
ATOM    159  HB3 PHE A  10       7.332  -1.500   2.587  1.00  0.36           H  
ATOM    160  HD1 PHE A  10       7.558   1.027   2.592  1.00  0.36           H  
ATOM    161  HD2 PHE A  10       4.454  -1.009   0.402  1.00  0.36           H  
ATOM    162  HE1 PHE A  10       6.252   3.084   2.478  1.00  0.36           H  
ATOM    163  HE2 PHE A  10       2.989   0.997   0.639  1.00  0.36           H  
ATOM    164  HZ  PHE A  10       3.869   3.031   1.694  1.00  0.36           H  
ATOM    165  N   GLU A  11       9.773  -0.352   1.581  1.00  0.44           N  
ATOM    166  CA  GLU A  11      10.786   0.672   1.782  1.00  0.44           C  
ATOM    167  C   GLU A  11      11.686   0.827   0.557  1.00  0.44           C  
ATOM    168  O   GLU A  11      12.001   1.953   0.183  1.00  0.44           O  
ATOM    169  CB  GLU A  11      11.603   0.390   3.047  1.00  0.44           C  
ATOM    170  CG  GLU A  11      10.781   0.696   4.305  1.00  0.44           C  
ATOM    171  CD  GLU A  11      11.572   0.408   5.578  1.00  0.44           C  
ATOM    172  OE1 GLU A  11      11.980  -0.762   5.741  1.00  0.44           O  
ATOM    173  OE2 GLU A  11      11.754   1.362   6.365  1.00  0.44           O  
ATOM    174  H   GLU A  11       9.688  -1.072   2.288  1.00  0.44           H  
ATOM    175  HA  GLU A  11      10.278   1.620   1.940  1.00  0.44           H  
ATOM    176  HB2 GLU A  11      11.940  -0.646   3.056  1.00  0.44           H  
ATOM    177  HB3 GLU A  11      12.482   1.038   3.052  1.00  0.44           H  
ATOM    178  HG2 GLU A  11      10.498   1.748   4.291  1.00  0.44           H  
ATOM    179  HG3 GLU A  11       9.869   0.102   4.322  1.00  0.44           H  
ATOM    180  N   LYS A  12      12.086  -0.279  -0.077  1.00  0.46           N  
ATOM    181  CA  LYS A  12      12.902  -0.249  -1.288  1.00  0.46           C  
ATOM    182  C   LYS A  12      12.337   0.729  -2.325  1.00  0.46           C  
ATOM    183  O   LYS A  12      13.089   1.482  -2.940  1.00  0.46           O  
ATOM    184  CB  LYS A  12      12.994  -1.662  -1.875  1.00  0.46           C  
ATOM    185  CG  LYS A  12      13.939  -1.763  -3.079  1.00  0.46           C  
ATOM    186  CD  LYS A  12      13.963  -3.209  -3.593  1.00  0.46           C  
ATOM    187  CE  LYS A  12      14.766  -3.339  -4.892  1.00  0.46           C  
ATOM    188  NZ  LYS A  12      16.180  -2.969  -4.706  1.00  0.46           N  
ATOM    189  H   LYS A  12      11.791  -1.177   0.293  1.00  0.46           H  
ATOM    190  HA  LYS A  12      13.905   0.079  -1.010  1.00  0.46           H  
ATOM    191  HB2 LYS A  12      13.327  -2.348  -1.095  1.00  0.46           H  
ATOM    192  HB3 LYS A  12      12.007  -1.958  -2.214  1.00  0.46           H  
ATOM    193  HG2 LYS A  12      13.591  -1.106  -3.877  1.00  0.46           H  
ATOM    194  HG3 LYS A  12      14.936  -1.454  -2.773  1.00  0.46           H  
ATOM    195  HD2 LYS A  12      14.383  -3.862  -2.827  1.00  0.46           H  
ATOM    196  HD3 LYS A  12      12.940  -3.531  -3.790  1.00  0.46           H  
ATOM    197  HE2 LYS A  12      14.720  -4.374  -5.235  1.00  0.46           H  
ATOM    198  HE3 LYS A  12      14.327  -2.702  -5.663  1.00  0.46           H  
ATOM    199  HZ1 LYS A  12      16.594  -3.555  -3.994  1.00  0.46           H  
ATOM    200  HZ2 LYS A  12      16.681  -3.095  -5.575  1.00  0.46           H  
ATOM    201  HZ3 LYS A  12      16.245  -2.001  -4.423  1.00  0.46           H  
ATOM    202  N   TYR A  13      11.019   0.693  -2.539  1.00  0.35           N  
ATOM    203  CA  TYR A  13      10.362   1.516  -3.545  1.00  0.35           C  
ATOM    204  C   TYR A  13       9.985   2.870  -2.936  1.00  0.35           C  
ATOM    205  O   TYR A  13      10.254   3.918  -3.518  1.00  0.35           O  
ATOM    206  CB  TYR A  13       9.167   0.758  -4.142  1.00  0.35           C  
ATOM    207  CG  TYR A  13       9.559  -0.495  -4.911  1.00  0.35           C  
ATOM    208  CD1 TYR A  13       9.818  -1.692  -4.218  1.00  0.35           C  
ATOM    209  CD2 TYR A  13       9.723  -0.460  -6.310  1.00  0.35           C  
ATOM    210  CE1 TYR A  13      10.271  -2.831  -4.902  1.00  0.35           C  
ATOM    211  CE2 TYR A  13      10.220  -1.587  -6.988  1.00  0.35           C  
ATOM    212  CZ  TYR A  13      10.501  -2.768  -6.284  1.00  0.35           C  
ATOM    213  OH  TYR A  13      10.989  -3.855  -6.945  1.00  0.35           O  
ATOM    214  H   TYR A  13      10.442   0.121  -1.932  1.00  0.35           H  
ATOM    215  HA  TYR A  13      11.057   1.704  -4.363  1.00  0.35           H  
ATOM    216  HB2 TYR A  13       8.485   0.476  -3.340  1.00  0.35           H  
ATOM    217  HB3 TYR A  13       8.633   1.427  -4.816  1.00  0.35           H  
ATOM    218  HD1 TYR A  13       9.665  -1.748  -3.154  1.00  0.35           H  
ATOM    219  HD2 TYR A  13       9.461   0.421  -6.874  1.00  0.35           H  
ATOM    220  HE1 TYR A  13      10.459  -3.738  -4.349  1.00  0.35           H  
ATOM    221  HE2 TYR A  13      10.392  -1.546  -8.054  1.00  0.35           H  
ATOM    222  HH  TYR A  13      11.145  -4.605  -6.370  1.00  0.35           H  
ATOM    223  N   ALA A  14       9.402   2.865  -1.736  1.00  0.38           N  
ATOM    224  CA  ALA A  14       9.026   4.088  -1.032  1.00  0.38           C  
ATOM    225  C   ALA A  14      10.193   5.070  -0.934  1.00  0.38           C  
ATOM    226  O   ALA A  14      10.038   6.253  -1.223  1.00  0.38           O  
ATOM    227  CB  ALA A  14       8.520   3.728   0.360  1.00  0.38           C  
ATOM    228  H   ALA A  14       9.227   1.974  -1.282  1.00  0.38           H  
ATOM    229  HA  ALA A  14       8.220   4.582  -1.575  1.00  0.38           H  
ATOM    230  HB1 ALA A  14       9.290   3.186   0.899  1.00  0.38           H  
ATOM    231  HB2 ALA A  14       8.297   4.640   0.910  1.00  0.38           H  
ATOM    232  HB3 ALA A  14       7.625   3.115   0.279  1.00  0.38           H  
ATOM    233  N   ALA A  15      11.377   4.576  -0.559  1.00  0.55           N  
ATOM    234  CA  ALA A  15      12.565   5.393  -0.337  1.00  0.55           C  
ATOM    235  C   ALA A  15      12.935   6.274  -1.535  1.00  0.55           C  
ATOM    236  O   ALA A  15      13.674   7.241  -1.370  1.00  0.55           O  
ATOM    237  CB  ALA A  15      13.744   4.493   0.046  1.00  0.55           C  
ATOM    238  H   ALA A  15      11.453   3.577  -0.388  1.00  0.55           H  
ATOM    239  HA  ALA A  15      12.363   6.056   0.506  1.00  0.55           H  
ATOM    240  HB1 ALA A  15      13.948   3.784  -0.757  1.00  0.55           H  
ATOM    241  HB2 ALA A  15      14.631   5.104   0.217  1.00  0.55           H  
ATOM    242  HB3 ALA A  15      13.513   3.949   0.963  1.00  0.55           H  
ATOM    243  N   LYS A  16      12.442   5.957  -2.736  1.00  1.10           N  
ATOM    244  CA  LYS A  16      12.675   6.781  -3.912  1.00  1.10           C  
ATOM    245  C   LYS A  16      12.076   8.180  -3.743  1.00  1.10           C  
ATOM    246  O   LYS A  16      12.606   9.132  -4.311  1.00  1.10           O  
ATOM    247  CB  LYS A  16      12.084   6.102  -5.151  1.00  1.10           C  
ATOM    248  CG  LYS A  16      12.612   4.679  -5.368  1.00  1.10           C  
ATOM    249  CD  LYS A  16      14.095   4.644  -5.749  1.00  1.10           C  
ATOM    250  CE  LYS A  16      14.528   3.196  -6.005  1.00  1.10           C  
ATOM    251  NZ  LYS A  16      15.958   3.116  -6.346  1.00  1.10           N  
ATOM    252  H   LYS A  16      11.794   5.182  -2.824  1.00  1.10           H  
ATOM    253  HA  LYS A  16      13.749   6.903  -4.052  1.00  1.10           H  
ATOM    254  HB2 LYS A  16      11.002   6.052  -5.023  1.00  1.10           H  
ATOM    255  HB3 LYS A  16      12.294   6.707  -6.034  1.00  1.10           H  
ATOM    256  HG2 LYS A  16      12.464   4.097  -4.462  1.00  1.10           H  
ATOM    257  HG3 LYS A  16      12.019   4.226  -6.163  1.00  1.10           H  
ATOM    258  HD2 LYS A  16      14.255   5.245  -6.646  1.00  1.10           H  
ATOM    259  HD3 LYS A  16      14.693   5.052  -4.932  1.00  1.10           H  
ATOM    260  HE2 LYS A  16      14.346   2.599  -5.109  1.00  1.10           H  
ATOM    261  HE3 LYS A  16      13.944   2.779  -6.827  1.00  1.10           H  
ATOM    262  HZ1 LYS A  16      16.509   3.483  -5.584  1.00  1.10           H  
ATOM    263  HZ2 LYS A  16      16.213   2.152  -6.508  1.00  1.10           H  
ATOM    264  HZ3 LYS A  16      16.139   3.654  -7.182  1.00  1.10           H  
ATOM    265  N   GLU A  17      10.965   8.310  -3.004  1.00  1.30           N  
ATOM    266  CA  GLU A  17      10.283   9.595  -2.871  1.00  1.30           C  
ATOM    267  C   GLU A  17       9.547   9.789  -1.541  1.00  1.30           C  
ATOM    268  O   GLU A  17       8.887   8.891  -1.028  1.00  1.30           O  
ATOM    269  CB  GLU A  17       9.360   9.848  -4.076  1.00  1.30           C  
ATOM    270  CG  GLU A  17       8.425   8.683  -4.454  1.00  1.30           C  
ATOM    271  CD  GLU A  17       7.259   8.481  -3.487  1.00  1.30           C  
ATOM    272  OE1 GLU A  17       6.748   9.512  -2.998  1.00  1.30           O  
ATOM    273  OE2 GLU A  17       6.873   7.307  -3.288  1.00  1.30           O  
ATOM    274  H   GLU A  17      10.585   7.487  -2.540  1.00  1.30           H  
ATOM    275  HA  GLU A  17      11.046  10.375  -2.897  1.00  1.30           H  
ATOM    276  HB2 GLU A  17       8.768  10.745  -3.881  1.00  1.30           H  
ATOM    277  HB3 GLU A  17       9.997  10.046  -4.939  1.00  1.30           H  
ATOM    278  HG2 GLU A  17       7.991   8.901  -5.430  1.00  1.30           H  
ATOM    279  HG3 GLU A  17       8.996   7.762  -4.542  1.00  1.30           H  
ATOM    280  N   GLY A  18       9.609  11.017  -1.021  1.00  1.70           N  
ATOM    281  CA  GLY A  18       8.806  11.456   0.107  1.00  1.70           C  
ATOM    282  C   GLY A  18       9.024  10.603   1.356  1.00  1.70           C  
ATOM    283  O   GLY A  18      10.151  10.451   1.823  1.00  1.70           O  
ATOM    284  H   GLY A  18      10.188  11.705  -1.475  1.00  1.70           H  
ATOM    285  HA2 GLY A  18       9.073  12.485   0.344  1.00  1.70           H  
ATOM    286  HA3 GLY A  18       7.755  11.435  -0.188  1.00  1.70           H  
ATOM    287  N   ASP A  19       7.930  10.093   1.921  1.00  1.15           N  
ATOM    288  CA  ASP A  19       7.924   9.384   3.195  1.00  1.15           C  
ATOM    289  C   ASP A  19       8.221   7.892   2.967  1.00  1.15           C  
ATOM    290  O   ASP A  19       7.444   7.231   2.286  1.00  1.15           O  
ATOM    291  CB  ASP A  19       6.564   9.615   3.878  1.00  1.15           C  
ATOM    292  CG  ASP A  19       6.225   8.608   4.976  1.00  1.15           C  
ATOM    293  OD1 ASP A  19       7.164   8.119   5.647  1.00  1.15           O  
ATOM    294  OD2 ASP A  19       5.017   8.331   5.128  1.00  1.15           O  
ATOM    295  H   ASP A  19       7.056  10.184   1.413  1.00  1.15           H  
ATOM    296  HA  ASP A  19       8.664   9.839   3.849  1.00  1.15           H  
ATOM    297  HB2 ASP A  19       6.544  10.614   4.310  1.00  1.15           H  
ATOM    298  HB3 ASP A  19       5.775   9.577   3.132  1.00  1.15           H  
ATOM    299  N   PRO A  20       9.270   7.320   3.591  1.00  1.00           N  
ATOM    300  CA  PRO A  20       9.571   5.889   3.562  1.00  1.00           C  
ATOM    301  C   PRO A  20       8.379   4.970   3.852  1.00  1.00           C  
ATOM    302  O   PRO A  20       8.370   3.821   3.422  1.00  1.00           O  
ATOM    303  CB  PRO A  20      10.641   5.671   4.632  1.00  1.00           C  
ATOM    304  CG  PRO A  20      11.360   7.012   4.684  1.00  1.00           C  
ATOM    305  CD  PRO A  20      10.256   8.024   4.396  1.00  1.00           C  
ATOM    306  HA  PRO A  20       9.987   5.646   2.583  1.00  1.00           H  
ATOM    307  HB2 PRO A  20      10.170   5.488   5.600  1.00  1.00           H  
ATOM    308  HB3 PRO A  20      11.311   4.846   4.383  1.00  1.00           H  
ATOM    309  HG2 PRO A  20      11.818   7.184   5.655  1.00  1.00           H  
ATOM    310  HG3 PRO A  20      12.101   7.050   3.886  1.00  1.00           H  
ATOM    311  HD2 PRO A  20       9.806   8.346   5.335  1.00  1.00           H  
ATOM    312  HD3 PRO A  20      10.685   8.878   3.870  1.00  1.00           H  
ATOM    313  N   ASN A  21       7.395   5.458   4.614  1.00  0.76           N  
ATOM    314  CA  ASN A  21       6.200   4.706   4.991  1.00  0.76           C  
ATOM    315  C   ASN A  21       5.071   4.882   3.967  1.00  0.76           C  
ATOM    316  O   ASN A  21       3.939   4.475   4.239  1.00  0.76           O  
ATOM    317  CB  ASN A  21       5.717   5.120   6.390  1.00  0.76           C  
ATOM    318  CG  ASN A  21       6.818   5.050   7.443  1.00  0.76           C  
ATOM    319  OD1 ASN A  21       6.993   4.029   8.098  1.00  0.76           O  
ATOM    320  ND2 ASN A  21       7.563   6.138   7.624  1.00  0.76           N  
ATOM    321  H   ASN A  21       7.491   6.410   4.943  1.00  0.76           H  
ATOM    322  HA  ASN A  21       6.445   3.644   5.039  1.00  0.76           H  
ATOM    323  HB2 ASN A  21       5.309   6.129   6.364  1.00  0.76           H  
ATOM    324  HB3 ASN A  21       4.916   4.446   6.695  1.00  0.76           H  
ATOM    325 HD21 ASN A  21       7.400   6.972   7.068  1.00  0.76           H  
ATOM    326 HD22 ASN A  21       8.290   6.113   8.323  1.00  0.76           H  
ATOM    327  N   GLN A  22       5.365   5.467   2.798  1.00  0.50           N  
ATOM    328  CA  GLN A  22       4.413   5.785   1.746  1.00  0.50           C  
ATOM    329  C   GLN A  22       4.985   5.399   0.376  1.00  0.50           C  
ATOM    330  O   GLN A  22       6.179   5.539   0.142  1.00  0.50           O  
ATOM    331  CB  GLN A  22       4.059   7.282   1.864  1.00  0.50           C  
ATOM    332  CG  GLN A  22       3.968   8.122   0.578  1.00  0.50           C  
ATOM    333  CD  GLN A  22       5.262   8.886   0.261  1.00  0.50           C  
ATOM    334  OE1 GLN A  22       5.381  10.070   0.569  1.00  0.50           O  
ATOM    335  NE2 GLN A  22       6.259   8.237  -0.324  1.00  0.50           N  
ATOM    336  H   GLN A  22       6.312   5.788   2.617  1.00  0.50           H  
ATOM    337  HA  GLN A  22       3.502   5.223   1.915  1.00  0.50           H  
ATOM    338  HB2 GLN A  22       3.102   7.349   2.382  1.00  0.50           H  
ATOM    339  HB3 GLN A  22       4.786   7.763   2.509  1.00  0.50           H  
ATOM    340  HG2 GLN A  22       3.642   7.543  -0.283  1.00  0.50           H  
ATOM    341  HG3 GLN A  22       3.190   8.862   0.765  1.00  0.50           H  
ATOM    342 HE21 GLN A  22       6.235   7.234  -0.455  1.00  0.50           H  
ATOM    343 HE22 GLN A  22       7.128   8.708  -0.562  1.00  0.50           H  
ATOM    344  N   LEU A  23       4.138   4.952  -0.550  1.00  0.37           N  
ATOM    345  CA  LEU A  23       4.460   4.805  -1.965  1.00  0.37           C  
ATOM    346  C   LEU A  23       3.586   5.818  -2.678  1.00  0.37           C  
ATOM    347  O   LEU A  23       2.377   5.800  -2.462  1.00  0.37           O  
ATOM    348  CB  LEU A  23       4.038   3.428  -2.496  1.00  0.37           C  
ATOM    349  CG  LEU A  23       4.833   2.257  -1.927  1.00  0.37           C  
ATOM    350  CD1 LEU A  23       4.042   0.970  -2.177  1.00  0.37           C  
ATOM    351  CD2 LEU A  23       6.216   2.118  -2.560  1.00  0.37           C  
ATOM    352  H   LEU A  23       3.164   4.835  -0.298  1.00  0.37           H  
ATOM    353  HA  LEU A  23       5.513   4.995  -2.176  1.00  0.37           H  
ATOM    354  HB2 LEU A  23       2.988   3.283  -2.243  1.00  0.37           H  
ATOM    355  HB3 LEU A  23       4.125   3.416  -3.582  1.00  0.37           H  
ATOM    356  HG  LEU A  23       4.959   2.429  -0.865  1.00  0.37           H  
ATOM    357 HD11 LEU A  23       3.044   1.047  -1.749  1.00  0.37           H  
ATOM    358 HD12 LEU A  23       3.957   0.795  -3.247  1.00  0.37           H  
ATOM    359 HD13 LEU A  23       4.558   0.129  -1.722  1.00  0.37           H  
ATOM    360 HD21 LEU A  23       6.747   3.065  -2.506  1.00  0.37           H  
ATOM    361 HD22 LEU A  23       6.779   1.363  -2.010  1.00  0.37           H  
ATOM    362 HD23 LEU A  23       6.124   1.810  -3.601  1.00  0.37           H  
ATOM    363  N   SER A  24       4.139   6.690  -3.514  1.00  0.46           N  
ATOM    364  CA  SER A  24       3.282   7.477  -4.389  1.00  0.46           C  
ATOM    365  C   SER A  24       2.758   6.549  -5.489  1.00  0.46           C  
ATOM    366  O   SER A  24       3.290   5.451  -5.660  1.00  0.46           O  
ATOM    367  CB  SER A  24       4.063   8.662  -4.954  1.00  0.46           C  
ATOM    368  OG  SER A  24       5.093   8.201  -5.812  1.00  0.46           O  
ATOM    369  H   SER A  24       5.143   6.707  -3.657  1.00  0.46           H  
ATOM    370  HA  SER A  24       2.435   7.854  -3.816  1.00  0.46           H  
ATOM    371  HB2 SER A  24       3.357   9.319  -5.463  1.00  0.46           H  
ATOM    372  HB3 SER A  24       4.506   9.234  -4.140  1.00  0.46           H  
ATOM    373  HG  SER A  24       5.449   8.956  -6.300  1.00  0.46           H  
ATOM    374  N   LYS A  25       1.732   6.953  -6.246  1.00  0.57           N  
ATOM    375  CA  LYS A  25       1.188   6.110  -7.308  1.00  0.57           C  
ATOM    376  C   LYS A  25       2.281   5.566  -8.240  1.00  0.57           C  
ATOM    377  O   LYS A  25       2.238   4.398  -8.626  1.00  0.57           O  
ATOM    378  CB  LYS A  25       0.019   6.776  -8.057  1.00  0.57           C  
ATOM    379  CG  LYS A  25       0.324   8.026  -8.901  1.00  0.57           C  
ATOM    380  CD  LYS A  25       0.258   9.321  -8.084  1.00  0.57           C  
ATOM    381  CE  LYS A  25       0.439  10.552  -8.979  1.00  0.57           C  
ATOM    382  NZ  LYS A  25       0.419  11.791  -8.182  1.00  0.57           N  
ATOM    383  H   LYS A  25       1.242   7.806  -5.998  1.00  0.57           H  
ATOM    384  HA  LYS A  25       0.754   5.246  -6.807  1.00  0.57           H  
ATOM    385  HB2 LYS A  25      -0.379   6.020  -8.737  1.00  0.57           H  
ATOM    386  HB3 LYS A  25      -0.768   7.013  -7.342  1.00  0.57           H  
ATOM    387  HG2 LYS A  25       1.285   7.935  -9.405  1.00  0.57           H  
ATOM    388  HG3 LYS A  25      -0.448   8.089  -9.670  1.00  0.57           H  
ATOM    389  HD2 LYS A  25      -0.713   9.383  -7.596  1.00  0.57           H  
ATOM    390  HD3 LYS A  25       1.034   9.330  -7.320  1.00  0.57           H  
ATOM    391  HE2 LYS A  25       1.394  10.489  -9.501  1.00  0.57           H  
ATOM    392  HE3 LYS A  25      -0.364  10.592  -9.715  1.00  0.57           H  
ATOM    393  HZ1 LYS A  25       1.167  11.768  -7.503  1.00  0.57           H  
ATOM    394  HZ2 LYS A  25       0.544  12.588  -8.788  1.00  0.57           H  
ATOM    395  HZ3 LYS A  25      -0.465  11.872  -7.699  1.00  0.57           H  
ATOM    396  N   GLU A  26       3.290   6.390  -8.551  1.00  0.57           N  
ATOM    397  CA  GLU A  26       4.456   5.968  -9.322  1.00  0.57           C  
ATOM    398  C   GLU A  26       5.100   4.733  -8.685  1.00  0.57           C  
ATOM    399  O   GLU A  26       5.293   3.709  -9.340  1.00  0.57           O  
ATOM    400  CB  GLU A  26       5.509   7.087  -9.438  1.00  0.57           C  
ATOM    401  CG  GLU A  26       4.959   8.468  -9.822  1.00  0.57           C  
ATOM    402  CD  GLU A  26       4.554   9.263  -8.587  1.00  0.57           C  
ATOM    403  OE1 GLU A  26       5.452   9.881  -7.974  1.00  0.57           O  
ATOM    404  OE2 GLU A  26       3.360   9.183  -8.233  1.00  0.57           O  
ATOM    405  H   GLU A  26       3.244   7.335  -8.193  1.00  0.57           H  
ATOM    406  HA  GLU A  26       4.117   5.708 -10.327  1.00  0.57           H  
ATOM    407  HB2 GLU A  26       6.066   7.184  -8.504  1.00  0.57           H  
ATOM    408  HB3 GLU A  26       6.219   6.776 -10.207  1.00  0.57           H  
ATOM    409  HG2 GLU A  26       5.746   9.027 -10.329  1.00  0.57           H  
ATOM    410  HG3 GLU A  26       4.116   8.364 -10.506  1.00  0.57           H  
ATOM    411  N   GLU A  27       5.449   4.840  -7.401  1.00  0.42           N  
ATOM    412  CA  GLU A  27       6.141   3.774  -6.700  1.00  0.42           C  
ATOM    413  C   GLU A  27       5.222   2.580  -6.466  1.00  0.42           C  
ATOM    414  O   GLU A  27       5.696   1.452  -6.472  1.00  0.42           O  
ATOM    415  CB  GLU A  27       6.752   4.277  -5.390  1.00  0.42           C  
ATOM    416  CG  GLU A  27       7.849   5.326  -5.611  1.00  0.42           C  
ATOM    417  CD  GLU A  27       8.970   4.837  -6.527  1.00  0.42           C  
ATOM    418  OE1 GLU A  27       9.357   3.656  -6.385  1.00  0.42           O  
ATOM    419  OE2 GLU A  27       9.413   5.652  -7.365  1.00  0.42           O  
ATOM    420  H   GLU A  27       5.161   5.658  -6.877  1.00  0.42           H  
ATOM    421  HA  GLU A  27       6.943   3.414  -7.342  1.00  0.42           H  
ATOM    422  HB2 GLU A  27       5.972   4.695  -4.752  1.00  0.42           H  
ATOM    423  HB3 GLU A  27       7.206   3.431  -4.876  1.00  0.42           H  
ATOM    424  HG2 GLU A  27       7.410   6.234  -6.024  1.00  0.42           H  
ATOM    425  HG3 GLU A  27       8.294   5.556  -4.643  1.00  0.42           H  
ATOM    426  N   LEU A  28       3.919   2.804  -6.279  1.00  0.43           N  
ATOM    427  CA  LEU A  28       2.943   1.727  -6.193  1.00  0.43           C  
ATOM    428  C   LEU A  28       2.989   0.914  -7.487  1.00  0.43           C  
ATOM    429  O   LEU A  28       3.206  -0.299  -7.456  1.00  0.43           O  
ATOM    430  CB  LEU A  28       1.558   2.323  -5.889  1.00  0.43           C  
ATOM    431  CG  LEU A  28       0.413   1.325  -5.632  1.00  0.43           C  
ATOM    432  CD1 LEU A  28      -0.124   0.671  -6.910  1.00  0.43           C  
ATOM    433  CD2 LEU A  28       0.777   0.261  -4.591  1.00  0.43           C  
ATOM    434  H   LEU A  28       3.595   3.765  -6.249  1.00  0.43           H  
ATOM    435  HA  LEU A  28       3.237   1.078  -5.371  1.00  0.43           H  
ATOM    436  HB2 LEU A  28       1.658   2.935  -4.990  1.00  0.43           H  
ATOM    437  HB3 LEU A  28       1.260   2.978  -6.703  1.00  0.43           H  
ATOM    438  HG  LEU A  28      -0.411   1.911  -5.226  1.00  0.43           H  
ATOM    439 HD11 LEU A  28      -0.308   1.429  -7.672  1.00  0.43           H  
ATOM    440 HD12 LEU A  28       0.577  -0.065  -7.294  1.00  0.43           H  
ATOM    441 HD13 LEU A  28      -1.063   0.164  -6.686  1.00  0.43           H  
ATOM    442 HD21 LEU A  28       1.167   0.741  -3.693  1.00  0.43           H  
ATOM    443 HD22 LEU A  28      -0.115  -0.309  -4.327  1.00  0.43           H  
ATOM    444 HD23 LEU A  28       1.524  -0.427  -4.987  1.00  0.43           H  
ATOM    445  N   LYS A  29       2.821   1.591  -8.628  1.00  0.55           N  
ATOM    446  CA  LYS A  29       2.907   0.971  -9.943  1.00  0.55           C  
ATOM    447  C   LYS A  29       4.229   0.206 -10.052  1.00  0.55           C  
ATOM    448  O   LYS A  29       4.233  -0.993 -10.327  1.00  0.55           O  
ATOM    449  CB  LYS A  29       2.763   2.056 -11.026  1.00  0.55           C  
ATOM    450  CG  LYS A  29       2.409   1.539 -12.430  1.00  0.55           C  
ATOM    451  CD  LYS A  29       3.445   0.579 -13.030  1.00  0.55           C  
ATOM    452  CE  LYS A  29       3.221   0.418 -14.537  1.00  0.55           C  
ATOM    453  NZ  LYS A  29       4.149  -0.564 -15.125  1.00  0.55           N  
ATOM    454  H   LYS A  29       2.672   2.596  -8.581  1.00  0.55           H  
ATOM    455  HA  LYS A  29       2.078   0.268 -10.037  1.00  0.55           H  
ATOM    456  HB2 LYS A  29       1.952   2.723 -10.732  1.00  0.55           H  
ATOM    457  HB3 LYS A  29       3.675   2.650 -11.087  1.00  0.55           H  
ATOM    458  HG2 LYS A  29       1.437   1.045 -12.394  1.00  0.55           H  
ATOM    459  HG3 LYS A  29       2.319   2.413 -13.077  1.00  0.55           H  
ATOM    460  HD2 LYS A  29       4.453   0.965 -12.859  1.00  0.55           H  
ATOM    461  HD3 LYS A  29       3.343  -0.399 -12.563  1.00  0.55           H  
ATOM    462  HE2 LYS A  29       2.198   0.083 -14.720  1.00  0.55           H  
ATOM    463  HE3 LYS A  29       3.376   1.378 -15.029  1.00  0.55           H  
ATOM    464  HZ1 LYS A  29       5.102  -0.278 -14.955  1.00  0.55           H  
ATOM    465  HZ2 LYS A  29       3.995  -1.476 -14.718  1.00  0.55           H  
ATOM    466  HZ3 LYS A  29       3.992  -0.624 -16.121  1.00  0.55           H  
ATOM    467  N   LEU A  30       5.351   0.895  -9.829  1.00  0.46           N  
ATOM    468  CA  LEU A  30       6.675   0.310  -9.986  1.00  0.46           C  
ATOM    469  C   LEU A  30       6.845  -0.923  -9.089  1.00  0.46           C  
ATOM    470  O   LEU A  30       7.341  -1.951  -9.544  1.00  0.46           O  
ATOM    471  CB  LEU A  30       7.746   1.374  -9.708  1.00  0.46           C  
ATOM    472  CG  LEU A  30       9.177   0.916 -10.041  1.00  0.46           C  
ATOM    473  CD1 LEU A  30       9.369   0.641 -11.537  1.00  0.46           C  
ATOM    474  CD2 LEU A  30      10.166   2.001  -9.602  1.00  0.46           C  
ATOM    475  H   LEU A  30       5.279   1.882  -9.601  1.00  0.46           H  
ATOM    476  HA  LEU A  30       6.743  -0.002 -11.028  1.00  0.46           H  
ATOM    477  HB2 LEU A  30       7.523   2.266 -10.294  1.00  0.46           H  
ATOM    478  HB3 LEU A  30       7.703   1.635  -8.650  1.00  0.46           H  
ATOM    479  HG  LEU A  30       9.409   0.006  -9.489  1.00  0.46           H  
ATOM    480 HD11 LEU A  30       9.071   1.512 -12.121  1.00  0.46           H  
ATOM    481 HD12 LEU A  30      10.419   0.424 -11.736  1.00  0.46           H  
ATOM    482 HD13 LEU A  30       8.783  -0.221 -11.851  1.00  0.46           H  
ATOM    483 HD21 LEU A  30      10.069   2.184  -8.532  1.00  0.46           H  
ATOM    484 HD22 LEU A  30      11.187   1.678  -9.807  1.00  0.46           H  
ATOM    485 HD23 LEU A  30       9.968   2.929 -10.141  1.00  0.46           H  
ATOM    486  N   LEU A  31       6.429  -0.828  -7.824  1.00  0.39           N  
ATOM    487  CA  LEU A  31       6.458  -1.921  -6.863  1.00  0.39           C  
ATOM    488  C   LEU A  31       5.672  -3.113  -7.399  1.00  0.39           C  
ATOM    489  O   LEU A  31       6.214  -4.216  -7.457  1.00  0.39           O  
ATOM    490  CB  LEU A  31       5.949  -1.435  -5.495  1.00  0.39           C  
ATOM    491  CG  LEU A  31       5.710  -2.570  -4.482  1.00  0.39           C  
ATOM    492  CD1 LEU A  31       6.293  -2.225  -3.110  1.00  0.39           C  
ATOM    493  CD2 LEU A  31       4.203  -2.811  -4.324  1.00  0.39           C  
ATOM    494  H   LEU A  31       6.026   0.047  -7.518  1.00  0.39           H  
ATOM    495  HA  LEU A  31       7.491  -2.243  -6.735  1.00  0.39           H  
ATOM    496  HB2 LEU A  31       6.687  -0.741  -5.096  1.00  0.39           H  
ATOM    497  HB3 LEU A  31       5.016  -0.887  -5.628  1.00  0.39           H  
ATOM    498  HG  LEU A  31       6.192  -3.490  -4.816  1.00  0.39           H  
ATOM    499 HD11 LEU A  31       5.937  -1.250  -2.785  1.00  0.39           H  
ATOM    500 HD12 LEU A  31       6.001  -2.977  -2.377  1.00  0.39           H  
ATOM    501 HD13 LEU A  31       7.378  -2.203  -3.168  1.00  0.39           H  
ATOM    502 HD21 LEU A  31       3.744  -3.031  -5.283  1.00  0.39           H  
ATOM    503 HD22 LEU A  31       4.040  -3.656  -3.664  1.00  0.39           H  
ATOM    504 HD23 LEU A  31       3.725  -1.930  -3.896  1.00  0.39           H  
ATOM    505  N   LEU A  32       4.413  -2.915  -7.801  1.00  0.54           N  
ATOM    506  CA  LEU A  32       3.626  -4.015  -8.344  1.00  0.54           C  
ATOM    507  C   LEU A  32       4.347  -4.615  -9.550  1.00  0.54           C  
ATOM    508  O   LEU A  32       4.623  -5.813  -9.576  1.00  0.54           O  
ATOM    509  CB  LEU A  32       2.203  -3.568  -8.707  1.00  0.54           C  
ATOM    510  CG  LEU A  32       1.321  -3.225  -7.494  1.00  0.54           C  
ATOM    511  CD1 LEU A  32      -0.051  -2.771  -8.006  1.00  0.54           C  
ATOM    512  CD2 LEU A  32       1.111  -4.417  -6.551  1.00  0.54           C  
ATOM    513  H   LEU A  32       4.010  -1.981  -7.754  1.00  0.54           H  
ATOM    514  HA  LEU A  32       3.567  -4.801  -7.597  1.00  0.54           H  
ATOM    515  HB2 LEU A  32       2.263  -2.699  -9.363  1.00  0.54           H  
ATOM    516  HB3 LEU A  32       1.722  -4.377  -9.259  1.00  0.54           H  
ATOM    517  HG  LEU A  32       1.770  -2.407  -6.932  1.00  0.54           H  
ATOM    518 HD11 LEU A  32       0.068  -1.930  -8.688  1.00  0.54           H  
ATOM    519 HD12 LEU A  32      -0.541  -3.590  -8.534  1.00  0.54           H  
ATOM    520 HD13 LEU A  32      -0.677  -2.461  -7.169  1.00  0.54           H  
ATOM    521 HD21 LEU A  32       0.764  -5.286  -7.112  1.00  0.54           H  
ATOM    522 HD22 LEU A  32       2.034  -4.668  -6.031  1.00  0.54           H  
ATOM    523 HD23 LEU A  32       0.364  -4.162  -5.798  1.00  0.54           H  
ATOM    524  N   GLN A  33       4.681  -3.771 -10.526  1.00  0.58           N  
ATOM    525  CA  GLN A  33       5.312  -4.181 -11.768  1.00  0.58           C  
ATOM    526  C   GLN A  33       6.584  -4.993 -11.523  1.00  0.58           C  
ATOM    527  O   GLN A  33       6.794  -6.011 -12.183  1.00  0.58           O  
ATOM    528  CB  GLN A  33       5.608  -2.931 -12.613  1.00  0.58           C  
ATOM    529  CG  GLN A  33       6.329  -3.229 -13.935  1.00  0.58           C  
ATOM    530  CD  GLN A  33       5.509  -4.127 -14.855  1.00  0.58           C  
ATOM    531  OE1 GLN A  33       4.788  -3.637 -15.717  1.00  0.58           O  
ATOM    532  NE2 GLN A  33       5.604  -5.442 -14.678  1.00  0.58           N  
ATOM    533  H   GLN A  33       4.463  -2.788 -10.402  1.00  0.58           H  
ATOM    534  HA  GLN A  33       4.595  -4.809 -12.298  1.00  0.58           H  
ATOM    535  HB2 GLN A  33       4.665  -2.432 -12.833  1.00  0.58           H  
ATOM    536  HB3 GLN A  33       6.233  -2.250 -12.036  1.00  0.58           H  
ATOM    537  HG2 GLN A  33       6.499  -2.283 -14.449  1.00  0.58           H  
ATOM    538  HG3 GLN A  33       7.305  -3.679 -13.752  1.00  0.58           H  
ATOM    539 HE21 GLN A  33       6.175  -5.823 -13.925  1.00  0.58           H  
ATOM    540 HE22 GLN A  33       5.072  -6.053 -15.278  1.00  0.58           H  
ATOM    541  N   THR A  34       7.459  -4.506 -10.642  1.00  0.47           N  
ATOM    542  CA  THR A  34       8.794  -5.056 -10.473  1.00  0.47           C  
ATOM    543  C   THR A  34       8.777  -6.215  -9.477  1.00  0.47           C  
ATOM    544  O   THR A  34       9.354  -7.266  -9.743  1.00  0.47           O  
ATOM    545  CB  THR A  34       9.751  -3.941 -10.030  1.00  0.47           C  
ATOM    546  OG1 THR A  34       9.585  -2.806 -10.856  1.00  0.47           O  
ATOM    547  CG2 THR A  34      11.215  -4.381 -10.110  1.00  0.47           C  
ATOM    548  H   THR A  34       7.228  -3.658 -10.135  1.00  0.47           H  
ATOM    549  HA  THR A  34       9.149  -5.431 -11.435  1.00  0.47           H  
ATOM    550  HB  THR A  34       9.515  -3.656  -9.004  1.00  0.47           H  
ATOM    551  HG1 THR A  34       8.756  -2.380 -10.606  1.00  0.47           H  
ATOM    552 HG21 THR A  34      11.467  -4.653 -11.135  1.00  0.47           H  
ATOM    553 HG22 THR A  34      11.857  -3.559  -9.793  1.00  0.47           H  
ATOM    554 HG23 THR A  34      11.392  -5.236  -9.457  1.00  0.47           H  
ATOM    555  N   GLU A  35       8.143  -6.014  -8.318  1.00  0.49           N  
ATOM    556  CA  GLU A  35       8.204  -6.948  -7.203  1.00  0.49           C  
ATOM    557  C   GLU A  35       7.065  -7.969  -7.247  1.00  0.49           C  
ATOM    558  O   GLU A  35       7.244  -9.077  -6.745  1.00  0.49           O  
ATOM    559  CB  GLU A  35       8.250  -6.180  -5.867  1.00  0.49           C  
ATOM    560  CG  GLU A  35       9.485  -6.555  -5.038  1.00  0.49           C  
ATOM    561  CD  GLU A  35       9.410  -7.980  -4.496  1.00  0.49           C  
ATOM    562  OE1 GLU A  35       8.589  -8.197  -3.579  1.00  0.49           O  
ATOM    563  OE2 GLU A  35      10.193  -8.818  -4.991  1.00  0.49           O  
ATOM    564  H   GLU A  35       7.602  -5.165  -8.188  1.00  0.49           H  
ATOM    565  HA  GLU A  35       9.129  -7.518  -7.289  1.00  0.49           H  
ATOM    566  HB2 GLU A  35       8.270  -5.105  -6.035  1.00  0.49           H  
ATOM    567  HB3 GLU A  35       7.362  -6.392  -5.275  1.00  0.49           H  
ATOM    568  HG2 GLU A  35      10.386  -6.442  -5.639  1.00  0.49           H  
ATOM    569  HG3 GLU A  35       9.549  -5.871  -4.195  1.00  0.49           H  
ATOM    570  N   PHE A  36       5.913  -7.631  -7.847  1.00  0.62           N  
ATOM    571  CA  PHE A  36       4.763  -8.534  -7.900  1.00  0.62           C  
ATOM    572  C   PHE A  36       4.189  -8.713  -9.308  1.00  0.62           C  
ATOM    573  O   PHE A  36       2.973  -8.627  -9.483  1.00  0.62           O  
ATOM    574  CB  PHE A  36       3.692  -8.039  -6.918  1.00  0.62           C  
ATOM    575  CG  PHE A  36       4.193  -7.873  -5.499  1.00  0.62           C  
ATOM    576  CD1 PHE A  36       4.482  -9.018  -4.735  1.00  0.62           C  
ATOM    577  CD2 PHE A  36       4.511  -6.597  -4.996  1.00  0.62           C  
ATOM    578  CE1 PHE A  36       5.085  -8.888  -3.474  1.00  0.62           C  
ATOM    579  CE2 PHE A  36       5.125  -6.470  -3.739  1.00  0.62           C  
ATOM    580  CZ  PHE A  36       5.437  -7.617  -2.992  1.00  0.62           C  
ATOM    581  H   PHE A  36       5.811  -6.723  -8.290  1.00  0.62           H  
ATOM    582  HA  PHE A  36       5.068  -9.537  -7.610  1.00  0.62           H  
ATOM    583  HB2 PHE A  36       3.293  -7.093  -7.284  1.00  0.62           H  
ATOM    584  HB3 PHE A  36       2.868  -8.751  -6.903  1.00  0.62           H  
ATOM    585  HD1 PHE A  36       4.326 -10.001  -5.157  1.00  0.62           H  
ATOM    586  HD2 PHE A  36       4.371  -5.718  -5.607  1.00  0.62           H  
ATOM    587  HE1 PHE A  36       5.330  -9.772  -2.905  1.00  0.62           H  
ATOM    588  HE2 PHE A  36       5.436  -5.500  -3.384  1.00  0.62           H  
ATOM    589  HZ  PHE A  36       6.025  -7.523  -2.093  1.00  0.62           H  
ATOM    590  N   PRO A  37       5.019  -9.052 -10.307  1.00  0.76           N  
ATOM    591  CA  PRO A  37       4.541  -9.363 -11.642  1.00  0.76           C  
ATOM    592  C   PRO A  37       3.734 -10.664 -11.612  1.00  0.76           C  
ATOM    593  O   PRO A  37       2.721 -10.790 -12.293  1.00  0.76           O  
ATOM    594  CB  PRO A  37       5.803  -9.489 -12.498  1.00  0.76           C  
ATOM    595  CG  PRO A  37       6.869  -9.963 -11.510  1.00  0.76           C  
ATOM    596  CD  PRO A  37       6.448  -9.295 -10.200  1.00  0.76           C  
ATOM    597  HA  PRO A  37       3.918  -8.556 -12.029  1.00  0.76           H  
ATOM    598  HB2 PRO A  37       5.676 -10.174 -13.336  1.00  0.76           H  
ATOM    599  HB3 PRO A  37       6.079  -8.499 -12.859  1.00  0.76           H  
ATOM    600  HG2 PRO A  37       6.820 -11.047 -11.405  1.00  0.76           H  
ATOM    601  HG3 PRO A  37       7.873  -9.663 -11.814  1.00  0.76           H  
ATOM    602  HD2 PRO A  37       6.702  -9.939  -9.357  1.00  0.76           H  
ATOM    603  HD3 PRO A  37       6.954  -8.338 -10.103  1.00  0.76           H  
ATOM    604  N   SER A  38       4.164 -11.626 -10.791  1.00  0.88           N  
ATOM    605  CA  SER A  38       3.541 -12.928 -10.627  1.00  0.88           C  
ATOM    606  C   SER A  38       2.061 -12.793 -10.265  1.00  0.88           C  
ATOM    607  O   SER A  38       1.222 -13.531 -10.775  1.00  0.88           O  
ATOM    608  CB  SER A  38       4.326 -13.663  -9.534  1.00  0.88           C  
ATOM    609  OG  SER A  38       4.787 -12.721  -8.575  1.00  0.88           O  
ATOM    610  H   SER A  38       4.922 -11.443 -10.145  1.00  0.88           H  
ATOM    611  HA  SER A  38       3.614 -13.488 -11.561  1.00  0.88           H  
ATOM    612  HB2 SER A  38       3.699 -14.426  -9.068  1.00  0.88           H  
ATOM    613  HB3 SER A  38       5.191 -14.148  -9.988  1.00  0.88           H  
ATOM    614  HG  SER A  38       5.294 -13.180  -7.898  1.00  0.88           H  
ATOM    615  N   LEU A  39       1.744 -11.849  -9.377  1.00  0.92           N  
ATOM    616  CA  LEU A  39       0.382 -11.595  -8.929  1.00  0.92           C  
ATOM    617  C   LEU A  39      -0.417 -10.818  -9.981  1.00  0.92           C  
ATOM    618  O   LEU A  39      -1.637 -10.704  -9.857  1.00  0.92           O  
ATOM    619  CB  LEU A  39       0.398 -10.822  -7.601  1.00  0.92           C  
ATOM    620  CG  LEU A  39       0.888 -11.598  -6.362  1.00  0.92           C  
ATOM    621  CD1 LEU A  39      -0.001 -12.809  -6.053  1.00  0.92           C  
ATOM    622  CD2 LEU A  39       2.353 -12.040  -6.439  1.00  0.92           C  
ATOM    623  H   LEU A  39       2.491 -11.278  -9.008  1.00  0.92           H  
ATOM    624  HA  LEU A  39      -0.135 -12.543  -8.781  1.00  0.92           H  
ATOM    625  HB2 LEU A  39       1.003  -9.925  -7.725  1.00  0.92           H  
ATOM    626  HB3 LEU A  39      -0.622 -10.498  -7.386  1.00  0.92           H  
ATOM    627  HG  LEU A  39       0.807 -10.908  -5.520  1.00  0.92           H  
ATOM    628 HD11 LEU A  39      -1.049 -12.513  -6.050  1.00  0.92           H  
ATOM    629 HD12 LEU A  39       0.146 -13.595  -6.794  1.00  0.92           H  
ATOM    630 HD13 LEU A  39       0.256 -13.207  -5.071  1.00  0.92           H  
ATOM    631 HD21 LEU A  39       2.976 -11.218  -6.789  1.00  0.92           H  
ATOM    632 HD22 LEU A  39       2.691 -12.343  -5.448  1.00  0.92           H  
ATOM    633 HD23 LEU A  39       2.461 -12.890  -7.111  1.00  0.92           H  
ATOM    634  N   LEU A  40       0.233 -10.264 -11.009  1.00  1.28           N  
ATOM    635  CA  LEU A  40      -0.406  -9.389 -11.979  1.00  1.28           C  
ATOM    636  C   LEU A  40      -1.152 -10.241 -13.019  1.00  1.28           C  
ATOM    637  O   LEU A  40      -0.815 -10.251 -14.202  1.00  1.28           O  
ATOM    638  CB  LEU A  40       0.666  -8.455 -12.577  1.00  1.28           C  
ATOM    639  CG  LEU A  40       0.184  -7.040 -12.932  1.00  1.28           C  
ATOM    640  CD1 LEU A  40      -1.050  -7.040 -13.839  1.00  1.28           C  
ATOM    641  CD2 LEU A  40      -0.072  -6.193 -11.679  1.00  1.28           C  
ATOM    642  H   LEU A  40       1.221 -10.448 -11.144  1.00  1.28           H  
ATOM    643  HA  LEU A  40      -1.137  -8.778 -11.450  1.00  1.28           H  
ATOM    644  HB2 LEU A  40       1.465  -8.327 -11.845  1.00  1.28           H  
ATOM    645  HB3 LEU A  40       1.117  -8.914 -13.458  1.00  1.28           H  
ATOM    646  HG  LEU A  40       0.996  -6.558 -13.479  1.00  1.28           H  
ATOM    647 HD11 LEU A  40      -0.851  -7.626 -14.737  1.00  1.28           H  
ATOM    648 HD12 LEU A  40      -1.906  -7.457 -13.311  1.00  1.28           H  
ATOM    649 HD13 LEU A  40      -1.283  -6.017 -14.134  1.00  1.28           H  
ATOM    650 HD21 LEU A  40       0.802  -6.219 -11.027  1.00  1.28           H  
ATOM    651 HD22 LEU A  40      -0.249  -5.161 -11.979  1.00  1.28           H  
ATOM    652 HD23 LEU A  40      -0.940  -6.555 -11.129  1.00  1.28           H  
ATOM    653  N   LYS A  41      -2.178 -10.972 -12.571  1.00  2.37           N  
ATOM    654  CA  LYS A  41      -2.920 -11.936 -13.379  1.00  2.37           C  
ATOM    655  C   LYS A  41      -3.802 -11.236 -14.422  1.00  2.37           C  
ATOM    656  O   LYS A  41      -5.025 -11.214 -14.304  1.00  2.37           O  
ATOM    657  CB  LYS A  41      -3.758 -12.852 -12.470  1.00  2.37           C  
ATOM    658  CG  LYS A  41      -2.961 -13.627 -11.410  1.00  2.37           C  
ATOM    659  CD  LYS A  41      -1.830 -14.471 -12.017  1.00  2.37           C  
ATOM    660  CE  LYS A  41      -1.217 -15.420 -10.981  1.00  2.37           C  
ATOM    661  NZ  LYS A  41      -2.143 -16.501 -10.597  1.00  2.37           N  
ATOM    662  H   LYS A  41      -2.382 -10.917 -11.579  1.00  2.37           H  
ATOM    663  HA  LYS A  41      -2.210 -12.558 -13.926  1.00  2.37           H  
ATOM    664  HB2 LYS A  41      -4.507 -12.251 -11.952  1.00  2.37           H  
ATOM    665  HB3 LYS A  41      -4.280 -13.573 -13.100  1.00  2.37           H  
ATOM    666  HG2 LYS A  41      -2.544 -12.939 -10.675  1.00  2.37           H  
ATOM    667  HG3 LYS A  41      -3.669 -14.275 -10.894  1.00  2.37           H  
ATOM    668  HD2 LYS A  41      -2.202 -15.047 -12.865  1.00  2.37           H  
ATOM    669  HD3 LYS A  41      -1.039 -13.804 -12.366  1.00  2.37           H  
ATOM    670  HE2 LYS A  41      -0.317 -15.869 -11.408  1.00  2.37           H  
ATOM    671  HE3 LYS A  41      -0.928 -14.858 -10.092  1.00  2.37           H  
ATOM    672  HZ1 LYS A  41      -2.413 -17.023 -11.418  1.00  2.37           H  
ATOM    673  HZ2 LYS A  41      -1.685 -17.120  -9.943  1.00  2.37           H  
ATOM    674  HZ3 LYS A  41      -2.965 -16.109 -10.162  1.00  2.37           H  
ATOM    675  N   GLY A  42      -3.181 -10.662 -15.455  1.00  2.78           N  
ATOM    676  CA  GLY A  42      -3.883  -9.985 -16.538  1.00  2.78           C  
ATOM    677  C   GLY A  42      -4.645  -8.752 -16.048  1.00  2.78           C  
ATOM    678  O   GLY A  42      -5.624  -8.333 -16.670  1.00  2.78           O  
ATOM    679  H   GLY A  42      -2.166 -10.647 -15.440  1.00  2.78           H  
ATOM    680  HA2 GLY A  42      -3.153  -9.666 -17.283  1.00  2.78           H  
ATOM    681  HA3 GLY A  42      -4.582 -10.677 -17.009  1.00  2.78           H  
ATOM    682  N   GLY A  43      -4.178  -8.149 -14.949  1.00  2.04           N  
ATOM    683  CA  GLY A  43      -4.752  -6.944 -14.374  1.00  2.04           C  
ATOM    684  C   GLY A  43      -4.531  -5.770 -15.320  1.00  2.04           C  
ATOM    685  O   GLY A  43      -3.632  -4.958 -15.118  1.00  2.04           O  
ATOM    686  H   GLY A  43      -3.358  -8.539 -14.510  1.00  2.04           H  
ATOM    687  HA2 GLY A  43      -5.820  -7.086 -14.196  1.00  2.04           H  
ATOM    688  HA3 GLY A  43      -4.267  -6.736 -13.421  1.00  2.04           H  
ATOM    689  N   SER A  44      -5.366  -5.668 -16.354  1.00  2.30           N  
ATOM    690  CA  SER A  44      -5.181  -4.757 -17.477  1.00  2.30           C  
ATOM    691  C   SER A  44      -5.680  -3.345 -17.144  1.00  2.30           C  
ATOM    692  O   SER A  44      -6.326  -2.693 -17.959  1.00  2.30           O  
ATOM    693  CB  SER A  44      -5.890  -5.347 -18.700  1.00  2.30           C  
ATOM    694  OG  SER A  44      -5.427  -6.666 -18.943  1.00  2.30           O  
ATOM    695  H   SER A  44      -6.036  -6.419 -16.457  1.00  2.30           H  
ATOM    696  HA  SER A  44      -4.116  -4.690 -17.709  1.00  2.30           H  
ATOM    697  HB2 SER A  44      -6.969  -5.357 -18.535  1.00  2.30           H  
ATOM    698  HB3 SER A  44      -5.680  -4.725 -19.573  1.00  2.30           H  
ATOM    699  HG  SER A  44      -5.604  -7.231 -18.179  1.00  2.30           H  
ATOM    700  N   THR A  45      -5.353  -2.892 -15.935  1.00  1.27           N  
ATOM    701  CA  THR A  45      -5.567  -1.582 -15.349  1.00  1.27           C  
ATOM    702  C   THR A  45      -5.215  -1.734 -13.873  1.00  1.27           C  
ATOM    703  O   THR A  45      -5.386  -2.808 -13.298  1.00  1.27           O  
ATOM    704  CB  THR A  45      -7.004  -1.045 -15.515  1.00  1.27           C  
ATOM    705  OG1 THR A  45      -7.146   0.157 -14.772  1.00  1.27           O  
ATOM    706  CG2 THR A  45      -8.076  -2.026 -15.022  1.00  1.27           C  
ATOM    707  H   THR A  45      -4.830  -3.526 -15.341  1.00  1.27           H  
ATOM    708  HA  THR A  45      -4.872  -0.885 -15.820  1.00  1.27           H  
ATOM    709  HB  THR A  45      -7.197  -0.822 -16.565  1.00  1.27           H  
ATOM    710  HG1 THR A  45      -6.759   0.892 -15.270  1.00  1.27           H  
ATOM    711 HG21 THR A  45      -7.943  -2.238 -13.961  1.00  1.27           H  
ATOM    712 HG22 THR A  45      -9.060  -1.582 -15.169  1.00  1.27           H  
ATOM    713 HG23 THR A  45      -8.029  -2.959 -15.583  1.00  1.27           H  
ATOM    714  N   LEU A  46      -4.720  -0.655 -13.273  1.00  1.02           N  
ATOM    715  CA  LEU A  46      -4.550  -0.532 -11.836  1.00  1.02           C  
ATOM    716  C   LEU A  46      -5.371   0.663 -11.346  1.00  1.02           C  
ATOM    717  O   LEU A  46      -5.291   1.011 -10.174  1.00  1.02           O  
ATOM    718  CB  LEU A  46      -3.061  -0.345 -11.511  1.00  1.02           C  
ATOM    719  CG  LEU A  46      -2.194  -1.555 -11.904  1.00  1.02           C  
ATOM    720  CD1 LEU A  46      -0.715  -1.174 -11.785  1.00  1.02           C  
ATOM    721  CD2 LEU A  46      -2.482  -2.762 -11.004  1.00  1.02           C  
ATOM    722  H   LEU A  46      -4.576   0.177 -13.826  1.00  1.02           H  
ATOM    723  HA  LEU A  46      -4.932  -1.408 -11.313  1.00  1.02           H  
ATOM    724  HB2 LEU A  46      -2.703   0.537 -12.045  1.00  1.02           H  
ATOM    725  HB3 LEU A  46      -2.943  -0.165 -10.442  1.00  1.02           H  
ATOM    726  HG  LEU A  46      -2.383  -1.834 -12.940  1.00  1.02           H  
ATOM    727 HD11 LEU A  46      -0.492  -0.839 -10.773  1.00  1.02           H  
ATOM    728 HD12 LEU A  46      -0.088  -2.033 -12.027  1.00  1.02           H  
ATOM    729 HD13 LEU A  46      -0.492  -0.370 -12.487  1.00  1.02           H  
ATOM    730 HD21 LEU A  46      -2.344  -2.489  -9.958  1.00  1.02           H  
ATOM    731 HD22 LEU A  46      -3.500  -3.120 -11.153  1.00  1.02           H  
ATOM    732 HD23 LEU A  46      -1.800  -3.574 -11.251  1.00  1.02           H  
ATOM    733  N   ASP A  47      -6.157   1.304 -12.222  1.00  0.96           N  
ATOM    734  CA  ASP A  47      -6.788   2.577 -11.905  1.00  0.96           C  
ATOM    735  C   ASP A  47      -7.894   2.354 -10.884  1.00  0.96           C  
ATOM    736  O   ASP A  47      -7.846   2.898  -9.783  1.00  0.96           O  
ATOM    737  CB  ASP A  47      -7.327   3.236 -13.183  1.00  0.96           C  
ATOM    738  CG  ASP A  47      -6.223   3.485 -14.206  1.00  0.96           C  
ATOM    739  OD1 ASP A  47      -5.962   2.549 -14.995  1.00  0.96           O  
ATOM    740  OD2 ASP A  47      -5.648   4.594 -14.170  1.00  0.96           O  
ATOM    741  H   ASP A  47      -6.326   0.905 -13.140  1.00  0.96           H  
ATOM    742  HA  ASP A  47      -6.038   3.233 -11.453  1.00  0.96           H  
ATOM    743  HB2 ASP A  47      -8.094   2.611 -13.640  1.00  0.96           H  
ATOM    744  HB3 ASP A  47      -7.784   4.192 -12.919  1.00  0.96           H  
ATOM    745  N   GLU A  48      -8.867   1.512 -11.241  1.00  0.97           N  
ATOM    746  CA  GLU A  48      -9.986   1.185 -10.370  1.00  0.97           C  
ATOM    747  C   GLU A  48      -9.455   0.690  -9.025  1.00  0.97           C  
ATOM    748  O   GLU A  48      -9.837   1.199  -7.976  1.00  0.97           O  
ATOM    749  CB  GLU A  48     -10.905   0.145 -11.033  1.00  0.97           C  
ATOM    750  CG  GLU A  48     -11.263   0.475 -12.491  1.00  0.97           C  
ATOM    751  CD  GLU A  48     -11.714   1.921 -12.674  1.00  0.97           C  
ATOM    752  OE1 GLU A  48     -12.777   2.259 -12.109  1.00  0.97           O  
ATOM    753  OE2 GLU A  48     -10.983   2.657 -13.372  1.00  0.97           O  
ATOM    754  H   GLU A  48      -8.830   1.109 -12.164  1.00  0.97           H  
ATOM    755  HA  GLU A  48     -10.557   2.099 -10.194  1.00  0.97           H  
ATOM    756  HB2 GLU A  48     -10.439  -0.841 -11.006  1.00  0.97           H  
ATOM    757  HB3 GLU A  48     -11.825   0.098 -10.448  1.00  0.97           H  
ATOM    758  HG2 GLU A  48     -10.409   0.279 -13.141  1.00  0.97           H  
ATOM    759  HG3 GLU A  48     -12.075  -0.181 -12.808  1.00  0.97           H  
ATOM    760  N   LEU A  49      -8.527  -0.269  -9.074  1.00  0.87           N  
ATOM    761  CA  LEU A  49      -7.852  -0.794  -7.898  1.00  0.87           C  
ATOM    762  C   LEU A  49      -7.292   0.353  -7.050  1.00  0.87           C  
ATOM    763  O   LEU A  49      -7.597   0.456  -5.865  1.00  0.87           O  
ATOM    764  CB  LEU A  49      -6.756  -1.776  -8.343  1.00  0.87           C  
ATOM    765  CG  LEU A  49      -5.967  -2.396  -7.178  1.00  0.87           C  
ATOM    766  CD1 LEU A  49      -6.864  -3.221  -6.248  1.00  0.87           C  
ATOM    767  CD2 LEU A  49      -4.860  -3.293  -7.741  1.00  0.87           C  
ATOM    768  H   LEU A  49      -8.252  -0.615  -9.981  1.00  0.87           H  
ATOM    769  HA  LEU A  49      -8.598  -1.330  -7.311  1.00  0.87           H  
ATOM    770  HB2 LEU A  49      -7.218  -2.577  -8.922  1.00  0.87           H  
ATOM    771  HB3 LEU A  49      -6.056  -1.251  -8.993  1.00  0.87           H  
ATOM    772  HG  LEU A  49      -5.488  -1.607  -6.599  1.00  0.87           H  
ATOM    773 HD11 LEU A  49      -7.418  -3.964  -6.823  1.00  0.87           H  
ATOM    774 HD12 LEU A  49      -6.254  -3.732  -5.504  1.00  0.87           H  
ATOM    775 HD13 LEU A  49      -7.568  -2.575  -5.724  1.00  0.87           H  
ATOM    776 HD21 LEU A  49      -4.200  -2.706  -8.378  1.00  0.87           H  
ATOM    777 HD22 LEU A  49      -4.273  -3.717  -6.925  1.00  0.87           H  
ATOM    778 HD23 LEU A  49      -5.295  -4.104  -8.327  1.00  0.87           H  
ATOM    779  N   PHE A  50      -6.487   1.228  -7.659  1.00  0.72           N  
ATOM    780  CA  PHE A  50      -5.896   2.362  -6.971  1.00  0.72           C  
ATOM    781  C   PHE A  50      -6.974   3.193  -6.273  1.00  0.72           C  
ATOM    782  O   PHE A  50      -6.877   3.454  -5.078  1.00  0.72           O  
ATOM    783  CB  PHE A  50      -5.086   3.231  -7.944  1.00  0.72           C  
ATOM    784  CG  PHE A  50      -4.192   4.207  -7.214  1.00  0.72           C  
ATOM    785  CD1 PHE A  50      -4.737   5.398  -6.702  1.00  0.72           C  
ATOM    786  CD2 PHE A  50      -2.902   3.803  -6.826  1.00  0.72           C  
ATOM    787  CE1 PHE A  50      -4.007   6.163  -5.781  1.00  0.72           C  
ATOM    788  CE2 PHE A  50      -2.175   4.566  -5.898  1.00  0.72           C  
ATOM    789  CZ  PHE A  50      -2.753   5.716  -5.335  1.00  0.72           C  
ATOM    790  H   PHE A  50      -6.280   1.112  -8.645  1.00  0.72           H  
ATOM    791  HA  PHE A  50      -5.215   1.968  -6.214  1.00  0.72           H  
ATOM    792  HB2 PHE A  50      -4.458   2.606  -8.577  1.00  0.72           H  
ATOM    793  HB3 PHE A  50      -5.756   3.782  -8.603  1.00  0.72           H  
ATOM    794  HD1 PHE A  50      -5.768   5.653  -6.906  1.00  0.72           H  
ATOM    795  HD2 PHE A  50      -2.511   2.851  -7.157  1.00  0.72           H  
ATOM    796  HE1 PHE A  50      -4.462   7.036  -5.338  1.00  0.72           H  
ATOM    797  HE2 PHE A  50      -1.208   4.227  -5.559  1.00  0.72           H  
ATOM    798  HZ  PHE A  50      -2.276   6.197  -4.499  1.00  0.72           H  
ATOM    799  N   GLU A  51      -7.996   3.606  -7.026  1.00  0.82           N  
ATOM    800  CA  GLU A  51      -9.095   4.421  -6.522  1.00  0.82           C  
ATOM    801  C   GLU A  51      -9.773   3.739  -5.330  1.00  0.82           C  
ATOM    802  O   GLU A  51     -10.039   4.376  -4.314  1.00  0.82           O  
ATOM    803  CB  GLU A  51     -10.095   4.678  -7.656  1.00  0.82           C  
ATOM    804  CG  GLU A  51      -9.496   5.565  -8.757  1.00  0.82           C  
ATOM    805  CD  GLU A  51     -10.367   5.548 -10.010  1.00  0.82           C  
ATOM    806  OE1 GLU A  51     -11.443   6.182  -9.958  1.00  0.82           O  
ATOM    807  OE2 GLU A  51      -9.944   4.898 -10.992  1.00  0.82           O  
ATOM    808  H   GLU A  51      -8.022   3.312  -7.998  1.00  0.82           H  
ATOM    809  HA  GLU A  51      -8.696   5.378  -6.181  1.00  0.82           H  
ATOM    810  HB2 GLU A  51     -10.405   3.725  -8.086  1.00  0.82           H  
ATOM    811  HB3 GLU A  51     -10.980   5.174  -7.253  1.00  0.82           H  
ATOM    812  HG2 GLU A  51      -9.417   6.589  -8.393  1.00  0.82           H  
ATOM    813  HG3 GLU A  51      -8.498   5.226  -9.029  1.00  0.82           H  
ATOM    814  N   GLU A  52     -10.057   2.441  -5.459  1.00  0.96           N  
ATOM    815  CA  GLU A  52     -10.653   1.643  -4.399  1.00  0.96           C  
ATOM    816  C   GLU A  52      -9.743   1.597  -3.169  1.00  0.96           C  
ATOM    817  O   GLU A  52     -10.241   1.628  -2.045  1.00  0.96           O  
ATOM    818  CB  GLU A  52     -10.940   0.228  -4.918  1.00  0.96           C  
ATOM    819  CG  GLU A  52     -12.084   0.213  -5.942  1.00  0.96           C  
ATOM    820  CD  GLU A  52     -12.150  -1.127  -6.668  1.00  0.96           C  
ATOM    821  OE1 GLU A  52     -12.468  -2.125  -5.983  1.00  0.96           O  
ATOM    822  OE2 GLU A  52     -11.874  -1.137  -7.888  1.00  0.96           O  
ATOM    823  H   GLU A  52      -9.811   1.978  -6.328  1.00  0.96           H  
ATOM    824  HA  GLU A  52     -11.597   2.101  -4.102  1.00  0.96           H  
ATOM    825  HB2 GLU A  52     -10.037  -0.181  -5.371  1.00  0.96           H  
ATOM    826  HB3 GLU A  52     -11.221  -0.413  -4.079  1.00  0.96           H  
ATOM    827  HG2 GLU A  52     -13.030   0.384  -5.429  1.00  0.96           H  
ATOM    828  HG3 GLU A  52     -11.952   1.005  -6.678  1.00  0.96           H  
ATOM    829  N   LEU A  53      -8.426   1.484  -3.368  1.00  1.00           N  
ATOM    830  CA  LEU A  53      -7.481   1.377  -2.265  1.00  1.00           C  
ATOM    831  C   LEU A  53      -7.268   2.740  -1.608  1.00  1.00           C  
ATOM    832  O   LEU A  53      -7.641   2.942  -0.452  1.00  1.00           O  
ATOM    833  CB  LEU A  53      -6.159   0.775  -2.757  1.00  1.00           C  
ATOM    834  CG  LEU A  53      -6.240  -0.720  -3.107  1.00  1.00           C  
ATOM    835  CD1 LEU A  53      -4.897  -1.130  -3.720  1.00  1.00           C  
ATOM    836  CD2 LEU A  53      -6.521  -1.603  -1.884  1.00  1.00           C  
ATOM    837  H   LEU A  53      -8.065   1.477  -4.321  1.00  1.00           H  
ATOM    838  HA  LEU A  53      -7.900   0.728  -1.497  1.00  1.00           H  
ATOM    839  HB2 LEU A  53      -5.824   1.331  -3.632  1.00  1.00           H  
ATOM    840  HB3 LEU A  53      -5.412   0.894  -1.978  1.00  1.00           H  
ATOM    841  HG  LEU A  53      -7.026  -0.890  -3.840  1.00  1.00           H  
ATOM    842 HD11 LEU A  53      -4.688  -0.521  -4.599  1.00  1.00           H  
ATOM    843 HD12 LEU A  53      -4.101  -0.981  -2.989  1.00  1.00           H  
ATOM    844 HD13 LEU A  53      -4.925  -2.177  -4.016  1.00  1.00           H  
ATOM    845 HD21 LEU A  53      -5.782  -1.415  -1.103  1.00  1.00           H  
ATOM    846 HD22 LEU A  53      -7.518  -1.415  -1.490  1.00  1.00           H  
ATOM    847 HD23 LEU A  53      -6.474  -2.651  -2.174  1.00  1.00           H  
ATOM    848  N   ASP A  54      -6.674   3.692  -2.332  1.00  1.10           N  
ATOM    849  CA  ASP A  54      -6.443   5.039  -1.830  1.00  1.10           C  
ATOM    850  C   ASP A  54      -7.745   5.836  -1.939  1.00  1.10           C  
ATOM    851  O   ASP A  54      -7.837   6.799  -2.703  1.00  1.10           O  
ATOM    852  CB  ASP A  54      -5.297   5.688  -2.611  1.00  1.10           C  
ATOM    853  CG  ASP A  54      -4.921   7.057  -2.047  1.00  1.10           C  
ATOM    854  OD1 ASP A  54      -4.892   7.167  -0.801  1.00  1.10           O  
ATOM    855  OD2 ASP A  54      -4.658   7.966  -2.868  1.00  1.10           O  
ATOM    856  H   ASP A  54      -6.471   3.508  -3.309  1.00  1.10           H  
ATOM    857  HA  ASP A  54      -6.151   4.977  -0.780  1.00  1.10           H  
ATOM    858  HB2 ASP A  54      -4.415   5.048  -2.563  1.00  1.10           H  
ATOM    859  HB3 ASP A  54      -5.604   5.789  -3.650  1.00  1.10           H  
ATOM    860  N   LYS A  55      -8.754   5.407  -1.175  1.00  1.46           N  
ATOM    861  CA  LYS A  55     -10.123   5.891  -1.237  1.00  1.46           C  
ATOM    862  C   LYS A  55     -10.205   7.325  -0.708  1.00  1.46           C  
ATOM    863  O   LYS A  55     -10.623   7.568   0.421  1.00  1.46           O  
ATOM    864  CB  LYS A  55     -11.032   4.903  -0.499  1.00  1.46           C  
ATOM    865  CG  LYS A  55     -12.490   5.102  -0.924  1.00  1.46           C  
ATOM    866  CD  LYS A  55     -13.425   4.117  -0.220  1.00  1.46           C  
ATOM    867  CE  LYS A  55     -13.145   2.658  -0.607  1.00  1.46           C  
ATOM    868  NZ  LYS A  55     -14.178   1.755  -0.072  1.00  1.46           N  
ATOM    869  H   LYS A  55      -8.568   4.594  -0.597  1.00  1.46           H  
ATOM    870  HA  LYS A  55     -10.453   5.885  -2.274  1.00  1.46           H  
ATOM    871  HB2 LYS A  55     -10.720   3.898  -0.782  1.00  1.46           H  
ATOM    872  HB3 LYS A  55     -10.922   5.012   0.582  1.00  1.46           H  
ATOM    873  HG2 LYS A  55     -12.798   6.117  -0.666  1.00  1.46           H  
ATOM    874  HG3 LYS A  55     -12.579   4.973  -2.005  1.00  1.46           H  
ATOM    875  HD2 LYS A  55     -13.316   4.244   0.857  1.00  1.46           H  
ATOM    876  HD3 LYS A  55     -14.442   4.376  -0.509  1.00  1.46           H  
ATOM    877  HE2 LYS A  55     -13.123   2.561  -1.694  1.00  1.46           H  
ATOM    878  HE3 LYS A  55     -12.181   2.339  -0.209  1.00  1.46           H  
ATOM    879  HZ1 LYS A  55     -14.198   1.821   0.936  1.00  1.46           H  
ATOM    880  HZ2 LYS A  55     -15.082   2.011  -0.444  1.00  1.46           H  
ATOM    881  HZ3 LYS A  55     -13.964   0.804  -0.339  1.00  1.46           H  
ATOM    882  N   ASN A  56      -9.748   8.260  -1.540  1.00  2.22           N  
ATOM    883  CA  ASN A  56      -9.513   9.672  -1.247  1.00  2.22           C  
ATOM    884  C   ASN A  56      -8.832  10.331  -2.453  1.00  2.22           C  
ATOM    885  O   ASN A  56      -9.112  11.487  -2.758  1.00  2.22           O  
ATOM    886  CB  ASN A  56      -8.669   9.869   0.024  1.00  2.22           C  
ATOM    887  CG  ASN A  56      -7.325   9.158  -0.071  1.00  2.22           C  
ATOM    888  OD1 ASN A  56      -6.396   9.667  -0.684  1.00  2.22           O  
ATOM    889  ND2 ASN A  56      -7.204   7.965   0.498  1.00  2.22           N  
ATOM    890  H   ASN A  56      -9.379   7.900  -2.413  1.00  2.22           H  
ATOM    891  HA  ASN A  56     -10.478  10.157  -1.092  1.00  2.22           H  
ATOM    892  HB2 ASN A  56      -8.480  10.935   0.148  1.00  2.22           H  
ATOM    893  HB3 ASN A  56      -9.207   9.527   0.906  1.00  2.22           H  
ATOM    894 HD21 ASN A  56      -7.976   7.544   0.994  1.00  2.22           H  
ATOM    895 HD22 ASN A  56      -6.310   7.494   0.383  1.00  2.22           H  
ATOM    896  N   GLY A  57      -7.966   9.597  -3.162  1.00  2.60           N  
ATOM    897  CA  GLY A  57      -7.349  10.064  -4.394  1.00  2.60           C  
ATOM    898  C   GLY A  57      -6.190  11.033  -4.156  1.00  2.60           C  
ATOM    899  O   GLY A  57      -5.869  11.831  -5.034  1.00  2.60           O  
ATOM    900  H   GLY A  57      -7.743   8.653  -2.862  1.00  2.60           H  
ATOM    901  HA2 GLY A  57      -6.960   9.196  -4.928  1.00  2.60           H  
ATOM    902  HA3 GLY A  57      -8.096  10.546  -5.025  1.00  2.60           H  
ATOM    903  N   ASP A  58      -5.517  10.932  -3.005  1.00  1.57           N  
ATOM    904  CA  ASP A  58      -4.289  11.674  -2.732  1.00  1.57           C  
ATOM    905  C   ASP A  58      -3.188  11.249  -3.705  1.00  1.57           C  
ATOM    906  O   ASP A  58      -2.311  12.043  -4.035  1.00  1.57           O  
ATOM    907  CB  ASP A  58      -3.825  11.442  -1.284  1.00  1.57           C  
ATOM    908  CG  ASP A  58      -4.735  12.063  -0.225  1.00  1.57           C  
ATOM    909  OD1 ASP A  58      -5.606  12.879  -0.598  1.00  1.57           O  
ATOM    910  OD2 ASP A  58      -4.528  11.717   0.959  1.00  1.57           O  
ATOM    911  H   ASP A  58      -5.843  10.277  -2.304  1.00  1.57           H  
ATOM    912  HA  ASP A  58      -4.469  12.740  -2.883  1.00  1.57           H  
ATOM    913  HB2 ASP A  58      -3.739  10.372  -1.096  1.00  1.57           H  
ATOM    914  HB3 ASP A  58      -2.837  11.891  -1.162  1.00  1.57           H  
ATOM    915  N   GLY A  59      -3.222   9.990  -4.151  1.00  0.86           N  
ATOM    916  CA  GLY A  59      -2.282   9.463  -5.127  1.00  0.86           C  
ATOM    917  C   GLY A  59      -1.078   8.814  -4.453  1.00  0.86           C  
ATOM    918  O   GLY A  59       0.008   8.783  -5.030  1.00  0.86           O  
ATOM    919  H   GLY A  59      -3.937   9.370  -3.785  1.00  0.86           H  
ATOM    920  HA2 GLY A  59      -2.788   8.719  -5.739  1.00  0.86           H  
ATOM    921  HA3 GLY A  59      -1.939  10.262  -5.786  1.00  0.86           H  
ATOM    922  N   GLU A  60      -1.267   8.269  -3.246  1.00  0.44           N  
ATOM    923  CA  GLU A  60      -0.237   7.545  -2.518  1.00  0.44           C  
ATOM    924  C   GLU A  60      -0.882   6.343  -1.814  1.00  0.44           C  
ATOM    925  O   GLU A  60      -2.105   6.264  -1.746  1.00  0.44           O  
ATOM    926  CB  GLU A  60       0.458   8.468  -1.497  1.00  0.44           C  
ATOM    927  CG  GLU A  60       0.756   9.923  -1.922  1.00  0.44           C  
ATOM    928  CD  GLU A  60       2.053  10.107  -2.691  1.00  0.44           C  
ATOM    929  OE1 GLU A  60       3.096   9.712  -2.126  1.00  0.44           O  
ATOM    930  OE2 GLU A  60       1.990  10.662  -3.809  1.00  0.44           O  
ATOM    931  H   GLU A  60      -2.195   8.250  -2.843  1.00  0.44           H  
ATOM    932  HA  GLU A  60       0.479   7.154  -3.234  1.00  0.44           H  
ATOM    933  HB2 GLU A  60      -0.206   8.536  -0.645  1.00  0.44           H  
ATOM    934  HB3 GLU A  60       1.375   7.990  -1.152  1.00  0.44           H  
ATOM    935  HG2 GLU A  60      -0.078  10.383  -2.450  1.00  0.44           H  
ATOM    936  HG3 GLU A  60       0.926  10.503  -1.023  1.00  0.44           H  
ATOM    937  N   VAL A  61      -0.067   5.421  -1.294  1.00  0.38           N  
ATOM    938  CA  VAL A  61      -0.468   4.222  -0.567  1.00  0.38           C  
ATOM    939  C   VAL A  61       0.461   4.102   0.641  1.00  0.38           C  
ATOM    940  O   VAL A  61       1.675   4.202   0.481  1.00  0.38           O  
ATOM    941  CB  VAL A  61      -0.344   3.004  -1.503  1.00  0.38           C  
ATOM    942  CG1 VAL A  61      -0.395   1.675  -0.737  1.00  0.38           C  
ATOM    943  CG2 VAL A  61      -1.452   3.042  -2.561  1.00  0.38           C  
ATOM    944  H   VAL A  61       0.932   5.539  -1.428  1.00  0.38           H  
ATOM    945  HA  VAL A  61      -1.497   4.312  -0.217  1.00  0.38           H  
ATOM    946  HB  VAL A  61       0.616   3.040  -2.019  1.00  0.38           H  
ATOM    947 HG11 VAL A  61      -1.255   1.660  -0.074  1.00  0.38           H  
ATOM    948 HG12 VAL A  61      -0.468   0.841  -1.436  1.00  0.38           H  
ATOM    949 HG13 VAL A  61       0.511   1.546  -0.148  1.00  0.38           H  
ATOM    950 HG21 VAL A  61      -2.429   3.131  -2.088  1.00  0.38           H  
ATOM    951 HG22 VAL A  61      -1.303   3.896  -3.217  1.00  0.38           H  
ATOM    952 HG23 VAL A  61      -1.433   2.131  -3.158  1.00  0.38           H  
ATOM    953  N   SER A  62      -0.080   3.918   1.849  1.00  0.39           N  
ATOM    954  CA  SER A  62       0.729   3.796   3.053  1.00  0.39           C  
ATOM    955  C   SER A  62       1.299   2.378   3.172  1.00  0.39           C  
ATOM    956  O   SER A  62       0.780   1.442   2.557  1.00  0.39           O  
ATOM    957  CB  SER A  62      -0.138   4.125   4.274  1.00  0.39           C  
ATOM    958  OG  SER A  62      -1.205   3.196   4.389  1.00  0.39           O  
ATOM    959  H   SER A  62      -1.077   3.792   1.947  1.00  0.39           H  
ATOM    960  HA  SER A  62       1.541   4.527   3.006  1.00  0.39           H  
ATOM    961  HB2 SER A  62       0.475   4.094   5.175  1.00  0.39           H  
ATOM    962  HB3 SER A  62      -0.538   5.134   4.163  1.00  0.39           H  
ATOM    963  HG  SER A  62      -1.848   3.543   5.017  1.00  0.39           H  
ATOM    964  N   PHE A  63       2.328   2.195   4.006  1.00  0.39           N  
ATOM    965  CA  PHE A  63       2.822   0.860   4.324  1.00  0.39           C  
ATOM    966  C   PHE A  63       1.698  -0.007   4.883  1.00  0.39           C  
ATOM    967  O   PHE A  63       1.530  -1.145   4.460  1.00  0.39           O  
ATOM    968  CB  PHE A  63       4.025   0.895   5.277  1.00  0.39           C  
ATOM    969  CG  PHE A  63       4.447  -0.493   5.735  1.00  0.39           C  
ATOM    970  CD1 PHE A  63       4.691  -1.494   4.775  1.00  0.39           C  
ATOM    971  CD2 PHE A  63       4.382  -0.844   7.097  1.00  0.39           C  
ATOM    972  CE1 PHE A  63       4.780  -2.841   5.164  1.00  0.39           C  
ATOM    973  CE2 PHE A  63       4.609  -2.173   7.494  1.00  0.39           C  
ATOM    974  CZ  PHE A  63       4.790  -3.177   6.527  1.00  0.39           C  
ATOM    975  H   PHE A  63       2.800   3.008   4.394  1.00  0.39           H  
ATOM    976  HA  PHE A  63       3.144   0.387   3.402  1.00  0.39           H  
ATOM    977  HB2 PHE A  63       4.868   1.362   4.766  1.00  0.39           H  
ATOM    978  HB3 PHE A  63       3.775   1.506   6.146  1.00  0.39           H  
ATOM    979  HD1 PHE A  63       4.744  -1.240   3.728  1.00  0.39           H  
ATOM    980  HD2 PHE A  63       4.143  -0.103   7.845  1.00  0.39           H  
ATOM    981  HE1 PHE A  63       4.899  -3.611   4.416  1.00  0.39           H  
ATOM    982  HE2 PHE A  63       4.615  -2.431   8.543  1.00  0.39           H  
ATOM    983  HZ  PHE A  63       4.956  -4.203   6.829  1.00  0.39           H  
ATOM    984  N   GLU A  64       0.910   0.541   5.812  1.00  0.43           N  
ATOM    985  CA  GLU A  64      -0.238  -0.154   6.370  1.00  0.43           C  
ATOM    986  C   GLU A  64      -1.159  -0.637   5.249  1.00  0.43           C  
ATOM    987  O   GLU A  64      -1.471  -1.824   5.171  1.00  0.43           O  
ATOM    988  CB  GLU A  64      -0.969   0.778   7.345  1.00  0.43           C  
ATOM    989  CG  GLU A  64      -2.072   0.044   8.118  1.00  0.43           C  
ATOM    990  CD  GLU A  64      -2.783   0.984   9.086  1.00  0.43           C  
ATOM    991  OE1 GLU A  64      -3.476   1.893   8.581  1.00  0.43           O  
ATOM    992  OE2 GLU A  64      -2.608   0.786  10.307  1.00  0.43           O  
ATOM    993  H   GLU A  64       1.095   1.489   6.098  1.00  0.43           H  
ATOM    994  HA  GLU A  64       0.117  -1.034   6.908  1.00  0.43           H  
ATOM    995  HB2 GLU A  64      -0.252   1.178   8.064  1.00  0.43           H  
ATOM    996  HB3 GLU A  64      -1.416   1.608   6.795  1.00  0.43           H  
ATOM    997  HG2 GLU A  64      -2.816  -0.356   7.427  1.00  0.43           H  
ATOM    998  HG3 GLU A  64      -1.636  -0.785   8.678  1.00  0.43           H  
ATOM    999  N   GLU A  65      -1.590   0.281   4.380  1.00  0.43           N  
ATOM   1000  CA  GLU A  65      -2.534  -0.060   3.332  1.00  0.43           C  
ATOM   1001  C   GLU A  65      -1.929  -1.106   2.384  1.00  0.43           C  
ATOM   1002  O   GLU A  65      -2.603  -2.064   2.020  1.00  0.43           O  
ATOM   1003  CB  GLU A  65      -3.025   1.220   2.644  1.00  0.43           C  
ATOM   1004  CG  GLU A  65      -4.232   0.970   1.728  1.00  0.43           C  
ATOM   1005  CD  GLU A  65      -3.839   0.985   0.258  1.00  0.43           C  
ATOM   1006  OE1 GLU A  65      -3.458  -0.091  -0.249  1.00  0.43           O  
ATOM   1007  OE2 GLU A  65      -3.909   2.089  -0.324  1.00  0.43           O  
ATOM   1008  H   GLU A  65      -1.271   1.243   4.451  1.00  0.43           H  
ATOM   1009  HA  GLU A  65      -3.396  -0.509   3.828  1.00  0.43           H  
ATOM   1010  HB2 GLU A  65      -3.353   1.907   3.424  1.00  0.43           H  
ATOM   1011  HB3 GLU A  65      -2.208   1.690   2.097  1.00  0.43           H  
ATOM   1012  HG2 GLU A  65      -4.718   0.023   1.966  1.00  0.43           H  
ATOM   1013  HG3 GLU A  65      -4.961   1.769   1.881  1.00  0.43           H  
ATOM   1014  N   PHE A  66      -0.646  -0.970   2.034  1.00  0.36           N  
ATOM   1015  CA  PHE A  66       0.062  -1.994   1.270  1.00  0.36           C  
ATOM   1016  C   PHE A  66       0.043  -3.350   1.984  1.00  0.36           C  
ATOM   1017  O   PHE A  66      -0.298  -4.364   1.383  1.00  0.36           O  
ATOM   1018  CB  PHE A  66       1.504  -1.562   0.992  1.00  0.36           C  
ATOM   1019  CG  PHE A  66       2.383  -2.682   0.463  1.00  0.36           C  
ATOM   1020  CD1 PHE A  66       2.143  -3.221  -0.814  1.00  0.36           C  
ATOM   1021  CD2 PHE A  66       3.370  -3.259   1.288  1.00  0.36           C  
ATOM   1022  CE1 PHE A  66       2.905  -4.310  -1.271  1.00  0.36           C  
ATOM   1023  CE2 PHE A  66       4.195  -4.281   0.790  1.00  0.36           C  
ATOM   1024  CZ  PHE A  66       3.963  -4.807  -0.491  1.00  0.36           C  
ATOM   1025  H   PHE A  66      -0.137  -0.153   2.357  1.00  0.36           H  
ATOM   1026  HA  PHE A  66      -0.444  -2.113   0.311  1.00  0.36           H  
ATOM   1027  HB2 PHE A  66       1.482  -0.756   0.259  1.00  0.36           H  
ATOM   1028  HB3 PHE A  66       1.941  -1.174   1.910  1.00  0.36           H  
ATOM   1029  HD1 PHE A  66       1.338  -2.839  -1.424  1.00  0.36           H  
ATOM   1030  HD2 PHE A  66       3.515  -2.906   2.299  1.00  0.36           H  
ATOM   1031  HE1 PHE A  66       2.658  -4.785  -2.209  1.00  0.36           H  
ATOM   1032  HE2 PHE A  66       4.996  -4.676   1.396  1.00  0.36           H  
ATOM   1033  HZ  PHE A  66       4.556  -5.636  -0.849  1.00  0.36           H  
ATOM   1034  N   GLN A  67       0.425  -3.390   3.260  1.00  0.38           N  
ATOM   1035  CA  GLN A  67       0.483  -4.631   4.018  1.00  0.38           C  
ATOM   1036  C   GLN A  67      -0.900  -5.290   4.003  1.00  0.38           C  
ATOM   1037  O   GLN A  67      -1.030  -6.483   3.739  1.00  0.38           O  
ATOM   1038  CB  GLN A  67       0.978  -4.348   5.443  1.00  0.38           C  
ATOM   1039  CG  GLN A  67       1.415  -5.646   6.137  1.00  0.38           C  
ATOM   1040  CD  GLN A  67       1.714  -5.465   7.624  1.00  0.38           C  
ATOM   1041  OE1 GLN A  67       1.494  -6.375   8.415  1.00  0.38           O  
ATOM   1042  NE2 GLN A  67       2.217  -4.304   8.030  1.00  0.38           N  
ATOM   1043  H   GLN A  67       0.666  -2.523   3.725  1.00  0.38           H  
ATOM   1044  HA  GLN A  67       1.206  -5.284   3.526  1.00  0.38           H  
ATOM   1045  HB2 GLN A  67       1.837  -3.680   5.387  1.00  0.38           H  
ATOM   1046  HB3 GLN A  67       0.189  -3.863   6.019  1.00  0.38           H  
ATOM   1047  HG2 GLN A  67       0.627  -6.394   6.046  1.00  0.38           H  
ATOM   1048  HG3 GLN A  67       2.311  -6.028   5.648  1.00  0.38           H  
ATOM   1049 HE21 GLN A  67       2.411  -3.564   7.370  1.00  0.38           H  
ATOM   1050 HE22 GLN A  67       2.393  -4.178   9.015  1.00  0.38           H  
ATOM   1051  N   VAL A  68      -1.938  -4.488   4.248  1.00  0.49           N  
ATOM   1052  CA  VAL A  68      -3.326  -4.909   4.148  1.00  0.49           C  
ATOM   1053  C   VAL A  68      -3.640  -5.433   2.737  1.00  0.49           C  
ATOM   1054  O   VAL A  68      -4.260  -6.486   2.606  1.00  0.49           O  
ATOM   1055  CB  VAL A  68      -4.231  -3.751   4.608  1.00  0.49           C  
ATOM   1056  CG1 VAL A  68      -5.697  -3.954   4.205  1.00  0.49           C  
ATOM   1057  CG2 VAL A  68      -4.154  -3.606   6.134  1.00  0.49           C  
ATOM   1058  H   VAL A  68      -1.750  -3.514   4.469  1.00  0.49           H  
ATOM   1059  HA  VAL A  68      -3.474  -5.746   4.834  1.00  0.49           H  
ATOM   1060  HB  VAL A  68      -3.870  -2.817   4.174  1.00  0.49           H  
ATOM   1061 HG11 VAL A  68      -6.055  -4.919   4.566  1.00  0.49           H  
ATOM   1062 HG12 VAL A  68      -6.310  -3.163   4.638  1.00  0.49           H  
ATOM   1063 HG13 VAL A  68      -5.804  -3.910   3.121  1.00  0.49           H  
ATOM   1064 HG21 VAL A  68      -3.122  -3.468   6.455  1.00  0.49           H  
ATOM   1065 HG22 VAL A  68      -4.735  -2.739   6.450  1.00  0.49           H  
ATOM   1066 HG23 VAL A  68      -4.557  -4.497   6.616  1.00  0.49           H  
ATOM   1067  N   LEU A  69      -3.213  -4.744   1.675  1.00  0.52           N  
ATOM   1068  CA  LEU A  69      -3.376  -5.238   0.310  1.00  0.52           C  
ATOM   1069  C   LEU A  69      -2.748  -6.627   0.178  1.00  0.52           C  
ATOM   1070  O   LEU A  69      -3.410  -7.560  -0.268  1.00  0.52           O  
ATOM   1071  CB  LEU A  69      -2.807  -4.242  -0.716  1.00  0.52           C  
ATOM   1072  CG  LEU A  69      -2.760  -4.786  -2.157  1.00  0.52           C  
ATOM   1073  CD1 LEU A  69      -4.158  -5.106  -2.699  1.00  0.52           C  
ATOM   1074  CD2 LEU A  69      -2.073  -3.759  -3.064  1.00  0.52           C  
ATOM   1075  H   LEU A  69      -2.721  -3.867   1.817  1.00  0.52           H  
ATOM   1076  HA  LEU A  69      -4.444  -5.334   0.121  1.00  0.52           H  
ATOM   1077  HB2 LEU A  69      -3.405  -3.330  -0.690  1.00  0.52           H  
ATOM   1078  HB3 LEU A  69      -1.789  -3.983  -0.444  1.00  0.52           H  
ATOM   1079  HG  LEU A  69      -2.157  -5.694  -2.193  1.00  0.52           H  
ATOM   1080 HD11 LEU A  69      -4.791  -4.222  -2.636  1.00  0.52           H  
ATOM   1081 HD12 LEU A  69      -4.085  -5.419  -3.740  1.00  0.52           H  
ATOM   1082 HD13 LEU A  69      -4.614  -5.915  -2.129  1.00  0.52           H  
ATOM   1083 HD21 LEU A  69      -2.618  -2.817  -3.045  1.00  0.52           H  
ATOM   1084 HD22 LEU A  69      -1.053  -3.586  -2.719  1.00  0.52           H  
ATOM   1085 HD23 LEU A  69      -2.037  -4.134  -4.088  1.00  0.52           H  
ATOM   1086  N   VAL A  70      -1.484  -6.790   0.573  1.00  0.52           N  
ATOM   1087  CA  VAL A  70      -0.819  -8.085   0.502  1.00  0.52           C  
ATOM   1088  C   VAL A  70      -1.608  -9.131   1.295  1.00  0.52           C  
ATOM   1089  O   VAL A  70      -1.802 -10.248   0.817  1.00  0.52           O  
ATOM   1090  CB  VAL A  70       0.641  -7.990   0.967  1.00  0.52           C  
ATOM   1091  CG1 VAL A  70       1.296  -9.378   0.959  1.00  0.52           C  
ATOM   1092  CG2 VAL A  70       1.443  -7.075   0.034  1.00  0.52           C  
ATOM   1093  H   VAL A  70      -0.983  -5.992   0.951  1.00  0.52           H  
ATOM   1094  HA  VAL A  70      -0.816  -8.399  -0.542  1.00  0.52           H  
ATOM   1095  HB  VAL A  70       0.680  -7.586   1.979  1.00  0.52           H  
ATOM   1096 HG11 VAL A  70       1.159  -9.853  -0.013  1.00  0.52           H  
ATOM   1097 HG12 VAL A  70       2.361  -9.280   1.152  1.00  0.52           H  
ATOM   1098 HG13 VAL A  70       0.867 -10.013   1.734  1.00  0.52           H  
ATOM   1099 HG21 VAL A  70       1.021  -6.073   0.020  1.00  0.52           H  
ATOM   1100 HG22 VAL A  70       2.471  -7.011   0.391  1.00  0.52           H  
ATOM   1101 HG23 VAL A  70       1.442  -7.476  -0.980  1.00  0.52           H  
ATOM   1102  N   LYS A  71      -2.080  -8.781   2.494  1.00  0.69           N  
ATOM   1103  CA  LYS A  71      -2.912  -9.670   3.289  1.00  0.69           C  
ATOM   1104  C   LYS A  71      -4.138 -10.106   2.478  1.00  0.69           C  
ATOM   1105  O   LYS A  71      -4.424 -11.298   2.395  1.00  0.69           O  
ATOM   1106  CB  LYS A  71      -3.292  -8.993   4.617  1.00  0.69           C  
ATOM   1107  CG  LYS A  71      -4.041  -9.905   5.599  1.00  0.69           C  
ATOM   1108  CD  LYS A  71      -3.156 -11.046   6.120  1.00  0.69           C  
ATOM   1109  CE  LYS A  71      -3.874 -11.891   7.178  1.00  0.69           C  
ATOM   1110  NZ  LYS A  71      -4.160 -11.124   8.405  1.00  0.69           N  
ATOM   1111  H   LYS A  71      -1.861  -7.859   2.858  1.00  0.69           H  
ATOM   1112  HA  LYS A  71      -2.309 -10.551   3.502  1.00  0.69           H  
ATOM   1113  HB2 LYS A  71      -2.385  -8.627   5.102  1.00  0.69           H  
ATOM   1114  HB3 LYS A  71      -3.934  -8.140   4.411  1.00  0.69           H  
ATOM   1115  HG2 LYS A  71      -4.356  -9.280   6.435  1.00  0.69           H  
ATOM   1116  HG3 LYS A  71      -4.935 -10.315   5.124  1.00  0.69           H  
ATOM   1117  HD2 LYS A  71      -2.890 -11.707   5.296  1.00  0.69           H  
ATOM   1118  HD3 LYS A  71      -2.237 -10.630   6.542  1.00  0.69           H  
ATOM   1119  HE2 LYS A  71      -4.808 -12.277   6.767  1.00  0.69           H  
ATOM   1120  HE3 LYS A  71      -3.238 -12.737   7.443  1.00  0.69           H  
ATOM   1121  HZ1 LYS A  71      -3.298 -10.761   8.786  1.00  0.69           H  
ATOM   1122  HZ2 LYS A  71      -4.783 -10.359   8.193  1.00  0.69           H  
ATOM   1123  HZ3 LYS A  71      -4.597 -11.729   9.085  1.00  0.69           H  
ATOM   1124  N   LYS A  72      -4.840  -9.157   1.853  1.00  0.80           N  
ATOM   1125  CA  LYS A  72      -5.995  -9.448   1.010  1.00  0.80           C  
ATOM   1126  C   LYS A  72      -5.616 -10.376  -0.152  1.00  0.80           C  
ATOM   1127  O   LYS A  72      -6.304 -11.370  -0.380  1.00  0.80           O  
ATOM   1128  CB  LYS A  72      -6.639  -8.145   0.514  1.00  0.80           C  
ATOM   1129  CG  LYS A  72      -7.308  -7.380   1.665  1.00  0.80           C  
ATOM   1130  CD  LYS A  72      -7.611  -5.921   1.293  1.00  0.80           C  
ATOM   1131  CE  LYS A  72      -8.534  -5.804   0.076  1.00  0.80           C  
ATOM   1132  NZ  LYS A  72      -8.872  -4.397  -0.205  1.00  0.80           N  
ATOM   1133  H   LYS A  72      -4.541  -8.191   1.948  1.00  0.80           H  
ATOM   1134  HA  LYS A  72      -6.734  -9.971   1.617  1.00  0.80           H  
ATOM   1135  HB2 LYS A  72      -5.884  -7.519   0.041  1.00  0.80           H  
ATOM   1136  HB3 LYS A  72      -7.397  -8.395  -0.229  1.00  0.80           H  
ATOM   1137  HG2 LYS A  72      -8.230  -7.892   1.948  1.00  0.80           H  
ATOM   1138  HG3 LYS A  72      -6.651  -7.370   2.534  1.00  0.80           H  
ATOM   1139  HD2 LYS A  72      -8.085  -5.441   2.152  1.00  0.80           H  
ATOM   1140  HD3 LYS A  72      -6.671  -5.405   1.090  1.00  0.80           H  
ATOM   1141  HE2 LYS A  72      -8.044  -6.219  -0.806  1.00  0.80           H  
ATOM   1142  HE3 LYS A  72      -9.457  -6.358   0.261  1.00  0.80           H  
ATOM   1143  HZ1 LYS A  72      -8.027  -3.876  -0.392  1.00  0.80           H  
ATOM   1144  HZ2 LYS A  72      -9.478  -4.350  -1.012  1.00  0.80           H  
ATOM   1145  HZ3 LYS A  72      -9.344  -3.995   0.591  1.00  0.80           H  
ATOM   1146  N   ILE A  73      -4.526 -10.081  -0.872  1.00  0.85           N  
ATOM   1147  CA  ILE A  73      -4.020 -10.946  -1.941  1.00  0.85           C  
ATOM   1148  C   ILE A  73      -3.815 -12.363  -1.399  1.00  0.85           C  
ATOM   1149  O   ILE A  73      -4.230 -13.339  -2.017  1.00  0.85           O  
ATOM   1150  CB  ILE A  73      -2.714 -10.383  -2.551  1.00  0.85           C  
ATOM   1151  CG1 ILE A  73      -2.987  -9.060  -3.286  1.00  0.85           C  
ATOM   1152  CG2 ILE A  73      -2.078 -11.390  -3.525  1.00  0.85           C  
ATOM   1153  CD1 ILE A  73      -1.724  -8.386  -3.845  1.00  0.85           C  
ATOM   1154  H   ILE A  73      -4.008  -9.242  -0.632  1.00  0.85           H  
ATOM   1155  HA  ILE A  73      -4.774 -10.998  -2.728  1.00  0.85           H  
ATOM   1156  HB  ILE A  73      -1.998 -10.198  -1.751  1.00  0.85           H  
ATOM   1157 HG12 ILE A  73      -3.688  -9.237  -4.102  1.00  0.85           H  
ATOM   1158 HG13 ILE A  73      -3.453  -8.369  -2.588  1.00  0.85           H  
ATOM   1159 HG21 ILE A  73      -2.766 -11.603  -4.343  1.00  0.85           H  
ATOM   1160 HG22 ILE A  73      -1.150 -10.991  -3.928  1.00  0.85           H  
ATOM   1161 HG23 ILE A  73      -1.824 -12.321  -3.019  1.00  0.85           H  
ATOM   1162 HD11 ILE A  73      -0.951  -8.323  -3.079  1.00  0.85           H  
ATOM   1163 HD12 ILE A  73      -1.336  -8.933  -4.705  1.00  0.85           H  
ATOM   1164 HD13 ILE A  73      -1.972  -7.378  -4.179  1.00  0.85           H  
ATOM   1165  N   SER A  74      -3.158 -12.466  -0.243  1.00  1.11           N  
ATOM   1166  CA  SER A  74      -2.846 -13.746   0.377  1.00  1.11           C  
ATOM   1167  C   SER A  74      -4.125 -14.489   0.766  1.00  1.11           C  
ATOM   1168  O   SER A  74      -4.216 -15.703   0.596  1.00  1.11           O  
ATOM   1169  CB  SER A  74      -1.962 -13.535   1.611  1.00  1.11           C  
ATOM   1170  OG  SER A  74      -0.806 -12.791   1.276  1.00  1.11           O  
ATOM   1171  H   SER A  74      -2.845 -11.605   0.193  1.00  1.11           H  
ATOM   1172  HA  SER A  74      -2.292 -14.355  -0.339  1.00  1.11           H  
ATOM   1173  HB2 SER A  74      -2.522 -13.015   2.390  1.00  1.11           H  
ATOM   1174  HB3 SER A  74      -1.663 -14.511   1.997  1.00  1.11           H  
ATOM   1175  HG  SER A  74      -1.069 -11.897   1.022  1.00  1.11           H  
ATOM   1176  N   GLN A  75      -5.097 -13.764   1.324  1.00  1.87           N  
ATOM   1177  CA  GLN A  75      -6.371 -14.299   1.768  1.00  1.87           C  
ATOM   1178  C   GLN A  75      -7.422 -13.194   1.642  1.00  1.87           C  
ATOM   1179  O   GLN A  75      -7.589 -12.350   2.576  1.00  1.87           O  
ATOM   1180  CB  GLN A  75      -6.210 -14.840   3.202  1.00  1.87           C  
ATOM   1181  CG  GLN A  75      -7.323 -15.811   3.613  1.00  1.87           C  
ATOM   1182  CD  GLN A  75      -8.684 -15.134   3.729  1.00  1.87           C  
ATOM   1183  OE1 GLN A  75      -9.477 -15.166   2.795  1.00  1.87           O  
ATOM   1184  NE2 GLN A  75      -8.962 -14.502   4.866  1.00  1.87           N  
ATOM   1185  OXT GLN A  75      -8.136 -13.121   0.594  1.00  1.87           O  
ATOM   1186  H   GLN A  75      -4.941 -12.769   1.457  1.00  1.87           H  
ATOM   1187  HA  GLN A  75      -6.665 -15.115   1.105  1.00  1.87           H  
ATOM   1188  HB2 GLN A  75      -5.276 -15.403   3.254  1.00  1.87           H  
ATOM   1189  HB3 GLN A  75      -6.144 -14.017   3.916  1.00  1.87           H  
ATOM   1190  HG2 GLN A  75      -7.384 -16.611   2.873  1.00  1.87           H  
ATOM   1191  HG3 GLN A  75      -7.063 -16.257   4.572  1.00  1.87           H  
ATOM   1192 HE21 GLN A  75      -8.284 -14.463   5.609  1.00  1.87           H  
ATOM   1193 HE22 GLN A  75      -9.847 -14.026   4.943  1.00  1.87           H  
TER    1194      GLN A  75                                                      
ENDMDL                                                                          
MODEL        4                                                                  
ATOM      1  N   LYS A   1       4.439 -12.110   1.509  1.00  2.74           N  
ATOM      2  CA  LYS A   1       5.658 -12.386   2.246  1.00  2.74           C  
ATOM      3  C   LYS A   1       5.431 -11.979   3.708  1.00  2.74           C  
ATOM      4  O   LYS A   1       4.336 -11.529   4.049  1.00  2.74           O  
ATOM      5  CB  LYS A   1       6.832 -11.641   1.599  1.00  2.74           C  
ATOM      6  CG  LYS A   1       6.956 -11.932   0.097  1.00  2.74           C  
ATOM      7  CD  LYS A   1       8.249 -11.307  -0.444  1.00  2.74           C  
ATOM      8  CE  LYS A   1       8.442 -11.545  -1.947  1.00  2.74           C  
ATOM      9  NZ  LYS A   1       7.465 -10.799  -2.761  1.00  2.74           N  
ATOM     10  H   LYS A   1       4.221 -11.105   1.569  1.00  2.74           H  
ATOM     11  HA  LYS A   1       5.849 -13.460   2.207  1.00  2.74           H  
ATOM     12  HB2 LYS A   1       6.712 -10.568   1.749  1.00  2.74           H  
ATOM     13  HB3 LYS A   1       7.750 -11.962   2.085  1.00  2.74           H  
ATOM     14  HG2 LYS A   1       6.977 -13.012  -0.060  1.00  2.74           H  
ATOM     15  HG3 LYS A   1       6.092 -11.516  -0.421  1.00  2.74           H  
ATOM     16  HD2 LYS A   1       8.235 -10.236  -0.246  1.00  2.74           H  
ATOM     17  HD3 LYS A   1       9.100 -11.745   0.083  1.00  2.74           H  
ATOM     18  HE2 LYS A   1       9.439 -11.208  -2.233  1.00  2.74           H  
ATOM     19  HE3 LYS A   1       8.361 -12.610  -2.167  1.00  2.74           H  
ATOM     20  HZ1 LYS A   1       6.526 -11.080  -2.522  1.00  2.74           H  
ATOM     21  HZ2 LYS A   1       7.575  -9.807  -2.601  1.00  2.74           H  
ATOM     22  HZ3 LYS A   1       7.629 -10.984  -3.741  1.00  2.74           H  
ATOM     23  N   SER A   2       6.432 -12.136   4.582  1.00  1.01           N  
ATOM     24  CA  SER A   2       6.273 -11.741   5.980  1.00  1.01           C  
ATOM     25  C   SER A   2       6.048 -10.226   6.082  1.00  1.01           C  
ATOM     26  O   SER A   2       6.552  -9.492   5.232  1.00  1.01           O  
ATOM     27  CB  SER A   2       7.514 -12.136   6.791  1.00  1.01           C  
ATOM     28  OG  SER A   2       8.643 -11.415   6.338  1.00  1.01           O  
ATOM     29  H   SER A   2       7.331 -12.485   4.269  1.00  1.01           H  
ATOM     30  HA  SER A   2       5.416 -12.285   6.375  1.00  1.01           H  
ATOM     31  HB2 SER A   2       7.354 -11.904   7.845  1.00  1.01           H  
ATOM     32  HB3 SER A   2       7.695 -13.208   6.701  1.00  1.01           H  
ATOM     33  HG  SER A   2       8.959 -11.849   5.535  1.00  1.01           H  
ATOM     34  N   PRO A   3       5.369  -9.731   7.131  1.00  0.62           N  
ATOM     35  CA  PRO A   3       5.296  -8.308   7.434  1.00  0.62           C  
ATOM     36  C   PRO A   3       6.655  -7.614   7.297  1.00  0.62           C  
ATOM     37  O   PRO A   3       6.750  -6.548   6.698  1.00  0.62           O  
ATOM     38  CB  PRO A   3       4.759  -8.229   8.865  1.00  0.62           C  
ATOM     39  CG  PRO A   3       3.862  -9.463   8.946  1.00  0.62           C  
ATOM     40  CD  PRO A   3       4.634 -10.498   8.126  1.00  0.62           C  
ATOM     41  HA  PRO A   3       4.577  -7.846   6.754  1.00  0.62           H  
ATOM     42  HB2 PRO A   3       5.572  -8.333   9.585  1.00  0.62           H  
ATOM     43  HB3 PRO A   3       4.213  -7.304   9.053  1.00  0.62           H  
ATOM     44  HG2 PRO A   3       3.692  -9.787   9.974  1.00  0.62           H  
ATOM     45  HG3 PRO A   3       2.911  -9.245   8.458  1.00  0.62           H  
ATOM     46  HD2 PRO A   3       5.329 -11.030   8.774  1.00  0.62           H  
ATOM     47  HD3 PRO A   3       3.931 -11.195   7.670  1.00  0.62           H  
ATOM     48  N   GLU A   4       7.710  -8.239   7.833  1.00  0.56           N  
ATOM     49  CA  GLU A   4       9.075  -7.743   7.749  1.00  0.56           C  
ATOM     50  C   GLU A   4       9.508  -7.568   6.289  1.00  0.56           C  
ATOM     51  O   GLU A   4       9.947  -6.487   5.897  1.00  0.56           O  
ATOM     52  CB  GLU A   4      10.015  -8.706   8.488  1.00  0.56           C  
ATOM     53  CG  GLU A   4       9.683  -8.795   9.983  1.00  0.56           C  
ATOM     54  CD  GLU A   4      10.610  -9.776  10.689  1.00  0.56           C  
ATOM     55  OE1 GLU A   4      10.244 -10.971  10.726  1.00  0.56           O  
ATOM     56  OE2 GLU A   4      11.668  -9.317  11.168  1.00  0.56           O  
ATOM     57  H   GLU A   4       7.559  -9.122   8.293  1.00  0.56           H  
ATOM     58  HA  GLU A   4       9.123  -6.768   8.236  1.00  0.56           H  
ATOM     59  HB2 GLU A   4       9.952  -9.701   8.044  1.00  0.56           H  
ATOM     60  HB3 GLU A   4      11.041  -8.346   8.380  1.00  0.56           H  
ATOM     61  HG2 GLU A   4       9.796  -7.810  10.439  1.00  0.56           H  
ATOM     62  HG3 GLU A   4       8.656  -9.129  10.131  1.00  0.56           H  
ATOM     63  N   GLU A   5       9.390  -8.630   5.484  1.00  0.47           N  
ATOM     64  CA  GLU A   5       9.725  -8.566   4.066  1.00  0.47           C  
ATOM     65  C   GLU A   5       8.916  -7.471   3.373  1.00  0.47           C  
ATOM     66  O   GLU A   5       9.481  -6.640   2.666  1.00  0.47           O  
ATOM     67  CB  GLU A   5       9.478  -9.924   3.402  1.00  0.47           C  
ATOM     68  CG  GLU A   5      10.554 -10.946   3.787  1.00  0.47           C  
ATOM     69  CD  GLU A   5      10.121 -12.356   3.402  1.00  0.47           C  
ATOM     70  OE1 GLU A   5       9.179 -12.846   4.066  1.00  0.47           O  
ATOM     71  OE2 GLU A   5      10.707 -12.900   2.443  1.00  0.47           O  
ATOM     72  H   GLU A   5       8.989  -9.488   5.853  1.00  0.47           H  
ATOM     73  HA  GLU A   5      10.780  -8.315   3.957  1.00  0.47           H  
ATOM     74  HB2 GLU A   5       8.489 -10.279   3.688  1.00  0.47           H  
ATOM     75  HB3 GLU A   5       9.498  -9.803   2.317  1.00  0.47           H  
ATOM     76  HG2 GLU A   5      11.484 -10.699   3.275  1.00  0.47           H  
ATOM     77  HG3 GLU A   5      10.744 -10.918   4.860  1.00  0.47           H  
ATOM     78  N   LEU A   6       7.596  -7.469   3.561  1.00  0.35           N  
ATOM     79  CA  LEU A   6       6.713  -6.505   2.924  1.00  0.35           C  
ATOM     80  C   LEU A   6       7.092  -5.078   3.314  1.00  0.35           C  
ATOM     81  O   LEU A   6       7.118  -4.195   2.460  1.00  0.35           O  
ATOM     82  CB  LEU A   6       5.250  -6.815   3.264  1.00  0.35           C  
ATOM     83  CG  LEU A   6       4.780  -8.182   2.736  1.00  0.35           C  
ATOM     84  CD1 LEU A   6       3.320  -8.392   3.149  1.00  0.35           C  
ATOM     85  CD2 LEU A   6       4.934  -8.311   1.216  1.00  0.35           C  
ATOM     86  H   LEU A   6       7.197  -8.156   4.192  1.00  0.35           H  
ATOM     87  HA  LEU A   6       6.849  -6.567   1.845  1.00  0.35           H  
ATOM     88  HB2 LEU A   6       5.128  -6.790   4.347  1.00  0.35           H  
ATOM     89  HB3 LEU A   6       4.615  -6.039   2.833  1.00  0.35           H  
ATOM     90  HG  LEU A   6       5.366  -8.976   3.187  1.00  0.35           H  
ATOM     91 HD11 LEU A   6       3.232  -8.331   4.234  1.00  0.35           H  
ATOM     92 HD12 LEU A   6       2.689  -7.628   2.696  1.00  0.35           H  
ATOM     93 HD13 LEU A   6       2.983  -9.378   2.830  1.00  0.35           H  
ATOM     94 HD21 LEU A   6       4.454  -7.471   0.714  1.00  0.35           H  
ATOM     95 HD22 LEU A   6       5.988  -8.343   0.943  1.00  0.35           H  
ATOM     96 HD23 LEU A   6       4.481  -9.243   0.879  1.00  0.35           H  
ATOM     97  N   LYS A   7       7.399  -4.847   4.590  1.00  0.34           N  
ATOM     98  CA  LYS A   7       7.893  -3.568   5.068  1.00  0.34           C  
ATOM     99  C   LYS A   7       9.180  -3.201   4.329  1.00  0.34           C  
ATOM    100  O   LYS A   7       9.240  -2.159   3.685  1.00  0.34           O  
ATOM    101  CB  LYS A   7       8.083  -3.640   6.585  1.00  0.34           C  
ATOM    102  CG  LYS A   7       8.547  -2.295   7.151  1.00  0.34           C  
ATOM    103  CD  LYS A   7       8.988  -2.442   8.611  1.00  0.34           C  
ATOM    104  CE  LYS A   7       7.836  -2.783   9.567  1.00  0.34           C  
ATOM    105  NZ  LYS A   7       6.744  -1.796   9.493  1.00  0.34           N  
ATOM    106  H   LYS A   7       7.331  -5.608   5.258  1.00  0.34           H  
ATOM    107  HA  LYS A   7       7.152  -2.800   4.853  1.00  0.34           H  
ATOM    108  HB2 LYS A   7       7.133  -3.915   7.041  1.00  0.34           H  
ATOM    109  HB3 LYS A   7       8.820  -4.405   6.826  1.00  0.34           H  
ATOM    110  HG2 LYS A   7       9.412  -1.943   6.593  1.00  0.34           H  
ATOM    111  HG3 LYS A   7       7.759  -1.549   7.043  1.00  0.34           H  
ATOM    112  HD2 LYS A   7       9.748  -3.223   8.681  1.00  0.34           H  
ATOM    113  HD3 LYS A   7       9.457  -1.506   8.904  1.00  0.34           H  
ATOM    114  HE2 LYS A   7       7.440  -3.772   9.337  1.00  0.34           H  
ATOM    115  HE3 LYS A   7       8.223  -2.800  10.587  1.00  0.34           H  
ATOM    116  HZ1 LYS A   7       7.106  -0.872   9.684  1.00  0.34           H  
ATOM    117  HZ2 LYS A   7       6.336  -1.811   8.569  1.00  0.34           H  
ATOM    118  HZ3 LYS A   7       6.034  -2.025  10.172  1.00  0.34           H  
ATOM    119  N   GLY A   8      10.207  -4.047   4.423  1.00  0.35           N  
ATOM    120  CA  GLY A   8      11.472  -3.850   3.723  1.00  0.35           C  
ATOM    121  C   GLY A   8      11.268  -3.482   2.250  1.00  0.35           C  
ATOM    122  O   GLY A   8      11.795  -2.479   1.772  1.00  0.35           O  
ATOM    123  H   GLY A   8      10.102  -4.856   5.028  1.00  0.35           H  
ATOM    124  HA2 GLY A   8      12.032  -3.056   4.220  1.00  0.35           H  
ATOM    125  HA3 GLY A   8      12.050  -4.773   3.778  1.00  0.35           H  
ATOM    126  N   ILE A   9      10.487  -4.286   1.527  1.00  0.36           N  
ATOM    127  CA  ILE A   9      10.162  -4.065   0.124  1.00  0.36           C  
ATOM    128  C   ILE A   9       9.490  -2.701  -0.053  1.00  0.36           C  
ATOM    129  O   ILE A   9       9.931  -1.885  -0.861  1.00  0.36           O  
ATOM    130  CB  ILE A   9       9.287  -5.227  -0.382  1.00  0.36           C  
ATOM    131  CG1 ILE A   9      10.149  -6.494  -0.521  1.00  0.36           C  
ATOM    132  CG2 ILE A   9       8.634  -4.881  -1.727  1.00  0.36           C  
ATOM    133  CD1 ILE A   9       9.308  -7.771  -0.537  1.00  0.36           C  
ATOM    134  H   ILE A   9      10.081  -5.093   1.989  1.00  0.36           H  
ATOM    135  HA  ILE A   9      11.090  -4.056  -0.451  1.00  0.36           H  
ATOM    136  HB  ILE A   9       8.491  -5.413   0.341  1.00  0.36           H  
ATOM    137 HG12 ILE A   9      10.741  -6.435  -1.435  1.00  0.36           H  
ATOM    138 HG13 ILE A   9      10.836  -6.574   0.321  1.00  0.36           H  
ATOM    139 HG21 ILE A   9       9.387  -4.484  -2.406  1.00  0.36           H  
ATOM    140 HG22 ILE A   9       8.179  -5.761  -2.174  1.00  0.36           H  
ATOM    141 HG23 ILE A   9       7.855  -4.136  -1.585  1.00  0.36           H  
ATOM    142 HD11 ILE A   9       8.605  -7.773  -1.368  1.00  0.36           H  
ATOM    143 HD12 ILE A   9       9.975  -8.628  -0.639  1.00  0.36           H  
ATOM    144 HD13 ILE A   9       8.751  -7.862   0.395  1.00  0.36           H  
ATOM    145  N   PHE A  10       8.420  -2.451   0.702  1.00  0.36           N  
ATOM    146  CA  PHE A  10       7.710  -1.183   0.676  1.00  0.36           C  
ATOM    147  C   PHE A  10       8.702  -0.027   0.801  1.00  0.36           C  
ATOM    148  O   PHE A  10       8.724   0.864  -0.043  1.00  0.36           O  
ATOM    149  CB  PHE A  10       6.652  -1.165   1.784  1.00  0.36           C  
ATOM    150  CG  PHE A  10       5.899   0.141   1.897  1.00  0.36           C  
ATOM    151  CD1 PHE A  10       6.447   1.209   2.630  1.00  0.36           C  
ATOM    152  CD2 PHE A  10       4.678   0.309   1.223  1.00  0.36           C  
ATOM    153  CE1 PHE A  10       5.810   2.458   2.630  1.00  0.36           C  
ATOM    154  CE2 PHE A  10       4.002   1.538   1.286  1.00  0.36           C  
ATOM    155  CZ  PHE A  10       4.580   2.617   1.972  1.00  0.36           C  
ATOM    156  H   PHE A  10       8.118  -3.156   1.365  1.00  0.36           H  
ATOM    157  HA  PHE A  10       7.198  -1.090  -0.282  1.00  0.36           H  
ATOM    158  HB2 PHE A  10       5.945  -1.970   1.588  1.00  0.36           H  
ATOM    159  HB3 PHE A  10       7.118  -1.374   2.744  1.00  0.36           H  
ATOM    160  HD1 PHE A  10       7.388   1.096   3.149  1.00  0.36           H  
ATOM    161  HD2 PHE A  10       4.280  -0.485   0.610  1.00  0.36           H  
ATOM    162  HE1 PHE A  10       6.283   3.296   3.118  1.00  0.36           H  
ATOM    163  HE2 PHE A  10       3.054   1.668   0.784  1.00  0.36           H  
ATOM    164  HZ  PHE A  10       4.069   3.561   1.994  1.00  0.36           H  
ATOM    165  N   GLU A  11       9.546  -0.067   1.834  1.00  0.44           N  
ATOM    166  CA  GLU A  11      10.576   0.927   2.081  1.00  0.44           C  
ATOM    167  C   GLU A  11      11.522   1.049   0.884  1.00  0.44           C  
ATOM    168  O   GLU A  11      11.824   2.162   0.465  1.00  0.44           O  
ATOM    169  CB  GLU A  11      11.329   0.587   3.373  1.00  0.44           C  
ATOM    170  CG  GLU A  11      10.424   0.786   4.600  1.00  0.44           C  
ATOM    171  CD  GLU A  11      11.064   0.310   5.903  1.00  0.44           C  
ATOM    172  OE1 GLU A  11      12.148  -0.308   5.831  1.00  0.44           O  
ATOM    173  OE2 GLU A  11      10.439   0.561   6.956  1.00  0.44           O  
ATOM    174  H   GLU A  11       9.493  -0.863   2.460  1.00  0.44           H  
ATOM    175  HA  GLU A  11      10.094   1.896   2.221  1.00  0.44           H  
ATOM    176  HB2 GLU A  11      11.680  -0.444   3.325  1.00  0.44           H  
ATOM    177  HB3 GLU A  11      12.195   1.244   3.469  1.00  0.44           H  
ATOM    178  HG2 GLU A  11      10.188   1.846   4.698  1.00  0.44           H  
ATOM    179  HG3 GLU A  11       9.491   0.239   4.475  1.00  0.44           H  
ATOM    180  N   LYS A  12      11.989  -0.073   0.326  1.00  0.46           N  
ATOM    181  CA  LYS A  12      12.884  -0.079  -0.825  1.00  0.46           C  
ATOM    182  C   LYS A  12      12.327   0.790  -1.956  1.00  0.46           C  
ATOM    183  O   LYS A  12      13.053   1.609  -2.515  1.00  0.46           O  
ATOM    184  CB  LYS A  12      13.178  -1.525  -1.266  1.00  0.46           C  
ATOM    185  CG  LYS A  12      14.080  -1.624  -2.508  1.00  0.46           C  
ATOM    186  CD  LYS A  12      13.277  -1.891  -3.787  1.00  0.46           C  
ATOM    187  CE  LYS A  12      14.160  -1.805  -5.038  1.00  0.46           C  
ATOM    188  NZ  LYS A  12      15.223  -2.825  -5.038  1.00  0.46           N  
ATOM    189  H   LYS A  12      11.706  -0.966   0.718  1.00  0.46           H  
ATOM    190  HA  LYS A  12      13.828   0.366  -0.507  1.00  0.46           H  
ATOM    191  HB2 LYS A  12      13.683  -2.020  -0.436  1.00  0.46           H  
ATOM    192  HB3 LYS A  12      12.257  -2.063  -1.466  1.00  0.46           H  
ATOM    193  HG2 LYS A  12      14.637  -0.699  -2.635  1.00  0.46           H  
ATOM    194  HG3 LYS A  12      14.787  -2.441  -2.351  1.00  0.46           H  
ATOM    195  HD2 LYS A  12      12.822  -2.880  -3.723  1.00  0.46           H  
ATOM    196  HD3 LYS A  12      12.485  -1.149  -3.886  1.00  0.46           H  
ATOM    197  HE2 LYS A  12      13.542  -1.951  -5.924  1.00  0.46           H  
ATOM    198  HE3 LYS A  12      14.613  -0.814  -5.098  1.00  0.46           H  
ATOM    199  HZ1 LYS A  12      14.812  -3.747  -4.983  1.00  0.46           H  
ATOM    200  HZ2 LYS A  12      15.762  -2.751  -5.888  1.00  0.46           H  
ATOM    201  HZ3 LYS A  12      15.833  -2.682  -4.245  1.00  0.46           H  
ATOM    202  N   TYR A  13      11.044   0.627  -2.294  1.00  0.35           N  
ATOM    203  CA  TYR A  13      10.433   1.453  -3.329  1.00  0.35           C  
ATOM    204  C   TYR A  13      10.175   2.874  -2.802  1.00  0.35           C  
ATOM    205  O   TYR A  13      10.629   3.850  -3.396  1.00  0.35           O  
ATOM    206  CB  TYR A  13       9.178   0.766  -3.895  1.00  0.35           C  
ATOM    207  CG  TYR A  13       9.494  -0.458  -4.744  1.00  0.35           C  
ATOM    208  CD1 TYR A  13       9.832  -0.306  -6.104  1.00  0.35           C  
ATOM    209  CD2 TYR A  13       9.610  -1.728  -4.149  1.00  0.35           C  
ATOM    210  CE1 TYR A  13      10.447  -1.361  -6.798  1.00  0.35           C  
ATOM    211  CE2 TYR A  13      10.237  -2.778  -4.838  1.00  0.35           C  
ATOM    212  CZ  TYR A  13      10.696  -2.579  -6.147  1.00  0.35           C  
ATOM    213  OH  TYR A  13      11.423  -3.551  -6.765  1.00  0.35           O  
ATOM    214  H   TYR A  13      10.489  -0.059  -1.789  1.00  0.35           H  
ATOM    215  HA  TYR A  13      11.137   1.547  -4.157  1.00  0.35           H  
ATOM    216  HB2 TYR A  13       8.526   0.482  -3.070  1.00  0.35           H  
ATOM    217  HB3 TYR A  13       8.641   1.483  -4.517  1.00  0.35           H  
ATOM    218  HD1 TYR A  13       9.631   0.616  -6.625  1.00  0.35           H  
ATOM    219  HD2 TYR A  13       9.252  -1.908  -3.152  1.00  0.35           H  
ATOM    220  HE1 TYR A  13      10.765  -1.213  -7.818  1.00  0.35           H  
ATOM    221  HE2 TYR A  13      10.454  -3.698  -4.318  1.00  0.35           H  
ATOM    222  HH  TYR A  13      11.538  -4.337  -6.227  1.00  0.35           H  
ATOM    223  N   ALA A  14       9.473   2.995  -1.673  1.00  0.38           N  
ATOM    224  CA  ALA A  14       9.044   4.258  -1.073  1.00  0.38           C  
ATOM    225  C   ALA A  14      10.201   5.226  -0.812  1.00  0.38           C  
ATOM    226  O   ALA A  14      10.021   6.441  -0.849  1.00  0.38           O  
ATOM    227  CB  ALA A  14       8.290   3.955   0.225  1.00  0.38           C  
ATOM    228  H   ALA A  14       9.189   2.142  -1.206  1.00  0.38           H  
ATOM    229  HA  ALA A  14       8.360   4.760  -1.757  1.00  0.38           H  
ATOM    230  HB1 ALA A  14       7.453   3.286   0.030  1.00  0.38           H  
ATOM    231  HB2 ALA A  14       8.962   3.490   0.945  1.00  0.38           H  
ATOM    232  HB3 ALA A  14       7.904   4.875   0.654  1.00  0.38           H  
ATOM    233  N   ALA A  15      11.393   4.700  -0.525  1.00  0.55           N  
ATOM    234  CA  ALA A  15      12.582   5.509  -0.315  1.00  0.55           C  
ATOM    235  C   ALA A  15      12.984   6.273  -1.580  1.00  0.55           C  
ATOM    236  O   ALA A  15      13.614   7.321  -1.471  1.00  0.55           O  
ATOM    237  CB  ALA A  15      13.732   4.615   0.157  1.00  0.55           C  
ATOM    238  H   ALA A  15      11.478   3.693  -0.444  1.00  0.55           H  
ATOM    239  HA  ALA A  15      12.376   6.236   0.471  1.00  0.55           H  
ATOM    240  HB1 ALA A  15      13.939   3.847  -0.589  1.00  0.55           H  
ATOM    241  HB2 ALA A  15      14.628   5.220   0.304  1.00  0.55           H  
ATOM    242  HB3 ALA A  15      13.469   4.141   1.103  1.00  0.55           H  
ATOM    243  N   LYS A  16      12.674   5.745  -2.770  1.00  1.10           N  
ATOM    244  CA  LYS A  16      13.152   6.328  -4.014  1.00  1.10           C  
ATOM    245  C   LYS A  16      12.445   7.661  -4.287  1.00  1.10           C  
ATOM    246  O   LYS A  16      13.104   8.694  -4.395  1.00  1.10           O  
ATOM    247  CB  LYS A  16      12.982   5.325  -5.164  1.00  1.10           C  
ATOM    248  CG  LYS A  16      13.770   5.773  -6.405  1.00  1.10           C  
ATOM    249  CD  LYS A  16      13.355   5.033  -7.683  1.00  1.10           C  
ATOM    250  CE  LYS A  16      11.882   5.287  -8.033  1.00  1.10           C  
ATOM    251  NZ  LYS A  16      11.613   5.060  -9.462  1.00  1.10           N  
ATOM    252  H   LYS A  16      12.090   4.915  -2.822  1.00  1.10           H  
ATOM    253  HA  LYS A  16      14.221   6.523  -3.903  1.00  1.10           H  
ATOM    254  HB2 LYS A  16      13.354   4.346  -4.855  1.00  1.10           H  
ATOM    255  HB3 LYS A  16      11.923   5.229  -5.388  1.00  1.10           H  
ATOM    256  HG2 LYS A  16      13.635   6.841  -6.571  1.00  1.10           H  
ATOM    257  HG3 LYS A  16      14.831   5.601  -6.220  1.00  1.10           H  
ATOM    258  HD2 LYS A  16      13.986   5.403  -8.494  1.00  1.10           H  
ATOM    259  HD3 LYS A  16      13.528   3.962  -7.568  1.00  1.10           H  
ATOM    260  HE2 LYS A  16      11.243   4.623  -7.451  1.00  1.10           H  
ATOM    261  HE3 LYS A  16      11.612   6.318  -7.804  1.00  1.10           H  
ATOM    262  HZ1 LYS A  16      11.857   4.111  -9.709  1.00  1.10           H  
ATOM    263  HZ2 LYS A  16      10.630   5.212  -9.641  1.00  1.10           H  
ATOM    264  HZ3 LYS A  16      12.156   5.706 -10.017  1.00  1.10           H  
ATOM    265  N   GLU A  17      11.117   7.637  -4.441  1.00  1.30           N  
ATOM    266  CA  GLU A  17      10.294   8.818  -4.681  1.00  1.30           C  
ATOM    267  C   GLU A  17       8.950   8.642  -3.968  1.00  1.30           C  
ATOM    268  O   GLU A  17       8.719   7.636  -3.301  1.00  1.30           O  
ATOM    269  CB  GLU A  17      10.084   9.040  -6.190  1.00  1.30           C  
ATOM    270  CG  GLU A  17      11.382   9.344  -6.948  1.00  1.30           C  
ATOM    271  CD  GLU A  17      11.115   9.574  -8.431  1.00  1.30           C  
ATOM    272  OE1 GLU A  17      10.612  10.672  -8.753  1.00  1.30           O  
ATOM    273  OE2 GLU A  17      11.405   8.642  -9.213  1.00  1.30           O  
ATOM    274  H   GLU A  17      10.620   6.763  -4.310  1.00  1.30           H  
ATOM    275  HA  GLU A  17      10.776   9.699  -4.255  1.00  1.30           H  
ATOM    276  HB2 GLU A  17       9.619   8.159  -6.624  1.00  1.30           H  
ATOM    277  HB3 GLU A  17       9.413   9.884  -6.342  1.00  1.30           H  
ATOM    278  HG2 GLU A  17      11.852  10.235  -6.528  1.00  1.30           H  
ATOM    279  HG3 GLU A  17      12.074   8.512  -6.854  1.00  1.30           H  
ATOM    280  N   GLY A  18       8.055   9.619  -4.124  1.00  1.70           N  
ATOM    281  CA  GLY A  18       6.792   9.654  -3.409  1.00  1.70           C  
ATOM    282  C   GLY A  18       7.072  10.143  -1.995  1.00  1.70           C  
ATOM    283  O   GLY A  18       7.333  11.327  -1.799  1.00  1.70           O  
ATOM    284  H   GLY A  18       8.309  10.437  -4.653  1.00  1.70           H  
ATOM    285  HA2 GLY A  18       6.124  10.359  -3.904  1.00  1.70           H  
ATOM    286  HA3 GLY A  18       6.320   8.670  -3.397  1.00  1.70           H  
ATOM    287  N   ASP A  19       7.053   9.236  -1.018  1.00  1.15           N  
ATOM    288  CA  ASP A  19       7.317   9.540   0.375  1.00  1.15           C  
ATOM    289  C   ASP A  19       7.785   8.254   1.063  1.00  1.15           C  
ATOM    290  O   ASP A  19       7.183   7.209   0.828  1.00  1.15           O  
ATOM    291  CB  ASP A  19       6.010  10.045   0.990  1.00  1.15           C  
ATOM    292  CG  ASP A  19       6.119  10.282   2.488  1.00  1.15           C  
ATOM    293  OD1 ASP A  19       5.992   9.280   3.226  1.00  1.15           O  
ATOM    294  OD2 ASP A  19       6.352  11.448   2.870  1.00  1.15           O  
ATOM    295  H   ASP A  19       6.792   8.280  -1.226  1.00  1.15           H  
ATOM    296  HA  ASP A  19       8.081  10.315   0.436  1.00  1.15           H  
ATOM    297  HB2 ASP A  19       5.711  10.958   0.479  1.00  1.15           H  
ATOM    298  HB3 ASP A  19       5.240   9.300   0.812  1.00  1.15           H  
ATOM    299  N   PRO A  20       8.791   8.291   1.950  1.00  1.00           N  
ATOM    300  CA  PRO A  20       9.351   7.091   2.562  1.00  1.00           C  
ATOM    301  C   PRO A  20       8.359   6.288   3.416  1.00  1.00           C  
ATOM    302  O   PRO A  20       8.699   5.197   3.873  1.00  1.00           O  
ATOM    303  CB  PRO A  20      10.557   7.569   3.379  1.00  1.00           C  
ATOM    304  CG  PRO A  20      10.242   9.036   3.664  1.00  1.00           C  
ATOM    305  CD  PRO A  20       9.513   9.472   2.395  1.00  1.00           C  
ATOM    306  HA  PRO A  20       9.713   6.424   1.780  1.00  1.00           H  
ATOM    307  HB2 PRO A  20      10.708   6.993   4.294  1.00  1.00           H  
ATOM    308  HB3 PRO A  20      11.452   7.513   2.757  1.00  1.00           H  
ATOM    309  HG2 PRO A  20       9.563   9.102   4.515  1.00  1.00           H  
ATOM    310  HG3 PRO A  20      11.140   9.627   3.851  1.00  1.00           H  
ATOM    311  HD2 PRO A  20       8.862  10.317   2.620  1.00  1.00           H  
ATOM    312  HD3 PRO A  20      10.239   9.754   1.631  1.00  1.00           H  
ATOM    313  N   ASN A  21       7.148   6.792   3.679  1.00  0.76           N  
ATOM    314  CA  ASN A  21       6.102   6.053   4.381  1.00  0.76           C  
ATOM    315  C   ASN A  21       4.849   5.896   3.513  1.00  0.76           C  
ATOM    316  O   ASN A  21       3.900   5.247   3.956  1.00  0.76           O  
ATOM    317  CB  ASN A  21       5.772   6.746   5.713  1.00  0.76           C  
ATOM    318  CG  ASN A  21       6.846   6.618   6.798  1.00  0.76           C  
ATOM    319  OD1 ASN A  21       6.668   7.141   7.891  1.00  0.76           O  
ATOM    320  ND2 ASN A  21       7.961   5.930   6.550  1.00  0.76           N  
ATOM    321  H   ASN A  21       6.896   7.715   3.340  1.00  0.76           H  
ATOM    322  HA  ASN A  21       6.413   5.036   4.613  1.00  0.76           H  
ATOM    323  HB2 ASN A  21       5.574   7.803   5.533  1.00  0.76           H  
ATOM    324  HB3 ASN A  21       4.865   6.301   6.124  1.00  0.76           H  
ATOM    325 HD21 ASN A  21       8.144   5.514   5.640  1.00  0.76           H  
ATOM    326 HD22 ASN A  21       8.645   5.857   7.286  1.00  0.76           H  
ATOM    327  N   GLN A  22       4.832   6.445   2.289  1.00  0.50           N  
ATOM    328  CA  GLN A  22       3.693   6.380   1.381  1.00  0.50           C  
ATOM    329  C   GLN A  22       4.165   6.272  -0.072  1.00  0.50           C  
ATOM    330  O   GLN A  22       4.806   7.178  -0.598  1.00  0.50           O  
ATOM    331  CB  GLN A  22       2.771   7.591   1.560  1.00  0.50           C  
ATOM    332  CG  GLN A  22       2.132   7.696   2.950  1.00  0.50           C  
ATOM    333  CD  GLN A  22       0.760   8.360   2.904  1.00  0.50           C  
ATOM    334  OE1 GLN A  22      -0.169   7.892   3.556  1.00  0.50           O  
ATOM    335  NE2 GLN A  22       0.603   9.417   2.116  1.00  0.50           N  
ATOM    336  H   GLN A  22       5.678   6.859   1.909  1.00  0.50           H  
ATOM    337  HA  GLN A  22       3.097   5.501   1.604  1.00  0.50           H  
ATOM    338  HB2 GLN A  22       3.318   8.509   1.360  1.00  0.50           H  
ATOM    339  HB3 GLN A  22       1.977   7.486   0.823  1.00  0.50           H  
ATOM    340  HG2 GLN A  22       1.977   6.702   3.361  1.00  0.50           H  
ATOM    341  HG3 GLN A  22       2.790   8.251   3.620  1.00  0.50           H  
ATOM    342 HE21 GLN A  22       1.359   9.767   1.533  1.00  0.50           H  
ATOM    343 HE22 GLN A  22      -0.321   9.834   2.028  1.00  0.50           H  
ATOM    344  N   LEU A  23       3.785   5.189  -0.753  1.00  0.37           N  
ATOM    345  CA  LEU A  23       4.124   4.985  -2.151  1.00  0.37           C  
ATOM    346  C   LEU A  23       3.145   5.796  -2.977  1.00  0.37           C  
ATOM    347  O   LEU A  23       1.950   5.513  -2.941  1.00  0.37           O  
ATOM    348  CB  LEU A  23       3.922   3.516  -2.530  1.00  0.37           C  
ATOM    349  CG  LEU A  23       4.946   2.588  -1.886  1.00  0.37           C  
ATOM    350  CD1 LEU A  23       4.417   1.161  -1.968  1.00  0.37           C  
ATOM    351  CD2 LEU A  23       6.278   2.630  -2.631  1.00  0.37           C  
ATOM    352  H   LEU A  23       3.167   4.517  -0.310  1.00  0.37           H  
ATOM    353  HA  LEU A  23       5.150   5.296  -2.353  1.00  0.37           H  
ATOM    354  HB2 LEU A  23       2.920   3.215  -2.222  1.00  0.37           H  
ATOM    355  HB3 LEU A  23       3.984   3.409  -3.613  1.00  0.37           H  
ATOM    356  HG  LEU A  23       5.094   2.864  -0.844  1.00  0.37           H  
ATOM    357 HD11 LEU A  23       3.448   1.088  -1.479  1.00  0.37           H  
ATOM    358 HD12 LEU A  23       4.311   0.876  -3.013  1.00  0.37           H  
ATOM    359 HD13 LEU A  23       5.130   0.507  -1.472  1.00  0.37           H  
ATOM    360 HD21 LEU A  23       6.660   3.646  -2.655  1.00  0.37           H  
ATOM    361 HD22 LEU A  23       6.988   1.988  -2.114  1.00  0.37           H  
ATOM    362 HD23 LEU A  23       6.146   2.270  -3.651  1.00  0.37           H  
ATOM    363  N   SER A  24       3.634   6.781  -3.727  1.00  0.46           N  
ATOM    364  CA  SER A  24       2.803   7.475  -4.693  1.00  0.46           C  
ATOM    365  C   SER A  24       2.440   6.499  -5.816  1.00  0.46           C  
ATOM    366  O   SER A  24       3.140   5.504  -6.004  1.00  0.46           O  
ATOM    367  CB  SER A  24       3.526   8.731  -5.184  1.00  0.46           C  
ATOM    368  OG  SER A  24       4.771   8.393  -5.760  1.00  0.46           O  
ATOM    369  H   SER A  24       4.632   6.923  -3.766  1.00  0.46           H  
ATOM    370  HA  SER A  24       1.894   7.794  -4.197  1.00  0.46           H  
ATOM    371  HB2 SER A  24       2.901   9.260  -5.906  1.00  0.46           H  
ATOM    372  HB3 SER A  24       3.700   9.394  -4.336  1.00  0.46           H  
ATOM    373  HG  SER A  24       4.669   8.409  -6.721  1.00  0.46           H  
ATOM    374  N   LYS A  25       1.355   6.754  -6.553  1.00  0.57           N  
ATOM    375  CA  LYS A  25       0.861   5.831  -7.575  1.00  0.57           C  
ATOM    376  C   LYS A  25       1.957   5.239  -8.474  1.00  0.57           C  
ATOM    377  O   LYS A  25       1.966   4.035  -8.729  1.00  0.57           O  
ATOM    378  CB  LYS A  25      -0.311   6.434  -8.368  1.00  0.57           C  
ATOM    379  CG  LYS A  25      -0.034   7.677  -9.230  1.00  0.57           C  
ATOM    380  CD  LYS A  25       0.165   8.956  -8.404  1.00  0.57           C  
ATOM    381  CE  LYS A  25      -0.099  10.217  -9.237  1.00  0.57           C  
ATOM    382  NZ  LYS A  25       0.755  10.288 -10.435  1.00  0.57           N  
ATOM    383  H   LYS A  25       0.748   7.518  -6.264  1.00  0.57           H  
ATOM    384  HA  LYS A  25       0.451   4.982  -7.030  1.00  0.57           H  
ATOM    385  HB2 LYS A  25      -0.683   5.650  -9.030  1.00  0.57           H  
ATOM    386  HB3 LYS A  25      -1.111   6.676  -7.672  1.00  0.57           H  
ATOM    387  HG2 LYS A  25       0.815   7.505  -9.891  1.00  0.57           H  
ATOM    388  HG3 LYS A  25      -0.919   7.815  -9.853  1.00  0.57           H  
ATOM    389  HD2 LYS A  25      -0.545   8.964  -7.576  1.00  0.57           H  
ATOM    390  HD3 LYS A  25       1.175   8.993  -7.997  1.00  0.57           H  
ATOM    391  HE2 LYS A  25      -1.145  10.237  -9.547  1.00  0.57           H  
ATOM    392  HE3 LYS A  25       0.092  11.097  -8.619  1.00  0.57           H  
ATOM    393  HZ1 LYS A  25       0.587   9.484 -11.022  1.00  0.57           H  
ATOM    394  HZ2 LYS A  25       0.541  11.129 -10.953  1.00  0.57           H  
ATOM    395  HZ3 LYS A  25       1.729  10.309 -10.162  1.00  0.57           H  
ATOM    396  N   GLU A  26       2.908   6.066  -8.917  1.00  0.57           N  
ATOM    397  CA  GLU A  26       4.038   5.626  -9.725  1.00  0.57           C  
ATOM    398  C   GLU A  26       4.848   4.556  -8.987  1.00  0.57           C  
ATOM    399  O   GLU A  26       5.209   3.529  -9.556  1.00  0.57           O  
ATOM    400  CB  GLU A  26       4.965   6.800 -10.088  1.00  0.57           C  
ATOM    401  CG  GLU A  26       4.245   8.062 -10.592  1.00  0.57           C  
ATOM    402  CD  GLU A  26       3.847   9.029  -9.476  1.00  0.57           C  
ATOM    403  OE1 GLU A  26       3.806   8.585  -8.306  1.00  0.57           O  
ATOM    404  OE2 GLU A  26       3.565  10.198  -9.816  1.00  0.57           O  
ATOM    405  H   GLU A  26       2.882   7.025  -8.597  1.00  0.57           H  
ATOM    406  HA  GLU A  26       3.647   5.196 -10.648  1.00  0.57           H  
ATOM    407  HB2 GLU A  26       5.606   7.060  -9.244  1.00  0.57           H  
ATOM    408  HB3 GLU A  26       5.620   6.444 -10.887  1.00  0.57           H  
ATOM    409  HG2 GLU A  26       4.930   8.600 -11.247  1.00  0.57           H  
ATOM    410  HG3 GLU A  26       3.365   7.784 -11.173  1.00  0.57           H  
ATOM    411  N   GLU A  27       5.148   4.818  -7.715  1.00  0.42           N  
ATOM    412  CA  GLU A  27       5.975   3.962  -6.884  1.00  0.42           C  
ATOM    413  C   GLU A  27       5.223   2.679  -6.556  1.00  0.42           C  
ATOM    414  O   GLU A  27       5.809   1.602  -6.566  1.00  0.42           O  
ATOM    415  CB  GLU A  27       6.363   4.708  -5.604  1.00  0.42           C  
ATOM    416  CG  GLU A  27       7.103   6.018  -5.894  1.00  0.42           C  
ATOM    417  CD  GLU A  27       8.488   5.761  -6.471  1.00  0.42           C  
ATOM    418  OE1 GLU A  27       9.414   5.575  -5.653  1.00  0.42           O  
ATOM    419  OE2 GLU A  27       8.600   5.760  -7.716  1.00  0.42           O  
ATOM    420  H   GLU A  27       4.677   5.591  -7.260  1.00  0.42           H  
ATOM    421  HA  GLU A  27       6.880   3.698  -7.432  1.00  0.42           H  
ATOM    422  HB2 GLU A  27       5.468   4.928  -5.024  1.00  0.42           H  
ATOM    423  HB3 GLU A  27       7.015   4.069  -5.007  1.00  0.42           H  
ATOM    424  HG2 GLU A  27       6.539   6.651  -6.577  1.00  0.42           H  
ATOM    425  HG3 GLU A  27       7.208   6.556  -4.954  1.00  0.42           H  
ATOM    426  N   LEU A  28       3.924   2.789  -6.271  1.00  0.43           N  
ATOM    427  CA  LEU A  28       3.066   1.636  -6.038  1.00  0.43           C  
ATOM    428  C   LEU A  28       3.087   0.739  -7.280  1.00  0.43           C  
ATOM    429  O   LEU A  28       3.373  -0.457  -7.189  1.00  0.43           O  
ATOM    430  CB  LEU A  28       1.664   2.136  -5.652  1.00  0.43           C  
ATOM    431  CG  LEU A  28       0.672   1.081  -5.128  1.00  0.43           C  
ATOM    432  CD1 LEU A  28       0.111   0.180  -6.230  1.00  0.43           C  
ATOM    433  CD2 LEU A  28       1.244   0.233  -3.986  1.00  0.43           C  
ATOM    434  H   LEU A  28       3.515   3.718  -6.254  1.00  0.43           H  
ATOM    435  HA  LEU A  28       3.491   1.083  -5.203  1.00  0.43           H  
ATOM    436  HB2 LEU A  28       1.787   2.872  -4.855  1.00  0.43           H  
ATOM    437  HB3 LEU A  28       1.216   2.648  -6.504  1.00  0.43           H  
ATOM    438  HG  LEU A  28      -0.175   1.634  -4.724  1.00  0.43           H  
ATOM    439 HD11 LEU A  28      -0.228   0.785  -7.071  1.00  0.43           H  
ATOM    440 HD12 LEU A  28       0.863  -0.527  -6.571  1.00  0.43           H  
ATOM    441 HD13 LEU A  28      -0.734  -0.382  -5.833  1.00  0.43           H  
ATOM    442 HD21 LEU A  28       1.644   0.884  -3.210  1.00  0.43           H  
ATOM    443 HD22 LEU A  28       0.449  -0.379  -3.558  1.00  0.43           H  
ATOM    444 HD23 LEU A  28       2.030  -0.428  -4.350  1.00  0.43           H  
ATOM    445  N   LYS A  29       2.833   1.327  -8.454  1.00  0.55           N  
ATOM    446  CA  LYS A  29       2.913   0.610  -9.717  1.00  0.55           C  
ATOM    447  C   LYS A  29       4.290  -0.039  -9.865  1.00  0.55           C  
ATOM    448  O   LYS A  29       4.371  -1.231 -10.146  1.00  0.55           O  
ATOM    449  CB  LYS A  29       2.561   1.551 -10.882  1.00  0.55           C  
ATOM    450  CG  LYS A  29       2.344   0.827 -12.221  1.00  0.55           C  
ATOM    451  CD  LYS A  29       3.642   0.622 -13.022  1.00  0.55           C  
ATOM    452  CE  LYS A  29       3.393  -0.170 -14.313  1.00  0.55           C  
ATOM    453  NZ  LYS A  29       2.492   0.539 -15.239  1.00  0.55           N  
ATOM    454  H   LYS A  29       2.608   2.318  -8.476  1.00  0.55           H  
ATOM    455  HA  LYS A  29       2.167  -0.185  -9.685  1.00  0.55           H  
ATOM    456  HB2 LYS A  29       1.616   2.035 -10.626  1.00  0.55           H  
ATOM    457  HB3 LYS A  29       3.316   2.328 -10.993  1.00  0.55           H  
ATOM    458  HG2 LYS A  29       1.855  -0.132 -12.045  1.00  0.55           H  
ATOM    459  HG3 LYS A  29       1.671   1.448 -12.815  1.00  0.55           H  
ATOM    460  HD2 LYS A  29       4.079   1.592 -13.265  1.00  0.55           H  
ATOM    461  HD3 LYS A  29       4.369   0.059 -12.441  1.00  0.55           H  
ATOM    462  HE2 LYS A  29       4.348  -0.332 -14.818  1.00  0.55           H  
ATOM    463  HE3 LYS A  29       2.966  -1.145 -14.072  1.00  0.55           H  
ATOM    464  HZ1 LYS A  29       2.883   1.442 -15.469  1.00  0.55           H  
ATOM    465  HZ2 LYS A  29       2.385  -0.003 -16.085  1.00  0.55           H  
ATOM    466  HZ3 LYS A  29       1.588   0.663 -14.807  1.00  0.55           H  
ATOM    467  N   LEU A  30       5.371   0.726  -9.680  1.00  0.46           N  
ATOM    468  CA  LEU A  30       6.729   0.216  -9.824  1.00  0.46           C  
ATOM    469  C   LEU A  30       6.975  -0.965  -8.886  1.00  0.46           C  
ATOM    470  O   LEU A  30       7.533  -1.977  -9.304  1.00  0.46           O  
ATOM    471  CB  LEU A  30       7.748   1.339  -9.580  1.00  0.46           C  
ATOM    472  CG  LEU A  30       9.198   0.936  -9.895  1.00  0.46           C  
ATOM    473  CD1 LEU A  30       9.406   0.596 -11.376  1.00  0.46           C  
ATOM    474  CD2 LEU A  30      10.121   2.097  -9.516  1.00  0.46           C  
ATOM    475  H   LEU A  30       5.242   1.712  -9.479  1.00  0.46           H  
ATOM    476  HA  LEU A  30       6.823  -0.127 -10.853  1.00  0.46           H  
ATOM    477  HB2 LEU A  30       7.485   2.203 -10.191  1.00  0.46           H  
ATOM    478  HB3 LEU A  30       7.702   1.624  -8.529  1.00  0.46           H  
ATOM    479  HG  LEU A  30       9.477   0.071  -9.296  1.00  0.46           H  
ATOM    480 HD11 LEU A  30       9.052   1.414 -12.004  1.00  0.46           H  
ATOM    481 HD12 LEU A  30      10.468   0.436 -11.567  1.00  0.46           H  
ATOM    482 HD13 LEU A  30       8.878  -0.319 -11.642  1.00  0.46           H  
ATOM    483 HD21 LEU A  30       9.999   2.344  -8.460  1.00  0.46           H  
ATOM    484 HD22 LEU A  30      11.161   1.818  -9.693  1.00  0.46           H  
ATOM    485 HD23 LEU A  30       9.873   2.970 -10.118  1.00  0.46           H  
ATOM    486  N   LEU A  31       6.557  -0.843  -7.624  1.00  0.39           N  
ATOM    487  CA  LEU A  31       6.658  -1.898  -6.629  1.00  0.39           C  
ATOM    488  C   LEU A  31       5.990  -3.157  -7.161  1.00  0.39           C  
ATOM    489  O   LEU A  31       6.627  -4.209  -7.218  1.00  0.39           O  
ATOM    490  CB  LEU A  31       6.060  -1.425  -5.293  1.00  0.39           C  
ATOM    491  CG  LEU A  31       6.039  -2.514  -4.205  1.00  0.39           C  
ATOM    492  CD1 LEU A  31       6.074  -1.877  -2.815  1.00  0.39           C  
ATOM    493  CD2 LEU A  31       4.749  -3.344  -4.245  1.00  0.39           C  
ATOM    494  H   LEU A  31       6.109   0.024  -7.349  1.00  0.39           H  
ATOM    495  HA  LEU A  31       7.710  -2.126  -6.471  1.00  0.39           H  
ATOM    496  HB2 LEU A  31       6.672  -0.592  -4.949  1.00  0.39           H  
ATOM    497  HB3 LEU A  31       5.049  -1.049  -5.436  1.00  0.39           H  
ATOM    498  HG  LEU A  31       6.909  -3.164  -4.308  1.00  0.39           H  
ATOM    499 HD11 LEU A  31       6.919  -1.198  -2.721  1.00  0.39           H  
ATOM    500 HD12 LEU A  31       5.145  -1.334  -2.660  1.00  0.39           H  
ATOM    501 HD13 LEU A  31       6.151  -2.648  -2.050  1.00  0.39           H  
ATOM    502 HD21 LEU A  31       3.874  -2.693  -4.210  1.00  0.39           H  
ATOM    503 HD22 LEU A  31       4.690  -3.966  -5.128  1.00  0.39           H  
ATOM    504 HD23 LEU A  31       4.729  -4.001  -3.382  1.00  0.39           H  
ATOM    505  N   LEU A  32       4.717  -3.063  -7.555  1.00  0.54           N  
ATOM    506  CA  LEU A  32       4.006  -4.232  -8.051  1.00  0.54           C  
ATOM    507  C   LEU A  32       4.720  -4.796  -9.278  1.00  0.54           C  
ATOM    508  O   LEU A  32       5.051  -5.977  -9.312  1.00  0.54           O  
ATOM    509  CB  LEU A  32       2.538  -3.909  -8.342  1.00  0.54           C  
ATOM    510  CG  LEU A  32       1.717  -3.591  -7.081  1.00  0.54           C  
ATOM    511  CD1 LEU A  32       0.312  -3.169  -7.514  1.00  0.54           C  
ATOM    512  CD2 LEU A  32       1.591  -4.793  -6.133  1.00  0.54           C  
ATOM    513  H   LEU A  32       4.242  -2.162  -7.506  1.00  0.54           H  
ATOM    514  HA  LEU A  32       4.043  -5.005  -7.291  1.00  0.54           H  
ATOM    515  HB2 LEU A  32       2.494  -3.061  -9.028  1.00  0.54           H  
ATOM    516  HB3 LEU A  32       2.090  -4.773  -8.832  1.00  0.54           H  
ATOM    517  HG  LEU A  32       2.175  -2.762  -6.540  1.00  0.54           H  
ATOM    518 HD11 LEU A  32       0.380  -2.312  -8.184  1.00  0.54           H  
ATOM    519 HD12 LEU A  32      -0.182  -3.991  -8.032  1.00  0.54           H  
ATOM    520 HD13 LEU A  32      -0.280  -2.891  -6.641  1.00  0.54           H  
ATOM    521 HD21 LEU A  32       1.217  -5.662  -6.676  1.00  0.54           H  
ATOM    522 HD22 LEU A  32       2.551  -5.037  -5.681  1.00  0.54           H  
ATOM    523 HD23 LEU A  32       0.895  -4.553  -5.329  1.00  0.54           H  
ATOM    524  N   GLN A  33       4.990  -3.945 -10.267  1.00  0.58           N  
ATOM    525  CA  GLN A  33       5.632  -4.334 -11.510  1.00  0.58           C  
ATOM    526  C   GLN A  33       6.948  -5.067 -11.258  1.00  0.58           C  
ATOM    527  O   GLN A  33       7.213  -6.077 -11.910  1.00  0.58           O  
ATOM    528  CB  GLN A  33       5.833  -3.091 -12.391  1.00  0.58           C  
ATOM    529  CG  GLN A  33       6.528  -3.383 -13.730  1.00  0.58           C  
ATOM    530  CD  GLN A  33       5.750  -4.366 -14.598  1.00  0.58           C  
ATOM    531  OE1 GLN A  33       4.984  -3.960 -15.466  1.00  0.58           O  
ATOM    532  NE2 GLN A  33       5.935  -5.666 -14.381  1.00  0.58           N  
ATOM    533  H   GLN A  33       4.723  -2.977 -10.150  1.00  0.58           H  
ATOM    534  HA  GLN A  33       4.957  -5.019 -12.019  1.00  0.58           H  
ATOM    535  HB2 GLN A  33       4.859  -2.645 -12.595  1.00  0.58           H  
ATOM    536  HB3 GLN A  33       6.438  -2.364 -11.848  1.00  0.58           H  
ATOM    537  HG2 GLN A  33       6.613  -2.444 -14.276  1.00  0.58           H  
ATOM    538  HG3 GLN A  33       7.538  -3.759 -13.562  1.00  0.58           H  
ATOM    539 HE21 GLN A  33       6.547  -5.982 -13.631  1.00  0.58           H  
ATOM    540 HE22 GLN A  33       5.434  -6.328 -14.951  1.00  0.58           H  
ATOM    541  N   THR A  34       7.787  -4.540 -10.365  1.00  0.47           N  
ATOM    542  CA  THR A  34       9.132  -5.055 -10.179  1.00  0.47           C  
ATOM    543  C   THR A  34       9.123  -6.257  -9.234  1.00  0.47           C  
ATOM    544  O   THR A  34       9.705  -7.291  -9.551  1.00  0.47           O  
ATOM    545  CB  THR A  34      10.049  -3.928  -9.683  1.00  0.47           C  
ATOM    546  OG1 THR A  34       9.876  -2.777 -10.485  1.00  0.47           O  
ATOM    547  CG2 THR A  34      11.523  -4.336  -9.749  1.00  0.47           C  
ATOM    548  H   THR A  34       7.522  -3.703  -9.852  1.00  0.47           H  
ATOM    549  HA  THR A  34       9.520  -5.383 -11.146  1.00  0.47           H  
ATOM    550  HB  THR A  34       9.780  -3.675  -8.658  1.00  0.47           H  
ATOM    551  HG1 THR A  34       9.024  -2.385 -10.260  1.00  0.47           H  
ATOM    552 HG21 THR A  34      11.794  -4.588 -10.775  1.00  0.47           H  
ATOM    553 HG22 THR A  34      12.143  -3.503  -9.416  1.00  0.47           H  
ATOM    554 HG23 THR A  34      11.710  -5.195  -9.105  1.00  0.47           H  
ATOM    555  N   GLU A  35       8.493  -6.124  -8.060  1.00  0.49           N  
ATOM    556  CA  GLU A  35       8.596  -7.121  -7.001  1.00  0.49           C  
ATOM    557  C   GLU A  35       7.473  -8.163  -7.095  1.00  0.49           C  
ATOM    558  O   GLU A  35       7.647  -9.271  -6.594  1.00  0.49           O  
ATOM    559  CB  GLU A  35       8.623  -6.434  -5.618  1.00  0.49           C  
ATOM    560  CG  GLU A  35       9.958  -6.648  -4.892  1.00  0.49           C  
ATOM    561  CD  GLU A  35      10.179  -8.108  -4.501  1.00  0.49           C  
ATOM    562  OE1 GLU A  35       9.367  -8.611  -3.694  1.00  0.49           O  
ATOM    563  OE2 GLU A  35      11.162  -8.689  -5.008  1.00  0.49           O  
ATOM    564  H   GLU A  35       7.952  -5.285  -7.876  1.00  0.49           H  
ATOM    565  HA  GLU A  35       9.532  -7.669  -7.123  1.00  0.49           H  
ATOM    566  HB2 GLU A  35       8.391  -5.373  -5.675  1.00  0.49           H  
ATOM    567  HB3 GLU A  35       7.865  -6.883  -4.985  1.00  0.49           H  
ATOM    568  HG2 GLU A  35      10.775  -6.309  -5.527  1.00  0.49           H  
ATOM    569  HG3 GLU A  35       9.961  -6.050  -3.982  1.00  0.49           H  
ATOM    570  N   PHE A  36       6.331  -7.829  -7.715  1.00  0.62           N  
ATOM    571  CA  PHE A  36       5.169  -8.716  -7.788  1.00  0.62           C  
ATOM    572  C   PHE A  36       4.585  -8.810  -9.202  1.00  0.62           C  
ATOM    573  O   PHE A  36       3.374  -8.648  -9.382  1.00  0.62           O  
ATOM    574  CB  PHE A  36       4.096  -8.237  -6.804  1.00  0.62           C  
ATOM    575  CG  PHE A  36       4.569  -8.059  -5.378  1.00  0.62           C  
ATOM    576  CD1 PHE A  36       5.151  -6.843  -4.980  1.00  0.62           C  
ATOM    577  CD2 PHE A  36       4.437  -9.106  -4.452  1.00  0.62           C  
ATOM    578  CE1 PHE A  36       5.608  -6.679  -3.664  1.00  0.62           C  
ATOM    579  CE2 PHE A  36       4.801  -8.906  -3.109  1.00  0.62           C  
ATOM    580  CZ  PHE A  36       5.450  -7.715  -2.732  1.00  0.62           C  
ATOM    581  H   PHE A  36       6.239  -6.922  -8.161  1.00  0.62           H  
ATOM    582  HA  PHE A  36       5.459  -9.730  -7.519  1.00  0.62           H  
ATOM    583  HB2 PHE A  36       3.687  -7.293  -7.161  1.00  0.62           H  
ATOM    584  HB3 PHE A  36       3.283  -8.960  -6.813  1.00  0.62           H  
ATOM    585  HD1 PHE A  36       5.354  -6.080  -5.715  1.00  0.62           H  
ATOM    586  HD2 PHE A  36       4.072 -10.069  -4.779  1.00  0.62           H  
ATOM    587  HE1 PHE A  36       6.138  -5.782  -3.387  1.00  0.62           H  
ATOM    588  HE2 PHE A  36       4.591  -9.672  -2.378  1.00  0.62           H  
ATOM    589  HZ  PHE A  36       5.879  -7.600  -1.750  1.00  0.62           H  
ATOM    590  N   PRO A  37       5.406  -9.150 -10.207  1.00  0.76           N  
ATOM    591  CA  PRO A  37       4.925  -9.370 -11.559  1.00  0.76           C  
ATOM    592  C   PRO A  37       3.953 -10.553 -11.592  1.00  0.76           C  
ATOM    593  O   PRO A  37       3.087 -10.616 -12.459  1.00  0.76           O  
ATOM    594  CB  PRO A  37       6.180  -9.625 -12.396  1.00  0.76           C  
ATOM    595  CG  PRO A  37       7.161 -10.232 -11.394  1.00  0.76           C  
ATOM    596  CD  PRO A  37       6.809  -9.515 -10.092  1.00  0.76           C  
ATOM    597  HA  PRO A  37       4.415  -8.481 -11.933  1.00  0.76           H  
ATOM    598  HB2 PRO A  37       5.993 -10.278 -13.249  1.00  0.76           H  
ATOM    599  HB3 PRO A  37       6.577  -8.668 -12.737  1.00  0.76           H  
ATOM    600  HG2 PRO A  37       6.963 -11.301 -11.290  1.00  0.76           H  
ATOM    601  HG3 PRO A  37       8.202 -10.070 -11.682  1.00  0.76           H  
ATOM    602  HD2 PRO A  37       7.007 -10.172  -9.244  1.00  0.76           H  
ATOM    603  HD3 PRO A  37       7.400  -8.606 -10.000  1.00  0.76           H  
ATOM    604  N   SER A  38       4.085 -11.483 -10.640  1.00  0.88           N  
ATOM    605  CA  SER A  38       3.186 -12.599 -10.435  1.00  0.88           C  
ATOM    606  C   SER A  38       1.781 -12.083 -10.126  1.00  0.88           C  
ATOM    607  O   SER A  38       0.844 -12.296 -10.891  1.00  0.88           O  
ATOM    608  CB  SER A  38       3.745 -13.395  -9.251  1.00  0.88           C  
ATOM    609  OG  SER A  38       4.164 -12.480  -8.244  1.00  0.88           O  
ATOM    610  H   SER A  38       4.753 -11.353  -9.891  1.00  0.88           H  
ATOM    611  HA  SER A  38       3.150 -13.229 -11.325  1.00  0.88           H  
ATOM    612  HB2 SER A  38       2.987 -14.081  -8.866  1.00  0.88           H  
ATOM    613  HB3 SER A  38       4.606 -13.976  -9.588  1.00  0.88           H  
ATOM    614  HG  SER A  38       4.578 -12.973  -7.527  1.00  0.88           H  
ATOM    615  N   LEU A  39       1.645 -11.410  -8.983  1.00  0.92           N  
ATOM    616  CA  LEU A  39       0.357 -10.977  -8.452  1.00  0.92           C  
ATOM    617  C   LEU A  39      -0.415 -10.119  -9.458  1.00  0.92           C  
ATOM    618  O   LEU A  39      -1.643 -10.199  -9.522  1.00  0.92           O  
ATOM    619  CB  LEU A  39       0.520 -10.246  -7.112  1.00  0.92           C  
ATOM    620  CG  LEU A  39       1.308 -11.030  -6.047  1.00  0.92           C  
ATOM    621  CD1 LEU A  39       1.255 -10.267  -4.716  1.00  0.92           C  
ATOM    622  CD2 LEU A  39       0.768 -12.450  -5.833  1.00  0.92           C  
ATOM    623  H   LEU A  39       2.485 -11.316  -8.421  1.00  0.92           H  
ATOM    624  HA  LEU A  39      -0.249 -11.868  -8.280  1.00  0.92           H  
ATOM    625  HB2 LEU A  39       1.013  -9.290  -7.291  1.00  0.92           H  
ATOM    626  HB3 LEU A  39      -0.479 -10.043  -6.727  1.00  0.92           H  
ATOM    627  HG  LEU A  39       2.352 -11.109  -6.350  1.00  0.92           H  
ATOM    628 HD11 LEU A  39       1.606  -9.245  -4.857  1.00  0.92           H  
ATOM    629 HD12 LEU A  39       0.236 -10.240  -4.336  1.00  0.92           H  
ATOM    630 HD13 LEU A  39       1.886 -10.763  -3.978  1.00  0.92           H  
ATOM    631 HD21 LEU A  39      -0.301 -12.421  -5.623  1.00  0.92           H  
ATOM    632 HD22 LEU A  39       0.946 -13.061  -6.718  1.00  0.92           H  
ATOM    633 HD23 LEU A  39       1.282 -12.914  -4.991  1.00  0.92           H  
ATOM    634  N   LEU A  40       0.284  -9.341 -10.291  1.00  1.28           N  
ATOM    635  CA  LEU A  40      -0.381  -8.546 -11.317  1.00  1.28           C  
ATOM    636  C   LEU A  40      -1.144  -9.429 -12.313  1.00  1.28           C  
ATOM    637  O   LEU A  40      -2.183  -9.003 -12.815  1.00  1.28           O  
ATOM    638  CB  LEU A  40       0.630  -7.659 -12.055  1.00  1.28           C  
ATOM    639  CG  LEU A  40       1.115  -6.458 -11.226  1.00  1.28           C  
ATOM    640  CD1 LEU A  40       2.240  -5.761 -11.995  1.00  1.28           C  
ATOM    641  CD2 LEU A  40      -0.009  -5.442 -10.972  1.00  1.28           C  
ATOM    642  H   LEU A  40       1.292  -9.286 -10.194  1.00  1.28           H  
ATOM    643  HA  LEU A  40      -1.127  -7.915 -10.837  1.00  1.28           H  
ATOM    644  HB2 LEU A  40       1.485  -8.274 -12.345  1.00  1.28           H  
ATOM    645  HB3 LEU A  40       0.166  -7.278 -12.966  1.00  1.28           H  
ATOM    646  HG  LEU A  40       1.511  -6.802 -10.270  1.00  1.28           H  
ATOM    647 HD11 LEU A  40       1.881  -5.430 -12.970  1.00  1.28           H  
ATOM    648 HD12 LEU A  40       2.589  -4.895 -11.433  1.00  1.28           H  
ATOM    649 HD13 LEU A  40       3.070  -6.452 -12.135  1.00  1.28           H  
ATOM    650 HD21 LEU A  40      -0.513  -5.195 -11.907  1.00  1.28           H  
ATOM    651 HD22 LEU A  40      -0.738  -5.836 -10.265  1.00  1.28           H  
ATOM    652 HD23 LEU A  40       0.405  -4.526 -10.549  1.00  1.28           H  
ATOM    653  N   LYS A  41      -0.692 -10.663 -12.566  1.00  2.37           N  
ATOM    654  CA  LYS A  41      -1.429 -11.583 -13.431  1.00  2.37           C  
ATOM    655  C   LYS A  41      -2.710 -12.092 -12.757  1.00  2.37           C  
ATOM    656  O   LYS A  41      -3.547 -12.698 -13.421  1.00  2.37           O  
ATOM    657  CB  LYS A  41      -0.539 -12.769 -13.831  1.00  2.37           C  
ATOM    658  CG  LYS A  41       0.774 -12.314 -14.476  1.00  2.37           C  
ATOM    659  CD  LYS A  41       1.597 -13.528 -14.922  1.00  2.37           C  
ATOM    660  CE  LYS A  41       2.966 -13.102 -15.468  1.00  2.37           C  
ATOM    661  NZ  LYS A  41       3.848 -12.593 -14.403  1.00  2.37           N  
ATOM    662  H   LYS A  41       0.118 -11.022 -12.070  1.00  2.37           H  
ATOM    663  HA  LYS A  41      -1.715 -11.059 -14.345  1.00  2.37           H  
ATOM    664  HB2 LYS A  41      -0.322 -13.373 -12.949  1.00  2.37           H  
ATOM    665  HB3 LYS A  41      -1.088 -13.388 -14.543  1.00  2.37           H  
ATOM    666  HG2 LYS A  41       0.556 -11.678 -15.335  1.00  2.37           H  
ATOM    667  HG3 LYS A  41       1.342 -11.739 -13.748  1.00  2.37           H  
ATOM    668  HD2 LYS A  41       1.735 -14.210 -14.082  1.00  2.37           H  
ATOM    669  HD3 LYS A  41       1.049 -14.054 -15.708  1.00  2.37           H  
ATOM    670  HE2 LYS A  41       3.448 -13.967 -15.927  1.00  2.37           H  
ATOM    671  HE3 LYS A  41       2.835 -12.333 -16.230  1.00  2.37           H  
ATOM    672  HZ1 LYS A  41       3.421 -11.799 -13.938  1.00  2.37           H  
ATOM    673  HZ2 LYS A  41       4.012 -13.321 -13.722  1.00  2.37           H  
ATOM    674  HZ3 LYS A  41       4.730 -12.307 -14.803  1.00  2.37           H  
ATOM    675  N   GLY A  42      -2.887 -11.821 -11.459  1.00  2.78           N  
ATOM    676  CA  GLY A  42      -4.136 -12.033 -10.751  1.00  2.78           C  
ATOM    677  C   GLY A  42      -4.935 -10.736 -10.813  1.00  2.78           C  
ATOM    678  O   GLY A  42      -6.065 -10.719 -11.293  1.00  2.78           O  
ATOM    679  H   GLY A  42      -2.158 -11.337 -10.951  1.00  2.78           H  
ATOM    680  HA2 GLY A  42      -4.710 -12.852 -11.187  1.00  2.78           H  
ATOM    681  HA3 GLY A  42      -3.919 -12.272  -9.709  1.00  2.78           H  
ATOM    682  N   GLY A  43      -4.320  -9.641 -10.354  1.00  2.04           N  
ATOM    683  CA  GLY A  43      -4.912  -8.309 -10.334  1.00  2.04           C  
ATOM    684  C   GLY A  43      -5.582  -7.944 -11.660  1.00  2.04           C  
ATOM    685  O   GLY A  43      -6.704  -7.445 -11.672  1.00  2.04           O  
ATOM    686  H   GLY A  43      -3.378  -9.747  -9.989  1.00  2.04           H  
ATOM    687  HA2 GLY A  43      -5.650  -8.262  -9.532  1.00  2.04           H  
ATOM    688  HA3 GLY A  43      -4.127  -7.580 -10.129  1.00  2.04           H  
ATOM    689  N   SER A  44      -4.891  -8.187 -12.778  1.00  2.30           N  
ATOM    690  CA  SER A  44      -5.408  -7.994 -14.130  1.00  2.30           C  
ATOM    691  C   SER A  44      -5.817  -6.544 -14.430  1.00  2.30           C  
ATOM    692  O   SER A  44      -6.587  -6.302 -15.354  1.00  2.30           O  
ATOM    693  CB  SER A  44      -6.562  -8.969 -14.403  1.00  2.30           C  
ATOM    694  OG  SER A  44      -6.185 -10.290 -14.067  1.00  2.30           O  
ATOM    695  H   SER A  44      -3.965  -8.593 -12.692  1.00  2.30           H  
ATOM    696  HA  SER A  44      -4.592  -8.234 -14.810  1.00  2.30           H  
ATOM    697  HB2 SER A  44      -7.444  -8.682 -13.829  1.00  2.30           H  
ATOM    698  HB3 SER A  44      -6.815  -8.929 -15.463  1.00  2.30           H  
ATOM    699  HG  SER A  44      -6.168 -10.383 -13.104  1.00  2.30           H  
ATOM    700  N   THR A  45      -5.280  -5.592 -13.666  1.00  1.27           N  
ATOM    701  CA  THR A  45      -5.452  -4.150 -13.752  1.00  1.27           C  
ATOM    702  C   THR A  45      -4.743  -3.598 -12.511  1.00  1.27           C  
ATOM    703  O   THR A  45      -4.013  -4.332 -11.842  1.00  1.27           O  
ATOM    704  CB  THR A  45      -6.938  -3.722 -13.846  1.00  1.27           C  
ATOM    705  OG1 THR A  45      -7.044  -2.310 -13.943  1.00  1.27           O  
ATOM    706  CG2 THR A  45      -7.773  -4.194 -12.652  1.00  1.27           C  
ATOM    707  H   THR A  45      -4.651  -5.872 -12.924  1.00  1.27           H  
ATOM    708  HA  THR A  45      -4.927  -3.795 -14.639  1.00  1.27           H  
ATOM    709  HB  THR A  45      -7.390  -4.127 -14.752  1.00  1.27           H  
ATOM    710  HG1 THR A  45      -6.931  -2.054 -14.865  1.00  1.27           H  
ATOM    711 HG21 THR A  45      -7.372  -3.803 -11.719  1.00  1.27           H  
ATOM    712 HG22 THR A  45      -8.799  -3.843 -12.769  1.00  1.27           H  
ATOM    713 HG23 THR A  45      -7.785  -5.282 -12.608  1.00  1.27           H  
ATOM    714  N   LEU A  46      -4.980  -2.326 -12.197  1.00  1.02           N  
ATOM    715  CA  LEU A  46      -4.494  -1.674 -10.988  1.00  1.02           C  
ATOM    716  C   LEU A  46      -5.288  -0.404 -10.654  1.00  1.02           C  
ATOM    717  O   LEU A  46      -5.238   0.058  -9.520  1.00  1.02           O  
ATOM    718  CB  LEU A  46      -3.001  -1.351 -11.181  1.00  1.02           C  
ATOM    719  CG  LEU A  46      -2.312  -0.676  -9.982  1.00  1.02           C  
ATOM    720  CD1 LEU A  46      -2.442  -1.519  -8.708  1.00  1.02           C  
ATOM    721  CD2 LEU A  46      -0.829  -0.469 -10.310  1.00  1.02           C  
ATOM    722  H   LEU A  46      -5.668  -1.875 -12.786  1.00  1.02           H  
ATOM    723  HA  LEU A  46      -4.610  -2.374 -10.160  1.00  1.02           H  
ATOM    724  HB2 LEU A  46      -2.464  -2.275 -11.396  1.00  1.02           H  
ATOM    725  HB3 LEU A  46      -2.900  -0.694 -12.047  1.00  1.02           H  
ATOM    726  HG  LEU A  46      -2.743   0.308  -9.804  1.00  1.02           H  
ATOM    727 HD11 LEU A  46      -2.105  -2.538  -8.899  1.00  1.02           H  
ATOM    728 HD12 LEU A  46      -1.836  -1.082  -7.916  1.00  1.02           H  
ATOM    729 HD13 LEU A  46      -3.474  -1.543  -8.364  1.00  1.02           H  
ATOM    730 HD21 LEU A  46      -0.733   0.145 -11.207  1.00  1.02           H  
ATOM    731 HD22 LEU A  46      -0.336   0.043  -9.483  1.00  1.02           H  
ATOM    732 HD23 LEU A  46      -0.341  -1.429 -10.480  1.00  1.02           H  
ATOM    733  N   ASP A  47      -6.063   0.156 -11.588  1.00  0.96           N  
ATOM    734  CA  ASP A  47      -6.661   1.474 -11.405  1.00  0.96           C  
ATOM    735  C   ASP A  47      -7.682   1.476 -10.266  1.00  0.96           C  
ATOM    736  O   ASP A  47      -7.532   2.211  -9.293  1.00  0.96           O  
ATOM    737  CB  ASP A  47      -7.298   1.951 -12.720  1.00  0.96           C  
ATOM    738  CG  ASP A  47      -6.294   1.969 -13.869  1.00  0.96           C  
ATOM    739  OD1 ASP A  47      -5.955   0.856 -14.331  1.00  0.96           O  
ATOM    740  OD2 ASP A  47      -5.878   3.083 -14.251  1.00  0.96           O  
ATOM    741  H   ASP A  47      -6.078  -0.220 -12.526  1.00  0.96           H  
ATOM    742  HA  ASP A  47      -5.862   2.170 -11.132  1.00  0.96           H  
ATOM    743  HB2 ASP A  47      -8.123   1.296 -13.000  1.00  0.96           H  
ATOM    744  HB3 ASP A  47      -7.693   2.958 -12.577  1.00  0.96           H  
ATOM    745  N   GLU A  48      -8.723   0.645 -10.389  1.00  0.97           N  
ATOM    746  CA  GLU A  48      -9.787   0.551  -9.396  1.00  0.97           C  
ATOM    747  C   GLU A  48      -9.189   0.262  -8.017  1.00  0.97           C  
ATOM    748  O   GLU A  48      -9.516   0.927  -7.034  1.00  0.97           O  
ATOM    749  CB  GLU A  48     -10.787  -0.531  -9.827  1.00  0.97           C  
ATOM    750  CG  GLU A  48     -11.996  -0.604  -8.886  1.00  0.97           C  
ATOM    751  CD  GLU A  48     -12.983  -1.671  -9.349  1.00  0.97           C  
ATOM    752  OE1 GLU A  48     -12.676  -2.860  -9.119  1.00  0.97           O  
ATOM    753  OE2 GLU A  48     -14.013  -1.277  -9.938  1.00  0.97           O  
ATOM    754  H   GLU A  48      -8.773   0.064 -11.212  1.00  0.97           H  
ATOM    755  HA  GLU A  48     -10.304   1.511  -9.357  1.00  0.97           H  
ATOM    756  HB2 GLU A  48     -11.153  -0.301 -10.829  1.00  0.97           H  
ATOM    757  HB3 GLU A  48     -10.296  -1.506  -9.850  1.00  0.97           H  
ATOM    758  HG2 GLU A  48     -11.675  -0.856  -7.874  1.00  0.97           H  
ATOM    759  HG3 GLU A  48     -12.500   0.363  -8.860  1.00  0.97           H  
ATOM    760  N   LEU A  49      -8.287  -0.725  -7.968  1.00  0.87           N  
ATOM    761  CA  LEU A  49      -7.554  -1.071  -6.763  1.00  0.87           C  
ATOM    762  C   LEU A  49      -6.889   0.187  -6.207  1.00  0.87           C  
ATOM    763  O   LEU A  49      -7.090   0.519  -5.046  1.00  0.87           O  
ATOM    764  CB  LEU A  49      -6.505  -2.160  -7.045  1.00  0.87           C  
ATOM    765  CG  LEU A  49      -7.037  -3.586  -7.281  1.00  0.87           C  
ATOM    766  CD1 LEU A  49      -7.755  -4.150  -6.049  1.00  0.87           C  
ATOM    767  CD2 LEU A  49      -7.932  -3.707  -8.519  1.00  0.87           C  
ATOM    768  H   LEU A  49      -8.057  -1.202  -8.824  1.00  0.87           H  
ATOM    769  HA  LEU A  49      -8.258  -1.429  -6.011  1.00  0.87           H  
ATOM    770  HB2 LEU A  49      -5.909  -1.867  -7.909  1.00  0.87           H  
ATOM    771  HB3 LEU A  49      -5.833  -2.207  -6.186  1.00  0.87           H  
ATOM    772  HG  LEU A  49      -6.162  -4.215  -7.458  1.00  0.87           H  
ATOM    773 HD11 LEU A  49      -7.123  -4.041  -5.168  1.00  0.87           H  
ATOM    774 HD12 LEU A  49      -8.701  -3.635  -5.882  1.00  0.87           H  
ATOM    775 HD13 LEU A  49      -7.961  -5.210  -6.204  1.00  0.87           H  
ATOM    776 HD21 LEU A  49      -7.445  -3.238  -9.374  1.00  0.87           H  
ATOM    777 HD22 LEU A  49      -8.096  -4.761  -8.744  1.00  0.87           H  
ATOM    778 HD23 LEU A  49      -8.899  -3.238  -8.342  1.00  0.87           H  
ATOM    779  N   PHE A  50      -6.122   0.904  -7.030  1.00  0.72           N  
ATOM    780  CA  PHE A  50      -5.438   2.109  -6.596  1.00  0.72           C  
ATOM    781  C   PHE A  50      -6.416   3.092  -5.961  1.00  0.72           C  
ATOM    782  O   PHE A  50      -6.189   3.541  -4.841  1.00  0.72           O  
ATOM    783  CB  PHE A  50      -4.669   2.779  -7.741  1.00  0.72           C  
ATOM    784  CG  PHE A  50      -3.721   3.824  -7.195  1.00  0.72           C  
ATOM    785  CD1 PHE A  50      -2.505   3.402  -6.629  1.00  0.72           C  
ATOM    786  CD2 PHE A  50      -4.206   5.117  -6.916  1.00  0.72           C  
ATOM    787  CE1 PHE A  50      -1.790   4.258  -5.775  1.00  0.72           C  
ATOM    788  CE2 PHE A  50      -3.491   5.972  -6.059  1.00  0.72           C  
ATOM    789  CZ  PHE A  50      -2.298   5.529  -5.464  1.00  0.72           C  
ATOM    790  H   PHE A  50      -6.013   0.608  -7.993  1.00  0.72           H  
ATOM    791  HA  PHE A  50      -4.717   1.810  -5.836  1.00  0.72           H  
ATOM    792  HB2 PHE A  50      -4.104   2.034  -8.303  1.00  0.72           H  
ATOM    793  HB3 PHE A  50      -5.366   3.249  -8.436  1.00  0.72           H  
ATOM    794  HD1 PHE A  50      -2.193   2.374  -6.737  1.00  0.72           H  
ATOM    795  HD2 PHE A  50      -5.203   5.397  -7.226  1.00  0.72           H  
ATOM    796  HE1 PHE A  50      -0.881   3.914  -5.305  1.00  0.72           H  
ATOM    797  HE2 PHE A  50      -3.904   6.935  -5.799  1.00  0.72           H  
ATOM    798  HZ  PHE A  50      -1.799   6.139  -4.729  1.00  0.72           H  
ATOM    799  N   GLU A  51      -7.502   3.425  -6.665  1.00  0.82           N  
ATOM    800  CA  GLU A  51      -8.498   4.352  -6.143  1.00  0.82           C  
ATOM    801  C   GLU A  51      -9.024   3.875  -4.786  1.00  0.82           C  
ATOM    802  O   GLU A  51      -9.120   4.661  -3.848  1.00  0.82           O  
ATOM    803  CB  GLU A  51      -9.644   4.538  -7.149  1.00  0.82           C  
ATOM    804  CG  GLU A  51      -9.186   5.150  -8.482  1.00  0.82           C  
ATOM    805  CD  GLU A  51      -8.535   6.518  -8.302  1.00  0.82           C  
ATOM    806  OE1 GLU A  51      -9.299   7.482  -8.081  1.00  0.82           O  
ATOM    807  OE2 GLU A  51      -7.289   6.571  -8.384  1.00  0.82           O  
ATOM    808  H   GLU A  51      -7.642   2.997  -7.576  1.00  0.82           H  
ATOM    809  HA  GLU A  51      -8.013   5.316  -5.973  1.00  0.82           H  
ATOM    810  HB2 GLU A  51     -10.119   3.575  -7.340  1.00  0.82           H  
ATOM    811  HB3 GLU A  51     -10.386   5.202  -6.702  1.00  0.82           H  
ATOM    812  HG2 GLU A  51      -8.479   4.488  -8.980  1.00  0.82           H  
ATOM    813  HG3 GLU A  51     -10.054   5.265  -9.130  1.00  0.82           H  
ATOM    814  N   GLU A  52      -9.352   2.584  -4.681  1.00  0.96           N  
ATOM    815  CA  GLU A  52      -9.835   1.997  -3.439  1.00  0.96           C  
ATOM    816  C   GLU A  52      -8.783   2.134  -2.330  1.00  0.96           C  
ATOM    817  O   GLU A  52      -9.114   2.460  -1.193  1.00  0.96           O  
ATOM    818  CB  GLU A  52     -10.218   0.530  -3.690  1.00  0.96           C  
ATOM    819  CG  GLU A  52     -10.885  -0.141  -2.479  1.00  0.96           C  
ATOM    820  CD  GLU A  52     -12.204   0.524  -2.089  1.00  0.96           C  
ATOM    821  OE1 GLU A  52     -13.064   0.648  -2.988  1.00  0.96           O  
ATOM    822  OE2 GLU A  52     -12.331   0.887  -0.900  1.00  0.96           O  
ATOM    823  H   GLU A  52      -9.230   1.980  -5.489  1.00  0.96           H  
ATOM    824  HA  GLU A  52     -10.725   2.551  -3.136  1.00  0.96           H  
ATOM    825  HB2 GLU A  52     -10.904   0.482  -4.537  1.00  0.96           H  
ATOM    826  HB3 GLU A  52      -9.322  -0.038  -3.944  1.00  0.96           H  
ATOM    827  HG2 GLU A  52     -11.096  -1.180  -2.728  1.00  0.96           H  
ATOM    828  HG3 GLU A  52     -10.207  -0.127  -1.624  1.00  0.96           H  
ATOM    829  N   LEU A  53      -7.516   1.857  -2.649  1.00  1.00           N  
ATOM    830  CA  LEU A  53      -6.441   1.864  -1.667  1.00  1.00           C  
ATOM    831  C   LEU A  53      -6.194   3.294  -1.195  1.00  1.00           C  
ATOM    832  O   LEU A  53      -6.159   3.562   0.005  1.00  1.00           O  
ATOM    833  CB  LEU A  53      -5.174   1.245  -2.266  1.00  1.00           C  
ATOM    834  CG  LEU A  53      -5.327  -0.257  -2.553  1.00  1.00           C  
ATOM    835  CD1 LEU A  53      -4.239  -0.684  -3.543  1.00  1.00           C  
ATOM    836  CD2 LEU A  53      -5.237  -1.108  -1.281  1.00  1.00           C  
ATOM    837  H   LEU A  53      -7.288   1.654  -3.621  1.00  1.00           H  
ATOM    838  HA  LEU A  53      -6.750   1.281  -0.801  1.00  1.00           H  
ATOM    839  HB2 LEU A  53      -4.943   1.772  -3.193  1.00  1.00           H  
ATOM    840  HB3 LEU A  53      -4.339   1.388  -1.582  1.00  1.00           H  
ATOM    841  HG  LEU A  53      -6.297  -0.460  -3.002  1.00  1.00           H  
ATOM    842 HD11 LEU A  53      -4.310  -0.094  -4.455  1.00  1.00           H  
ATOM    843 HD12 LEU A  53      -3.255  -0.538  -3.098  1.00  1.00           H  
ATOM    844 HD13 LEU A  53      -4.375  -1.731  -3.804  1.00  1.00           H  
ATOM    845 HD21 LEU A  53      -6.020  -0.829  -0.579  1.00  1.00           H  
ATOM    846 HD22 LEU A  53      -5.374  -2.158  -1.539  1.00  1.00           H  
ATOM    847 HD23 LEU A  53      -4.264  -0.979  -0.810  1.00  1.00           H  
ATOM    848  N   ASP A  54      -6.065   4.233  -2.132  1.00  1.10           N  
ATOM    849  CA  ASP A  54      -5.914   5.650  -1.845  1.00  1.10           C  
ATOM    850  C   ASP A  54      -7.253   6.271  -1.422  1.00  1.10           C  
ATOM    851  O   ASP A  54      -7.629   7.339  -1.899  1.00  1.10           O  
ATOM    852  CB  ASP A  54      -5.302   6.340  -3.072  1.00  1.10           C  
ATOM    853  CG  ASP A  54      -5.079   7.838  -2.879  1.00  1.10           C  
ATOM    854  OD1 ASP A  54      -4.838   8.260  -1.727  1.00  1.10           O  
ATOM    855  OD2 ASP A  54      -5.164   8.561  -3.894  1.00  1.10           O  
ATOM    856  H   ASP A  54      -6.131   3.953  -3.104  1.00  1.10           H  
ATOM    857  HA  ASP A  54      -5.211   5.764  -1.016  1.00  1.10           H  
ATOM    858  HB2 ASP A  54      -4.339   5.877  -3.289  1.00  1.10           H  
ATOM    859  HB3 ASP A  54      -5.966   6.193  -3.927  1.00  1.10           H  
ATOM    860  N   LYS A  55      -7.936   5.660  -0.449  1.00  1.46           N  
ATOM    861  CA  LYS A  55      -9.102   6.260   0.190  1.00  1.46           C  
ATOM    862  C   LYS A  55      -8.723   7.561   0.911  1.00  1.46           C  
ATOM    863  O   LYS A  55      -9.577   8.405   1.169  1.00  1.46           O  
ATOM    864  CB  LYS A  55      -9.843   5.248   1.086  1.00  1.46           C  
ATOM    865  CG  LYS A  55      -9.001   4.248   1.900  1.00  1.46           C  
ATOM    866  CD  LYS A  55      -8.006   4.854   2.901  1.00  1.46           C  
ATOM    867  CE  LYS A  55      -8.650   5.786   3.937  1.00  1.46           C  
ATOM    868  NZ  LYS A  55      -9.678   5.093   4.733  1.00  1.46           N  
ATOM    869  H   LYS A  55      -7.567   4.796  -0.077  1.00  1.46           H  
ATOM    870  HA  LYS A  55      -9.802   6.547  -0.597  1.00  1.46           H  
ATOM    871  HB2 LYS A  55     -10.518   5.789   1.751  1.00  1.46           H  
ATOM    872  HB3 LYS A  55     -10.466   4.643   0.424  1.00  1.46           H  
ATOM    873  HG2 LYS A  55      -9.694   3.605   2.444  1.00  1.46           H  
ATOM    874  HG3 LYS A  55      -8.460   3.590   1.219  1.00  1.46           H  
ATOM    875  HD2 LYS A  55      -7.524   4.030   3.432  1.00  1.46           H  
ATOM    876  HD3 LYS A  55      -7.220   5.381   2.364  1.00  1.46           H  
ATOM    877  HE2 LYS A  55      -7.873   6.146   4.612  1.00  1.46           H  
ATOM    878  HE3 LYS A  55      -9.104   6.649   3.452  1.00  1.46           H  
ATOM    879  HZ1 LYS A  55      -9.269   4.295   5.196  1.00  1.46           H  
ATOM    880  HZ2 LYS A  55     -10.054   5.726   5.425  1.00  1.46           H  
ATOM    881  HZ3 LYS A  55     -10.424   4.785   4.125  1.00  1.46           H  
ATOM    882  N   ASN A  56      -7.432   7.738   1.211  1.00  2.22           N  
ATOM    883  CA  ASN A  56      -6.863   8.991   1.686  1.00  2.22           C  
ATOM    884  C   ASN A  56      -7.135  10.101   0.667  1.00  2.22           C  
ATOM    885  O   ASN A  56      -7.405  11.238   1.042  1.00  2.22           O  
ATOM    886  CB  ASN A  56      -5.354   8.783   1.881  1.00  2.22           C  
ATOM    887  CG  ASN A  56      -4.620   9.936   2.565  1.00  2.22           C  
ATOM    888  OD1 ASN A  56      -3.770   9.697   3.415  1.00  2.22           O  
ATOM    889  ND2 ASN A  56      -4.891  11.191   2.220  1.00  2.22           N  
ATOM    890  H   ASN A  56      -6.794   6.989   0.994  1.00  2.22           H  
ATOM    891  HA  ASN A  56      -7.319   9.253   2.643  1.00  2.22           H  
ATOM    892  HB2 ASN A  56      -5.208   7.896   2.500  1.00  2.22           H  
ATOM    893  HB3 ASN A  56      -4.879   8.601   0.917  1.00  2.22           H  
ATOM    894 HD21 ASN A  56      -5.662  11.454   1.617  1.00  2.22           H  
ATOM    895 HD22 ASN A  56      -4.339  11.909   2.643  1.00  2.22           H  
ATOM    896  N   GLY A  57      -6.974   9.794  -0.618  1.00  2.60           N  
ATOM    897  CA  GLY A  57      -7.173  10.728  -1.712  1.00  2.60           C  
ATOM    898  C   GLY A  57      -5.984  11.676  -1.845  1.00  2.60           C  
ATOM    899  O   GLY A  57      -6.168  12.866  -2.086  1.00  2.60           O  
ATOM    900  H   GLY A  57      -6.683   8.855  -0.850  1.00  2.60           H  
ATOM    901  HA2 GLY A  57      -7.278  10.165  -2.639  1.00  2.60           H  
ATOM    902  HA3 GLY A  57      -8.086  11.303  -1.550  1.00  2.60           H  
ATOM    903  N   ASP A  58      -4.764  11.145  -1.696  1.00  1.57           N  
ATOM    904  CA  ASP A  58      -3.517  11.901  -1.831  1.00  1.57           C  
ATOM    905  C   ASP A  58      -2.625  11.351  -2.949  1.00  1.57           C  
ATOM    906  O   ASP A  58      -1.477  11.766  -3.079  1.00  1.57           O  
ATOM    907  CB  ASP A  58      -2.771  11.940  -0.489  1.00  1.57           C  
ATOM    908  CG  ASP A  58      -2.277  10.578   0.003  1.00  1.57           C  
ATOM    909  OD1 ASP A  58      -2.507   9.573  -0.704  1.00  1.57           O  
ATOM    910  OD2 ASP A  58      -1.674  10.570   1.097  1.00  1.57           O  
ATOM    911  H   ASP A  58      -4.693  10.150  -1.502  1.00  1.57           H  
ATOM    912  HA  ASP A  58      -3.736  12.935  -2.100  1.00  1.57           H  
ATOM    913  HB2 ASP A  58      -1.902  12.590  -0.592  1.00  1.57           H  
ATOM    914  HB3 ASP A  58      -3.425  12.371   0.267  1.00  1.57           H  
ATOM    915  N   GLY A  59      -3.129  10.408  -3.748  1.00  0.86           N  
ATOM    916  CA  GLY A  59      -2.366   9.777  -4.810  1.00  0.86           C  
ATOM    917  C   GLY A  59      -1.286   8.831  -4.284  1.00  0.86           C  
ATOM    918  O   GLY A  59      -0.378   8.487  -5.046  1.00  0.86           O  
ATOM    919  H   GLY A  59      -4.079  10.084  -3.613  1.00  0.86           H  
ATOM    920  HA2 GLY A  59      -3.048   9.206  -5.438  1.00  0.86           H  
ATOM    921  HA3 GLY A  59      -1.897  10.542  -5.430  1.00  0.86           H  
ATOM    922  N   GLU A  60      -1.378   8.385  -3.018  1.00  0.44           N  
ATOM    923  CA  GLU A  60      -0.413   7.472  -2.422  1.00  0.44           C  
ATOM    924  C   GLU A  60      -1.074   6.327  -1.645  1.00  0.44           C  
ATOM    925  O   GLU A  60      -2.281   6.342  -1.409  1.00  0.44           O  
ATOM    926  CB  GLU A  60       0.571   8.222  -1.509  1.00  0.44           C  
ATOM    927  CG  GLU A  60       1.033   9.600  -2.003  1.00  0.44           C  
ATOM    928  CD  GLU A  60       2.264  10.070  -1.231  1.00  0.44           C  
ATOM    929  OE1 GLU A  60       2.101  10.361  -0.025  1.00  0.44           O  
ATOM    930  OE2 GLU A  60       3.348  10.106  -1.852  1.00  0.44           O  
ATOM    931  H   GLU A  60      -2.136   8.692  -2.417  1.00  0.44           H  
ATOM    932  HA  GLU A  60       0.129   6.998  -3.232  1.00  0.44           H  
ATOM    933  HB2 GLU A  60       0.102   8.361  -0.536  1.00  0.44           H  
ATOM    934  HB3 GLU A  60       1.451   7.592  -1.383  1.00  0.44           H  
ATOM    935  HG2 GLU A  60       1.274   9.573  -3.064  1.00  0.44           H  
ATOM    936  HG3 GLU A  60       0.235  10.324  -1.852  1.00  0.44           H  
ATOM    937  N   VAL A  61      -0.257   5.341  -1.258  1.00  0.38           N  
ATOM    938  CA  VAL A  61      -0.625   4.140  -0.516  1.00  0.38           C  
ATOM    939  C   VAL A  61       0.387   3.967   0.625  1.00  0.38           C  
ATOM    940  O   VAL A  61       1.588   3.883   0.372  1.00  0.38           O  
ATOM    941  CB  VAL A  61      -0.619   2.945  -1.491  1.00  0.38           C  
ATOM    942  CG1 VAL A  61      -0.789   1.587  -0.803  1.00  0.38           C  
ATOM    943  CG2 VAL A  61      -1.772   3.104  -2.492  1.00  0.38           C  
ATOM    944  H   VAL A  61       0.708   5.387  -1.575  1.00  0.38           H  
ATOM    945  HA  VAL A  61      -1.624   4.250  -0.090  1.00  0.38           H  
ATOM    946  HB  VAL A  61       0.333   2.930  -2.030  1.00  0.38           H  
ATOM    947 HG11 VAL A  61      -0.019   1.433  -0.049  1.00  0.38           H  
ATOM    948 HG12 VAL A  61      -1.772   1.528  -0.343  1.00  0.38           H  
ATOM    949 HG13 VAL A  61      -0.708   0.791  -1.543  1.00  0.38           H  
ATOM    950 HG21 VAL A  61      -2.721   3.177  -1.960  1.00  0.38           H  
ATOM    951 HG22 VAL A  61      -1.635   4.009  -3.077  1.00  0.38           H  
ATOM    952 HG23 VAL A  61      -1.811   2.249  -3.165  1.00  0.38           H  
ATOM    953  N   SER A  62      -0.083   3.944   1.877  1.00  0.39           N  
ATOM    954  CA  SER A  62       0.766   3.811   3.057  1.00  0.39           C  
ATOM    955  C   SER A  62       1.305   2.386   3.201  1.00  0.39           C  
ATOM    956  O   SER A  62       0.829   1.473   2.528  1.00  0.39           O  
ATOM    957  CB  SER A  62      -0.042   4.219   4.294  1.00  0.39           C  
ATOM    958  OG  SER A  62      -1.118   3.316   4.491  1.00  0.39           O  
ATOM    959  H   SER A  62      -1.078   3.989   2.038  1.00  0.39           H  
ATOM    960  HA  SER A  62       1.611   4.488   2.962  1.00  0.39           H  
ATOM    961  HB2 SER A  62       0.603   4.219   5.175  1.00  0.39           H  
ATOM    962  HB3 SER A  62      -0.427   5.232   4.154  1.00  0.39           H  
ATOM    963  HG  SER A  62      -1.744   3.716   5.106  1.00  0.39           H  
ATOM    964  N   PHE A  63       2.262   2.173   4.115  1.00  0.39           N  
ATOM    965  CA  PHE A  63       2.701   0.816   4.435  1.00  0.39           C  
ATOM    966  C   PHE A  63       1.512  -0.023   4.894  1.00  0.39           C  
ATOM    967  O   PHE A  63       1.323  -1.133   4.409  1.00  0.39           O  
ATOM    968  CB  PHE A  63       3.831   0.781   5.475  1.00  0.39           C  
ATOM    969  CG  PHE A  63       4.176  -0.638   5.909  1.00  0.39           C  
ATOM    970  CD1 PHE A  63       4.512  -1.594   4.931  1.00  0.39           C  
ATOM    971  CD2 PHE A  63       3.910  -1.066   7.225  1.00  0.39           C  
ATOM    972  CE1 PHE A  63       4.503  -2.965   5.243  1.00  0.39           C  
ATOM    973  CE2 PHE A  63       3.989  -2.431   7.556  1.00  0.39           C  
ATOM    974  CZ  PHE A  63       4.288  -3.382   6.566  1.00  0.39           C  
ATOM    975  H   PHE A  63       2.688   2.960   4.584  1.00  0.39           H  
ATOM    976  HA  PHE A  63       3.078   0.364   3.520  1.00  0.39           H  
ATOM    977  HB2 PHE A  63       4.723   1.238   5.046  1.00  0.39           H  
ATOM    978  HB3 PHE A  63       3.535   1.365   6.347  1.00  0.39           H  
ATOM    979  HD1 PHE A  63       4.705  -1.286   3.917  1.00  0.39           H  
ATOM    980  HD2 PHE A  63       3.601  -0.361   7.983  1.00  0.39           H  
ATOM    981  HE1 PHE A  63       4.656  -3.700   4.466  1.00  0.39           H  
ATOM    982  HE2 PHE A  63       3.773  -2.759   8.562  1.00  0.39           H  
ATOM    983  HZ  PHE A  63       4.335  -4.433   6.815  1.00  0.39           H  
ATOM    984  N   GLU A  64       0.694   0.515   5.803  1.00  0.43           N  
ATOM    985  CA  GLU A  64      -0.518  -0.149   6.259  1.00  0.43           C  
ATOM    986  C   GLU A  64      -1.383  -0.537   5.061  1.00  0.43           C  
ATOM    987  O   GLU A  64      -1.751  -1.700   4.911  1.00  0.43           O  
ATOM    988  CB  GLU A  64      -1.271   0.770   7.229  1.00  0.43           C  
ATOM    989  CG  GLU A  64      -2.466   0.056   7.877  1.00  0.43           C  
ATOM    990  CD  GLU A  64      -3.187   0.974   8.859  1.00  0.43           C  
ATOM    991  OE1 GLU A  64      -3.778   1.964   8.376  1.00  0.43           O  
ATOM    992  OE2 GLU A  64      -3.122   0.677  10.072  1.00  0.43           O  
ATOM    993  H   GLU A  64       0.894   1.445   6.136  1.00  0.43           H  
ATOM    994  HA  GLU A  64      -0.240  -1.068   6.778  1.00  0.43           H  
ATOM    995  HB2 GLU A  64      -0.592   1.090   8.021  1.00  0.43           H  
ATOM    996  HB3 GLU A  64      -1.633   1.650   6.696  1.00  0.43           H  
ATOM    997  HG2 GLU A  64      -3.182  -0.250   7.115  1.00  0.43           H  
ATOM    998  HG3 GLU A  64      -2.119  -0.831   8.407  1.00  0.43           H  
ATOM    999  N   GLU A  65      -1.701   0.438   4.208  1.00  0.43           N  
ATOM   1000  CA  GLU A  65      -2.576   0.214   3.071  1.00  0.43           C  
ATOM   1001  C   GLU A  65      -1.992  -0.863   2.140  1.00  0.43           C  
ATOM   1002  O   GLU A  65      -2.701  -1.758   1.687  1.00  0.43           O  
ATOM   1003  CB  GLU A  65      -2.806   1.560   2.375  1.00  0.43           C  
ATOM   1004  CG  GLU A  65      -3.970   1.527   1.380  1.00  0.43           C  
ATOM   1005  CD  GLU A  65      -5.319   1.359   2.079  1.00  0.43           C  
ATOM   1006  OE1 GLU A  65      -5.639   2.232   2.914  1.00  0.43           O  
ATOM   1007  OE2 GLU A  65      -5.992   0.349   1.783  1.00  0.43           O  
ATOM   1008  H   GLU A  65      -1.344   1.377   4.364  1.00  0.43           H  
ATOM   1009  HA  GLU A  65      -3.526  -0.143   3.469  1.00  0.43           H  
ATOM   1010  HB2 GLU A  65      -3.041   2.319   3.122  1.00  0.43           H  
ATOM   1011  HB3 GLU A  65      -1.888   1.854   1.871  1.00  0.43           H  
ATOM   1012  HG2 GLU A  65      -3.985   2.470   0.835  1.00  0.43           H  
ATOM   1013  HG3 GLU A  65      -3.824   0.715   0.671  1.00  0.43           H  
ATOM   1014  N   PHE A  66      -0.687  -0.797   1.873  1.00  0.36           N  
ATOM   1015  CA  PHE A  66       0.020  -1.791   1.073  1.00  0.36           C  
ATOM   1016  C   PHE A  66      -0.045  -3.181   1.719  1.00  0.36           C  
ATOM   1017  O   PHE A  66      -0.372  -4.168   1.063  1.00  0.36           O  
ATOM   1018  CB  PHE A  66       1.474  -1.349   0.876  1.00  0.36           C  
ATOM   1019  CG  PHE A  66       2.354  -2.422   0.270  1.00  0.36           C  
ATOM   1020  CD1 PHE A  66       2.071  -2.913  -1.018  1.00  0.36           C  
ATOM   1021  CD2 PHE A  66       3.362  -3.030   1.043  1.00  0.36           C  
ATOM   1022  CE1 PHE A  66       2.794  -4.002  -1.529  1.00  0.36           C  
ATOM   1023  CE2 PHE A  66       4.152  -4.052   0.489  1.00  0.36           C  
ATOM   1024  CZ  PHE A  66       3.858  -4.550  -0.790  1.00  0.36           C  
ATOM   1025  H   PHE A  66      -0.156  -0.031   2.274  1.00  0.36           H  
ATOM   1026  HA  PHE A  66      -0.458  -1.847   0.095  1.00  0.36           H  
ATOM   1027  HB2 PHE A  66       1.494  -0.473   0.228  1.00  0.36           H  
ATOM   1028  HB3 PHE A  66       1.888  -1.055   1.841  1.00  0.36           H  
ATOM   1029  HD1 PHE A  66       1.259  -2.496  -1.596  1.00  0.36           H  
ATOM   1030  HD2 PHE A  66       3.533  -2.720   2.063  1.00  0.36           H  
ATOM   1031  HE1 PHE A  66       2.529  -4.423  -2.489  1.00  0.36           H  
ATOM   1032  HE2 PHE A  66       4.972  -4.466   1.054  1.00  0.36           H  
ATOM   1033  HZ  PHE A  66       4.426  -5.375  -1.193  1.00  0.36           H  
ATOM   1034  N   GLN A  67       0.267  -3.272   3.009  1.00  0.38           N  
ATOM   1035  CA  GLN A  67       0.228  -4.520   3.748  1.00  0.38           C  
ATOM   1036  C   GLN A  67      -1.179  -5.119   3.647  1.00  0.38           C  
ATOM   1037  O   GLN A  67      -1.337  -6.302   3.353  1.00  0.38           O  
ATOM   1038  CB  GLN A  67       0.659  -4.253   5.195  1.00  0.38           C  
ATOM   1039  CG  GLN A  67       0.777  -5.545   6.011  1.00  0.38           C  
ATOM   1040  CD  GLN A  67       1.442  -5.299   7.362  1.00  0.38           C  
ATOM   1041  OE1 GLN A  67       2.386  -5.990   7.731  1.00  0.38           O  
ATOM   1042  NE2 GLN A  67       0.970  -4.307   8.113  1.00  0.38           N  
ATOM   1043  H   GLN A  67       0.505  -2.425   3.508  1.00  0.38           H  
ATOM   1044  HA  GLN A  67       0.951  -5.203   3.296  1.00  0.38           H  
ATOM   1045  HB2 GLN A  67       1.637  -3.770   5.177  1.00  0.38           H  
ATOM   1046  HB3 GLN A  67      -0.054  -3.579   5.670  1.00  0.38           H  
ATOM   1047  HG2 GLN A  67      -0.211  -5.976   6.176  1.00  0.38           H  
ATOM   1048  HG3 GLN A  67       1.383  -6.264   5.459  1.00  0.38           H
[truncated: 2,821,474 more chars]
