# Supplementary material for: Assessment of Two Restraint Potentials for Coarse-Grained Chemical-Cross-Link-Assisted Modeling of Protein Structures
Source: J Chem Inf Model. 2024 Feb 12;64(4):1377–93. doi: 10.1021/acs.jcim.3c01890 (PMC10900291; doi:10.1021/acs.jcim.3c01890)
Supplement: Supplementary file 2 — ci3c01890_si_002.zip [file ci3c01890_si_002.zip › Machine_readable/Inputs/SYNTHETIC-SHORT/1E68/1e68.pdb]

ATOM      1  N   ILE     1      -0.077  10.139   4.209  1.00  5.00
ATOM      2  CA  ILE     1       0.210  10.018   2.761  1.00  5.00
ATOM      3  C   ILE     1      -0.682  10.978   1.948  1.00  5.00
ATOM      4  O   ILE     1      -1.752  11.373   2.394  1.00  5.00
ATOM      5  CB  ILE     1       0.048   8.508   2.434  1.00  5.00
ATOM      6  CG1 ILE     1       1.404   7.812   2.483  1.00  5.00
ATOM      7  CG2 ILE     1      -0.695   8.139   1.147  1.00  5.00
ATOM      8  CD1 ILE     1       1.342   6.612   3.430  1.00  5.00
ATOM      9  H   ILE     1      -1.002   9.900   4.480  1.00  5.00
ATOM     10  HA  ILE     1       1.251  10.291   2.590  1.00  5.00
ATOM     11  HB  ILE     1      -0.549   8.083   3.241  1.00  5.00
ATOM     12 1HG1 ILE     1       1.690   7.483   1.484  1.00  5.00
ATOM     13 2HG1 ILE     1       2.170   8.511   2.819  1.00  5.00
ATOM     14 1HG2 ILE     1      -1.703   8.553   1.185  1.00  5.00
ATOM     15 2HG2 ILE     1      -0.163   8.559   0.293  1.00  5.00
ATOM     16 3HG2 ILE     1      -0.761   7.058   1.026  1.00  5.00
ATOM     17 1HD1 ILE     1       1.077   6.952   4.432  1.00  5.00
ATOM     18 2HD1 ILE     1       0.590   5.907   3.075  1.00  5.00
ATOM     19 3HD1 ILE     1       2.316   6.124   3.456  1.00  5.00
ATOM     20  N   PRO     2      -0.180  11.443   0.804  1.00  5.00
ATOM     21  CA  PRO     2      -1.072  11.975  -0.231  1.00  5.00
ATOM     22  C   PRO     2      -1.524  10.838  -1.150  1.00  5.00
ATOM     23  O   PRO     2      -0.772   9.898  -1.422  1.00  5.00
ATOM     24  CB  PRO     2      -0.234  13.004  -0.998  1.00  5.00
ATOM     25  CG  PRO     2       1.165  12.410  -0.875  1.00  5.00
ATOM     26  CD  PRO     2       1.202  11.878   0.554  1.00  5.00
ATOM     27  HA  PRO     2      -1.896  12.374   0.172  1.00  5.00
ATOM     28 1HB  PRO     2      -0.550  13.098  -2.037  1.00  5.00
ATOM     29 2HB  PRO     2      -0.298  13.998  -0.554  1.00  5.00
ATOM     30 1HG  PRO     2       1.329  11.616  -1.603  1.00  5.00
ATOM     31 2HG  PRO     2       1.936  13.162  -1.043  1.00  5.00
ATOM     32 1HD  PRO     2       1.906  11.051   0.655  1.00  5.00
ATOM     33 2HD  PRO     2       1.513  12.648   1.260  1.00  5.00
ATOM     34  N   ALA     3      -2.710  11.017  -1.721  1.00  5.00
ATOM     35  CA  ALA     3      -3.279  10.072  -2.702  1.00  5.00
ATOM     36  C   ALA     3      -2.347   9.702  -3.876  1.00  5.00
ATOM     37  O   ALA     3      -2.358   8.561  -4.338  1.00  5.00
ATOM     38  CB  ALA     3      -4.592  10.646  -3.246  1.00  5.00
ATOM     39  H   ALA     3      -3.322  11.747  -1.433  1.00  5.00
ATOM     40  HA  ALA     3      -3.498   9.159  -2.147  1.00  5.00
ATOM     41 1HB  ALA     3      -5.049   9.940  -3.939  1.00  5.00
ATOM     42 2HB  ALA     3      -4.389  11.582  -3.766  1.00  5.00
ATOM     43 3HB  ALA     3      -5.276  10.832  -2.417  1.00  5.00
ATOM     44  N   ALA     4      -1.445  10.638  -4.178  1.00  5.00
ATOM     45  CA  ALA     4      -0.300  10.485  -5.102  1.00  5.00
ATOM     46  C   ALA     4       0.411   9.131  -4.932  1.00  5.00
ATOM     47  O   ALA     4       0.365   8.301  -5.833  1.00  5.00
ATOM     48  CB  ALA     4       0.679  11.625  -4.820  1.00  5.00
ATOM     49  H   ALA     4      -1.506  11.546  -3.769  1.00  5.00
ATOM     50  HA  ALA     4      -0.681  10.566  -6.120  1.00  5.00
ATOM     51 1HB  ALA     4       0.179  12.580  -4.977  1.00  5.00
ATOM     52 2HB  ALA     4       1.531  11.544  -5.496  1.00  5.00
ATOM     53 3HB  ALA     4       1.025  11.561  -3.789  1.00  5.00
ATOM     54  N   VAL     5       0.853   8.852  -3.707  1.00  5.00
ATOM     55  CA  VAL     5       1.672   7.651  -3.434  1.00  5.00
ATOM     56  C   VAL     5       0.855   6.388  -3.089  1.00  5.00
ATOM     57  O   VAL     5       1.240   5.279  -3.460  1.00  5.00
ATOM     58  CB  VAL     5       2.782   7.956  -2.403  1.00  5.00
ATOM     59  CG1 VAL     5       3.664   9.098  -2.872  1.00  5.00
ATOM     60  CG2 VAL     5       2.235   8.292  -1.024  1.00  5.00
ATOM     61  H   VAL     5       0.671   9.443  -2.926  1.00  5.00
ATOM     62  HA  VAL     5       2.179   7.442  -4.376  1.00  5.00
ATOM     63  HB  VAL     5       3.399   7.062  -2.311  1.00  5.00
ATOM     64 1HG1 VAL     5       4.125   8.834  -3.824  1.00  5.00
ATOM     65 2HG1 VAL     5       3.058   9.996  -2.999  1.00  5.00
ATOM     66 3HG1 VAL     5       4.443   9.289  -2.133  1.00  5.00
ATOM     67 1HG2 VAL     5       1.592   9.170  -1.094  1.00  5.00
ATOM     68 2HG2 VAL     5       1.657   7.448  -0.648  1.00  5.00
ATOM     69 3HG2 VAL     5       3.056   8.501  -0.338  1.00  5.00
ATOM     70  N   ALA     6      -0.310   6.586  -2.498  1.00  5.00
ATOM     71  CA  ALA     6      -1.269   5.496  -2.229  1.00  5.00
ATOM     72  C   ALA     6      -1.830   4.854  -3.519  1.00  5.00
ATOM     73  O   ALA     6      -2.052   3.648  -3.557  1.00  5.00
ATOM     74  CB  ALA     6      -2.396   5.974  -1.329  1.00  5.00
ATOM     75  H   ALA     6      -0.599   7.489  -2.170  1.00  5.00
ATOM     76  HA  ALA     6      -0.708   4.732  -1.690  1.00  5.00
ATOM     77 1HB  ALA     6      -2.946   6.770  -1.831  1.00  5.00
ATOM     78 2HB  ALA     6      -3.077   5.152  -1.108  1.00  5.00
ATOM     79 3HB  ALA     6      -1.978   6.354  -0.397  1.00  5.00
ATOM     80  N   GLY     7      -1.959   5.671  -4.562  1.00  5.00
ATOM     81  CA  GLY     7      -2.344   5.226  -5.912  1.00  5.00
ATOM     82  C   GLY     7      -1.284   4.318  -6.567  1.00  5.00
ATOM     83  O   GLY     7      -1.608   3.306  -7.204  1.00  5.00
ATOM     84  H   GLY     7      -1.877   6.669  -4.467  1.00  5.00
ATOM     85 1HA  GLY     7      -2.510   6.098  -6.543  1.00  5.00
ATOM     86 2HA  GLY     7      -3.291   4.689  -5.855  1.00  5.00
ATOM     87  N   THR     8      -0.021   4.684  -6.366  1.00  5.00
ATOM     88  CA  THR     8       1.148   3.881  -6.783  1.00  5.00
ATOM     89  C   THR     8       1.183   2.502  -6.114  1.00  5.00
ATOM     90  O   THR     8       1.370   1.487  -6.780  1.00  5.00
ATOM     91  CB  THR     8       2.406   4.706  -6.444  1.00  5.00
ATOM     92  OG1 THR     8       2.138   6.108  -6.576  1.00  5.00
ATOM     93  CG2 THR     8       3.559   4.354  -7.396  1.00  5.00
ATOM     94  H   THR     8       0.228   5.619  -6.095  1.00  5.00
ATOM     95  HA  THR     8       1.085   3.716  -7.858  1.00  5.00
ATOM     96  HB  THR     8       2.706   4.477  -5.421  1.00  5.00
ATOM     97  HG1 THR     8       2.976   6.635  -6.431  1.00  5.00
ATOM     98 1HG2 THR     8       3.748   3.281  -7.358  1.00  5.00
ATOM     99 2HG2 THR     8       3.290   4.640  -8.413  1.00  5.00
ATOM    100 3HG2 THR     8       4.458   4.892  -7.095  1.00  5.00
ATOM    101  N   VAL     9       0.843   2.458  -4.830  1.00  5.00
ATOM    102  CA  VAL     9       0.586   1.208  -4.079  1.00  5.00
ATOM    103  C   VAL     9      -0.482   0.317  -4.746  1.00  5.00
ATOM    104  O   VAL     9      -0.302  -0.893  -4.853  1.00  5.00
ATOM    105  CB  VAL     9       0.235   1.584  -2.615  1.00  5.00
ATOM    106  CG1 VAL     9      -0.465   0.483  -1.800  1.00  5.00
ATOM    107  CG2 VAL     9       1.481   2.062  -1.874  1.00  5.00
ATOM    108  H   VAL     9       0.841   3.293  -4.274  1.00  5.00
ATOM    109  HA  VAL     9       1.523   0.651  -4.066  1.00  5.00
ATOM    110  HB  VAL     9      -0.459   2.423  -2.668  1.00  5.00
ATOM    111 1HG1 VAL     9      -1.399   0.211  -2.290  1.00  5.00
ATOM    112 2HG1 VAL     9       0.185  -0.391  -1.743  1.00  5.00
ATOM    113 3HG1 VAL     9      -0.681   0.832  -0.790  1.00  5.00
ATOM    114 1HG2 VAL     9       1.910   2.916  -2.398  1.00  5.00
ATOM    115 2HG2 VAL     9       1.216   2.357  -0.859  1.00  5.00
ATOM    116 3HG2 VAL     9       2.212   1.254  -1.836  1.00  5.00
ATOM    117  N   LEU    10      -1.567   0.929  -5.209  1.00  5.00
ATOM    118  CA  LEU    10      -2.643   0.208  -5.927  1.00  5.00
ATOM    119  C   LEU    10      -2.180  -0.484  -7.212  1.00  5.00
ATOM    120  O   LEU    10      -2.574  -1.623  -7.468  1.00  5.00
ATOM    121  CB  LEU    10      -3.800   1.156  -6.269  1.00  5.00
ATOM    122  CG  LEU    10      -4.422   1.852  -5.045  1.00  5.00
ATOM    123  CD1 LEU    10      -5.558   2.762  -5.513  1.00  5.00
ATOM    124  CD2 LEU    10      -4.913   0.872  -3.984  1.00  5.00
ATOM    125  H   LEU    10      -1.747   1.899  -5.008  1.00  5.00
ATOM    126  HA  LEU    10      -3.018  -0.550  -5.240  1.00  5.00
ATOM    127  1HB LEU    10      -3.440   1.916  -6.963  1.00  5.00
ATOM    128  2HB LEU    10      -4.576   0.593  -6.788  1.00  5.00
ATOM    129  HG  LEU    10      -3.660   2.477  -4.579  1.00  5.00
ATOM    130 1HD1 LEU    10      -5.166   3.507  -6.205  1.00  5.00
ATOM    131 2HD1 LEU    10      -6.319   2.165  -6.015  1.00  5.00
ATOM    132 3HD1 LEU    10      -5.995   3.261  -4.648  1.00  5.00
ATOM    133 1HD2 LEU    10      -5.660   0.210  -4.421  1.00  5.00
ATOM    134 2HD2 LEU    10      -4.072   0.282  -3.619  1.00  5.00
ATOM    135 3HD2 LEU    10      -5.357   1.419  -3.152  1.00  5.00
ATOM    136  N   ASN    11      -1.290   0.188  -7.940  1.00  5.00
ATOM    137  CA  ASN    11      -0.616  -0.377  -9.131  1.00  5.00
ATOM    138  C   ASN    11       0.035  -1.744  -8.829  1.00  5.00
ATOM    139  O   ASN    11      -0.290  -2.747  -9.477  1.00  5.00
ATOM    140  CB  ASN    11       0.450   0.615  -9.620  1.00  5.00
ATOM    141  CG  ASN    11       1.099   0.167 -10.923  1.00  5.00
ATOM    142  OD1 ASN    11       2.087  -0.552 -10.960  1.00  5.00
ATOM    143  ND2 ASN    11       0.492   0.518 -12.039  1.00  5.00
ATOM    144  H   ASN    11      -1.112   1.159  -7.744  1.00  5.00
ATOM    145  HA  ASN    11      -1.407  -0.474  -9.874  1.00  5.00
ATOM    146 1HB  ASN    11      -0.007   1.595  -9.761  1.00  5.00
ATOM    147 2HB  ASN    11       1.217   0.728  -8.854  1.00  5.00
ATOM    148 2HD2 ASN    11      -0.330   1.083 -11.979  1.00  5.00
ATOM    149 1HD2 ASN    11       0.850   0.223 -12.926  1.00  5.00
ATOM    150  N   VAL    12       0.783  -1.767  -7.724  1.00  5.00
ATOM    151  CA  VAL    12       1.413  -2.989  -7.169  1.00  5.00
ATOM    152  C   VAL    12       0.418  -4.165  -7.045  1.00  5.00
ATOM    153  O   VAL    12       0.663  -5.236  -7.585  1.00  5.00
ATOM    154  CB  VAL    12       2.149  -2.642  -5.863  1.00  5.00
ATOM    155  CG1 VAL    12       2.075  -3.635  -4.694  1.00  5.00
ATOM    156  CG2 VAL    12       3.618  -2.391  -6.198  1.00  5.00
ATOM    157  H   VAL    12       0.979  -0.919  -7.245  1.00  5.00
ATOM    158  HA  VAL    12       2.173  -3.289  -7.891  1.00  5.00
ATOM    159  HB  VAL    12       1.715  -1.710  -5.501  1.00  5.00
ATOM    160 1HG1 VAL    12       2.483  -4.595  -5.014  1.00  5.00
ATOM    161 2HG1 VAL    12       2.644  -3.280  -3.835  1.00  5.00
ATOM    162 3HG1 VAL    12       1.034  -3.763  -4.398  1.00  5.00
ATOM    163 1HG2 VAL    12       3.690  -1.596  -6.941  1.00  5.00
ATOM    164 2HG2 VAL    12       4.153  -2.094  -5.296  1.00  5.00
ATOM    165 3HG2 VAL    12       4.060  -3.303  -6.599  1.00  5.00
ATOM    166  N   VAL    13      -0.726  -3.857  -6.445  1.00  5.00
ATOM    167  CA  VAL    13      -1.787  -4.849  -6.169  1.00  5.00
ATOM    168  C   VAL    13      -2.397  -5.372  -7.494  1.00  5.00
ATOM    169  O   VAL    13      -2.295  -6.561  -7.800  1.00  5.00
ATOM    170  CB  VAL    13      -2.890  -4.271  -5.270  1.00  5.00
ATOM    171  CG1 VAL    13      -3.722  -5.408  -4.670  1.00  5.00
ATOM    172  CG2 VAL    13      -2.332  -3.484  -4.080  1.00  5.00
ATOM    173  H   VAL    13      -0.907  -2.935  -6.098  1.00  5.00
ATOM    174  HA  VAL    13      -1.317  -5.678  -5.641  1.00  5.00
ATOM    175  HB  VAL    13      -3.526  -3.620  -5.870  1.00  5.00
ATOM    176 1HG1 VAL    13      -3.075  -6.064  -4.088  1.00  5.00
ATOM    177 2HG1 VAL    13      -4.495  -4.993  -4.023  1.00  5.00
ATOM    178 3HG1 VAL    13      -4.190  -5.979  -5.473  1.00  5.00
ATOM    179 1HG2 VAL    13      -1.687  -4.133  -3.488  1.00  5.00
ATOM    180 2HG2 VAL    13      -1.756  -2.634  -4.446  1.00  5.00
ATOM    181 3HG2 VAL    13      -3.149  -3.123  -3.455  1.00  5.00
ATOM    182  N   GLU    14      -2.788  -4.417  -8.338  1.00  5.00
ATOM    183  CA  GLU    14      -3.477  -4.646  -9.622  1.00  5.00
ATOM    184  C   GLU    14      -2.670  -5.490 -10.632  1.00  5.00
ATOM    185  O   GLU    14      -3.246  -6.307 -11.346  1.00  5.00
ATOM    186  CB  GLU    14      -3.728  -3.254 -10.209  1.00  5.00
ATOM    187  CG  GLU    14      -5.019  -2.635  -9.642  1.00  5.00
ATOM    188  CD  GLU    14      -5.180  -1.172 -10.073  1.00  5.00
ATOM    189  OE1 GLU    14      -4.502  -0.318  -9.465  1.00  5.00
ATOM    190  OE2 GLU    14      -6.021  -0.935 -10.982  1.00  5.00
ATOM    191  H   GLU    14      -2.554  -3.459  -8.203  1.00  5.00
ATOM    192  HA  GLU    14      -4.416  -5.144  -9.382  1.00  5.00
ATOM    193 1HB  GLU    14      -2.882  -2.604  -9.986  1.00  5.00
ATOM    194 2HB  GLU    14      -3.801  -3.322 -11.294  1.00  5.00
ATOM    195 1HG  GLU    14      -5.879  -3.212  -9.980  1.00  5.00
ATOM    196 2HG  GLU    14      -5.004  -2.694  -8.553  1.00  5.00
ATOM    197  N   ALA    15      -1.367  -5.241 -10.662  1.00  5.00
ATOM    198  CA  ALA    15      -0.436  -5.840 -11.632  1.00  5.00
ATOM    199  C   ALA    15       0.462  -6.975 -11.124  1.00  5.00
ATOM    200  O   ALA    15       0.991  -7.738 -11.934  1.00  5.00
ATOM    201  CB  ALA    15       0.419  -4.716 -12.217  1.00  5.00
ATOM    202  H   ALA    15      -0.972  -4.518 -10.089  1.00  5.00
ATOM    203  HA  ALA    15      -1.062  -6.252 -12.424  1.00  5.00
ATOM    204 1HB  ALA    15       1.015  -4.265 -11.424  1.00  5.00
ATOM    205 2HB  ALA    15      -0.230  -3.960 -12.658  1.00  5.00
ATOM    206 3HB  ALA    15       1.082  -5.115 -12.984  1.00  5.00
ATOM    207  N   GLY    16       0.587  -7.121  -9.801  1.00  5.00
ATOM    208  CA  GLY    16       1.578  -8.022  -9.176  1.00  5.00
ATOM    209  C   GLY    16       3.024  -7.513  -9.367  1.00  5.00
ATOM    210  O   GLY    16       3.958  -8.300  -9.532  1.00  5.00
ATOM    211  H   GLY    16      -0.035  -6.680  -9.153  1.00  5.00
ATOM    212 1HA  GLY    16       1.485  -9.018  -9.608  1.00  5.00
ATOM    213 2HA  GLY    16       1.364  -8.114  -8.112  1.00  5.00
ATOM    214  N   GLY    17       3.183  -6.217  -9.100  1.00  5.00
ATOM    215  CA  GLY    17       4.393  -5.444  -9.460  1.00  5.00
ATOM    216  C   GLY    17       5.351  -5.176  -8.282  1.00  5.00
ATOM    217  O   GLY    17       4.992  -5.267  -7.111  1.00  5.00
ATOM    218  H   GLY    17       2.501  -5.721  -8.569  1.00  5.00
ATOM    219 1HA  GLY    17       4.085  -4.490  -9.887  1.00  5.00
ATOM    220 2HA  GLY    17       4.934  -5.982 -10.238  1.00  5.00
ATOM    221  N   TRP    18       6.538  -4.713  -8.670  1.00  5.00
ATOM    222  CA  TRP    18       7.642  -4.400  -7.742  1.00  5.00
ATOM    223  C   TRP    18       7.278  -3.276  -6.768  1.00  5.00
ATOM    224  O   TRP    18       7.144  -2.110  -7.118  1.00  5.00
ATOM    225  CB  TRP    18       8.909  -3.996  -8.510  1.00  5.00
ATOM    226  CG  TRP    18       9.354  -5.041  -9.534  1.00  5.00
ATOM    227  CD1 TRP    18       9.124  -4.943 -10.843  1.00  5.00
ATOM    228  CD2 TRP    18       9.893  -6.309  -9.298  1.00  5.00
ATOM    229  NE1 TRP    18       9.435  -6.096 -11.449  1.00  5.00
ATOM    230  CE2 TRP    18       9.894  -6.954 -10.547  1.00  5.00
ATOM    231  CE3 TRP    18      10.429  -6.946  -8.160  1.00  5.00
ATOM    232  CZ2 TRP    18      10.421  -8.262 -10.678  1.00  5.00
ATOM    233  CZ3 TRP    18      10.963  -8.242  -8.290  1.00  5.00
ATOM    234  CH2 TRP    18      10.948  -8.902  -9.541  1.00  5.00
ATOM    235  H   TRP    18       6.770  -4.592  -9.631  1.00  5.00
ATOM    236  HA  TRP    18       7.863  -5.315  -7.192  1.00  5.00
ATOM    237 1HB  TRP    18       8.730  -3.050  -9.020  1.00  5.00
ATOM    238 2HB  TRP    18       9.717  -3.826  -7.799  1.00  5.00
ATOM    239  HD1 TRP    18       8.740  -4.055 -11.346  1.00  5.00
ATOM    240  HE1 TRP    18       9.382  -6.260 -12.427  1.00  5.00
ATOM    241  HE3 TRP    18      10.430  -6.445  -7.192  1.00  5.00
ATOM    242  HZ2 TRP    18      10.419  -8.765 -11.644  1.00  5.00
ATOM    243  HZ3 TRP    18      11.392  -8.740  -7.421  1.00  5.00
ATOM    244  HH2 TRP    18      11.347  -9.913  -9.624  1.00  5.00
ATOM    245  N   VAL    19       7.052  -3.699  -5.525  1.00  5.00
ATOM    246  CA  VAL    19       6.933  -2.745  -4.406  1.00  5.00
ATOM    247  C   VAL    19       8.173  -1.838  -4.227  1.00  5.00
ATOM    248  O   VAL    19       8.023  -0.710  -3.784  1.00  5.00
ATOM    249  CB  VAL    19       6.527  -3.492  -3.117  1.00  5.00
ATOM    250  CG1 VAL    19       7.690  -4.171  -2.382  1.00  5.00
ATOM    251  CG2 VAL    19       5.770  -2.559  -2.174  1.00  5.00
ATOM    252  H   VAL    19       6.627  -4.597  -5.372  1.00  5.00
ATOM    253  HA  VAL    19       6.099  -2.093  -4.667  1.00  5.00
ATOM    254  HB  VAL    19       5.840  -4.284  -3.416  1.00  5.00
ATOM    255 1HG1 VAL    19       8.162  -4.896  -3.044  1.00  5.00
ATOM    256 2HG1 VAL    19       8.421  -3.416  -2.089  1.00  5.00
ATOM    257 3HG1 VAL    19       7.327  -4.682  -1.490  1.00  5.00
ATOM    258 1HG2 VAL    19       4.887  -2.169  -2.681  1.00  5.00
ATOM    259 2HG2 VAL    19       5.463  -3.107  -1.283  1.00  5.00
ATOM    260 3HG2 VAL    19       6.418  -1.731  -1.885  1.00  5.00
ATOM    261  N   THR    20       9.336  -2.284  -4.705  1.00  5.00
ATOM    262  CA  THR    20      10.609  -1.521  -4.604  1.00  5.00
ATOM    263  C   THR    20      10.521  -0.108  -5.203  1.00  5.00
ATOM    264  O   THR    20      10.849   0.859  -4.512  1.00  5.00
ATOM    265  CB  THR    20      11.847  -2.302  -5.091  1.00  5.00
ATOM    266  OG1 THR    20      12.976  -1.422  -5.206  1.00  5.00
ATOM    267  CG2 THR    20      11.647  -3.049  -6.411  1.00  5.00
ATOM    268  H   THR    20       9.388  -3.133  -5.221  1.00  5.00
ATOM    269  HA  THR    20      10.746  -1.358  -3.535  1.00  5.00
ATOM    270  HB  THR    20      12.065  -3.053  -4.331  1.00  5.00
ATOM    271  HG1 THR    20      12.940  -0.705  -4.497  1.00  5.00
ATOM    272 1HG2 THR    20      10.777  -3.700  -6.329  1.00  5.00
ATOM    273 2HG2 THR    20      11.487  -2.327  -7.212  1.00  5.00
ATOM    274 3HG2 THR    20      12.524  -3.653  -6.646  1.00  5.00
ATOM    275  N   THR    21       9.898   0.004  -6.381  1.00  5.00
ATOM    276  CA  THR    21       9.626   1.289  -7.047  1.00  5.00
ATOM    277  C   THR    21       8.639   2.157  -6.254  1.00  5.00
ATOM    278  O   THR    21       8.857   3.348  -6.043  1.00  5.00
ATOM    279  CB  THR    21       9.030   1.063  -8.447  1.00  5.00
ATOM    280  OG1 THR    21       8.766  -0.329  -8.676  1.00  5.00
ATOM    281  CG2 THR    21       9.948   1.623  -9.530  1.00  5.00
ATOM    282  H   THR    21       9.578  -0.789  -6.907  1.00  5.00
ATOM    283  HA  THR    21      10.570   1.830  -7.120  1.00  5.00
ATOM    284  HB  THR    21       8.087   1.607  -8.496  1.00  5.00
ATOM    285  HG1 THR    21       8.654  -0.468  -9.656  1.00  5.00
ATOM    286 1HG2 THR    21      10.157   2.672  -9.321  1.00  5.00
ATOM    287 2HG2 THR    21      10.882   1.061  -9.540  1.00  5.00
ATOM    288 3HG2 THR    21       9.463   1.538 -10.503  1.00  5.00
ATOM    289  N   ILE    22       7.577   1.506  -5.793  1.00  5.00
ATOM    290  CA  ILE    22       6.520   2.110  -4.959  1.00  5.00
ATOM    291  C   ILE    22       7.086   2.674  -3.633  1.00  5.00
ATOM    292  O   ILE    22       6.873   3.844  -3.326  1.00  5.00
ATOM    293  CB  ILE    22       5.409   1.040  -4.820  1.00  5.00
ATOM    294  CG1 ILE    22       4.406   1.145  -5.985  1.00  5.00
ATOM    295  CG2 ILE    22       4.635   1.020  -3.494  1.00  5.00
ATOM    296  CD1 ILE    22       4.938   0.711  -7.362  1.00  5.00
ATOM    297  H   ILE    22       7.424   0.547  -6.035  1.00  5.00
ATOM    298  HA  ILE    22       6.097   2.945  -5.517  1.00  5.00
ATOM    299  HB  ILE    22       5.896   0.068  -4.900  1.00  5.00
ATOM    300 1HG1 ILE    22       3.533   0.539  -5.745  1.00  5.00
ATOM    301 2HG1 ILE    22       4.067   2.178  -6.056  1.00  5.00
ATOM    302 1HG2 ILE    22       5.332   0.844  -2.675  1.00  5.00
ATOM    303 2HG2 ILE    22       4.142   1.981  -3.353  1.00  5.00
ATOM    304 3HG2 ILE    22       3.881   0.232  -3.492  1.00  5.00
ATOM    305 1HD1 ILE    22       5.792   1.333  -7.630  1.00  5.00
ATOM    306 2HD1 ILE    22       5.249  -0.332  -7.315  1.00  5.00
ATOM    307 3HD1 ILE    22       4.165   0.818  -8.123  1.00  5.00
ATOM    308  N   VAL    23       7.947   1.886  -2.987  1.00  5.00
ATOM    309  CA  VAL    23       8.621   2.254  -1.723  1.00  5.00
ATOM    310  C   VAL    23       9.362   3.605  -1.822  1.00  5.00
ATOM    311  O   VAL    23       9.184   4.466  -0.953  1.00  5.00
ATOM    312  CB  VAL    23       9.539   1.087  -1.281  1.00  5.00
ATOM    313  CG1 VAL    23      10.500   1.436  -0.127  1.00  5.00
ATOM    314  CG2 VAL    23       8.714  -0.128  -0.849  1.00  5.00
ATOM    315  H   VAL    23       8.138   0.957  -3.321  1.00  5.00
ATOM    316  HA  VAL    23       7.837   2.360  -0.973  1.00  5.00
ATOM    317  HB  VAL    23      10.142   0.805  -2.145  1.00  5.00
ATOM    318 1HG1 VAL    23       9.920   1.742   0.744  1.00  5.00
ATOM    319 2HG1 VAL    23      11.110   0.572   0.135  1.00  5.00
ATOM    320 3HG1 VAL    23      11.151   2.254  -0.436  1.00  5.00
ATOM    321 1HG2 VAL    23       8.087  -0.453  -1.679  1.00  5.00
ATOM    322 2HG2 VAL    23       9.378  -0.942  -0.557  1.00  5.00
ATOM    323 3HG2 VAL    23       8.085   0.145  -0.002  1.00  5.00
ATOM    324  N   SER    24      10.082   3.830  -2.924  1.00  5.00
ATOM    325  CA  SER    24      10.772   5.120  -3.181  1.00  5.00
ATOM    326  C   SER    24       9.802   6.313  -3.227  1.00  5.00
ATOM    327  O   SER    24      10.016   7.321  -2.559  1.00  5.00
ATOM    328  CB  SER    24      11.485   5.152  -4.539  1.00  5.00
ATOM    329  OG  SER    24      11.998   3.871  -4.877  1.00  5.00
ATOM    330  H   SER    24      10.314   3.098  -3.576  1.00  5.00
ATOM    331  HA  SER    24      11.491   5.219  -2.367  1.00  5.00
ATOM    332 1HB  SER    24      10.790   5.485  -5.310  1.00  5.00
ATOM    333 2HB  SER    24      12.299   5.876  -4.509  1.00  5.00
ATOM    334  HG  SER    24      12.423   3.945  -5.781  1.00  5.00
ATOM    335  N   ILE    25       8.669   6.102  -3.901  1.00  5.00
ATOM    336  CA  ILE    25       7.643   7.148  -4.122  1.00  5.00
ATOM    337  C   ILE    25       6.962   7.498  -2.778  1.00  5.00
ATOM    338  O   ILE    25       6.808   8.665  -2.440  1.00  5.00
ATOM    339  CB  ILE    25       6.643   6.630  -5.193  1.00  5.00
ATOM    340  CG1 ILE    25       7.317   6.127  -6.489  1.00  5.00
ATOM    341  CG2 ILE    25       5.539   7.645  -5.528  1.00  5.00
ATOM    342  CD1 ILE    25       8.270   7.120  -7.192  1.00  5.00
ATOM    343  H   ILE    25       8.398   5.198  -4.218  1.00  5.00
ATOM    344  HA  ILE    25       8.136   8.037  -4.515  1.00  5.00
ATOM    345  HB  ILE    25       6.141   5.766  -4.757  1.00  5.00
ATOM    346 1HG1 ILE    25       7.877   5.222  -6.255  1.00  5.00
ATOM    347 2HG1 ILE    25       6.535   5.845  -7.195  1.00  5.00
ATOM    348 1HG2 ILE    25       4.992   7.895  -4.620  1.00  5.00
ATOM    349 2HG2 ILE    25       5.992   8.546  -5.940  1.00  5.00
ATOM    350 3HG2 ILE    25       4.847   7.226  -6.259  1.00  5.00
ATOM    351 1HD1 ILE    25       7.716   8.018  -7.465  1.00  5.00
ATOM    352 2HD1 ILE    25       9.079   7.385  -6.511  1.00  5.00
ATOM    353 3HD1 ILE    25       8.695   6.676  -8.092  1.00  5.00
ATOM    354  N   LEU    26       6.742   6.460  -1.980  1.00  5.00
ATOM    355  CA  LEU    26       6.181   6.520  -0.620  1.00  5.00
ATOM    356  C   LEU    26       7.086   7.285   0.360  1.00  5.00
ATOM    357  O   LEU    26       6.633   8.154   1.097  1.00  5.00
ATOM    358  CB  LEU    26       5.956   5.086  -0.128  1.00  5.00
ATOM    359  CG  LEU    26       4.581   4.482  -0.449  1.00  5.00
ATOM    360  CD1 LEU    26       3.509   5.108   0.433  1.00  5.00
ATOM    361  CD2 LEU    26       4.178   4.548  -1.930  1.00  5.00
ATOM    362  H   LEU    26       6.944   5.524  -2.302  1.00  5.00
ATOM    363  HA  LEU    26       5.217   7.025  -0.681  1.00  5.00
ATOM    364 1HB  LEU    26       6.724   4.447  -0.563  1.00  5.00
ATOM    365 2HB  LEU    26       6.099   5.065   0.952  1.00  5.00
ATOM    366  HG  LEU    26       4.626   3.423  -0.193  1.00  5.00
ATOM    367 1HD1 LEU    26       3.761   4.944   1.481  1.00  5.00
ATOM    368 2HD1 LEU    26       3.457   6.178   0.235  1.00  5.00
ATOM    369 3HD1 LEU    26       2.543   4.652   0.218  1.00  5.00
ATOM    370 1HD2 LEU    26       4.913   4.009  -2.528  1.00  5.00
ATOM    371 2HD2 LEU    26       3.197   4.098  -2.079  1.00  5.00
ATOM    372 3HD2 LEU    26       4.146   5.590  -2.248  1.00  5.00
ATOM    373  N   THR    27       8.359   6.888   0.399  1.00  5.00
ATOM    374  CA  THR    27       9.364   7.503   1.282  1.00  5.00
ATOM    375  C   THR    27       9.765   8.931   0.884  1.00  5.00
ATOM    376  O   THR    27      10.148   9.712   1.747  1.00  5.00
ATOM    377  CB  THR    27      10.646   6.691   1.406  1.00  5.00
ATOM    378  OG1 THR    27      11.192   6.324   0.140  1.00  5.00
ATOM    379  CG2 THR    27      10.422   5.478   2.334  1.00  5.00
ATOM    380  H   THR    27       8.680   6.117  -0.154  1.00  5.00
ATOM    381  HA  THR    27       8.893   7.570   2.263  1.00  5.00
ATOM    382  HB  THR    27      11.379   7.332   1.895  1.00  5.00
ATOM    383  HG1 THR    27      10.772   5.491  -0.219  1.00  5.00
ATOM    384 1HG2 THR    27      10.010   5.819   3.284  1.00  5.00
ATOM    385 2HG2 THR    27       9.724   4.785   1.863  1.00  5.00
ATOM    386 3HG2 THR    27      11.370   4.971   2.513  1.00  5.00
ATOM    387  N   ALA    28       9.685   9.237  -0.409  1.00  5.00
ATOM    388  CA  ALA    28       9.842  10.607  -0.951  1.00  5.00
ATOM    389  C   ALA    28       8.927  11.659  -0.276  1.00  5.00
ATOM    390  O   ALA    28       9.209  12.851  -0.318  1.00  5.00
ATOM    391  CB  ALA    28       9.618  10.582  -2.466  1.00  5.00
ATOM    392  H   ALA    28       9.711   8.500  -1.088  1.00  5.00
ATOM    393  HA  ALA    28      10.876  10.891  -0.759  1.00  5.00
ATOM    394 1HB  ALA    28      10.324   9.889  -2.924  1.00  5.00
ATOM    395 2HB  ALA    28       8.600  10.256  -2.676  1.00  5.00
ATOM    396 3HB  ALA    28       9.771  11.579  -2.880  1.00  5.00
ATOM    397  N   VAL    29       7.785  11.189   0.232  1.00  5.00
ATOM    398  CA  VAL    29       6.848  11.952   1.090  1.00  5.00
ATOM    399  C   VAL    29       7.457  12.253   2.478  1.00  5.00
ATOM    400  O   VAL    29       7.181  13.280   3.087  1.00  5.00
ATOM    401  CB  VAL    29       5.530  11.152   1.259  1.00  5.00
ATOM    402  CG1 VAL    29       4.469  11.897   2.064  1.00  5.00
ATOM    403  CG2 VAL    29       4.914  10.821  -0.098  1.00  5.00
ATOM    404  H   VAL    29       7.433  10.306  -0.071  1.00  5.00
ATOM    405  HA  VAL    29       6.631  12.891   0.582  1.00  5.00
ATOM    406  HB  VAL    29       5.768  10.222   1.776  1.00  5.00
ATOM    407 1HG1 VAL    29       4.235  12.839   1.568  1.00  5.00
ATOM    408 2HG1 VAL    29       3.563  11.296   2.140  1.00  5.00
ATOM    409 3HG1 VAL    29       4.851  12.099   3.065  1.00  5.00
ATOM    410 1HG2 VAL    29       5.616  10.224  -0.680  1.00  5.00
ATOM    411 2HG2 VAL    29       3.991  10.257   0.043  1.00  5.00
ATOM    412 3HG2 VAL    29       4.694  11.746  -0.632  1.00  5.00
ATOM    413  N   GLY    30       8.186  11.261   2.999  1.00  5.00
ATOM    414  CA  GLY    30       8.787  11.276   4.349  1.00  5.00
ATOM    415  C   GLY    30       8.220  10.130   5.201  1.00  5.00
ATOM    416  O   GLY    30       8.057   9.002   4.742  1.00  5.00
ATOM    417  H   GLY    30       8.496  10.497   2.433  1.00  5.00
ATOM    418 1HA  GLY    30       8.586  12.231   4.833  1.00  5.00
ATOM    419 2HA  GLY    30       9.870  11.179   4.273  1.00  5.00
ATOM    420  N   SER    31       7.669  10.555   6.331  1.00  5.00
ATOM    421  CA  SER    31       7.158   9.652   7.384  1.00  5.00
ATOM    422  C   SER    31       6.052   8.691   6.938  1.00  5.00
ATOM    423  O   SER    31       6.116   7.515   7.275  1.00  5.00
ATOM    424  CB  SER    31       6.675  10.457   8.597  1.00  5.00
ATOM    425  OG  SER    31       5.833  11.518   8.134  1.00  5.00
ATOM    426  H   SER    31       7.486  11.521   6.491  1.00  5.00
ATOM    427  HA  SER    31       8.036   9.075   7.672  1.00  5.00
ATOM    428 1HB  SER    31       6.130   9.812   9.286  1.00  5.00
ATOM    429 2HB  SER    31       7.527  10.860   9.146  1.00  5.00
ATOM    430  HG  SER    31       5.413  11.975   8.929  1.00  5.00
ATOM    431  N   GLY    32       5.149   9.187   6.086  1.00  5.00
ATOM    432  CA  GLY    32       4.039   8.397   5.497  1.00  5.00
ATOM    433  C   GLY    32       4.476   7.068   4.873  1.00  5.00
ATOM    434  O   GLY    32       3.879   6.019   5.114  1.00  5.00
ATOM    435  H   GLY    32       5.104  10.165   5.904  1.00  5.00
ATOM    436 1HA  GLY    32       3.545   8.999   4.735  1.00  5.00
ATOM    437 2HA  GLY    32       3.301   8.196   6.273  1.00  5.00
ATOM    438  N   GLY    33       5.587   7.111   4.137  1.00  5.00
ATOM    439  CA  GLY    33       6.195   5.921   3.516  1.00  5.00
ATOM    440  C   GLY    33       6.658   4.891   4.560  1.00  5.00
ATOM    441  O   GLY    33       6.179   3.770   4.592  1.00  5.00
ATOM    442  H   GLY    33       6.094   7.970   4.001  1.00  5.00
ATOM    443 1HA  GLY    33       7.046   6.226   2.907  1.00  5.00
ATOM    444 2HA  GLY    33       5.473   5.456   2.844  1.00  5.00
ATOM    445  N   LEU    34       7.400   5.414   5.533  1.00  5.00
ATOM    446  CA  LEU    34       7.997   4.623   6.629  1.00  5.00
ATOM    447  C   LEU    34       6.966   3.932   7.536  1.00  5.00
ATOM    448  O   LEU    34       7.097   2.737   7.826  1.00  5.00
ATOM    449  CB  LEU    34       8.879   5.554   7.464  1.00  5.00
ATOM    450  CG  LEU    34      10.176   5.874   6.716  1.00  5.00
ATOM    451  CD1 LEU    34      10.707   7.252   7.138  1.00  5.00
ATOM    452  CD2 LEU    34      11.225   4.782   6.944  1.00  5.00
ATOM    453  H   LEU    34       7.459   6.408   5.644  1.00  5.00
ATOM    454  HA  LEU    34       8.628   3.861   6.172  1.00  5.00
ATOM    455  1HB LEU    34       8.340   6.476   7.682  1.00  5.00
ATOM    456  2HB LEU    34       9.109   5.085   8.421  1.00  5.00
ATOM    457  HG  LEU    34       9.965   5.912   5.648  1.00  5.00
ATOM    458 1HD1 LEU    34      10.897   7.256   8.211  1.00  5.00
ATOM    459 2HD1 LEU    34      11.633   7.461   6.603  1.00  5.00
ATOM    460 3HD1 LEU    34       9.967   8.016   6.897  1.00  5.00
ATOM    461 1HD2 LEU    34      11.436   4.698   8.010  1.00  5.00
ATOM    462 2HD2 LEU    34      10.845   3.830   6.573  1.00  5.00
ATOM    463 3HD2 LEU    34      12.140   5.041   6.411  1.00  5.00
ATOM    464  N   SER    35       5.929   4.670   7.899  1.00  5.00
ATOM    465  CA  SER    35       4.796   4.149   8.697  1.00  5.00
ATOM    466  C   SER    35       4.033   3.013   7.997  1.00  5.00
ATOM    467  O   SER    35       3.805   1.965   8.610  1.00  5.00
ATOM    468  CB  SER    35       3.860   5.283   9.108  1.00  5.00
ATOM    469  OG  SER    35       3.491   6.046   7.953  1.00  5.00
ATOM    470  H   SER    35       5.864   5.647   7.653  1.00  5.00
ATOM    471  HA  SER    35       5.270   3.753   9.595  1.00  5.00
ATOM    472 1HB  SER    35       2.970   4.876   9.588  1.00  5.00
ATOM    473 2HB  SER    35       4.351   5.925   9.840  1.00  5.00
ATOM    474  HG  SER    35       2.978   6.883   8.223  1.00  5.00
ATOM    475  N   LEU    36       3.838   3.141   6.682  1.00  5.00
ATOM    476  CA  LEU    36       3.275   2.055   5.842  1.00  5.00
ATOM    477  C   LEU    36       4.197   0.826   5.861  1.00  5.00
ATOM    478  O   LEU    36       3.755  -0.290   6.164  1.00  5.00
ATOM    479  CB  LEU    36       3.117   2.575   4.402  1.00  5.00
ATOM    480  CG  LEU    36       2.462   1.529   3.473  1.00  5.00
ATOM    481  CD1 LEU    36       0.944   1.535   3.603  1.00  5.00
ATOM    482  CD2 LEU    36       2.860   1.800   2.024  1.00  5.00
ATOM    483  H   LEU    36       4.035   3.998   6.205  1.00  5.00
ATOM    484  HA  LEU    36       2.294   1.788   6.235  1.00  5.00
ATOM    485 1HB  LEU    36       2.511   3.482   4.409  1.00  5.00
ATOM    486 2HB  LEU    36       4.095   2.849   4.007  1.00  5.00
ATOM    487  HG  LEU    36       2.821   0.537   3.747  1.00  5.00
ATOM    488 1HD1 LEU    36       0.563   2.526   3.357  1.00  5.00
ATOM    489 2HD1 LEU    36       0.517   0.801   2.920  1.00  5.00
ATOM    490 3HD1 LEU    36       0.667   1.283   4.626  1.00  5.00
ATOM    491 1HD2 LEU    36       2.534   2.801   1.739  1.00  5.00
ATOM    492 2HD2 LEU    36       3.943   1.729   1.925  1.00  5.00
ATOM    493 3HD2 LEU    36       2.384   1.063   1.377  1.00  5.00
ATOM    494  N   LEU    37       5.487   1.074   5.655  1.00  5.00
ATOM    495  CA  LEU    37       6.509   0.002   5.633  1.00  5.00
ATOM    496  C   LEU    37       6.632  -0.801   6.939  1.00  5.00
ATOM    497  O   LEU    37       6.864  -2.011   6.902  1.00  5.00
ATOM    498  CB  LEU    37       7.881   0.541   5.203  1.00  5.00
ATOM    499  CG  LEU    37       7.843   1.202   3.818  1.00  5.00
ATOM    500  CD1 LEU    37       9.269   1.603   3.426  1.00  5.00
ATOM    501  CD2 LEU    37       7.198   0.320   2.739  1.00  5.00
ATOM    502  H   LEU    37       5.805   1.996   5.411  1.00  5.00
ATOM    503  HA  LEU    37       6.184  -0.690   4.856  1.00  5.00
ATOM    504 1HB LEU     37       8.231   1.265   5.939  1.00  5.00
ATOM    505 2HB LEU     37       8.602  -0.277   5.193  1.00  5.00
ATOM    506  HG  LEU    37       7.245   2.111   3.887  1.00  5.00
ATOM    507 1HD1 LEU    37       9.668   2.298   4.165  1.00  5.00
ATOM    508 2HD1 LEU    37       9.899   0.714   3.385  1.00  5.00
ATOM    509 3HD1 LEU    37       9.248   2.081   2.447  1.00  5.00
ATOM    510 1HD2 LEU    37       7.752  -0.615   2.658  1.00  5.00
ATOM    511 2HD2 LEU    37       6.165   0.107   3.015  1.00  5.00
ATOM    512 3HD2 LEU    37       7.217   0.835   1.779  1.00  5.00
ATOM    513  N   ALA    38       6.393  -0.129   8.051  1.00  5.00
ATOM    514  CA  ALA    38       6.349  -0.765   9.389  1.00  5.00
ATOM    515  C   ALA    38       5.173  -1.744   9.572  1.00  5.00
ATOM    516  O   ALA    38       5.390  -2.828  10.106  1.00  5.00
ATOM    517  CB  ALA    38       6.303   0.329  10.464  1.00  5.00
ATOM    518  H   ALA    38       6.301   0.875   8.043  1.00  5.00
ATOM    519  HA  ALA    38       7.278  -1.324   9.496  1.00  5.00
ATOM    520 1HB  ALA    38       7.175   0.974  10.362  1.00  5.00
ATOM    521 2HB  ALA    38       6.303  -0.126  11.454  1.00  5.00
ATOM    522 3HB  ALA    38       5.396   0.921  10.339  1.00  5.00
ATOM    523  N   ALA    39       4.050  -1.465   8.895  1.00  5.00
ATOM    524  CA  ALA    39       2.774  -2.177   9.107  1.00  5.00
ATOM    525  C   ALA    39       2.854  -3.705   8.998  1.00  5.00
ATOM    526  O   ALA    39       2.380  -4.417   9.885  1.00  5.00
ATOM    527  CB  ALA    39       1.712  -1.618   8.162  1.00  5.00
ATOM    528  H   ALA    39       4.034  -0.808   8.135  1.00  5.00
ATOM    529  HA  ALA    39       2.475  -1.940  10.128  1.00  5.00
ATOM    530 1HB  ALA    39       2.013  -1.802   7.131  1.00  5.00
ATOM    531 2HB  ALA    39       0.753  -2.101   8.348  1.00  5.00
ATOM    532 3HB  ALA    39       1.611  -0.545   8.325  1.00  5.00
ATOM    533  N   ALA    40       3.485  -4.186   7.927  1.00  5.00
ATOM    534  CA  ALA    40       3.756  -5.630   7.736  1.00  5.00
ATOM    535  C   ALA    40       5.100  -5.916   7.039  1.00  5.00
ATOM    536  O   ALA    40       5.227  -6.789   6.182  1.00  5.00
ATOM    537  CB  ALA    40       2.568  -6.297   7.026  1.00  5.00
ATOM    538  H   ALA    40       3.779  -3.567   7.205  1.00  5.00
ATOM    539  HA  ALA    40       3.818  -6.052   8.739  1.00  5.00
ATOM    540 1HB  ALA    40       2.448  -5.859   6.035  1.00  5.00
ATOM    541 2HB  ALA    40       1.661  -6.135   7.607  1.00  5.00
ATOM    542 3HB  ALA    40       2.747  -7.368   6.928  1.00  5.00
ATOM    543  N   GLY    41       6.132  -5.275   7.591  1.00  5.00
ATOM    544  CA  GLY    41       7.521  -5.334   7.063  1.00  5.00
ATOM    545  C   GLY    41       8.027  -6.772   6.834  1.00  5.00
ATOM    546  O   GLY    41       8.344  -7.154   5.710  1.00  5.00
ATOM    547  H   GLY    41       6.010  -4.677   8.382  1.00  5.00
ATOM    548 1HA  GLY    41       8.188  -4.828   7.761  1.00  5.00
ATOM    549 2HA  GLY    41       7.567  -4.785   6.123  1.00  5.00
ATOM    550  N   ARG    42       7.859  -7.574   7.873  1.00  5.00
ATOM    551  CA  ARG    42       8.246  -8.992   7.946  1.00  5.00
ATOM    552  C   ARG    42       7.581  -9.879   6.874  1.00  5.00
ATOM    553  O   ARG    42       8.258 -10.557   6.107  1.00  5.00
ATOM    554  CB  ARG    42       7.834  -9.408   9.348  1.00  5.00
ATOM    555  CG  ARG    42       8.232 -10.837   9.689  1.00  5.00
ATOM    556  CD  ARG    42       7.661 -11.088  11.074  1.00  5.00
ATOM    557  NE  ARG    42       7.863 -12.483  11.458  1.00  5.00
ATOM    558  CZ  ARG    42       7.410 -13.031  12.575  1.00  5.00
ATOM    559  NH1 ARG    42       6.819 -12.273  13.507  1.00  5.00
ATOM    560  NH2 ARG    42       7.597 -14.319  12.809  1.00  5.00
ATOM    561  H   ARG    42       7.450  -7.224   8.716  1.00  5.00
ATOM    562  HA  ARG    42       9.330  -9.010   7.832  1.00  5.00
ATOM    563 1HB ARG     42       8.287  -8.728  10.070  1.00  5.00
ATOM    564 2HB ARG     42       6.753  -9.304   9.449  1.00  5.00
ATOM    565 1HG ARG     42       7.829 -11.543   8.962  1.00  5.00
ATOM    566 2HG ARG     42       9.316 -10.957   9.682  1.00  5.00
ATOM    567 1HD ARG     42       8.141 -10.431  11.798  1.00  5.00
ATOM    568  2HD ARG    42       6.597 -10.852  11.085  1.00  5.00
ATOM    569  HE  ARG    42       8.427 -13.030  10.836  1.00  5.00
ATOM    570 1HH1 ARG    42       6.703 -11.292  13.351  1.00  5.00
ATOM    571 2HH1 ARG    42       6.494 -12.685  14.358  1.00  5.00
ATOM    572 1HH2 ARG    42       8.066 -14.886  12.131  1.00  5.00
ATOM    573 2HH2 ARG    42       7.271 -14.730  13.660  1.00  5.00
ATOM    574  N   GLU    43       6.264  -9.731   6.759  1.00  5.00
ATOM    575  CA  GLU    43       5.428 -10.494   5.812  1.00  5.00
ATOM    576  C   GLU    43       5.465  -9.954   4.365  1.00  5.00
ATOM    577  O   GLU    43       4.789 -10.462   3.475  1.00  5.00
ATOM    578  CB  GLU    43       4.039 -10.433   6.461  1.00  5.00
ATOM    579  CG  GLU    43       2.999 -11.375   5.833  1.00  5.00
ATOM    580  CD  GLU    43       2.037 -10.621   4.906  1.00  5.00
ATOM    581  OE1 GLU    43       1.589  -9.526   5.296  1.00  5.00
ATOM    582  OE2 GLU    43       1.746 -11.191   3.834  1.00  5.00
ATOM    583  H   GLU    43       5.769  -9.039   7.294  1.00  5.00
ATOM    584  HA  GLU    43       5.802 -11.518   5.819  1.00  5.00
ATOM    585 1HB  GLU    43       4.136 -10.675   7.520  1.00  5.00
ATOM    586 2HB  GLU    43       3.668  -9.410   6.400  1.00  5.00
ATOM    587 1HG  GLU    43       3.510 -12.156   5.270  1.00  5.00
ATOM    588 2HG  GLU    43       2.432 -11.869   6.621  1.00  5.00
ATOM    589  N   SER    44       6.517  -9.170   4.119  1.00  5.00
ATOM    590  CA  SER    44       6.737  -8.316   2.934  1.00  5.00
ATOM    591  C   SER    44       5.545  -7.369   2.677  1.00  5.00
ATOM    592  O   SER    44       4.403  -7.799   2.553  1.00  5.00
ATOM    593  CB  SER    44       7.060  -9.108   1.650  1.00  5.00
ATOM    594  OG  SER    44       5.894  -9.731   1.114  1.00  5.00
ATOM    595  H   SER    44       7.259  -9.177   4.784  1.00  5.00
ATOM    596  HA  SER    44       7.616  -7.730   3.203  1.00  5.00
ATOM    597  1HB SER    44       7.490  -8.438   0.906  1.00  5.00
ATOM    598  2HB SER    44       7.811  -9.867   1.868  1.00  5.00
ATOM    599  HG  SER    44       5.416 -10.207   1.876  1.00  5.00
ATOM    600  N   ILE    45       5.856  -6.078   2.605  1.00  5.00
ATOM    601  CA  ILE    45       4.876  -5.062   2.160  1.00  5.00
ATOM    602  C   ILE    45       4.223  -5.413   0.808  1.00  5.00
ATOM    603  O   ILE    45       3.019  -5.228   0.650  1.00  5.00
ATOM    604  CB  ILE    45       5.547  -3.663   2.209  1.00  5.00
ATOM    605  CG1 ILE    45       5.819  -3.257   3.673  1.00  5.00
ATOM    606  CG2 ILE    45       4.814  -2.552   1.448  1.00  5.00
ATOM    607  CD1 ILE    45       4.596  -3.157   4.585  1.00  5.00
ATOM    608  H   ILE    45       6.682  -5.712   3.032  1.00  5.00
ATOM    609  HA  ILE    45       4.082  -5.054   2.907  1.00  5.00
ATOM    610  HB  ILE    45       6.519  -3.761   1.725  1.00  5.00
ATOM    611 1HG1 ILE    45       6.511  -3.980   4.106  1.00  5.00
ATOM    612 2HG1 ILE    45       6.326  -2.292   3.672  1.00  5.00
ATOM    613 1HG2 ILE    45       4.733  -2.829   0.397  1.00  5.00
ATOM    614 2HG2 ILE    45       3.817  -2.425   1.868  1.00  5.00
ATOM    615 3HG2 ILE    45       5.357  -1.610   1.527  1.00  5.00
ATOM    616 1HD1 ILE    45       4.098  -4.125   4.625  1.00  5.00
ATOM    617 2HD1 ILE    45       4.890  -2.865   5.593  1.00  5.00
ATOM    618 3HD1 ILE    45       3.910  -2.411   4.184  1.00  5.00
ATOM    619  N   LYS    46       4.978  -6.098  -0.037  1.00  5.00
ATOM    620  CA  LYS    46       4.525  -6.580  -1.356  1.00  5.00
ATOM    621  C   LYS    46       3.283  -7.478  -1.230  1.00  5.00
ATOM    622  O   LYS    46       2.166  -7.006  -1.448  1.00  5.00
ATOM    623  CB  LYS    46       5.701  -7.310  -2.000  1.00  5.00
ATOM    624  CG  LYS    46       5.565  -7.311  -3.510  1.00  5.00
ATOM    625  CD  LYS    46       6.860  -7.858  -4.101  1.00  5.00
ATOM    626  CE  LYS    46       6.817  -7.814  -5.617  1.00  5.00
ATOM    627  NZ  LYS    46       8.117  -8.306  -6.077  1.00  5.00
ATOM    628  H   LYS    46       5.919  -6.366   0.199  1.00  5.00
ATOM    629  HA  LYS    46       4.275  -5.713  -1.969  1.00  5.00
ATOM    630 1HB  LYS    46       6.636  -6.828  -1.713  1.00  5.00
ATOM    631 2HB  LYS    46       5.745  -8.335  -1.632  1.00  5.00
ATOM    632 1HG  LYS    46       4.717  -7.924  -3.816  1.00  5.00
ATOM    633 2HG  LYS    46       5.376  -6.301  -3.876  1.00  5.00
ATOM    634 1HD  LYS    46       7.706  -7.275  -3.738  1.00  5.00
ATOM    635 2HD  LYS    46       7.013  -8.884  -3.766  1.00  5.00
ATOM    636 1HE  LYS    46       6.007  -8.434  -6.001  1.00  5.00
ATOM    637 2HE  LYS    46       6.637  -6.799  -5.971  1.00  5.00
ATOM    638 1HZ  LYS    46       8.308  -9.177  -5.631  1.00  5.00
ATOM    639 2HZ  LYS    46       8.093  -8.454  -7.071  1.00  5.00
ATOM    640 3HZ  LYS    46       8.829  -7.647  -5.850  1.00  5.00
ATOM    641  N   ALA    47       3.467  -8.632  -0.576  1.00  5.00
ATOM    642  CA  ALA    47       2.385  -9.601  -0.336  1.00  5.00
ATOM    643  C   ALA    47       1.251  -9.045   0.538  1.00  5.00
ATOM    644  O   ALA    47       0.080  -9.203   0.190  1.00  5.00
ATOM    645  CB  ALA    47       2.992 -10.863   0.298  1.00  5.00
ATOM    646  H   ALA    47       4.354  -8.885  -0.168  1.00  5.00
ATOM    647  HA  ALA    47       1.972  -9.859  -1.311  1.00  5.00
ATOM    648 1HB ALA     47       3.752 -11.273  -0.366  1.00  5.00
ATOM    649 2HB ALA     47       2.210 -11.605   0.458  1.00  5.00
ATOM    650 3HB ALA     47       3.447 -10.605   1.255  1.00  5.00
ATOM    651  N   TYR    48       1.631  -8.203   1.499  1.00  5.00
ATOM    652  CA  TYR    48       0.713  -7.444   2.371  1.00  5.00
ATOM    653  C   TYR    48      -0.344  -6.683   1.559  1.00  5.00
ATOM    654  O   TYR    48      -1.491  -7.106   1.514  1.00  5.00
ATOM    655  CB  TYR    48       1.554  -6.499   3.238  1.00  5.00
ATOM    656  CG  TYR    48       0.780  -5.487   4.083  1.00  5.00
ATOM    657  CD1 TYR    48      -0.320  -5.897   4.871  1.00  5.00
ATOM    658  CD2 TYR    48       1.213  -4.146   4.081  1.00  5.00
ATOM    659  CE1 TYR    48      -0.992  -4.955   5.666  1.00  5.00
ATOM    660  CE2 TYR    48       0.548  -3.192   4.877  1.00  5.00
ATOM    661  CZ  TYR    48      -0.540  -3.609   5.668  1.00  5.00
ATOM    662  OH  TYR    48      -1.226  -2.689   6.390  1.00  5.00
ATOM    663  H   TYR    48       2.602  -8.021   1.677  1.00  5.00
ATOM    664  HA  TYR    48       0.186  -8.183   2.974  1.00  5.00
ATOM    665  1HB TYR    48       2.168  -7.104   3.906  1.00  5.00
ATOM    666  2HB TYR    48       2.236  -5.952   2.587  1.00  5.00
ATOM    667  HD1 TYR    48      -0.644  -6.937   4.860  1.00  5.00
ATOM    668  HD2 TYR    48       2.061  -3.847   3.465  1.00  5.00
ATOM    669  HE1 TYR    48      -1.847  -5.253   6.273  1.00  5.00
ATOM    670  HE2 TYR    48       0.870  -2.151   4.881  1.00  5.00
ATOM    671  HH  TYR    48      -2.092  -3.085   6.701  1.00  5.00
ATOM    672  N   LEU    49       0.099  -5.684   0.814  1.00  5.00
ATOM    673  CA  LEU    49      -0.802  -4.817   0.024  1.00  5.00
ATOM    674  C   LEU    49      -1.577  -5.577  -1.044  1.00  5.00
ATOM    675  O   LEU    49      -2.802  -5.442  -1.122  1.00  5.00
ATOM    676  CB  LEU    49      -0.029  -3.683  -0.658  1.00  5.00
ATOM    677  CG  LEU    49       0.725  -2.811   0.350  1.00  5.00
ATOM    678  CD1 LEU    49       1.737  -1.931  -0.387  1.00  5.00
ATOM    679  CD2 LEU    49      -0.199  -1.959   1.226  1.00  5.00
ATOM    680  H   LEU    49       1.086  -5.528   0.690  1.00  5.00
ATOM    681  HA  LEU    49      -1.507  -4.375   0.727  1.00  5.00
ATOM    682 1HB  LEU    49       0.679  -4.106  -1.371  1.00  5.00
ATOM    683 2HB  LEU    49      -0.722  -3.063  -1.226  1.00  5.00
ATOM    684  HG  LEU    49       1.282  -3.468   1.018  1.00  5.00
ATOM    685 1HD1 LEU    49       2.440  -2.562  -0.930  1.00  5.00
ATOM    686 2HD1 LEU    49       1.212  -1.284  -1.090  1.00  5.00
ATOM    687 3HD1 LEU    49       2.278  -1.319   0.335  1.00  5.00
ATOM    688 1HD2 LEU    49      -0.796  -1.304   0.592  1.00  5.00
ATOM    689 2HD2 LEU    49      -0.859  -2.612   1.798  1.00  5.00
ATOM    690 3HD2 LEU    49       0.392  -1.354   1.914  1.00  5.00
ATOM    691  N   LYS    50      -0.880  -6.534  -1.651  1.00  5.00
ATOM    692  CA  LYS    50      -1.461  -7.414  -2.668  1.00  5.00
ATOM    693  C   LYS    50      -2.722  -8.148  -2.197  1.00  5.00
ATOM    694  O   LYS    50      -3.799  -7.848  -2.684  1.00  5.00
ATOM    695  CB  LYS    50      -0.429  -8.401  -3.212  1.00  5.00
ATOM    696  CG  LYS    50       0.531  -7.669  -4.144  1.00  5.00
ATOM    697  CD  LYS    50       1.581  -8.632  -4.706  1.00  5.00
ATOM    698  CE  LYS    50       2.507  -7.857  -5.637  1.00  5.00
ATOM    699  NZ  LYS    50       3.455  -8.809  -6.239  1.00  5.00
ATOM    700  H   LYS    50       0.075  -6.704  -1.407  1.00  5.00
ATOM    701  HA  LYS    50      -1.746  -6.764  -3.494  1.00  5.00
ATOM    702 1HB  LYS    50       0.122  -8.858  -2.390  1.00  5.00
ATOM    703 2HB  LYS    50      -0.929  -9.208  -3.747  1.00  5.00
ATOM    704 1HG  LYS    50      -0.026  -7.212  -4.962  1.00  5.00
ATOM    705 2HG  LYS    50       1.024  -6.861  -3.604  1.00  5.00
ATOM    706 1HD  LYS    50       2.152  -9.084  -3.895  1.00  5.00
ATOM    707 2HD  LYS    50       1.096  -9.445  -5.247  1.00  5.00
ATOM    708 1HE  LYS    50       1.931  -7.351  -6.412  1.00  5.00
ATOM    709 2HE  LYS    50       3.042  -7.085  -5.083  1.00  5.00
ATOM    710 1HZ  LYS    50       2.976  -9.639  -6.506  1.00  5.00
ATOM    711 2HZ  LYS    50       3.879  -8.382  -7.039  1.00  5.00
ATOM    712 3HZ  LYS    50       4.166  -9.042  -5.568  1.00  5.00
ATOM    713  N   LYS    51      -2.591  -8.809  -1.050  1.00  5.00
ATOM    714  CA  LYS    51      -3.745  -9.489  -0.431  1.00  5.00
ATOM    715  C   LYS    51      -4.725  -8.497   0.235  1.00  5.00
ATOM    716  O   LYS    51      -5.918  -8.531  -0.062  1.00  5.00
ATOM    717  CB  LYS    51      -3.279 -10.543   0.574  1.00  5.00
ATOM    718  CG  LYS    51      -4.462 -11.459   0.885  1.00  5.00
ATOM    719  CD  LYS    51      -3.980 -12.801   1.461  1.00  5.00
ATOM    720  CE  LYS    51      -4.344 -12.988   2.941  1.00  5.00
ATOM    721  NZ  LYS    51      -3.571 -12.027   3.744  1.00  5.00
ATOM    722  H   LYS    51      -1.703  -8.911  -0.588  1.00  5.00
ATOM    723  HA  LYS    51      -4.270 -10.007  -1.233  1.00  5.00
ATOM    724 1HB  LYS    51      -2.449 -11.119   0.166  1.00  5.00
ATOM    725 2HB  LYS    51      -2.918 -10.066   1.486  1.00  5.00
ATOM    726 1HG  LYS    51      -5.128 -10.971   1.598  1.00  5.00
ATOM    727 2HG  LYS    51      -5.040 -11.634  -0.022  1.00  5.00
ATOM    728 1HD  LYS    51      -4.415 -13.615   0.880  1.00  5.00
ATOM    729 2HD  LYS    51      -2.899 -12.871   1.347  1.00  5.00
ATOM    730 1HE  LYS    51      -5.412 -12.831   3.090  1.00  5.00
ATOM    731 2HE  LYS    51      -4.124 -14.008   3.258  1.00  5.00
ATOM    732 1HZ  LYS    51      -3.650 -11.123   3.326  1.00  5.00
ATOM    733 2HZ  LYS    51      -3.908 -12.022   4.680  1.00  5.00
ATOM    734 3HZ  LYS    51      -2.607 -12.303   3.730  1.00  5.00
ATOM    735  N   GLU    52      -4.184  -7.540   0.986  1.00  5.00
ATOM    736  CA  GLU    52      -5.001  -6.597   1.765  1.00  5.00
ATOM    737  C   GLU    52      -5.956  -5.808   0.857  1.00  5.00
ATOM    738  O   GLU    52      -7.168  -5.927   1.009  1.00  5.00
ATOM    739  CB  GLU    52      -4.084  -5.651   2.554  1.00  5.00
ATOM    740  CG  GLU    52      -4.859  -4.750   3.526  1.00  5.00
ATOM    741  CD  GLU    52      -3.932  -3.749   4.223  1.00  5.00
ATOM    742  OE1 GLU    52      -3.061  -3.182   3.537  1.00  5.00
ATOM    743  OE2 GLU    52      -4.139  -3.556   5.447  1.00  5.00
ATOM    744  H   GLU    52      -3.186  -7.366   1.016  1.00  5.00
ATOM    745  HA  GLU    52      -5.575  -7.211   2.459  1.00  5.00
ATOM    746 1HB  GLU    52      -3.356  -6.239   3.112  1.00  5.00
ATOM    747 2HB  GLU    52      -3.524  -5.029   1.856  1.00  5.00
ATOM    748 1HG  GLU    52      -5.636  -4.212   2.984  1.00  5.00
ATOM    749 2HG  GLU    52      -5.359  -5.366   4.274  1.00  5.00
ATOM    750  N   ILE    53      -5.422  -5.234  -0.215  1.00  5.00
ATOM    751  CA  ILE    53      -6.248  -4.412  -1.131  1.00  5.00
ATOM    752  C   ILE    53      -7.128  -5.267  -2.041  1.00  5.00
ATOM    753  O   ILE    53      -8.246  -4.847  -2.358  1.00  5.00
ATOM    754  CB  ILE    53      -5.397  -3.368  -1.876  1.00  5.00
ATOM    755  CG1 ILE    53      -4.415  -2.561  -0.986  1.00  5.00
ATOM    756  CG2 ILE    53      -6.270  -2.402  -2.686  1.00  5.00
ATOM    757  CD1 ILE    53      -4.862  -2.234   0.442  1.00  5.00
ATOM    758  H   ILE    53      -4.452  -5.338  -0.491  1.00  5.00
ATOM    759  HA  ILE    53      -6.919  -3.844  -0.488  1.00  5.00
ATOM    760  HB  ILE    53      -4.781  -3.914  -2.591  1.00  5.00
ATOM    761 1HG1 ILE    53      -3.480  -3.117  -0.927  1.00  5.00
ATOM    762 2HG1 ILE    53      -4.196  -1.621  -1.493  1.00  5.00
ATOM    763 1HG2 ILE    53      -6.870  -2.969  -3.397  1.00  5.00
ATOM    764 2HG2 ILE    53      -6.927  -1.856  -2.009  1.00  5.00
ATOM    765 3HG2 ILE    53      -5.644  -1.694  -3.229  1.00  5.00
ATOM    766 1HD1 ILE    53      -5.778  -1.644   0.405  1.00  5.00
ATOM    767 2HD1 ILE    53      -5.050  -3.163   0.980  1.00  5.00
ATOM    768 3HD1 ILE    53      -4.097  -1.667   0.972  1.00  5.00
ATOM    769  N   LYS    54      -6.681  -6.497  -2.323  1.00  5.00
ATOM    770  CA  LYS    54      -7.492  -7.491  -3.039  1.00  5.00
ATOM    771  C   LYS    54      -8.811  -7.853  -2.344  1.00  5.00
ATOM    772  O   LYS    54      -9.827  -8.125  -2.984  1.00  5.00
ATOM    773  CB  LYS    54      -6.648  -8.763  -3.236  1.00  5.00
ATOM    774  CG  LYS    54      -7.136  -9.699  -4.335  1.00  5.00
ATOM    775  CD  LYS    54      -6.210 -10.914  -4.489  1.00  5.00
ATOM    776  CE  LYS    54      -4.810 -10.574  -5.005  1.00  5.00
ATOM    777  NZ  LYS    54      -4.917  -9.934  -6.320  1.00  5.00
ATOM    778  H   LYS    54      -5.757  -6.812  -2.097  1.00  5.00
ATOM    779  HA  LYS    54      -7.719  -7.070  -4.019  1.00  5.00
ATOM    780 1HB  LYS    54      -5.622  -8.469  -3.460  1.00  5.00
ATOM    781 2HB  LYS    54      -6.623  -9.313  -2.296  1.00  5.00
ATOM    782 1HG  LYS    54      -8.147 -10.037  -4.104  1.00  5.00
ATOM    783 2HG  LYS    54      -7.189  -9.158  -5.279  1.00  5.00
ATOM    784 1HD  LYS    54      -6.119 -11.412  -3.524  1.00  5.00
ATOM    785 2HD  LYS    54      -6.674 -11.626  -5.173  1.00  5.00
ATOM    786 1HE  LYS    54      -4.304  -9.909  -4.305  1.00  5.00
ATOM    787 2HE  LYS    54      -4.207 -11.479  -5.077  1.00  5.00
ATOM    788 1HZ  LYS    54      -5.892  -9.819  -6.535  1.00  5.00
ATOM    789 2HZ  LYS    54      -4.481  -9.036  -6.288  1.00  5.00
ATOM    790 3HZ  LYS    54      -4.465 -10.488  -7.023  1.00  5.00
ATOM    791  N   LYS    55      -8.766  -7.710  -1.031  1.00  5.00
ATOM    792  CA  LYS    55      -9.902  -7.919  -0.117  1.00  5.00
ATOM    793  C   LYS    55     -10.677  -6.626   0.203  1.00  5.00
ATOM    794  O   LYS    55     -11.904  -6.629   0.305  1.00  5.00
ATOM    795  CB  LYS    55      -9.429  -8.545   1.192  1.00  5.00
ATOM    796  CG  LYS    55      -8.969  -9.961   0.892  1.00  5.00
ATOM    797  CD  LYS    55      -8.647 -10.735   2.162  1.00  5.00
ATOM    798  CE  LYS    55      -8.434 -12.185   1.757  1.00  5.00
ATOM    799  NZ  LYS    55      -8.662 -12.987   2.959  1.00  5.00
ATOM    800  H   LYS    55      -7.887  -7.496  -0.607  1.00  5.00
ATOM    801  HA  LYS    55     -10.575  -8.621  -0.609  1.00  5.00
ATOM    802 1HB  LYS    55      -8.614  -7.962   1.623  1.00  5.00
ATOM    803 2HB  LYS    55     -10.236  -8.553   1.925  1.00  5.00
ATOM    804 1HG  LYS    55      -9.746 -10.484   0.335  1.00  5.00
ATOM    805 2HG  LYS    55      -8.086  -9.928   0.254  1.00  5.00
ATOM    806 1HD  LYS    55      -7.755 -10.334   2.642  1.00  5.00
ATOM    807 2HD  LYS    55      -9.462 -10.652   2.881  1.00  5.00
ATOM    808 1HE  LYS    55      -9.123 -12.471   0.962  1.00  5.00
ATOM    809 2HE  LYS    55      -7.425 -12.336   1.374  1.00  5.00
ATOM    810 1HZ  LYS    55      -9.592 -12.795   3.288  1.00  5.00
ATOM    811 2HZ  LYS    55      -8.582 -13.956   2.729  1.00  5.00
ATOM    812 3HZ  LYS    55      -7.996 -12.740   3.657  1.00  5.00
ATOM    813  N   LYS    56      -9.907  -5.569   0.420  1.00  5.00
ATOM    814  CA  LYS    56     -10.354  -4.232   0.839  1.00  5.00
ATOM    815  C   LYS    56     -11.194  -3.491  -0.228  1.00  5.00
ATOM    816  O   LYS    56     -12.344  -3.138   0.012  1.00  5.00
ATOM    817  CB  LYS    56      -9.080  -3.456   1.163  1.00  5.00
ATOM    818  CG  LYS    56      -9.261  -2.511   2.353  1.00  5.00
ATOM    819  CD  LYS    56      -7.865  -2.172   2.874  1.00  5.00
ATOM    820  CE  LYS    56      -7.955  -1.340   4.148  1.00  5.00
ATOM    821  NZ  LYS    56      -6.597  -1.085   4.656  1.00  5.00
ATOM    822  H   LYS    56      -8.912  -5.677   0.444  1.00  5.00
ATOM    823  HA  LYS    56     -10.949  -4.340   1.746  1.00  5.00
ATOM    824 1HB  LYS    56      -8.274  -4.158   1.379  1.00  5.00
ATOM    825 2HB  LYS    56      -8.775  -2.881   0.288  1.00  5.00
ATOM    826 1HG  LYS    56      -9.789  -1.607   2.050  1.00  5.00
ATOM    827 2HG  LYS    56      -9.859  -2.984   3.132  1.00  5.00
ATOM    828 1HD  LYS    56      -7.312  -3.091   3.072  1.00  5.00
ATOM    829 2HD  LYS    56      -7.310  -1.623   2.113  1.00  5.00
ATOM    830 1HE  LYS    56      -8.464  -0.398   3.945  1.00  5.00
ATOM    831 2HE  LYS    56      -8.545  -1.866   4.898  1.00  5.00
ATOM    832 1HZ  LYS    56      -6.096  -1.942   4.742  1.00  5.00
ATOM    833 2HZ  LYS    56      -6.128  -0.450   4.057  1.00  5.00
ATOM    834 3HZ  LYS    56      -6.679  -0.662   5.566  1.00  5.00
ATOM    835  N   GLY    57     -10.561  -3.262  -1.377  1.00  5.00
ATOM    836  CA  GLY    57     -11.107  -2.380  -2.428  1.00  5.00
ATOM    837  C   GLY    57     -10.401  -1.012  -2.473  1.00  5.00
ATOM    838  O   GLY    57     -10.692  -0.107  -1.698  1.00  5.00
ATOM    839  H   GLY    57      -9.758  -3.801  -1.620  1.00  5.00
ATOM    840 1HA  GLY    57     -12.173  -2.230  -2.255  1.00  5.00
ATOM    841 2HA  GLY    57     -11.008  -2.869  -3.397  1.00  5.00
ATOM    842  N   LYS    58      -9.653  -0.860  -3.556  1.00  5.00
ATOM    843  CA  LYS    58      -8.769   0.275  -3.892  1.00  5.00
ATOM    844  C   LYS    58      -9.194   1.708  -3.515  1.00  5.00
ATOM    845  O   LYS    58      -8.395   2.482  -2.992  1.00  5.00
ATOM    846  CB  LYS    58      -8.463   0.236  -5.401  1.00  5.00
ATOM    847  CG  LYS    58      -7.591  -0.950  -5.852  1.00  5.00
ATOM    848  CD  LYS    58      -8.416  -2.151  -6.316  1.00  5.00
ATOM    849  CE  LYS    58      -7.494  -3.292  -6.760  1.00  5.00
ATOM    850  NZ  LYS    58      -7.266  -4.233  -5.662  1.00  5.00
ATOM    851  H   LYS    58      -9.593  -1.617  -4.207  1.00  5.00
ATOM    852  HA  LYS    58      -7.839   0.072  -3.361  1.00  5.00
ATOM    853 1HB  LYS    58      -9.406   0.204  -5.949  1.00  5.00
ATOM    854 2HB  LYS    58      -7.964   1.163  -5.681  1.00  5.00
ATOM    855 1HG  LYS    58      -6.939  -0.628  -6.664  1.00  5.00
ATOM    856 2HG  LYS    58      -6.946  -1.255  -5.028  1.00  5.00
ATOM    857 1HD  LYS    58      -9.063  -2.491  -5.507  1.00  5.00
ATOM    858 2HD  LYS    58      -9.066  -1.857  -7.141  1.00  5.00
ATOM    859 1HE  LYS    58      -7.938  -3.816  -7.607  1.00  5.00
ATOM    860 2HE  LYS    58      -6.542  -2.885  -7.101  1.00  5.00
ATOM    861 1HZ  LYS    58      -7.006  -3.739  -4.837  1.00  5.00
ATOM    862 2HZ  LYS    58      -8.110  -4.741  -5.484  1.00  5.00
ATOM    863 3HZ  LYS    58      -6.554  -4.891  -5.915  1.00  5.00
ATOM    864  N   ARG    59     -10.459   2.036  -3.742  1.00  5.00
ATOM    865  CA  ARG    59     -11.032   3.360  -3.427  1.00  5.00
ATOM    866  C   ARG    59     -10.880   3.777  -1.955  1.00  5.00
ATOM    867  O   ARG    59     -10.419   4.866  -1.643  1.00  5.00
ATOM    868  CB  ARG    59     -12.513   3.265  -3.783  1.00  5.00
ATOM    869  CG  ARG    59     -13.006   4.581  -4.380  1.00  5.00
ATOM    870  CD  ARG    59     -14.375   4.970  -3.835  1.00  5.00
ATOM    871  NE  ARG    59     -14.240   5.194  -2.377  1.00  5.00
ATOM    872  CZ  ARG    59     -15.100   4.811  -1.435  1.00  5.00
ATOM    873  NH1 ARG    59     -16.250   4.216  -1.735  1.00  5.00
ATOM    874  NH2 ARG    59     -14.803   5.018  -0.160  1.00  5.00
ATOM    875  H   ARG    59     -11.102   1.388  -4.151  1.00  5.00
ATOM    876  HA  ARG    59     -10.513   4.062  -4.080  1.00  5.00
ATOM    877 1HB  ARG    59     -12.671   2.455  -4.496  1.00  5.00
ATOM    878 2HB  ARG    59     -13.093   3.023  -2.893  1.00  5.00
ATOM    879 1HG  ARG    59     -12.288   5.372  -4.158  1.00  5.00
ATOM    880 2HG  ARG    59     -13.058   4.493  -5.465  1.00  5.00
ATOM    881 1HD  ARG    59     -14.739   5.871  -4.327  1.00  5.00
ATOM    882 2HD  ARG    59     -15.101   4.182  -4.034  1.00  5.00
ATOM    883  HE  ARG    59     -13.425   5.687  -2.101  1.00  5.00
ATOM    884 1HH1 ARG    59     -16.487   4.049  -2.692  1.00  5.00
ATOM    885 2HH1 ARG    59     -16.882   3.934  -1.013  1.00  5.00
ATOM    886 1HH2 ARG    59     -13.941   5.460   0.087  1.00  5.00
ATOM    887 2HH2 ARG    59     -15.440   4.733   0.556  1.00  5.00
ATOM    888  N   ALA    60     -11.215   2.841  -1.082  1.00  5.00
ATOM    889  CA  ALA    60     -11.049   2.990   0.376  1.00  5.00
ATOM    890  C   ALA    60      -9.588   3.110   0.818  1.00  5.00
ATOM    891  O   ALA    60      -9.291   3.854   1.750  1.00  5.00
ATOM    892  CB  ALA    60     -11.725   1.800   1.078  1.00  5.00
ATOM    893  H   ALA    60     -11.614   1.976  -1.394  1.00  5.00
ATOM    894  HA  ALA    60     -11.567   3.907   0.655  1.00  5.00
ATOM    895 1HB ALA     60     -12.779   1.768   0.801  1.00  5.00
ATOM    896 2HB ALA     60     -11.638   1.912   2.159  1.00  5.00
ATOM    897 3HB ALA     60     -11.240   0.874   0.770  1.00  5.00
ATOM    898  N   VAL    61      -8.686   2.551   0.015  1.00  5.00
ATOM    899  CA  VAL    61      -7.230   2.568   0.279  1.00  5.00
ATOM    900  C   VAL    61      -6.653   3.977   0.056  1.00  5.00
ATOM    901  O   VAL    61      -5.849   4.449   0.870  1.00  5.00
ATOM    902  CB  VAL    61      -6.532   1.493  -0.576  1.00  5.00
ATOM    903  CG1 VAL    61      -5.046   1.359  -0.237  1.00  5.00
ATOM    904  CG2 VAL    61      -7.222   0.134  -0.386  1.00  5.00
ATOM    905  H   VAL    61      -8.949   2.084  -0.833  1.00  5.00
ATOM    906  HA  VAL    61      -7.092   2.303   1.327  1.00  5.00
ATOM    907  HB  VAL    61      -6.618   1.784  -1.623  1.00  5.00
ATOM    908 1HG1 VAL    61      -4.936   1.094   0.814  1.00  5.00
ATOM    909 2HG1 VAL    61      -4.595   0.582  -0.855  1.00  5.00
ATOM    910 3HG1 VAL    61      -4.544   2.308  -0.427  1.00  5.00
ATOM    911 1HG2 VAL    61      -7.171  -0.157   0.663  1.00  5.00
ATOM    912 2HG2 VAL    61      -8.266   0.210  -0.692  1.00  5.00
ATOM    913 3HG2 VAL    61      -6.718  -0.616  -0.996  1.00  5.00
ATOM    914  N   ILE    62      -7.183   4.661  -0.952  1.00  5.00
ATOM    915  CA  ILE    62      -6.963   6.109  -1.181  1.00  5.00
ATOM    916  C   ILE    62      -7.267   6.916   0.096  1.00  5.00
ATOM    917  O   ILE    62      -6.412   7.668   0.568  1.00  5.00
ATOM    918  CB  ILE    62      -7.789   6.534  -2.432  1.00  5.00
ATOM    919  CG1 ILE    62      -7.166   5.996  -3.736  1.00  5.00
ATOM    920  CG2 ILE    62      -8.126   8.037  -2.511  1.00  5.00
ATOM    921  CD1 ILE    62      -5.746   6.477  -4.042  1.00  5.00
ATOM    922  H   ILE    62      -7.740   4.214  -1.651  1.00  5.00
ATOM    923  HA  ILE    62      -5.910   6.248  -1.424  1.00  5.00
ATOM    924  HB  ILE    62      -8.753   6.034  -2.341  1.00  5.00
ATOM    925 1HG1 ILE    62      -7.160   4.907  -3.691  1.00  5.00
ATOM    926 2HG1 ILE    62      -7.812   6.277  -4.568  1.00  5.00
ATOM    927 1HG2 ILE    62      -8.681   8.329  -1.620  1.00  5.00
ATOM    928 2HG2 ILE    62      -7.201   8.611  -2.567  1.00  5.00
ATOM    929 3HG2 ILE    62      -8.731   8.248  -3.393  1.00  5.00
ATOM    930 1HD1 ILE    62      -5.744   7.564  -4.124  1.00  5.00
ATOM    931 2HD1 ILE    62      -5.081   6.172  -3.233  1.00  5.00
ATOM    932 3HD1 ILE    62      -5.389   6.048  -4.978  1.00  5.00
ATOM    933  N   ALA    63      -8.414   6.613   0.727  1.00  5.00
ATOM    934  CA  ALA    63      -8.799   7.262   1.997  1.00  5.00
ATOM    935  C   ALA    63      -7.934   6.843   3.194  1.00  5.00
ATOM    936  O   ALA    63      -7.231   7.660   3.778  1.00  5.00
ATOM    937  CB  ALA    63     -10.293   6.987   2.269  1.00  5.00
ATOM    938  H   ALA    63      -9.027   5.896   0.378  1.00  5.00
ATOM    939  HA  ALA    63      -8.665   8.334   1.846  1.00  5.00
ATOM    940 1HB  ALA    63     -10.887   7.359   1.434  1.00  5.00
ATOM    941 2HB  ALA    63     -10.450   5.914   2.377  1.00  5.00
ATOM    942 3HB  ALA    63     -10.600   7.492   3.185  1.00  5.00
ATOM    943  N   TRP    64      -7.785   5.524   3.331  1.00  5.00
ATOM    944  CA  TRP    64      -7.044   4.831   4.408  1.00  5.00
ATOM    945  C   TRP    64      -5.610   5.353   4.581  1.00  5.00
ATOM    946  O   TRP    64      -5.292   5.976   5.594  1.00  5.00
ATOM    947  CB  TRP    64      -7.073   3.335   4.084  1.00  5.00
ATOM    948  CG  TRP    64      -6.206   2.473   5.010  1.00  5.00
ATOM    949  CD1 TRP    64      -6.345   2.371   6.323  1.00  5.00
ATOM    950  CD2 TRP    64      -5.131   1.681   4.636  1.00  5.00
ATOM    951  NE1 TRP    64      -5.403   1.569   6.822  1.00  5.00
ATOM    952  CE2 TRP    64      -4.633   1.112   5.825  1.00  5.00
ATOM    953  CE3 TRP    64      -4.576   1.308   3.393  1.00  5.00
ATOM    954  CZ2 TRP    64      -3.585   0.171   5.801  1.00  5.00
ATOM    955  CZ3 TRP    64      -3.519   0.379   3.359  1.00  5.00
ATOM    956  CH2 TRP    64      -3.023  -0.190   4.558  1.00  5.00
ATOM    957  H   TRP    64      -8.214   4.897   2.675  1.00  5.00
ATOM    958  HA  TRP    64      -7.597   4.981   5.335  1.00  5.00
ATOM    959  1HB TRP    64      -8.104   2.984   4.138  1.00  5.00
ATOM    960  2HB TRP    64      -6.741   3.191   3.056  1.00  5.00
ATOM    961  HD1 TRP    64      -7.116   2.869   6.911  1.00  5.00
ATOM    962  HE1 TRP    64      -5.267   1.370   7.793  1.00  5.00
ATOM    963  HE3 TRP    64      -4.960   1.735   2.466  1.00  5.00
ATOM    964  HZ2 TRP    64      -3.215  -0.271   6.726  1.00  5.00
ATOM    965  HZ3 TRP    64      -3.080   0.095   2.403  1.00  5.00
ATOM    966  HH2 TRP    64      -2.204  -0.908   4.520  1.00  5.00
ATOM    967  N   MET    65      -4.856   5.267   3.491  1.00  5.00
ATOM    968  CA  MET    65      -3.407   5.569   3.505  1.00  5.00
ATOM    969  C   MET    65      -3.133   7.051   3.773  1.00  5.00
ATOM    970  O   MET    65      -2.366   7.376   4.679  1.00  5.00
ATOM    971  CB  MET    65      -2.761   5.140   2.190  1.00  5.00
ATOM    972  CG  MET    65      -2.218   3.714   2.292  1.00  5.00
ATOM    973  SD  MET    65      -1.286   3.148   0.822  1.00  5.00
ATOM    974  CE  MET    65       0.170   4.163   0.973  1.00  5.00
ATOM    975  H   MET    65      -5.237   4.983   2.602  1.00  5.00
ATOM    976  HA  MET    65      -3.012   4.980   4.334  1.00  5.00
ATOM    977 1HB  MET    65      -3.492   5.199   1.384  1.00  5.00
ATOM    978 2HB  MET    65      -1.951   5.825   1.937  1.00  5.00
ATOM    979 1HG  MET    65      -1.571   3.651   3.167  1.00  5.00
ATOM    980 2HG  MET    65      -3.054   3.036   2.464  1.00  5.00
ATOM    981 1HE  MET    65      -0.113   5.215   0.940  1.00  5.00
ATOM    982 2HE  MET    65       0.666   3.950   1.921  1.00  5.00
ATOM    983 3HE  MET    65       0.846   3.938   0.148  1.00  5.00
ATOM    984  N   ALA    66      -3.936   7.895   3.125  1.00  5.00
ATOM    985  CA  ALA    66      -3.857   9.355   3.276  1.00  5.00
ATOM    986  C   ALA    66      -3.977   9.804   4.747  1.00  5.00
ATOM    987  O   ALA    66      -3.014  10.295   5.335  1.00  5.00
ATOM    988  CB  ALA    66      -4.912  10.037   2.397  1.00  5.00
ATOM    989  H   ALA    66      -4.659   7.570   2.521  1.00  5.00
ATOM    990  HA  ALA    66      -2.871   9.647   2.914  1.00  5.00
ATOM    991 1HB  ALA    66      -5.906   9.723   2.716  1.00  5.00
ATOM    992 2HB  ALA    66      -4.830  11.120   2.488  1.00  5.00
ATOM    993 3HB  ALA    66      -4.757   9.750   1.357  1.00  5.00
ATOM    994  N   LYS    67      -5.025   9.276   5.358  1.00  5.00
ATOM    995  CA  LYS    67      -5.425   9.579   6.735  1.00  5.00
ATOM    996  C   LYS    67      -4.512   8.951   7.809  1.00  5.00
ATOM    997  O   LYS    67      -3.910   9.660   8.614  1.00  5.00
ATOM    998  CB  LYS    67      -6.852   9.055   6.838  1.00  5.00
ATOM    999  CG  LYS    67      -7.446   9.478   8.163  1.00  5.00
ATOM   1000  CD  LYS    67      -8.781   8.797   8.424  1.00  5.00
ATOM   1001  CE  LYS    67      -9.188   9.043   9.874  1.00  5.00
ATOM   1002  NZ  LYS    67      -9.207  10.487  10.131  1.00  5.00
ATOM   1003  H   LYS    67      -5.667   8.672   4.865  1.00  5.00
ATOM   1004  HA  LYS    67      -5.426  10.661   6.863  1.00  5.00
ATOM   1005 1HB  LYS    67      -7.455   9.442   6.017  1.00  5.00
ATOM   1006 2HB  LYS    67      -6.860   7.968   6.753  1.00  5.00
ATOM   1007 1HG  LYS    67      -6.751   9.236   8.967  1.00  5.00
ATOM   1008 2HG  LYS    67      -7.580  10.559   8.173  1.00  5.00
ATOM   1009 1HD  LYS    67      -9.542   9.187   7.748  1.00  5.00
ATOM   1010 2HD  LYS    67      -8.703   7.727   8.231  1.00  5.00
ATOM   1011 1HE  LYS    67     -10.171   8.614  10.066  1.00  5.00
ATOM   1012 2HE  LYS    67      -8.488   8.550  10.549  1.00  5.00
ATOM   1013 1HZ  LYS    67      -9.814  10.914   9.458  1.00  5.00
ATOM   1014 2HZ  LYS    67      -9.531  10.681  11.049  1.00  5.00
ATOM   1015 3HZ  LYS    67      -8.277  10.846  10.006  1.00  5.00
ATOM   1016  N   GLU    68      -4.432   7.630   7.791  1.00  5.00
ATOM   1017  CA  GLU    68      -3.809   6.833   8.872  1.00  5.00
ATOM   1018  C   GLU    68      -2.290   7.000   9.008  1.00  5.00
ATOM   1019  O   GLU    68      -1.749   7.046  10.101  1.00  5.00
ATOM   1020  CB  GLU    68      -4.157   5.367   8.641  1.00  5.00
ATOM   1021  CG  GLU    68      -4.225   4.598   9.962  1.00  5.00
ATOM   1022  CD  GLU    68      -4.718   3.174   9.712  1.00  5.00
ATOM   1023  OE1 GLU    68      -3.881   2.330   9.339  1.00  5.00
ATOM   1024  OE2 GLU    68      -5.941   2.965   9.826  1.00  5.00
ATOM   1025  H   GLU    68      -4.817   7.098   7.026  1.00  5.00
ATOM   1026  HA  GLU    68      -4.289   7.182   9.787  1.00  5.00
ATOM   1027 1HB  GLU    68      -5.115   5.294   8.126  1.00  5.00
ATOM   1028 2HB  GLU    68      -3.410   4.911   7.991  1.00  5.00
ATOM   1029 1HG  GLU    68      -3.240   4.574  10.429  1.00  5.00
ATOM   1030 2HG  GLU    68      -4.894   5.108  10.655  1.00  5.00
ATOM   1031  N   PHE    69      -1.636   7.015   7.844  1.00  5.00
ATOM   1032  CA  PHE    69      -0.169   7.034   7.784  1.00  5.00
ATOM   1033  C   PHE    69       0.494   8.388   7.519  1.00  5.00
ATOM   1034  O   PHE    69       1.667   8.555   7.836  1.00  5.00
ATOM   1035  CB  PHE    69       0.332   6.023   6.748  1.00  5.00
ATOM   1036  CG  PHE    69      -0.025   4.581   7.094  1.00  5.00
ATOM   1037  CD1 PHE    69       0.562   3.956   8.221  1.00  5.00
ATOM   1038  CD2 PHE    69      -0.931   3.883   6.263  1.00  5.00
ATOM   1039  CE1 PHE    69       0.264   2.606   8.502  1.00  5.00
ATOM   1040  CE2 PHE    69      -1.231   2.534   6.554  1.00  5.00
ATOM   1041  CZ  PHE    69      -0.628   1.901   7.664  1.00  5.00
ATOM   1042  H   PHE    69      -2.134   6.901   6.986  1.00  5.00
ATOM   1043  HA  PHE    69       0.128   6.737   8.790  1.00  5.00
ATOM   1044 1HB PHE     69      -0.091   6.271   5.774  1.00  5.00
ATOM   1045 2HB PHE     69       1.414   6.111   6.657  1.00  5.00
ATOM   1046  HD1 PHE    69       1.240   4.514   8.867  1.00  5.00
ATOM   1047  HD2 PHE    69      -1.392   4.379   5.409  1.00  5.00
ATOM   1048  HE1 PHE    69       0.719   2.111   9.360  1.00  5.00
ATOM   1049  HE2 PHE    69      -1.927   1.981   5.923  1.00  5.00
ATOM   1050  HZ  PHE    69      -0.854   0.856   7.876  1.00  5.00
ATOM   1051  N   GLY    70      -0.294   9.332   6.990  1.00  5.00
ATOM   1052  CA  GLY    70       0.209  10.647   6.545  1.00  5.00
ATOM   1053  C   GLY    70       0.795  10.576   5.118  1.00  5.00
ATOM   1054  O   GLY    70       1.964  10.862   4.879  1.00  5.00
ATOM   1055  H   GLY    70      -1.287   9.235   6.987  1.00  5.00
ATOM   1056 1HA  GLY    70       0.976  10.998   7.236  1.00  5.00
ATOM   1057 2HA  GLY    70      -0.601  11.376   6.571  1.00  5.00
