# Supplementary material for: Assessment of Two Restraint Potentials for Coarse-Grained Chemical-Cross-Link-Assisted Modeling of Protein Structures
Source: J Chem Inf Model. 2024 Feb 12;64(4):1377–93. doi: 10.1021/acs.jcim.3c01890 (PMC10900291; doi:10.1021/acs.jcim.3c01890)
Supplement: Supplementary file 2 — ci3c01890_si_002.zip [file ci3c01890_si_002.zip › Machine_readable/Inputs/SYNTHETIC-SHORT/1EM7/1em7.pdb]

HEADER    MEMBRANE PROTEIN                        16-MAR-00   1EM7              
TITLE     HELIX VARIANT OF THE B1 DOMAIN FROM STREPTOCOCCAL PROTEIN G           
COMPND    MOL_ID: 1;                                                            
COMPND   2 MOLECULE: PROTEIN G;                                                 
COMPND   3 CHAIN: A;                                                            
COMPND   4 FRAGMENT: B1 DOMAIN;                                                 
COMPND   5 ENGINEERED: YES;                                                     
COMPND   6 MUTATION: YES                                                        
SOURCE    MOL_ID: 1;                                                            
SOURCE   2 ORGANISM_SCIENTIFIC: STREPTOCOCCUS SP.;                              
SOURCE   3 ORGANISM_TAXID: 1306;                                                
SOURCE   4 EXPRESSION_SYSTEM: ESCHERICHIA COLI BL21(DE3);                       
SOURCE   5 EXPRESSION_SYSTEM_TAXID: 469008;                                     
SOURCE   6 EXPRESSION_SYSTEM_STRAIN: BL21 (DE3);                                
SOURCE   7 EXPRESSION_SYSTEM_VECTOR: PET-11                                     
KEYWDS    HELIX PROPENSITY, HELIX DIPOLE INTERACTION, PROTEIN DESIGN, PROTEIN   
KEYWDS   2 G, MEMBRANE PROTEIN                                                  
EXPDTA    X-RAY DIFFRACTION                                                     
AUTHOR    P.STROP,A.M.MARINESCU,S.L.MAYO                                        
REVDAT   4   03-NOV-21 1EM7    1       REMARK SEQADV                            
REVDAT   3   04-OCT-17 1EM7    1       REMARK                                   
REVDAT   2   24-FEB-09 1EM7    1       VERSN                                    
REVDAT   1   08-MAY-02 1EM7    0                                                
JRNL        AUTH   P.STROP,A.M.MARINESCU,S.L.MAYO                               
JRNL        TITL   STRUCTURE OF A PROTEIN G HELIX VARIANT SUGGESTS THE          
JRNL        TITL 2 IMPORTANCE OF HELIX PROPENSITY AND HELIX DIPOLE INTERACTIONS 
JRNL        TITL 3 IN PROTEIN DESIGN.                                           
JRNL        REF    PROTEIN SCI.                  V.   9  1391 2000              
JRNL        REFN                   ISSN 0961-8368                               
JRNL        PMID   10933505                                                     
REMARK   2                                                                      
REMARK   2 RESOLUTION.    2.00 ANGSTROMS.                                       
REMARK   3                                                                      
REMARK   3 REFINEMENT.                                                          
REMARK   3   PROGRAM     : CNS                                                  
REMARK   3   AUTHORS     : BRUNGER,ADAMS,CLORE,DELANO,GROS,GROSSE-              
REMARK   3               : KUNSTLEVE,JIANG,KUSZEWSKI,NILGES,PANNU,              
REMARK   3               : READ,RICE,SIMONSON,WARREN                            
REMARK   3                                                                      
REMARK   3  REFINEMENT TARGET : NULL                                            
REMARK   3                                                                      
REMARK   3  DATA USED IN REFINEMENT.                                            
REMARK   3   RESOLUTION RANGE HIGH (ANGSTROMS) : 2.00                           
REMARK   3   RESOLUTION RANGE LOW  (ANGSTROMS) : 18.00                          
REMARK   3   DATA CUTOFF            (SIGMA(F)) : 0.000                          
REMARK   3   DATA CUTOFF HIGH         (ABS(F)) : NULL                           
REMARK   3   DATA CUTOFF LOW          (ABS(F)) : NULL                           
REMARK   3   COMPLETENESS (WORKING+TEST)   (%) : NULL                           
REMARK   3   NUMBER OF REFLECTIONS             : 4394                           
REMARK   3                                                                      
REMARK   3  FIT TO DATA USED IN REFINEMENT.                                     
REMARK   3   CROSS-VALIDATION METHOD          : NULL                            
REMARK   3   FREE R VALUE TEST SET SELECTION  : NULL                            
REMARK   3   R VALUE            (WORKING SET) : 0.235                           
REMARK   3   FREE R VALUE                     : 0.267                           
REMARK   3   FREE R VALUE TEST SET SIZE   (%) : NULL                            
REMARK   3   FREE R VALUE TEST SET COUNT      : 374                             
REMARK   3   ESTIMATED ERROR OF FREE R VALUE  : NULL                            
REMARK   3                                                                      
REMARK   3  FIT IN THE HIGHEST RESOLUTION BIN.                                  
REMARK   3   TOTAL NUMBER OF BINS USED           : NULL                         
REMARK   3   BIN RESOLUTION RANGE HIGH       (A) : NULL                         
REMARK   3   BIN RESOLUTION RANGE LOW        (A) : NULL                         
REMARK   3   BIN COMPLETENESS (WORKING+TEST) (%) : NULL                         
REMARK   3   REFLECTIONS IN BIN    (WORKING SET) : NULL                         
REMARK   3   BIN R VALUE           (WORKING SET) : NULL                         
REMARK   3   BIN FREE R VALUE                    : NULL                         
REMARK   3   BIN FREE R VALUE TEST SET SIZE  (%) : NULL                         
REMARK   3   BIN FREE R VALUE TEST SET COUNT     : NULL                         
REMARK   3   ESTIMATED ERROR OF BIN FREE R VALUE : NULL                         
REMARK   3                                                                      
REMARK   3  NUMBER OF NON-HYDROGEN ATOMS USED IN REFINEMENT.                    
REMARK   3   PROTEIN ATOMS            : 443                                     
REMARK   3   NUCLEIC ACID ATOMS       : 0                                       
REMARK   3   HETEROGEN ATOMS          : 0                                       
REMARK   3   SOLVENT ATOMS            : 29                                      
REMARK   3                                                                      
REMARK   3  B VALUES.                                                           
REMARK   3   FROM WILSON PLOT           (A**2) : 22.80                          
REMARK   3   MEAN B VALUE      (OVERALL, A**2) : NULL                           
REMARK   3   OVERALL ANISOTROPIC B VALUE.                                       
REMARK   3    B11 (A**2) : NULL                                                 
REMARK   3    B22 (A**2) : NULL                                                 
REMARK   3    B33 (A**2) : NULL                                                 
REMARK   3    B12 (A**2) : NULL                                                 
REMARK   3    B13 (A**2) : NULL                                                 
REMARK   3    B23 (A**2) : NULL                                                 
REMARK   3                                                                      
REMARK   3  ESTIMATED COORDINATE ERROR.                                         
REMARK   3   ESD FROM LUZZATI PLOT        (A) : NULL                            
REMARK   3   ESD FROM SIGMAA              (A) : NULL                            
REMARK   3   LOW RESOLUTION CUTOFF        (A) : NULL                            
REMARK   3                                                                      
REMARK   3  CROSS-VALIDATED ESTIMATED COORDINATE ERROR.                         
REMARK   3   ESD FROM C-V LUZZATI PLOT    (A) : NULL                            
REMARK   3   ESD FROM C-V SIGMAA          (A) : NULL                            
REMARK   3                                                                      
REMARK   3  RMS DEVIATIONS FROM IDEAL VALUES.                                   
REMARK   3   BOND LENGTHS                 (A) : 0.017                           
REMARK   3   BOND ANGLES            (DEGREES) : 1.700                           
REMARK   3   DIHEDRAL ANGLES        (DEGREES) : 26.30                           
REMARK   3   IMPROPER ANGLES        (DEGREES) : 1.170                           
REMARK   3                                                                      
REMARK   3  ISOTROPIC THERMAL MODEL : NULL                                      
REMARK   3                                                                      
REMARK   3  ISOTROPIC THERMAL FACTOR RESTRAINTS.    RMS    SIGMA                
REMARK   3   MAIN-CHAIN BOND              (A**2) : NULL  ; NULL                 
REMARK   3   MAIN-CHAIN ANGLE             (A**2) : NULL  ; NULL                 
REMARK   3   SIDE-CHAIN BOND              (A**2) : NULL  ; NULL                 
REMARK   3   SIDE-CHAIN ANGLE             (A**2) : NULL  ; NULL                 
REMARK   3                                                                      
REMARK   3  BULK SOLVENT MODELING.                                              
REMARK   3   METHOD USED : NULL                                                 
REMARK   3   KSOL        : NULL                                                 
REMARK   3   BSOL        : NULL                                                 
REMARK   3                                                                      
REMARK   3  NCS MODEL : NULL                                                    
REMARK   3                                                                      
REMARK   3  NCS RESTRAINTS.                         RMS   SIGMA/WEIGHT          
REMARK   3   GROUP  1  POSITIONAL            (A) : NULL  ; NULL                 
REMARK   3   GROUP  1  B-FACTOR           (A**2) : NULL  ; NULL                 
REMARK   3                                                                      
REMARK   3  PARAMETER FILE  1  : NULL                                           
REMARK   3  TOPOLOGY FILE  1   : NULL                                           
REMARK   3                                                                      
REMARK   3  OTHER REFINEMENT REMARKS: NULL                                      
REMARK   4                                                                      
REMARK   4 1EM7 COMPLIES WITH FORMAT V. 3.30, 13-JUL-11                         
REMARK 100                                                                      
REMARK 100 THIS ENTRY HAS BEEN PROCESSED BY RCSB ON 23-MAR-00.                  
REMARK 100 THE DEPOSITION ID IS D_1000010720.                                   
REMARK 200                                                                      
REMARK 200 EXPERIMENTAL DETAILS                                                 
REMARK 200  EXPERIMENT TYPE                : X-RAY DIFFRACTION                  
REMARK 200  DATE OF DATA COLLECTION        : 10-JAN-99                          
REMARK 200  TEMPERATURE           (KELVIN) : 100                                
REMARK 200  PH                             : 4.6                                
REMARK 200  NUMBER OF CRYSTALS USED        : 1                                  
REMARK 200                                                                      
REMARK 200  SYNCHROTRON              (Y/N) : N                                  
REMARK 200  RADIATION SOURCE               : ROTATING ANODE                     
REMARK 200  BEAMLINE                       : NULL                               
REMARK 200  X-RAY GENERATOR MODEL          : RIGAKU                             
REMARK 200  MONOCHROMATIC OR LAUE    (M/L) : M                                  
REMARK 200  WAVELENGTH OR RANGE        (A) : 1.5418                             
REMARK 200  MONOCHROMATOR                  : NULL                               
REMARK 200  OPTICS                         : NULL                               
REMARK 200                                                                      
REMARK 200  DETECTOR TYPE                  : IMAGE PLATE                        
REMARK 200  DETECTOR MANUFACTURER          : RIGAKU RAXIS IV                    
REMARK 200  INTENSITY-INTEGRATION SOFTWARE : MAR                                
REMARK 200  DATA SCALING SOFTWARE          : SCALEPACK                          
REMARK 200                                                                      
REMARK 200  NUMBER OF UNIQUE REFLECTIONS   : 4394                               
REMARK 200  RESOLUTION RANGE HIGH      (A) : 2.000                              
REMARK 200  RESOLUTION RANGE LOW       (A) : 20.000                             
REMARK 200  REJECTION CRITERIA  (SIGMA(I)) : NULL                               
REMARK 200                                                                      
REMARK 200 OVERALL.                                                             
REMARK 200  COMPLETENESS FOR RANGE     (%) : 95.0                               
REMARK 200  DATA REDUNDANCY                : NULL                               
REMARK 200  R MERGE                    (I) : 0.04100                            
REMARK 200  R SYM                      (I) : NULL                               
REMARK 200  <I/SIGMA(I)> FOR THE DATA SET  : 40.0000                            
REMARK 200                                                                      
REMARK 200 IN THE HIGHEST RESOLUTION SHELL.                                     
REMARK 200  HIGHEST RESOLUTION SHELL, RANGE HIGH (A) : 2.00                     
REMARK 200  HIGHEST RESOLUTION SHELL, RANGE LOW  (A) : 2.13                     
REMARK 200  COMPLETENESS FOR SHELL     (%) : 98.0                               
REMARK 200  DATA REDUNDANCY IN SHELL       : NULL                               
REMARK 200  R MERGE FOR SHELL          (I) : 0.09100                            
REMARK 200  R SYM FOR SHELL            (I) : NULL                               
REMARK 200  <I/SIGMA(I)> FOR SHELL         : NULL                               
REMARK 200                                                                      
REMARK 200 DIFFRACTION PROTOCOL: SINGLE WAVELENGTH                              
REMARK 200 METHOD USED TO DETERMINE THE STRUCTURE: NULL                         
REMARK 200 SOFTWARE USED: AMORE                                                 
REMARK 200 STARTING MODEL: NULL                                                 
REMARK 200                                                                      
REMARK 200 REMARK: NULL                                                         
REMARK 280                                                                      
REMARK 280 CRYSTAL                                                              
REMARK 280 SOLVENT CONTENT, VS   (%): 49.87                                     
REMARK 280 MATTHEWS COEFFICIENT, VM (ANGSTROMS**3/DA): 2.45                     
REMARK 280                                                                      
REMARK 280 CRYSTALLIZATION CONDITIONS: 100 MM SODIUM ACETATE, 30%               
REMARK 280  POLYETHYLENE GLYCOL MOMOMETHYL ETHER 2000, 200 MM AMMONIUM          
REMARK 280  SULFATE, PH 4.6, VAPOR DIFFUSION, SITTING DROP, TEMPERATURE 277K    
REMARK 290                                                                      
REMARK 290 CRYSTALLOGRAPHIC SYMMETRY                                            
REMARK 290 SYMMETRY OPERATORS FOR SPACE GROUP: P 4 21 2                         
REMARK 290                                                                      
REMARK 290      SYMOP   SYMMETRY                                                
REMARK 290     NNNMMM   OPERATOR                                                
REMARK 290       1555   X,Y,Z                                                   
REMARK 290       2555   -X,-Y,Z                                                 
REMARK 290       3555   -Y+1/2,X+1/2,Z                                          
REMARK 290       4555   Y+1/2,-X+1/2,Z                                          
REMARK 290       5555   -X+1/2,Y+1/2,-Z                                         
REMARK 290       6555   X+1/2,-Y+1/2,-Z                                         
REMARK 290       7555   Y,X,-Z                                                  
REMARK 290       8555   -Y,-X,-Z                                                
REMARK 290                                                                      
REMARK 290     WHERE NNN -> OPERATOR NUMBER                                     
REMARK 290           MMM -> TRANSLATION VECTOR                                  
REMARK 290                                                                      
REMARK 290 CRYSTALLOGRAPHIC SYMMETRY TRANSFORMATIONS                            
REMARK 290 THE FOLLOWING TRANSFORMATIONS OPERATE ON THE ATOM/HETATM             
REMARK 290 RECORDS IN THIS ENTRY TO PRODUCE CRYSTALLOGRAPHICALLY                
REMARK 290 RELATED MOLECULES.                                                   
REMARK 290   SMTRY1   1  1.000000  0.000000  0.000000        0.00000            
REMARK 290   SMTRY2   1  0.000000  1.000000  0.000000        0.00000            
REMARK 290   SMTRY3   1  0.000000  0.000000  1.000000        0.00000            
REMARK 290   SMTRY1   2 -1.000000  0.000000  0.000000        0.00000            
REMARK 290   SMTRY2   2  0.000000 -1.000000  0.000000        0.00000            
REMARK 290   SMTRY3   2  0.000000  0.000000  1.000000        0.00000            
REMARK 290   SMTRY1   3  0.000000 -1.000000  0.000000       26.30500            
REMARK 290   SMTRY2   3  1.000000  0.000000  0.000000       26.30500            
REMARK 290   SMTRY3   3  0.000000  0.000000  1.000000        0.00000            
REMARK 290   SMTRY1   4  0.000000  1.000000  0.000000       26.30500            
REMARK 290   SMTRY2   4 -1.000000  0.000000  0.000000       26.30500            
REMARK 290   SMTRY3   4  0.000000  0.000000  1.000000        0.00000            
REMARK 290   SMTRY1   5 -1.000000  0.000000  0.000000       26.30500            
REMARK 290   SMTRY2   5  0.000000  1.000000  0.000000       26.30500            
REMARK 290   SMTRY3   5  0.000000  0.000000 -1.000000        0.00000            
REMARK 290   SMTRY1   6  1.000000  0.000000  0.000000       26.30500            
REMARK 290   SMTRY2   6  0.000000 -1.000000  0.000000       26.30500            
REMARK 290   SMTRY3   6  0.000000  0.000000 -1.000000        0.00000            
REMARK 290   SMTRY1   7  0.000000  1.000000  0.000000        0.00000            
REMARK 290   SMTRY2   7  1.000000  0.000000  0.000000        0.00000            
REMARK 290   SMTRY3   7  0.000000  0.000000 -1.000000        0.00000            
REMARK 290   SMTRY1   8  0.000000 -1.000000  0.000000        0.00000            
REMARK 290   SMTRY2   8 -1.000000  0.000000  0.000000        0.00000            
REMARK 290   SMTRY3   8  0.000000  0.000000 -1.000000        0.00000            
REMARK 290                                                                      
REMARK 290 REMARK: NULL                                                         
REMARK 300                                                                      
REMARK 300 BIOMOLECULE: 1                                                       
REMARK 300 SEE REMARK 350 FOR THE AUTHOR PROVIDED AND/OR PROGRAM                
REMARK 300 GENERATED ASSEMBLY INFORMATION FOR THE STRUCTURE IN                  
REMARK 300 THIS ENTRY. THE REMARK MAY ALSO PROVIDE INFORMATION ON               
REMARK 300 BURIED SURFACE AREA.                                                 
REMARK 350                                                                      
REMARK 350 COORDINATES FOR A COMPLETE MULTIMER REPRESENTING THE KNOWN           
REMARK 350 BIOLOGICALLY SIGNIFICANT OLIGOMERIZATION STATE OF THE                
REMARK 350 MOLECULE CAN BE GENERATED BY APPLYING BIOMT TRANSFORMATIONS          
REMARK 350 GIVEN BELOW.  BOTH NON-CRYSTALLOGRAPHIC AND                          
REMARK 350 CRYSTALLOGRAPHIC OPERATIONS ARE GIVEN.                               
REMARK 350                                                                      
REMARK 350 BIOMOLECULE: 1                                                       
REMARK 350 AUTHOR DETERMINED BIOLOGICAL UNIT: MONOMERIC                         
REMARK 350 APPLY THE FOLLOWING TO CHAINS: A                                     
REMARK 350   BIOMT1   1  1.000000  0.000000  0.000000        0.00000            
REMARK 350   BIOMT2   1  0.000000  1.000000  0.000000        0.00000            
REMARK 350   BIOMT3   1  0.000000  0.000000  1.000000        0.00000            
REMARK 480                                                                      
REMARK 480 ZERO OCCUPANCY ATOM                                                  
REMARK 480 THE FOLLOWING RESIDUES HAVE ATOMS MODELED WITH ZERO                  
REMARK 480 OCCUPANCY. THE LOCATION AND PROPERTIES OF THESE ATOMS                
REMARK 480 MAY NOT BE RELIABLE. (M=MODEL NUMBER; RES=RESIDUE NAME;              
REMARK 480 C=CHAIN IDENTIFIER; SSEQ=SEQUENCE NUMBER; I=INSERTION CODE):         
REMARK 480   M RES C SSEQI ATOMS                                                
REMARK 480     GLU A   32   CD   OE1  OE2                                       
REMARK 480     LYS A   35   CE                                                  
REMARK 500                                                                      
REMARK 500 GEOMETRY AND STEREOCHEMISTRY                                         
REMARK 500 SUBTOPIC: CLOSE CONTACTS                                             
REMARK 500                                                                      
REMARK 500 THE FOLLOWING ATOMS THAT ARE RELATED BY CRYSTALLOGRAPHIC             
REMARK 500 SYMMETRY ARE IN CLOSE CONTACT.  AN ATOM LOCATED WITHIN 0.15          
REMARK 500 ANGSTROMS OF A SYMMETRY RELATED ATOM IS ASSUMED TO BE ON A           
REMARK 500 SPECIAL POSITION AND IS, THEREFORE, LISTED IN REMARK 375             
REMARK 500 INSTEAD OF REMARK 500.  ATOMS WITH NON-BLANK ALTERNATE               
REMARK 500 LOCATION INDICATORS ARE NOT INCLUDED IN THE CALCULATIONS.            
REMARK 500                                                                      
REMARK 500 DISTANCE CUTOFF:                                                     
REMARK 500 2.2 ANGSTROMS FOR CONTACTS NOT INVOLVING HYDROGEN ATOMS              
REMARK 500 1.6 ANGSTROMS FOR CONTACTS INVOLVING HYDROGEN ATOMS                  
REMARK 500                                                                      
REMARK 500  ATM1  RES C  SSEQI   ATM2  RES C  SSEQI  SSYMOP   DISTANCE          
REMARK 500   O    HOH A   118     O    HOH A   118     8775     2.07            
REMARK 500                                                                      
REMARK 500 REMARK: NULL                                                         
REMARK 500                                                                      
REMARK 500 GEOMETRY AND STEREOCHEMISTRY                                         
REMARK 500 SUBTOPIC: COVALENT BOND ANGLES                                       
REMARK 500                                                                      
REMARK 500 THE STEREOCHEMICAL PARAMETERS OF THE FOLLOWING RESIDUES              
REMARK 500 HAVE VALUES WHICH DEVIATE FROM EXPECTED VALUES BY MORE               
REMARK 500 THAN 6*RMSD (M=MODEL NUMBER; RES=RESIDUE NAME; C=CHAIN               
REMARK 500 IDENTIFIER; SSEQ=SEQUENCE NUMBER; I=INSERTION CODE).                 
REMARK 500                                                                      
REMARK 500 STANDARD TABLE:                                                      
REMARK 500 FORMAT: (10X,I3,1X,A3,1X,A1,I4,A1,3(1X,A4,2X),12X,F5.1)              
REMARK 500                                                                      
REMARK 500 EXPECTED VALUES PROTEIN: ENGH AND HUBER, 1999                        
REMARK 500 EXPECTED VALUES NUCLEIC ACID: CLOWNEY ET AL 1996                     
REMARK 500                                                                      
REMARK 500  M RES CSSEQI ATM1   ATM2   ATM3                                     
REMARK 500    VAL A  21   CB  -  CA  -  C   ANGL. DEV. = -14.9 DEGREES          
REMARK 500                                                                      
REMARK 500 REMARK: NULL                                                         
REMARK 500                                                                      
REMARK 500 GEOMETRY AND STEREOCHEMISTRY                                         
REMARK 500 SUBTOPIC: TORSION ANGLES                                             
REMARK 500                                                                      
REMARK 500 TORSION ANGLES OUTSIDE THE EXPECTED RAMACHANDRAN REGIONS:            
REMARK 500 (M=MODEL NUMBER; RES=RESIDUE NAME; C=CHAIN IDENTIFIER;               
REMARK 500 SSEQ=SEQUENCE NUMBER; I=INSERTION CODE).                             
REMARK 500                                                                      
REMARK 500 STANDARD TABLE:                                                      
REMARK 500 FORMAT:(10X,I3,1X,A3,1X,A1,I4,A1,4X,F7.2,3X,F7.2)                    
REMARK 500                                                                      
REMARK 500 EXPECTED VALUES: GJ KLEYWEGT AND TA JONES (1996). PHI/PSI-           
REMARK 500 CHOLOGY: RAMACHANDRAN REVISITED. STRUCTURE 4, 1395 - 1400            
REMARK 500                                                                      
REMARK 500  M RES CSSEQI        PSI       PHI                                   
REMARK 500    ASP A  40      -94.58   -113.83                                   
REMARK 500                                                                      
REMARK 500 REMARK: NULL                                                         
REMARK 900                                                                      
REMARK 900 RELATED ENTRIES                                                      
REMARK 900 RELATED ID: 1GB4   RELATED DB: PDB                                   
REMARK 900 RELATED ID: 1PGA   RELATED DB: PDB                                   
DBREF  1EM7 A    1    56  UNP    P06654   SPG1_STRSG     189    244             
SEQADV 1EM7 THR A    1  UNP  P06654    ASP   189 CONFLICT                       
SEQADV 1EM7 GLU A   24  UNP  P06654    ALA   212 ENGINEERED MUTATION            
SEQADV 1EM7 ARG A   28  UNP  P06654    LYS   216 ENGINEERED MUTATION            
SEQADV 1EM7 GLU A   32  UNP  P06654    GLN   220 ENGINEERED MUTATION            
SEQADV 1EM7 LYS A   35  UNP  P06654    ASN   223 CONFLICT                       
SEQADV 1EM7 LYS A   36  UNP  P06654    ASP   224 ENGINEERED MUTATION            
SEQRES   1 A   56  THR THR TYR LYS LEU ILE LEU ASN GLY LYS THR LEU LYS          
SEQRES   2 A   56  GLY GLU THR THR THR GLU ALA VAL ASP ALA GLU THR ALA          
SEQRES   3 A   56  GLU ARG VAL PHE LYS GLU TYR ALA LYS LYS ASN GLY VAL          
SEQRES   4 A   56  ASP GLY GLU TRP THR TYR ASP ASP ALA THR LYS THR PHE          
SEQRES   5 A   56  THR VAL THR GLU                                              
FORMUL   2  HOH   *29(H2 O)                                                     
HELIX    1   1 ASP A   22  ASN A   37  1                                  16    
SHEET    1   A 4 GLY A  14  GLU A  19  0                                        
SHEET    2   A 4 THR A   2  ASN A   8 -1  N  TYR A   3   O  THR A  18           
SHEET    3   A 4 THR A  51  THR A  55  1  O  PHE A  52   N  ILE A   6           
SHEET    4   A 4 GLU A  42  ASP A  46 -1  O  GLU A  42   N  THR A  55           
CRYST1   52.610   52.610   44.590  90.00  90.00  90.00 P 4 21 2      8          
ORIGX1      1.000000  0.000000  0.000000        0.00000                         
ORIGX2      0.000000  1.000000  0.000000        0.00000                         
ORIGX3      0.000000  0.000000  1.000000        0.00000                         
SCALE1      0.019008  0.000000  0.000000        0.00000                         
SCALE2      0.000000  0.019008  0.000000        0.00000                         
SCALE3      0.000000  0.000000  0.022427        0.00000                         
ATOM      1  N   THR A   1      60.577  36.104   4.809  1.00 20.92           N  
ATOM      2  CA  THR A   1      59.647  36.590   3.779  1.00 23.82           C  
ATOM      3  C   THR A   1      59.046  37.929   4.206  1.00 21.83           C  
ATOM      4  O   THR A   1      58.818  38.153   5.378  1.00 21.03           O  
ATOM      5  CB  THR A   1      58.526  35.539   3.614  1.00 28.99           C  
ATOM      6  OG1 THR A   1      59.140  34.286   3.269  1.00 31.42           O  
ATOM      7  CG2 THR A   1      57.522  35.986   2.528  1.00 30.17           C  
ATOM      8  N   THR A   2      58.831  38.851   3.272  1.00 19.12           N  
ATOM      9  CA  THR A   2      58.285  40.112   3.661  1.00 22.77           C  
ATOM     10  C   THR A   2      56.795  40.080   3.664  1.00 20.11           C  
ATOM     11  O   THR A   2      56.178  39.690   2.665  1.00 18.74           O  
ATOM     12  CB  THR A   2      58.734  41.200   2.702  1.00 25.20           C  
ATOM     13  OG1 THR A   2      60.157  41.248   2.744  1.00 22.88           O  
ATOM     14  CG2 THR A   2      58.147  42.579   3.087  1.00 24.92           C  
ATOM     15  N   TYR A   3      56.198  40.476   4.791  1.00 16.47           N  
ATOM     16  CA  TYR A   3      54.735  40.548   4.919  1.00 14.82           C  
ATOM     17  C   TYR A   3      54.318  42.001   5.034  1.00 19.67           C  
ATOM     18  O   TYR A   3      55.080  42.842   5.512  1.00 20.04           O  
ATOM     19  CB  TYR A   3      54.270  39.794   6.174  1.00 15.51           C  
ATOM     20  CG  TYR A   3      54.483  38.299   6.043  1.00 16.78           C  
ATOM     21  CD1 TYR A   3      55.726  37.725   6.315  1.00 14.50           C  
ATOM     22  CD2 TYR A   3      53.496  37.488   5.499  1.00 17.53           C  
ATOM     23  CE1 TYR A   3      55.986  36.374   6.070  1.00 16.79           C  
ATOM     24  CE2 TYR A   3      53.737  36.130   5.233  1.00 20.05           C  
ATOM     25  CZ  TYR A   3      54.997  35.589   5.528  1.00 21.46           C  
ATOM     26  OH  TYR A   3      55.266  34.256   5.250  1.00 22.53           O  
ATOM     27  N   LYS A   4      53.111  42.328   4.591  1.00 20.60           N  
ATOM     28  CA  LYS A   4      52.649  43.725   4.666  1.00 19.83           C  
ATOM     29  C   LYS A   4      51.360  43.796   5.482  1.00 18.84           C  
ATOM     30  O   LYS A   4      50.632  42.823   5.552  1.00 18.24           O  
ATOM     31  CB  LYS A   4      52.413  44.308   3.257  1.00 26.96           C  
ATOM     32  CG  LYS A   4      52.136  45.796   3.288  1.00 33.19           C  
ATOM     33  CD  LYS A   4      51.369  46.229   2.071  1.00 44.15           C  
ATOM     34  CE  LYS A   4      52.277  46.408   0.865  1.00 46.93           C  
ATOM     35  NZ  LYS A   4      52.821  47.816   0.844  1.00 54.01           N  
ATOM     36  N   LEU A   5      51.131  44.943   6.127  1.00 12.49           N  
ATOM     37  CA  LEU A   5      49.962  45.219   6.955  1.00 17.87           C  
ATOM     38  C   LEU A   5      49.339  46.528   6.475  1.00 19.66           C  
ATOM     39  O   LEU A   5      49.979  47.584   6.563  1.00 21.32           O  
ATOM     40  CB  LEU A   5      50.296  45.372   8.462  1.00 15.59           C  
ATOM     41  CG  LEU A   5      49.080  45.829   9.296  1.00 19.15           C  
ATOM     42  CD1 LEU A   5      48.045  44.706   9.314  1.00 12.62           C  
ATOM     43  CD2 LEU A   5      49.474  46.248  10.706  1.00 20.42           C  
ATOM     44  N   ILE A   6      48.133  46.467   5.931  1.00 20.11           N  
ATOM     45  CA  ILE A   6      47.460  47.673   5.487  1.00 21.46           C  
ATOM     46  C   ILE A   6      46.432  48.093   6.544  1.00 22.21           C  
ATOM     47  O   ILE A   6      45.540  47.317   6.861  1.00 22.59           O  
ATOM     48  CB  ILE A   6      46.814  47.456   4.148  1.00 22.17           C  
ATOM     49  CG1 ILE A   6      47.908  47.095   3.168  1.00 29.62           C  
ATOM     50  CG2 ILE A   6      45.986  48.700   3.733  1.00 25.84           C  
ATOM     51  CD1 ILE A   6      47.540  47.132   1.685  1.00 29.62           C  
ATOM     52  N   LEU A   7      46.577  49.305   7.085  1.00 18.71           N  
ATOM     53  CA  LEU A   7      45.627  49.798   8.090  1.00 26.19           C  
ATOM     54  C   LEU A   7      44.738  50.828   7.415  1.00 29.95           C  
ATOM     55  O   LEU A   7      45.217  51.799   6.848  1.00 26.06           O  
ATOM     56  CB  LEU A   7      46.339  50.393   9.316  1.00 29.69           C  
ATOM     57  CG  LEU A   7      46.330  49.619  10.649  1.00 35.87           C  
ATOM     58  CD1 LEU A   7      46.667  48.172  10.374  1.00 39.97           C  
ATOM     59  CD2 LEU A   7      47.318  50.212  11.668  1.00 30.13           C  
ATOM     60  N   ASN A   8      43.437  50.573   7.454  1.00 26.47           N  
ATOM     61  CA  ASN A   8      42.440  51.439   6.831  1.00 34.59           C  
ATOM     62  C   ASN A   8      41.489  51.860   7.933  1.00 37.05           C  
ATOM     63  O   ASN A   8      40.862  51.005   8.569  1.00 33.87           O  
ATOM     64  CB  ASN A   8      41.625  50.690   5.766  1.00 38.34           C  
ATOM     65  CG  ASN A   8      42.506  50.025   4.660  1.00 49.75           C  
ATOM     66  OD1 ASN A   8      42.962  50.691   3.713  1.00 52.46           O  
ATOM     67  ND2 ASN A   8      42.728  48.707   4.785  1.00 54.71           N  
ATOM     68  N   GLY A   9      41.342  53.161   8.159  1.00 41.52           N  
ATOM     69  CA  GLY A   9      40.419  53.576   9.204  1.00 42.47           C  
ATOM     70  C   GLY A   9      40.524  54.993   9.668  1.00 41.55           C  
ATOM     71  O   GLY A   9      41.275  55.776   9.112  1.00 40.25           O  
ATOM     72  N   LYS A  10      39.773  55.330  10.699  1.00 37.36           N  
ATOM     73  CA  LYS A  10      39.783  56.687  11.189  1.00 42.89           C  
ATOM     74  C   LYS A  10      40.800  56.843  12.290  1.00 43.90           C  
ATOM     75  O   LYS A  10      41.259  57.940  12.600  1.00 44.75           O  
ATOM     76  CB  LYS A  10      38.374  57.063  11.655  1.00 48.37           C  
ATOM     77  CG  LYS A  10      37.652  57.921  10.620  1.00 53.15           C  
ATOM     78  CD  LYS A  10      36.297  57.370  10.223  1.00 56.86           C  
ATOM     79  CE  LYS A  10      35.326  57.353  11.398  1.00 56.44           C  
ATOM     80  NZ  LYS A  10      33.927  57.059  10.955  1.00 56.07           N  
ATOM     81  N   THR A  11      41.190  55.708  12.847  1.00 41.21           N  
ATOM     82  CA  THR A  11      42.157  55.717  13.920  1.00 42.75           C  
ATOM     83  C   THR A  11      43.556  55.952  13.382  1.00 39.94           C  
ATOM     84  O   THR A  11      44.248  56.860  13.834  1.00 39.36           O  
ATOM     85  CB  THR A  11      42.116  54.393  14.677  1.00 43.00           C  
ATOM     86  OG1 THR A  11      40.753  54.020  14.883  1.00 51.43           O  
ATOM     87  CG2 THR A  11      42.789  54.519  16.012  1.00 53.67           C  
ATOM     88  N   LEU A  12      43.967  55.128  12.424  1.00 35.53           N  
ATOM     89  CA  LEU A  12      45.305  55.233  11.803  1.00 31.59           C  
ATOM     90  C   LEU A  12      45.231  54.647  10.402  1.00 28.94           C  
ATOM     91  O   LEU A  12      44.586  53.618  10.185  1.00 25.32           O  
ATOM     92  CB  LEU A  12      46.334  54.476  12.662  1.00 28.51           C  
ATOM     93  CG  LEU A  12      47.719  54.195  12.067  1.00 32.91           C  
ATOM     94  CD1 LEU A  12      48.539  55.469  12.016  1.00 32.48           C  
ATOM     95  CD2 LEU A  12      48.420  53.150  12.923  1.00 34.59           C  
ATOM     96  N   LYS A  13      45.851  55.332   9.447  1.00 24.26           N  
ATOM     97  CA  LYS A  13      45.876  54.883   8.044  1.00 23.50           C  
ATOM     98  C   LYS A  13      47.306  54.733   7.585  1.00 24.24           C  
ATOM     99  O   LYS A  13      48.097  55.672   7.695  1.00 21.13           O  
ATOM    100  CB  LYS A  13      45.189  55.880   7.099  1.00 28.54           C  
ATOM    101  CG  LYS A  13      43.652  55.921   7.196  1.00 33.32           C  
ATOM    102  CD  LYS A  13      43.006  56.968   6.246  1.00 44.03           C  
ATOM    103  CE  LYS A  13      41.470  57.097   6.432  1.00 47.52           C  
ATOM    104  NZ  LYS A  13      40.816  58.032   5.432  1.00 51.92           N  
ATOM    105  N   GLY A  14      47.653  53.574   7.082  1.00 19.58           N  
ATOM    106  CA  GLY A  14      49.006  53.381   6.593  1.00 28.73           C  
ATOM    107  C   GLY A  14      49.305  51.966   6.193  1.00 24.93           C  
ATOM    108  O   GLY A  14      48.400  51.125   6.109  1.00 24.78           O  
ATOM    109  N   GLU A  15      50.579  51.703   5.918  1.00 20.00           N  
ATOM    110  CA  GLU A  15      51.063  50.365   5.555  1.00 23.97           C  
ATOM    111  C   GLU A  15      52.464  50.200   6.144  1.00 21.45           C  
ATOM    112  O   GLU A  15      53.268  51.127   6.082  1.00 21.69           O  
ATOM    113  CB  GLU A  15      51.153  50.200   4.037  1.00 24.12           C  
ATOM    114  CG  GLU A  15      49.888  50.666   3.362  1.00 39.80           C  
ATOM    115  CD  GLU A  15      49.901  50.449   1.871  1.00 42.36           C  
ATOM    116  OE1 GLU A  15      48.893  50.847   1.213  1.00 44.56           O  
ATOM    117  OE2 GLU A  15      50.926  49.891   1.384  1.00 38.15           O  
ATOM    118  N   THR A  16      52.717  49.043   6.721  1.00 19.27           N  
ATOM    119  CA  THR A  16      53.998  48.670   7.308  1.00 21.59           C  
ATOM    120  C   THR A  16      54.298  47.254   6.813  1.00 20.76           C  
ATOM    121  O   THR A  16      53.399  46.554   6.355  1.00 17.95           O  
ATOM    122  CB  THR A  16      53.985  48.663   8.886  1.00 20.62           C  
ATOM    123  OG1 THR A  16      53.054  47.700   9.376  1.00 30.05           O  
ATOM    124  CG2 THR A  16      53.564  49.990   9.384  1.00 37.88           C  
ATOM    125  N   THR A  17      55.586  46.852   6.878  1.00 18.15           N  
ATOM    126  CA  THR A  17      56.010  45.542   6.435  1.00 21.30           C  
ATOM    127  C   THR A  17      56.817  44.967   7.578  1.00 21.53           C  
ATOM    128  O   THR A  17      57.245  45.694   8.468  1.00 21.15           O  
ATOM    129  CB  THR A  17      56.952  45.588   5.181  1.00 23.06           C  
ATOM    130  OG1 THR A  17      58.024  46.497   5.440  1.00 22.37           O  
ATOM    131  CG2 THR A  17      56.226  46.021   3.934  1.00 16.05           C  
ATOM    132  N   THR A  18      56.960  43.653   7.547  1.00 20.24           N  
ATOM    133  CA  THR A  18      57.753  42.945   8.498  1.00 22.79           C  
ATOM    134  C   THR A  18      58.321  41.711   7.790  1.00 21.40           C  
ATOM    135  O   THR A  18      57.757  41.209   6.816  1.00 20.55           O  
ATOM    136  CB  THR A  18      56.963  42.596   9.806  1.00 24.16           C  
ATOM    137  OG1 THR A  18      57.907  42.398  10.866  1.00 24.62           O  
ATOM    138  CG2 THR A  18      56.104  41.357   9.667  1.00 16.31           C  
ATOM    139  N   GLU A  19      59.515  41.303   8.239  1.00 24.25           N  
ATOM    140  CA  GLU A  19      60.215  40.142   7.732  1.00 24.69           C  
ATOM    141  C   GLU A  19      59.924  39.020   8.750  1.00 24.91           C  
ATOM    142  O   GLU A  19      60.152  39.203   9.947  1.00 21.89           O  
ATOM    143  CB  GLU A  19      61.711  40.464   7.696  1.00 28.51           C  
ATOM    144  CG  GLU A  19      62.448  39.877   6.541  1.00 41.04           C  
ATOM    145  CD  GLU A  19      62.428  38.341   6.481  1.00 30.99           C  
ATOM    146  OE1 GLU A  19      62.559  37.643   7.520  1.00 46.79           O  
ATOM    147  OE2 GLU A  19      62.312  37.825   5.372  1.00 41.16           O  
ATOM    148  N   ALA A  20      59.366  37.898   8.309  1.00 22.43           N  
ATOM    149  CA  ALA A  20      59.136  36.773   9.235  1.00 25.32           C  
ATOM    150  C   ALA A  20      59.323  35.443   8.484  1.00 23.55           C  
ATOM    151  O   ALA A  20      59.370  35.448   7.244  1.00 23.87           O  
ATOM    152  CB  ALA A  20      57.680  36.835   9.862  1.00 19.97           C  
ATOM    153  N   VAL A  21      59.500  34.327   9.220  1.00 23.49           N  
ATOM    154  CA  VAL A  21      59.618  32.980   8.608  1.00 27.30           C  
ATOM    155  C   VAL A  21      58.276  32.580   7.941  1.00 24.26           C  
ATOM    156  O   VAL A  21      58.267  31.837   6.960  1.00 26.82           O  
ATOM    157  CB  VAL A  21      59.702  31.739   9.604  1.00 33.77           C  
ATOM    158  CG1 VAL A  21      60.993  30.943   9.398  1.00 30.62           C  
ATOM    159  CG2 VAL A  21      59.397  32.161  11.037  1.00 31.39           C  
ATOM    160  N   ASP A  22      57.167  32.984   8.581  1.00 24.79           N  
ATOM    161  CA  ASP A  22      55.824  32.653   8.129  1.00 24.69           C  
ATOM    162  C   ASP A  22      54.746  33.711   8.459  1.00 23.87           C  
ATOM    163  O   ASP A  22      55.022  34.724   9.115  1.00 21.85           O  
ATOM    164  CB  ASP A  22      55.375  31.254   8.646  1.00 24.98           C  
ATOM    165  CG  ASP A  22      55.346  31.137  10.144  1.00 26.19           C  
ATOM    166  OD1 ASP A  22      55.123  32.167  10.811  1.00 27.86           O  
ATOM    167  OD2 ASP A  22      55.527  30.026  10.668  1.00 27.57           O  
ATOM    168  N   ALA A  23      53.516  33.471   7.974  1.00 21.64           N  
ATOM    169  CA  ALA A  23      52.427  34.410   8.183  1.00 22.13           C  
ATOM    170  C   ALA A  23      51.974  34.406   9.633  1.00 19.92           C  
ATOM    171  O   ALA A  23      51.542  35.430  10.154  1.00 22.96           O  
ATOM    172  CB  ALA A  23      51.259  34.086   7.207  1.00 23.79           C  
ATOM    173  N   GLU A  24      52.087  33.269  10.296  1.00 23.34           N  
ATOM    174  CA  GLU A  24      51.743  33.194  11.704  1.00 23.56           C  
ATOM    175  C   GLU A  24      52.600  34.175  12.501  1.00 22.15           C  
ATOM    176  O   GLU A  24      52.072  34.922  13.309  1.00 28.08           O  
ATOM    177  CB  GLU A  24      51.984  31.753  12.272  1.00 33.03           C  
ATOM    178  CG  GLU A  24      50.874  30.720  11.943  1.00 45.12           C  
ATOM    179  CD  GLU A  24      50.093  30.229  13.170  1.00 55.33           C  
ATOM    180  OE1 GLU A  24      50.369  30.715  14.290  1.00 57.62           O  
ATOM    181  OE2 GLU A  24      49.185  29.345  13.047  1.00 48.37           O  
ATOM    182  N   THR A  25      53.911  34.170  12.258  1.00 22.85           N  
ATOM    183  CA  THR A  25      54.835  35.059  12.978  1.00 22.97           C  
ATOM    184  C   THR A  25      54.547  36.501  12.638  1.00 20.49           C  
ATOM    185  O   THR A  25      54.422  37.305  13.554  1.00 20.97           O  
ATOM    186  CB  THR A  25      56.316  34.755  12.621  1.00 26.43           C  
ATOM    187  OG1 THR A  25      56.612  33.386  12.960  1.00 26.56           O  
ATOM    188  CG2 THR A  25      57.226  35.701  13.376  1.00 25.70           C  
ATOM    189  N   ALA A  26      54.431  36.800  11.336  1.00 21.70           N  
ATOM    190  CA  ALA A  26      54.090  38.142  10.845  1.00 19.67           C  
ATOM    191  C   ALA A  26      52.812  38.616  11.516  1.00 17.43           C  
ATOM    192  O   ALA A  26      52.794  39.695  12.065  1.00 23.41           O  
ATOM    193  CB  ALA A  26      53.900  38.156   9.376  1.00 16.91           C  
ATOM    194  N   GLU A  27      51.741  37.825  11.467  1.00 21.54           N  
ATOM    195  CA  GLU A  27      50.513  38.228  12.153  1.00 19.40           C  
ATOM    196  C   GLU A  27      50.694  38.621  13.634  1.00 20.07           C  
ATOM    197  O   GLU A  27      50.008  39.540  14.121  1.00 19.88           O  
ATOM    198  CB  GLU A  27      49.469  37.111  12.096  1.00 22.00           C  
ATOM    199  CG  GLU A  27      48.076  37.555  12.546  1.00 26.72           C  
ATOM    200  CD  GLU A  27      47.064  36.465  12.431  1.00 33.55           C  
ATOM    201  OE1 GLU A  27      47.277  35.384  13.024  1.00 35.21           O  
ATOM    202  OE2 GLU A  27      46.035  36.652  11.742  1.00 43.08           O  
ATOM    203  N   ARG A  28      51.595  37.934  14.341  1.00 25.14           N  
ATOM    204  CA  ARG A  28      51.857  38.220  15.761  1.00 28.40           C  
ATOM    205  C   ARG A  28      52.445  39.605  15.888  1.00 22.88           C  
ATOM    206  O   ARG A  28      52.023  40.407  16.733  1.00 25.75           O  
ATOM    207  CB  ARG A  28      52.832  37.203  16.390  1.00 32.28           C  
ATOM    208  CG  ARG A  28      52.296  36.371  17.620  1.00 45.09           C  
ATOM    209  CD  ARG A  28      51.651  35.010  17.188  1.00 53.69           C  
ATOM    210  NE  ARG A  28      50.533  35.183  16.217  1.00 58.11           N  
ATOM    211  CZ  ARG A  28      50.113  34.264  15.326  1.00 56.55           C  
ATOM    212  NH1 ARG A  28      50.702  33.073  15.255  1.00 63.53           N  
ATOM    213  NH2 ARG A  28      49.111  34.543  14.492  1.00 55.17           N  
ATOM    214  N   VAL A  29      53.429  39.880  15.054  1.00 22.08           N  
ATOM    215  CA  VAL A  29      54.091  41.178  15.067  1.00 21.50           C  
ATOM    216  C   VAL A  29      53.084  42.277  14.758  1.00 23.72           C  
ATOM    217  O   VAL A  29      52.982  43.273  15.472  1.00 21.55           O  
ATOM    218  CB  VAL A  29      55.230  41.229  14.010  1.00 26.40           C  
ATOM    219  CG1 VAL A  29      55.737  42.621  13.923  1.00 27.50           C  
ATOM    220  CG2 VAL A  29      56.351  40.308  14.391  1.00 25.42           C  
ATOM    221  N   PHE A  30      52.314  42.095  13.685  1.00 22.72           N  
ATOM    222  CA  PHE A  30      51.296  43.105  13.270  1.00 22.71           C  
ATOM    223  C   PHE A  30      50.181  43.347  14.317  1.00 21.91           C  
ATOM    224  O   PHE A  30      49.728  44.472  14.492  1.00 23.16           O  
ATOM    225  CB  PHE A  30      50.704  42.699  11.899  1.00 17.32           C  
ATOM    226  CG  PHE A  30      51.695  42.808  10.738  1.00 17.48           C  
ATOM    227  CD1 PHE A  30      52.660  43.837  10.711  1.00 16.75           C  
ATOM    228  CD2 PHE A  30      51.564  42.000   9.607  1.00 19.59           C  
ATOM    229  CE1 PHE A  30      53.489  44.068   9.579  1.00 15.92           C  
ATOM    230  CE2 PHE A  30      52.402  42.215   8.456  1.00 20.43           C  
ATOM    231  CZ  PHE A  30      53.350  43.279   8.469  1.00 15.83           C  
ATOM    232  N   LYS A  31      49.733  42.286  14.985  1.00 23.01           N  
ATOM    233  CA  LYS A  31      48.734  42.423  16.026  1.00 24.93           C  
ATOM    234  C   LYS A  31      49.300  43.285  17.159  1.00 24.88           C  
ATOM    235  O   LYS A  31      48.597  44.104  17.724  1.00 26.72           O  
ATOM    236  CB  LYS A  31      48.367  41.046  16.597  1.00 32.12           C  
ATOM    237  CG  LYS A  31      47.533  40.171  15.705  1.00 32.25           C  
ATOM    238  CD  LYS A  31      46.075  40.574  15.697  1.00 31.61           C  
ATOM    239  CE  LYS A  31      45.250  39.472  15.041  1.00 33.07           C  
ATOM    240  NZ  LYS A  31      43.841  39.566  15.475  1.00 44.82           N  
ATOM    241  N   GLU A  32      50.575  43.074  17.504  1.00 29.14           N  
ATOM    242  CA  GLU A  32      51.261  43.830  18.594  1.00 30.53           C  
ATOM    243  C   GLU A  32      51.372  45.289  18.179  1.00 30.73           C  
ATOM    244  O   GLU A  32      51.224  46.212  18.992  1.00 22.82           O  
ATOM    245  CB  GLU A  32      52.666  43.234  18.834  1.00 34.78           C  
ATOM    246  CG  GLU A  32      53.161  43.312  20.274  1.00 42.01           C  
ATOM    247  CD  GLU A  32      54.419  42.495  20.519  0.00 38.43           C  
ATOM    248  OE1 GLU A  32      55.441  42.746  19.847  0.00 38.43           O  
ATOM    249  OE2 GLU A  32      54.384  41.597  21.383  0.00 38.43           O  
ATOM    250  N   TYR A  33      51.635  45.494  16.896  1.00 25.71           N  
ATOM    251  CA  TYR A  33      51.725  46.857  16.384  1.00 24.73           C  
ATOM    252  C   TYR A  33      50.353  47.549  16.385  1.00 23.85           C  
ATOM    253  O   TYR A  33      50.228  48.713  16.753  1.00 25.11           O  
ATOM    254  CB  TYR A  33      52.292  46.807  14.988  1.00 24.96           C  
ATOM    255  CG  TYR A  33      52.195  48.108  14.238  1.00 23.27           C  
ATOM    256  CD1 TYR A  33      53.184  49.079  14.335  1.00 23.22           C  
ATOM    257  CD2 TYR A  33      51.143  48.329  13.364  1.00 22.00           C  
ATOM    258  CE1 TYR A  33      53.128  50.249  13.557  1.00 23.49           C  
ATOM    259  CE2 TYR A  33      51.063  49.476  12.594  1.00 25.17           C  
ATOM    260  CZ  TYR A  33      52.041  50.443  12.700  1.00 26.51           C  
ATOM    261  OH  TYR A  33      51.806  51.625  12.015  1.00 22.19           O  
ATOM    262  N   ALA A  34      49.337  46.839  15.932  1.00 25.59           N  
ATOM    263  CA  ALA A  34      48.005  47.427  15.888  1.00 24.17           C  
ATOM    264  C   ALA A  34      47.575  47.760  17.295  1.00 26.42           C  
ATOM    265  O   ALA A  34      47.117  48.857  17.518  1.00 30.33           O  
ATOM    266  CB  ALA A  34      47.016  46.464  15.284  1.00 21.30           C  
ATOM    267  N   LYS A  35      47.738  46.844  18.231  1.00 25.42           N  
ATOM    268  CA  LYS A  35      47.335  47.111  19.613  1.00 28.80           C  
ATOM    269  C   LYS A  35      48.095  48.298  20.189  1.00 26.84           C  
ATOM    270  O   LYS A  35      47.521  49.199  20.809  1.00 29.38           O  
ATOM    271  CB  LYS A  35      47.549  45.884  20.490  1.00 31.69           C  
ATOM    272  CG  LYS A  35      46.668  44.705  20.097  1.00 36.28           C  
ATOM    273  CD  LYS A  35      47.083  43.447  20.791  1.00 40.22           C  
ATOM    274  CE  LYS A  35      46.114  42.365  20.499  0.00 39.97           C  
ATOM    275  NZ  LYS A  35      46.710  41.108  20.951  1.00 42.98           N  
ATOM    276  N   LYS A  36      49.399  48.303  19.996  1.00 24.49           N  
ATOM    277  CA  LYS A  36      50.159  49.421  20.486  1.00 25.53           C  
ATOM    278  C   LYS A  36      49.631  50.768  19.945  1.00 27.61           C  
ATOM    279  O   LYS A  36      49.661  51.776  20.645  1.00 26.98           O  
ATOM    280  CB  LYS A  36      51.643  49.232  20.120  1.00 29.49           C  
ATOM    281  CG  LYS A  36      52.453  50.480  20.341  1.00 22.14           C  
ATOM    282  CD  LYS A  36      53.896  50.185  20.658  1.00 34.15           C  
ATOM    283  CE  LYS A  36      54.644  49.609  19.499  1.00 36.05           C  
ATOM    284  NZ  LYS A  36      56.006  49.324  19.976  1.00 31.64           N  
ATOM    285  N   ASN A  37      49.134  50.812  18.702  1.00 24.01           N  
ATOM    286  CA  ASN A  37      48.658  52.069  18.164  1.00 21.19           C  
ATOM    287  C   ASN A  37      47.170  52.265  18.278  1.00 22.83           C  
ATOM    288  O   ASN A  37      46.600  53.070  17.573  1.00 24.74           O  
ATOM    289  CB  ASN A  37      49.063  52.184  16.700  1.00 24.14           C  
ATOM    290  CG  ASN A  37      50.549  52.318  16.528  1.00 20.36           C  
ATOM    291  OD1 ASN A  37      51.070  53.417  16.477  1.00 27.08           O  
ATOM    292  ND2 ASN A  37      51.260  51.171  16.475  1.00 24.08           N  
ATOM    293  N   GLY A  38      46.554  51.500  19.177  1.00 24.96           N  
ATOM    294  CA  GLY A  38      45.138  51.620  19.428  1.00 30.05           C  
ATOM    295  C   GLY A  38      44.182  51.256  18.315  1.00 31.53           C  
ATOM    296  O   GLY A  38      43.107  51.834  18.207  1.00 29.09           O  
ATOM    297  N   VAL A  39      44.553  50.269  17.515  1.00 30.67           N  
ATOM    298  CA  VAL A  39      43.740  49.838  16.402  1.00 38.24           C  
ATOM    299  C   VAL A  39      43.143  48.473  16.638  1.00 42.17           C  
ATOM    300  O   VAL A  39      43.812  47.561  17.126  1.00 38.44           O  
ATOM    301  CB  VAL A  39      44.571  49.798  15.120  1.00 38.85           C  
ATOM    302  CG1 VAL A  39      43.706  49.455  13.939  1.00 47.44           C  
ATOM    303  CG2 VAL A  39      45.251  51.137  14.909  1.00 41.93           C  
ATOM    304  N   ASP A  40      41.864  48.334  16.280  1.00 50.06           N  
ATOM    305  CA  ASP A  40      41.146  47.063  16.433  1.00 53.04           C  
ATOM    306  C   ASP A  40      40.772  46.465  15.082  1.00 51.96           C  
ATOM    307  O   ASP A  40      41.554  45.721  14.477  1.00 58.20           O  
ATOM    308  CB  ASP A  40      39.880  47.289  17.241  1.00 56.92           C  
ATOM    309  CG  ASP A  40      39.910  46.545  18.541  1.00 63.49           C  
ATOM    310  OD1 ASP A  40      40.241  45.323  18.522  1.00 67.22           O  
ATOM    311  OD2 ASP A  40      39.598  47.170  19.573  1.00 65.68           O  
ATOM    312  N   GLY A  41      39.561  46.753  14.647  1.00 50.02           N  
ATOM    313  CA  GLY A  41      39.099  46.246  13.367  1.00 45.49           C  
ATOM    314  C   GLY A  41      39.101  44.763  13.006  1.00 40.48           C  
ATOM    315  O   GLY A  41      39.571  43.882  13.729  1.00 37.00           O  
ATOM    316  N   GLU A  42      38.551  44.529  11.821  1.00 37.56           N  
ATOM    317  CA  GLU A  42      38.418  43.215  11.242  1.00 41.30           C  
ATOM    318  C   GLU A  42      39.645  42.934  10.374  1.00 34.53           C  
ATOM    319  O   GLU A  42      39.999  43.726   9.500  1.00 30.05           O  
ATOM    320  CB  GLU A  42      37.143  43.155  10.405  1.00 40.16           C  
ATOM    321  CG  GLU A  42      36.717  41.756  10.017  1.00 56.02           C  
ATOM    322  CD  GLU A  42      35.435  41.279  10.731  1.00 61.19           C  
ATOM    323  OE1 GLU A  42      35.421  41.226  11.984  1.00 66.45           O  
ATOM    324  OE2 GLU A  42      34.444  40.948  10.029  1.00 68.62           O  
ATOM    325  N   TRP A  43      40.280  41.795  10.638  1.00 30.56           N  
ATOM    326  CA  TRP A  43      41.472  41.371   9.929  1.00 25.56           C  
ATOM    327  C   TRP A  43      41.286  40.396   8.782  1.00 28.69           C  
ATOM    328  O   TRP A  43      40.587  39.374   8.908  1.00 24.93           O  
ATOM    329  CB  TRP A  43      42.436  40.726  10.899  1.00 24.96           C  
ATOM    330  CG  TRP A  43      43.013  41.633  11.904  1.00 29.55           C  
ATOM    331  CD1 TRP A  43      42.336  42.288  12.899  1.00 27.90           C  
ATOM    332  CD2 TRP A  43      44.403  41.988  12.063  1.00 27.83           C  
ATOM    333  NE1 TRP A  43      43.232  43.026  13.641  1.00 25.31           N  
ATOM    334  CE2 TRP A  43      44.493  42.863  13.166  1.00 24.57           C  
ATOM    335  CE3 TRP A  43      45.578  41.644  11.357  1.00 27.41           C  
ATOM    336  CZ2 TRP A  43      45.727  43.410  13.581  1.00 24.69           C  
ATOM    337  CZ3 TRP A  43      46.804  42.177  11.792  1.00 28.27           C  
ATOM    338  CH2 TRP A  43      46.867  43.052  12.875  1.00 24.46           C  
ATOM    339  N   THR A  44      41.928  40.695   7.664  1.00 23.67           N  
ATOM    340  CA  THR A  44      41.889  39.786   6.534  1.00 27.47           C  
ATOM    341  C   THR A  44      43.313  39.512   6.114  1.00 23.66           C  
ATOM    342  O   THR A  44      44.173  40.385   6.215  1.00 26.81           O  
ATOM    343  CB  THR A  44      41.142  40.408   5.384  1.00 26.66           C  
ATOM    344  OG1 THR A  44      39.750  40.402   5.698  1.00 27.63           O  
ATOM    345  CG2 THR A  44      41.330  39.577   4.175  1.00 33.18           C  
ATOM    346  N   TYR A  45      43.568  38.292   5.692  1.00 23.76           N  
ATOM    347  CA  TYR A  45      44.898  37.918   5.210  1.00 18.93           C  
ATOM    348  C   TYR A  45      44.810  37.296   3.824  1.00 23.44           C  
ATOM    349  O   TYR A  45      44.008  36.384   3.593  1.00 21.48           O  
ATOM    350  CB  TYR A  45      45.597  36.888   6.142  1.00 21.31           C  
ATOM    351  CG  TYR A  45      46.931  36.455   5.569  1.00 21.71           C  
ATOM    352  CD1 TYR A  45      47.978  37.358   5.416  1.00 20.35           C  
ATOM    353  CD2 TYR A  45      47.132  35.138   5.139  1.00 18.21           C  
ATOM    354  CE1 TYR A  45      49.165  36.976   4.842  1.00 16.97           C  
ATOM    355  CE2 TYR A  45      48.337  34.741   4.567  1.00 20.82           C  
ATOM    356  CZ  TYR A  45      49.349  35.682   4.427  1.00 17.88           C  
ATOM    357  OH  TYR A  45      50.557  35.320   3.835  1.00 17.10           O  
ATOM    358  N   ASP A  46      45.615  37.795   2.909  1.00 22.23           N  
ATOM    359  CA  ASP A  46      45.647  37.259   1.559  1.00 23.76           C  
ATOM    360  C   ASP A  46      47.031  36.666   1.327  1.00 26.94           C  
ATOM    361  O   ASP A  46      48.016  37.381   1.270  1.00 22.15           O  
ATOM    362  CB  ASP A  46      45.316  38.369   0.577  1.00 32.51           C  
ATOM    363  CG  ASP A  46      45.299  37.912  -0.878  1.00 38.75           C  
ATOM    364  OD1 ASP A  46      44.785  36.811  -1.179  1.00 41.33           O  
ATOM    365  OD2 ASP A  46      45.765  38.686  -1.701  1.00 43.28           O  
ATOM    366  N   ASP A  47      47.082  35.344   1.226  1.00 24.02           N  
ATOM    367  CA  ASP A  47      48.337  34.604   1.046  1.00 32.65           C  
ATOM    368  C   ASP A  47      49.101  34.948  -0.210  1.00 32.57           C  
ATOM    369  O   ASP A  47      50.330  34.940  -0.212  1.00 32.89           O  
ATOM    370  CB  ASP A  47      48.052  33.091   1.047  1.00 41.39           C  
ATOM    371  CG  ASP A  47      46.910  32.704   0.100  1.00 55.09           C  
ATOM    372  OD1 ASP A  47      46.377  31.547   0.146  1.00 60.08           O  
ATOM    373  OD2 ASP A  47      46.503  33.556  -0.734  1.00 63.96           O  
ATOM    374  N   ALA A  48      48.372  35.247  -1.278  1.00 32.02           N  
ATOM    375  CA  ALA A  48      48.974  35.547  -2.574  1.00 31.66           C  
ATOM    376  C   ALA A  48      49.781  36.835  -2.532  1.00 32.77           C  
ATOM    377  O   ALA A  48      50.832  36.947  -3.167  1.00 31.37           O  
ATOM    378  CB  ALA A  48      47.901  35.642  -3.633  1.00 32.02           C  
ATOM    379  N   THR A  49      49.306  37.797  -1.756  1.00 29.51           N  
ATOM    380  CA  THR A  49      50.023  39.040  -1.670  1.00 26.79           C  
ATOM    381  C   THR A  49      50.770  39.237  -0.330  1.00 27.24           C  
ATOM    382  O   THR A  49      51.363  40.302  -0.091  1.00 27.16           O  
ATOM    383  CB  THR A  49      49.049  40.194  -1.848  1.00 27.27           C  
ATOM    384  OG1 THR A  49      48.067  40.135  -0.794  1.00 28.77           O  
ATOM    385  CG2 THR A  49      48.371  40.094  -3.210  1.00 27.05           C  
ATOM    386  N   LYS A  50      50.746  38.201   0.524  1.00 26.52           N  
ATOM    387  CA  LYS A  50      51.376  38.186   1.837  1.00 19.71           C  
ATOM    388  C   LYS A  50      50.969  39.447   2.556  1.00 18.78           C  
ATOM    389  O   LYS A  50      51.768  40.035   3.261  1.00 19.33           O  
ATOM    390  CB  LYS A  50      52.899  38.162   1.732  1.00 22.00           C  
ATOM    391  CG  LYS A  50      53.473  37.028   0.896  1.00 22.68           C  
ATOM    392  CD  LYS A  50      53.143  35.630   1.444  1.00 21.31           C  
ATOM    393  CE  LYS A  50      53.652  34.543   0.536  1.00 24.12           C  
ATOM    394  NZ  LYS A  50      53.022  33.238   0.913  1.00 27.37           N  
ATOM    395  N   THR A  51      49.720  39.857   2.418  1.00 16.17           N  
ATOM    396  CA  THR A  51      49.262  41.075   3.049  1.00 20.56           C  
ATOM    397  C   THR A  51      48.144  40.956   4.049  1.00 17.61           C  
ATOM    398  O   THR A  51      47.166  40.268   3.791  1.00 24.75           O  
ATOM    399  CB  THR A  51      48.794  42.076   1.942  1.00 24.59           C  
ATOM    400  OG1 THR A  51      49.874  42.275   1.013  1.00 20.84           O  
ATOM    401  CG2 THR A  51      48.282  43.441   2.561  1.00 22.04           C  
ATOM    402  N   PHE A  52      48.269  41.607   5.183  1.00 17.54           N  
ATOM    403  CA  PHE A  52      47.156  41.607   6.137  1.00 18.77           C  
ATOM    404  C   PHE A  52      46.452  42.944   5.959  1.00 18.34           C  
ATOM    405  O   PHE A  52      47.126  43.986   5.834  1.00 18.27           O  
ATOM    406  CB  PHE A  52      47.648  41.518   7.604  1.00 19.86           C  
ATOM    407  CG  PHE A  52      48.310  40.230   7.967  1.00 17.24           C  
ATOM    408  CD1 PHE A  52      49.590  39.935   7.519  1.00 13.60           C  
ATOM    409  CD2 PHE A  52      47.629  39.262   8.693  1.00 18.19           C  
ATOM    410  CE1 PHE A  52      50.191  38.715   7.799  1.00 16.22           C  
ATOM    411  CE2 PHE A  52      48.206  38.043   8.984  1.00 19.55           C  
ATOM    412  CZ  PHE A  52      49.495  37.758   8.543  1.00 16.49           C  
ATOM    413  N   THR A  53      45.126  42.952   5.913  1.00 15.93           N  
ATOM    414  CA  THR A  53      44.378  44.216   5.796  1.00 21.48           C  
ATOM    415  C   THR A  53      43.456  44.278   6.973  1.00 26.08           C  
ATOM    416  O   THR A  53      42.767  43.301   7.300  1.00 25.85           O  
ATOM    417  CB  THR A  53      43.555  44.327   4.451  1.00 24.30           C  
ATOM    418  OG1 THR A  53      44.474  44.248   3.368  1.00 27.64           O  
ATOM    419  CG2 THR A  53      42.882  45.683   4.303  1.00 30.52           C  
ATOM    420  N   VAL A  54      43.526  45.413   7.656  1.00 25.14           N  
ATOM    421  CA  VAL A  54      42.713  45.647   8.842  1.00 24.31           C  
ATOM    422  C   VAL A  54      41.837  46.847   8.623  1.00 31.25           C  
ATOM    423  O   VAL A  54      42.323  47.933   8.319  1.00 30.38           O  
ATOM    424  CB  VAL A  54      43.564  45.909  10.071  1.00 28.28           C  
ATOM    425  CG1 VAL A  54      42.682  46.037  11.319  1.00 29.99           C  
ATOM    426  CG2 VAL A  54      44.558  44.814  10.224  1.00 25.68           C  
ATOM    427  N   THR A  55      40.539  46.629   8.763  1.00 30.51           N  
ATOM    428  CA  THR A  55      39.596  47.706   8.635  1.00 32.28           C  
ATOM    429  C   THR A  55      39.155  48.080  10.064  1.00 36.95           C  
ATOM    430  O   THR A  55      38.850  47.226  10.879  1.00 39.28           O  
ATOM    431  CB  THR A  55      38.415  47.278   7.744  1.00 33.51           C  
ATOM    432  OG1 THR A  55      38.882  47.159   6.404  1.00 41.89           O  
ATOM    433  CG2 THR A  55      37.364  48.312   7.729  1.00 34.46           C  
ATOM    434  N   GLU A  56      39.173  49.348  10.374  1.00 33.71           N  
ATOM    435  CA  GLU A  56      38.802  49.775  11.702  1.00 39.83           C  
ATOM    436  C   GLU A  56      37.277  49.962  11.866  1.00 41.87           C  
ATOM    437  O   GLU A  56      36.752  49.670  12.971  1.00 44.76           O  
ATOM    438  CB  GLU A  56      39.576  51.067  12.025  1.00 42.22           C  
ATOM    439  CG  GLU A  56      40.852  51.212  11.143  1.00 52.56           C  
ATOM    440  CD  GLU A  56      42.042  51.808  11.851  1.00 53.26           C  
ATOM    441  OE1 GLU A  56      41.806  52.461  12.885  1.00 62.18           O  
ATOM    442  OE2 GLU A  56      43.213  51.624  11.406  1.00 47.40           O  
ATOM    443  OXT GLU A  56      36.622  50.380  10.887  1.00 35.16           O  
TER     444      GLU A  56                                                      
HETATM  445  O   HOH A 100      44.648  33.847   0.890  1.00 29.70           O  
HETATM  446  O   HOH A 101      60.367  34.853  11.603  1.00 31.30           O  
HETATM  447  O   HOH A 102      63.149  35.850   9.049  1.00 38.09           O  
HETATM  448  O   HOH A 103      53.722  32.808   4.131  1.00 30.53           O  
HETATM  449  O   HOH A 104      53.458  31.308   6.238  1.00 29.85           O  
HETATM  450  O   HOH A 105      58.884  40.060  12.100  1.00 39.51           O  
HETATM  451  O   HOH A 106      55.051  45.046  16.480  1.00 26.78           O  
HETATM  452  O   HOH A 107      49.298  55.725  16.915  1.00 27.44           O  
HETATM  453  O   HOH A 108      54.827  50.447   3.075  1.00 55.71           O  
HETATM  454  O   HOH A 109      53.643  30.268   3.989  1.00 57.36           O  
HETATM  455  O   HOH A 110      57.912  32.098   4.005  1.00 59.29           O  
HETATM  456  O   HOH A 111      50.722  39.761  19.001  1.00 32.96           O  
HETATM  457  O   HOH A 112      56.834  38.880   0.137  1.00 38.99           O  
HETATM  458  O   HOH A 113      53.390  42.578  -0.917  1.00 44.67           O  
HETATM  459  O   HOH A 114      50.356  49.279   9.127  1.00 34.39           O  
HETATM  460  O   HOH A 115      44.992  41.676   2.554  1.00 35.83           O  
HETATM  461  O   HOH A 116      59.572  38.672   0.841  1.00 31.90           O  
HETATM  462  O   HOH A 117      51.142  45.670  21.922  1.00 39.76           O  
HETATM  463  O   HOH A 118      60.500  43.391   0.439  1.00 40.03           O  
HETATM  464  O   HOH A 119      48.492  36.247  16.308  1.00 38.02           O  
HETATM  465  O   HOH A 120      58.841  32.356  14.391  1.00 38.37           O  
HETATM  466  O   HOH A 121      45.892  52.736   3.827  1.00 43.52           O  
HETATM  467  O   HOH A 122      40.008  43.279   6.610  1.00 41.39           O  
HETATM  468  O   HOH A 123      61.316  43.044  10.090  1.00 34.34           O  
HETATM  469  O   HOH A 124      49.186  44.088  -0.852  1.00 33.01           O  
HETATM  470  O   HOH A 125      53.914  46.901  11.681  1.00 41.15           O  
HETATM  471  O   HOH A 126      57.377  29.088   6.203  1.00 43.05           O  
HETATM  472  O   HOH A 127      42.414  48.163  20.042  1.00 49.93           O  
HETATM  473  O   HOH A 128      42.889  38.170  13.281  1.00 49.87           O  
MASTER      294    0    0    1    4    0    0    6  472    1    0    5          
END                                                                             
