# Supplementary material for: Assessment of Two Restraint Potentials for Coarse-Grained Chemical-Cross-Link-Assisted Modeling of Protein Structures
Source: J Chem Inf Model. 2024 Feb 12;64(4):1377–93. doi: 10.1021/acs.jcim.3c01890 (PMC10900291; doi:10.1021/acs.jcim.3c01890)
Supplement: Supplementary file 2 — ci3c01890_si_002.zip [file ci3c01890_si_002.zip › Machine_readable/Inputs/SYNTHETIC-SHORT/1G4F/1g4f.pdb]

MODEL        1                                                                  
ATOM      1  N   THR A   1      24.001  -7.434  -6.504  1.00  0.00           N  
ATOM      2  CA  THR A   1      23.589  -6.406  -7.503  1.00  0.00           C  
ATOM      3  C   THR A   1      22.121  -6.025  -7.292  1.00  0.00           C  
ATOM      4  O   THR A   1      21.461  -5.540  -8.189  1.00  0.00           O  
ATOM      5  CB  THR A   1      23.784  -7.070  -8.870  1.00  0.00           C  
ATOM      6  OG1 THR A   1      24.390  -8.345  -8.700  1.00  0.00           O  
ATOM      7  CG2 THR A   1      24.680  -6.190  -9.742  1.00  0.00           C  
ATOM      8  H1  THR A   1      24.939  -7.805  -6.753  1.00  0.00           H  
ATOM      9  H2  THR A   1      23.309  -8.212  -6.502  1.00  0.00           H  
ATOM     10  H3  THR A   1      24.042  -7.003  -5.560  1.00  0.00           H  
ATOM     11  HA  THR A   1      24.218  -5.534  -7.426  1.00  0.00           H  
ATOM     12  HB  THR A   1      22.826  -7.189  -9.352  1.00  0.00           H  
ATOM     13  HG1 THR A   1      23.765  -8.912  -8.243  1.00  0.00           H  
ATOM     14 HG21 THR A   1      24.231  -6.073 -10.718  1.00  0.00           H  
ATOM     15 HG22 THR A   1      25.650  -6.654  -9.845  1.00  0.00           H  
ATOM     16 HG23 THR A   1      24.793  -5.221  -9.279  1.00  0.00           H  
ATOM     17  N   LYS A   2      21.608  -6.241  -6.112  1.00  0.00           N  
ATOM     18  CA  LYS A   2      20.184  -5.889  -5.842  1.00  0.00           C  
ATOM     19  C   LYS A   2      20.096  -4.504  -5.198  1.00  0.00           C  
ATOM     20  O   LYS A   2      20.592  -4.279  -4.113  1.00  0.00           O  
ATOM     21  CB  LYS A   2      19.687  -6.961  -4.870  1.00  0.00           C  
ATOM     22  CG  LYS A   2      19.918  -8.347  -5.474  1.00  0.00           C  
ATOM     23  CD  LYS A   2      19.243  -9.405  -4.596  1.00  0.00           C  
ATOM     24  CE  LYS A   2      19.306 -10.766  -5.293  1.00  0.00           C  
ATOM     25  NZ  LYS A   2      17.994 -11.408  -5.002  1.00  0.00           N  
ATOM     26  H   LYS A   2      22.159  -6.631  -5.402  1.00  0.00           H  
ATOM     27  HA  LYS A   2      19.605  -5.920  -6.752  1.00  0.00           H  
ATOM     28  HB2 LYS A   2      20.228  -6.879  -3.938  1.00  0.00           H  
ATOM     29  HB3 LYS A   2      18.634  -6.821  -4.688  1.00  0.00           H  
ATOM     30  HG2 LYS A   2      19.497  -8.381  -6.468  1.00  0.00           H  
ATOM     31  HG3 LYS A   2      20.978  -8.547  -5.525  1.00  0.00           H  
ATOM     32  HD2 LYS A   2      19.754  -9.462  -3.646  1.00  0.00           H  
ATOM     33  HD3 LYS A   2      18.212  -9.133  -4.435  1.00  0.00           H  
ATOM     34  HE2 LYS A   2      19.437 -10.636  -6.358  1.00  0.00           H  
ATOM     35  HE3 LYS A   2      20.107 -11.362  -4.884  1.00  0.00           H  
ATOM     36  HZ1 LYS A   2      17.594 -11.002  -4.132  1.00  0.00           H  
ATOM     37  HZ2 LYS A   2      18.128 -12.433  -4.879  1.00  0.00           H  
ATOM     38  HZ3 LYS A   2      17.340 -11.236  -5.792  1.00  0.00           H  
ATOM     39  N   ALA A   3      19.467  -3.573  -5.862  1.00  0.00           N  
ATOM     40  CA  ALA A   3      19.346  -2.202  -5.290  1.00  0.00           C  
ATOM     41  C   ALA A   3      18.097  -2.104  -4.411  1.00  0.00           C  
ATOM     42  O   ALA A   3      17.554  -3.098  -3.972  1.00  0.00           O  
ATOM     43  CB  ALA A   3      19.220  -1.280  -6.503  1.00  0.00           C  
ATOM     44  H   ALA A   3      19.075  -3.776  -6.737  1.00  0.00           H  
ATOM     45  HA  ALA A   3      20.229  -1.949  -4.725  1.00  0.00           H  
ATOM     46  HB1 ALA A   3      19.815  -1.671  -7.316  1.00  0.00           H  
ATOM     47  HB2 ALA A   3      19.571  -0.292  -6.243  1.00  0.00           H  
ATOM     48  HB3 ALA A   3      18.185  -1.226  -6.808  1.00  0.00           H  
ATOM     49  N   SER A   4      17.639  -0.911  -4.154  1.00  0.00           N  
ATOM     50  CA  SER A   4      16.424  -0.742  -3.305  1.00  0.00           C  
ATOM     51  C   SER A   4      15.394   0.127  -4.034  1.00  0.00           C  
ATOM     52  O   SER A   4      15.697   0.775  -5.015  1.00  0.00           O  
ATOM     53  CB  SER A   4      16.919  -0.039  -2.042  1.00  0.00           C  
ATOM     54  OG  SER A   4      18.009  -0.770  -1.496  1.00  0.00           O  
ATOM     55  H   SER A   4      18.092  -0.125  -4.519  1.00  0.00           H  
ATOM     56  HA  SER A   4      16.001  -1.701  -3.053  1.00  0.00           H  
ATOM     57  HB2 SER A   4      17.248   0.957  -2.286  1.00  0.00           H  
ATOM     58  HB3 SER A   4      16.112   0.016  -1.322  1.00  0.00           H  
ATOM     59  HG  SER A   4      18.653  -0.907  -2.194  1.00  0.00           H  
ATOM     60  N   CYS A   5      14.178   0.147  -3.561  1.00  0.00           N  
ATOM     61  CA  CYS A   5      13.130   0.975  -4.226  1.00  0.00           C  
ATOM     62  C   CYS A   5      12.945   2.293  -3.470  1.00  0.00           C  
ATOM     63  O   CYS A   5      13.768   2.677  -2.662  1.00  0.00           O  
ATOM     64  CB  CYS A   5      11.857   0.134  -4.149  1.00  0.00           C  
ATOM     65  SG  CYS A   5      12.005  -1.303  -5.242  1.00  0.00           S  
ATOM     66  H   CYS A   5      13.953  -0.381  -2.766  1.00  0.00           H  
ATOM     67  HA  CYS A   5      13.390   1.160  -5.255  1.00  0.00           H  
ATOM     68  HB2 CYS A   5      11.716  -0.203  -3.136  1.00  0.00           H  
ATOM     69  HB3 CYS A   5      11.009   0.732  -4.452  1.00  0.00           H  
ATOM     70  N   LYS A   6      11.871   2.990  -3.723  1.00  0.00           N  
ATOM     71  CA  LYS A   6      11.636   4.283  -3.017  1.00  0.00           C  
ATOM     72  C   LYS A   6      10.156   4.427  -2.652  1.00  0.00           C  
ATOM     73  O   LYS A   6       9.300   4.478  -3.511  1.00  0.00           O  
ATOM     74  CB  LYS A   6      12.049   5.361  -4.020  1.00  0.00           C  
ATOM     75  CG  LYS A   6      13.100   6.273  -3.387  1.00  0.00           C  
ATOM     76  CD  LYS A   6      13.892   6.981  -4.488  1.00  0.00           C  
ATOM     77  CE  LYS A   6      13.669   8.493  -4.387  1.00  0.00           C  
ATOM     78  NZ  LYS A   6      14.193   9.044  -5.667  1.00  0.00           N  
ATOM     79  H   LYS A   6      11.219   2.664  -4.378  1.00  0.00           H  
ATOM     80  HA  LYS A   6      12.252   4.347  -2.134  1.00  0.00           H  
ATOM     81  HB2 LYS A   6      12.463   4.892  -4.901  1.00  0.00           H  
ATOM     82  HB3 LYS A   6      11.185   5.946  -4.294  1.00  0.00           H  
ATOM     83  HG2 LYS A   6      12.610   7.008  -2.763  1.00  0.00           H  
ATOM     84  HG3 LYS A   6      13.775   5.683  -2.784  1.00  0.00           H  
ATOM     85  HD2 LYS A   6      14.943   6.763  -4.372  1.00  0.00           H  
ATOM     86  HD3 LYS A   6      13.556   6.633  -5.453  1.00  0.00           H  
ATOM     87  HE2 LYS A   6      12.614   8.709  -4.285  1.00  0.00           H  
ATOM     88  HE3 LYS A   6      14.221   8.900  -3.555  1.00  0.00           H  
ATOM     89  HZ1 LYS A   6      13.638   9.881  -5.938  1.00  0.00           H  
ATOM     90  HZ2 LYS A   6      14.119   8.321  -6.412  1.00  0.00           H  
ATOM     91  HZ3 LYS A   6      15.189   9.317  -5.546  1.00  0.00           H  
ATOM     92  N   LEU A   7       9.851   4.493  -1.382  1.00  0.00           N  
ATOM     93  CA  LEU A   7       8.427   4.633  -0.956  1.00  0.00           C  
ATOM     94  C   LEU A   7       7.688   5.617  -1.876  1.00  0.00           C  
ATOM     95  O   LEU A   7       7.833   6.815  -1.736  1.00  0.00           O  
ATOM     96  CB  LEU A   7       8.497   5.183   0.469  1.00  0.00           C  
ATOM     97  CG  LEU A   7       9.393   6.422   0.498  1.00  0.00           C  
ATOM     98  CD1 LEU A   7       8.540   7.664   0.761  1.00  0.00           C  
ATOM     99  CD2 LEU A   7      10.428   6.272   1.613  1.00  0.00           C  
ATOM    100  H   LEU A   7      10.562   4.450  -0.708  1.00  0.00           H  
ATOM    101  HA  LEU A   7       7.939   3.673  -0.953  1.00  0.00           H  
ATOM    102  HB2 LEU A   7       7.503   5.449   0.802  1.00  0.00           H  
ATOM    103  HB3 LEU A   7       8.909   4.429   1.126  1.00  0.00           H  
ATOM    104  HG  LEU A   7       9.896   6.525  -0.453  1.00  0.00           H  
ATOM    105 HD11 LEU A   7       8.984   8.243   1.557  1.00  0.00           H  
ATOM    106 HD12 LEU A   7       7.544   7.363   1.048  1.00  0.00           H  
ATOM    107 HD13 LEU A   7       8.491   8.265  -0.136  1.00  0.00           H  
ATOM    108 HD21 LEU A   7      11.391   6.039   1.183  1.00  0.00           H  
ATOM    109 HD22 LEU A   7      10.129   5.475   2.278  1.00  0.00           H  
ATOM    110 HD23 LEU A   7      10.497   7.197   2.167  1.00  0.00           H  
ATOM    111  N   PRO A   8       6.921   5.079  -2.796  1.00  0.00           N  
ATOM    112  CA  PRO A   8       6.162   5.928  -3.747  1.00  0.00           C  
ATOM    113  C   PRO A   8       5.128   6.788  -3.011  1.00  0.00           C  
ATOM    114  O   PRO A   8       4.521   7.667  -3.588  1.00  0.00           O  
ATOM    115  CB  PRO A   8       5.472   4.896  -4.644  1.00  0.00           C  
ATOM    116  CG  PRO A   8       5.865   3.484  -4.168  1.00  0.00           C  
ATOM    117  CD  PRO A   8       6.771   3.611  -2.937  1.00  0.00           C  
ATOM    118  HA  PRO A   8       6.827   6.541  -4.332  1.00  0.00           H  
ATOM    119  HB2 PRO A   8       4.399   5.017  -4.576  1.00  0.00           H  
ATOM    120  HB3 PRO A   8       5.793   5.032  -5.667  1.00  0.00           H  
ATOM    121  HG2 PRO A   8       4.976   2.928  -3.910  1.00  0.00           H  
ATOM    122  HG3 PRO A   8       6.398   2.971  -4.955  1.00  0.00           H  
ATOM    123  HD2 PRO A   8       6.292   3.185  -2.065  1.00  0.00           H  
ATOM    124  HD3 PRO A   8       7.729   3.151  -3.115  1.00  0.00           H  
ATOM    125  N   VAL A   9       4.918   6.543  -1.745  1.00  0.00           N  
ATOM    126  CA  VAL A   9       3.916   7.353  -0.991  1.00  0.00           C  
ATOM    127  C   VAL A   9       4.479   7.774   0.370  1.00  0.00           C  
ATOM    128  O   VAL A   9       5.373   7.148   0.904  1.00  0.00           O  
ATOM    129  CB  VAL A   9       2.712   6.428  -0.802  1.00  0.00           C  
ATOM    130  CG1 VAL A   9       1.485   7.259  -0.424  1.00  0.00           C  
ATOM    131  CG2 VAL A   9       2.433   5.675  -2.106  1.00  0.00           C  
ATOM    132  H   VAL A   9       5.413   5.828  -1.294  1.00  0.00           H  
ATOM    133  HA  VAL A   9       3.626   8.219  -1.562  1.00  0.00           H  
ATOM    134  HB  VAL A   9       2.924   5.722  -0.014  1.00  0.00           H  
ATOM    135 HG11 VAL A   9       0.859   6.692   0.250  1.00  0.00           H  
ATOM    136 HG12 VAL A   9       0.926   7.501  -1.316  1.00  0.00           H  
ATOM    137 HG13 VAL A   9       1.802   8.170   0.061  1.00  0.00           H  
ATOM    138 HG21 VAL A   9       1.562   5.049  -1.980  1.00  0.00           H  
ATOM    139 HG22 VAL A   9       3.284   5.061  -2.357  1.00  0.00           H  
ATOM    140 HG23 VAL A   9       2.253   6.384  -2.901  1.00  0.00           H  
ATOM    141  N   LYS A  10       3.956   8.828   0.935  1.00  0.00           N  
ATOM    142  CA  LYS A  10       4.453   9.288   2.264  1.00  0.00           C  
ATOM    143  C   LYS A  10       3.521   8.787   3.372  1.00  0.00           C  
ATOM    144  O   LYS A  10       3.716   9.068   4.537  1.00  0.00           O  
ATOM    145  CB  LYS A  10       4.425  10.815   2.190  1.00  0.00           C  
ATOM    146  CG  LYS A  10       5.856  11.349   2.097  1.00  0.00           C  
ATOM    147  CD  LYS A  10       6.067  12.015   0.736  1.00  0.00           C  
ATOM    148  CE  LYS A  10       7.274  11.381   0.040  1.00  0.00           C  
ATOM    149  NZ  LYS A  10       6.712  10.250  -0.748  1.00  0.00           N  
ATOM    150  H   LYS A  10       3.233   9.315   0.488  1.00  0.00           H  
ATOM    151  HA  LYS A  10       5.461   8.944   2.431  1.00  0.00           H  
ATOM    152  HB2 LYS A  10       3.868  11.124   1.317  1.00  0.00           H  
ATOM    153  HB3 LYS A  10       3.952  11.210   3.077  1.00  0.00           H  
ATOM    154  HG2 LYS A  10       6.022  12.073   2.882  1.00  0.00           H  
ATOM    155  HG3 LYS A  10       6.552  10.532   2.208  1.00  0.00           H  
ATOM    156  HD2 LYS A  10       5.185  11.876   0.127  1.00  0.00           H  
ATOM    157  HD3 LYS A  10       6.246  13.069   0.874  1.00  0.00           H  
ATOM    158  HE2 LYS A  10       7.749  12.101  -0.614  1.00  0.00           H  
ATOM    159  HE3 LYS A  10       7.977  11.012   0.770  1.00  0.00           H  
ATOM    160  HZ1 LYS A  10       6.054  10.618  -1.463  1.00  0.00           H  
ATOM    161  HZ2 LYS A  10       6.207   9.602  -0.111  1.00  0.00           H  
ATOM    162  HZ3 LYS A  10       7.484   9.740  -1.222  1.00  0.00           H  
ATOM    163  N   LYS A  11       2.508   8.045   3.013  1.00  0.00           N  
ATOM    164  CA  LYS A  11       1.562   7.523   4.039  1.00  0.00           C  
ATOM    165  C   LYS A  11       0.845   6.281   3.503  1.00  0.00           C  
ATOM    166  O   LYS A  11      -0.342   6.106   3.693  1.00  0.00           O  
ATOM    167  CB  LYS A  11       0.565   8.659   4.275  1.00  0.00           C  
ATOM    168  CG  LYS A  11       0.089   9.211   2.929  1.00  0.00           C  
ATOM    169  CD  LYS A  11       0.729  10.578   2.684  1.00  0.00           C  
ATOM    170  CE  LYS A  11       0.224  11.149   1.356  1.00  0.00           C  
ATOM    171  NZ  LYS A  11      -1.125  11.702   1.663  1.00  0.00           N  
ATOM    172  H   LYS A  11       2.370   7.829   2.067  1.00  0.00           H  
ATOM    173  HA  LYS A  11       2.084   7.294   4.954  1.00  0.00           H  
ATOM    174  HB2 LYS A  11      -0.283   8.285   4.831  1.00  0.00           H  
ATOM    175  HB3 LYS A  11       1.044   9.447   4.836  1.00  0.00           H  
ATOM    176  HG2 LYS A  11       0.376   8.531   2.139  1.00  0.00           H  
ATOM    177  HG3 LYS A  11      -0.985   9.315   2.941  1.00  0.00           H  
ATOM    178  HD2 LYS A  11       0.464  11.249   3.488  1.00  0.00           H  
ATOM    179  HD3 LYS A  11       1.802  10.472   2.641  1.00  0.00           H  
ATOM    180  HE2 LYS A  11       0.885  11.932   1.009  1.00  0.00           H  
ATOM    181  HE3 LYS A  11       0.144  10.368   0.616  1.00  0.00           H  
ATOM    182  HZ1 LYS A  11      -1.639  11.872   0.776  1.00  0.00           H  
ATOM    183  HZ2 LYS A  11      -1.021  12.597   2.182  1.00  0.00           H  
ATOM    184  HZ3 LYS A  11      -1.655  11.022   2.243  1.00  0.00           H  
ATOM    185  N   ALA A  12       1.559   5.420   2.831  1.00  0.00           N  
ATOM    186  CA  ALA A  12       0.920   4.191   2.278  1.00  0.00           C  
ATOM    187  C   ALA A  12       0.982   3.054   3.301  1.00  0.00           C  
ATOM    188  O   ALA A  12       1.982   2.854   3.959  1.00  0.00           O  
ATOM    189  CB  ALA A  12       1.744   3.843   1.037  1.00  0.00           C  
ATOM    190  H   ALA A  12       2.515   5.583   2.687  1.00  0.00           H  
ATOM    191  HA  ALA A  12      -0.102   4.391   1.997  1.00  0.00           H  
ATOM    192  HB1 ALA A  12       1.309   4.316   0.171  1.00  0.00           H  
ATOM    193  HB2 ALA A  12       1.749   2.772   0.899  1.00  0.00           H  
ATOM    194  HB3 ALA A  12       2.757   4.194   1.168  1.00  0.00           H  
ATOM    195  N   THR A  13      -0.080   2.305   3.436  1.00  0.00           N  
ATOM    196  CA  THR A  13      -0.081   1.179   4.415  1.00  0.00           C  
ATOM    197  C   THR A  13      -0.135  -0.161   3.677  1.00  0.00           C  
ATOM    198  O   THR A  13      -1.067  -0.445   2.951  1.00  0.00           O  
ATOM    199  CB  THR A  13      -1.347   1.382   5.252  1.00  0.00           C  
ATOM    200  OG1 THR A  13      -1.537   2.770   5.487  1.00  0.00           O  
ATOM    201  CG2 THR A  13      -1.201   0.650   6.587  1.00  0.00           C  
ATOM    202  H   THR A  13      -0.875   2.482   2.893  1.00  0.00           H  
ATOM    203  HA  THR A  13       0.790   1.226   5.049  1.00  0.00           H  
ATOM    204  HB  THR A  13      -2.199   0.986   4.720  1.00  0.00           H  
ATOM    205  HG1 THR A  13      -2.419   2.892   5.846  1.00  0.00           H  
ATOM    206 HG21 THR A  13      -0.196   0.269   6.682  1.00  0.00           H  
ATOM    207 HG22 THR A  13      -1.903  -0.170   6.626  1.00  0.00           H  
ATOM    208 HG23 THR A  13      -1.404   1.336   7.397  1.00  0.00           H  
ATOM    209  N   VAL A  14       0.859  -0.988   3.859  1.00  0.00           N  
ATOM    210  CA  VAL A  14       0.866  -2.310   3.168  1.00  0.00           C  
ATOM    211  C   VAL A  14       0.975  -3.440   4.195  1.00  0.00           C  
ATOM    212  O   VAL A  14       1.042  -3.207   5.385  1.00  0.00           O  
ATOM    213  CB  VAL A  14       2.101  -2.284   2.268  1.00  0.00           C  
ATOM    214  CG1 VAL A  14       1.824  -1.410   1.044  1.00  0.00           C  
ATOM    215  CG2 VAL A  14       3.289  -1.711   3.045  1.00  0.00           C  
ATOM    216  H   VAL A  14       1.600  -0.740   4.450  1.00  0.00           H  
ATOM    217  HA  VAL A  14      -0.024  -2.428   2.571  1.00  0.00           H  
ATOM    218  HB  VAL A  14       2.331  -3.290   1.946  1.00  0.00           H  
ATOM    219 HG11 VAL A  14       2.030  -0.378   1.284  1.00  0.00           H  
ATOM    220 HG12 VAL A  14       0.789  -1.513   0.756  1.00  0.00           H  
ATOM    221 HG13 VAL A  14       2.458  -1.724   0.228  1.00  0.00           H  
ATOM    222 HG21 VAL A  14       3.114  -1.824   4.105  1.00  0.00           H  
ATOM    223 HG22 VAL A  14       3.402  -0.664   2.808  1.00  0.00           H  
ATOM    224 HG23 VAL A  14       4.189  -2.242   2.771  1.00  0.00           H  
ATOM    225  N   VAL A  15       0.997  -4.663   3.742  1.00  0.00           N  
ATOM    226  CA  VAL A  15       1.103  -5.808   4.689  1.00  0.00           C  
ATOM    227  C   VAL A  15       2.394  -6.590   4.429  1.00  0.00           C  
ATOM    228  O   VAL A  15       2.402  -7.572   3.712  1.00  0.00           O  
ATOM    229  CB  VAL A  15      -0.124  -6.675   4.399  1.00  0.00           C  
ATOM    230  CG1 VAL A  15       0.093  -8.082   4.961  1.00  0.00           C  
ATOM    231  CG2 VAL A  15      -1.355  -6.050   5.058  1.00  0.00           C  
ATOM    232  H   VAL A  15       0.942  -4.829   2.777  1.00  0.00           H  
ATOM    233  HA  VAL A  15       1.073  -5.458   5.709  1.00  0.00           H  
ATOM    234  HB  VAL A  15      -0.276  -6.734   3.331  1.00  0.00           H  
ATOM    235 HG11 VAL A  15       0.857  -8.051   5.722  1.00  0.00           H  
ATOM    236 HG12 VAL A  15       0.403  -8.743   4.165  1.00  0.00           H  
ATOM    237 HG13 VAL A  15      -0.830  -8.444   5.390  1.00  0.00           H  
ATOM    238 HG21 VAL A  15      -1.048  -5.229   5.689  1.00  0.00           H  
ATOM    239 HG22 VAL A  15      -1.860  -6.794   5.657  1.00  0.00           H  
ATOM    240 HG23 VAL A  15      -2.027  -5.686   4.295  1.00  0.00           H  
ATOM    241  N   TYR A  16       3.485  -6.164   5.002  1.00  0.00           N  
ATOM    242  CA  TYR A  16       4.772  -6.885   4.782  1.00  0.00           C  
ATOM    243  C   TYR A  16       4.909  -8.046   5.773  1.00  0.00           C  
ATOM    244  O   TYR A  16       4.884  -7.857   6.973  1.00  0.00           O  
ATOM    245  CB  TYR A  16       5.861  -5.841   5.026  1.00  0.00           C  
ATOM    246  CG  TYR A  16       7.208  -6.425   4.671  1.00  0.00           C  
ATOM    247  CD1 TYR A  16       7.342  -7.240   3.540  1.00  0.00           C  
ATOM    248  CD2 TYR A  16       8.324  -6.154   5.474  1.00  0.00           C  
ATOM    249  CE1 TYR A  16       8.590  -7.781   3.211  1.00  0.00           C  
ATOM    250  CE2 TYR A  16       9.572  -6.697   5.144  1.00  0.00           C  
ATOM    251  CZ  TYR A  16       9.704  -7.510   4.013  1.00  0.00           C  
ATOM    252  OH  TYR A  16      10.934  -8.044   3.689  1.00  0.00           O  
ATOM    253  H   TYR A  16       3.461  -5.370   5.576  1.00  0.00           H  
ATOM    254  HA  TYR A  16       4.831  -7.247   3.768  1.00  0.00           H  
ATOM    255  HB2 TYR A  16       5.672  -4.972   4.412  1.00  0.00           H  
ATOM    256  HB3 TYR A  16       5.859  -5.553   6.068  1.00  0.00           H  
ATOM    257  HD1 TYR A  16       6.483  -7.449   2.921  1.00  0.00           H  
ATOM    258  HD2 TYR A  16       8.221  -5.525   6.346  1.00  0.00           H  
ATOM    259  HE1 TYR A  16       8.694  -8.410   2.339  1.00  0.00           H  
ATOM    260  HE2 TYR A  16      10.431  -6.487   5.763  1.00  0.00           H  
ATOM    261  HH  TYR A  16      10.805  -8.671   2.973  1.00  0.00           H  
ATOM    262  N   GLN A  17       5.060  -9.243   5.278  1.00  0.00           N  
ATOM    263  CA  GLN A  17       5.202 -10.417   6.187  1.00  0.00           C  
ATOM    264  C   GLN A  17       3.972 -10.550   7.090  1.00  0.00           C  
ATOM    265  O   GLN A  17       4.076 -10.895   8.250  1.00  0.00           O  
ATOM    266  CB  GLN A  17       6.450 -10.121   7.019  1.00  0.00           C  
ATOM    267  CG  GLN A  17       7.594  -9.708   6.092  1.00  0.00           C  
ATOM    268  CD  GLN A  17       8.776 -10.661   6.283  1.00  0.00           C  
ATOM    269  OE1 GLN A  17       9.290 -11.208   5.327  1.00  0.00           O  
ATOM    270  NE2 GLN A  17       9.230 -10.884   7.485  1.00  0.00           N  
ATOM    271  H   GLN A  17       5.081  -9.372   4.306  1.00  0.00           H  
ATOM    272  HA  GLN A  17       5.349 -11.319   5.617  1.00  0.00           H  
ATOM    273  HB2 GLN A  17       6.237  -9.319   7.711  1.00  0.00           H  
ATOM    274  HB3 GLN A  17       6.735 -11.008   7.568  1.00  0.00           H  
ATOM    275  HG2 GLN A  17       7.259  -9.750   5.065  1.00  0.00           H  
ATOM    276  HG3 GLN A  17       7.904  -8.702   6.328  1.00  0.00           H  
ATOM    277 HE21 GLN A  17       8.816 -10.443   8.256  1.00  0.00           H  
ATOM    278 HE22 GLN A  17       9.988 -11.492   7.617  1.00  0.00           H  
ATOM    279  N   GLY A  18       2.808 -10.283   6.565  1.00  0.00           N  
ATOM    280  CA  GLY A  18       1.573 -10.400   7.391  1.00  0.00           C  
ATOM    281  C   GLY A  18       1.555  -9.301   8.456  1.00  0.00           C  
ATOM    282  O   GLY A  18       0.941  -9.441   9.496  1.00  0.00           O  
ATOM    283  H   GLY A  18       2.745 -10.010   5.626  1.00  0.00           H  
ATOM    284  HA2 GLY A  18       0.704 -10.299   6.755  1.00  0.00           H  
ATOM    285  HA3 GLY A  18       1.554 -11.364   7.876  1.00  0.00           H  
ATOM    286  N   GLU A  19       2.221  -8.207   8.208  1.00  0.00           N  
ATOM    287  CA  GLU A  19       2.235  -7.101   9.208  1.00  0.00           C  
ATOM    288  C   GLU A  19       1.800  -5.790   8.551  1.00  0.00           C  
ATOM    289  O   GLU A  19       2.221  -5.461   7.461  1.00  0.00           O  
ATOM    290  CB  GLU A  19       3.685  -7.007   9.680  1.00  0.00           C  
ATOM    291  CG  GLU A  19       3.765  -7.376  11.163  1.00  0.00           C  
ATOM    292  CD  GLU A  19       3.768  -8.899  11.310  1.00  0.00           C  
ATOM    293  OE1 GLU A  19       3.386  -9.567  10.363  1.00  0.00           O  
ATOM    294  OE2 GLU A  19       4.150  -9.371  12.368  1.00  0.00           O  
ATOM    295  H   GLU A  19       2.709  -8.110   7.363  1.00  0.00           H  
ATOM    296  HA  GLU A  19       1.592  -7.338  10.040  1.00  0.00           H  
ATOM    297  HB2 GLU A  19       4.295  -7.687   9.104  1.00  0.00           H  
ATOM    298  HB3 GLU A  19       4.042  -5.998   9.543  1.00  0.00           H  
ATOM    299  HG2 GLU A  19       4.673  -6.971  11.586  1.00  0.00           H  
ATOM    300  HG3 GLU A  19       2.912  -6.967  11.682  1.00  0.00           H  
ATOM    301  N   ARG A  20       0.961  -5.039   9.209  1.00  0.00           N  
ATOM    302  CA  ARG A  20       0.497  -3.749   8.625  1.00  0.00           C  
ATOM    303  C   ARG A  20       1.426  -2.609   9.054  1.00  0.00           C  
ATOM    304  O   ARG A  20       1.667  -2.400  10.226  1.00  0.00           O  
ATOM    305  CB  ARG A  20      -0.907  -3.543   9.193  1.00  0.00           C  
ATOM    306  CG  ARG A  20      -1.707  -4.841   9.051  1.00  0.00           C  
ATOM    307  CD  ARG A  20      -3.091  -4.662   9.677  1.00  0.00           C  
ATOM    308  NE  ARG A  20      -3.148  -5.667  10.776  1.00  0.00           N  
ATOM    309  CZ  ARG A  20      -4.295  -6.166  11.144  1.00  0.00           C  
ATOM    310  NH1 ARG A  20      -5.378  -5.443  11.063  1.00  0.00           N  
ATOM    311  NH2 ARG A  20      -4.359  -7.390  11.594  1.00  0.00           N  
ATOM    312  H   ARG A  20       0.636  -5.325  10.088  1.00  0.00           H  
ATOM    313  HA  ARG A  20       0.453  -3.815   7.551  1.00  0.00           H  
ATOM    314  HB2 ARG A  20      -0.837  -3.275  10.237  1.00  0.00           H  
ATOM    315  HB3 ARG A  20      -1.406  -2.755   8.647  1.00  0.00           H  
ATOM    316  HG2 ARG A  20      -1.813  -5.085   8.003  1.00  0.00           H  
ATOM    317  HG3 ARG A  20      -1.185  -5.641   9.555  1.00  0.00           H  
ATOM    318  HD2 ARG A  20      -3.197  -3.661  10.073  1.00  0.00           H  
ATOM    319  HD3 ARG A  20      -3.862  -4.865   8.951  1.00  0.00           H  
ATOM    320  HE  ARG A  20      -2.322  -5.953  11.220  1.00  0.00           H  
ATOM    321 HH11 ARG A  20      -5.328  -4.506  10.718  1.00  0.00           H  
ATOM    322 HH12 ARG A  20      -6.257  -5.825  11.346  1.00  0.00           H  
ATOM    323 HH21 ARG A  20      -3.530  -7.944  11.656  1.00  0.00           H  
ATOM    324 HH22 ARG A  20      -5.239  -7.773  11.877  1.00  0.00           H  
ATOM    325  N   VAL A  21       1.950  -1.872   8.112  1.00  0.00           N  
ATOM    326  CA  VAL A  21       2.866  -0.748   8.465  1.00  0.00           C  
ATOM    327  C   VAL A  21       2.829   0.319   7.371  1.00  0.00           C  
ATOM    328  O   VAL A  21       2.060   0.233   6.433  1.00  0.00           O  
ATOM    329  CB  VAL A  21       4.259  -1.376   8.560  1.00  0.00           C  
ATOM    330  CG1 VAL A  21       4.401  -2.107   9.896  1.00  0.00           C  
ATOM    331  CG2 VAL A  21       4.456  -2.371   7.412  1.00  0.00           C  
ATOM    332  H   VAL A  21       1.743  -2.058   7.172  1.00  0.00           H  
ATOM    333  HA  VAL A  21       2.588  -0.322   9.416  1.00  0.00           H  
ATOM    334  HB  VAL A  21       5.007  -0.598   8.495  1.00  0.00           H  
ATOM    335 HG11 VAL A  21       4.026  -3.114   9.797  1.00  0.00           H  
ATOM    336 HG12 VAL A  21       3.836  -1.585  10.653  1.00  0.00           H  
ATOM    337 HG13 VAL A  21       5.443  -2.137  10.180  1.00  0.00           H  
ATOM    338 HG21 VAL A  21       5.511  -2.558   7.276  1.00  0.00           H  
ATOM    339 HG22 VAL A  21       4.042  -1.960   6.504  1.00  0.00           H  
ATOM    340 HG23 VAL A  21       3.954  -3.298   7.650  1.00  0.00           H  
ATOM    341  N   LYS A  22       3.650   1.326   7.480  1.00  0.00           N  
ATOM    342  CA  LYS A  22       3.655   2.397   6.443  1.00  0.00           C  
ATOM    343  C   LYS A  22       4.946   2.339   5.623  1.00  0.00           C  
ATOM    344  O   LYS A  22       6.019   2.626   6.113  1.00  0.00           O  
ATOM    345  CB  LYS A  22       3.572   3.707   7.224  1.00  0.00           C  
ATOM    346  CG  LYS A  22       2.803   4.740   6.399  1.00  0.00           C  
ATOM    347  CD  LYS A  22       1.322   4.363   6.357  1.00  0.00           C  
ATOM    348  CE  LYS A  22       0.627   4.879   7.618  1.00  0.00           C  
ATOM    349  NZ  LYS A  22      -0.671   4.153   7.665  1.00  0.00           N  
ATOM    350  H   LYS A  22       4.262   1.380   8.244  1.00  0.00           H  
ATOM    351  HA  LYS A  22       2.796   2.298   5.800  1.00  0.00           H  
ATOM    352  HB2 LYS A  22       3.060   3.537   8.161  1.00  0.00           H  
ATOM    353  HB3 LYS A  22       4.568   4.074   7.419  1.00  0.00           H  
ATOM    354  HG2 LYS A  22       2.913   5.715   6.850  1.00  0.00           H  
ATOM    355  HG3 LYS A  22       3.195   4.761   5.393  1.00  0.00           H  
ATOM    356  HD2 LYS A  22       0.863   4.807   5.484  1.00  0.00           H  
ATOM    357  HD3 LYS A  22       1.225   3.289   6.308  1.00  0.00           H  
ATOM    358  HE2 LYS A  22       1.221   4.651   8.493  1.00  0.00           H  
ATOM    359  HE3 LYS A  22       0.454   5.941   7.545  1.00  0.00           H  
ATOM    360  HZ1 LYS A  22      -0.536   3.179   7.328  1.00  0.00           H  
ATOM    361  HZ2 LYS A  22      -1.361   4.639   7.055  1.00  0.00           H  
ATOM    362  HZ3 LYS A  22      -1.023   4.133   8.642  1.00  0.00           H  
ATOM    363  N   ILE A  23       4.849   1.970   4.374  1.00  0.00           N  
ATOM    364  CA  ILE A  23       6.069   1.893   3.521  1.00  0.00           C  
ATOM    365  C   ILE A  23       6.849   3.209   3.592  1.00  0.00           C  
ATOM    366  O   ILE A  23       8.046   3.245   3.388  1.00  0.00           O  
ATOM    367  CB  ILE A  23       5.546   1.651   2.105  1.00  0.00           C  
ATOM    368  CG1 ILE A  23       6.727   1.471   1.150  1.00  0.00           C  
ATOM    369  CG2 ILE A  23       4.708   2.850   1.658  1.00  0.00           C  
ATOM    370  CD1 ILE A  23       6.241   0.821  -0.147  1.00  0.00           C  
ATOM    371  H   ILE A  23       3.974   1.742   3.998  1.00  0.00           H  
ATOM    372  HA  ILE A  23       6.692   1.069   3.829  1.00  0.00           H  
ATOM    373  HB  ILE A  23       4.934   0.761   2.096  1.00  0.00           H  
ATOM    374 HG12 ILE A  23       7.162   2.435   0.930  1.00  0.00           H  
ATOM    375 HG13 ILE A  23       7.470   0.837   1.611  1.00  0.00           H  
ATOM    376 HG21 ILE A  23       5.315   3.742   1.678  1.00  0.00           H  
ATOM    377 HG22 ILE A  23       3.867   2.971   2.324  1.00  0.00           H  
ATOM    378 HG23 ILE A  23       4.349   2.682   0.653  1.00  0.00           H  
ATOM    379 HD11 ILE A  23       5.933   1.589  -0.840  1.00  0.00           H  
ATOM    380 HD12 ILE A  23       5.405   0.172   0.067  1.00  0.00           H  
ATOM    381 HD13 ILE A  23       7.043   0.243  -0.582  1.00  0.00           H  
ATOM    382  N   GLN A  24       6.179   4.293   3.881  1.00  0.00           N  
ATOM    383  CA  GLN A  24       6.887   5.604   3.967  1.00  0.00           C  
ATOM    384  C   GLN A  24       7.734   5.663   5.241  1.00  0.00           C  
ATOM    385  O   GLN A  24       8.589   6.512   5.392  1.00  0.00           O  
ATOM    386  CB  GLN A  24       5.776   6.655   4.009  1.00  0.00           C  
ATOM    387  CG  GLN A  24       4.941   6.467   5.278  1.00  0.00           C  
ATOM    388  CD  GLN A  24       5.206   7.628   6.240  1.00  0.00           C  
ATOM    389  OE1 GLN A  24       5.905   8.563   5.904  1.00  0.00           O  
ATOM    390  NE2 GLN A  24       4.674   7.607   7.431  1.00  0.00           N  
ATOM    391  H   GLN A  24       5.214   4.245   4.045  1.00  0.00           H  
ATOM    392  HA  GLN A  24       7.504   5.756   3.096  1.00  0.00           H  
ATOM    393  HB2 GLN A  24       6.216   7.643   4.011  1.00  0.00           H  
ATOM    394  HB3 GLN A  24       5.140   6.542   3.143  1.00  0.00           H  
ATOM    395  HG2 GLN A  24       3.894   6.446   5.018  1.00  0.00           H  
ATOM    396  HG3 GLN A  24       5.214   5.538   5.755  1.00  0.00           H  
ATOM    397 HE21 GLN A  24       4.110   6.853   7.703  1.00  0.00           H  
ATOM    398 HE22 GLN A  24       4.836   8.346   8.054  1.00  0.00           H  
ATOM    399  N   GLU A  25       7.503   4.764   6.159  1.00  0.00           N  
ATOM    400  CA  GLU A  25       8.295   4.766   7.422  1.00  0.00           C  
ATOM    401  C   GLU A  25       9.202   3.533   7.477  1.00  0.00           C  
ATOM    402  O   GLU A  25      10.412   3.639   7.438  1.00  0.00           O  
ATOM    403  CB  GLU A  25       7.257   4.723   8.541  1.00  0.00           C  
ATOM    404  CG  GLU A  25       6.624   6.106   8.703  1.00  0.00           C  
ATOM    405  CD  GLU A  25       7.181   6.782   9.957  1.00  0.00           C  
ATOM    406  OE1 GLU A  25       7.979   6.160  10.639  1.00  0.00           O  
ATOM    407  OE2 GLU A  25       6.801   7.913  10.215  1.00  0.00           O  
ATOM    408  H   GLU A  25       6.809   4.087   6.017  1.00  0.00           H  
ATOM    409  HA  GLU A  25       8.881   5.668   7.497  1.00  0.00           H  
ATOM    410  HB2 GLU A  25       6.493   4.002   8.293  1.00  0.00           H  
ATOM    411  HB3 GLU A  25       7.736   4.437   9.465  1.00  0.00           H  
ATOM    412  HG2 GLU A  25       6.852   6.709   7.836  1.00  0.00           H  
ATOM    413  HG3 GLU A  25       5.553   6.003   8.798  1.00  0.00           H  
ATOM    414  N   LYS A  26       8.627   2.364   7.565  1.00  0.00           N  
ATOM    415  CA  LYS A  26       9.462   1.129   7.617  1.00  0.00           C  
ATOM    416  C   LYS A  26      10.539   1.186   6.532  1.00  0.00           C  
ATOM    417  O   LYS A  26      11.684   0.847   6.759  1.00  0.00           O  
ATOM    418  CB  LYS A  26       8.491  -0.021   7.349  1.00  0.00           C  
ATOM    419  CG  LYS A  26       9.279  -1.306   7.087  1.00  0.00           C  
ATOM    420  CD  LYS A  26       8.914  -2.354   8.141  1.00  0.00           C  
ATOM    421  CE  LYS A  26      10.192  -2.984   8.701  1.00  0.00           C  
ATOM    422  NZ  LYS A  26       9.765  -3.679   9.948  1.00  0.00           N  
ATOM    423  H   LYS A  26       7.650   2.298   7.592  1.00  0.00           H  
ATOM    424  HA  LYS A  26       9.910   1.016   8.590  1.00  0.00           H  
ATOM    425  HB2 LYS A  26       7.850  -0.160   8.210  1.00  0.00           H  
ATOM    426  HB3 LYS A  26       7.889   0.212   6.484  1.00  0.00           H  
ATOM    427  HG2 LYS A  26       9.037  -1.683   6.104  1.00  0.00           H  
ATOM    428  HG3 LYS A  26      10.338  -1.097   7.142  1.00  0.00           H  
ATOM    429  HD2 LYS A  26       8.364  -1.882   8.942  1.00  0.00           H  
ATOM    430  HD3 LYS A  26       8.305  -3.123   7.689  1.00  0.00           H  
ATOM    431  HE2 LYS A  26      10.602  -3.693   7.995  1.00  0.00           H  
ATOM    432  HE3 LYS A  26      10.918  -2.221   8.933  1.00  0.00           H  
ATOM    433  HZ1 LYS A  26       9.511  -4.661   9.728  1.00  0.00           H  
ATOM    434  HZ2 LYS A  26       8.940  -3.188  10.351  1.00  0.00           H  
ATOM    435  HZ3 LYS A  26      10.545  -3.670  10.635  1.00  0.00           H  
ATOM    436  N   PHE A  27      10.178   1.620   5.356  1.00  0.00           N  
ATOM    437  CA  PHE A  27      11.176   1.710   4.253  1.00  0.00           C  
ATOM    438  C   PHE A  27      11.482   3.178   3.948  1.00  0.00           C  
ATOM    439  O   PHE A  27      11.556   3.583   2.805  1.00  0.00           O  
ATOM    440  CB  PHE A  27      10.506   1.038   3.052  1.00  0.00           C  
ATOM    441  CG  PHE A  27      10.620  -0.462   3.186  1.00  0.00           C  
ATOM    442  CD1 PHE A  27      11.835  -1.042   3.574  1.00  0.00           C  
ATOM    443  CD2 PHE A  27       9.511  -1.275   2.922  1.00  0.00           C  
ATOM    444  CE1 PHE A  27      11.939  -2.432   3.699  1.00  0.00           C  
ATOM    445  CE2 PHE A  27       9.616  -2.666   3.047  1.00  0.00           C  
ATOM    446  CZ  PHE A  27      10.829  -3.244   3.435  1.00  0.00           C  
ATOM    447  H   PHE A  27       9.250   1.893   5.199  1.00  0.00           H  
ATOM    448  HA  PHE A  27      12.078   1.183   4.515  1.00  0.00           H  
ATOM    449  HB2 PHE A  27       9.462   1.319   3.020  1.00  0.00           H  
ATOM    450  HB3 PHE A  27      10.996   1.356   2.143  1.00  0.00           H  
ATOM    451  HD1 PHE A  27      12.691  -0.417   3.777  1.00  0.00           H  
ATOM    452  HD2 PHE A  27       8.574  -0.827   2.622  1.00  0.00           H  
ATOM    453  HE1 PHE A  27      12.876  -2.878   3.998  1.00  0.00           H  
ATOM    454  HE2 PHE A  27       8.759  -3.291   2.844  1.00  0.00           H  
ATOM    455  HZ  PHE A  27      10.910  -4.316   3.532  1.00  0.00           H  
ATOM    456  N   LYS A  28      11.663   3.978   4.963  1.00  0.00           N  
ATOM    457  CA  LYS A  28      11.966   5.416   4.733  1.00  0.00           C  
ATOM    458  C   LYS A  28      13.234   5.537   3.879  1.00  0.00           C  
ATOM    459  O   LYS A  28      13.448   6.524   3.203  1.00  0.00           O  
ATOM    460  CB  LYS A  28      12.159   5.997   6.142  1.00  0.00           C  
ATOM    461  CG  LYS A  28      13.173   7.141   6.115  1.00  0.00           C  
ATOM    462  CD  LYS A  28      14.581   6.552   6.122  1.00  0.00           C  
ATOM    463  CE  LYS A  28      15.497   7.428   6.979  1.00  0.00           C  
ATOM    464  NZ  LYS A  28      15.242   6.999   8.384  1.00  0.00           N  
ATOM    465  H   LYS A  28      11.604   3.632   5.877  1.00  0.00           H  
ATOM    466  HA  LYS A  28      11.138   5.902   4.245  1.00  0.00           H  
ATOM    467  HB2 LYS A  28      11.213   6.369   6.506  1.00  0.00           H  
ATOM    468  HB3 LYS A  28      12.516   5.221   6.802  1.00  0.00           H  
ATOM    469  HG2 LYS A  28      13.030   7.731   5.221  1.00  0.00           H  
ATOM    470  HG3 LYS A  28      13.040   7.764   6.985  1.00  0.00           H  
ATOM    471  HD2 LYS A  28      14.547   5.552   6.532  1.00  0.00           H  
ATOM    472  HD3 LYS A  28      14.960   6.514   5.112  1.00  0.00           H  
ATOM    473  HE2 LYS A  28      16.533   7.260   6.715  1.00  0.00           H  
ATOM    474  HE3 LYS A  28      15.243   8.469   6.858  1.00  0.00           H  
ATOM    475  HZ1 LYS A  28      15.216   7.834   9.002  1.00  0.00           H  
ATOM    476  HZ2 LYS A  28      16.001   6.360   8.695  1.00  0.00           H  
ATOM    477  HZ3 LYS A  28      14.329   6.505   8.437  1.00  0.00           H  
ATOM    478  N   ASN A  29      14.065   4.532   3.896  1.00  0.00           N  
ATOM    479  CA  ASN A  29      15.309   4.574   3.076  1.00  0.00           C  
ATOM    480  C   ASN A  29      15.120   3.715   1.825  1.00  0.00           C  
ATOM    481  O   ASN A  29      16.008   2.997   1.411  1.00  0.00           O  
ATOM    482  CB  ASN A  29      16.398   3.982   3.970  1.00  0.00           C  
ATOM    483  CG  ASN A  29      16.834   5.021   5.004  1.00  0.00           C  
ATOM    484  OD1 ASN A  29      17.371   6.053   4.655  1.00  0.00           O  
ATOM    485  ND2 ASN A  29      16.625   4.788   6.271  1.00  0.00           N  
ATOM    486  H   ASN A  29      13.865   3.742   4.441  1.00  0.00           H  
ATOM    487  HA  ASN A  29      15.554   5.589   2.810  1.00  0.00           H  
ATOM    488  HB2 ASN A  29      16.011   3.109   4.476  1.00  0.00           H  
ATOM    489  HB3 ASN A  29      17.248   3.703   3.363  1.00  0.00           H  
ATOM    490 HD21 ASN A  29      16.192   3.956   6.550  1.00  0.00           H  
ATOM    491 HD22 ASN A  29      16.903   5.446   6.941  1.00  0.00           H  
ATOM    492  N   GLY A  30      13.960   3.773   1.230  1.00  0.00           N  
ATOM    493  CA  GLY A  30      13.705   2.948   0.018  1.00  0.00           C  
ATOM    494  C   GLY A  30      13.430   1.508   0.449  1.00  0.00           C  
ATOM    495  O   GLY A  30      13.754   1.112   1.551  1.00  0.00           O  
ATOM    496  H   GLY A  30      13.254   4.350   1.588  1.00  0.00           H  
ATOM    497  HA2 GLY A  30      12.848   3.340  -0.513  1.00  0.00           H  
ATOM    498  HA3 GLY A  30      14.571   2.970  -0.626  1.00  0.00           H  
ATOM    499  N   MET A  31      12.838   0.719  -0.402  1.00  0.00           N  
ATOM    500  CA  MET A  31      12.552  -0.694  -0.022  1.00  0.00           C  
ATOM    501  C   MET A  31      13.616  -1.619  -0.619  1.00  0.00           C  
ATOM    502  O   MET A  31      14.183  -1.338  -1.655  1.00  0.00           O  
ATOM    503  CB  MET A  31      11.173  -1.000  -0.610  1.00  0.00           C  
ATOM    504  CG  MET A  31      10.229   0.175  -0.340  1.00  0.00           C  
ATOM    505  SD  MET A  31       9.699   0.897  -1.913  1.00  0.00           S  
ATOM    506  CE  MET A  31       8.654  -0.478  -2.452  1.00  0.00           C  
ATOM    507  H   MET A  31      12.583   1.052  -1.289  1.00  0.00           H  
ATOM    508  HA  MET A  31      12.525  -0.795   1.052  1.00  0.00           H  
ATOM    509  HB2 MET A  31      11.259  -1.156  -1.675  1.00  0.00           H  
ATOM    510  HB3 MET A  31      10.777  -1.889  -0.149  1.00  0.00           H  
ATOM    511  HG2 MET A  31       9.365  -0.175   0.205  1.00  0.00           H  
ATOM    512  HG3 MET A  31      10.744   0.924   0.244  1.00  0.00           H  
ATOM    513  HE1 MET A  31       7.620  -0.165  -2.453  1.00  0.00           H  
ATOM    514  HE2 MET A  31       8.775  -1.309  -1.777  1.00  0.00           H  
ATOM    515  HE3 MET A  31       8.946  -0.781  -3.449  1.00  0.00           H  
ATOM    516  N   LEU A  32      13.901  -2.715   0.028  1.00  0.00           N  
ATOM    517  CA  LEU A  32      14.937  -3.644  -0.507  1.00  0.00           C  
ATOM    518  C   LEU A  32      14.439  -4.318  -1.787  1.00  0.00           C  
ATOM    519  O   LEU A  32      13.264  -4.577  -1.951  1.00  0.00           O  
ATOM    520  CB  LEU A  32      15.156  -4.681   0.593  1.00  0.00           C  
ATOM    521  CG  LEU A  32      15.768  -4.001   1.820  1.00  0.00           C  
ATOM    522  CD1 LEU A  32      15.173  -4.605   3.093  1.00  0.00           C  
ATOM    523  CD2 LEU A  32      17.283  -4.216   1.814  1.00  0.00           C  
ATOM    524  H   LEU A  32      13.437  -2.923   0.866  1.00  0.00           H  
ATOM    525  HA  LEU A  32      15.855  -3.112  -0.696  1.00  0.00           H  
ATOM    526  HB2 LEU A  32      14.209  -5.124   0.859  1.00  0.00           H  
ATOM    527  HB3 LEU A  32      15.830  -5.448   0.236  1.00  0.00           H  
ATOM    528  HG  LEU A  32      15.553  -2.942   1.789  1.00  0.00           H  
ATOM    529 HD11 LEU A  32      14.099  -4.666   2.994  1.00  0.00           H  
ATOM    530 HD12 LEU A  32      15.422  -3.981   3.938  1.00  0.00           H  
ATOM    531 HD13 LEU A  32      15.578  -5.595   3.245  1.00  0.00           H  
ATOM    532 HD21 LEU A  32      17.545  -4.953   2.559  1.00  0.00           H  
ATOM    533 HD22 LEU A  32      17.780  -3.283   2.038  1.00  0.00           H  
ATOM    534 HD23 LEU A  32      17.593  -4.564   0.840  1.00  0.00           H  
ATOM    535  N   HIS A  33      15.331  -4.603  -2.695  1.00  0.00           N  
ATOM    536  CA  HIS A  33      14.919  -5.261  -3.970  1.00  0.00           C  
ATOM    537  C   HIS A  33      14.226  -6.596  -3.680  1.00  0.00           C  
ATOM    538  O   HIS A  33      14.667  -7.369  -2.853  1.00  0.00           O  
ATOM    539  CB  HIS A  33      16.221  -5.489  -4.737  1.00  0.00           C  
ATOM    540  CG  HIS A  33      15.980  -6.452  -5.868  1.00  0.00           C  
ATOM    541  ND1 HIS A  33      14.783  -6.487  -6.566  1.00  0.00           N  
ATOM    542  CD2 HIS A  33      16.772  -7.420  -6.435  1.00  0.00           C  
ATOM    543  CE1 HIS A  33      14.886  -7.446  -7.503  1.00  0.00           C  
ATOM    544  NE2 HIS A  33      16.079  -8.046  -7.468  1.00  0.00           N  
ATOM    545  H   HIS A  33      16.274  -4.385  -2.540  1.00  0.00           H  
ATOM    546  HA  HIS A  33      14.268  -4.614  -4.535  1.00  0.00           H  
ATOM    547  HB2 HIS A  33      16.574  -4.548  -5.135  1.00  0.00           H  
ATOM    548  HB3 HIS A  33      16.964  -5.900  -4.068  1.00  0.00           H  
ATOM    549  HD1 HIS A  33      14.005  -5.916  -6.406  1.00  0.00           H  
ATOM    550  HD2 HIS A  33      17.779  -7.658  -6.128  1.00  0.00           H  
ATOM    551  HE1 HIS A  33      14.102  -7.700  -8.200  1.00  0.00           H  
ATOM    552  N   GLY A  34      13.147  -6.873  -4.359  1.00  0.00           N  
ATOM    553  CA  GLY A  34      12.429  -8.159  -4.127  1.00  0.00           C  
ATOM    554  C   GLY A  34      11.419  -7.997  -2.989  1.00  0.00           C  
ATOM    555  O   GLY A  34      10.480  -8.759  -2.869  1.00  0.00           O  
ATOM    556  H   GLY A  34      12.811  -6.237  -5.026  1.00  0.00           H  
ATOM    557  HA2 GLY A  34      11.910  -8.446  -5.031  1.00  0.00           H  
ATOM    558  HA3 GLY A  34      13.143  -8.926  -3.864  1.00  0.00           H  
ATOM    559  N   ASP A  35      11.601  -7.013  -2.150  1.00  0.00           N  
ATOM    560  CA  ASP A  35      10.648  -6.810  -1.021  1.00  0.00           C  
ATOM    561  C   ASP A  35       9.207  -6.985  -1.508  1.00  0.00           C  
ATOM    562  O   ASP A  35       8.780  -6.351  -2.452  1.00  0.00           O  
ATOM    563  CB  ASP A  35      10.883  -5.372  -0.556  1.00  0.00           C  
ATOM    564  CG  ASP A  35       9.857  -5.007   0.519  1.00  0.00           C  
ATOM    565  OD1 ASP A  35       9.793  -5.712   1.513  1.00  0.00           O  
ATOM    566  OD2 ASP A  35       9.153  -4.030   0.330  1.00  0.00           O  
ATOM    567  H   ASP A  35      12.365  -6.409  -2.263  1.00  0.00           H  
ATOM    568  HA  ASP A  35      10.861  -7.497  -0.218  1.00  0.00           H  
ATOM    569  HB2 ASP A  35      11.880  -5.286  -0.148  1.00  0.00           H  
ATOM    570  HB3 ASP A  35      10.777  -4.701  -1.394  1.00  0.00           H  
ATOM    571  N   LYS A  36       8.452  -7.840  -0.872  1.00  0.00           N  
ATOM    572  CA  LYS A  36       7.039  -8.048  -1.305  1.00  0.00           C  
ATOM    573  C   LYS A  36       6.076  -7.445  -0.280  1.00  0.00           C  
ATOM    574  O   LYS A  36       6.099  -7.784   0.885  1.00  0.00           O  
ATOM    575  CB  LYS A  36       6.859  -9.562  -1.378  1.00  0.00           C  
ATOM    576  CG  LYS A  36       7.215 -10.056  -2.781  1.00  0.00           C  
ATOM    577  CD  LYS A  36       6.208 -11.122  -3.219  1.00  0.00           C  
ATOM    578  CE  LYS A  36       6.734 -12.509  -2.844  1.00  0.00           C  
ATOM    579  NZ  LYS A  36       7.341 -13.041  -4.096  1.00  0.00           N  
ATOM    580  H   LYS A  36       8.811  -8.343  -0.112  1.00  0.00           H  
ATOM    581  HA  LYS A  36       6.877  -7.612  -2.277  1.00  0.00           H  
ATOM    582  HB2 LYS A  36       7.504 -10.035  -0.653  1.00  0.00           H  
ATOM    583  HB3 LYS A  36       5.831  -9.810  -1.162  1.00  0.00           H  
ATOM    584  HG2 LYS A  36       7.187  -9.227  -3.473  1.00  0.00           H  
ATOM    585  HG3 LYS A  36       8.207 -10.484  -2.772  1.00  0.00           H  
ATOM    586  HD2 LYS A  36       5.265 -10.949  -2.721  1.00  0.00           H  
ATOM    587  HD3 LYS A  36       6.067 -11.069  -4.287  1.00  0.00           H  
ATOM    588  HE2 LYS A  36       7.481 -12.429  -2.065  1.00  0.00           H  
ATOM    589  HE3 LYS A  36       5.924 -13.147  -2.528  1.00  0.00           H  
ATOM    590  HZ1 LYS A  36       7.512 -14.061  -3.993  1.00  0.00           H  
ATOM    591  HZ2 LYS A  36       8.244 -12.554  -4.277  1.00  0.00           H  
ATOM    592  HZ3 LYS A  36       6.694 -12.878  -4.893  1.00  0.00           H  
ATOM    593  N   VAL A  37       5.227  -6.556  -0.712  1.00  0.00           N  
ATOM    594  CA  VAL A  37       4.254  -5.929   0.231  1.00  0.00           C  
ATOM    595  C   VAL A  37       2.890  -5.774  -0.448  1.00  0.00           C  
ATOM    596  O   VAL A  37       2.801  -5.427  -1.609  1.00  0.00           O  
ATOM    597  CB  VAL A  37       4.850  -4.562   0.568  1.00  0.00           C  
ATOM    598  CG1 VAL A  37       6.250  -4.747   1.157  1.00  0.00           C  
ATOM    599  CG2 VAL A  37       4.943  -3.716  -0.704  1.00  0.00           C  
ATOM    600  H   VAL A  37       5.227  -6.304  -1.658  1.00  0.00           H  
ATOM    601  HA  VAL A  37       4.163  -6.523   1.127  1.00  0.00           H  
ATOM    602  HB  VAL A  37       4.220  -4.063   1.290  1.00  0.00           H  
ATOM    603 HG11 VAL A  37       6.254  -5.607   1.812  1.00  0.00           H  
ATOM    604 HG12 VAL A  37       6.525  -3.866   1.718  1.00  0.00           H  
ATOM    605 HG13 VAL A  37       6.959  -4.902   0.357  1.00  0.00           H  
ATOM    606 HG21 VAL A  37       4.956  -4.365  -1.567  1.00  0.00           H  
ATOM    607 HG22 VAL A  37       5.848  -3.128  -0.680  1.00  0.00           H  
ATOM    608 HG23 VAL A  37       4.088  -3.058  -0.762  1.00  0.00           H  
ATOM    609  N   SER A  38       1.828  -6.034   0.264  1.00  0.00           N  
ATOM    610  CA  SER A  38       0.473  -5.910  -0.347  1.00  0.00           C  
ATOM    611  C   SER A  38      -0.191  -4.596   0.075  1.00  0.00           C  
ATOM    612  O   SER A  38      -0.014  -4.124   1.181  1.00  0.00           O  
ATOM    613  CB  SER A  38      -0.314  -7.102   0.197  1.00  0.00           C  
ATOM    614  OG  SER A  38       0.587  -8.164   0.484  1.00  0.00           O  
ATOM    615  H   SER A  38       1.920  -6.319   1.197  1.00  0.00           H  
ATOM    616  HA  SER A  38       0.537  -5.973  -1.421  1.00  0.00           H  
ATOM    617  HB2 SER A  38      -0.826  -6.817   1.102  1.00  0.00           H  
ATOM    618  HB3 SER A  38      -1.039  -7.421  -0.542  1.00  0.00           H  
ATOM    619  HG  SER A  38       0.156  -8.761   1.101  1.00  0.00           H  
ATOM    620  N   PHE A  39      -0.961  -4.005  -0.799  1.00  0.00           N  
ATOM    621  CA  PHE A  39      -1.647  -2.727  -0.452  1.00  0.00           C  
ATOM    622  C   PHE A  39      -3.120  -3.000  -0.134  1.00  0.00           C  
ATOM    623  O   PHE A  39      -3.705  -3.937  -0.634  1.00  0.00           O  
ATOM    624  CB  PHE A  39      -1.516  -1.856  -1.701  1.00  0.00           C  
ATOM    625  CG  PHE A  39      -0.117  -1.295  -1.775  1.00  0.00           C  
ATOM    626  CD1 PHE A  39       0.210  -0.138  -1.058  1.00  0.00           C  
ATOM    627  CD2 PHE A  39       0.855  -1.931  -2.558  1.00  0.00           C  
ATOM    628  CE1 PHE A  39       1.508   0.383  -1.123  1.00  0.00           C  
ATOM    629  CE2 PHE A  39       2.153  -1.410  -2.623  1.00  0.00           C  
ATOM    630  CZ  PHE A  39       2.479  -0.253  -1.906  1.00  0.00           C  
ATOM    631  H   PHE A  39      -1.094  -4.407  -1.683  1.00  0.00           H  
ATOM    632  HA  PHE A  39      -1.161  -2.251   0.383  1.00  0.00           H  
ATOM    633  HB2 PHE A  39      -1.711  -2.457  -2.580  1.00  0.00           H  
ATOM    634  HB3 PHE A  39      -2.228  -1.044  -1.652  1.00  0.00           H  
ATOM    635  HD1 PHE A  39      -0.539   0.353  -0.454  1.00  0.00           H  
ATOM    636  HD2 PHE A  39       0.602  -2.824  -3.111  1.00  0.00           H  
ATOM    637  HE1 PHE A  39       1.760   1.276  -0.569  1.00  0.00           H  
ATOM    638  HE2 PHE A  39       2.902  -1.900  -3.227  1.00  0.00           H  
ATOM    639  HZ  PHE A  39       3.480   0.148  -1.956  1.00  0.00           H  
ATOM    640  N   PHE A  40      -3.723  -2.199   0.698  1.00  0.00           N  
ATOM    641  CA  PHE A  40      -5.154  -2.440   1.040  1.00  0.00           C  
ATOM    642  C   PHE A  40      -6.078  -1.788   0.008  1.00  0.00           C  
ATOM    643  O   PHE A  40      -5.917  -0.638  -0.349  1.00  0.00           O  
ATOM    644  CB  PHE A  40      -5.352  -1.797   2.413  1.00  0.00           C  
ATOM    645  CG  PHE A  40      -4.725  -2.666   3.476  1.00  0.00           C  
ATOM    646  CD1 PHE A  40      -5.326  -3.879   3.833  1.00  0.00           C  
ATOM    647  CD2 PHE A  40      -3.544  -2.258   4.107  1.00  0.00           C  
ATOM    648  CE1 PHE A  40      -4.745  -4.684   4.820  1.00  0.00           C  
ATOM    649  CE2 PHE A  40      -2.964  -3.063   5.095  1.00  0.00           C  
ATOM    650  CZ  PHE A  40      -3.564  -4.276   5.452  1.00  0.00           C  
ATOM    651  H   PHE A  40      -3.239  -1.449   1.101  1.00  0.00           H  
ATOM    652  HA  PHE A  40      -5.347  -3.500   1.099  1.00  0.00           H  
ATOM    653  HB2 PHE A  40      -4.884  -0.821   2.424  1.00  0.00           H  
ATOM    654  HB3 PHE A  40      -6.409  -1.693   2.612  1.00  0.00           H  
ATOM    655  HD1 PHE A  40      -6.236  -4.195   3.346  1.00  0.00           H  
ATOM    656  HD2 PHE A  40      -3.081  -1.321   3.833  1.00  0.00           H  
ATOM    657  HE1 PHE A  40      -5.208  -5.620   5.095  1.00  0.00           H  
ATOM    658  HE2 PHE A  40      -2.052  -2.747   5.581  1.00  0.00           H  
ATOM    659  HZ  PHE A  40      -3.116  -4.897   6.212  1.00  0.00           H  
ATOM    660  N   CYS A  41      -7.054  -2.515  -0.462  1.00  0.00           N  
ATOM    661  CA  CYS A  41      -8.004  -1.947  -1.460  1.00  0.00           C  
ATOM    662  C   CYS A  41      -9.425  -2.426  -1.144  1.00  0.00           C  
ATOM    663  O   CYS A  41      -9.634  -3.207  -0.236  1.00  0.00           O  
ATOM    664  CB  CYS A  41      -7.541  -2.487  -2.813  1.00  0.00           C  
ATOM    665  SG  CYS A  41      -7.682  -1.185  -4.063  1.00  0.00           S  
ATOM    666  H   CYS A  41      -7.169  -3.437  -0.150  1.00  0.00           H  
ATOM    667  HA  CYS A  41      -7.959  -0.869  -1.454  1.00  0.00           H  
ATOM    668  HB2 CYS A  41      -6.510  -2.806  -2.741  1.00  0.00           H  
ATOM    669  HB3 CYS A  41      -8.160  -3.328  -3.098  1.00  0.00           H  
ATOM    670  N   LYS A  42     -10.403  -1.967  -1.875  1.00  0.00           N  
ATOM    671  CA  LYS A  42     -11.800  -2.409  -1.596  1.00  0.00           C  
ATOM    672  C   LYS A  42     -12.447  -2.978  -2.857  1.00  0.00           C  
ATOM    673  O   LYS A  42     -12.089  -2.633  -3.966  1.00  0.00           O  
ATOM    674  CB  LYS A  42     -12.540  -1.152  -1.143  1.00  0.00           C  
ATOM    675  CG  LYS A  42     -12.604  -0.154  -2.299  1.00  0.00           C  
ATOM    676  CD  LYS A  42     -12.702   1.266  -1.740  1.00  0.00           C  
ATOM    677  CE  LYS A  42     -11.384   2.004  -1.986  1.00  0.00           C  
ATOM    678  NZ  LYS A  42     -11.371   2.291  -3.447  1.00  0.00           N  
ATOM    679  H   LYS A  42     -10.221  -1.337  -2.603  1.00  0.00           H  
ATOM    680  HA  LYS A  42     -11.810  -3.142  -0.807  1.00  0.00           H  
ATOM    681  HB2 LYS A  42     -13.544  -1.418  -0.840  1.00  0.00           H  
ATOM    682  HB3 LYS A  42     -12.017  -0.708  -0.312  1.00  0.00           H  
ATOM    683  HG2 LYS A  42     -11.712  -0.244  -2.903  1.00  0.00           H  
ATOM    684  HG3 LYS A  42     -13.473  -0.359  -2.906  1.00  0.00           H  
ATOM    685  HD2 LYS A  42     -13.508   1.793  -2.232  1.00  0.00           H  
ATOM    686  HD3 LYS A  42     -12.895   1.223  -0.679  1.00  0.00           H  
ATOM    687  HE2 LYS A  42     -11.357   2.924  -1.418  1.00  0.00           H  
ATOM    688  HE3 LYS A  42     -10.546   1.375  -1.726  1.00  0.00           H  
ATOM    689  HZ1 LYS A  42     -11.811   1.502  -3.961  1.00  0.00           H  
ATOM    690  HZ2 LYS A  42     -10.387   2.409  -3.769  1.00  0.00           H  
ATOM    691  HZ3 LYS A  42     -11.903   3.164  -3.635  1.00  0.00           H  
ATOM    692  N   ASN A  43     -13.402  -3.848  -2.692  1.00  0.00           N  
ATOM    693  CA  ASN A  43     -14.083  -4.446  -3.875  1.00  0.00           C  
ATOM    694  C   ASN A  43     -15.561  -4.045  -3.890  1.00  0.00           C  
ATOM    695  O   ASN A  43     -16.346  -4.501  -3.083  1.00  0.00           O  
ATOM    696  CB  ASN A  43     -13.940  -5.957  -3.697  1.00  0.00           C  
ATOM    697  CG  ASN A  43     -14.061  -6.644  -5.058  1.00  0.00           C  
ATOM    698  OD1 ASN A  43     -14.212  -5.988  -6.070  1.00  0.00           O  
ATOM    699  ND2 ASN A  43     -14.000  -7.946  -5.128  1.00  0.00           N  
ATOM    700  H   ASN A  43     -13.672  -4.107  -1.785  1.00  0.00           H  
ATOM    701  HA  ASN A  43     -13.598  -4.134  -4.786  1.00  0.00           H  
ATOM    702  HB2 ASN A  43     -12.974  -6.180  -3.265  1.00  0.00           H  
ATOM    703  HB3 ASN A  43     -14.721  -6.320  -3.043  1.00  0.00           H  
ATOM    704 HD21 ASN A  43     -13.878  -8.474  -4.312  1.00  0.00           H  
ATOM    705 HD22 ASN A  43     -14.078  -8.394  -5.996  1.00  0.00           H  
ATOM    706  N   LYS A  44     -15.945  -3.197  -4.805  1.00  0.00           N  
ATOM    707  CA  LYS A  44     -17.371  -2.766  -4.872  1.00  0.00           C  
ATOM    708  C   LYS A  44     -18.257  -3.931  -5.325  1.00  0.00           C  
ATOM    709  O   LYS A  44     -19.464  -3.891  -5.196  1.00  0.00           O  
ATOM    710  CB  LYS A  44     -17.395  -1.639  -5.905  1.00  0.00           C  
ATOM    711  CG  LYS A  44     -17.453  -0.290  -5.186  1.00  0.00           C  
ATOM    712  CD  LYS A  44     -16.188   0.512  -5.501  1.00  0.00           C  
ATOM    713  CE  LYS A  44     -15.725   1.247  -4.243  1.00  0.00           C  
ATOM    714  NZ  LYS A  44     -15.283   2.586  -4.723  1.00  0.00           N  
ATOM    715  H   LYS A  44     -15.296  -2.841  -5.447  1.00  0.00           H  
ATOM    716  HA  LYS A  44     -17.697  -2.394  -3.914  1.00  0.00           H  
ATOM    717  HB2 LYS A  44     -16.502  -1.687  -6.511  1.00  0.00           H  
ATOM    718  HB3 LYS A  44     -18.264  -1.747  -6.535  1.00  0.00           H  
ATOM    719  HG2 LYS A  44     -18.321   0.259  -5.522  1.00  0.00           H  
ATOM    720  HG3 LYS A  44     -17.518  -0.451  -4.122  1.00  0.00           H  
ATOM    721  HD2 LYS A  44     -15.410  -0.161  -5.834  1.00  0.00           H  
ATOM    722  HD3 LYS A  44     -16.401   1.230  -6.279  1.00  0.00           H  
ATOM    723  HE2 LYS A  44     -16.544   1.345  -3.544  1.00  0.00           H  
ATOM    724  HE3 LYS A  44     -14.897   0.727  -3.785  1.00  0.00           H  
ATOM    725  HZ1 LYS A  44     -14.317   2.519  -5.100  1.00  0.00           H  
ATOM    726  HZ2 LYS A  44     -15.302   3.260  -3.931  1.00  0.00           H  
ATOM    727  HZ3 LYS A  44     -15.924   2.914  -5.473  1.00  0.00           H  
ATOM    728  N   GLU A  45     -17.666  -4.967  -5.855  1.00  0.00           N  
ATOM    729  CA  GLU A  45     -18.475  -6.132  -6.316  1.00  0.00           C  
ATOM    730  C   GLU A  45     -18.706  -7.105  -5.156  1.00  0.00           C  
ATOM    731  O   GLU A  45     -19.765  -7.687  -5.022  1.00  0.00           O  
ATOM    732  CB  GLU A  45     -17.633  -6.790  -7.409  1.00  0.00           C  
ATOM    733  CG  GLU A  45     -18.481  -6.958  -8.672  1.00  0.00           C  
ATOM    734  CD  GLU A  45     -18.313  -5.730  -9.569  1.00  0.00           C  
ATOM    735  OE1 GLU A  45     -17.231  -5.167  -9.572  1.00  0.00           O  
ATOM    736  OE2 GLU A  45     -19.270  -5.373 -10.235  1.00  0.00           O  
ATOM    737  H   GLU A  45     -16.691  -4.979  -5.950  1.00  0.00           H  
ATOM    738  HA  GLU A  45     -19.416  -5.801  -6.724  1.00  0.00           H  
ATOM    739  HB2 GLU A  45     -16.778  -6.167  -7.628  1.00  0.00           H  
ATOM    740  HB3 GLU A  45     -17.297  -7.758  -7.072  1.00  0.00           H  
ATOM    741  HG2 GLU A  45     -18.160  -7.841  -9.205  1.00  0.00           H  
ATOM    742  HG3 GLU A  45     -19.519  -7.062  -8.396  1.00  0.00           H  
ATOM    743  N   LYS A  46     -17.724  -7.284  -4.315  1.00  0.00           N  
ATOM    744  CA  LYS A  46     -17.888  -8.216  -3.162  1.00  0.00           C  
ATOM    745  C   LYS A  46     -18.199  -7.425  -1.888  1.00  0.00           C  
ATOM    746  O   LYS A  46     -18.576  -7.983  -0.877  1.00  0.00           O  
ATOM    747  CB  LYS A  46     -16.543  -8.931  -3.034  1.00  0.00           C  
ATOM    748  CG  LYS A  46     -16.299  -9.787  -4.277  1.00  0.00           C  
ATOM    749  CD  LYS A  46     -16.694 -11.235  -3.982  1.00  0.00           C  
ATOM    750  CE  LYS A  46     -17.387 -11.834  -5.207  1.00  0.00           C  
ATOM    751  NZ  LYS A  46     -17.472 -13.293  -4.922  1.00  0.00           N  
ATOM    752  H   LYS A  46     -16.879  -6.803  -4.439  1.00  0.00           H  
ATOM    753  HA  LYS A  46     -18.668  -8.932  -3.363  1.00  0.00           H  
ATOM    754  HB2 LYS A  46     -15.756  -8.197  -2.941  1.00  0.00           H  
ATOM    755  HB3 LYS A  46     -16.554  -9.565  -2.161  1.00  0.00           H  
ATOM    756  HG2 LYS A  46     -16.893  -9.410  -5.098  1.00  0.00           H  
ATOM    757  HG3 LYS A  46     -15.253  -9.749  -4.541  1.00  0.00           H  
ATOM    758  HD2 LYS A  46     -15.809 -11.809  -3.750  1.00  0.00           H  
ATOM    759  HD3 LYS A  46     -17.371 -11.260  -3.141  1.00  0.00           H  
ATOM    760  HE2 LYS A  46     -18.376 -11.412  -5.322  1.00  0.00           H  
ATOM    761  HE3 LYS A  46     -16.797 -11.664  -6.095  1.00  0.00           H  
ATOM    762  HZ1 LYS A  46     -16.515 -13.679  -4.799  1.00  0.00           H  
ATOM    763  HZ2 LYS A  46     -17.941 -13.774  -5.718  1.00  0.00           H  
ATOM    764  HZ3 LYS A  46     -18.019 -13.445  -4.052  1.00  0.00           H  
ATOM    765  N   LYS A  47     -18.042  -6.131  -1.939  1.00  0.00           N  
ATOM    766  CA  LYS A  47     -18.325  -5.284  -0.745  1.00  0.00           C  
ATOM    767  C   LYS A  47     -17.313  -5.568   0.369  1.00  0.00           C  
ATOM    768  O   LYS A  47     -17.615  -5.441   1.539  1.00  0.00           O  
ATOM    769  CB  LYS A  47     -19.738  -5.662  -0.291  1.00  0.00           C  
ATOM    770  CG  LYS A  47     -20.686  -5.714  -1.494  1.00  0.00           C  
ATOM    771  CD  LYS A  47     -21.583  -6.949  -1.379  1.00  0.00           C  
ATOM    772  CE  LYS A  47     -22.765  -6.818  -2.343  1.00  0.00           C  
ATOM    773  NZ  LYS A  47     -23.813  -6.094  -1.572  1.00  0.00           N  
ATOM    774  H   LYS A  47     -17.739  -5.711  -2.769  1.00  0.00           H  
ATOM    775  HA  LYS A  47     -18.297  -4.241  -1.014  1.00  0.00           H  
ATOM    776  HB2 LYS A  47     -19.712  -6.626   0.192  1.00  0.00           H  
ATOM    777  HB3 LYS A  47     -20.094  -4.920   0.409  1.00  0.00           H  
ATOM    778  HG2 LYS A  47     -21.299  -4.824  -1.506  1.00  0.00           H  
ATOM    779  HG3 LYS A  47     -20.116  -5.770  -2.407  1.00  0.00           H  
ATOM    780  HD2 LYS A  47     -21.011  -7.832  -1.625  1.00  0.00           H  
ATOM    781  HD3 LYS A  47     -21.954  -7.031  -0.368  1.00  0.00           H  
ATOM    782  HE2 LYS A  47     -22.475  -6.249  -3.216  1.00  0.00           H  
ATOM    783  HE3 LYS A  47     -23.125  -7.793  -2.632  1.00  0.00           H  
ATOM    784  HZ1 LYS A  47     -23.482  -5.133  -1.352  1.00  0.00           H  
ATOM    785  HZ2 LYS A  47     -24.007  -6.606  -0.686  1.00  0.00           H  
ATOM    786  HZ3 LYS A  47     -24.683  -6.037  -2.137  1.00  0.00           H  
ATOM    787  N   CYS A  48     -16.114  -5.945   0.020  1.00  0.00           N  
ATOM    788  CA  CYS A  48     -15.089  -6.226   1.071  1.00  0.00           C  
ATOM    789  C   CYS A  48     -13.727  -5.709   0.617  1.00  0.00           C  
ATOM    790  O   CYS A  48     -13.546  -5.315  -0.518  1.00  0.00           O  
ATOM    791  CB  CYS A  48     -15.024  -7.753   1.275  1.00  0.00           C  
ATOM    792  SG  CYS A  48     -16.114  -8.640   0.120  1.00  0.00           S  
ATOM    793  H   CYS A  48     -15.884  -6.037  -0.928  1.00  0.00           H  
ATOM    794  HA  CYS A  48     -15.372  -5.751   1.997  1.00  0.00           H  
ATOM    795  HB2 CYS A  48     -14.008  -8.083   1.121  1.00  0.00           H  
ATOM    796  HB3 CYS A  48     -15.318  -7.975   2.290  1.00  0.00           H  
ATOM    797  N   SER A  49     -12.767  -5.709   1.496  1.00  0.00           N  
ATOM    798  CA  SER A  49     -11.415  -5.218   1.111  1.00  0.00           C  
ATOM    799  C   SER A  49     -10.432  -6.382   1.009  1.00  0.00           C  
ATOM    800  O   SER A  49     -10.690  -7.473   1.478  1.00  0.00           O  
ATOM    801  CB  SER A  49     -10.998  -4.273   2.232  1.00  0.00           C  
ATOM    802  OG  SER A  49     -11.618  -4.677   3.445  1.00  0.00           O  
ATOM    803  H   SER A  49     -12.933  -6.032   2.407  1.00  0.00           H  
ATOM    804  HA  SER A  49     -11.462  -4.682   0.178  1.00  0.00           H  
ATOM    805  HB2 SER A  49      -9.928  -4.305   2.353  1.00  0.00           H  
ATOM    806  HB3 SER A  49     -11.298  -3.263   1.981  1.00  0.00           H  
ATOM    807  HG  SER A  49     -11.164  -5.461   3.763  1.00  0.00           H  
ATOM    808  N   TYR A  50      -9.304  -6.149   0.405  1.00  0.00           N  
ATOM    809  CA  TYR A  50      -8.287  -7.231   0.270  1.00  0.00           C  
ATOM    810  C   TYR A  50      -6.889  -6.618   0.160  1.00  0.00           C  
ATOM    811  O   TYR A  50      -6.708  -5.433   0.356  1.00  0.00           O  
ATOM    812  CB  TYR A  50      -8.661  -7.977  -1.012  1.00  0.00           C  
ATOM    813  CG  TYR A  50      -8.963  -6.985  -2.110  1.00  0.00           C  
ATOM    814  CD1 TYR A  50     -10.239  -6.415  -2.211  1.00  0.00           C  
ATOM    815  CD2 TYR A  50      -7.969  -6.639  -3.030  1.00  0.00           C  
ATOM    816  CE1 TYR A  50     -10.516  -5.499  -3.233  1.00  0.00           C  
ATOM    817  CE2 TYR A  50      -8.246  -5.724  -4.052  1.00  0.00           C  
ATOM    818  CZ  TYR A  50      -9.520  -5.154  -4.154  1.00  0.00           C  
ATOM    819  OH  TYR A  50      -9.795  -4.252  -5.162  1.00  0.00           O  
ATOM    820  H   TYR A  50      -9.123  -5.256   0.041  1.00  0.00           H  
ATOM    821  HA  TYR A  50      -8.339  -7.900   1.115  1.00  0.00           H  
ATOM    822  HB2 TYR A  50      -7.835  -8.607  -1.314  1.00  0.00           H  
ATOM    823  HB3 TYR A  50      -9.535  -8.588  -0.831  1.00  0.00           H  
ATOM    824  HD1 TYR A  50     -11.010  -6.681  -1.501  1.00  0.00           H  
ATOM    825  HD2 TYR A  50      -6.986  -7.078  -2.952  1.00  0.00           H  
ATOM    826  HE1 TYR A  50     -11.498  -5.059  -3.313  1.00  0.00           H  
ATOM    827  HE2 TYR A  50      -7.477  -5.458  -4.762  1.00  0.00           H  
ATOM    828  HH  TYR A  50      -9.471  -4.622  -5.987  1.00  0.00           H  
ATOM    829  N   THR A  51      -5.897  -7.409  -0.146  1.00  0.00           N  
ATOM    830  CA  THR A  51      -4.518  -6.849  -0.258  1.00  0.00           C  
ATOM    831  C   THR A  51      -3.941  -7.098  -1.651  1.00  0.00           C  
ATOM    832  O   THR A  51      -4.186  -8.115  -2.269  1.00  0.00           O  
ATOM    833  CB  THR A  51      -3.692  -7.588   0.794  1.00  0.00           C  
ATOM    834  OG1 THR A  51      -3.963  -8.981   0.717  1.00  0.00           O  
ATOM    835  CG2 THR A  51      -4.050  -7.071   2.187  1.00  0.00           C  
ATOM    836  H   THR A  51      -6.055  -8.363  -0.298  1.00  0.00           H  
ATOM    837  HA  THR A  51      -4.525  -5.792  -0.040  1.00  0.00           H  
ATOM    838  HB  THR A  51      -2.640  -7.413   0.609  1.00  0.00           H  
ATOM    839  HG1 THR A  51      -3.559  -9.405   1.478  1.00  0.00           H  
ATOM    840 HG21 THR A  51      -3.502  -7.630   2.932  1.00  0.00           H  
ATOM    841 HG22 THR A  51      -5.110  -7.192   2.354  1.00  0.00           H  
ATOM    842 HG23 THR A  51      -3.792  -6.025   2.261  1.00  0.00           H  
ATOM    843  N   GLU A  52      -3.164  -6.175  -2.139  1.00  0.00           N  
ATOM    844  CA  GLU A  52      -2.544  -6.344  -3.485  1.00  0.00           C  
ATOM    845  C   GLU A  52      -1.028  -6.473  -3.329  1.00  0.00           C  
ATOM    846  O   GLU A  52      -0.311  -5.492  -3.290  1.00  0.00           O  
ATOM    847  CB  GLU A  52      -2.903  -5.072  -4.254  1.00  0.00           C  
ATOM    848  CG  GLU A  52      -4.306  -5.214  -4.847  1.00  0.00           C  
ATOM    849  CD  GLU A  52      -4.286  -6.257  -5.965  1.00  0.00           C  
ATOM    850  OE1 GLU A  52      -4.410  -7.431  -5.656  1.00  0.00           O  
ATOM    851  OE2 GLU A  52      -4.144  -5.865  -7.112  1.00  0.00           O  
ATOM    852  H   GLU A  52      -2.976  -5.369  -1.611  1.00  0.00           H  
ATOM    853  HA  GLU A  52      -2.951  -7.209  -3.983  1.00  0.00           H  
ATOM    854  HB2 GLU A  52      -2.878  -4.226  -3.583  1.00  0.00           H  
ATOM    855  HB3 GLU A  52      -2.192  -4.921  -5.052  1.00  0.00           H  
ATOM    856  HG2 GLU A  52      -4.994  -5.527  -4.074  1.00  0.00           H  
ATOM    857  HG3 GLU A  52      -4.626  -4.265  -5.249  1.00  0.00           H  
ATOM    858  N   ASP A  53      -0.537  -7.675  -3.221  1.00  0.00           N  
ATOM    859  CA  ASP A  53       0.930  -7.874  -3.047  1.00  0.00           C  
ATOM    860  C   ASP A  53       1.722  -7.113  -4.111  1.00  0.00           C  
ATOM    861  O   ASP A  53       1.319  -7.003  -5.252  1.00  0.00           O  
ATOM    862  CB  ASP A  53       1.152  -9.374  -3.199  1.00  0.00           C  
ATOM    863  CG  ASP A  53       0.386 -10.118  -2.105  1.00  0.00           C  
ATOM    864  OD1 ASP A  53      -0.791  -9.842  -1.940  1.00  0.00           O  
ATOM    865  OD2 ASP A  53       0.989 -10.950  -1.446  1.00  0.00           O  
ATOM    866  H   ASP A  53      -1.137  -8.451  -3.242  1.00  0.00           H  
ATOM    867  HA  ASP A  53       1.234  -7.563  -2.062  1.00  0.00           H  
ATOM    868  HB2 ASP A  53       0.798  -9.691  -4.169  1.00  0.00           H  
ATOM    869  HB3 ASP A  53       2.208  -9.591  -3.109  1.00  0.00           H  
ATOM    870  N   ALA A  54       2.860  -6.601  -3.734  1.00  0.00           N  
ATOM    871  CA  ALA A  54       3.718  -5.855  -4.699  1.00  0.00           C  
ATOM    872  C   ALA A  54       5.147  -6.400  -4.631  1.00  0.00           C  
ATOM    873  O   ALA A  54       5.469  -7.195  -3.771  1.00  0.00           O  
ATOM    874  CB  ALA A  54       3.670  -4.398  -4.237  1.00  0.00           C  
ATOM    875  H   ALA A  54       3.156  -6.720  -2.808  1.00  0.00           H  
ATOM    876  HA  ALA A  54       3.326  -5.941  -5.701  1.00  0.00           H  
ATOM    877  HB1 ALA A  54       4.453  -3.839  -4.727  1.00  0.00           H  
ATOM    878  HB2 ALA A  54       3.811  -4.354  -3.168  1.00  0.00           H  
ATOM    879  HB3 ALA A  54       2.710  -3.970  -4.491  1.00  0.00           H  
ATOM    880  N   GLN A  55       6.009  -5.991  -5.522  1.00  0.00           N  
ATOM    881  CA  GLN A  55       7.409  -6.510  -5.480  1.00  0.00           C  
ATOM    882  C   GLN A  55       8.414  -5.404  -5.806  1.00  0.00           C  
ATOM    883  O   GLN A  55       8.410  -4.849  -6.887  1.00  0.00           O  
ATOM    884  CB  GLN A  55       7.463  -7.604  -6.545  1.00  0.00           C  
ATOM    885  CG  GLN A  55       8.582  -8.587  -6.199  1.00  0.00           C  
ATOM    886  CD  GLN A  55       8.735  -9.608  -7.327  1.00  0.00           C  
ATOM    887  OE1 GLN A  55       8.855  -9.244  -8.480  1.00  0.00           O  
ATOM    888  NE2 GLN A  55       8.739 -10.882  -7.042  1.00  0.00           N  
ATOM    889  H   GLN A  55       5.741  -5.349  -6.214  1.00  0.00           H  
ATOM    890  HA  GLN A  55       7.621  -6.933  -4.511  1.00  0.00           H  
ATOM    891  HB2 GLN A  55       6.518  -8.126  -6.575  1.00  0.00           H  
ATOM    892  HB3 GLN A  55       7.663  -7.161  -7.509  1.00  0.00           H  
ATOM    893  HG2 GLN A  55       9.509  -8.047  -6.072  1.00  0.00           H  
ATOM    894  HG3 GLN A  55       8.337  -9.101  -5.282  1.00  0.00           H  
ATOM    895 HE21 GLN A  55       8.644 -11.175  -6.111  1.00  0.00           H  
ATOM    896 HE22 GLN A  55       8.836 -11.545  -7.757  1.00  0.00           H  
ATOM    897  N   CYS A  56       9.286  -5.093  -4.886  1.00  0.00           N  
ATOM    898  CA  CYS A  56      10.304  -4.036  -5.150  1.00  0.00           C  
ATOM    899  C   CYS A  56      11.358  -4.575  -6.119  1.00  0.00           C  
ATOM    900  O   CYS A  56      11.804  -5.700  -6.003  1.00  0.00           O  
ATOM    901  CB  CYS A  56      10.924  -3.736  -3.784  1.00  0.00           C  
ATOM    902  SG  CYS A  56      12.477  -2.824  -4.000  1.00  0.00           S  
ATOM    903  H   CYS A  56       9.279  -5.563  -4.026  1.00  0.00           H  
ATOM    904  HA  CYS A  56       9.837  -3.152  -5.549  1.00  0.00           H  
ATOM    905  HB2 CYS A  56      10.237  -3.142  -3.201  1.00  0.00           H  
ATOM    906  HB3 CYS A  56      11.121  -4.664  -3.270  1.00  0.00           H  
ATOM    907  N   ILE A  57      11.758  -3.788  -7.076  1.00  0.00           N  
ATOM    908  CA  ILE A  57      12.780  -4.265  -8.050  1.00  0.00           C  
ATOM    909  C   ILE A  57      14.037  -3.393  -7.983  1.00  0.00           C  
ATOM    910  O   ILE A  57      14.096  -2.414  -7.266  1.00  0.00           O  
ATOM    911  CB  ILE A  57      12.117  -4.152  -9.425  1.00  0.00           C  
ATOM    912  CG1 ILE A  57      10.676  -4.663  -9.341  1.00  0.00           C  
ATOM    913  CG2 ILE A  57      12.897  -4.994 -10.437  1.00  0.00           C  
ATOM    914  CD1 ILE A  57      10.681  -6.151  -8.987  1.00  0.00           C  
ATOM    915  H   ILE A  57      11.386  -2.885  -7.158  1.00  0.00           H  
ATOM    916  HA  ILE A  57      13.031  -5.295  -7.853  1.00  0.00           H  
ATOM    917  HB  ILE A  57      12.119  -3.120  -9.743  1.00  0.00           H  
ATOM    918 HG12 ILE A  57      10.143  -4.113  -8.580  1.00  0.00           H  
ATOM    919 HG13 ILE A  57      10.188  -4.524 -10.294  1.00  0.00           H  
ATOM    920 HG21 ILE A  57      12.206  -5.571 -11.033  1.00  0.00           H  
ATOM    921 HG22 ILE A  57      13.564  -5.661  -9.911  1.00  0.00           H  
ATOM    922 HG23 ILE A  57      13.472  -4.343 -11.079  1.00  0.00           H  
ATOM    923 HD11 ILE A  57       9.787  -6.391  -8.429  1.00  0.00           H  
ATOM    924 HD12 ILE A  57      11.550  -6.376  -8.387  1.00  0.00           H  
ATOM    925 HD13 ILE A  57      10.708  -6.738  -9.894  1.00  0.00           H  
ATOM    926  N   ASP A  58      15.046  -3.761  -8.718  1.00  0.00           N  
ATOM    927  CA  ASP A  58      16.322  -2.988  -8.711  1.00  0.00           C  
ATOM    928  C   ASP A  58      16.085  -1.488  -8.934  1.00  0.00           C  
ATOM    929  O   ASP A  58      16.158  -0.998 -10.044  1.00  0.00           O  
ATOM    930  CB  ASP A  58      17.126  -3.568  -9.874  1.00  0.00           C  
ATOM    931  CG  ASP A  58      18.620  -3.466  -9.565  1.00  0.00           C  
ATOM    932  OD1 ASP A  58      19.065  -2.376  -9.242  1.00  0.00           O  
ATOM    933  OD2 ASP A  58      19.295  -4.477  -9.657  1.00  0.00           O  
ATOM    934  H   ASP A  58      14.970  -4.563  -9.275  1.00  0.00           H  
ATOM    935  HA  ASP A  58      16.856  -3.152  -7.787  1.00  0.00           H  
ATOM    936  HB2 ASP A  58      16.855  -4.606 -10.013  1.00  0.00           H  
ATOM    937  HB3 ASP A  58      16.907  -3.012 -10.774  1.00  0.00           H  
ATOM    938  N   GLY A  59      15.839  -0.750  -7.885  1.00  0.00           N  
ATOM    939  CA  GLY A  59      15.644   0.724  -8.033  1.00  0.00           C  
ATOM    940  C   GLY A  59      14.278   1.055  -8.643  1.00  0.00           C  
ATOM    941  O   GLY A  59      13.956   2.209  -8.845  1.00  0.00           O  
ATOM    942  H   GLY A  59      15.813  -1.159  -6.995  1.00  0.00           H  
ATOM    943  HA2 GLY A  59      15.718   1.189  -7.063  1.00  0.00           H  
ATOM    944  HA3 GLY A  59      16.419   1.119  -8.673  1.00  0.00           H  
ATOM    945  N   THR A  60      13.469   0.078  -8.946  1.00  0.00           N  
ATOM    946  CA  THR A  60      12.138   0.401  -9.545  1.00  0.00           C  
ATOM    947  C   THR A  60      11.033  -0.468  -8.940  1.00  0.00           C  
ATOM    948  O   THR A  60      11.238  -1.616  -8.622  1.00  0.00           O  
ATOM    949  CB  THR A  60      12.292   0.101 -11.036  1.00  0.00           C  
ATOM    950  OG1 THR A  60      13.327   0.910 -11.576  1.00  0.00           O  
ATOM    951  CG2 THR A  60      10.976   0.400 -11.754  1.00  0.00           C  
ATOM    952  H   THR A  60      13.732  -0.854  -8.787  1.00  0.00           H  
ATOM    953  HA  THR A  60      11.910   1.444  -9.409  1.00  0.00           H  
ATOM    954  HB  THR A  60      12.540  -0.939 -11.167  1.00  0.00           H  
ATOM    955  HG1 THR A  60      14.146   0.683 -11.131  1.00  0.00           H  
ATOM    956 HG21 THR A  60      10.385  -0.502 -11.814  1.00  0.00           H  
ATOM    957 HG22 THR A  60      11.183   0.762 -12.749  1.00  0.00           H  
ATOM    958 HG23 THR A  60      10.429   1.152 -11.203  1.00  0.00           H  
ATOM    959  N   ILE A  61       9.854   0.075  -8.797  1.00  0.00           N  
ATOM    960  CA  ILE A  61       8.727  -0.722  -8.229  1.00  0.00           C  
ATOM    961  C   ILE A  61       7.413  -0.322  -8.909  1.00  0.00           C  
ATOM    962  O   ILE A  61       7.232   0.809  -9.313  1.00  0.00           O  
ATOM    963  CB  ILE A  61       8.692  -0.382  -6.737  1.00  0.00           C  
ATOM    964  CG1 ILE A  61       7.391  -0.916  -6.128  1.00  0.00           C  
ATOM    965  CG2 ILE A  61       8.760   1.134  -6.547  1.00  0.00           C  
ATOM    966  CD1 ILE A  61       7.469  -2.439  -6.025  1.00  0.00           C  
ATOM    967  H   ILE A  61       9.708   1.002  -9.073  1.00  0.00           H  
ATOM    968  HA  ILE A  61       8.911  -1.776  -8.361  1.00  0.00           H  
ATOM    969  HB  ILE A  61       9.536  -0.843  -6.245  1.00  0.00           H  
ATOM    970 HG12 ILE A  61       7.254  -0.494  -5.144  1.00  0.00           H  
ATOM    971 HG13 ILE A  61       6.558  -0.642  -6.757  1.00  0.00           H  
ATOM    972 HG21 ILE A  61       9.733   1.404  -6.165  1.00  0.00           H  
ATOM    973 HG22 ILE A  61       7.998   1.442  -5.846  1.00  0.00           H  
ATOM    974 HG23 ILE A  61       8.596   1.622  -7.496  1.00  0.00           H  
ATOM    975 HD11 ILE A  61       8.326  -2.791  -6.579  1.00  0.00           H  
ATOM    976 HD12 ILE A  61       6.570  -2.874  -6.436  1.00  0.00           H  
ATOM    977 HD13 ILE A  61       7.568  -2.726  -4.989  1.00  0.00           H  
ATOM    978  N   GLU A  62       6.501  -1.244  -9.047  1.00  0.00           N  
ATOM    979  CA  GLU A  62       5.205  -0.915  -9.710  1.00  0.00           C  
ATOM    980  C   GLU A  62       4.042  -1.090  -8.733  1.00  0.00           C  
ATOM    981  O   GLU A  62       3.456  -2.150  -8.634  1.00  0.00           O  
ATOM    982  CB  GLU A  62       5.089  -1.914 -10.863  1.00  0.00           C  
ATOM    983  CG  GLU A  62       6.395  -1.929 -11.659  1.00  0.00           C  
ATOM    984  CD  GLU A  62       6.161  -2.613 -13.006  1.00  0.00           C  
ATOM    985  OE1 GLU A  62       5.821  -3.785 -13.001  1.00  0.00           O  
ATOM    986  OE2 GLU A  62       6.324  -1.955 -14.019  1.00  0.00           O  
ATOM    987  H   GLU A  62       6.668  -2.152  -8.721  1.00  0.00           H  
ATOM    988  HA  GLU A  62       5.225   0.091 -10.098  1.00  0.00           H  
ATOM    989  HB2 GLU A  62       4.897  -2.900 -10.465  1.00  0.00           H  
ATOM    990  HB3 GLU A  62       4.278  -1.622 -11.511  1.00  0.00           H  
ATOM    991  HG2 GLU A  62       6.729  -0.914 -11.822  1.00  0.00           H  
ATOM    992  HG3 GLU A  62       7.147  -2.472 -11.107  1.00  0.00           H  
ATOM    993  N   VAL A  63       3.697  -0.058  -8.014  1.00  0.00           N  
ATOM    994  CA  VAL A  63       2.565  -0.169  -7.049  1.00  0.00           C  
ATOM    995  C   VAL A  63       1.268  -0.504  -7.801  1.00  0.00           C  
ATOM    996  O   VAL A  63       1.060  -0.035  -8.903  1.00  0.00           O  
ATOM    997  CB  VAL A  63       2.468   1.210  -6.399  1.00  0.00           C  
ATOM    998  CG1 VAL A  63       1.914   2.214  -7.410  1.00  0.00           C  
ATOM    999  CG2 VAL A  63       1.532   1.137  -5.191  1.00  0.00           C  
ATOM   1000  H   VAL A  63       4.177   0.790  -8.111  1.00  0.00           H  
ATOM   1001  HA  VAL A  63       2.780  -0.917  -6.304  1.00  0.00           H  
ATOM   1002  HB  VAL A  63       3.450   1.526  -6.078  1.00  0.00           H  
ATOM   1003 HG11 VAL A  63       1.998   3.213  -7.008  1.00  0.00           H  
ATOM   1004 HG12 VAL A  63       0.876   1.991  -7.608  1.00  0.00           H  
ATOM   1005 HG13 VAL A  63       2.478   2.148  -8.329  1.00  0.00           H  
ATOM   1006 HG21 VAL A  63       1.904   0.402  -4.491  1.00  0.00           H  
ATOM   1007 HG22 VAL A  63       0.543   0.854  -5.518  1.00  0.00           H  
ATOM   1008 HG23 VAL A  63       1.490   2.103  -4.709  1.00  0.00           H  
ATOM   1009  N   PRO A  64       0.434  -1.310  -7.186  1.00  0.00           N  
ATOM   1010  CA  PRO A  64      -0.847  -1.705  -7.820  1.00  0.00           C  
ATOM   1011  C   PRO A  64      -1.736  -0.480  -8.055  1.00  0.00           C  
ATOM   1012  O   PRO A  64      -1.992   0.296  -7.156  1.00  0.00           O  
ATOM   1013  CB  PRO A  64      -1.466  -2.639  -6.775  1.00  0.00           C  
ATOM   1014  CG  PRO A  64      -0.507  -2.744  -5.574  1.00  0.00           C  
ATOM   1015  CD  PRO A  64       0.721  -1.863  -5.842  1.00  0.00           C  
ATOM   1016  HA  PRO A  64      -0.675  -2.239  -8.739  1.00  0.00           H  
ATOM   1017  HB2 PRO A  64      -2.417  -2.237  -6.447  1.00  0.00           H  
ATOM   1018  HB3 PRO A  64      -1.613  -3.619  -7.205  1.00  0.00           H  
ATOM   1019  HG2 PRO A  64      -1.008  -2.406  -4.678  1.00  0.00           H  
ATOM   1020  HG3 PRO A  64      -0.193  -3.769  -5.448  1.00  0.00           H  
ATOM   1021  HD2 PRO A  64       0.792  -1.075  -5.105  1.00  0.00           H  
ATOM   1022  HD3 PRO A  64       1.622  -2.456  -5.864  1.00  0.00           H  
ATOM   1023  N   LYS A  65      -2.213  -0.301  -9.257  1.00  0.00           N  
ATOM   1024  CA  LYS A  65      -3.087   0.871  -9.544  1.00  0.00           C  
ATOM   1025  C   LYS A  65      -4.208   0.953  -8.507  1.00  0.00           C  
ATOM   1026  O   LYS A  65      -4.733   2.012  -8.226  1.00  0.00           O  
ATOM   1027  CB  LYS A  65      -3.660   0.610 -10.937  1.00  0.00           C  
ATOM   1028  CG  LYS A  65      -2.548   0.751 -11.977  1.00  0.00           C  
ATOM   1029  CD  LYS A  65      -3.100   1.447 -13.221  1.00  0.00           C  
ATOM   1030  CE  LYS A  65      -2.568   0.750 -14.475  1.00  0.00           C  
ATOM   1031  NZ  LYS A  65      -1.087   0.738 -14.307  1.00  0.00           N  
ATOM   1032  H   LYS A  65      -1.998  -0.940  -9.970  1.00  0.00           H  
ATOM   1033  HA  LYS A  65      -2.508   1.782  -9.548  1.00  0.00           H  
ATOM   1034  HB2 LYS A  65      -4.068  -0.391 -10.975  1.00  0.00           H  
ATOM   1035  HB3 LYS A  65      -4.440   1.326 -11.146  1.00  0.00           H  
ATOM   1036  HG2 LYS A  65      -1.742   1.337 -11.563  1.00  0.00           H  
ATOM   1037  HG3 LYS A  65      -2.181  -0.227 -12.247  1.00  0.00           H  
ATOM   1038  HD2 LYS A  65      -4.179   1.398 -13.212  1.00  0.00           H  
ATOM   1039  HD3 LYS A  65      -2.785   2.480 -13.225  1.00  0.00           H  
ATOM   1040  HE2 LYS A  65      -2.951  -0.260 -14.531  1.00  0.00           H  
ATOM   1041  HE3 LYS A  65      -2.835   1.307 -15.358  1.00  0.00           H  
ATOM   1042  HZ1 LYS A  65      -0.784   1.611 -13.832  1.00  0.00           H  
ATOM   1043  HZ2 LYS A  65      -0.634   0.674 -15.241  1.00  0.00           H  
ATOM   1044  HZ3 LYS A  65      -0.810  -0.082 -13.731  1.00  0.00           H  
ATOM   1045  N   CYS A  66      -4.576  -0.160  -7.932  1.00  0.00           N  
ATOM   1046  CA  CYS A  66      -5.661  -0.144  -6.909  1.00  0.00           C  
ATOM   1047  C   CYS A  66      -5.433   1.010  -5.932  1.00  0.00           C  
ATOM   1048  O   CYS A  66      -6.311   1.814  -5.686  1.00  0.00           O  
ATOM   1049  CB  CYS A  66      -5.548  -1.488  -6.187  1.00  0.00           C  
ATOM   1050  SG  CYS A  66      -7.205  -2.105  -5.797  1.00  0.00           S  
ATOM   1051  H   CYS A  66      -4.138  -1.004  -8.169  1.00  0.00           H  
ATOM   1052  HA  CYS A  66      -6.626  -0.057  -7.382  1.00  0.00           H  
ATOM   1053  HB2 CYS A  66      -5.041  -2.197  -6.824  1.00  0.00           H  
ATOM   1054  HB3 CYS A  66      -4.986  -1.360  -5.274  1.00  0.00           H  
ATOM   1055  N   PHE A  67      -4.257   1.098  -5.376  1.00  0.00           N  
ATOM   1056  CA  PHE A  67      -3.962   2.200  -4.418  1.00  0.00           C  
ATOM   1057  C   PHE A  67      -4.237   3.556  -5.076  1.00  0.00           C  
ATOM   1058  O   PHE A  67      -3.967   3.755  -6.243  1.00  0.00           O  
ATOM   1059  CB  PHE A  67      -2.477   2.049  -4.094  1.00  0.00           C  
ATOM   1060  CG  PHE A  67      -2.087   3.047  -3.032  1.00  0.00           C  
ATOM   1061  CD1 PHE A  67      -2.022   4.410  -3.344  1.00  0.00           C  
ATOM   1062  CD2 PHE A  67      -1.794   2.611  -1.734  1.00  0.00           C  
ATOM   1063  CE1 PHE A  67      -1.663   5.337  -2.358  1.00  0.00           C  
ATOM   1064  CE2 PHE A  67      -1.434   3.537  -0.749  1.00  0.00           C  
ATOM   1065  CZ  PHE A  67      -1.368   4.900  -1.061  1.00  0.00           C  
ATOM   1066  H   PHE A  67      -3.563   0.440  -5.593  1.00  0.00           H  
ATOM   1067  HA  PHE A  67      -4.550   2.089  -3.521  1.00  0.00           H  
ATOM   1068  HB2 PHE A  67      -2.287   1.047  -3.734  1.00  0.00           H  
ATOM   1069  HB3 PHE A  67      -1.892   2.227  -4.985  1.00  0.00           H  
ATOM   1070  HD1 PHE A  67      -2.248   4.747  -4.345  1.00  0.00           H  
ATOM   1071  HD2 PHE A  67      -1.844   1.559  -1.495  1.00  0.00           H  
ATOM   1072  HE1 PHE A  67      -1.612   6.388  -2.598  1.00  0.00           H  
ATOM   1073  HE2 PHE A  67      -1.207   3.201   0.251  1.00  0.00           H  
ATOM   1074  HZ  PHE A  67      -1.091   5.615  -0.301  1.00  0.00           H  
ATOM   1075  N   LYS A  68      -4.777   4.489  -4.338  1.00  0.00           N  
ATOM   1076  CA  LYS A  68      -5.072   5.826  -4.928  1.00  0.00           C  
ATOM   1077  C   LYS A  68      -4.532   6.940  -4.026  1.00  0.00           C  
ATOM   1078  O   LYS A  68      -5.242   7.479  -3.200  1.00  0.00           O  
ATOM   1079  CB  LYS A  68      -6.596   5.898  -5.007  1.00  0.00           C  
ATOM   1080  CG  LYS A  68      -7.199   5.406  -3.689  1.00  0.00           C  
ATOM   1081  CD  LYS A  68      -8.614   5.968  -3.533  1.00  0.00           C  
ATOM   1082  CE  LYS A  68      -8.548   7.340  -2.859  1.00  0.00           C  
ATOM   1083  NZ  LYS A  68      -9.794   7.431  -2.049  1.00  0.00           N  
ATOM   1084  H   LYS A  68      -4.992   4.308  -3.399  1.00  0.00           H  
ATOM   1085  HA  LYS A  68      -4.648   5.904  -5.917  1.00  0.00           H  
ATOM   1086  HB2 LYS A  68      -6.900   6.920  -5.183  1.00  0.00           H  
ATOM   1087  HB3 LYS A  68      -6.946   5.274  -5.814  1.00  0.00           H  
ATOM   1088  HG2 LYS A  68      -7.238   4.327  -3.692  1.00  0.00           H  
ATOM   1089  HG3 LYS A  68      -6.588   5.743  -2.865  1.00  0.00           H  
ATOM   1090  HD2 LYS A  68      -9.071   6.065  -4.507  1.00  0.00           H  
ATOM   1091  HD3 LYS A  68      -9.203   5.298  -2.923  1.00  0.00           H  
ATOM   1092  HE2 LYS A  68      -7.676   7.404  -2.222  1.00  0.00           H  
ATOM   1093  HE3 LYS A  68      -8.532   8.123  -3.601  1.00  0.00           H  
ATOM   1094  HZ1 LYS A  68      -9.644   8.082  -1.253  1.00  0.00           H  
ATOM   1095  HZ2 LYS A  68     -10.040   6.487  -1.685  1.00  0.00           H  
ATOM   1096  HZ3 LYS A  68     -10.570   7.787  -2.643  1.00  0.00           H  
ATOM   1097  N   GLU A  69      -3.285   7.291  -4.180  1.00  0.00           N  
ATOM   1098  CA  GLU A  69      -2.711   8.374  -3.331  1.00  0.00           C  
ATOM   1099  C   GLU A  69      -3.571   9.634  -3.442  1.00  0.00           C  
ATOM   1100  O   GLU A  69      -3.513  10.513  -2.606  1.00  0.00           O  
ATOM   1101  CB  GLU A  69      -1.315   8.625  -3.896  1.00  0.00           C  
ATOM   1102  CG  GLU A  69      -0.704   9.853  -3.218  1.00  0.00           C  
ATOM   1103  CD  GLU A  69      -0.667  11.018  -4.208  1.00  0.00           C  
ATOM   1104  OE1 GLU A  69      -0.610  10.757  -5.398  1.00  0.00           O  
ATOM   1105  OE2 GLU A  69      -0.698  12.152  -3.759  1.00  0.00           O  
ATOM   1106  H   GLU A  69      -2.729   6.847  -4.853  1.00  0.00           H  
ATOM   1107  HA  GLU A  69      -2.644   8.052  -2.304  1.00  0.00           H  
ATOM   1108  HB2 GLU A  69      -0.691   7.762  -3.712  1.00  0.00           H  
ATOM   1109  HB3 GLU A  69      -1.382   8.800  -4.959  1.00  0.00           H  
ATOM   1110  HG2 GLU A  69      -1.303  10.125  -2.361  1.00  0.00           H  
ATOM   1111  HG3 GLU A  69       0.302   9.624  -2.897  1.00  0.00           H  
ATOM   1112  N   HIS A  70      -4.371   9.726  -4.470  1.00  0.00           N  
ATOM   1113  CA  HIS A  70      -5.237  10.927  -4.636  1.00  0.00           C  
ATOM   1114  C   HIS A  70      -6.659  10.620  -4.163  1.00  0.00           C  
ATOM   1115  O   HIS A  70      -7.287   9.685  -4.619  1.00  0.00           O  
ATOM   1116  CB  HIS A  70      -5.226  11.223  -6.136  1.00  0.00           C  
ATOM   1117  CG  HIS A  70      -5.074  12.703  -6.351  1.00  0.00           C  
ATOM   1118  ND1 HIS A  70      -4.920  13.255  -7.614  1.00  0.00           N  
ATOM   1119  CD2 HIS A  70      -5.047  13.760  -5.475  1.00  0.00           C  
ATOM   1120  CE1 HIS A  70      -4.811  14.588  -7.463  1.00  0.00           C  
ATOM   1121  NE2 HIS A  70      -4.882  14.949  -6.178  1.00  0.00           N  
ATOM   1122  H   HIS A  70      -4.403   9.004  -5.133  1.00  0.00           H  
ATOM   1123  HA  HIS A  70      -4.830  11.764  -4.092  1.00  0.00           H  
ATOM   1124  HB2 HIS A  70      -4.401  10.703  -6.600  1.00  0.00           H  
ATOM   1125  HB3 HIS A  70      -6.156  10.890  -6.575  1.00  0.00           H  
ATOM   1126  HD1 HIS A  70      -4.896  12.764  -8.461  1.00  0.00           H  
ATOM   1127  HD2 HIS A  70      -5.142  13.679  -4.401  1.00  0.00           H  
ATOM   1128  HE1 HIS A  70      -4.681  15.282  -8.280  1.00  0.00           H  
ATOM   1129  N   SER A  71      -7.172  11.401  -3.254  1.00  0.00           N  
ATOM   1130  CA  SER A  71      -8.554  11.155  -2.754  1.00  0.00           C  
ATOM   1131  C   SER A  71      -9.576  11.735  -3.735  1.00  0.00           C  
ATOM   1132  O   SER A  71     -10.472  11.052  -4.188  1.00  0.00           O  
ATOM   1133  CB  SER A  71      -8.623  11.881  -1.413  1.00  0.00           C  
ATOM   1134  OG  SER A  71      -7.888  13.095  -1.500  1.00  0.00           O  
ATOM   1135  H   SER A  71      -6.650  12.152  -2.900  1.00  0.00           H  
ATOM   1136  HA  SER A  71      -8.722  10.099  -2.612  1.00  0.00           H  
ATOM   1137  HB2 SER A  71      -9.651  12.105  -1.175  1.00  0.00           H  
ATOM   1138  HB3 SER A  71      -8.204  11.249  -0.641  1.00  0.00           H  
ATOM   1139  HG  SER A  71      -7.458  13.242  -0.654  1.00  0.00           H  
ATOM   1140  N   SER A  72      -9.446  12.991  -4.064  1.00  0.00           N  
ATOM   1141  CA  SER A  72     -10.408  13.618  -5.016  1.00  0.00           C  
ATOM   1142  C   SER A  72     -11.846  13.270  -4.622  1.00  0.00           C  
ATOM   1143  O   SER A  72     -12.471  13.963  -3.844  1.00  0.00           O  
ATOM   1144  CB  SER A  72     -10.064  13.023  -6.380  1.00  0.00           C  
ATOM   1145  OG  SER A  72      -9.204  13.915  -7.077  1.00  0.00           O  
ATOM   1146  H   SER A  72      -8.714  13.523  -3.687  1.00  0.00           H  
ATOM   1147  HA  SER A  72     -10.272  14.688  -5.037  1.00  0.00           H  
ATOM   1148  HB2 SER A  72      -9.564  12.078  -6.248  1.00  0.00           H  
ATOM   1149  HB3 SER A  72     -10.975  12.870  -6.944  1.00  0.00           H  
ATOM   1150  HG  SER A  72      -8.357  13.477  -7.196  1.00  0.00           H  
ATOM   1151  N   LEU A  73     -12.378  12.201  -5.154  1.00  0.00           N  
ATOM   1152  CA  LEU A  73     -13.777  11.816  -4.806  1.00  0.00           C  
ATOM   1153  C   LEU A  73     -13.792  10.481  -4.054  1.00  0.00           C  
ATOM   1154  O   LEU A  73     -14.542   9.583  -4.381  1.00  0.00           O  
ATOM   1155  CB  LEU A  73     -14.495  11.684  -6.149  1.00  0.00           C  
ATOM   1156  CG  LEU A  73     -15.074  13.039  -6.553  1.00  0.00           C  
ATOM   1157  CD1 LEU A  73     -16.117  13.476  -5.522  1.00  0.00           C  
ATOM   1158  CD2 LEU A  73     -13.950  14.075  -6.613  1.00  0.00           C  
ATOM   1159  H   LEU A  73     -11.860  11.654  -5.779  1.00  0.00           H  
ATOM   1160  HA  LEU A  73     -14.242  12.588  -4.214  1.00  0.00           H  
ATOM   1161  HB2 LEU A  73     -13.792  11.352  -6.902  1.00  0.00           H  
ATOM   1162  HB3 LEU A  73     -15.297  10.963  -6.059  1.00  0.00           H  
ATOM   1163  HG  LEU A  73     -15.543  12.955  -7.524  1.00  0.00           H  
ATOM   1164 HD11 LEU A  73     -17.100  13.446  -5.969  1.00  0.00           H  
ATOM   1165 HD12 LEU A  73     -15.900  14.484  -5.196  1.00  0.00           H  
ATOM   1166 HD13 LEU A  73     -16.085  12.809  -4.674  1.00  0.00           H  
ATOM   1167 HD21 LEU A  73     -14.286  14.939  -7.169  1.00  0.00           H  
ATOM   1168 HD22 LEU A  73     -13.090  13.644  -7.103  1.00  0.00           H  
ATOM   1169 HD23 LEU A  73     -13.681  14.374  -5.610  1.00  0.00           H  
ATOM   1170  N   ALA A  74     -12.973  10.345  -3.046  1.00  0.00           N  
ATOM   1171  CA  ALA A  74     -12.948   9.067  -2.276  1.00  0.00           C  
ATOM   1172  C   ALA A  74     -14.317   8.807  -1.642  1.00  0.00           C  
ATOM   1173  O   ALA A  74     -14.773   7.684  -1.559  1.00  0.00           O  
ATOM   1174  CB  ALA A  74     -11.887   9.273  -1.196  1.00  0.00           C  
ATOM   1175  H   ALA A  74     -12.377  11.081  -2.795  1.00  0.00           H  
ATOM   1176  HA  ALA A  74     -12.668   8.246  -2.917  1.00  0.00           H  
ATOM   1177  HB1 ALA A  74     -11.085   9.879  -1.589  1.00  0.00           H  
ATOM   1178  HB2 ALA A  74     -11.496   8.314  -0.888  1.00  0.00           H  
ATOM   1179  HB3 ALA A  74     -12.330   9.770  -0.345  1.00  0.00           H  
ATOM   1180  N   PHE A  75     -14.978   9.839  -1.192  1.00  0.00           N  
ATOM   1181  CA  PHE A  75     -16.317   9.653  -0.565  1.00  0.00           C  
ATOM   1182  C   PHE A  75     -16.283   8.484   0.423  1.00  0.00           C  
ATOM   1183  O   PHE A  75     -15.231   8.002   0.794  1.00  0.00           O  
ATOM   1184  CB  PHE A  75     -17.260   9.345  -1.728  1.00  0.00           C  
ATOM   1185  CG  PHE A  75     -18.190  10.514  -1.946  1.00  0.00           C  
ATOM   1186  CD1 PHE A  75     -17.695  11.822  -1.887  1.00  0.00           C  
ATOM   1187  CD2 PHE A  75     -19.547  10.291  -2.208  1.00  0.00           C  
ATOM   1188  CE1 PHE A  75     -18.556  12.907  -2.089  1.00  0.00           C  
ATOM   1189  CE2 PHE A  75     -20.409  11.375  -2.409  1.00  0.00           C  
ATOM   1190  CZ  PHE A  75     -19.914  12.683  -2.351  1.00  0.00           C  
ATOM   1191  H   PHE A  75     -14.592  10.737  -1.269  1.00  0.00           H  
ATOM   1192  HA  PHE A  75     -16.629  10.558  -0.067  1.00  0.00           H  
ATOM   1193  HB2 PHE A  75     -16.682   9.174  -2.624  1.00  0.00           H  
ATOM   1194  HB3 PHE A  75     -17.839   8.463  -1.499  1.00  0.00           H  
ATOM   1195  HD1 PHE A  75     -16.648  11.994  -1.684  1.00  0.00           H  
ATOM   1196  HD2 PHE A  75     -19.929   9.281  -2.253  1.00  0.00           H  
ATOM   1197  HE1 PHE A  75     -18.175  13.916  -2.043  1.00  0.00           H  
ATOM   1198  HE2 PHE A  75     -21.456  11.203  -2.611  1.00  0.00           H  
ATOM   1199  HZ  PHE A  75     -20.578  13.520  -2.506  1.00  0.00           H  
ATOM   1200  N   TRP A  76     -17.426   8.025   0.851  1.00  0.00           N  
ATOM   1201  CA  TRP A  76     -17.461   6.887   1.814  1.00  0.00           C  
ATOM   1202  C   TRP A  76     -16.794   7.289   3.134  1.00  0.00           C  
ATOM   1203  O   TRP A  76     -16.535   8.450   3.380  1.00  0.00           O  
ATOM   1204  CB  TRP A  76     -16.678   5.768   1.134  1.00  0.00           C  
ATOM   1205  CG  TRP A  76     -17.604   4.631   0.858  1.00  0.00           C  
ATOM   1206  CD1 TRP A  76     -18.019   3.730   1.774  1.00  0.00           C  
ATOM   1207  CD2 TRP A  76     -18.241   4.264  -0.396  1.00  0.00           C  
ATOM   1208  NE1 TRP A  76     -18.866   2.825   1.159  1.00  0.00           N  
ATOM   1209  CE2 TRP A  76     -19.034   3.113  -0.181  1.00  0.00           C  
ATOM   1210  CE3 TRP A  76     -18.205   4.814  -1.687  1.00  0.00           C  
ATOM   1211  CZ2 TRP A  76     -19.767   2.527  -1.213  1.00  0.00           C  
ATOM   1212  CZ3 TRP A  76     -18.941   4.228  -2.730  1.00  0.00           C  
ATOM   1213  CH2 TRP A  76     -19.720   3.086  -2.493  1.00  0.00           C  
ATOM   1214  H   TRP A  76     -18.264   8.428   0.540  1.00  0.00           H  
ATOM   1215  HA  TRP A  76     -18.476   6.568   1.986  1.00  0.00           H  
ATOM   1216  HB2 TRP A  76     -16.262   6.131   0.206  1.00  0.00           H  
ATOM   1217  HB3 TRP A  76     -15.882   5.437   1.784  1.00  0.00           H  
ATOM   1218  HD1 TRP A  76     -17.735   3.718   2.815  1.00  0.00           H  
ATOM   1219  HE1 TRP A  76     -19.302   2.067   1.601  1.00  0.00           H  
ATOM   1220  HE3 TRP A  76     -17.609   5.694  -1.877  1.00  0.00           H  
ATOM   1221  HZ2 TRP A  76     -20.365   1.648  -1.026  1.00  0.00           H  
ATOM   1222  HZ3 TRP A  76     -18.907   4.659  -3.720  1.00  0.00           H  
ATOM   1223  HH2 TRP A  76     -20.284   2.640  -3.299  1.00  0.00           H  
ATOM   1224  N   LYS A  77     -16.515   6.338   3.984  1.00  0.00           N  
ATOM   1225  CA  LYS A  77     -15.866   6.673   5.286  1.00  0.00           C  
ATOM   1226  C   LYS A  77     -15.029   5.492   5.786  1.00  0.00           C  
ATOM   1227  O   LYS A  77     -14.903   5.269   6.972  1.00  0.00           O  
ATOM   1228  CB  LYS A  77     -17.023   6.952   6.246  1.00  0.00           C  
ATOM   1229  CG  LYS A  77     -16.894   8.371   6.805  1.00  0.00           C  
ATOM   1230  CD  LYS A  77     -18.241   9.089   6.696  1.00  0.00           C  
ATOM   1231  CE  LYS A  77     -19.165   8.615   7.819  1.00  0.00           C  
ATOM   1232  NZ  LYS A  77     -19.858   7.416   7.270  1.00  0.00           N  
ATOM   1233  H   LYS A  77     -16.732   5.407   3.770  1.00  0.00           H  
ATOM   1234  HA  LYS A  77     -15.253   7.554   5.183  1.00  0.00           H  
ATOM   1235  HB2 LYS A  77     -17.960   6.857   5.717  1.00  0.00           H  
ATOM   1236  HB3 LYS A  77     -16.994   6.242   7.059  1.00  0.00           H  
ATOM   1237  HG2 LYS A  77     -16.594   8.322   7.841  1.00  0.00           H  
ATOM   1238  HG3 LYS A  77     -16.153   8.914   6.239  1.00  0.00           H  
ATOM   1239  HD2 LYS A  77     -18.087  10.155   6.781  1.00  0.00           H  
ATOM   1240  HD3 LYS A  77     -18.693   8.864   5.742  1.00  0.00           H  
ATOM   1241  HE2 LYS A  77     -18.587   8.350   8.695  1.00  0.00           H  
ATOM   1242  HE3 LYS A  77     -19.887   9.380   8.062  1.00  0.00           H  
ATOM   1243  HZ1 LYS A  77     -20.841   7.396   7.608  1.00  0.00           H  
ATOM   1244  HZ2 LYS A  77     -19.365   6.555   7.585  1.00  0.00           H  
ATOM   1245  HZ3 LYS A  77     -19.853   7.457   6.232  1.00  0.00           H  
ATOM   1246  N   THR A  78     -14.454   4.735   4.891  1.00  0.00           N  
ATOM   1247  CA  THR A  78     -13.625   3.572   5.325  1.00  0.00           C  
ATOM   1248  C   THR A  78     -12.617   3.199   4.234  1.00  0.00           C  
ATOM   1249  O   THR A  78     -12.826   2.275   3.474  1.00  0.00           O  
ATOM   1250  CB  THR A  78     -14.622   2.433   5.544  1.00  0.00           C  
ATOM   1251  OG1 THR A  78     -15.817   2.953   6.109  1.00  0.00           O  
ATOM   1252  CG2 THR A  78     -14.015   1.398   6.492  1.00  0.00           C  
ATOM   1253  H   THR A  78     -14.565   4.930   3.937  1.00  0.00           H  
ATOM   1254  HA  THR A  78     -13.116   3.798   6.248  1.00  0.00           H  
ATOM   1255  HB  THR A  78     -14.844   1.964   4.600  1.00  0.00           H  
ATOM   1256  HG1 THR A  78     -16.472   2.252   6.114  1.00  0.00           H  
ATOM   1257 HG21 THR A  78     -14.599   0.490   6.454  1.00  0.00           H  
ATOM   1258 HG22 THR A  78     -14.018   1.786   7.500  1.00  0.00           H  
ATOM   1259 HG23 THR A  78     -13.001   1.185   6.190  1.00  0.00           H  
ATOM   1260  N   ASP A  79     -11.523   3.908   4.154  1.00  0.00           N  
ATOM   1261  CA  ASP A  79     -10.504   3.587   3.113  1.00  0.00           C  
ATOM   1262  C   ASP A  79     -10.072   2.123   3.237  1.00  0.00           C  
ATOM   1263  O   ASP A  79     -10.003   1.580   4.320  1.00  0.00           O  
ATOM   1264  CB  ASP A  79      -9.329   4.522   3.403  1.00  0.00           C  
ATOM   1265  CG  ASP A  79      -9.004   4.487   4.898  1.00  0.00           C  
ATOM   1266  OD1 ASP A  79      -9.806   4.987   5.670  1.00  0.00           O  
ATOM   1267  OD2 ASP A  79      -7.961   3.961   5.245  1.00  0.00           O  
ATOM   1268  H   ASP A  79     -11.371   4.648   4.777  1.00  0.00           H  
ATOM   1269  HA  ASP A  79     -10.896   3.783   2.128  1.00  0.00           H  
ATOM   1270  HB2 ASP A  79      -8.466   4.201   2.839  1.00  0.00           H  
ATOM   1271  HB3 ASP A  79      -9.591   5.530   3.119  1.00  0.00           H  
ATOM   1272  N   ALA A  80      -9.785   1.487   2.131  1.00  0.00           N  
ATOM   1273  CA  ALA A  80      -9.361   0.054   2.164  1.00  0.00           C  
ATOM   1274  C   ALA A  80      -8.478  -0.229   3.384  1.00  0.00           C  
ATOM   1275  O   ALA A  80      -8.695  -1.178   4.113  1.00  0.00           O  
ATOM   1276  CB  ALA A  80      -8.566  -0.150   0.874  1.00  0.00           C  
ATOM   1277  H   ALA A  80      -9.854   1.953   1.271  1.00  0.00           H  
ATOM   1278  HA  ALA A  80     -10.224  -0.593   2.167  1.00  0.00           H  
ATOM   1279  HB1 ALA A  80      -8.321  -1.196   0.764  1.00  0.00           H  
ATOM   1280  HB2 ALA A  80      -7.657   0.431   0.917  1.00  0.00           H  
ATOM   1281  HB3 ALA A  80      -9.159   0.172   0.032  1.00  0.00           H  
ATOM   1282  N   SER A  81      -7.485   0.583   3.609  1.00  0.00           N  
ATOM   1283  CA  SER A  81      -6.584   0.358   4.778  1.00  0.00           C  
ATOM   1284  C   SER A  81      -7.399   0.139   6.060  1.00  0.00           C  
ATOM   1285  O   SER A  81      -6.903  -0.393   7.033  1.00  0.00           O  
ATOM   1286  CB  SER A  81      -5.749   1.634   4.884  1.00  0.00           C  
ATOM   1287  OG  SER A  81      -6.181   2.391   6.007  1.00  0.00           O  
ATOM   1288  H   SER A  81      -7.325   1.339   3.007  1.00  0.00           H  
ATOM   1289  HA  SER A  81      -5.938  -0.486   4.597  1.00  0.00           H  
ATOM   1290  HB2 SER A  81      -4.711   1.376   5.010  1.00  0.00           H  
ATOM   1291  HB3 SER A  81      -5.866   2.215   3.978  1.00  0.00           H  
ATOM   1292  HG  SER A  81      -6.101   3.322   5.786  1.00  0.00           H  
ATOM   1293  N   ASP A  82      -8.640   0.551   6.078  1.00  0.00           N  
ATOM   1294  CA  ASP A  82      -9.462   0.366   7.311  1.00  0.00           C  
ATOM   1295  C   ASP A  82     -10.742  -0.422   7.007  1.00  0.00           C  
ATOM   1296  O   ASP A  82     -11.757  -0.240   7.649  1.00  0.00           O  
ATOM   1297  CB  ASP A  82      -9.808   1.782   7.765  1.00  0.00           C  
ATOM   1298  CG  ASP A  82      -8.554   2.466   8.309  1.00  0.00           C  
ATOM   1299  OD1 ASP A  82      -7.827   1.826   9.052  1.00  0.00           O  
ATOM   1300  OD2 ASP A  82      -8.340   3.620   7.975  1.00  0.00           O  
ATOM   1301  H   ASP A  82      -9.026   0.985   5.291  1.00  0.00           H  
ATOM   1302  HA  ASP A  82      -8.887  -0.132   8.074  1.00  0.00           H  
ATOM   1303  HB2 ASP A  82     -10.190   2.340   6.924  1.00  0.00           H  
ATOM   1304  HB3 ASP A  82     -10.558   1.738   8.540  1.00  0.00           H  
ATOM   1305  N   VAL A  83     -10.704  -1.297   6.042  1.00  0.00           N  
ATOM   1306  CA  VAL A  83     -11.926  -2.093   5.715  1.00  0.00           C  
ATOM   1307  C   VAL A  83     -11.734  -3.553   6.132  1.00  0.00           C  
ATOM   1308  O   VAL A  83     -10.626  -4.022   6.297  1.00  0.00           O  
ATOM   1309  CB  VAL A  83     -12.081  -1.990   4.199  1.00  0.00           C  
ATOM   1310  CG1 VAL A  83     -13.444  -2.551   3.787  1.00  0.00           C  
ATOM   1311  CG2 VAL A  83     -11.985  -0.525   3.775  1.00  0.00           C  
ATOM   1312  H   VAL A  83      -9.876  -1.433   5.537  1.00  0.00           H  
ATOM   1313  HA  VAL A  83     -12.790  -1.673   6.202  1.00  0.00           H  
ATOM   1314  HB  VAL A  83     -11.300  -2.560   3.719  1.00  0.00           H  
ATOM   1315 HG11 VAL A  83     -13.494  -2.620   2.710  1.00  0.00           H  
ATOM   1316 HG12 VAL A  83     -14.225  -1.895   4.143  1.00  0.00           H  
ATOM   1317 HG13 VAL A  83     -13.574  -3.532   4.217  1.00  0.00           H  
ATOM   1318 HG21 VAL A  83     -12.332  -0.419   2.759  1.00  0.00           H  
ATOM   1319 HG22 VAL A  83     -10.958  -0.203   3.841  1.00  0.00           H  
ATOM   1320 HG23 VAL A  83     -12.594   0.080   4.430  1.00  0.00           H  
ATOM   1321  N   LYS A  84     -12.808  -4.276   6.299  1.00  0.00           N  
ATOM   1322  CA  LYS A  84     -12.686  -5.706   6.703  1.00  0.00           C  
ATOM   1323  C   LYS A  84     -12.463  -6.583   5.463  1.00  0.00           C  
ATOM   1324  O   LYS A  84     -13.090  -6.372   4.444  1.00  0.00           O  
ATOM   1325  CB  LYS A  84     -14.023  -6.046   7.363  1.00  0.00           C  
ATOM   1326  CG  LYS A  84     -13.893  -5.901   8.880  1.00  0.00           C  
ATOM   1327  CD  LYS A  84     -15.228  -5.432   9.463  1.00  0.00           C  
ATOM   1328  CE  LYS A  84     -15.130  -5.379  10.989  1.00  0.00           C  
ATOM   1329  NZ  LYS A  84     -15.336  -3.945  11.336  1.00  0.00           N  
ATOM   1330  H   LYS A  84     -13.693  -3.880   6.159  1.00  0.00           H  
ATOM   1331  HA  LYS A  84     -11.883  -5.826   7.410  1.00  0.00           H  
ATOM   1332  HB2 LYS A  84     -14.785  -5.372   7.000  1.00  0.00           H  
ATOM   1333  HB3 LYS A  84     -14.294  -7.062   7.123  1.00  0.00           H  
ATOM   1334  HG2 LYS A  84     -13.626  -6.854   9.312  1.00  0.00           H  
ATOM   1335  HG3 LYS A  84     -13.129  -5.175   9.109  1.00  0.00           H  
ATOM   1336  HD2 LYS A  84     -15.460  -4.448   9.082  1.00  0.00           H  
ATOM   1337  HD3 LYS A  84     -16.008  -6.122   9.178  1.00  0.00           H  
ATOM   1338  HE2 LYS A  84     -15.902  -5.992  11.436  1.00  0.00           H  
ATOM   1339  HE3 LYS A  84     -14.154  -5.702  11.316  1.00  0.00           H  
ATOM   1340  HZ1 LYS A  84     -14.738  -3.353  10.727  1.00  0.00           H  
ATOM   1341  HZ2 LYS A  84     -15.080  -3.789  12.333  1.00  0.00           H  
ATOM   1342  HZ3 LYS A  84     -16.334  -3.693  11.189  1.00  0.00           H  
ATOM   1343  N   PRO A  85     -11.580  -7.546   5.583  1.00  0.00           N  
ATOM   1344  CA  PRO A  85     -11.289  -8.451   4.447  1.00  0.00           C  
ATOM   1345  C   PRO A  85     -12.536  -9.259   4.078  1.00  0.00           C  
ATOM   1346  O   PRO A  85     -13.292  -9.676   4.933  1.00  0.00           O  
ATOM   1347  CB  PRO A  85     -10.192  -9.360   5.012  1.00  0.00           C  
ATOM   1348  CG  PRO A  85      -9.896  -8.937   6.463  1.00  0.00           C  
ATOM   1349  CD  PRO A  85     -10.830  -7.779   6.840  1.00  0.00           C  
ATOM   1350  HA  PRO A  85     -10.917  -7.901   3.599  1.00  0.00           H  
ATOM   1351  HB2 PRO A  85     -10.529 -10.388   4.992  1.00  0.00           H  
ATOM   1352  HB3 PRO A  85      -9.296  -9.257   4.418  1.00  0.00           H  
ATOM   1353  HG2 PRO A  85     -10.067  -9.774   7.125  1.00  0.00           H  
ATOM   1354  HG3 PRO A  85      -8.870  -8.613   6.544  1.00  0.00           H  
ATOM   1355  HD2 PRO A  85     -11.496  -8.070   7.641  1.00  0.00           H  
ATOM   1356  HD3 PRO A  85     -10.264  -6.901   7.107  1.00  0.00           H  
ATOM   1357  N   CYS A  86     -12.758  -9.483   2.813  1.00  0.00           N  
ATOM   1358  CA  CYS A  86     -13.957 -10.264   2.397  1.00  0.00           C  
ATOM   1359  C   CYS A  86     -13.981 -11.617   3.116  1.00  0.00           C  
ATOM   1360  O   CYS A  86     -12.989 -11.950   3.740  1.00  0.00           O  
ATOM   1361  CB  CYS A  86     -13.805 -10.459   0.889  1.00  0.00           C  
ATOM   1362  SG  CYS A  86     -15.444 -10.549   0.129  1.00  0.00           S  
ATOM   1363  OXT CYS A  86     -14.992 -12.294   3.029  1.00  0.00           O  
ATOM   1364  H   CYS A  86     -12.138  -9.139   2.136  1.00  0.00           H  
ATOM   1365  HA  CYS A  86     -14.859  -9.711   2.608  1.00  0.00           H  
ATOM   1366  HB2 CYS A  86     -13.256  -9.628   0.470  1.00  0.00           H  
ATOM   1367  HB3 CYS A  86     -13.269 -11.379   0.698  1.00  0.00           H  
TER    1368      CYS A  86                                                      
ENDMDL                                                                          
