# Supplementary material for: Assessment of Two Restraint Potentials for Coarse-Grained Chemical-Cross-Link-Assisted Modeling of Protein Structures
Source: J Chem Inf Model. 2024 Feb 12;64(4):1377–93. doi: 10.1021/acs.jcim.3c01890 (PMC10900291; doi:10.1021/acs.jcim.3c01890)
Supplement: Supplementary file 2 — ci3c01890_si_002.zip [file ci3c01890_si_002.zip › Machine_readable/Inputs/SYNTHETIC-SHORT/1G4F/G4F_5_20.inp]

1G4F
SEED=-7846648 RE pdbref refstr rescale_mode=2 out1file rand_conf timlim=600    &
tormode=2 r_cut=200 boxx=220 boxy=220 boxz=220 cart one_letter constr_dist=11
nstep=20000000  ntwe=10000 ntwx=10000 lang=1 t_bath=300 scal_fric=0.01         &
dt=0.10 reset_moment=0 reset_vel=0 damax=4.0 restart respa
nrep=12 nstex=10000 tlist mlist traj1file rest1file sync nsyn=10000
260 262 266 271 276 282 288 296 304 315 333 370
  4   4   4   4   4   4   4   4   4   4   4   4
WSC=0.81230E+00 WSCP=0.12042E+01 WELEC=0.87690E+00 WBOND=0.10000E+01           &
WANG=0.19773E+01 WSCLOC=0.63657E-01 WTOR=0.14154E+01 WTORD=0.00000E+00         &
WCORRH=0.00000E+00 WCORR5=0.00000E+00 WCORR6=0.00000E+00 WEL_LOC=0.36638E-01   &
WTURN3=0.14511E+01 WTURN4=0.00000E+00 WTURN6=0.00000E+00 WSCCOR=0.00000E+00    &
WVDWPP=0.33393E+00 WHPB=0.10000E+01 WSCP14=0.00000E+00                         &
CUTOFF=7.00000 WCORR4=0.00000
1g4f.pdb
88
XTKASCKLPVKKATVVYQGERVKIQEKFKNGMLHGDKVSFFCKNKEKKCSYTEDAQCIDGTIEVPKCFKEHSSLAFWKTD
ASDVKPCX
0
0
ndist=8 constr_type=11
49  85  2.5 5.0 1 5.00000 20.000000
43  50  2.5 5.0 1 5.00000 20.000000
50  85  2.5 5.0 1 5.00000 20.000000
43  49  2.5 5.0 1 5.00000 20.000000
26  29  2.5 5.0 1 5.00000 20.000000
43  50  2.5 5.0 1 5.00000 20.000000
14  23  2.5 5.0 1 5.00000 20.000000
43  51  2.5 5.0 1 5.00000 20.000000
