# Supplementary material for: Assessment of Two Restraint Potentials for Coarse-Grained Chemical-Cross-Link-Assisted Modeling of Protein Structures
Source: J Chem Inf Model. 2024 Feb 12;64(4):1377–93. doi: 10.1021/acs.jcim.3c01890 (PMC10900291; doi:10.1021/acs.jcim.3c01890)
Supplement: Supplementary file 2 — ci3c01890_si_002.zip [file ci3c01890_si_002.zip › Machine_readable/Inputs/SYNTHETIC-SHORT/1HNS/1hns.pdb]

HEADER    DNA BINDING PROTEIN                     06-APR-95   1HNS              
TITLE     H-NS (DNA-BINDING DOMAIN)                                             
COMPND    MOL_ID: 1;                                                            
COMPND   2 MOLECULE: H-NS;                                                      
COMPND   3 CHAIN: A;                                                            
COMPND   4 ENGINEERED: YES                                                      
SOURCE    MOL_ID: 1;                                                            
SOURCE   2 ORGANISM_SCIENTIFIC: ESCHERICHIA COLI;                               
SOURCE   3 ORGANISM_TAXID: 562                                                  
KEYWDS    HISTONE-LIKE PROTEIN H1, DNA-BINDING PROTEIN, DNA BINDING PROTEIN     
EXPDTA    SOLUTION NMR                                                          
NUMMDL    16                                                                    
AUTHOR    H.SHINDO,T.IWAKI,R.IEDA,H.KURUMIZAKA,C.UEGUCHI,T.MIZUNO,S.MORIKAWA,   
AUTHOR   2 H.NAKAMURA,H.KUBONIWA                                                
REVDAT   3   23-FEB-22 1HNS    1       KEYWDS REMARK                            
REVDAT   2   24-FEB-09 1HNS    1       VERSN                                    
REVDAT   1   10-JUL-95 1HNS    0                                                
JRNL        AUTH   H.SHINDO,T.IWAKI,R.IEDA,H.KURUMIZAKA,C.UEGUCHI,T.MIZUNO,     
JRNL        AUTH 2 S.MORIKAWA,H.NAKAMURA,H.KUBONIWA                             
JRNL        TITL   SOLUTION STRUCTURE OF THE DNA BINDING DOMAIN OF A            
JRNL        TITL 2 NUCLEOID-ASSOCIATED PROTEIN, H-NS, FROM ESCHERICHIA COLI.    
JRNL        REF    FEBS LETT.                    V. 360   125 1995              
JRNL        REFN                   ISSN 0014-5793                               
JRNL        PMID   7875316                                                      
JRNL        DOI    10.1016/0014-5793(95)00079-O                                 
REMARK   2                                                                      
REMARK   2 RESOLUTION. NOT APPLICABLE.                                          
REMARK   3                                                                      
REMARK   3 REFINEMENT.                                                          
REMARK   3   PROGRAM     : AMBER                                                
REMARK   3   AUTHORS     : NAKAI,KIDERA,NAKAMURA (EMBOSS),                      
REMARK   3                 MORIKAMI,NAKAI,KIDERA,SAITO,NAKAMURA (PRESTO)        
REMARK   3                                                                      
REMARK   3  OTHER REFINEMENT REMARKS: NULL                                      
REMARK   4                                                                      
REMARK   4 1HNS COMPLIES WITH FORMAT V. 3.15, 01-DEC-08                         
REMARK 100                                                                      
REMARK 100 THIS ENTRY HAS BEEN PROCESSED BY BNL.                                
REMARK 100 THE DEPOSITION ID IS D_1000173937.                                   
REMARK 210                                                                      
REMARK 210 EXPERIMENTAL DETAILS                                                 
REMARK 210  EXPERIMENT TYPE                : NMR                                
REMARK 210  TEMPERATURE           (KELVIN) : NULL                               
REMARK 210  PH                             : NULL                               
REMARK 210  IONIC STRENGTH                 : NULL                               
REMARK 210  PRESSURE                       : NULL                               
REMARK 210  SAMPLE CONTENTS                : NULL                               
REMARK 210                                                                      
REMARK 210  NMR EXPERIMENTS CONDUCTED      : NULL                               
REMARK 210  SPECTROMETER FIELD STRENGTH    : NULL                               
REMARK 210  SPECTROMETER MODEL             : NULL                               
REMARK 210  SPECTROMETER MANUFACTURER      : NULL                               
REMARK 210                                                                      
REMARK 210  STRUCTURE DETERMINATION.                                            
REMARK 210   SOFTWARE USED                 : NULL                               
REMARK 210   METHOD USED                   : NULL                               
REMARK 210                                                                      
REMARK 210 CONFORMERS, NUMBER CALCULATED   : NULL                               
REMARK 210 CONFORMERS, NUMBER SUBMITTED    : 16                                 
REMARK 210 CONFORMERS, SELECTION CRITERIA  : NULL                               
REMARK 210                                                                      
REMARK 210 BEST REPRESENTATIVE CONFORMER IN THIS ENSEMBLE : NULL                
REMARK 210                                                                      
REMARK 210 REMARK: NULL                                                         
REMARK 215                                                                      
REMARK 215 NMR STUDY                                                            
REMARK 215 THE COORDINATES IN THIS ENTRY WERE GENERATED FROM SOLUTION           
REMARK 215 NMR DATA.  PROTEIN DATA BANK CONVENTIONS REQUIRE THAT                
REMARK 215 CRYST1 AND SCALE RECORDS BE INCLUDED, BUT THE VALUES ON              
REMARK 215 THESE RECORDS ARE MEANINGLESS.                                       
REMARK 300                                                                      
REMARK 300 BIOMOLECULE: 1                                                       
REMARK 300 SEE REMARK 350 FOR THE AUTHOR PROVIDED AND/OR PROGRAM                
REMARK 300 GENERATED ASSEMBLY INFORMATION FOR THE STRUCTURE IN                  
REMARK 300 THIS ENTRY. THE REMARK MAY ALSO PROVIDE INFORMATION ON               
REMARK 300 BURIED SURFACE AREA.                                                 
REMARK 350                                                                      
REMARK 350 COORDINATES FOR A COMPLETE MULTIMER REPRESENTING THE KNOWN           
REMARK 350 BIOLOGICALLY SIGNIFICANT OLIGOMERIZATION STATE OF THE                
REMARK 350 MOLECULE CAN BE GENERATED BY APPLYING BIOMT TRANSFORMATIONS          
REMARK 350 GIVEN BELOW.  BOTH NON-CRYSTALLOGRAPHIC AND                          
REMARK 350 CRYSTALLOGRAPHIC OPERATIONS ARE GIVEN.                               
REMARK 350                                                                      
REMARK 350 BIOMOLECULE: 1                                                       
REMARK 350 AUTHOR DETERMINED BIOLOGICAL UNIT: MONOMERIC                         
REMARK 350 APPLY THE FOLLOWING TO CHAINS: A                                     
REMARK 350   BIOMT1   1  1.000000  0.000000  0.000000        0.00000            
REMARK 350   BIOMT2   1  0.000000  1.000000  0.000000        0.00000            
REMARK 350   BIOMT3   1  0.000000  0.000000  1.000000        0.00000            
REMARK 500                                                                      
REMARK 500 GEOMETRY AND STEREOCHEMISTRY                                         
REMARK 500 SUBTOPIC: TORSION ANGLES                                             
REMARK 500                                                                      
REMARK 500 TORSION ANGLES OUTSIDE THE EXPECTED RAMACHANDRAN REGIONS:            
REMARK 500 (M=MODEL NUMBER; RES=RESIDUE NAME; C=CHAIN IDENTIFIER;               
REMARK 500 SSEQ=SEQUENCE NUMBER; I=INSERTION CODE).                             
REMARK 500                                                                      
REMARK 500 STANDARD TABLE:                                                      
REMARK 500 FORMAT:(10X,I3,1X,A3,1X,A1,I4,A1,4X,F7.2,3X,F7.2)                    
REMARK 500                                                                      
REMARK 500 EXPECTED VALUES: GJ KLEYWEGT AND TA JONES (1996). PHI/PSI-           
REMARK 500 CHOLOGY: RAMACHANDRAN REVISITED. STRUCTURE 4, 1395 - 1400            
REMARK 500                                                                      
REMARK 500  M RES CSSEQI        PSI       PHI                                   
REMARK 500  1 GLN A  91       51.97     37.43                                   
REMARK 500  1 LYS A  95      -56.54   -166.01                                   
REMARK 500  1 ASP A 100      -85.34   -168.57                                   
REMARK 500  1 THR A 107      148.76     76.12                                   
REMARK 500  1 GLN A 111       36.73   -159.52                                   
REMARK 500  1 ARG A 113     -154.37     43.12                                   
REMARK 500  1 ALA A 116     -130.59   -161.00                                   
REMARK 500  1 GLN A 125       64.93     63.59                                   
REMARK 500  1 SER A 128       33.61   -161.72                                   
REMARK 500  1 ILE A 134     -146.53     54.34                                   
REMARK 500  2 GLU A 101      -82.07     60.03                                   
REMARK 500  2 ASN A 102       34.45   -148.60                                   
REMARK 500  2 GLU A 104       24.52   -163.26                                   
REMARK 500  2 THR A 105       59.58     36.93                                   
REMARK 500  2 LYS A 106      -88.13    -79.46                                   
REMARK 500  2 THR A 107     -178.97   -170.11                                   
REMARK 500  2 TRP A 108      -82.83    -75.87                                   
REMARK 500  2 THR A 109     -141.87     41.18                                   
REMARK 500  2 ARG A 113       39.69    -96.53                                   
REMARK 500  2 THR A 114       71.63     39.90                                   
REMARK 500  2 PRO A 115      -79.58    -63.60                                   
REMARK 500  2 ALA A 116       27.49   -160.63                                   
REMARK 500  2 VAL A 117      -68.77    -99.78                                   
REMARK 500  2 GLN A 125      -97.11    -90.67                                   
REMARK 500  2 SER A 128       38.74   -163.00                                   
REMARK 500  2 LEU A 129      -36.48     72.88                                   
REMARK 500  2 LYS A 135      -91.77     62.87                                   
REMARK 500  3 LYS A  95       34.58   -140.50                                   
REMARK 500  3 ASP A 100     -118.15    -87.18                                   
REMARK 500  3 GLU A 101      -38.94   -163.75                                   
REMARK 500  3 ASN A 102       47.66    -82.42                                   
REMARK 500  3 VAL A 117       48.64     36.35                                   
REMARK 500  3 ILE A 118      -92.82    -81.63                                   
REMARK 500  3 LEU A 133     -151.57     42.18                                   
REMARK 500  4 ALA A  94     -148.36     54.44                                   
REMARK 500  4 LYS A  95       56.50   -143.49                                   
REMARK 500  4 SER A  97      113.21     79.03                                   
REMARK 500  4 VAL A  99       72.70     32.64                                   
REMARK 500  4 GLU A 104     -106.58   -166.29                                   
REMARK 500  4 THR A 105       55.65   -145.29                                   
REMARK 500  4 LYS A 106     -175.60    -69.51                                   
REMARK 500  4 THR A 109     -151.00     44.86                                   
REMARK 500  4 PRO A 115      -71.04    -67.30                                   
REMARK 500  4 VAL A 117      -68.40     68.74                                   
REMARK 500  4 ALA A 121       45.42    -79.46                                   
REMARK 500  4 MET A 122      -70.95   -101.31                                   
REMARK 500  4 LYS A 127      -69.46   -108.59                                   
REMARK 500  4 SER A 128     -108.14   -172.17                                   
REMARK 500  4 LEU A 133       91.95    -64.68                                   
REMARK 500  5 ASN A 102       40.25   -162.31                                   
REMARK 500                                                                      
REMARK 500 THIS ENTRY HAS     174 RAMACHANDRAN OUTLIERS.                        
REMARK 500                                                                      
REMARK 500 REMARK: NULL                                                         
REMARK 500                                                                      
REMARK 500 GEOMETRY AND STEREOCHEMISTRY                                         
REMARK 500 SUBTOPIC: PLANAR GROUPS                                              
REMARK 500                                                                      
REMARK 500 PLANAR GROUPS IN THE FOLLOWING RESIDUES HAVE A TOTAL                 
REMARK 500 RMS DISTANCE OF ALL ATOMS FROM THE BEST-FIT PLANE                    
REMARK 500 BY MORE THAN AN EXPECTED VALUE OF 6*RMSD, WITH AN                    
REMARK 500 RMSD 0.02 ANGSTROMS, OR AT LEAST ONE ATOM HAS                        
REMARK 500 AN RMSD GREATER THAN THIS VALUE                                      
REMARK 500 (M=MODEL NUMBER; RES=RESIDUE NAME; C=CHAIN IDENTIFIER;               
REMARK 500 SSEQ=SEQUENCE NUMBER; I=INSERTION CODE).                             
REMARK 500                                                                      
REMARK 500  M RES CSSEQI        RMS     TYPE                                    
REMARK 500 10 ARG A 113         0.09    SIDE CHAIN                              
REMARK 500                                                                      
REMARK 500 REMARK: NULL                                                         
REMARK 900                                                                      
REMARK 900 RELATED ENTRIES                                                      
REMARK 900 RELATED ID: 1HNR   RELATED DB: PDB                                   
DBREF  1HNS A   90   136  UNP    P0ACF8   HNS_ECOLI       90    136             
SEQRES   1 A   47  ALA GLN ARG PRO ALA LYS TYR SER TYR VAL ASP GLU ASN          
SEQRES   2 A   47  GLY GLU THR LYS THR TRP THR GLY GLN GLY ARG THR PRO          
SEQRES   3 A   47  ALA VAL ILE LYS LYS ALA MET ASP GLU GLN GLY LYS SER          
SEQRES   4 A   47  LEU ASP ASP PHE LEU ILE LYS GLN                              
HELIX    1  H1 ALA A  116  GLU A  124  1                                   9    
HELIX    2  H2 LEU A  129  PHE A  132  5                                   4    
SHEET    1  S1 2 TYR A  96  ASP A 100  0                                        
SHEET    2  S1 2 THR A 105  TRP A 108 -1  O  LYS A 106   N  TYR A  98           
CISPEP   1 THR A  114    PRO A  115          1        -2.14                     
CISPEP   2 THR A  114    PRO A  115          9        -2.58                     
CISPEP   3 THR A  114    PRO A  115         10        -0.33                     
CISPEP   4 ARG A   92    PRO A   93         11        -1.02                     
CISPEP   5 THR A  114    PRO A  115         11        -1.61                     
CISPEP   6 ARG A   92    PRO A   93         13        -1.49                     
CRYST1    1.000    1.000    1.000  90.00  90.00  90.00 P 1           1          
ORIGX1      1.000000  0.000000  0.000000        0.00000                         
ORIGX2      0.000000  1.000000  0.000000        0.00000                         
ORIGX3      0.000000  0.000000  1.000000        0.00000                         
SCALE1      1.000000  0.000000  0.000000        0.00000                         
SCALE2      0.000000  1.000000  0.000000        0.00000                         
SCALE3      0.000000  0.000000  1.000000        0.00000                         
MODEL        1                                                                  
ATOM      1  N   ALA A  90      -3.233  -8.041  -4.124  1.00  0.00           N  
ATOM      2  CA  ALA A  90      -2.035  -8.148  -4.975  1.00  0.00           C  
ATOM      3  C   ALA A  90      -2.218  -7.316  -6.242  1.00  0.00           C  
ATOM      4  O   ALA A  90      -3.246  -6.661  -6.399  1.00  0.00           O  
ATOM      5  CB  ALA A  90      -1.765  -9.613  -5.326  1.00  0.00           C  
ATOM      6  H1  ALA A  90      -3.404  -7.071  -3.907  1.00  0.00           H  
ATOM      7  H2  ALA A  90      -4.030  -8.421  -4.616  1.00  0.00           H  
ATOM      8  H3  ALA A  90      -3.088  -8.558  -3.269  1.00  0.00           H  
ATOM      9  HA  ALA A  90      -1.180  -7.757  -4.422  1.00  0.00           H  
ATOM     10  HB1 ALA A  90      -1.695 -10.200  -4.410  1.00  0.00           H  
ATOM     11  HB2 ALA A  90      -2.579  -9.998  -5.942  1.00  0.00           H  
ATOM     12  HB3 ALA A  90      -0.827  -9.690  -5.876  1.00  0.00           H  
ATOM     13  N   GLN A  91      -1.211  -7.357  -7.136  1.00  0.00           N  
ATOM     14  CA  GLN A  91      -1.215  -6.620  -8.407  1.00  0.00           C  
ATOM     15  C   GLN A  91      -1.864  -5.237  -8.253  1.00  0.00           C  
ATOM     16  O   GLN A  91      -2.758  -4.873  -9.016  1.00  0.00           O  
ATOM     17  CB  GLN A  91      -1.900  -7.458  -9.509  1.00  0.00           C  
ATOM     18  CG  GLN A  91      -3.313  -7.889  -9.092  1.00  0.00           C  
ATOM     19  CD  GLN A  91      -4.031  -8.573 -10.249  1.00  0.00           C  
ATOM     20  OE1 GLN A  91      -4.247  -9.781 -10.222  1.00  0.00           O  
ATOM     21  NE2 GLN A  91      -4.400  -7.798 -11.269  1.00  0.00           N  
ATOM     22  H   GLN A  91      -0.400  -7.921  -6.930  1.00  0.00           H  
ATOM     23  HA  GLN A  91      -0.178  -6.467  -8.704  1.00  0.00           H  
ATOM     24  HB2 GLN A  91      -1.960  -6.865 -10.423  1.00  0.00           H  
ATOM     25  HB3 GLN A  91      -1.301  -8.349  -9.702  1.00  0.00           H  
ATOM     26  HG2 GLN A  91      -3.247  -8.588  -8.258  1.00  0.00           H  
ATOM     27  HG3 GLN A  91      -3.888  -7.017  -8.785  1.00  0.00           H  
ATOM     28 HE21 GLN A  91      -4.202  -6.808 -11.246  1.00  0.00           H  
ATOM     29 HE22 GLN A  91      -4.876  -8.202 -12.062  1.00  0.00           H  
ATOM     30  N   ARG A  92      -1.395  -4.465  -7.265  1.00  0.00           N  
ATOM     31  CA  ARG A  92      -1.900  -3.124  -7.016  1.00  0.00           C  
ATOM     32  C   ARG A  92      -0.843  -2.334  -6.236  1.00  0.00           C  
ATOM     33  O   ARG A  92      -0.058  -2.934  -5.498  1.00  0.00           O  
ATOM     34  CB  ARG A  92      -3.228  -3.208  -6.240  1.00  0.00           C  
ATOM     35  CG  ARG A  92      -2.981  -3.647  -4.792  1.00  0.00           C  
ATOM     36  CD  ARG A  92      -4.324  -3.864  -4.091  1.00  0.00           C  
ATOM     37  NE  ARG A  92      -4.135  -4.095  -2.654  1.00  0.00           N  
ATOM     38  CZ  ARG A  92      -5.159  -4.284  -1.799  1.00  0.00           C  
ATOM     39  NH1 ARG A  92      -6.422  -4.274  -2.248  1.00  0.00           N  
ATOM     40  NH2 ARG A  92      -4.916  -4.481  -0.497  1.00  0.00           N  
ATOM     41  H   ARG A  92      -0.661  -4.814  -6.665  1.00  0.00           H  
ATOM     42  HA  ARG A  92      -2.079  -2.636  -7.973  1.00  0.00           H  
ATOM     43  HB2 ARG A  92      -3.709  -2.231  -6.241  1.00  0.00           H  
ATOM     44  HB3 ARG A  92      -3.885  -3.928  -6.730  1.00  0.00           H  
ATOM     45  HG2 ARG A  92      -2.411  -4.577  -4.782  1.00  0.00           H  
ATOM     46  HG3 ARG A  92      -2.422  -2.872  -4.266  1.00  0.00           H  
ATOM     47  HD2 ARG A  92      -4.945  -2.976  -4.232  1.00  0.00           H  
ATOM     48  HD3 ARG A  92      -4.825  -4.725  -4.533  1.00  0.00           H  
ATOM     49  HE  ARG A  92      -3.188  -4.108  -2.300  1.00  0.00           H  
ATOM     50 HH11 ARG A  92      -6.607  -4.120  -3.229  1.00  0.00           H  
ATOM     51 HH12 ARG A  92      -7.188  -4.422  -1.609  1.00  0.00           H  
ATOM     52 HH21 ARG A  92      -3.965  -4.479  -0.154  1.00  0.00           H  
ATOM     53 HH22 ARG A  92      -5.681  -4.631   0.144  1.00  0.00           H  
ATOM     54  N   PRO A  93      -0.809  -0.994  -6.388  1.00  0.00           N  
ATOM     55  CA  PRO A  93       0.148  -0.160  -5.690  1.00  0.00           C  
ATOM     56  C   PRO A  93      -0.017  -0.309  -4.178  1.00  0.00           C  
ATOM     57  O   PRO A  93      -1.139  -0.383  -3.678  1.00  0.00           O  
ATOM     58  CB  PRO A  93      -0.134   1.276  -6.144  1.00  0.00           C  
ATOM     59  CG  PRO A  93      -1.348   1.220  -7.080  1.00  0.00           C  
ATOM     60  CD  PRO A  93      -1.709  -0.256  -7.251  1.00  0.00           C  
ATOM     61  HA  PRO A  93       1.159  -0.443  -5.980  1.00  0.00           H  
ATOM     62  HB2 PRO A  93      -0.357   1.907  -5.282  1.00  0.00           H  
ATOM     63  HB3 PRO A  93       0.729   1.672  -6.679  1.00  0.00           H  
ATOM     64  HG2 PRO A  93      -2.186   1.758  -6.635  1.00  0.00           H  
ATOM     65  HG3 PRO A  93      -1.096   1.658  -8.046  1.00  0.00           H  
ATOM     66  HD2 PRO A  93      -2.744  -0.423  -6.952  1.00  0.00           H  
ATOM     67  HD3 PRO A  93      -1.565  -0.555  -8.289  1.00  0.00           H  
ATOM     68  N   ALA A  94       1.106  -0.355  -3.453  1.00  0.00           N  
ATOM     69  CA  ALA A  94       1.087  -0.491  -2.005  1.00  0.00           C  
ATOM     70  C   ALA A  94       0.488   0.766  -1.377  1.00  0.00           C  
ATOM     71  O   ALA A  94      -0.489   0.686  -0.636  1.00  0.00           O  
ATOM     72  CB  ALA A  94       2.512  -0.724  -1.500  1.00  0.00           C  
ATOM     73  H   ALA A  94       2.002  -0.291  -3.915  1.00  0.00           H  
ATOM     74  HA  ALA A  94       0.470  -1.351  -1.737  1.00  0.00           H  
ATOM     75  HB1 ALA A  94       3.146   0.111  -1.794  1.00  0.00           H  
ATOM     76  HB2 ALA A  94       2.502  -0.806  -0.412  1.00  0.00           H  
ATOM     77  HB3 ALA A  94       2.903  -1.646  -1.928  1.00  0.00           H  
ATOM     78  N   LYS A  95       1.082   1.926  -1.683  1.00  0.00           N  
ATOM     79  CA  LYS A  95       0.618   3.203  -1.164  1.00  0.00           C  
ATOM     80  C   LYS A  95       1.269   4.333  -1.959  1.00  0.00           C  
ATOM     81  O   LYS A  95       0.578   5.170  -2.532  1.00  0.00           O  
ATOM     82  CB  LYS A  95       0.965   3.308   0.329  1.00  0.00           C  
ATOM     83  CG  LYS A  95       0.342   4.575   0.922  1.00  0.00           C  
ATOM     84  CD  LYS A  95       0.550   4.581   2.439  1.00  0.00           C  
ATOM     85  CE  LYS A  95       0.000   5.878   3.041  1.00  0.00           C  
ATOM     86  NZ  LYS A  95      -1.473   5.914   2.979  1.00  0.00           N  
ATOM     87  H   LYS A  95       1.883   1.926  -2.298  1.00  0.00           H  
ATOM     88  HA  LYS A  95      -0.465   3.263  -1.283  1.00  0.00           H  
ATOM     89  HB2 LYS A  95       0.574   2.438   0.853  1.00  0.00           H  
ATOM     90  HB3 LYS A  95       2.048   3.346   0.450  1.00  0.00           H  
ATOM     91  HG2 LYS A  95       0.817   5.454   0.484  1.00  0.00           H  
ATOM     92  HG3 LYS A  95      -0.726   4.590   0.700  1.00  0.00           H  
ATOM     93  HD2 LYS A  95       0.035   3.727   2.881  1.00  0.00           H  
ATOM     94  HD3 LYS A  95       1.615   4.507   2.656  1.00  0.00           H  
ATOM     95  HE2 LYS A  95       0.313   5.948   4.084  1.00  0.00           H  
ATOM     96  HE3 LYS A  95       0.401   6.729   2.490  1.00  0.00           H  
ATOM     97  HZ1 LYS A  95      -1.851   5.115   3.470  1.00  0.00           H  
ATOM     98  HZ2 LYS A  95      -1.809   6.763   3.412  1.00  0.00           H  
ATOM     99  HZ3 LYS A  95      -1.771   5.888   2.014  1.00  0.00           H  
ATOM    100  N   TYR A  96       2.606   4.341  -1.990  1.00  0.00           N  
ATOM    101  CA  TYR A  96       3.373   5.342  -2.713  1.00  0.00           C  
ATOM    102  C   TYR A  96       4.833   4.890  -2.788  1.00  0.00           C  
ATOM    103  O   TYR A  96       5.188   3.843  -2.237  1.00  0.00           O  
ATOM    104  CB  TYR A  96       3.253   6.704  -2.007  1.00  0.00           C  
ATOM    105  CG  TYR A  96       2.293   7.662  -2.680  1.00  0.00           C  
ATOM    106  CD1 TYR A  96       2.481   8.003  -4.027  1.00  0.00           C  
ATOM    107  CD2 TYR A  96       1.226   8.226  -1.956  1.00  0.00           C  
ATOM    108  CE1 TYR A  96       1.606   8.900  -4.658  1.00  0.00           C  
ATOM    109  CE2 TYR A  96       0.349   9.126  -2.587  1.00  0.00           C  
ATOM    110  CZ  TYR A  96       0.539   9.461  -3.939  1.00  0.00           C  
ATOM    111  OH  TYR A  96      -0.310  10.334  -4.553  1.00  0.00           O  
ATOM    112  H   TYR A  96       3.118   3.624  -1.496  1.00  0.00           H  
ATOM    113  HA  TYR A  96       2.979   5.425  -3.726  1.00  0.00           H  
ATOM    114  HB2 TYR A  96       2.927   6.541  -0.980  1.00  0.00           H  
ATOM    115  HB3 TYR A  96       4.232   7.172  -1.991  1.00  0.00           H  
ATOM    116  HD1 TYR A  96       3.302   7.576  -4.579  1.00  0.00           H  
ATOM    117  HD2 TYR A  96       1.082   7.972  -0.917  1.00  0.00           H  
ATOM    118  HE1 TYR A  96       1.757   9.157  -5.694  1.00  0.00           H  
ATOM    119  HE2 TYR A  96      -0.470   9.559  -2.032  1.00  0.00           H  
ATOM    120  HH  TYR A  96      -0.978  10.687  -3.963  1.00  0.00           H  
ATOM    121  N   SER A  97       5.675   5.673  -3.474  1.00  0.00           N  
ATOM    122  CA  SER A  97       7.085   5.348  -3.641  1.00  0.00           C  
ATOM    123  C   SER A  97       7.933   6.620  -3.518  1.00  0.00           C  
ATOM    124  O   SER A  97       7.407   7.722  -3.619  1.00  0.00           O  
ATOM    125  CB  SER A  97       7.259   4.684  -5.020  1.00  0.00           C  
ATOM    126  OG  SER A  97       8.330   5.274  -5.725  1.00  0.00           O  
ATOM    127  H   SER A  97       5.331   6.521  -3.903  1.00  0.00           H  
ATOM    128  HA  SER A  97       7.390   4.647  -2.868  1.00  0.00           H  
ATOM    129  HB2 SER A  97       7.458   3.620  -4.885  1.00  0.00           H  
ATOM    130  HB3 SER A  97       6.341   4.807  -5.599  1.00  0.00           H  
ATOM    131  HG  SER A  97       8.036   6.129  -6.064  1.00  0.00           H  
ATOM    132  N   TYR A  98       9.250   6.461  -3.309  1.00  0.00           N  
ATOM    133  CA  TYR A  98      10.168   7.591  -3.257  1.00  0.00           C  
ATOM    134  C   TYR A  98      11.607   7.111  -3.461  1.00  0.00           C  
ATOM    135  O   TYR A  98      11.895   5.923  -3.311  1.00  0.00           O  
ATOM    136  CB  TYR A  98      10.019   8.396  -1.945  1.00  0.00           C  
ATOM    137  CG  TYR A  98       9.855   7.595  -0.656  1.00  0.00           C  
ATOM    138  CD1 TYR A  98      10.657   6.468  -0.378  1.00  0.00           C  
ATOM    139  CD2 TYR A  98       8.914   8.026   0.299  1.00  0.00           C  
ATOM    140  CE1 TYR A  98      10.506   5.777   0.838  1.00  0.00           C  
ATOM    141  CE2 TYR A  98       8.768   7.336   1.515  1.00  0.00           C  
ATOM    142  CZ  TYR A  98       9.562   6.213   1.784  1.00  0.00           C  
ATOM    143  OH  TYR A  98       9.427   5.553   2.971  1.00  0.00           O  
ATOM    144  H   TYR A  98       9.631   5.533  -3.202  1.00  0.00           H  
ATOM    145  HA  TYR A  98       9.924   8.260  -4.087  1.00  0.00           H  
ATOM    146  HB2 TYR A  98      10.897   9.032  -1.837  1.00  0.00           H  
ATOM    147  HB3 TYR A  98       9.150   9.041  -2.048  1.00  0.00           H  
ATOM    148  HD1 TYR A  98      11.391   6.138  -1.086  1.00  0.00           H  
ATOM    149  HD2 TYR A  98       8.308   8.895   0.100  1.00  0.00           H  
ATOM    150  HE1 TYR A  98      11.122   4.916   1.051  1.00  0.00           H  
ATOM    151  HE2 TYR A  98       8.047   7.673   2.242  1.00  0.00           H  
ATOM    152  HH  TYR A  98       8.810   5.979   3.575  1.00  0.00           H  
ATOM    153  N   VAL A  99      12.500   8.049  -3.804  1.00  0.00           N  
ATOM    154  CA  VAL A  99      13.914   7.758  -4.021  1.00  0.00           C  
ATOM    155  C   VAL A  99      14.733   8.522  -2.983  1.00  0.00           C  
ATOM    156  O   VAL A  99      14.297   9.571  -2.507  1.00  0.00           O  
ATOM    157  CB  VAL A  99      14.324   8.159  -5.452  1.00  0.00           C  
ATOM    158  CG1 VAL A  99      13.481   7.386  -6.468  1.00  0.00           C  
ATOM    159  CG2 VAL A  99      14.122   9.664  -5.670  1.00  0.00           C  
ATOM    160  H   VAL A  99      12.194   9.005  -3.916  1.00  0.00           H  
ATOM    161  HA  VAL A  99      14.089   6.690  -3.891  1.00  0.00           H  
ATOM    162  HB  VAL A  99      15.377   7.915  -5.604  1.00  0.00           H  
ATOM    163 HG11 VAL A  99      13.594   6.318  -6.296  1.00  0.00           H  
ATOM    164 HG12 VAL A  99      12.432   7.662  -6.363  1.00  0.00           H  
ATOM    165 HG13 VAL A  99      13.818   7.626  -7.477  1.00  0.00           H  
ATOM    166 HG21 VAL A  99      13.083   9.928  -5.481  1.00  0.00           H  
ATOM    167 HG22 VAL A  99      14.768  10.222  -4.993  1.00  0.00           H  
ATOM    168 HG23 VAL A  99      14.378   9.917  -6.699  1.00  0.00           H  
ATOM    169  N   ASP A 100      15.913   8.000  -2.625  1.00  0.00           N  
ATOM    170  CA  ASP A 100      16.754   8.634  -1.616  1.00  0.00           C  
ATOM    171  C   ASP A 100      18.142   7.994  -1.613  1.00  0.00           C  
ATOM    172  O   ASP A 100      19.056   8.497  -2.264  1.00  0.00           O  
ATOM    173  CB  ASP A 100      16.074   8.502  -0.241  1.00  0.00           C  
ATOM    174  CG  ASP A 100      17.015   8.904   0.889  1.00  0.00           C  
ATOM    175  OD1 ASP A 100      17.416  10.086   0.901  1.00  0.00           O  
ATOM    176  OD2 ASP A 100      17.313   8.016   1.718  1.00  0.00           O  
ATOM    177  H   ASP A 100      16.235   7.139  -3.059  1.00  0.00           H  
ATOM    178  HA  ASP A 100      16.859   9.694  -1.858  1.00  0.00           H  
ATOM    179  HB2 ASP A 100      15.198   9.148  -0.214  1.00  0.00           H  
ATOM    180  HB3 ASP A 100      15.757   7.470  -0.094  1.00  0.00           H  
ATOM    181  N   GLU A 101      18.290   6.886  -0.875  1.00  0.00           N  
ATOM    182  CA  GLU A 101      19.550   6.161  -0.775  1.00  0.00           C  
ATOM    183  C   GLU A 101      20.112   5.902  -2.169  1.00  0.00           C  
ATOM    184  O   GLU A 101      21.290   6.148  -2.424  1.00  0.00           O  
ATOM    185  CB  GLU A 101      19.284   4.845  -0.040  1.00  0.00           C  
ATOM    186  CG  GLU A 101      20.590   4.096   0.226  1.00  0.00           C  
ATOM    187  CD  GLU A 101      20.298   2.657   0.620  1.00  0.00           C  
ATOM    188  OE1 GLU A 101      19.442   2.480   1.517  1.00  0.00           O  
ATOM    189  OE2 GLU A 101      20.924   1.762   0.012  1.00  0.00           O  
ATOM    190  H   GLU A 101      17.499   6.530  -0.360  1.00  0.00           H  
ATOM    191  HA  GLU A 101      20.262   6.756  -0.202  1.00  0.00           H  
ATOM    192  HB2 GLU A 101      18.795   5.056   0.910  1.00  0.00           H  
ATOM    193  HB3 GLU A 101      18.632   4.219  -0.650  1.00  0.00           H  
ATOM    194  HG2 GLU A 101      21.205   4.103  -0.673  1.00  0.00           H  
ATOM    195  HG3 GLU A 101      21.131   4.589   1.034  1.00  0.00           H  
ATOM    196  N   ASN A 102      19.252   5.408  -3.065  1.00  0.00           N  
ATOM    197  CA  ASN A 102      19.629   5.120  -4.436  1.00  0.00           C  
ATOM    198  C   ASN A 102      18.631   5.792  -5.370  1.00  0.00           C  
ATOM    199  O   ASN A 102      17.580   6.261  -4.925  1.00  0.00           O  
ATOM    200  CB  ASN A 102      19.638   3.601  -4.654  1.00  0.00           C  
ATOM    201  CG  ASN A 102      20.549   2.908  -3.642  1.00  0.00           C  
ATOM    202  OD1 ASN A 102      21.762   2.864  -3.824  1.00  0.00           O  
ATOM    203  ND2 ASN A 102      19.958   2.365  -2.574  1.00  0.00           N  
ATOM    204  H   ASN A 102      18.300   5.230  -2.789  1.00  0.00           H  
ATOM    205  HA  ASN A 102      20.626   5.518  -4.634  1.00  0.00           H  
ATOM    206  HB2 ASN A 102      18.623   3.218  -4.545  1.00  0.00           H  
ATOM    207  HB3 ASN A 102      19.994   3.386  -5.661  1.00  0.00           H  
ATOM    208 HD21 ASN A 102      18.954   2.378  -2.493  1.00  0.00           H  
ATOM    209 HD22 ASN A 102      20.523   1.942  -1.840  1.00  0.00           H  
ATOM    210  N   GLY A 103      18.954   5.833  -6.666  1.00  0.00           N  
ATOM    211  CA  GLY A 103      18.072   6.422  -7.661  1.00  0.00           C  
ATOM    212  C   GLY A 103      16.825   5.553  -7.850  1.00  0.00           C  
ATOM    213  O   GLY A 103      15.866   5.979  -8.492  1.00  0.00           O  
ATOM    214  H   GLY A 103      19.831   5.441  -6.976  1.00  0.00           H  
ATOM    215  HA2 GLY A 103      17.772   7.418  -7.336  1.00  0.00           H  
ATOM    216  HA3 GLY A 103      18.602   6.499  -8.610  1.00  0.00           H  
ATOM    217  N   GLU A 104      16.844   4.337  -7.288  1.00  0.00           N  
ATOM    218  CA  GLU A 104      15.729   3.414  -7.391  1.00  0.00           C  
ATOM    219  C   GLU A 104      14.716   3.720  -6.294  1.00  0.00           C  
ATOM    220  O   GLU A 104      15.066   4.272  -5.250  1.00  0.00           O  
ATOM    221  CB  GLU A 104      16.245   1.977  -7.270  1.00  0.00           C  
ATOM    222  CG  GLU A 104      17.198   1.665  -8.429  1.00  0.00           C  
ATOM    223  CD  GLU A 104      17.695   0.228  -8.346  1.00  0.00           C  
ATOM    224  OE1 GLU A 104      18.649   0.003  -7.570  1.00  0.00           O  
ATOM    225  OE2 GLU A 104      17.113  -0.617  -9.059  1.00  0.00           O  
ATOM    226  H   GLU A 104      17.655   4.040  -6.769  1.00  0.00           H  
ATOM    227  HA  GLU A 104      15.250   3.538  -8.364  1.00  0.00           H  
ATOM    228  HB2 GLU A 104      16.772   1.858  -6.324  1.00  0.00           H  
ATOM    229  HB3 GLU A 104      15.401   1.286  -7.302  1.00  0.00           H  
ATOM    230  HG2 GLU A 104      16.675   1.809  -9.375  1.00  0.00           H  
ATOM    231  HG3 GLU A 104      18.053   2.340  -8.386  1.00  0.00           H  
ATOM    232  N   THR A 105      13.454   3.360  -6.534  1.00  0.00           N  
ATOM    233  CA  THR A 105      12.386   3.609  -5.586  1.00  0.00           C  
ATOM    234  C   THR A 105      12.501   2.648  -4.405  1.00  0.00           C  
ATOM    235  O   THR A 105      12.397   1.435  -4.583  1.00  0.00           O  
ATOM    236  CB  THR A 105      11.042   3.437  -6.292  1.00  0.00           C  
ATOM    237  OG1 THR A 105      11.014   2.189  -6.953  1.00  0.00           O  
ATOM    238  CG2 THR A 105      10.849   4.559  -7.313  1.00  0.00           C  
ATOM    239  H   THR A 105      13.221   2.901  -7.403  1.00  0.00           H  
ATOM    240  HA  THR A 105      12.468   4.632  -5.223  1.00  0.00           H  
ATOM    241  HB  THR A 105      10.238   3.475  -5.555  1.00  0.00           H  
ATOM    242  HG1 THR A 105      11.277   1.506  -6.325  1.00  0.00           H  
ATOM    243 HG21 THR A 105      10.886   5.524  -6.806  1.00  0.00           H  
ATOM    244 HG22 THR A 105      11.640   4.513  -8.062  1.00  0.00           H  
ATOM    245 HG23 THR A 105       9.884   4.443  -7.799  1.00  0.00           H  
ATOM    246  N   LYS A 106      12.709   3.194  -3.201  1.00  0.00           N  
ATOM    247  CA  LYS A 106      12.827   2.385  -1.997  1.00  0.00           C  
ATOM    248  C   LYS A 106      11.457   1.838  -1.591  1.00  0.00           C  
ATOM    249  O   LYS A 106      11.387   0.816  -0.918  1.00  0.00           O  
ATOM    250  CB  LYS A 106      13.420   3.227  -0.864  1.00  0.00           C  
ATOM    251  CG  LYS A 106      14.866   3.611  -1.199  1.00  0.00           C  
ATOM    252  CD  LYS A 106      15.577   4.126   0.060  1.00  0.00           C  
ATOM    253  CE  LYS A 106      15.878   2.959   1.015  1.00  0.00           C  
ATOM    254  NZ  LYS A 106      16.922   3.320   1.995  1.00  0.00           N  
ATOM    255  H   LYS A 106      12.786   4.200  -3.114  1.00  0.00           H  
ATOM    256  HA  LYS A 106      13.494   1.544  -2.197  1.00  0.00           H  
ATOM    257  HB2 LYS A 106      12.824   4.131  -0.733  1.00  0.00           H  
ATOM    258  HB3 LYS A 106      13.401   2.648   0.058  1.00  0.00           H  
ATOM    259  HG2 LYS A 106      15.395   2.738  -1.584  1.00  0.00           H  
ATOM    260  HG3 LYS A 106      14.863   4.394  -1.958  1.00  0.00           H  
ATOM    261  HD2 LYS A 106      16.510   4.605  -0.231  1.00  0.00           H  
ATOM    262  HD3 LYS A 106      14.942   4.855   0.565  1.00  0.00           H  
ATOM    263  HE2 LYS A 106      14.969   2.691   1.551  1.00  0.00           H  
ATOM    264  HE3 LYS A 106      16.219   2.098   0.437  1.00  0.00           H  
ATOM    265  HZ1 LYS A 106      16.768   4.263   2.324  1.00  0.00           H  
ATOM    266  HZ2 LYS A 106      16.886   2.681   2.775  1.00  0.00           H  
ATOM    267  HZ3 LYS A 106      17.838   3.261   1.557  1.00  0.00           H  
ATOM    268  N   THR A 107      10.378   2.530  -2.007  1.00  0.00           N  
ATOM    269  CA  THR A 107       8.999   2.143  -1.698  1.00  0.00           C  
ATOM    270  C   THR A 107       8.667   2.503  -0.242  1.00  0.00           C  
ATOM    271  O   THR A 107       9.545   2.496   0.620  1.00  0.00           O  
ATOM    272  CB  THR A 107       8.768   0.642  -2.014  1.00  0.00           C  
ATOM    273  OG1 THR A 107       7.611   0.515  -2.812  1.00  0.00           O  
ATOM    274  CG2 THR A 107       8.573  -0.182  -0.734  1.00  0.00           C  
ATOM    275  H   THR A 107      10.517   3.363  -2.559  1.00  0.00           H  
ATOM    276  HA  THR A 107       8.341   2.724  -2.343  1.00  0.00           H  
ATOM    277  HB  THR A 107       9.621   0.250  -2.568  1.00  0.00           H  
ATOM    278  HG1 THR A 107       7.509  -0.408  -3.057  1.00  0.00           H  
ATOM    279 HG21 THR A 107       9.410  -0.022  -0.059  1.00  0.00           H  
ATOM    280 HG22 THR A 107       7.650   0.117  -0.245  1.00  0.00           H  
ATOM    281 HG23 THR A 107       8.517  -1.240  -0.991  1.00  0.00           H  
ATOM    282  N   TRP A 108       7.392   2.829   0.023  1.00  0.00           N  
ATOM    283  CA  TRP A 108       6.957   3.216   1.360  1.00  0.00           C  
ATOM    284  C   TRP A 108       6.884   1.986   2.263  1.00  0.00           C  
ATOM    285  O   TRP A 108       7.429   1.995   3.360  1.00  0.00           O  
ATOM    286  CB  TRP A 108       5.595   3.918   1.283  1.00  0.00           C  
ATOM    287  CG  TRP A 108       5.634   5.327   0.763  1.00  0.00           C  
ATOM    288  CD1 TRP A 108       6.454   5.792  -0.196  1.00  0.00           C  
ATOM    289  CD2 TRP A 108       4.822   6.478   1.159  1.00  0.00           C  
ATOM    290  NE1 TRP A 108       6.220   7.121  -0.447  1.00  0.00           N  
ATOM    291  CE2 TRP A 108       5.216   7.603   0.367  1.00  0.00           C  
ATOM    292  CE3 TRP A 108       3.787   6.693   2.102  1.00  0.00           C  
ATOM    293  CZ2 TRP A 108       4.617   8.859   0.497  1.00  0.00           C  
ATOM    294  CZ3 TRP A 108       3.183   7.963   2.238  1.00  0.00           C  
ATOM    295  CH2 TRP A 108       3.597   9.041   1.436  1.00  0.00           C  
ATOM    296  H   TRP A 108       6.706   2.814  -0.720  1.00  0.00           H  
ATOM    297  HA  TRP A 108       7.685   3.913   1.779  1.00  0.00           H  
ATOM    298  HB2 TRP A 108       4.939   3.331   0.641  1.00  0.00           H  
ATOM    299  HB3 TRP A 108       5.166   3.937   2.286  1.00  0.00           H  
ATOM    300  HD1 TRP A 108       7.194   5.201  -0.708  1.00  0.00           H  
ATOM    301  HE1 TRP A 108       6.706   7.687  -1.128  1.00  0.00           H  
ATOM    302  HE3 TRP A 108       3.456   5.877   2.726  1.00  0.00           H  
ATOM    303  HZ2 TRP A 108       4.940   9.681  -0.122  1.00  0.00           H  
ATOM    304  HZ3 TRP A 108       2.398   8.108   2.964  1.00  0.00           H  
ATOM    305  HH2 TRP A 108       3.129  10.008   1.544  1.00  0.00           H  
ATOM    306  N   THR A 109       6.214   0.926   1.804  1.00  0.00           N  
ATOM    307  CA  THR A 109       6.099  -0.301   2.585  1.00  0.00           C  
ATOM    308  C   THR A 109       7.469  -1.000   2.647  1.00  0.00           C  
ATOM    309  O   THR A 109       8.482  -0.427   2.247  1.00  0.00           O  
ATOM    310  CB  THR A 109       5.013  -1.202   1.964  1.00  0.00           C  
ATOM    311  OG1 THR A 109       4.791  -2.323   2.796  1.00  0.00           O  
ATOM    312  CG2 THR A 109       5.435  -1.677   0.569  1.00  0.00           C  
ATOM    313  H   THR A 109       5.775   0.963   0.896  1.00  0.00           H  
ATOM    314  HA  THR A 109       5.797  -0.042   3.602  1.00  0.00           H  
ATOM    315  HB  THR A 109       4.085  -0.636   1.882  1.00  0.00           H  
ATOM    316  HG1 THR A 109       4.324  -2.032   3.583  1.00  0.00           H  
ATOM    317 HG21 THR A 109       6.387  -2.202   0.630  1.00  0.00           H  
ATOM    318 HG22 THR A 109       4.677  -2.350   0.172  1.00  0.00           H  
ATOM    319 HG23 THR A 109       5.536  -0.819  -0.093  1.00  0.00           H  
ATOM    320  N   GLY A 110       7.501  -2.235   3.153  1.00  0.00           N  
ATOM    321  CA  GLY A 110       8.739  -2.989   3.263  1.00  0.00           C  
ATOM    322  C   GLY A 110       9.565  -2.478   4.440  1.00  0.00           C  
ATOM    323  O   GLY A 110       9.618  -3.122   5.486  1.00  0.00           O  
ATOM    324  H   GLY A 110       6.643  -2.668   3.469  1.00  0.00           H  
ATOM    325  HA2 GLY A 110       8.504  -4.043   3.418  1.00  0.00           H  
ATOM    326  HA3 GLY A 110       9.314  -2.882   2.342  1.00  0.00           H  
ATOM    327  N   GLN A 111      10.217  -1.317   4.268  1.00  0.00           N  
ATOM    328  CA  GLN A 111      11.042  -0.731   5.316  1.00  0.00           C  
ATOM    329  C   GLN A 111      11.239   0.769   5.065  1.00  0.00           C  
ATOM    330  O   GLN A 111      12.312   1.310   5.331  1.00  0.00           O  
ATOM    331  CB  GLN A 111      12.394  -1.463   5.361  1.00  0.00           C  
ATOM    332  CG  GLN A 111      13.027  -1.311   6.750  1.00  0.00           C  
ATOM    333  CD  GLN A 111      14.435  -1.894   6.770  1.00  0.00           C  
ATOM    334  OE1 GLN A 111      14.679  -2.915   7.407  1.00  0.00           O  
ATOM    335  NE2 GLN A 111      15.363  -1.240   6.072  1.00  0.00           N  
ATOM    336  H   GLN A 111      10.136  -0.825   3.386  1.00  0.00           H  
ATOM    337  HA  GLN A 111      10.539  -0.860   6.275  1.00  0.00           H  
ATOM    338  HB2 GLN A 111      12.240  -2.522   5.153  1.00  0.00           H  
ATOM    339  HB3 GLN A 111      13.060  -1.042   4.606  1.00  0.00           H  
ATOM    340  HG2 GLN A 111      13.075  -0.256   7.016  1.00  0.00           H  
ATOM    341  HG3 GLN A 111      12.412  -1.836   7.483  1.00  0.00           H  
ATOM    342 HE21 GLN A 111      15.114  -0.404   5.563  1.00  0.00           H  
ATOM    343 HE22 GLN A 111      16.313  -1.583   6.053  1.00  0.00           H  
ATOM    344  N   GLY A 112      10.199   1.440   4.556  1.00  0.00           N  
ATOM    345  CA  GLY A 112      10.252   2.870   4.293  1.00  0.00           C  
ATOM    346  C   GLY A 112       9.586   3.622   5.440  1.00  0.00           C  
ATOM    347  O   GLY A 112      10.255   4.343   6.179  1.00  0.00           O  
ATOM    348  H   GLY A 112       9.341   0.949   4.345  1.00  0.00           H  
ATOM    349  HA2 GLY A 112      11.290   3.192   4.200  1.00  0.00           H  
ATOM    350  HA3 GLY A 112       9.727   3.084   3.364  1.00  0.00           H  
ATOM    351  N   ARG A 113       8.259   3.433   5.575  1.00  0.00           N  
ATOM    352  CA  ARG A 113       7.436   4.046   6.621  1.00  0.00           C  
ATOM    353  C   ARG A 113       7.793   5.527   6.829  1.00  0.00           C  
ATOM    354  O   ARG A 113       8.285   6.192   5.912  1.00  0.00           O  
ATOM    355  CB  ARG A 113       7.554   3.223   7.926  1.00  0.00           C  
ATOM    356  CG  ARG A 113       8.978   3.287   8.497  1.00  0.00           C  
ATOM    357  CD  ARG A 113       8.964   2.854   9.965  1.00  0.00           C  
ATOM    358  NE  ARG A 113      10.325   2.848  10.523  1.00  0.00           N  
ATOM    359  CZ  ARG A 113      11.022   3.970  10.789  1.00  0.00           C  
ATOM    360  NH1 ARG A 113      10.459   5.175  10.622  1.00  0.00           N  
ATOM    361  NH2 ARG A 113      12.286   3.880  11.221  1.00  0.00           N  
ATOM    362  H   ARG A 113       7.791   2.827   4.918  1.00  0.00           H  
ATOM    363  HA  ARG A 113       6.398   4.000   6.294  1.00  0.00           H  
ATOM    364  HB2 ARG A 113       6.852   3.611   8.663  1.00  0.00           H  
ATOM    365  HB3 ARG A 113       7.304   2.182   7.714  1.00  0.00           H  
ATOM    366  HG2 ARG A 113       9.626   2.617   7.932  1.00  0.00           H  
ATOM    367  HG3 ARG A 113       9.358   4.302   8.428  1.00  0.00           H  
ATOM    368  HD2 ARG A 113       8.340   3.539  10.541  1.00  0.00           H  
ATOM    369  HD3 ARG A 113       8.547   1.849  10.038  1.00  0.00           H  
ATOM    370  HE  ARG A 113      10.748   1.950  10.710  1.00  0.00           H  
ATOM    371 HH11 ARG A 113       9.476   5.249  10.394  1.00  0.00           H  
ATOM    372 HH12 ARG A 113      11.015   6.013  10.724  1.00  0.00           H  
ATOM    373 HH21 ARG A 113      12.714   2.973  11.346  1.00  0.00           H  
ATOM    374 HH22 ARG A 113      12.813   4.717  11.424  1.00  0.00           H  
ATOM    375  N   THR A 114       7.530   6.039   8.039  1.00  0.00           N  
ATOM    376  CA  THR A 114       7.814   7.417   8.396  1.00  0.00           C  
ATOM    377  C   THR A 114       8.256   7.462   9.864  1.00  0.00           C  
ATOM    378  O   THR A 114       7.846   6.605  10.648  1.00  0.00           O  
ATOM    379  CB  THR A 114       6.552   8.271   8.190  1.00  0.00           C  
ATOM    380  OG1 THR A 114       5.435   7.610   8.748  1.00  0.00           O  
ATOM    381  CG2 THR A 114       6.311   8.498   6.697  1.00  0.00           C  
ATOM    382  H   THR A 114       7.115   5.452   8.746  1.00  0.00           H  
ATOM    383  HA  THR A 114       8.610   7.795   7.762  1.00  0.00           H  
ATOM    384  HB  THR A 114       6.682   9.235   8.681  1.00  0.00           H  
ATOM    385  HG1 THR A 114       4.658   8.159   8.617  1.00  0.00           H  
ATOM    386 HG21 THR A 114       7.221   8.878   6.235  1.00  0.00           H  
ATOM    387 HG22 THR A 114       6.029   7.557   6.225  1.00  0.00           H  
ATOM    388 HG23 THR A 114       5.507   9.223   6.565  1.00  0.00           H  
ATOM    389  N   PRO A 115       9.087   8.452  10.255  1.00  0.00           N  
ATOM    390  CA  PRO A 115       9.631   9.460   9.366  1.00  0.00           C  
ATOM    391  C   PRO A 115      10.717   8.845   8.483  1.00  0.00           C  
ATOM    392  O   PRO A 115      11.409   7.919   8.909  1.00  0.00           O  
ATOM    393  CB  PRO A 115      10.216  10.537  10.284  1.00  0.00           C  
ATOM    394  CG  PRO A 115      10.266   9.932  11.693  1.00  0.00           C  
ATOM    395  CD  PRO A 115       9.518   8.601  11.629  1.00  0.00           C  
ATOM    396  HA  PRO A 115       8.841   9.887   8.749  1.00  0.00           H  
ATOM    397  HB2 PRO A 115      11.218  10.807   9.957  1.00  0.00           H  
ATOM    398  HB3 PRO A 115       9.572  11.418  10.280  1.00  0.00           H  
ATOM    399  HG2 PRO A 115      11.302   9.764  11.990  1.00  0.00           H  
ATOM    400  HG3 PRO A 115       9.780  10.602  12.405  1.00  0.00           H  
ATOM    401  HD2 PRO A 115      10.183   7.782  11.905  1.00  0.00           H  
ATOM    402  HD3 PRO A 115       8.653   8.624  12.293  1.00  0.00           H  
ATOM    403  N   ALA A 116      10.861   9.357   7.255  1.00  0.00           N  
ATOM    404  CA  ALA A 116      11.850   8.849   6.314  1.00  0.00           C  
ATOM    405  C   ALA A 116      12.101   9.897   5.224  1.00  0.00           C  
ATOM    406  O   ALA A 116      12.328  11.065   5.533  1.00  0.00           O  
ATOM    407  CB  ALA A 116      11.344   7.527   5.724  1.00  0.00           C  
ATOM    408  H   ALA A 116      10.269  10.120   6.959  1.00  0.00           H  
ATOM    409  HA  ALA A 116      12.784   8.666   6.845  1.00  0.00           H  
ATOM    410  HB1 ALA A 116      11.112   6.834   6.532  1.00  0.00           H  
ATOM    411  HB2 ALA A 116      10.444   7.709   5.135  1.00  0.00           H  
ATOM    412  HB3 ALA A 116      12.115   7.092   5.087  1.00  0.00           H  
ATOM    413  N   VAL A 117      12.053   9.480   3.947  1.00  0.00           N  
ATOM    414  CA  VAL A 117      12.272  10.383   2.821  1.00  0.00           C  
ATOM    415  C   VAL A 117      11.250  11.526   2.857  1.00  0.00           C  
ATOM    416  O   VAL A 117      11.511  12.611   2.336  1.00  0.00           O  
ATOM    417  CB  VAL A 117      12.163   9.596   1.504  1.00  0.00           C  
ATOM    418  CG1 VAL A 117      12.600  10.482   0.334  1.00  0.00           C  
ATOM    419  CG2 VAL A 117      13.062   8.353   1.559  1.00  0.00           C  
ATOM    420  H   VAL A 117      11.860   8.513   3.748  1.00  0.00           H  
ATOM    421  HA  VAL A 117      13.276  10.805   2.899  1.00  0.00           H  
ATOM    422  HB  VAL A 117      11.131   9.286   1.354  1.00  0.00           H  
ATOM    423 HG11 VAL A 117      13.588  10.898   0.538  1.00  0.00           H  
ATOM    424 HG12 VAL A 117      12.640   9.888  -0.576  1.00  0.00           H  
ATOM    425 HG13 VAL A 117      11.886  11.295   0.204  1.00  0.00           H  
ATOM    426 HG21 VAL A 117      14.052   8.633   1.920  1.00  0.00           H  
ATOM    427 HG22 VAL A 117      12.627   7.614   2.231  1.00  0.00           H  
ATOM    428 HG23 VAL A 117      13.147   7.923   0.561  1.00  0.00           H  
ATOM    429  N   ILE A 118      10.087  11.277   3.480  1.00  0.00           N  
ATOM    430  CA  ILE A 118       9.036  12.278   3.603  1.00  0.00           C  
ATOM    431  C   ILE A 118       9.596  13.560   4.227  1.00  0.00           C  
ATOM    432  O   ILE A 118       9.104  14.644   3.936  1.00  0.00           O  
ATOM    433  CB  ILE A 118       7.883  11.711   4.452  1.00  0.00           C  
ATOM    434  CG1 ILE A 118       7.369  10.383   3.857  1.00  0.00           C  
ATOM    435  CG2 ILE A 118       6.737  12.730   4.515  1.00  0.00           C  
ATOM    436  CD1 ILE A 118       7.087  10.520   2.357  1.00  0.00           C  
ATOM    437  H   ILE A 118       9.927  10.368   3.884  1.00  0.00           H  
ATOM    438  HA  ILE A 118       8.661  12.516   2.608  1.00  0.00           H  
ATOM    439  HB  ILE A 118       8.247  11.526   5.464  1.00  0.00           H  
ATOM    440 HG12 ILE A 118       8.116   9.605   4.010  1.00  0.00           H  
ATOM    441 HG13 ILE A 118       6.450  10.096   4.366  1.00  0.00           H  
ATOM    442 HG21 ILE A 118       6.532  13.117   3.518  1.00  0.00           H  
ATOM    443 HG22 ILE A 118       5.842  12.248   4.908  1.00  0.00           H  
ATOM    444 HG23 ILE A 118       7.019  13.555   5.171  1.00  0.00           H  
ATOM    445 HD11 ILE A 118       6.443  11.381   2.180  1.00  0.00           H  
ATOM    446 HD12 ILE A 118       8.022  10.645   1.815  1.00  0.00           H  
ATOM    447 HD13 ILE A 118       6.587   9.621   2.006  1.00  0.00           H  
ATOM    448  N   LYS A 119      10.625  13.439   5.078  1.00  0.00           N  
ATOM    449  CA  LYS A 119      11.242  14.600   5.705  1.00  0.00           C  
ATOM    450  C   LYS A 119      11.733  15.560   4.623  1.00  0.00           C  
ATOM    451  O   LYS A 119      11.411  16.744   4.651  1.00  0.00           O  
ATOM    452  CB  LYS A 119      12.414  14.154   6.584  1.00  0.00           C  
ATOM    453  CG  LYS A 119      11.894  13.395   7.811  1.00  0.00           C  
ATOM    454  CD  LYS A 119      13.074  13.000   8.713  1.00  0.00           C  
ATOM    455  CE  LYS A 119      13.191  13.969   9.895  1.00  0.00           C  
ATOM    456  NZ  LYS A 119      13.501  15.338   9.443  1.00  0.00           N  
ATOM    457  H   LYS A 119      10.996  12.522   5.294  1.00  0.00           H  
ATOM    458  HA  LYS A 119      10.502  15.109   6.323  1.00  0.00           H  
ATOM    459  HB2 LYS A 119      13.073  13.503   6.009  1.00  0.00           H  
ATOM    460  HB3 LYS A 119      12.971  15.030   6.910  1.00  0.00           H  
ATOM    461  HG2 LYS A 119      11.202  14.028   8.366  1.00  0.00           H  
ATOM    462  HG3 LYS A 119      11.373  12.495   7.485  1.00  0.00           H  
ATOM    463  HD2 LYS A 119      12.913  11.991   9.092  1.00  0.00           H  
ATOM    464  HD3 LYS A 119      13.998  13.019   8.133  1.00  0.00           H  
ATOM    465  HE2 LYS A 119      12.250  13.978  10.447  1.00  0.00           H  
ATOM    466  HE3 LYS A 119      13.987  13.627  10.557  1.00  0.00           H  
ATOM    467  HZ1 LYS A 119      14.352  15.331   8.900  1.00  0.00           H  
ATOM    468  HZ2 LYS A 119      12.742  15.687   8.875  1.00  0.00           H  
ATOM    469  HZ3 LYS A 119      13.621  15.940  10.247  1.00  0.00           H  
ATOM    470  N   LYS A 120      12.513  15.038   3.669  1.00  0.00           N  
ATOM    471  CA  LYS A 120      13.061  15.838   2.586  1.00  0.00           C  
ATOM    472  C   LYS A 120      11.939  16.362   1.695  1.00  0.00           C  
ATOM    473  O   LYS A 120      11.984  17.508   1.257  1.00  0.00           O  
ATOM    474  CB  LYS A 120      14.055  14.992   1.780  1.00  0.00           C  
ATOM    475  CG  LYS A 120      15.475  15.195   2.325  1.00  0.00           C  
ATOM    476  CD  LYS A 120      16.001  16.576   1.897  1.00  0.00           C  
ATOM    477  CE  LYS A 120      16.247  17.460   3.127  1.00  0.00           C  
ATOM    478  NZ  LYS A 120      16.356  18.877   2.737  1.00  0.00           N  
ATOM    479  H   LYS A 120      12.734  14.053   3.694  1.00  0.00           H  
ATOM    480  HA  LYS A 120      13.584  16.691   3.012  1.00  0.00           H  
ATOM    481  HB2 LYS A 120      13.785  13.939   1.858  1.00  0.00           H  
ATOM    482  HB3 LYS A 120      14.024  15.292   0.732  1.00  0.00           H  
ATOM    483  HG2 LYS A 120      15.463  15.124   3.414  1.00  0.00           H  
ATOM    484  HG3 LYS A 120      16.128  14.421   1.921  1.00  0.00           H  
ATOM    485  HD2 LYS A 120      16.936  16.452   1.349  1.00  0.00           H  
ATOM    486  HD3 LYS A 120      15.268  17.056   1.252  1.00  0.00           H  
ATOM    487  HE2 LYS A 120      15.419  17.350   3.826  1.00  0.00           H  
ATOM    488  HE3 LYS A 120      17.170  17.148   3.616  1.00  0.00           H  
ATOM    489  HZ1 LYS A 120      15.632  19.099   2.060  1.00  0.00           H  
ATOM    490  HZ2 LYS A 120      16.234  19.465   3.557  1.00  0.00           H  
ATOM    491  HZ3 LYS A 120      17.262  19.050   2.329  1.00  0.00           H  
ATOM    492  N   ALA A 121      10.930  15.529   1.425  1.00  0.00           N  
ATOM    493  CA  ALA A 121       9.807  15.938   0.595  1.00  0.00           C  
ATOM    494  C   ALA A 121       9.125  17.157   1.212  1.00  0.00           C  
ATOM    495  O   ALA A 121       8.878  18.140   0.520  1.00  0.00           O  
ATOM    496  CB  ALA A 121       8.825  14.778   0.451  1.00  0.00           C  
ATOM    497  H   ALA A 121      10.936  14.590   1.804  1.00  0.00           H  
ATOM    498  HA  ALA A 121      10.180  16.209  -0.392  1.00  0.00           H  
ATOM    499  HB1 ALA A 121       9.346  13.906   0.056  1.00  0.00           H  
ATOM    500  HB2 ALA A 121       8.399  14.536   1.424  1.00  0.00           H  
ATOM    501  HB3 ALA A 121       8.025  15.063  -0.233  1.00  0.00           H  
ATOM    502  N   MET A 122       8.826  17.090   2.512  1.00  0.00           N  
ATOM    503  CA  MET A 122       8.176  18.184   3.217  1.00  0.00           C  
ATOM    504  C   MET A 122       9.106  19.397   3.275  1.00  0.00           C  
ATOM    505  O   MET A 122       8.648  20.528   3.130  1.00  0.00           O  
ATOM    506  CB  MET A 122       7.794  17.726   4.629  1.00  0.00           C  
ATOM    507  CG  MET A 122       6.652  16.706   4.560  1.00  0.00           C  
ATOM    508  SD  MET A 122       5.069  17.407   4.028  1.00  0.00           S  
ATOM    509  CE  MET A 122       4.070  15.897   4.050  1.00  0.00           C  
ATOM    510  H   MET A 122       9.055  16.255   3.035  1.00  0.00           H  
ATOM    511  HA  MET A 122       7.271  18.463   2.677  1.00  0.00           H  
ATOM    512  HB2 MET A 122       8.660  17.270   5.109  1.00  0.00           H  
ATOM    513  HB3 MET A 122       7.471  18.589   5.215  1.00  0.00           H  
ATOM    514  HG2 MET A 122       6.930  15.915   3.867  1.00  0.00           H  
ATOM    515  HG3 MET A 122       6.519  16.269   5.551  1.00  0.00           H  
ATOM    516  HE1 MET A 122       4.064  15.481   5.058  1.00  0.00           H  
ATOM    517  HE2 MET A 122       3.049  16.133   3.749  1.00  0.00           H  
ATOM    518  HE3 MET A 122       4.494  15.169   3.358  1.00  0.00           H  
ATOM    519  N   ASP A 123      10.408  19.160   3.485  1.00  0.00           N  
ATOM    520  CA  ASP A 123      11.389  20.237   3.558  1.00  0.00           C  
ATOM    521  C   ASP A 123      11.362  21.050   2.260  1.00  0.00           C  
ATOM    522  O   ASP A 123      11.266  22.276   2.296  1.00  0.00           O  
ATOM    523  CB  ASP A 123      12.779  19.637   3.820  1.00  0.00           C  
ATOM    524  CG  ASP A 123      13.797  20.706   4.218  1.00  0.00           C  
ATOM    525  OD1 ASP A 123      13.399  21.886   4.288  1.00  0.00           O  
ATOM    526  OD2 ASP A 123      14.964  20.313   4.451  1.00  0.00           O  
ATOM    527  H   ASP A 123      10.732  18.209   3.598  1.00  0.00           H  
ATOM    528  HA  ASP A 123      11.123  20.892   4.389  1.00  0.00           H  
ATOM    529  HB2 ASP A 123      12.705  18.911   4.627  1.00  0.00           H  
ATOM    530  HB3 ASP A 123      13.127  19.134   2.920  1.00  0.00           H  
ATOM    531  N   GLU A 124      11.431  20.363   1.108  1.00  0.00           N  
ATOM    532  CA  GLU A 124      11.385  21.027  -0.193  1.00  0.00           C  
ATOM    533  C   GLU A 124       9.932  21.372  -0.578  1.00  0.00           C  
ATOM    534  O   GLU A 124       9.674  21.770  -1.712  1.00  0.00           O  
ATOM    535  CB  GLU A 124      12.038  20.131  -1.254  1.00  0.00           C  
ATOM    536  CG  GLU A 124      13.569  20.277  -1.214  1.00  0.00           C  
ATOM    537  CD  GLU A 124      14.208  19.218  -0.327  1.00  0.00           C  
ATOM    538  OE1 GLU A 124      14.353  18.078  -0.821  1.00  0.00           O  
ATOM    539  OE2 GLU A 124      14.548  19.563   0.823  1.00  0.00           O  
ATOM    540  H   GLU A 124      11.515  19.354   1.130  1.00  0.00           H  
ATOM    541  HA  GLU A 124      11.949  21.959  -0.130  1.00  0.00           H  
ATOM    542  HB2 GLU A 124      11.765  19.092  -1.070  1.00  0.00           H  
ATOM    543  HB3 GLU A 124      11.684  20.427  -2.239  1.00  0.00           H  
ATOM    544  HG2 GLU A 124      13.960  20.170  -2.226  1.00  0.00           H  
ATOM    545  HG3 GLU A 124      13.831  21.265  -0.837  1.00  0.00           H  
ATOM    546  N   GLN A 125       8.993  21.230   0.376  1.00  0.00           N  
ATOM    547  CA  GLN A 125       7.589  21.594   0.188  1.00  0.00           C  
ATOM    548  C   GLN A 125       6.922  20.743  -0.897  1.00  0.00           C  
ATOM    549  O   GLN A 125       6.498  21.263  -1.927  1.00  0.00           O  
ATOM    550  CB  GLN A 125       7.475  23.095  -0.137  1.00  0.00           C  
ATOM    551  CG  GLN A 125       8.177  23.918   0.949  1.00  0.00           C  
ATOM    552  CD  GLN A 125       7.928  25.408   0.749  1.00  0.00           C  
ATOM    553  OE1 GLN A 125       8.810  26.133   0.301  1.00  0.00           O  
ATOM    554  NE2 GLN A 125       6.719  25.865   1.082  1.00  0.00           N  
ATOM    555  H   GLN A 125       9.263  20.865   1.278  1.00  0.00           H  
ATOM    556  HA  GLN A 125       7.066  21.413   1.126  1.00  0.00           H  
ATOM    557  HB2 GLN A 125       7.934  23.301  -1.101  1.00  0.00           H  
ATOM    558  HB3 GLN A 125       6.422  23.373  -0.175  1.00  0.00           H  
ATOM    559  HG2 GLN A 125       7.798  23.621   1.928  1.00  0.00           H  
ATOM    560  HG3 GLN A 125       9.248  23.729   0.910  1.00  0.00           H  
ATOM    561 HE21 GLN A 125       6.024  25.231   1.447  1.00  0.00           H  
ATOM    562 HE22 GLN A 125       6.505  26.845   0.970  1.00  0.00           H  
ATOM    563  N   GLY A 126       6.810  19.435  -0.642  1.00  0.00           N  
ATOM    564  CA  GLY A 126       6.135  18.510  -1.544  1.00  0.00           C  
ATOM    565  C   GLY A 126       6.725  18.570  -2.949  1.00  0.00           C  
ATOM    566  O   GLY A 126       6.035  18.934  -3.898  1.00  0.00           O  
ATOM    567  H   GLY A 126       7.202  19.063   0.216  1.00  0.00           H  
ATOM    568  HA2 GLY A 126       6.237  17.496  -1.157  1.00  0.00           H  
ATOM    569  HA3 GLY A 126       5.076  18.768  -1.590  1.00  0.00           H  
ATOM    570  N   LYS A 127       8.004  18.203  -3.081  1.00  0.00           N  
ATOM    571  CA  LYS A 127       8.685  18.211  -4.371  1.00  0.00           C  
ATOM    572  C   LYS A 127       8.470  16.889  -5.116  1.00  0.00           C  
ATOM    573  O   LYS A 127       9.147  16.631  -6.110  1.00  0.00           O  
ATOM    574  CB  LYS A 127      10.182  18.447  -4.143  1.00  0.00           C  
ATOM    575  CG  LYS A 127      10.759  17.339  -3.245  1.00  0.00           C  
ATOM    576  CD  LYS A 127      12.276  17.265  -3.418  1.00  0.00           C  
ATOM    577  CE  LYS A 127      12.822  16.077  -2.622  1.00  0.00           C  
ATOM    578  NZ  LYS A 127      14.294  16.091  -2.592  1.00  0.00           N  
ATOM    579  H   LYS A 127       8.522  17.911  -2.267  1.00  0.00           H  
ATOM    580  HA  LYS A 127       8.290  19.026  -4.978  1.00  0.00           H  
ATOM    581  HB2 LYS A 127      10.700  18.441  -5.103  1.00  0.00           H  
ATOM    582  HB3 LYS A 127      10.327  19.414  -3.664  1.00  0.00           H  
ATOM    583  HG2 LYS A 127      10.522  17.558  -2.205  1.00  0.00           H  
ATOM    584  HG3 LYS A 127      10.321  16.379  -3.519  1.00  0.00           H  
ATOM    585  HD2 LYS A 127      12.518  17.136  -4.473  1.00  0.00           H  
ATOM    586  HD3 LYS A 127      12.728  18.188  -3.053  1.00  0.00           H  
ATOM    587  HE2 LYS A 127      12.445  16.127  -1.599  1.00  0.00           H  
ATOM    588  HE3 LYS A 127      12.481  15.150  -3.082  1.00  0.00           H  
ATOM    589  HZ1 LYS A 127      14.651  16.138  -3.534  1.00  0.00           H  
ATOM    590  HZ2 LYS A 127      14.610  16.902  -2.067  1.00  0.00           H  
ATOM    591  HZ3 LYS A 127      14.630  15.252  -2.144  1.00  0.00           H  
ATOM    592  N   SER A 128       7.547  16.042  -4.637  1.00  0.00           N  
ATOM    593  CA  SER A 128       7.319  14.743  -5.245  1.00  0.00           C  
ATOM    594  C   SER A 128       5.958  14.186  -4.820  1.00  0.00           C  
ATOM    595  O   SER A 128       5.810  12.983  -4.673  1.00  0.00           O  
ATOM    596  CB  SER A 128       8.458  13.802  -4.811  1.00  0.00           C  
ATOM    597  OG  SER A 128       8.312  12.538  -5.420  1.00  0.00           O  
ATOM    598  H   SER A 128       6.998  16.296  -3.833  1.00  0.00           H  
ATOM    599  HA  SER A 128       7.334  14.850  -6.329  1.00  0.00           H  
ATOM    600  HB2 SER A 128       9.416  14.230  -5.108  1.00  0.00           H  
ATOM    601  HB3 SER A 128       8.436  13.683  -3.728  1.00  0.00           H  
ATOM    602  HG  SER A 128       7.453  12.176  -5.173  1.00  0.00           H  
ATOM    603  N   LEU A 129       4.962  15.061  -4.621  1.00  0.00           N  
ATOM    604  CA  LEU A 129       3.632  14.631  -4.194  1.00  0.00           C  
ATOM    605  C   LEU A 129       3.111  13.536  -5.125  1.00  0.00           C  
ATOM    606  O   LEU A 129       2.935  12.394  -4.708  1.00  0.00           O  
ATOM    607  CB  LEU A 129       2.677  15.833  -4.195  1.00  0.00           C  
ATOM    608  CG  LEU A 129       3.100  16.860  -3.133  1.00  0.00           C  
ATOM    609  CD1 LEU A 129       2.391  18.188  -3.403  1.00  0.00           C  
ATOM    610  CD2 LEU A 129       2.723  16.359  -1.735  1.00  0.00           C  
ATOM    611  H   LEU A 129       5.126  16.046  -4.764  1.00  0.00           H  
ATOM    612  HA  LEU A 129       3.697  14.229  -3.185  1.00  0.00           H  
ATOM    613  HB2 LEU A 129       2.693  16.303  -5.178  1.00  0.00           H  
ATOM    614  HB3 LEU A 129       1.664  15.487  -3.980  1.00  0.00           H  
ATOM    615  HG  LEU A 129       4.178  17.014  -3.182  1.00  0.00           H  
ATOM    616 HD11 LEU A 129       1.311  18.038  -3.375  1.00  0.00           H  
ATOM    617 HD12 LEU A 129       2.676  18.915  -2.643  1.00  0.00           H  
ATOM    618 HD13 LEU A 129       2.680  18.562  -4.387  1.00  0.00           H  
ATOM    619 HD21 LEU A 129       1.667  16.087  -1.718  1.00  0.00           H  
ATOM    620 HD22 LEU A 129       3.326  15.489  -1.481  1.00  0.00           H  
ATOM    621 HD23 LEU A 129       2.905  17.148  -1.005  1.00  0.00           H  
ATOM    622  N   ASP A 130       2.868  13.891  -6.387  1.00  0.00           N  
ATOM    623  CA  ASP A 130       2.379  12.946  -7.378  1.00  0.00           C  
ATOM    624  C   ASP A 130       3.547  12.157  -7.966  1.00  0.00           C  
ATOM    625  O   ASP A 130       3.364  11.032  -8.428  1.00  0.00           O  
ATOM    626  CB  ASP A 130       1.641  13.712  -8.480  1.00  0.00           C  
ATOM    627  CG  ASP A 130       0.533  14.580  -7.896  1.00  0.00           C  
ATOM    628  OD1 ASP A 130       0.859  15.715  -7.484  1.00  0.00           O  
ATOM    629  OD2 ASP A 130      -0.618  14.094  -7.872  1.00  0.00           O  
ATOM    630  H   ASP A 130       3.022  14.845  -6.675  1.00  0.00           H  
ATOM    631  HA  ASP A 130       1.684  12.249  -6.903  1.00  0.00           H  
ATOM    632  HB2 ASP A 130       2.350  14.347  -9.011  1.00  0.00           H  
ATOM    633  HB3 ASP A 130       1.204  13.000  -9.180  1.00  0.00           H  
ATOM    634  N   ASP A 131       4.751  12.751  -7.953  1.00  0.00           N  
ATOM    635  CA  ASP A 131       5.929  12.109  -8.518  1.00  0.00           C  
ATOM    636  C   ASP A 131       6.327  10.878  -7.694  1.00  0.00           C  
ATOM    637  O   ASP A 131       7.069  10.027  -8.184  1.00  0.00           O  
ATOM    638  CB  ASP A 131       7.077  13.117  -8.593  1.00  0.00           C  
ATOM    639  CG  ASP A 131       8.024  12.772  -9.734  1.00  0.00           C  
ATOM    640  OD1 ASP A 131       7.708  13.167 -10.875  1.00  0.00           O  
ATOM    641  OD2 ASP A 131       9.050  12.116  -9.455  1.00  0.00           O  
ATOM    642  H   ASP A 131       4.854  13.670  -7.548  1.00  0.00           H  
ATOM    643  HA  ASP A 131       5.688  11.785  -9.531  1.00  0.00           H  
ATOM    644  HB2 ASP A 131       6.671  14.116  -8.759  1.00  0.00           H  
ATOM    645  HB3 ASP A 131       7.628  13.106  -7.658  1.00  0.00           H  
ATOM    646  N   PHE A 132       5.831  10.777  -6.443  1.00  0.00           N  
ATOM    647  CA  PHE A 132       6.120   9.633  -5.587  1.00  0.00           C  
ATOM    648  C   PHE A 132       5.835   8.340  -6.351  1.00  0.00           C  
ATOM    649  O   PHE A 132       6.702   7.469  -6.449  1.00  0.00           O  
ATOM    650  CB  PHE A 132       5.244   9.686  -4.317  1.00  0.00           C  
ATOM    651  CG  PHE A 132       5.734  10.607  -3.205  1.00  0.00           C  
ATOM    652  CD1 PHE A 132       7.110  10.746  -2.921  1.00  0.00           C  
ATOM    653  CD2 PHE A 132       4.790  11.313  -2.433  1.00  0.00           C  
ATOM    654  CE1 PHE A 132       7.531  11.588  -1.878  1.00  0.00           C  
ATOM    655  CE2 PHE A 132       5.217  12.155  -1.394  1.00  0.00           C  
ATOM    656  CZ  PHE A 132       6.585  12.292  -1.116  1.00  0.00           C  
ATOM    657  H   PHE A 132       5.238  11.510  -6.078  1.00  0.00           H  
ATOM    658  HA  PHE A 132       7.169   9.651  -5.313  1.00  0.00           H  
ATOM    659  HB2 PHE A 132       4.243  10.005  -4.608  1.00  0.00           H  
ATOM    660  HB3 PHE A 132       5.176   8.681  -3.908  1.00  0.00           H  
ATOM    661  HD1 PHE A 132       7.843  10.207  -3.498  1.00  0.00           H  
ATOM    662  HD2 PHE A 132       3.736  11.205  -2.639  1.00  0.00           H  
ATOM    663  HE1 PHE A 132       8.584  11.693  -1.660  1.00  0.00           H  
ATOM    664  HE2 PHE A 132       4.490  12.694  -0.803  1.00  0.00           H  
ATOM    665  HZ  PHE A 132       6.910  12.936  -0.313  1.00  0.00           H  
ATOM    666  N   LEU A 133       4.617   8.218  -6.895  1.00  0.00           N  
ATOM    667  CA  LEU A 133       4.220   7.037  -7.646  1.00  0.00           C  
ATOM    668  C   LEU A 133       4.683   7.181  -9.096  1.00  0.00           C  
ATOM    669  O   LEU A 133       3.880   7.105 -10.021  1.00  0.00           O  
ATOM    670  CB  LEU A 133       2.694   6.870  -7.552  1.00  0.00           C  
ATOM    671  CG  LEU A 133       2.259   5.473  -8.035  1.00  0.00           C  
ATOM    672  CD1 LEU A 133       2.883   4.383  -7.154  1.00  0.00           C  
ATOM    673  CD2 LEU A 133       0.735   5.369  -7.956  1.00  0.00           C  
ATOM    674  H   LEU A 133       3.944   8.966  -6.790  1.00  0.00           H  
ATOM    675  HA  LEU A 133       4.702   6.167  -7.206  1.00  0.00           H  
ATOM    676  HB2 LEU A 133       2.382   6.996  -6.519  1.00  0.00           H  
ATOM    677  HB3 LEU A 133       2.208   7.632  -8.164  1.00  0.00           H  
ATOM    678  HG  LEU A 133       2.574   5.325  -9.068  1.00  0.00           H  
ATOM    679 HD11 LEU A 133       2.828   4.683  -6.108  1.00  0.00           H  
ATOM    680 HD12 LEU A 133       2.339   3.449  -7.291  1.00  0.00           H  
ATOM    681 HD13 LEU A 133       3.924   4.234  -7.435  1.00  0.00           H  
ATOM    682 HD21 LEU A 133       0.284   6.162  -8.554  1.00  0.00           H  
ATOM    683 HD22 LEU A 133       0.414   4.400  -8.339  1.00  0.00           H  
ATOM    684 HD23 LEU A 133       0.417   5.473  -6.918  1.00  0.00           H  
ATOM    685  N   ILE A 134       5.992   7.388  -9.284  1.00  0.00           N  
ATOM    686  CA  ILE A 134       6.577   7.549 -10.609  1.00  0.00           C  
ATOM    687  C   ILE A 134       5.831   8.679 -11.347  1.00  0.00           C  
ATOM    688  O   ILE A 134       5.397   9.640 -10.718  1.00  0.00           O  
ATOM    689  CB  ILE A 134       6.534   6.203 -11.387  1.00  0.00           C  
ATOM    690  CG1 ILE A 134       6.612   4.991 -10.424  1.00  0.00           C  
ATOM    691  CG2 ILE A 134       7.719   6.132 -12.367  1.00  0.00           C  
ATOM    692  CD1 ILE A 134       7.935   4.985  -9.649  1.00  0.00           C  
ATOM    693  H   ILE A 134       6.607   7.439  -8.483  1.00  0.00           H  
ATOM    694  HA  ILE A 134       7.617   7.849 -10.492  1.00  0.00           H  
ATOM    695  HB  ILE A 134       5.602   6.141 -11.949  1.00  0.00           H  
ATOM    696 HG12 ILE A 134       5.782   5.024  -9.718  1.00  0.00           H  
ATOM    697 HG13 ILE A 134       6.539   4.073 -11.005  1.00  0.00           H  
ATOM    698 HG21 ILE A 134       8.652   6.309 -11.831  1.00  0.00           H  
ATOM    699 HG22 ILE A 134       7.750   5.145 -12.828  1.00  0.00           H  
ATOM    700 HG23 ILE A 134       7.607   6.886 -13.142  1.00  0.00           H  
ATOM    701 HD11 ILE A 134       8.119   5.970  -9.222  1.00  0.00           H  
ATOM    702 HD12 ILE A 134       7.876   4.250  -8.848  1.00  0.00           H  
ATOM    703 HD13 ILE A 134       8.750   4.721 -10.321  1.00  0.00           H  
ATOM    704  N   LYS A 135       5.690   8.565 -12.672  1.00  0.00           N  
ATOM    705  CA  LYS A 135       5.016   9.576 -13.478  1.00  0.00           C  
ATOM    706  C   LYS A 135       3.641   9.060 -13.894  1.00  0.00           C  
ATOM    707  O   LYS A 135       3.519   7.923 -14.349  1.00  0.00           O  
ATOM    708  CB  LYS A 135       5.869   9.892 -14.716  1.00  0.00           C  
ATOM    709  CG  LYS A 135       6.822  11.062 -14.432  1.00  0.00           C  
ATOM    710  CD  LYS A 135       7.762  10.721 -13.271  1.00  0.00           C  
ATOM    711  CE  LYS A 135       8.952  11.684 -13.274  1.00  0.00           C  
ATOM    712  NZ  LYS A 135       9.778  11.510 -12.066  1.00  0.00           N  
ATOM    713  H   LYS A 135       6.055   7.757 -13.141  1.00  0.00           H  
ATOM    714  HA  LYS A 135       4.890  10.487 -12.890  1.00  0.00           H  
ATOM    715  HB2 LYS A 135       6.447   9.010 -14.995  1.00  0.00           H  
ATOM    716  HB3 LYS A 135       5.212  10.163 -15.544  1.00  0.00           H  
ATOM    717  HG2 LYS A 135       7.413  11.264 -15.328  1.00  0.00           H  
ATOM    718  HG3 LYS A 135       6.242  11.950 -14.179  1.00  0.00           H  
ATOM    719  HD2 LYS A 135       7.223  10.817 -12.328  1.00  0.00           H  
ATOM    720  HD3 LYS A 135       8.123   9.697 -13.381  1.00  0.00           H  
ATOM    721  HE2 LYS A 135       9.565  11.494 -14.155  1.00  0.00           H  
ATOM    722  HE3 LYS A 135       8.583  12.710 -13.309  1.00  0.00           H  
ATOM    723  HZ1 LYS A 135      10.078  10.550 -11.995  1.00  0.00           H  
ATOM    724  HZ2 LYS A 135      10.585  12.113 -12.117  1.00  0.00           H  
ATOM    725  HZ3 LYS A 135       9.231  11.753 -11.245  1.00  0.00           H  
ATOM    726  N   GLN A 136       2.613   9.902 -13.743  1.00  0.00           N  
ATOM    727  CA  GLN A 136       1.253   9.547 -14.120  1.00  0.00           C  
ATOM    728  C   GLN A 136       1.086   9.721 -15.628  1.00  0.00           C  
ATOM    729  O   GLN A 136       1.623  10.729 -16.143  1.00  0.00           O  
ATOM    730  CB  GLN A 136       0.259  10.438 -13.362  1.00  0.00           C  
ATOM    731  CG  GLN A 136      -0.123   9.788 -12.026  1.00  0.00           C  
ATOM    732  CD  GLN A 136       1.099   9.566 -11.141  1.00  0.00           C  
ATOM    733  OE1 GLN A 136       1.453   8.429 -10.848  1.00  0.00           O  
ATOM    734  NE2 GLN A 136       1.738  10.654 -10.713  1.00  0.00           N  
ATOM    735  OXT GLN A 136       0.265   8.968 -16.195  1.00  0.00           O  
ATOM    736  H   GLN A 136       2.775  10.820 -13.359  1.00  0.00           H  
ATOM    737  HA  GLN A 136       1.067   8.502 -13.862  1.00  0.00           H  
ATOM    738  HB2 GLN A 136       0.709  11.414 -13.179  1.00  0.00           H  
ATOM    739  HB3 GLN A 136      -0.642  10.566 -13.965  1.00  0.00           H  
ATOM    740  HG2 GLN A 136      -0.827  10.438 -11.503  1.00  0.00           H  
ATOM    741  HG3 GLN A 136      -0.603   8.829 -12.221  1.00  0.00           H  
ATOM    742 HE21 GLN A 136       1.421  11.569 -10.996  1.00  0.00           H  
ATOM    743 HE22 GLN A 136       2.543  10.560 -10.102  1.00  0.00           H  
TER     744      GLN A 136                                                      
ENDMDL                                                                          
MODEL        2                                                                  
ATOM      1  N   ALA A  90       1.065  -8.017   2.245  1.00  0.00           N  
ATOM      2  CA  ALA A  90      -0.125  -7.276   2.698  1.00  0.00           C  
ATOM      3  C   ALA A  90      -0.941  -6.806   1.497  1.00  0.00           C  
ATOM      4  O   ALA A  90      -0.442  -6.807   0.372  1.00  0.00           O  
ATOM      5  CB  ALA A  90       0.285  -6.083   3.563  1.00  0.00           C  
ATOM      6  H1  ALA A  90       1.626  -7.419   1.656  1.00  0.00           H  
ATOM      7  H2  ALA A  90       1.607  -8.309   3.045  1.00  0.00           H  
ATOM      8  H3  ALA A  90       0.774  -8.829   1.719  1.00  0.00           H  
ATOM      9  HA  ALA A  90      -0.745  -7.945   3.298  1.00  0.00           H  
ATOM     10  HB1 ALA A  90       0.871  -6.433   4.413  1.00  0.00           H  
ATOM     11  HB2 ALA A  90       0.884  -5.391   2.969  1.00  0.00           H  
ATOM     12  HB3 ALA A  90      -0.607  -5.570   3.925  1.00  0.00           H  
ATOM     13  N   GLN A  91      -2.194  -6.404   1.738  1.00  0.00           N  
ATOM     14  CA  GLN A  91      -3.069  -5.932   0.677  1.00  0.00           C  
ATOM     15  C   GLN A  91      -2.547  -4.606   0.127  1.00  0.00           C  
ATOM     16  O   GLN A  91      -1.973  -3.811   0.868  1.00  0.00           O  
ATOM     17  CB  GLN A  91      -4.487  -5.745   1.222  1.00  0.00           C  
ATOM     18  CG  GLN A  91      -5.082  -7.094   1.635  1.00  0.00           C  
ATOM     19  CD  GLN A  91      -6.528  -6.929   2.103  1.00  0.00           C  
ATOM     20  OE1 GLN A  91      -7.091  -5.836   2.025  1.00  0.00           O  
ATOM     21  NE2 GLN A  91      -7.128  -8.015   2.588  1.00  0.00           N  
ATOM     22  H   GLN A  91      -2.552  -6.424   2.681  1.00  0.00           H  
ATOM     23  HA  GLN A  91      -3.089  -6.670  -0.127  1.00  0.00           H  
ATOM     24  HB2 GLN A  91      -4.458  -5.081   2.086  1.00  0.00           H  
ATOM     25  HB3 GLN A  91      -5.111  -5.301   0.446  1.00  0.00           H  
ATOM     26  HG2 GLN A  91      -5.058  -7.774   0.783  1.00  0.00           H  
ATOM     27  HG3 GLN A  91      -4.490  -7.516   2.447  1.00  0.00           H  
ATOM     28 HE21 GLN A  91      -6.628  -8.890   2.631  1.00  0.00           H  
ATOM     29 HE22 GLN A  91      -8.082  -7.960   2.912  1.00  0.00           H  
ATOM     30  N   ARG A  92      -2.758  -4.378  -1.179  1.00  0.00           N  
ATOM     31  CA  ARG A  92      -2.337  -3.150  -1.847  1.00  0.00           C  
ATOM     32  C   ARG A  92      -0.859  -2.851  -1.550  1.00  0.00           C  
ATOM     33  O   ARG A  92      -0.553  -1.880  -0.856  1.00  0.00           O  
ATOM     34  CB  ARG A  92      -3.236  -1.991  -1.385  1.00  0.00           C  
ATOM     35  CG  ARG A  92      -4.677  -2.228  -1.861  1.00  0.00           C  
ATOM     36  CD  ARG A  92      -5.637  -1.311  -1.097  1.00  0.00           C  
ATOM     37  NE  ARG A  92      -5.743  -1.707   0.318  1.00  0.00           N  
ATOM     38  CZ  ARG A  92      -6.431  -2.787   0.736  1.00  0.00           C  
ATOM     39  NH1 ARG A  92      -7.105  -3.545  -0.139  1.00  0.00           N  
ATOM     40  NH2 ARG A  92      -6.441  -3.110   2.035  1.00  0.00           N  
ATOM     41  H   ARG A  92      -3.230  -5.079  -1.732  1.00  0.00           H  
ATOM     42  HA  ARG A  92      -2.460  -3.275  -2.922  1.00  0.00           H  
ATOM     43  HB2 ARG A  92      -3.217  -1.926  -0.297  1.00  0.00           H  
ATOM     44  HB3 ARG A  92      -2.867  -1.055  -1.808  1.00  0.00           H  
ATOM     45  HG2 ARG A  92      -4.742  -2.012  -2.928  1.00  0.00           H  
ATOM     46  HG3 ARG A  92      -4.953  -3.268  -1.688  1.00  0.00           H  
ATOM     47  HD2 ARG A  92      -5.270  -0.284  -1.152  1.00  0.00           H  
ATOM     48  HD3 ARG A  92      -6.624  -1.358  -1.559  1.00  0.00           H  
ATOM     49  HE  ARG A  92      -5.269  -1.132   0.999  1.00  0.00           H  
ATOM     50 HH11 ARG A  92      -7.112  -3.303  -1.119  1.00  0.00           H  
ATOM     51 HH12 ARG A  92      -7.607  -4.363   0.182  1.00  0.00           H  
ATOM     52 HH21 ARG A  92      -5.989  -2.509   2.709  1.00  0.00           H  
ATOM     53 HH22 ARG A  92      -6.902  -3.961   2.341  1.00  0.00           H  
ATOM     54  N   PRO A  93       0.064  -3.682  -2.076  1.00  0.00           N  
ATOM     55  CA  PRO A  93       1.486  -3.494  -1.874  1.00  0.00           C  
ATOM     56  C   PRO A  93       1.940  -2.171  -2.489  1.00  0.00           C  
ATOM     57  O   PRO A  93       1.327  -1.686  -3.438  1.00  0.00           O  
ATOM     58  CB  PRO A  93       2.168  -4.686  -2.550  1.00  0.00           C  
ATOM     59  CG  PRO A  93       1.072  -5.474  -3.278  1.00  0.00           C  
ATOM     60  CD  PRO A  93      -0.263  -4.834  -2.894  1.00  0.00           C  
ATOM     61  HA  PRO A  93       1.708  -3.500  -0.805  1.00  0.00           H  
ATOM     62  HB2 PRO A  93       2.914  -4.337  -3.266  1.00  0.00           H  
ATOM     63  HB3 PRO A  93       2.644  -5.319  -1.799  1.00  0.00           H  
ATOM     64  HG2 PRO A  93       1.219  -5.408  -4.357  1.00  0.00           H  
ATOM     65  HG3 PRO A  93       1.090  -6.518  -2.963  1.00  0.00           H  
ATOM     66  HD2 PRO A  93      -0.799  -4.522  -3.790  1.00  0.00           H  
ATOM     67  HD3 PRO A  93      -0.862  -5.544  -2.324  1.00  0.00           H  
ATOM     68  N   ALA A  94       3.019  -1.592  -1.937  1.00  0.00           N  
ATOM     69  CA  ALA A  94       3.565  -0.326  -2.414  1.00  0.00           C  
ATOM     70  C   ALA A  94       2.465   0.736  -2.459  1.00  0.00           C  
ATOM     71  O   ALA A  94       2.126   1.244  -3.527  1.00  0.00           O  
ATOM     72  CB  ALA A  94       4.203  -0.524  -3.794  1.00  0.00           C  
ATOM     73  H   ALA A  94       3.479  -2.044  -1.161  1.00  0.00           H  
ATOM     74  HA  ALA A  94       4.335   0.003  -1.719  1.00  0.00           H  
ATOM     75  HB1 ALA A  94       4.960  -1.306  -3.735  1.00  0.00           H  
ATOM     76  HB2 ALA A  94       3.440  -0.812  -4.516  1.00  0.00           H  
ATOM     77  HB3 ALA A  94       4.672   0.407  -4.114  1.00  0.00           H  
ATOM     78  N   LYS A  95       1.911   1.062  -1.286  1.00  0.00           N  
ATOM     79  CA  LYS A  95       0.846   2.048  -1.173  1.00  0.00           C  
ATOM     80  C   LYS A  95       1.298   3.397  -1.745  1.00  0.00           C  
ATOM     81  O   LYS A  95       0.484   4.136  -2.302  1.00  0.00           O  
ATOM     82  CB  LYS A  95       0.447   2.172   0.313  1.00  0.00           C  
ATOM     83  CG  LYS A  95      -0.428   3.416   0.558  1.00  0.00           C  
ATOM     84  CD  LYS A  95      -1.757   3.300  -0.206  1.00  0.00           C  
ATOM     85  CE  LYS A  95      -2.458   4.661  -0.242  1.00  0.00           C  
ATOM     86  NZ  LYS A  95      -1.714   5.620  -1.082  1.00  0.00           N  
ATOM     87  H   LYS A  95       2.234   0.612  -0.443  1.00  0.00           H  
ATOM     88  HA  LYS A  95      -0.013   1.693  -1.742  1.00  0.00           H  
ATOM     89  HB2 LYS A  95      -0.104   1.280   0.613  1.00  0.00           H  
ATOM     90  HB3 LYS A  95       1.351   2.252   0.919  1.00  0.00           H  
ATOM     91  HG2 LYS A  95      -0.637   3.496   1.626  1.00  0.00           H  
ATOM     92  HG3 LYS A  95       0.106   4.306   0.235  1.00  0.00           H  
ATOM     93  HD2 LYS A  95      -1.573   2.967  -1.225  1.00  0.00           H  
ATOM     94  HD3 LYS A  95      -2.400   2.575   0.298  1.00  0.00           H  
ATOM     95  HE2 LYS A  95      -3.460   4.533  -0.654  1.00  0.00           H  
ATOM     96  HE3 LYS A  95      -2.537   5.055   0.772  1.00  0.00           H  
ATOM     97  HZ1 LYS A  95      -1.472   5.184  -1.962  1.00  0.00           H  
ATOM     98  HZ2 LYS A  95      -2.288   6.435  -1.254  1.00  0.00           H  
ATOM     99  HZ3 LYS A  95      -0.869   5.901  -0.605  1.00  0.00           H  
ATOM    100  N   TYR A  96       2.590   3.719  -1.602  1.00  0.00           N  
ATOM    101  CA  TYR A  96       3.133   4.977  -2.089  1.00  0.00           C  
ATOM    102  C   TYR A  96       4.605   4.793  -2.455  1.00  0.00           C  
ATOM    103  O   TYR A  96       5.426   4.486  -1.592  1.00  0.00           O  
ATOM    104  CB  TYR A  96       2.967   6.045  -0.995  1.00  0.00           C  
ATOM    105  CG  TYR A  96       2.591   7.412  -1.527  1.00  0.00           C  
ATOM    106  CD1 TYR A  96       1.365   7.595  -2.191  1.00  0.00           C  
ATOM    107  CD2 TYR A  96       3.457   8.505  -1.343  1.00  0.00           C  
ATOM    108  CE1 TYR A  96       1.006   8.865  -2.669  1.00  0.00           C  
ATOM    109  CE2 TYR A  96       3.094   9.777  -1.818  1.00  0.00           C  
ATOM    110  CZ  TYR A  96       1.870   9.957  -2.481  1.00  0.00           C  
ATOM    111  OH  TYR A  96       1.519  11.189  -2.943  1.00  0.00           O  
ATOM    112  H   TYR A  96       3.218   3.078  -1.144  1.00  0.00           H  
ATOM    113  HA  TYR A  96       2.580   5.284  -2.977  1.00  0.00           H  
ATOM    114  HB2 TYR A  96       2.187   5.722  -0.306  1.00  0.00           H  
ATOM    115  HB3 TYR A  96       3.903   6.129  -0.441  1.00  0.00           H  
ATOM    116  HD1 TYR A  96       0.697   6.760  -2.332  1.00  0.00           H  
ATOM    117  HD2 TYR A  96       4.399   8.369  -0.833  1.00  0.00           H  
ATOM    118  HE1 TYR A  96       0.064   9.005  -3.179  1.00  0.00           H  
ATOM    119  HE2 TYR A  96       3.754  10.616  -1.668  1.00  0.00           H  
ATOM    120  HH  TYR A  96       2.199  11.851  -2.799  1.00  0.00           H  
ATOM    121  N   SER A  97       4.936   4.975  -3.740  1.00  0.00           N  
ATOM    122  CA  SER A  97       6.306   4.841  -4.209  1.00  0.00           C  
ATOM    123  C   SER A  97       7.145   5.996  -3.663  1.00  0.00           C  
ATOM    124  O   SER A  97       6.600   6.962  -3.124  1.00  0.00           O  
ATOM    125  CB  SER A  97       6.327   4.823  -5.740  1.00  0.00           C  
ATOM    126  OG  SER A  97       7.618   4.480  -6.196  1.00  0.00           O  
ATOM    127  H   SER A  97       4.223   5.217  -4.410  1.00  0.00           H  
ATOM    128  HA  SER A  97       6.713   3.901  -3.843  1.00  0.00           H  
ATOM    129  HB2 SER A  97       5.607   4.089  -6.106  1.00  0.00           H  
ATOM    130  HB3 SER A  97       6.061   5.809  -6.119  1.00  0.00           H  
ATOM    131  HG  SER A  97       7.832   3.592  -5.883  1.00  0.00           H  
ATOM    132  N   TYR A  98       8.472   5.898  -3.800  1.00  0.00           N  
ATOM    133  CA  TYR A  98       9.377   6.926  -3.312  1.00  0.00           C  
ATOM    134  C   TYR A  98      10.795   6.619  -3.788  1.00  0.00           C  
ATOM    135  O   TYR A  98      11.131   5.462  -4.041  1.00  0.00           O  
ATOM    136  CB  TYR A  98       9.280   6.999  -1.774  1.00  0.00           C  
ATOM    137  CG  TYR A  98      10.597   6.844  -1.034  1.00  0.00           C  
ATOM    138  CD1 TYR A  98      11.089   5.560  -0.736  1.00  0.00           C  
ATOM    139  CD2 TYR A  98      11.312   7.983  -0.611  1.00  0.00           C  
ATOM    140  CE1 TYR A  98      12.284   5.415  -0.014  1.00  0.00           C  
ATOM    141  CE2 TYR A  98      12.508   7.833   0.106  1.00  0.00           C  
ATOM    142  CZ  TYR A  98      12.994   6.552   0.408  1.00  0.00           C  
ATOM    143  OH  TYR A  98      14.152   6.407   1.113  1.00  0.00           O  
ATOM    144  H   TYR A  98       8.870   5.087  -4.255  1.00  0.00           H  
ATOM    145  HA  TYR A  98       9.071   7.887  -3.727  1.00  0.00           H  
ATOM    146  HB2 TYR A  98       8.845   7.960  -1.505  1.00  0.00           H  
ATOM    147  HB3 TYR A  98       8.607   6.211  -1.432  1.00  0.00           H  
ATOM    148  HD1 TYR A  98      10.541   4.686  -1.053  1.00  0.00           H  
ATOM    149  HD2 TYR A  98      10.937   8.971  -0.830  1.00  0.00           H  
ATOM    150  HE1 TYR A  98      12.656   4.429   0.220  1.00  0.00           H  
ATOM    151  HE2 TYR A  98      13.055   8.706   0.426  1.00  0.00           H  
ATOM    152  HH  TYR A  98      14.806   7.098   0.923  1.00  0.00           H  
ATOM    153  N   VAL A  99      11.621   7.663  -3.918  1.00  0.00           N  
ATOM    154  CA  VAL A  99      12.993   7.513  -4.372  1.00  0.00           C  
ATOM    155  C   VAL A  99      13.871   7.089  -3.198  1.00  0.00           C  
ATOM    156  O   VAL A  99      14.164   7.896  -2.318  1.00  0.00           O  
ATOM    157  CB  VAL A  99      13.481   8.842  -4.975  1.00  0.00           C  
ATOM    158  CG1 VAL A  99      14.923   8.687  -5.468  1.00  0.00           C  
ATOM    159  CG2 VAL A  99      12.582   9.234  -6.153  1.00  0.00           C  
ATOM    160  H   VAL A  99      11.291   8.591  -3.697  1.00  0.00           H  
ATOM    161  HA  VAL A  99      13.032   6.745  -5.142  1.00  0.00           H  
ATOM    162  HB  VAL A  99      13.440   9.623  -4.214  1.00  0.00           H  
ATOM    163 HG11 VAL A  99      14.984   7.851  -6.165  1.00  0.00           H  
ATOM    164 HG12 VAL A  99      15.234   9.602  -5.974  1.00  0.00           H  
ATOM    165 HG13 VAL A  99      15.583   8.501  -4.622  1.00  0.00           H  
ATOM    166 HG21 VAL A  99      12.562   8.425  -6.882  1.00  0.00           H  
ATOM    167 HG22 VAL A  99      11.571   9.426  -5.793  1.00  0.00           H  
ATOM    168 HG23 VAL A  99      12.974  10.136  -6.624  1.00  0.00           H  
ATOM    169  N   ASP A 100      14.288   5.818  -3.193  1.00  0.00           N  
ATOM    170  CA  ASP A 100      15.135   5.271  -2.137  1.00  0.00           C  
ATOM    171  C   ASP A 100      16.588   5.696  -2.364  1.00  0.00           C  
ATOM    172  O   ASP A 100      17.468   4.856  -2.551  1.00  0.00           O  
ATOM    173  CB  ASP A 100      14.986   3.738  -2.097  1.00  0.00           C  
ATOM    174  CG  ASP A 100      14.969   3.132  -3.496  1.00  0.00           C  
ATOM    175  OD1 ASP A 100      15.741   3.625  -4.347  1.00  0.00           O  
ATOM    176  OD2 ASP A 100      14.179   2.181  -3.695  1.00  0.00           O  
ATOM    177  H   ASP A 100      14.014   5.204  -3.944  1.00  0.00           H  
ATOM    178  HA  ASP A 100      14.808   5.672  -1.184  1.00  0.00           H  
ATOM    179  HB2 ASP A 100      15.812   3.311  -1.530  1.00  0.00           H  
ATOM    180  HB3 ASP A 100      14.051   3.489  -1.596  1.00  0.00           H  
ATOM    181  N   GLU A 101      16.819   7.020  -2.335  1.00  0.00           N  
ATOM    182  CA  GLU A 101      18.131   7.625  -2.524  1.00  0.00           C  
ATOM    183  C   GLU A 101      18.694   7.258  -3.899  1.00  0.00           C  
ATOM    184  O   GLU A 101      18.590   8.046  -4.836  1.00  0.00           O  
ATOM    185  CB  GLU A 101      19.080   7.203  -1.386  1.00  0.00           C  
ATOM    186  CG  GLU A 101      18.645   7.860  -0.065  1.00  0.00           C  
ATOM    187  CD  GLU A 101      17.381   7.211   0.494  1.00  0.00           C  
ATOM    188  OE1 GLU A 101      17.477   6.032   0.893  1.00  0.00           O  
ATOM    189  OE2 GLU A 101      16.338   7.908   0.512  1.00  0.00           O  
ATOM    190  H   GLU A 101      16.044   7.641  -2.170  1.00  0.00           H  
ATOM    191  HA  GLU A 101      18.014   8.707  -2.486  1.00  0.00           H  
ATOM    192  HB2 GLU A 101      19.069   6.120  -1.271  1.00  0.00           H  
ATOM    193  HB3 GLU A 101      20.094   7.527  -1.626  1.00  0.00           H  
ATOM    194  HG2 GLU A 101      19.447   7.753   0.665  1.00  0.00           H  
ATOM    195  HG3 GLU A 101      18.459   8.920  -0.236  1.00  0.00           H  
ATOM    196  N   ASN A 102      19.290   6.068  -4.012  1.00  0.00           N  
ATOM    197  CA  ASN A 102      19.884   5.601  -5.262  1.00  0.00           C  
ATOM    198  C   ASN A 102      19.773   4.078  -5.355  1.00  0.00           C  
ATOM    199  O   ASN A 102      20.663   3.424  -5.897  1.00  0.00           O  
ATOM    200  CB  ASN A 102      21.359   6.034  -5.323  1.00  0.00           C  
ATOM    201  CG  ASN A 102      21.496   7.553  -5.381  1.00  0.00           C  
ATOM    202  OD1 ASN A 102      21.376   8.149  -6.449  1.00  0.00           O  
ATOM    203  ND2 ASN A 102      21.750   8.179  -4.231  1.00  0.00           N  
ATOM    204  H   ASN A 102      19.330   5.460  -3.205  1.00  0.00           H  
ATOM    205  HA  ASN A 102      19.348   6.044  -6.102  1.00  0.00           H  
ATOM    206  HB2 ASN A 102      21.880   5.659  -4.443  1.00  0.00           H  
ATOM    207  HB3 ASN A 102      21.818   5.608  -6.217  1.00  0.00           H  
ATOM    208 HD21 ASN A 102      21.847   7.647  -3.379  1.00  0.00           H  
ATOM    209 HD22 ASN A 102      21.847   9.184  -4.216  1.00  0.00           H  
ATOM    210  N   GLY A 103      18.680   3.510  -4.826  1.00  0.00           N  
ATOM    211  CA  GLY A 103      18.469   2.073  -4.855  1.00  0.00           C  
ATOM    212  C   GLY A 103      17.794   1.667  -6.161  1.00  0.00           C  
ATOM    213  O   GLY A 103      18.463   1.256  -7.108  1.00  0.00           O  
ATOM    214  H   GLY A 103      17.971   4.090  -4.388  1.00  0.00           H  
ATOM    215  HA2 GLY A 103      19.428   1.560  -4.769  1.00  0.00           H  
ATOM    216  HA3 GLY A 103      17.833   1.786  -4.016  1.00  0.00           H  
ATOM    217  N   GLU A 104      16.463   1.782  -6.202  1.00  0.00           N  
ATOM    218  CA  GLU A 104      15.680   1.422  -7.376  1.00  0.00           C  
ATOM    219  C   GLU A 104      14.276   2.040  -7.282  1.00  0.00           C  
ATOM    220  O   GLU A 104      13.335   1.531  -7.891  1.00  0.00           O  
ATOM    221  CB  GLU A 104      15.601  -0.111  -7.480  1.00  0.00           C  
ATOM    222  CG  GLU A 104      15.240  -0.711  -6.111  1.00  0.00           C  
ATOM    223  CD  GLU A 104      14.837  -2.176  -6.234  1.00  0.00           C  
ATOM    224  OE1 GLU A 104      14.277  -2.532  -7.293  1.00  0.00           O  
ATOM    225  OE2 GLU A 104      15.086  -2.919  -5.264  1.00  0.00           O  
ATOM    226  H   GLU A 104      15.971   2.133  -5.388  1.00  0.00           H  
ATOM    227  HA  GLU A 104      16.174   1.810  -8.267  1.00  0.00           H  
ATOM    228  HB2 GLU A 104      14.841  -0.384  -8.211  1.00  0.00           H  
ATOM    229  HB3 GLU A 104      16.566  -0.503  -7.801  1.00  0.00           H  
ATOM    230  HG2 GLU A 104      16.103  -0.637  -5.449  1.00  0.00           H  
ATOM    231  HG3 GLU A 104      14.411  -0.152  -5.680  1.00  0.00           H  
ATOM    232  N   THR A 105      14.154   3.142  -6.514  1.00  0.00           N  
ATOM    233  CA  THR A 105      12.893   3.858  -6.300  1.00  0.00           C  
ATOM    234  C   THR A 105      11.705   2.884  -6.208  1.00  0.00           C  
ATOM    235  O   THR A 105      10.761   2.958  -6.992  1.00  0.00           O  
ATOM    236  CB  THR A 105      12.703   4.938  -7.392  1.00  0.00           C  
ATOM    237  OG1 THR A 105      11.467   5.595  -7.203  1.00  0.00           O  
ATOM    238  CG2 THR A 105      12.749   4.332  -8.803  1.00  0.00           C  
ATOM    239  H   THR A 105      14.977   3.503  -6.044  1.00  0.00           H  
ATOM    240  HA  THR A 105      12.967   4.370  -5.344  1.00  0.00           H  
ATOM    241  HB  THR A 105      13.505   5.672  -7.302  1.00  0.00           H  
ATOM    242  HG1 THR A 105      11.305   5.677  -6.256  1.00  0.00           H  
ATOM    243 HG21 THR A 105      12.040   3.513  -8.880  1.00  0.00           H  
ATOM    244 HG22 THR A 105      12.493   5.101  -9.533  1.00  0.00           H  
ATOM    245 HG23 THR A 105      13.753   3.964  -9.010  1.00  0.00           H  
ATOM    246  N   LYS A 106      11.759   1.970  -5.229  1.00  0.00           N  
ATOM    247  CA  LYS A 106      10.698   0.994  -5.032  1.00  0.00           C  
ATOM    248  C   LYS A 106       9.523   1.642  -4.292  1.00  0.00           C  
ATOM    249  O   LYS A 106       8.599   2.147  -4.929  1.00  0.00           O  
ATOM    250  CB  LYS A 106      11.249  -0.217  -4.262  1.00  0.00           C  
ATOM    251  CG  LYS A 106      11.762  -1.272  -5.250  1.00  0.00           C  
ATOM    252  CD  LYS A 106      10.594  -2.154  -5.714  1.00  0.00           C  
ATOM    253  CE  LYS A 106      11.030  -3.040  -6.886  1.00  0.00           C  
ATOM    254  NZ  LYS A 106      12.130  -3.943  -6.503  1.00  0.00           N  
ATOM    255  H   LYS A 106      12.561   1.951  -4.604  1.00  0.00           H  
ATOM    256  HA  LYS A 106      10.347   0.658  -6.008  1.00  0.00           H  
ATOM    257  HB2 LYS A 106      12.067   0.103  -3.616  1.00  0.00           H  
ATOM    258  HB3 LYS A 106      10.458  -0.655  -3.652  1.00  0.00           H  
ATOM    259  HG2 LYS A 106      12.211  -0.775  -6.112  1.00  0.00           H  
ATOM    260  HG3 LYS A 106      12.511  -1.891  -4.757  1.00  0.00           H  
ATOM    261  HD2 LYS A 106      10.265  -2.783  -4.886  1.00  0.00           H  
ATOM    262  HD3 LYS A 106       9.767  -1.520  -6.034  1.00  0.00           H  
ATOM    263  HE2 LYS A 106      10.179  -3.637  -7.214  1.00  0.00           H  
ATOM    264  HE3 LYS A 106      11.359  -2.408  -7.712  1.00  0.00           H  
ATOM    265  HZ1 LYS A 106      11.928  -4.365  -5.609  1.00  0.00           H  
ATOM    266  HZ2 LYS A 106      12.235  -4.663  -7.201  1.00  0.00           H  
ATOM    267  HZ3 LYS A 106      12.993  -3.414  -6.440  1.00  0.00           H  
ATOM    268  N   THR A 107       9.552   1.622  -2.952  1.00  0.00           N  
ATOM    269  CA  THR A 107       8.468   2.171  -2.147  1.00  0.00           C  
ATOM    270  C   THR A 107       8.892   2.227  -0.677  1.00  0.00           C  
ATOM    271  O   THR A 107      10.014   1.853  -0.340  1.00  0.00           O  
ATOM    272  CB  THR A 107       7.210   1.295  -2.331  1.00  0.00           C  
ATOM    273  OG1 THR A 107       6.138   1.824  -1.579  1.00  0.00           O  
ATOM    274  CG2 THR A 107       7.495  -0.140  -1.869  1.00  0.00           C  
ATOM    275  H   THR A 107      10.342   1.210  -2.473  1.00  0.00           H  
ATOM    276  HA  THR A 107       8.253   3.182  -2.488  1.00  0.00           H  
ATOM    277  HB  THR A 107       6.930   1.281  -3.383  1.00  0.00           H  
ATOM    278  HG1 THR A 107       5.977   2.727  -1.870  1.00  0.00           H  
ATOM    279 HG21 THR A 107       7.819  -0.133  -0.829  1.00  0.00           H  
ATOM    280 HG22 THR A 107       6.590  -0.737  -1.961  1.00  0.00           H  
ATOM    281 HG23 THR A 107       8.278  -0.575  -2.490  1.00  0.00           H  
ATOM    282  N   TRP A 108       7.983   2.693   0.189  1.00  0.00           N  
ATOM    283  CA  TRP A 108       8.244   2.785   1.615  1.00  0.00           C  
ATOM    284  C   TRP A 108       8.161   1.392   2.240  1.00  0.00           C  
ATOM    285  O   TRP A 108       9.188   0.744   2.433  1.00  0.00           O  
ATOM    286  CB  TRP A 108       7.225   3.739   2.263  1.00  0.00           C  
ATOM    287  CG  TRP A 108       7.359   5.184   1.882  1.00  0.00           C  
ATOM    288  CD1 TRP A 108       8.470   5.778   1.415  1.00  0.00           C  
ATOM    289  CD2 TRP A 108       6.353   6.244   1.938  1.00  0.00           C  
ATOM    290  NE1 TRP A 108       8.251   7.111   1.172  1.00  0.00           N  
ATOM    291  CE2 TRP A 108       6.952   7.461   1.480  1.00  0.00           C  
ATOM    292  CE3 TRP A 108       4.994   6.310   2.332  1.00  0.00           C  
ATOM    293  CZ2 TRP A 108       6.249   8.668   1.420  1.00  0.00           C  
ATOM    294  CZ3 TRP A 108       4.281   7.528   2.270  1.00  0.00           C  
ATOM    295  CH2 TRP A 108       4.909   8.702   1.815  1.00  0.00           C  
ATOM    296  H   TRP A 108       7.077   2.989  -0.151  1.00  0.00           H  
ATOM    297  HA  TRP A 108       9.248   3.177   1.771  1.00  0.00           H  
ATOM    298  HB2 TRP A 108       6.222   3.409   1.991  1.00  0.00           H  
ATOM    299  HB3 TRP A 108       7.329   3.664   3.346  1.00  0.00           H  
ATOM    300  HD1 TRP A 108       9.411   5.277   1.257  1.00  0.00           H  
ATOM    301  HE1 TRP A 108       8.935   7.764   0.816  1.00  0.00           H  
ATOM    302  HE3 TRP A 108       4.498   5.419   2.685  1.00  0.00           H  
ATOM    303  HZ2 TRP A 108       6.739   9.565   1.070  1.00  0.00           H  
ATOM    304  HZ3 TRP A 108       3.244   7.558   2.574  1.00  0.00           H  
ATOM    305  HH2 TRP A 108       4.356   9.629   1.773  1.00  0.00           H  
ATOM    306  N   THR A 109       6.926   0.945   2.555  1.00  0.00           N  
ATOM    307  CA  THR A 109       6.675  -0.355   3.184  1.00  0.00           C  
ATOM    308  C   THR A 109       7.726  -0.629   4.275  1.00  0.00           C  
ATOM    309  O   THR A 109       8.116   0.293   4.991  1.00  0.00           O  
ATOM    310  CB  THR A 109       6.642  -1.459   2.105  1.00  0.00           C  
ATOM    311  OG1 THR A 109       7.904  -1.573   1.485  1.00  0.00           O  
ATOM    312  CG2 THR A 109       5.586  -1.117   1.048  1.00  0.00           C  
ATOM    313  H   THR A 109       6.128   1.527   2.357  1.00  0.00           H  
ATOM    314  HA  THR A 109       5.696  -0.318   3.660  1.00  0.00           H  
ATOM    315  HB  THR A 109       6.381  -2.409   2.569  1.00  0.00           H  
ATOM    316  HG1 THR A 109       7.849  -2.241   0.797  1.00  0.00           H  
ATOM    317 HG21 THR A 109       4.616  -0.994   1.530  1.00  0.00           H  
ATOM    318 HG22 THR A 109       5.859  -0.191   0.542  1.00  0.00           H  
ATOM    319 HG23 THR A 109       5.528  -1.924   0.320  1.00  0.00           H  
ATOM    320  N   GLY A 110       8.177  -1.893   4.400  1.00  0.00           N  
ATOM    321  CA  GLY A 110       9.177  -2.280   5.389  1.00  0.00           C  
ATOM    322  C   GLY A 110       8.878  -1.643   6.745  1.00  0.00           C  
ATOM    323  O   GLY A 110       7.887  -1.984   7.390  1.00  0.00           O  
ATOM    324  H   GLY A 110       7.819  -2.608   3.788  1.00  0.00           H  
ATOM    325  HA2 GLY A 110       9.173  -3.365   5.495  1.00  0.00           H  
ATOM    326  HA3 GLY A 110      10.161  -1.958   5.048  1.00  0.00           H  
ATOM    327  N   GLN A 111       9.742  -0.713   7.171  1.00  0.00           N  
ATOM    328  CA  GLN A 111       9.576  -0.010   8.430  1.00  0.00           C  
ATOM    329  C   GLN A 111      10.375   1.291   8.379  1.00  0.00           C  
ATOM    330  O   GLN A 111      11.487   1.316   7.854  1.00  0.00           O  
ATOM    331  CB  GLN A 111      10.053  -0.909   9.582  1.00  0.00           C  
ATOM    332  CG  GLN A 111       9.883  -0.193  10.930  1.00  0.00           C  
ATOM    333  CD  GLN A 111       8.441   0.262  11.139  1.00  0.00           C  
ATOM    334  OE1 GLN A 111       8.159   1.458  11.132  1.00  0.00           O  
ATOM    335  NE2 GLN A 111       7.532  -0.693  11.324  1.00  0.00           N  
ATOM    336  H   GLN A 111      10.541  -0.477   6.599  1.00  0.00           H  
ATOM    337  HA  GLN A 111       8.520   0.224   8.568  1.00  0.00           H  
ATOM    338  HB2 GLN A 111       9.467  -1.829   9.588  1.00  0.00           H  
ATOM    339  HB3 GLN A 111      11.106  -1.155   9.436  1.00  0.00           H  
ATOM    340  HG2 GLN A 111      10.161  -0.875  11.733  1.00  0.00           H  
ATOM    341  HG3 GLN A 111      10.540   0.676  10.961  1.00  0.00           H  
ATOM    342 HE21 GLN A 111       7.812  -1.664  11.327  1.00  0.00           H  
ATOM    343 HE22 GLN A 111       6.563  -0.446  11.459  1.00  0.00           H  
ATOM    344  N   GLY A 112       9.802   2.370   8.920  1.00  0.00           N  
ATOM    345  CA  GLY A 112      10.455   3.667   8.931  1.00  0.00           C  
ATOM    346  C   GLY A 112       9.637   4.643   9.767  1.00  0.00           C  
ATOM    347  O   GLY A 112       8.435   4.787   9.551  1.00  0.00           O  
ATOM    348  H   GLY A 112       8.885   2.293   9.340  1.00  0.00           H  
ATOM    349  HA2 GLY A 112      11.453   3.569   9.360  1.00  0.00           H  
ATOM    350  HA3 GLY A 112      10.534   4.042   7.910  1.00  0.00           H  
ATOM    351  N   ARG A 113      10.290   5.313  10.725  1.00  0.00           N  
ATOM    352  CA  ARG A 113       9.620   6.263  11.606  1.00  0.00           C  
ATOM    353  C   ARG A 113       9.798   7.687  11.073  1.00  0.00           C  
ATOM    354  O   ARG A 113      10.001   8.614  11.854  1.00  0.00           O  
ATOM    355  CB  ARG A 113      10.195   6.136  13.025  1.00  0.00           C  
ATOM    356  CG  ARG A 113      10.184   4.670  13.493  1.00  0.00           C  
ATOM    357  CD  ARG A 113       8.760   4.105  13.447  1.00  0.00           C  
ATOM    358  NE  ARG A 113       8.699   2.792  14.099  1.00  0.00           N  
ATOM    359  CZ  ARG A 113       7.583   2.042  14.136  1.00  0.00           C  
ATOM    360  NH1 ARG A 113       6.452   2.488  13.571  1.00  0.00           N  
ATOM    361  NH2 ARG A 113       7.602   0.846  14.739  1.00  0.00           N  
ATOM    362  H   ARG A 113      11.280   5.159  10.854  1.00  0.00           H  
ATOM    363  HA  ARG A 113       8.554   6.035  11.636  1.00  0.00           H  
ATOM    364  HB2 ARG A 113      11.221   6.505  13.032  1.00  0.00           H  
ATOM    365  HB3 ARG A 113       9.595   6.736  13.712  1.00  0.00           H  
ATOM    366  HG2 ARG A 113      10.830   4.075  12.846  1.00  0.00           H  
ATOM    367  HG3 ARG A 113      10.558   4.620  14.516  1.00  0.00           H  
ATOM    368  HD2 ARG A 113       8.084   4.793  13.960  1.00  0.00           H  
ATOM    369  HD3 ARG A 113       8.447   4.001  12.408  1.00  0.00           H  
ATOM    370  HE  ARG A 113       9.541   2.447  14.537  1.00  0.00           H  
ATOM    371 HH11 ARG A 113       6.442   3.381  13.101  1.00  0.00           H  
ATOM    372 HH12 ARG A 113       5.611   1.934  13.615  1.00  0.00           H  
ATOM    373 HH21 ARG A 113       8.452   0.510  15.168  1.00  0.00           H  
ATOM    374 HH22 ARG A 113       6.767   0.280  14.766  1.00  0.00           H  
ATOM    375  N   THR A 114       9.715   7.847   9.738  1.00  0.00           N  
ATOM    376  CA  THR A 114       9.855   9.146   9.072  1.00  0.00           C  
ATOM    377  C   THR A 114      10.968   9.982   9.730  1.00  0.00           C  
ATOM    378  O   THR A 114      10.677  10.963  10.416  1.00  0.00           O  
ATOM    379  CB  THR A 114       8.505   9.883   9.114  1.00  0.00           C  
ATOM    380  OG1 THR A 114       8.084  10.050  10.451  1.00  0.00           O  
ATOM    381  CG2 THR A 114       7.451   9.072   8.355  1.00  0.00           C  
ATOM    382  H   THR A 114       9.546   7.038   9.157  1.00  0.00           H  
ATOM    383  HA  THR A 114      10.120   8.975   8.030  1.00  0.00           H  
ATOM    384  HB  THR A 114       8.615  10.862   8.646  1.00  0.00           H  
ATOM    385  HG1 THR A 114       8.855  10.275  10.989  1.00  0.00           H  
ATOM    386 HG21 THR A 114       7.812   8.852   7.350  1.00  0.00           H  
ATOM    387 HG22 THR A 114       7.256   8.139   8.883  1.00  0.00           H  
ATOM    388 HG23 THR A 114       6.528   9.649   8.288  1.00  0.00           H  
ATOM    389  N   PRO A 115      12.243   9.594   9.527  1.00  0.00           N  
ATOM    390  CA  PRO A 115      13.374  10.281  10.123  1.00  0.00           C  
ATOM    391  C   PRO A 115      13.478  11.721   9.608  1.00  0.00           C  
ATOM    392  O   PRO A 115      13.069  12.658  10.295  1.00  0.00           O  
ATOM    393  CB  PRO A 115      14.609   9.446   9.751  1.00  0.00           C  
ATOM    394  CG  PRO A 115      14.138   8.372   8.762  1.00  0.00           C  
ATOM    395  CD  PRO A 115      12.613   8.456   8.708  1.00  0.00           C  
ATOM    396  HA  PRO A 115      13.259  10.291  11.208  1.00  0.00           H  
ATOM    397  HB2 PRO A 115      15.371  10.071   9.288  1.00  0.00           H  
ATOM    398  HB3 PRO A 115      15.015   8.969  10.643  1.00  0.00           H  
ATOM    399  HG2 PRO A 115      14.556   8.566   7.775  1.00  0.00           H  
ATOM    400  HG3 PRO A 115      14.446   7.384   9.108  1.00  0.00           H  
ATOM    401  HD2 PRO A 115      12.284   8.607   7.680  1.00  0.00           H  
ATOM    402  HD3 PRO A 115      12.177   7.544   9.113  1.00  0.00           H  
ATOM    403  N   ALA A 116      14.029  11.898   8.402  1.00  0.00           N  
ATOM    404  CA  ALA A 116      14.196  13.219   7.812  1.00  0.00           C  
ATOM    405  C   ALA A 116      14.388  13.102   6.300  1.00  0.00           C  
ATOM    406  O   ALA A 116      15.016  13.962   5.691  1.00  0.00           O  
ATOM    407  CB  ALA A 116      15.399  13.913   8.459  1.00  0.00           C  
ATOM    408  H   ALA A 116      14.347  11.097   7.876  1.00  0.00           H  
ATOM    409  HA  ALA A 116      13.300  13.811   8.007  1.00  0.00           H  
ATOM    410  HB1 ALA A 116      15.251  13.972   9.537  1.00  0.00           H  
ATOM    411  HB2 ALA A 116      16.305  13.343   8.248  1.00  0.00           H  
ATOM    412  HB3 ALA A 116      15.500  14.920   8.052  1.00  0.00           H  
ATOM    413  N   VAL A 117      13.838  12.038   5.700  1.00  0.00           N  
ATOM    414  CA  VAL A 117      13.930  11.825   4.265  1.00  0.00           C  
ATOM    415  C   VAL A 117      12.625  12.275   3.622  1.00  0.00           C  
ATOM    416  O   VAL A 117      12.594  13.271   2.901  1.00  0.00           O  
ATOM    417  CB  VAL A 117      14.202  10.339   3.974  1.00  0.00           C  
ATOM    418  CG1 VAL A 117      14.166  10.091   2.464  1.00  0.00           C  
ATOM    419  CG2 VAL A 117      15.579   9.947   4.508  1.00  0.00           C  
ATOM    420  H   VAL A 117      13.339  11.357   6.251  1.00  0.00           H  
ATOM    421  HA  VAL A 117      14.750  12.420   3.859  1.00  0.00           H  
ATOM    422  HB  VAL A 117      13.440   9.727   4.459  1.00  0.00           H  
ATOM    423 HG11 VAL A 117      14.855  10.774   1.965  1.00  0.00           H  
ATOM    424 HG12 VAL A 117      14.463   9.063   2.259  1.00  0.00           H  
ATOM    425 HG13 VAL A 117      13.157  10.257   2.088  1.00  0.00           H  
ATOM    426 HG21 VAL A 117      16.340  10.583   4.053  1.00  0.00           H  
ATOM    427 HG22 VAL A 117      15.601  10.069   5.590  1.00  0.00           H  
ATOM    428 HG23 VAL A 117      15.781   8.906   4.255  1.00  0.00           H  
ATOM    429  N   ILE A 118      11.546  11.533   3.887  1.00  0.00           N  
ATOM    430  CA  ILE A 118      10.243  11.841   3.321  1.00  0.00           C  
ATOM    431  C   ILE A 118       9.692  13.122   3.950  1.00  0.00           C  
ATOM    432  O   ILE A 118       9.038  13.907   3.274  1.00  0.00           O  
ATOM    433  CB  ILE A 118       9.281  10.648   3.518  1.00  0.00           C  
ATOM    434  CG1 ILE A 118       8.984  10.410   5.011  1.00  0.00           C  
ATOM    435  CG2 ILE A 118       9.909   9.384   2.921  1.00  0.00           C  
ATOM    436  CD1 ILE A 118       7.639  11.046   5.379  1.00  0.00           C  
ATOM    437  H   ILE A 118      11.629  10.732   4.496  1.00  0.00           H  
ATOM    438  HA  ILE A 118      10.364  12.008   2.253  1.00  0.00           H  
ATOM    439  HB  ILE A 118       8.346  10.856   2.997  1.00  0.00           H  
ATOM    440 HG12 ILE A 118       8.932   9.339   5.202  1.00  0.00           H  
ATOM    441 HG13 ILE A 118       9.772  10.843   5.621  1.00  0.00           H  
ATOM    442 HG21 ILE A 118      10.116   9.545   1.863  1.00  0.00           H  
ATOM    443 HG22 ILE A 118      10.837   9.151   3.442  1.00  0.00           H  
ATOM    444 HG23 ILE A 118       9.217   8.552   3.032  1.00  0.00           H  
ATOM    445 HD11 ILE A 118       7.605  12.072   5.020  1.00  0.00           H  
ATOM    446 HD12 ILE A 118       6.830  10.476   4.921  1.00  0.00           H  
ATOM    447 HD13 ILE A 118       7.518  11.040   6.461  1.00  0.00           H  
ATOM    448  N   LYS A 119       9.964  13.329   5.243  1.00  0.00           N  
ATOM    449  CA  LYS A 119       9.495  14.505   5.956  1.00  0.00           C  
ATOM    450  C   LYS A 119      10.141  15.756   5.363  1.00  0.00           C  
ATOM    451  O   LYS A 119       9.460  16.741   5.102  1.00  0.00           O  
ATOM    452  CB  LYS A 119       9.826  14.344   7.443  1.00  0.00           C  
ATOM    453  CG  LYS A 119       9.495  15.634   8.205  1.00  0.00           C  
ATOM    454  CD  LYS A 119       9.215  15.323   9.686  1.00  0.00           C  
ATOM    455  CE  LYS A 119      10.315  14.426  10.279  1.00  0.00           C  
ATOM    456  NZ  LYS A 119      11.649  15.036  10.143  1.00  0.00           N  
ATOM    457  H   LYS A 119      10.511  12.653   5.752  1.00  0.00           H  
ATOM    458  HA  LYS A 119       8.412  14.578   5.842  1.00  0.00           H  
ATOM    459  HB2 LYS A 119       9.236  13.523   7.850  1.00  0.00           H  
ATOM    460  HB3 LYS A 119      10.887  14.120   7.556  1.00  0.00           H  
ATOM    461  HG2 LYS A 119      10.331  16.329   8.129  1.00  0.00           H  
ATOM    462  HG3 LYS A 119       8.606  16.094   7.766  1.00  0.00           H  
ATOM    463  HD2 LYS A 119       9.171  16.258  10.247  1.00  0.00           H  
ATOM    464  HD3 LYS A 119       8.255  14.811   9.770  1.00  0.00           H  
ATOM    465  HE2 LYS A 119      10.107  14.265  11.338  1.00  0.00           H  
ATOM    466  HE3 LYS A 119      10.310  13.464   9.771  1.00  0.00           H  
ATOM    467  HZ1 LYS A 119      11.808  15.291   9.181  1.00  0.00           H  
ATOM    468  HZ2 LYS A 119      11.705  15.862  10.724  1.00  0.00           H  
ATOM    469  HZ3 LYS A 119      12.355  14.368  10.435  1.00  0.00           H  
ATOM    470  N   LYS A 120      11.460  15.711   5.147  1.00  0.00           N  
ATOM    471  CA  LYS A 120      12.176  16.833   4.567  1.00  0.00           C  
ATOM    472  C   LYS A 120      11.691  17.065   3.139  1.00  0.00           C  
ATOM    473  O   LYS A 120      11.409  18.196   2.756  1.00  0.00           O  
ATOM    474  CB  LYS A 120      13.681  16.541   4.585  1.00  0.00           C  
ATOM    475  CG  LYS A 120      14.432  17.651   3.840  1.00  0.00           C  
ATOM    476  CD  LYS A 120      15.942  17.421   3.953  1.00  0.00           C  
ATOM    477  CE  LYS A 120      16.661  18.147   2.810  1.00  0.00           C  
ATOM    478  NZ  LYS A 120      16.366  19.591   2.820  1.00  0.00           N  
ATOM    479  H   LYS A 120      11.980  14.879   5.383  1.00  0.00           H  
ATOM    480  HA  LYS A 120      11.980  17.728   5.160  1.00  0.00           H  
ATOM    481  HB2 LYS A 120      14.029  16.497   5.617  1.00  0.00           H  
ATOM    482  HB3 LYS A 120      13.870  15.586   4.095  1.00  0.00           H  
ATOM    483  HG2 LYS A 120      14.145  17.640   2.788  1.00  0.00           H  
ATOM    484  HG3 LYS A 120      14.177  18.617   4.275  1.00  0.00           H  
ATOM    485  HD2 LYS A 120      16.300  17.802   4.911  1.00  0.00           H  
ATOM    486  HD3 LYS A 120      16.154  16.351   3.887  1.00  0.00           H  
ATOM    487  HE2 LYS A 120      17.737  18.000   2.912  1.00  0.00           H  
ATOM    488  HE3 LYS A 120      16.334  17.724   1.857  1.00  0.00           H  
ATOM    489  HZ1 LYS A 120      15.375  19.731   2.944  1.00  0.00           H  
ATOM    490  HZ2 LYS A 120      16.868  20.035   3.574  1.00  0.00           H  
ATOM    491  HZ3 LYS A 120      16.652  20.001   1.935  1.00  0.00           H  
ATOM    492  N   ALA A 121      11.605  15.988   2.353  1.00  0.00           N  
ATOM    493  CA  ALA A 121      11.186  16.071   0.962  1.00  0.00           C  
ATOM    494  C   ALA A 121       9.764  16.632   0.846  1.00  0.00           C  
ATOM    495  O   ALA A 121       9.474  17.364  -0.088  1.00  0.00           O  
ATOM    496  CB  ALA A 121      11.274  14.683   0.333  1.00  0.00           C  
ATOM    497  H   ALA A 121      11.843  15.077   2.725  1.00  0.00           H  
ATOM    498  HA  ALA A 121      11.867  16.737   0.432  1.00  0.00           H  
ATOM    499  HB1 ALA A 121      10.719  13.972   0.941  1.00  0.00           H  
ATOM    500  HB2 ALA A 121      10.852  14.710  -0.672  1.00  0.00           H  
ATOM    501  HB3 ALA A 121      12.318  14.373   0.279  1.00  0.00           H  
ATOM    502  N   MET A 122       8.877  16.290   1.789  1.00  0.00           N  
ATOM    503  CA  MET A 122       7.499  16.770   1.756  1.00  0.00           C  
ATOM    504  C   MET A 122       7.471  18.300   1.746  1.00  0.00           C  
ATOM    505  O   MET A 122       6.725  18.898   0.974  1.00  0.00           O  
ATOM    506  CB  MET A 122       6.731  16.229   2.969  1.00  0.00           C  
ATOM    507  CG  MET A 122       6.116  14.868   2.632  1.00  0.00           C  
ATOM    508  SD  MET A 122       5.492  13.960   4.071  1.00  0.00           S  
ATOM    509  CE  MET A 122       4.229  15.128   4.635  1.00  0.00           C  
ATOM    510  H   MET A 122       9.157  15.680   2.548  1.00  0.00           H  
ATOM    511  HA  MET A 122       7.021  16.407   0.847  1.00  0.00           H  
ATOM    512  HB2 MET A 122       7.409  16.123   3.814  1.00  0.00           H  
ATOM    513  HB3 MET A 122       5.935  16.926   3.233  1.00  0.00           H  
ATOM    514  HG2 MET A 122       5.291  15.022   1.935  1.00  0.00           H  
ATOM    515  HG3 MET A 122       6.870  14.257   2.144  1.00  0.00           H  
ATOM    516  HE1 MET A 122       3.539  15.339   3.819  1.00  0.00           H  
ATOM    517  HE2 MET A 122       3.682  14.694   5.472  1.00  0.00           H  
ATOM    518  HE3 MET A 122       4.706  16.053   4.955  1.00  0.00           H  
ATOM    519  N   ASP A 123       8.279  18.929   2.606  1.00  0.00           N  
ATOM    520  CA  ASP A 123       8.318  20.381   2.706  1.00  0.00           C  
ATOM    521  C   ASP A 123       9.173  20.976   1.587  1.00  0.00           C  
ATOM    522  O   ASP A 123       8.722  21.861   0.863  1.00  0.00           O  
ATOM    523  CB  ASP A 123       8.878  20.780   4.078  1.00  0.00           C  
ATOM    524  CG  ASP A 123       8.009  20.244   5.211  1.00  0.00           C  
ATOM    525  OD1 ASP A 123       6.787  20.494   5.159  1.00  0.00           O  
ATOM    526  OD2 ASP A 123       8.588  19.595   6.111  1.00  0.00           O  
ATOM    527  H   ASP A 123       8.881  18.390   3.213  1.00  0.00           H  
ATOM    528  HA  ASP A 123       7.303  20.768   2.612  1.00  0.00           H  
ATOM    529  HB2 ASP A 123       9.888  20.380   4.182  1.00  0.00           H  
ATOM    530  HB3 ASP A 123       8.917  21.867   4.144  1.00  0.00           H  
ATOM    531  N   GLU A 124      10.414  20.492   1.458  1.00  0.00           N  
ATOM    532  CA  GLU A 124      11.352  20.993   0.464  1.00  0.00           C  
ATOM    533  C   GLU A 124      10.776  20.841  -0.945  1.00  0.00           C  
ATOM    534  O   GLU A 124      10.674  21.821  -1.685  1.00  0.00           O  
ATOM    535  CB  GLU A 124      12.675  20.230   0.598  1.00  0.00           C  
ATOM    536  CG  GLU A 124      13.755  20.895  -0.258  1.00  0.00           C  
ATOM    537  CD  GLU A 124      15.001  20.024  -0.326  1.00  0.00           C  
ATOM    538  OE1 GLU A 124      14.937  19.002  -1.044  1.00  0.00           O  
ATOM    539  OE2 GLU A 124      15.993  20.394   0.341  1.00  0.00           O  
ATOM    540  H   GLU A 124      10.725  19.756   2.077  1.00  0.00           H  
ATOM    541  HA  GLU A 124      11.536  22.051   0.657  1.00  0.00           H  
ATOM    542  HB2 GLU A 124      12.989  20.233   1.643  1.00  0.00           H  
ATOM    543  HB3 GLU A 124      12.534  19.199   0.270  1.00  0.00           H  
ATOM    544  HG2 GLU A 124      13.374  21.050  -1.266  1.00  0.00           H  
ATOM    545  HG3 GLU A 124      14.014  21.861   0.178  1.00  0.00           H  
ATOM    546  N   GLN A 125      10.407  19.609  -1.317  1.00  0.00           N  
ATOM    547  CA  GLN A 125       9.868  19.331  -2.637  1.00  0.00           C  
ATOM    548  C   GLN A 125       8.340  19.469  -2.602  1.00  0.00           C  
ATOM    549  O   GLN A 125       7.831  20.584  -2.713  1.00  0.00           O  
ATOM    550  CB  GLN A 125      10.321  17.934  -3.103  1.00  0.00           C  
ATOM    551  CG  GLN A 125      11.854  17.829  -3.062  1.00  0.00           C  
ATOM    552  CD  GLN A 125      12.514  18.895  -3.935  1.00  0.00           C  
ATOM    553  OE1 GLN A 125      12.000  19.239  -4.996  1.00  0.00           O  
ATOM    554  NE2 GLN A 125      13.656  19.416  -3.487  1.00  0.00           N  
ATOM    555  H   GLN A 125      10.504  18.839  -0.668  1.00  0.00           H  
ATOM    556  HA  GLN A 125      10.259  20.068  -3.334  1.00  0.00           H  
ATOM    557  HB2 GLN A 125       9.898  17.173  -2.452  1.00  0.00           H  
ATOM    558  HB3 GLN A 125       9.977  17.765  -4.123  1.00  0.00           H  
ATOM    559  HG2 GLN A 125      12.194  17.947  -2.033  1.00  0.00           H  
ATOM    560  HG3 GLN A 125      12.151  16.844  -3.421  1.00  0.00           H  
ATOM    561 HE21 GLN A 125      14.044  19.106  -2.596  1.00  0.00           H  
ATOM    562 HE22 GLN A 125      14.135  20.116  -4.031  1.00  0.00           H  
ATOM    563  N   GLY A 126       7.613  18.343  -2.450  1.00  0.00           N  
ATOM    564  CA  GLY A 126       6.150  18.344  -2.415  1.00  0.00           C  
ATOM    565  C   GLY A 126       5.580  19.255  -3.502  1.00  0.00           C  
ATOM    566  O   GLY A 126       4.810  20.168  -3.205  1.00  0.00           O  
ATOM    567  H   GLY A 126       8.084  17.462  -2.354  1.00  0.00           H  
ATOM    568  HA2 GLY A 126       5.789  17.328  -2.575  1.00  0.00           H  
ATOM    569  HA3 GLY A 126       5.815  18.695  -1.440  1.00  0.00           H  
ATOM    570  N   LYS A 127       5.969  19.014  -4.758  1.00  0.00           N  
ATOM    571  CA  LYS A 127       5.538  19.839  -5.873  1.00  0.00           C  
ATOM    572  C   LYS A 127       4.174  19.386  -6.396  1.00  0.00           C  
ATOM    573  O   LYS A 127       3.304  20.226  -6.622  1.00  0.00           O  
ATOM    574  CB  LYS A 127       6.594  19.792  -6.988  1.00  0.00           C  
ATOM    575  CG  LYS A 127       7.983  20.179  -6.444  1.00  0.00           C  
ATOM    576  CD  LYS A 127       7.958  21.600  -5.860  1.00  0.00           C  
ATOM    577  CE  LYS A 127       9.361  21.985  -5.375  1.00  0.00           C  
ATOM    578  NZ  LYS A 127       9.308  22.562  -4.017  1.00  0.00           N  
ATOM    579  H   LYS A 127       6.593  18.238  -4.950  1.00  0.00           H  
ATOM    580  HA  LYS A 127       5.441  20.867  -5.530  1.00  0.00           H  
ATOM    581  HB2 LYS A 127       6.641  18.782  -7.397  1.00  0.00           H  
ATOM    582  HB3 LYS A 127       6.312  20.485  -7.781  1.00  0.00           H  
ATOM    583  HG2 LYS A 127       8.278  19.476  -5.666  1.00  0.00           H  
ATOM    584  HG3 LYS A 127       8.708  20.138  -7.256  1.00  0.00           H  
ATOM    585  HD2 LYS A 127       7.634  22.303  -6.629  1.00  0.00           H  
ATOM    586  HD3 LYS A 127       7.267  21.637  -5.021  1.00  0.00           H  
ATOM    587  HE2 LYS A 127       9.993  21.096  -5.359  1.00  0.00           H  
ATOM    588  HE3 LYS A 127       9.791  22.716  -6.059  1.00  0.00           H  
ATOM    589  HZ1 LYS A 127       8.788  21.942  -3.406  1.00  0.00           H  
ATOM    590  HZ2 LYS A 127      10.249  22.672  -3.657  1.00  0.00           H  
ATOM    591  HZ3 LYS A 127       8.852  23.462  -4.049  1.00  0.00           H  
ATOM    592  N   SER A 128       3.974  18.075  -6.602  1.00  0.00           N  
ATOM    593  CA  SER A 128       2.705  17.586  -7.138  1.00  0.00           C  
ATOM    594  C   SER A 128       2.533  16.083  -6.905  1.00  0.00           C  
ATOM    595  O   SER A 128       2.008  15.389  -7.774  1.00  0.00           O  
ATOM    596  CB  SER A 128       2.643  17.911  -8.637  1.00  0.00           C  
ATOM    597  OG  SER A 128       3.773  17.369  -9.287  1.00  0.00           O  
ATOM    598  H   SER A 128       4.711  17.404  -6.395  1.00  0.00           H  
ATOM    599  HA  SER A 128       1.890  18.107  -6.634  1.00  0.00           H  
ATOM    600  HB2 SER A 128       1.736  17.483  -9.065  1.00  0.00           H  
ATOM    601  HB3 SER A 128       2.630  18.992  -8.775  1.00  0.00           H  
ATOM    602  HG  SER A 128       3.687  17.519 -10.231  1.00  0.00           H  
ATOM    603  N   LEU A 129       2.962  15.585  -5.730  1.00  0.00           N  
ATOM    604  CA  LEU A 129       2.828  14.166  -5.351  1.00  0.00           C  
ATOM    605  C   LEU A 129       3.812  13.281  -6.134  1.00  0.00           C  
ATOM    606  O   LEU A 129       4.339  12.316  -5.574  1.00  0.00           O  
ATOM    607  CB  LEU A 129       1.378  13.672  -5.548  1.00  0.00           C  
ATOM    608  CG  LEU A 129       0.372  14.640  -4.898  1.00  0.00           C  
ATOM    609  CD1 LEU A 129      -1.047  14.111  -5.117  1.00  0.00           C  
ATOM    610  CD2 LEU A 129       0.642  14.754  -3.393  1.00  0.00           C  
ATOM    611  H   LEU A 129       3.397  16.207  -5.065  1.00  0.00           H  
ATOM    612  HA  LEU A 129       3.073  14.078  -4.294  1.00  0.00           H  
ATOM    613  HB2 LEU A 129       1.161  13.587  -6.610  1.00  0.00           H  
ATOM    614  HB3 LEU A 129       1.275  12.690  -5.089  1.00  0.00           H  
ATOM    615  HG  LEU A 129       0.459  15.624  -5.355  1.00  0.00           H  
ATOM    616 HD11 LEU A 129      -1.240  14.020  -6.187  1.00  0.00           H  
ATOM    617 HD12 LEU A 129      -1.149  13.133  -4.646  1.00  0.00           H  
ATOM    618 HD13 LEU A 129      -1.766  14.803  -4.677  1.00  0.00           H  
ATOM    619 HD21 LEU A 129       0.702  13.758  -2.956  1.00  0.00           H  
ATOM    620 HD22 LEU A 129       1.579  15.283  -3.227  1.00  0.00           H  
ATOM    621 HD23 LEU A 129      -0.171  15.307  -2.919  1.00  0.00           H  
ATOM    622  N   ASP A 130       4.059  13.607  -7.416  1.00  0.00           N  
ATOM    623  CA  ASP A 130       4.995  12.865  -8.257  1.00  0.00           C  
ATOM    624  C   ASP A 130       6.345  12.738  -7.549  1.00  0.00           C  
ATOM    625  O   ASP A 130       7.084  11.783  -7.786  1.00  0.00           O  
ATOM    626  CB  ASP A 130       5.147  13.594  -9.594  1.00  0.00           C  
ATOM    627  CG  ASP A 130       6.030  12.804 -10.555  1.00  0.00           C  
ATOM    628  OD1 ASP A 130       5.478  11.899 -11.220  1.00  0.00           O  
ATOM    629  OD2 ASP A 130       7.237  13.121 -10.608  1.00  0.00           O  
ATOM    630  H   ASP A 130       3.589  14.398  -7.827  1.00  0.00           H  
ATOM    631  HA  ASP A 130       4.594  11.869  -8.439  1.00  0.00           H  
ATOM    632  HB2 ASP A 130       4.162  13.726 -10.044  1.00  0.00           H  
ATOM    633  HB3 ASP A 130       5.594  14.574  -9.421  1.00  0.00           H  
ATOM    634  N   ASP A 131       6.648  13.709  -6.670  1.00  0.00           N  
ATOM    635  CA  ASP A 131       7.873  13.726  -5.883  1.00  0.00           C  
ATOM    636  C   ASP A 131       8.149  12.337  -5.302  1.00  0.00           C  
ATOM    637  O   ASP A 131       9.294  11.885  -5.286  1.00  0.00           O  
ATOM    638  CB  ASP A 131       7.721  14.752  -4.749  1.00  0.00           C  
ATOM    639  CG  ASP A 131       7.137  16.067  -5.254  1.00  0.00           C  
ATOM    640  OD1 ASP A 131       5.913  16.086  -5.531  1.00  0.00           O  
ATOM    641  OD2 ASP A 131       7.916  17.036  -5.350  1.00  0.00           O  
ATOM    642  H   ASP A 131       5.995  14.471  -6.537  1.00  0.00           H  
ATOM    643  HA  ASP A 131       8.706  14.020  -6.524  1.00  0.00           H  
ATOM    644  HB2 ASP A 131       7.059  14.342  -3.985  1.00  0.00           H  
ATOM    645  HB3 ASP A 131       8.699  14.939  -4.305  1.00  0.00           H  
ATOM    646  N   PHE A 132       7.088  11.667  -4.827  1.00  0.00           N  
ATOM    647  CA  PHE A 132       7.192  10.336  -4.249  1.00  0.00           C  
ATOM    648  C   PHE A 132       6.517   9.326  -5.169  1.00  0.00           C  
ATOM    649  O   PHE A 132       7.164   8.405  -5.667  1.00  0.00           O  
ATOM    650  CB  PHE A 132       6.527  10.333  -2.874  1.00  0.00           C  
ATOM    651  CG  PHE A 132       7.077  11.383  -1.939  1.00  0.00           C  
ATOM    652  CD1 PHE A 132       8.333  11.194  -1.339  1.00  0.00           C  
ATOM    653  CD2 PHE A 132       6.336  12.547  -1.672  1.00  0.00           C  
ATOM    654  CE1 PHE A 132       8.848  12.167  -0.471  1.00  0.00           C  
ATOM    655  CE2 PHE A 132       6.853  13.522  -0.803  1.00  0.00           C  
ATOM    656  CZ  PHE A 132       8.107  13.331  -0.202  1.00  0.00           C  
ATOM    657  H   PHE A 132       6.172  12.096  -4.873  1.00  0.00           H  
ATOM    658  HA  PHE A 132       8.241  10.069  -4.134  1.00  0.00           H  
ATOM    659  HB2 PHE A 132       5.461  10.507  -3.004  1.00  0.00           H  
ATOM    660  HB3 PHE A 132       6.665   9.353  -2.419  1.00  0.00           H  
ATOM    661  HD1 PHE A 132       8.902  10.302  -1.547  1.00  0.00           H  
ATOM    662  HD2 PHE A 132       5.372  12.696  -2.135  1.00  0.00           H  
ATOM    663  HE1 PHE A 132       9.813  12.023  -0.011  1.00  0.00           H  
ATOM    664  HE2 PHE A 132       6.284  14.418  -0.598  1.00  0.00           H  
ATOM    665  HZ  PHE A 132       8.501  14.079   0.465  1.00  0.00           H  
ATOM    666  N   LEU A 133       5.206   9.500  -5.392  1.00  0.00           N  
ATOM    667  CA  LEU A 133       4.440   8.603  -6.236  1.00  0.00           C  
ATOM    668  C   LEU A 133       4.680   8.970  -7.698  1.00  0.00           C  
ATOM    669  O   LEU A 133       3.805   9.525  -8.359  1.00  0.00           O  
ATOM    670  CB  LEU A 133       2.954   8.695  -5.852  1.00  0.00           C  
ATOM    671  CG  LEU A 133       2.102   7.697  -6.666  1.00  0.00           C  
ATOM    672  CD1 LEU A 133       2.694   6.287  -6.578  1.00  0.00           C  
ATOM    673  CD2 LEU A 133       0.681   7.676  -6.103  1.00  0.00           C  
ATOM    674  H   LEU A 133       4.726  10.281  -4.966  1.00  0.00           H  
ATOM    675  HA  LEU A 133       4.786   7.588  -6.067  1.00  0.00           H  
ATOM    676  HB2 LEU A 133       2.848   8.469  -4.793  1.00  0.00           H  
ATOM    677  HB3 LEU A 133       2.595   9.708  -6.040  1.00  0.00           H  
ATOM    678  HG  LEU A 133       2.068   8.008  -7.709  1.00  0.00           H  
ATOM    679 HD11 LEU A 133       2.953   6.067  -5.543  1.00  0.00           H  
ATOM    680 HD12 LEU A 133       1.959   5.563  -6.927  1.00  0.00           H  
ATOM    681 HD13 LEU A 133       3.585   6.222  -7.200  1.00  0.00           H  
ATOM    682 HD21 LEU A 133       0.282   8.690  -6.080  1.00  0.00           H  
ATOM    683 HD22 LEU A 133       0.048   7.052  -6.735  1.00  0.00           H  
ATOM    684 HD23 LEU A 133       0.696   7.268  -5.092  1.00  0.00           H  
ATOM    685  N   ILE A 134       5.883   8.658  -8.192  1.00  0.00           N  
ATOM    686  CA  ILE A 134       6.261   8.946  -9.566  1.00  0.00           C  
ATOM    687  C   ILE A 134       5.213   8.376 -10.526  1.00  0.00           C  
ATOM    688  O   ILE A 134       4.883   7.193 -10.453  1.00  0.00           O  
ATOM    689  CB  ILE A 134       7.661   8.367  -9.857  1.00  0.00           C  
ATOM    690  CG1 ILE A 134       7.806   6.959  -9.242  1.00  0.00           C  
ATOM    691  CG2 ILE A 134       8.724   9.298  -9.262  1.00  0.00           C  
ATOM    692  CD1 ILE A 134       8.967   6.215  -9.905  1.00  0.00           C  
ATOM    693  H   ILE A 134       6.562   8.208  -7.594  1.00  0.00           H  
ATOM    694  HA  ILE A 134       6.300  10.027  -9.696  1.00  0.00           H  
ATOM    695  HB  ILE A 134       7.804   8.306 -10.936  1.00  0.00           H  
ATOM    696 HG12 ILE A 134       7.999   7.044  -8.173  1.00  0.00           H  
ATOM    697 HG13 ILE A 134       6.888   6.395  -9.398  1.00  0.00           H  
ATOM    698 HG21 ILE A 134       8.606  10.298  -9.680  1.00  0.00           H  
ATOM    699 HG22 ILE A 134       8.606   9.343  -8.178  1.00  0.00           H  
ATOM    700 HG23 ILE A 134       9.717   8.921  -9.503  1.00  0.00           H  
ATOM    701 HD11 ILE A 134       8.808   6.177 -10.984  1.00  0.00           H  
ATOM    702 HD12 ILE A 134       9.902   6.731  -9.694  1.00  0.00           H  
ATOM    703 HD13 ILE A 134       9.018   5.200  -9.512  1.00  0.00           H  
ATOM    704  N   LYS A 135       4.692   9.235 -11.416  1.00  0.00           N  
ATOM    705  CA  LYS A 135       3.672   8.854 -12.388  1.00  0.00           C  
ATOM    706  C   LYS A 135       2.393   8.417 -11.655  1.00  0.00           C  
ATOM    707  O   LYS A 135       1.540   9.252 -11.359  1.00  0.00           O  
ATOM    708  CB  LYS A 135       4.222   7.756 -13.321  1.00  0.00           C  
ATOM    709  CG  LYS A 135       3.203   7.440 -14.428  1.00  0.00           C  
ATOM    710  CD  LYS A 135       3.430   6.019 -14.964  1.00  0.00           C  
ATOM    711  CE  LYS A 135       2.889   4.990 -13.962  1.00  0.00           C  
ATOM    712  NZ  LYS A 135       2.910   3.631 -14.526  1.00  0.00           N  
ATOM    713  H   LYS A 135       5.012  10.200 -11.419  1.00  0.00           H  
ATOM    714  HA  LYS A 135       3.437   9.730 -12.994  1.00  0.00           H  
ATOM    715  HB2 LYS A 135       5.147   8.106 -13.780  1.00  0.00           H  
ATOM    716  HB3 LYS A 135       4.430   6.858 -12.750  1.00  0.00           H  
ATOM    717  HG2 LYS A 135       2.190   7.517 -14.032  1.00  0.00           H  
ATOM    718  HG3 LYS A 135       3.323   8.157 -15.242  1.00  0.00           H  
ATOM    719  HD2 LYS A 135       2.908   5.908 -15.915  1.00  0.00           H  
ATOM    720  HD3 LYS A 135       4.498   5.856 -15.117  1.00  0.00           H  
ATOM    721  HE2 LYS A 135       3.502   5.005 -13.062  1.00  0.00           H  
ATOM    722  HE3 LYS A 135       1.864   5.249 -13.699  1.00  0.00           H  
ATOM    723  HZ1 LYS A 135       3.858   3.380 -14.769  1.00  0.00           H  
ATOM    724  HZ2 LYS A 135       2.554   2.979 -13.840  1.00  0.00           H  
ATOM    725  HZ3 LYS A 135       2.330   3.600 -15.352  1.00  0.00           H  
ATOM    726  N   GLN A 136       2.261   7.112 -11.370  1.00  0.00           N  
ATOM    727  CA  GLN A 136       1.094   6.571 -10.689  1.00  0.00           C  
ATOM    728  C   GLN A 136       1.371   5.120 -10.305  1.00  0.00           C  
ATOM    729  O   GLN A 136       1.888   4.392 -11.184  1.00  0.00           O  
ATOM    730  CB  GLN A 136      -0.133   6.664 -11.609  1.00  0.00           C  
ATOM    731  CG  GLN A 136      -1.385   6.203 -10.857  1.00  0.00           C  
ATOM    732  CD  GLN A 136      -2.638   6.429 -11.694  1.00  0.00           C  
ATOM    733  OE1 GLN A 136      -3.249   5.478 -12.172  1.00  0.00           O  
ATOM    734  NE2 GLN A 136      -3.019   7.694 -11.873  1.00  0.00           N  
ATOM    735  OXT GLN A 136       0.922   4.729  -9.206  1.00  0.00           O  
ATOM    736  H   GLN A 136       2.994   6.470 -11.626  1.00  0.00           H  
ATOM    737  HA  GLN A 136       0.908   7.152  -9.785  1.00  0.00           H  
ATOM    738  HB2 GLN A 136      -0.270   7.694 -11.934  1.00  0.00           H  
ATOM    739  HB3 GLN A 136       0.018   6.028 -12.482  1.00  0.00           H  
ATOM    740  HG2 GLN A 136      -1.296   5.140 -10.628  1.00  0.00           H  
ATOM    741  HG3 GLN A 136      -1.470   6.762  -9.925  1.00  0.00           H  
ATOM    742 HE21 GLN A 136      -2.480   8.445 -11.467  1.00  0.00           H  
ATOM    743 HE22 GLN A 136      -3.847   7.898 -12.413  1.00  0.00           H  
TER     744      GLN A 136                                                      
ENDMDL                                                                          
MODEL        3                                                                  
ATOM      1  N   ALA A  90      -4.211 -10.375  -1.360  1.00  0.00           N  
ATOM      2  CA  ALA A  90      -3.303 -10.699  -2.478  1.00  0.00           C  
ATOM      3  C   ALA A  90      -2.886  -9.419  -3.198  1.00  0.00           C  
ATOM      4  O   ALA A  90      -3.246  -9.201  -4.352  1.00  0.00           O  
ATOM      5  CB  ALA A  90      -3.977 -11.673  -3.448  1.00  0.00           C  
ATOM      6  H1  ALA A  90      -3.789  -9.660  -0.775  1.00  0.00           H  
ATOM      7  H2  ALA A  90      -5.086 -10.030  -1.728  1.00  0.00           H  
ATOM      8  H3  ALA A  90      -4.380 -11.205  -0.812  1.00  0.00           H  
ATOM      9  HA  ALA A  90      -2.410 -11.175  -2.073  1.00  0.00           H  
ATOM     10  HB1 ALA A  90      -4.236 -12.591  -2.920  1.00  0.00           H  
ATOM     11  HB2 ALA A  90      -4.882 -11.219  -3.853  1.00  0.00           H  
ATOM     12  HB3 ALA A  90      -3.292 -11.906  -4.265  1.00  0.00           H  
ATOM     13  N   GLN A  91      -2.126  -8.572  -2.499  1.00  0.00           N  
ATOM     14  CA  GLN A  91      -1.663  -7.302  -3.034  1.00  0.00           C  
ATOM     15  C   GLN A  91      -0.556  -6.755  -2.135  1.00  0.00           C  
ATOM     16  O   GLN A  91      -0.277  -7.319  -1.076  1.00  0.00           O  
ATOM     17  CB  GLN A  91      -2.835  -6.296  -3.140  1.00  0.00           C  
ATOM     18  CG  GLN A  91      -3.918  -6.559  -2.074  1.00  0.00           C  
ATOM     19  CD  GLN A  91      -3.329  -6.741  -0.677  1.00  0.00           C  
ATOM     20  OE1 GLN A  91      -3.427  -7.827  -0.100  1.00  0.00           O  
ATOM     21  NE2 GLN A  91      -2.720  -5.688  -0.134  1.00  0.00           N  
ATOM     22  H   GLN A  91      -1.857  -8.809  -1.553  1.00  0.00           H  
ATOM     23  HA  GLN A  91      -1.251  -7.469  -4.030  1.00  0.00           H  
ATOM     24  HB2 GLN A  91      -2.451  -5.283  -3.016  1.00  0.00           H  
ATOM     25  HB3 GLN A  91      -3.286  -6.382  -4.129  1.00  0.00           H  
ATOM     26  HG2 GLN A  91      -4.606  -5.712  -2.058  1.00  0.00           H  
ATOM     27  HG3 GLN A  91      -4.475  -7.455  -2.345  1.00  0.00           H  
ATOM     28 HE21 GLN A  91      -2.646  -4.823  -0.651  1.00  0.00           H  
ATOM     29 HE22 GLN A  91      -2.328  -5.757   0.794  1.00  0.00           H  
ATOM     30  N   ARG A  92       0.073  -5.652  -2.556  1.00  0.00           N  
ATOM     31  CA  ARG A  92       1.130  -5.026  -1.781  1.00  0.00           C  
ATOM     32  C   ARG A  92       0.517  -4.308  -0.568  1.00  0.00           C  
ATOM     33  O   ARG A  92      -0.546  -3.696  -0.690  1.00  0.00           O  
ATOM     34  CB  ARG A  92       1.922  -4.047  -2.665  1.00  0.00           C  
ATOM     35  CG  ARG A  92       0.979  -3.072  -3.392  1.00  0.00           C  
ATOM     36  CD  ARG A  92       0.981  -3.370  -4.895  1.00  0.00           C  
ATOM     37  NE  ARG A  92       0.015  -2.517  -5.598  1.00  0.00           N  
ATOM     38  CZ  ARG A  92      -0.197  -2.585  -6.924  1.00  0.00           C  
ATOM     39  NH1 ARG A  92       0.497  -3.453  -7.674  1.00  0.00           N  
ATOM     40  NH2 ARG A  92      -1.104  -1.784  -7.497  1.00  0.00           N  
ATOM     41  H   ARG A  92      -0.192  -5.232  -3.434  1.00  0.00           H  
ATOM     42  HA  ARG A  92       1.807  -5.803  -1.434  1.00  0.00           H  
ATOM     43  HB2 ARG A  92       2.610  -3.478  -2.038  1.00  0.00           H  
ATOM     44  HB3 ARG A  92       2.496  -4.612  -3.400  1.00  0.00           H  
ATOM     45  HG2 ARG A  92      -0.033  -3.172  -3.005  1.00  0.00           H  
ATOM     46  HG3 ARG A  92       1.324  -2.049  -3.231  1.00  0.00           H  
ATOM     47  HD2 ARG A  92       1.980  -3.187  -5.294  1.00  0.00           H  
ATOM     48  HD3 ARG A  92       0.718  -4.417  -5.055  1.00  0.00           H  
ATOM     49  HE  ARG A  92      -0.509  -1.852  -5.047  1.00  0.00           H  
ATOM     50 HH11 ARG A  92       1.185  -4.054  -7.243  1.00  0.00           H  
ATOM     51 HH12 ARG A  92       0.335  -3.506  -8.669  1.00  0.00           H  
ATOM     52 HH21 ARG A  92      -1.627  -1.129  -6.933  1.00  0.00           H  
ATOM     53 HH22 ARG A  92      -1.265  -1.832  -8.493  1.00  0.00           H  
ATOM     54  N   PRO A  93       1.176  -4.376   0.610  1.00  0.00           N  
ATOM     55  CA  PRO A  93       0.689  -3.729   1.811  1.00  0.00           C  
ATOM     56  C   PRO A  93       0.715  -2.211   1.637  1.00  0.00           C  
ATOM     57  O   PRO A  93      -0.325  -1.559   1.694  1.00  0.00           O  
ATOM     58  CB  PRO A  93       1.627  -4.180   2.936  1.00  0.00           C  
ATOM     59  CG  PRO A  93       2.810  -4.885   2.264  1.00  0.00           C  
ATOM     60  CD  PRO A  93       2.420  -5.095   0.800  1.00  0.00           C  
ATOM     61  HA  PRO A  93      -0.329  -4.059   2.023  1.00  0.00           H  
ATOM     62  HB2 PRO A  93       1.977  -3.319   3.508  1.00  0.00           H  
ATOM     63  HB3 PRO A  93       1.105  -4.876   3.594  1.00  0.00           H  
ATOM     64  HG2 PRO A  93       3.701  -4.259   2.325  1.00  0.00           H  
ATOM     65  HG3 PRO A  93       2.995  -5.846   2.744  1.00  0.00           H  
ATOM     66  HD2 PRO A  93       3.194  -4.694   0.143  1.00  0.00           H  
ATOM     67  HD3 PRO A  93       2.273  -6.159   0.606  1.00  0.00           H  
ATOM     68  N   ALA A  94       1.914  -1.655   1.423  1.00  0.00           N  
ATOM     69  CA  ALA A  94       2.086  -0.225   1.239  1.00  0.00           C  
ATOM     70  C   ALA A  94       1.888   0.135  -0.231  1.00  0.00           C  
ATOM     71  O   ALA A  94       2.148  -0.684  -1.113  1.00  0.00           O  
ATOM     72  CB  ALA A  94       3.484   0.179   1.711  1.00  0.00           C  
ATOM     73  H   ALA A  94       2.734  -2.243   1.384  1.00  0.00           H  
ATOM     74  HA  ALA A  94       1.344   0.304   1.839  1.00  0.00           H  
ATOM     75  HB1 ALA A  94       3.601  -0.077   2.764  1.00  0.00           H  
ATOM     76  HB2 ALA A  94       4.235  -0.349   1.123  1.00  0.00           H  
ATOM     77  HB3 ALA A  94       3.614   1.254   1.585  1.00  0.00           H  
ATOM     78  N   LYS A  95       1.429   1.366  -0.488  1.00  0.00           N  
ATOM     79  CA  LYS A  95       1.204   1.853  -1.844  1.00  0.00           C  
ATOM     80  C   LYS A  95       1.644   3.316  -1.939  1.00  0.00           C  
ATOM     81  O   LYS A  95       1.038   4.106  -2.660  1.00  0.00           O  
ATOM     82  CB  LYS A  95      -0.281   1.688  -2.208  1.00  0.00           C  
ATOM     83  CG  LYS A  95      -1.169   2.411  -1.186  1.00  0.00           C  
ATOM     84  CD  LYS A  95      -2.632   2.331  -1.635  1.00  0.00           C  
ATOM     85  CE  LYS A  95      -3.536   3.022  -0.609  1.00  0.00           C  
ATOM     86  NZ  LYS A  95      -3.303   4.479  -0.582  1.00  0.00           N  
ATOM     87  H   LYS A  95       1.231   1.991   0.281  1.00  0.00           H  
ATOM     88  HA  LYS A  95       1.805   1.266  -2.540  1.00  0.00           H  
ATOM     89  HB2 LYS A  95      -0.458   2.103  -3.201  1.00  0.00           H  
ATOM     90  HB3 LYS A  95      -0.532   0.626  -2.214  1.00  0.00           H  
ATOM     91  HG2 LYS A  95      -1.064   1.934  -0.211  1.00  0.00           H  
ATOM     92  HG3 LYS A  95      -0.866   3.454  -1.115  1.00  0.00           H  
ATOM     93  HD2 LYS A  95      -2.741   2.820  -2.605  1.00  0.00           H  
ATOM     94  HD3 LYS A  95      -2.924   1.284  -1.726  1.00  0.00           H  
ATOM     95  HE2 LYS A  95      -4.578   2.835  -0.870  1.00  0.00           H  
ATOM     96  HE3 LYS A  95      -3.337   2.610   0.381  1.00  0.00           H  
ATOM     97  HZ1 LYS A  95      -3.458   4.863  -1.505  1.00  0.00           H  
ATOM     98  HZ2 LYS A  95      -3.942   4.911   0.072  1.00  0.00           H  
ATOM     99  HZ3 LYS A  95      -2.352   4.664  -0.296  1.00  0.00           H  
ATOM    100  N   TYR A  96       2.704   3.665  -1.198  1.00  0.00           N  
ATOM    101  CA  TYR A  96       3.240   5.018  -1.169  1.00  0.00           C  
ATOM    102  C   TYR A  96       4.704   4.969  -1.606  1.00  0.00           C  
ATOM    103  O   TYR A  96       5.534   4.395  -0.906  1.00  0.00           O  
ATOM    104  CB  TYR A  96       3.110   5.567   0.265  1.00  0.00           C  
ATOM    105  CG  TYR A  96       2.738   7.039   0.360  1.00  0.00           C  
ATOM    106  CD1 TYR A  96       3.114   7.954  -0.647  1.00  0.00           C  
ATOM    107  CD2 TYR A  96       2.008   7.493   1.476  1.00  0.00           C  
ATOM    108  CE1 TYR A  96       2.748   9.307  -0.535  1.00  0.00           C  
ATOM    109  CE2 TYR A  96       1.650   8.845   1.584  1.00  0.00           C  
ATOM    110  CZ  TYR A  96       2.019   9.753   0.578  1.00  0.00           C  
ATOM    111  OH  TYR A  96       1.669  11.066   0.682  1.00  0.00           O  
ATOM    112  H   TYR A  96       3.161   2.967  -0.630  1.00  0.00           H  
ATOM    113  HA  TYR A  96       2.675   5.649  -1.855  1.00  0.00           H  
ATOM    114  HB2 TYR A  96       2.342   4.991   0.782  1.00  0.00           H  
ATOM    115  HB3 TYR A  96       4.054   5.418   0.782  1.00  0.00           H  
ATOM    116  HD1 TYR A  96       3.677   7.621  -1.503  1.00  0.00           H  
ATOM    117  HD2 TYR A  96       1.721   6.796   2.251  1.00  0.00           H  
ATOM    118  HE1 TYR A  96       3.027  10.005  -1.307  1.00  0.00           H  
ATOM    119  HE2 TYR A  96       1.090   9.189   2.441  1.00  0.00           H  
ATOM    120  HH  TYR A  96       1.132  11.252   1.453  1.00  0.00           H  
ATOM    121  N   SER A  97       5.018   5.557  -2.765  1.00  0.00           N  
ATOM    122  CA  SER A  97       6.380   5.559  -3.283  1.00  0.00           C  
ATOM    123  C   SER A  97       7.131   6.782  -2.765  1.00  0.00           C  
ATOM    124  O   SER A  97       6.540   7.658  -2.131  1.00  0.00           O  
ATOM    125  CB  SER A  97       6.348   5.551  -4.812  1.00  0.00           C  
ATOM    126  OG  SER A  97       7.642   5.283  -5.311  1.00  0.00           O  
ATOM    127  H   SER A  97       4.300   6.017  -3.305  1.00  0.00           H  
ATOM    128  HA  SER A  97       6.892   4.660  -2.940  1.00  0.00           H  
ATOM    129  HB2 SER A  97       5.660   4.780  -5.158  1.00  0.00           H  
ATOM    130  HB3 SER A  97       6.015   6.522  -5.170  1.00  0.00           H  
ATOM    131  HG  SER A  97       7.681   5.573  -6.228  1.00  0.00           H  
ATOM    132  N   TYR A  98       8.436   6.838  -3.037  1.00  0.00           N  
ATOM    133  CA  TYR A  98       9.265   7.950  -2.612  1.00  0.00           C  
ATOM    134  C   TYR A  98      10.599   7.904  -3.351  1.00  0.00           C  
ATOM    135  O   TYR A  98      11.135   6.822  -3.604  1.00  0.00           O  
ATOM    136  CB  TYR A  98       9.467   7.889  -1.083  1.00  0.00           C  
ATOM    137  CG  TYR A  98      10.912   7.729  -0.651  1.00  0.00           C  
ATOM    138  CD1 TYR A  98      11.783   8.834  -0.667  1.00  0.00           C  
ATOM    139  CD2 TYR A  98      11.383   6.472  -0.239  1.00  0.00           C  
ATOM    140  CE1 TYR A  98      13.125   8.675  -0.288  1.00  0.00           C  
ATOM    141  CE2 TYR A  98      12.724   6.313   0.139  1.00  0.00           C  
ATOM    142  CZ  TYR A  98      13.598   7.413   0.111  1.00  0.00           C  
ATOM    143  OH  TYR A  98      14.902   7.258   0.473  1.00  0.00           O  
ATOM    144  H   TYR A  98       8.872   6.089  -3.560  1.00  0.00           H  
ATOM    145  HA  TYR A  98       8.758   8.881  -2.864  1.00  0.00           H  
ATOM    146  HB2 TYR A  98       9.076   8.804  -0.647  1.00  0.00           H  
ATOM    147  HB3 TYR A  98       8.899   7.050  -0.689  1.00  0.00           H  
ATOM    148  HD1 TYR A  98      11.421   9.804  -0.979  1.00  0.00           H  
ATOM    149  HD2 TYR A  98      10.717   5.627  -0.215  1.00  0.00           H  
ATOM    150  HE1 TYR A  98      13.793   9.523  -0.304  1.00  0.00           H  
ATOM    151  HE2 TYR A  98      13.082   5.344   0.453  1.00  0.00           H  
ATOM    152  HH  TYR A  98      15.237   6.366   0.301  1.00  0.00           H  
ATOM    153  N   VAL A  99      11.131   9.086  -3.682  1.00  0.00           N  
ATOM    154  CA  VAL A  99      12.413   9.213  -4.352  1.00  0.00           C  
ATOM    155  C   VAL A  99      13.265  10.229  -3.595  1.00  0.00           C  
ATOM    156  O   VAL A  99      12.783  11.308  -3.244  1.00  0.00           O  
ATOM    157  CB  VAL A  99      12.199   9.627  -5.824  1.00  0.00           C  
ATOM    158  CG1 VAL A  99      11.485  10.984  -5.909  1.00  0.00           C  
ATOM    159  CG2 VAL A  99      13.550   9.722  -6.537  1.00  0.00           C  
ATOM    160  H   VAL A  99      10.631   9.934  -3.455  1.00  0.00           H  
ATOM    161  HA  VAL A  99      12.921   8.249  -4.333  1.00  0.00           H  
ATOM    162  HB  VAL A  99      11.588   8.872  -6.318  1.00  0.00           H  
ATOM    163 HG11 VAL A  99      10.586  10.966  -5.298  1.00  0.00           H  
ATOM    164 HG12 VAL A  99      12.149  11.770  -5.556  1.00  0.00           H  
ATOM    165 HG13 VAL A  99      11.212  11.182  -6.946  1.00  0.00           H  
ATOM    166 HG21 VAL A  99      14.091   8.784  -6.421  1.00  0.00           H  
ATOM    167 HG22 VAL A  99      13.387   9.915  -7.598  1.00  0.00           H  
ATOM    168 HG23 VAL A  99      14.138  10.533  -6.108  1.00  0.00           H  
ATOM    169  N   ASP A 100      14.528   9.878  -3.338  1.00  0.00           N  
ATOM    170  CA  ASP A 100      15.449  10.752  -2.631  1.00  0.00           C  
ATOM    171  C   ASP A 100      16.127  11.677  -3.648  1.00  0.00           C  
ATOM    172  O   ASP A 100      15.456  12.460  -4.316  1.00  0.00           O  
ATOM    173  CB  ASP A 100      16.465   9.890  -1.866  1.00  0.00           C  
ATOM    174  CG  ASP A 100      17.401  10.746  -1.017  1.00  0.00           C  
ATOM    175  OD1 ASP A 100      16.917  11.280   0.001  1.00  0.00           O  
ATOM    176  OD2 ASP A 100      18.587  10.847  -1.412  1.00  0.00           O  
ATOM    177  H   ASP A 100      14.869   8.975  -3.645  1.00  0.00           H  
ATOM    178  HA  ASP A 100      14.891  11.359  -1.917  1.00  0.00           H  
ATOM    179  HB2 ASP A 100      15.927   9.203  -1.212  1.00  0.00           H  
ATOM    180  HB3 ASP A 100      17.054   9.311  -2.578  1.00  0.00           H  
ATOM    181  N   GLU A 101      17.452  11.581  -3.765  1.00  0.00           N  
ATOM    182  CA  GLU A 101      18.217  12.384  -4.700  1.00  0.00           C  
ATOM    183  C   GLU A 101      19.599  11.759  -4.870  1.00  0.00           C  
ATOM    184  O   GLU A 101      20.133  11.724  -5.978  1.00  0.00           O  
ATOM    185  CB  GLU A 101      18.319  13.827  -4.186  1.00  0.00           C  
ATOM    186  CG  GLU A 101      18.749  14.753  -5.329  1.00  0.00           C  
ATOM    187  CD  GLU A 101      18.332  16.191  -5.052  1.00  0.00           C  
ATOM    188  OE1 GLU A 101      19.133  16.905  -4.416  1.00  0.00           O  
ATOM    189  OE2 GLU A 101      17.211  16.549  -5.483  1.00  0.00           O  
ATOM    190  H   GLU A 101      17.953  10.925  -3.184  1.00  0.00           H  
ATOM    191  HA  GLU A 101      17.707  12.382  -5.665  1.00  0.00           H  
ATOM    192  HB2 GLU A 101      17.349  14.148  -3.809  1.00  0.00           H  
ATOM    193  HB3 GLU A 101      19.053  13.878  -3.381  1.00  0.00           H  
ATOM    194  HG2 GLU A 101      19.834  14.708  -5.440  1.00  0.00           H  
ATOM    195  HG3 GLU A 101      18.283  14.423  -6.259  1.00  0.00           H  
ATOM    196  N   ASN A 102      20.175  11.253  -3.766  1.00  0.00           N  
ATOM    197  CA  ASN A 102      21.482  10.615  -3.795  1.00  0.00           C  
ATOM    198  C   ASN A 102      21.343   9.157  -4.246  1.00  0.00           C  
ATOM    199  O   ASN A 102      21.906   8.257  -3.626  1.00  0.00           O  
ATOM    200  CB  ASN A 102      22.115  10.699  -2.399  1.00  0.00           C  
ATOM    201  CG  ASN A 102      22.309  12.150  -1.970  1.00  0.00           C  
ATOM    202  OD1 ASN A 102      21.676  12.610  -1.026  1.00  0.00           O  
ATOM    203  ND2 ASN A 102      23.190  12.870  -2.666  1.00  0.00           N  
ATOM    204  H   ASN A 102      19.689  11.311  -2.875  1.00  0.00           H  
ATOM    205  HA  ASN A 102      22.122  11.143  -4.502  1.00  0.00           H  
ATOM    206  HB2 ASN A 102      21.465  10.195  -1.681  1.00  0.00           H  
ATOM    207  HB3 ASN A 102      23.084  10.200  -2.415  1.00  0.00           H  
ATOM    208 HD21 ASN A 102      23.693  12.449  -3.432  1.00  0.00           H  
ATOM    209 HD22 ASN A 102      23.350  13.837  -2.424  1.00  0.00           H  
ATOM    210  N   GLY A 103      20.595   8.932  -5.334  1.00  0.00           N  
ATOM    211  CA  GLY A 103      20.399   7.601  -5.889  1.00  0.00           C  
ATOM    212  C   GLY A 103      19.653   6.695  -4.908  1.00  0.00           C  
ATOM    213  O   GLY A 103      20.235   5.749  -4.378  1.00  0.00           O  
ATOM    214  H   GLY A 103      20.152   9.711  -5.802  1.00  0.00           H  
ATOM    215  HA2 GLY A 103      19.821   7.681  -6.810  1.00  0.00           H  
ATOM    216  HA3 GLY A 103      21.370   7.162  -6.116  1.00  0.00           H  
ATOM    217  N   GLU A 104      18.362   6.976  -4.679  1.00  0.00           N  
ATOM    218  CA  GLU A 104      17.538   6.156  -3.799  1.00  0.00           C  
ATOM    219  C   GLU A 104      16.071   6.285  -4.208  1.00  0.00           C  
ATOM    220  O   GLU A 104      15.583   7.391  -4.456  1.00  0.00           O  
ATOM    221  CB  GLU A 104      17.740   6.584  -2.335  1.00  0.00           C  
ATOM    222  CG  GLU A 104      17.865   5.346  -1.436  1.00  0.00           C  
ATOM    223  CD  GLU A 104      16.561   4.555  -1.392  1.00  0.00           C  
ATOM    224  OE1 GLU A 104      15.713   4.903  -0.540  1.00  0.00           O  
ATOM    225  OE2 GLU A 104      16.435   3.617  -2.210  1.00  0.00           O  
ATOM    226  H   GLU A 104      17.933   7.771  -5.131  1.00  0.00           H  
ATOM    227  HA  GLU A 104      17.841   5.114  -3.908  1.00  0.00           H  
ATOM    228  HB2 GLU A 104      18.649   7.181  -2.252  1.00  0.00           H  
ATOM    229  HB3 GLU A 104      16.887   7.178  -2.009  1.00  0.00           H  
ATOM    230  HG2 GLU A 104      18.662   4.705  -1.816  1.00  0.00           H  
ATOM    231  HG3 GLU A 104      18.120   5.666  -0.424  1.00  0.00           H  
ATOM    232  N   THR A 105      15.376   5.147  -4.278  1.00  0.00           N  
ATOM    233  CA  THR A 105      13.969   5.094  -4.647  1.00  0.00           C  
ATOM    234  C   THR A 105      13.379   3.822  -4.052  1.00  0.00           C  
ATOM    235  O   THR A 105      13.875   2.728  -4.323  1.00  0.00           O  
ATOM    236  CB  THR A 105      13.824   5.099  -6.177  1.00  0.00           C  
ATOM    237  OG1 THR A 105      14.598   6.142  -6.730  1.00  0.00           O  
ATOM    238  CG2 THR A 105      12.357   5.306  -6.557  1.00  0.00           C  
ATOM    239  H   THR A 105      15.840   4.272  -4.058  1.00  0.00           H  
ATOM    240  HA  THR A 105      13.455   5.959  -4.231  1.00  0.00           H  
ATOM    241  HB  THR A 105      14.170   4.146  -6.578  1.00  0.00           H  
ATOM    242  HG1 THR A 105      14.645   6.859  -6.090  1.00  0.00           H  
ATOM    243 HG21 THR A 105      12.005   6.257  -6.156  1.00  0.00           H  
ATOM    244 HG22 THR A 105      12.261   5.315  -7.643  1.00  0.00           H  
ATOM    245 HG23 THR A 105      11.754   4.495  -6.148  1.00  0.00           H  
ATOM    246  N   LYS A 106      12.331   3.953  -3.229  1.00  0.00           N  
ATOM    247  CA  LYS A 106      11.744   2.802  -2.563  1.00  0.00           C  
ATOM    248  C   LYS A 106      10.336   3.132  -2.072  1.00  0.00           C  
ATOM    249  O   LYS A 106       9.943   4.295  -2.026  1.00  0.00           O  
ATOM    250  CB  LYS A 106      12.652   2.422  -1.379  1.00  0.00           C  
ATOM    251  CG  LYS A 106      12.455   0.950  -0.988  1.00  0.00           C  
ATOM    252  CD  LYS A 106      13.410   0.588   0.158  1.00  0.00           C  
ATOM    253  CE  LYS A 106      12.675   0.640   1.505  1.00  0.00           C  
ATOM    254  NZ  LYS A 106      12.088   1.970   1.754  1.00  0.00           N  
ATOM    255  H   LYS A 106      11.939   4.870  -3.049  1.00  0.00           H  
ATOM    256  HA  LYS A 106      11.693   1.967  -3.263  1.00  0.00           H  
ATOM    257  HB2 LYS A 106      13.695   2.576  -1.662  1.00  0.00           H  
ATOM    258  HB3 LYS A 106      12.418   3.061  -0.528  1.00  0.00           H  
ATOM    259  HG2 LYS A 106      11.430   0.785  -0.669  1.00  0.00           H  
ATOM    260  HG3 LYS A 106      12.672   0.318  -1.850  1.00  0.00           H  
ATOM    261  HD2 LYS A 106      13.792  -0.423   0.000  1.00  0.00           H  
ATOM    262  HD3 LYS A 106      14.247   1.288   0.173  1.00  0.00           H  
ATOM    263  HE2 LYS A 106      11.879  -0.108   1.508  1.00  0.00           H  
ATOM    264  HE3 LYS A 106      13.381   0.408   2.304  1.00  0.00           H  
ATOM    265  HZ1 LYS A 106      12.778   2.684   1.571  1.00  0.00           H  
ATOM    266  HZ2 LYS A 106      11.287   2.109   1.147  1.00  0.00           H  
ATOM    267  HZ3 LYS A 106      11.788   2.031   2.717  1.00  0.00           H  
ATOM    268  N   THR A 107       9.586   2.096  -1.688  1.00  0.00           N  
ATOM    269  CA  THR A 107       8.260   2.258  -1.123  1.00  0.00           C  
ATOM    270  C   THR A 107       8.414   2.591   0.366  1.00  0.00           C  
ATOM    271  O   THR A 107       9.424   2.228   0.979  1.00  0.00           O  
ATOM    272  CB  THR A 107       7.467   0.956  -1.328  1.00  0.00           C  
ATOM    273  OG1 THR A 107       7.521   0.582  -2.689  1.00  0.00           O  
ATOM    274  CG2 THR A 107       6.002   1.150  -0.928  1.00  0.00           C  
ATOM    275  H   THR A 107       9.951   1.161  -1.777  1.00  0.00           H  
ATOM    276  HA  THR A 107       7.748   3.076  -1.627  1.00  0.00           H  
ATOM    277  HB  THR A 107       7.905   0.164  -0.718  1.00  0.00           H  
ATOM    278  HG1 THR A 107       8.441   0.496  -2.947  1.00  0.00           H  
ATOM    279 HG21 THR A 107       5.573   1.970  -1.502  1.00  0.00           H  
ATOM    280 HG22 THR A 107       5.446   0.235  -1.133  1.00  0.00           H  
ATOM    281 HG23 THR A 107       5.938   1.379   0.135  1.00  0.00           H  
ATOM    282  N   TRP A 108       7.425   3.280   0.947  1.00  0.00           N  
ATOM    283  CA  TRP A 108       7.467   3.643   2.360  1.00  0.00           C  
ATOM    284  C   TRP A 108       7.426   2.371   3.213  1.00  0.00           C  
ATOM    285  O   TRP A 108       7.113   1.292   2.709  1.00  0.00           O  
ATOM    286  CB  TRP A 108       6.269   4.539   2.705  1.00  0.00           C  
ATOM    287  CG  TRP A 108       6.262   5.914   2.096  1.00  0.00           C  
ATOM    288  CD1 TRP A 108       6.848   6.282   0.941  1.00  0.00           C  
ATOM    289  CD2 TRP A 108       5.614   7.126   2.596  1.00  0.00           C  
ATOM    290  NE1 TRP A 108       6.616   7.608   0.671  1.00  0.00           N  
ATOM    291  CE2 TRP A 108       5.857   8.188   1.668  1.00  0.00           C  
ATOM    292  CE3 TRP A 108       4.837   7.440   3.737  1.00  0.00           C  
ATOM    293  CZ2 TRP A 108       5.363   9.481   1.862  1.00  0.00           C  
ATOM    294  CZ3 TRP A 108       4.338   8.746   3.937  1.00  0.00           C  
ATOM    295  CH2 TRP A 108       4.603   9.762   3.001  1.00  0.00           C  
ATOM    296  H   TRP A 108       6.620   3.560   0.402  1.00  0.00           H  
ATOM    297  HA  TRP A 108       8.392   4.183   2.565  1.00  0.00           H  
ATOM    298  HB2 TRP A 108       5.362   4.026   2.392  1.00  0.00           H  
ATOM    299  HB3 TRP A 108       6.239   4.654   3.788  1.00  0.00           H  
ATOM    300  HD1 TRP A 108       7.414   5.626   0.305  1.00  0.00           H  
ATOM    301  HE1 TRP A 108       6.946   8.110  -0.143  1.00  0.00           H  
ATOM    302  HE3 TRP A 108       4.624   6.671   4.465  1.00  0.00           H  
ATOM    303  HZ2 TRP A 108       5.568  10.255   1.140  1.00  0.00           H  
ATOM    304  HZ3 TRP A 108       3.749   8.967   4.815  1.00  0.00           H  
ATOM    305  HH2 TRP A 108       4.219  10.759   3.162  1.00  0.00           H  
ATOM    306  N   THR A 109       7.734   2.498   4.510  1.00  0.00           N  
ATOM    307  CA  THR A 109       7.709   1.361   5.418  1.00  0.00           C  
ATOM    308  C   THR A 109       6.271   0.867   5.568  1.00  0.00           C  
ATOM    309  O   THR A 109       6.008  -0.330   5.459  1.00  0.00           O  
ATOM    310  CB  THR A 109       8.297   1.774   6.772  1.00  0.00           C  
ATOM    311  OG1 THR A 109       9.559   2.374   6.571  1.00  0.00           O  
ATOM    312  CG2 THR A 109       8.458   0.544   7.670  1.00  0.00           C  
ATOM    313  H   THR A 109       7.988   3.403   4.882  1.00  0.00           H  
ATOM    314  HA  THR A 109       8.317   0.558   4.997  1.00  0.00           H  
ATOM    315  HB  THR A 109       7.631   2.487   7.257  1.00  0.00           H  
ATOM    316  HG1 THR A 109      10.160   1.710   6.224  1.00  0.00           H  
ATOM    317 HG21 THR A 109       9.081  -0.196   7.166  1.00  0.00           H  
ATOM    318 HG22 THR A 109       8.930   0.838   8.608  1.00  0.00           H  
ATOM    319 HG23 THR A 109       7.479   0.114   7.878  1.00  0.00           H  
ATOM    320  N   GLY A 110       5.338   1.799   5.812  1.00  0.00           N  
ATOM    321  CA  GLY A 110       3.928   1.471   5.958  1.00  0.00           C  
ATOM    322  C   GLY A 110       3.659   0.865   7.332  1.00  0.00           C  
ATOM    323  O   GLY A 110       2.991   1.479   8.161  1.00  0.00           O  
ATOM    324  H   GLY A 110       5.612   2.767   5.897  1.00  0.00           H  
ATOM    325  HA2 GLY A 110       3.335   2.378   5.843  1.00  0.00           H  
ATOM    326  HA3 GLY A 110       3.639   0.755   5.186  1.00  0.00           H  
ATOM    327  N   GLN A 111       4.183  -0.344   7.568  1.00  0.00           N  
ATOM    328  CA  GLN A 111       3.996  -1.043   8.834  1.00  0.00           C  
ATOM    329  C   GLN A 111       4.976  -0.503   9.884  1.00  0.00           C  
ATOM    330  O   GLN A 111       5.728  -1.266  10.490  1.00  0.00           O  
ATOM    331  CB  GLN A 111       4.184  -2.557   8.618  1.00  0.00           C  
ATOM    332  CG  GLN A 111       5.494  -2.840   7.865  1.00  0.00           C  
ATOM    333  CD  GLN A 111       5.893  -4.304   8.004  1.00  0.00           C  
ATOM    334  OE1 GLN A 111       6.917  -4.617   8.602  1.00  0.00           O  
ATOM    335  NE2 GLN A 111       5.080  -5.203   7.446  1.00  0.00           N  
ATOM    336  H   GLN A 111       4.729  -0.797   6.847  1.00  0.00           H  
ATOM    337  HA  GLN A 111       2.979  -0.868   9.187  1.00  0.00           H  
ATOM    338  HB2 GLN A 111       4.206  -3.059   9.586  1.00  0.00           H  
ATOM    339  HB3 GLN A 111       3.346  -2.942   8.035  1.00  0.00           H  
ATOM    340  HG2 GLN A 111       5.360  -2.609   6.808  1.00  0.00           H  
ATOM    341  HG3 GLN A 111       6.289  -2.216   8.269  1.00  0.00           H  
ATOM    342 HE21 GLN A 111       4.247  -4.899   6.964  1.00  0.00           H  
ATOM    343 HE22 GLN A 111       5.301  -6.186   7.508  1.00  0.00           H  
ATOM    344  N   GLY A 112       4.957   0.817  10.097  1.00  0.00           N  
ATOM    345  CA  GLY A 112       5.830   1.464  11.063  1.00  0.00           C  
ATOM    346  C   GLY A 112       6.267   2.826  10.542  1.00  0.00           C  
ATOM    347  O   GLY A 112       5.884   3.230   9.442  1.00  0.00           O  
ATOM    348  H   GLY A 112       4.317   1.399   9.572  1.00  0.00           H  
ATOM    349  HA2 GLY A 112       5.293   1.593  12.004  1.00  0.00           H  
ATOM    350  HA3 GLY A 112       6.711   0.845  11.233  1.00  0.00           H  
ATOM    351  N   ARG A 113       7.077   3.536  11.336  1.00  0.00           N  
ATOM    352  CA  ARG A 113       7.579   4.847  10.957  1.00  0.00           C  
ATOM    353  C   ARG A 113       8.432   4.720   9.696  1.00  0.00           C  
ATOM    354  O   ARG A 113       9.072   3.690   9.483  1.00  0.00           O  
ATOM    355  CB  ARG A 113       8.398   5.425  12.119  1.00  0.00           C  
ATOM    356  CG  ARG A 113       8.784   6.878  11.820  1.00  0.00           C  
ATOM    357  CD  ARG A 113       9.456   7.509  13.045  1.00  0.00           C  
ATOM    358  NE  ARG A 113      10.763   6.884  13.320  1.00  0.00           N  
ATOM    359  CZ  ARG A 113      10.965   5.943  14.268  1.00  0.00           C  
ATOM    360  NH1 ARG A 113       9.940   5.455  14.984  1.00  0.00           N  
ATOM    361  NH2 ARG A 113      12.204   5.490  14.496  1.00  0.00           N  
ATOM    362  H   ARG A 113       7.356   3.157  12.229  1.00  0.00           H  
ATOM    363  HA  ARG A 113       6.734   5.506  10.753  1.00  0.00           H  
ATOM    364  HB2 ARG A 113       7.801   5.391  13.031  1.00  0.00           H  
ATOM    365  HB3 ARG A 113       9.301   4.829  12.256  1.00  0.00           H  
ATOM    366  HG2 ARG A 113       9.476   6.907  10.978  1.00  0.00           H  
ATOM    367  HG3 ARG A 113       7.888   7.446  11.569  1.00  0.00           H  
ATOM    368  HD2 ARG A 113       9.610   8.573  12.851  1.00  0.00           H  
ATOM    369  HD3 ARG A 113       8.803   7.405  13.910  1.00  0.00           H  
ATOM    370  HE  ARG A 113      11.546   7.188  12.759  1.00  0.00           H  
ATOM    371 HH11 ARG A 113       9.000   5.770  14.800  1.00  0.00           H  
ATOM    372 HH12 ARG A 113      10.108   4.772  15.708  1.00  0.00           H  
ATOM    373 HH21 ARG A 113      12.981   5.857  13.965  1.00  0.00           H  
ATOM    374 HH22 ARG A 113      12.364   4.782  15.198  1.00  0.00           H  
ATOM    375  N   THR A 114       8.437   5.770   8.864  1.00  0.00           N  
ATOM    376  CA  THR A 114       9.203   5.786   7.626  1.00  0.00           C  
ATOM    377  C   THR A 114      10.179   6.970   7.637  1.00  0.00           C  
ATOM    378  O   THR A 114       9.857   8.033   7.125  1.00  0.00           O  
ATOM    379  CB  THR A 114       8.231   5.892   6.437  1.00  0.00           C  
ATOM    380  OG1 THR A 114       7.330   4.804   6.466  1.00  0.00           O  
ATOM    381  CG2 THR A 114       9.003   5.867   5.117  1.00  0.00           C  
ATOM    382  H   THR A 114       7.891   6.588   9.095  1.00  0.00           H  
ATOM    383  HA  THR A 114       9.769   4.860   7.533  1.00  0.00           H  
ATOM    384  HB  THR A 114       7.669   6.823   6.512  1.00  0.00           H  
ATOM    385  HG1 THR A 114       6.888   4.793   7.319  1.00  0.00           H  
ATOM    386 HG21 THR A 114       9.640   4.983   5.081  1.00  0.00           H  
ATOM    387 HG22 THR A 114       8.299   5.839   4.287  1.00  0.00           H  
ATOM    388 HG23 THR A 114       9.619   6.762   5.031  1.00  0.00           H  
ATOM    389  N   PRO A 115      11.381   6.798   8.221  1.00  0.00           N  
ATOM    390  CA  PRO A 115      12.392   7.836   8.256  1.00  0.00           C  
ATOM    391  C   PRO A 115      13.182   7.885   6.933  1.00  0.00           C  
ATOM    392  O   PRO A 115      14.256   8.482   6.882  1.00  0.00           O  
ATOM    393  CB  PRO A 115      13.309   7.439   9.413  1.00  0.00           C  
ATOM    394  CG  PRO A 115      13.074   5.939   9.646  1.00  0.00           C  
ATOM    395  CD  PRO A 115      11.792   5.579   8.887  1.00  0.00           C  
ATOM    396  HA  PRO A 115      11.934   8.806   8.455  1.00  0.00           H  
ATOM    397  HB2 PRO A 115      14.351   7.623   9.155  1.00  0.00           H  
ATOM    398  HB3 PRO A 115      13.040   8.000  10.305  1.00  0.00           H  
ATOM    399  HG2 PRO A 115      13.914   5.365   9.252  1.00  0.00           H  
ATOM    400  HG3 PRO A 115      12.951   5.738  10.710  1.00  0.00           H  
ATOM    401  HD2 PRO A 115      11.995   4.796   8.156  1.00  0.00           H  
ATOM    402  HD3 PRO A 115      11.029   5.254   9.587  1.00  0.00           H  
ATOM    403  N   ALA A 116      12.659   7.247   5.872  1.00  0.00           N  
ATOM    404  CA  ALA A 116      13.350   7.172   4.587  1.00  0.00           C  
ATOM    405  C   ALA A 116      13.196   8.476   3.797  1.00  0.00           C  
ATOM    406  O   ALA A 116      12.695   8.459   2.678  1.00  0.00           O  
ATOM    407  CB  ALA A 116      12.792   5.987   3.796  1.00  0.00           C  
ATOM    408  H   ALA A 116      11.767   6.789   5.955  1.00  0.00           H  
ATOM    409  HA  ALA A 116      14.411   6.998   4.770  1.00  0.00           H  
ATOM    410  HB1 ALA A 116      12.879   5.078   4.393  1.00  0.00           H  
ATOM    411  HB2 ALA A 116      11.744   6.165   3.558  1.00  0.00           H  
ATOM    412  HB3 ALA A 116      13.360   5.868   2.873  1.00  0.00           H  
ATOM    413  N   VAL A 117      13.646   9.597   4.389  1.00  0.00           N  
ATOM    414  CA  VAL A 117      13.622  10.920   3.755  1.00  0.00           C  
ATOM    415  C   VAL A 117      12.364  11.110   2.889  1.00  0.00           C  
ATOM    416  O   VAL A 117      12.455  11.539   1.741  1.00  0.00           O  
ATOM    417  CB  VAL A 117      14.904  11.106   2.914  1.00  0.00           C  
ATOM    418  CG1 VAL A 117      15.172  12.602   2.701  1.00  0.00           C  
ATOM    419  CG2 VAL A 117      16.107  10.486   3.633  1.00  0.00           C  
ATOM    420  H   VAL A 117      14.035   9.531   5.321  1.00  0.00           H  
ATOM    421  HA  VAL A 117      13.613  11.674   4.542  1.00  0.00           H  
ATOM    422  HB  VAL A 117      14.779  10.620   1.945  1.00  0.00           H  
ATOM    423 HG11 VAL A 117      14.305  13.068   2.238  1.00  0.00           H  
ATOM    424 HG12 VAL A 117      15.368  13.077   3.663  1.00  0.00           H  
ATOM    425 HG13 VAL A 117      16.039  12.727   2.054  1.00  0.00           H  
ATOM    426 HG21 VAL A 117      16.137  10.836   4.666  1.00  0.00           H  
ATOM    427 HG22 VAL A 117      16.022   9.399   3.620  1.00  0.00           H  
ATOM    428 HG23 VAL A 117      17.026  10.780   3.126  1.00  0.00           H  
ATOM    429  N   ILE A 118      11.189  10.791   3.444  1.00  0.00           N  
ATOM    430  CA  ILE A 118       9.932  10.931   2.711  1.00  0.00           C  
ATOM    431  C   ILE A 118       9.459  12.387   2.769  1.00  0.00           C  
ATOM    432  O   ILE A 118       9.857  13.196   1.934  1.00  0.00           O  
ATOM    433  CB  ILE A 118       8.876   9.963   3.277  1.00  0.00           C  
ATOM    434  CG1 ILE A 118       8.998   9.855   4.806  1.00  0.00           C  
ATOM    435  CG2 ILE A 118       9.084   8.579   2.662  1.00  0.00           C  
ATOM    436  CD1 ILE A 118       7.632   9.518   5.407  1.00  0.00           C  
ATOM    437  H   ILE A 118      11.161  10.443   4.393  1.00  0.00           H  
ATOM    438  HA  ILE A 118      10.108  10.670   1.667  1.00  0.00           H  
ATOM    439  HB  ILE A 118       7.882  10.324   3.016  1.00  0.00           H  
ATOM    440 HG12 ILE A 118       9.706   9.071   5.051  1.00  0.00           H  
ATOM    441 HG13 ILE A 118       9.350  10.796   5.222  1.00  0.00           H  
ATOM    442 HG21 ILE A 118      10.090   8.225   2.887  1.00  0.00           H  
ATOM    443 HG22 ILE A 118       8.356   7.884   3.073  1.00  0.00           H  
ATOM    444 HG23 ILE A 118       8.956   8.639   1.583  1.00  0.00           H  
ATOM    445 HD11 ILE A 118       7.274   8.576   4.993  1.00  0.00           H  
ATOM    446 HD12 ILE A 118       7.723   9.429   6.489  1.00  0.00           H  
ATOM    447 HD13 ILE A 118       6.923  10.312   5.169  1.00  0.00           H  
ATOM    448  N   LYS A 119       8.613  12.722   3.758  1.00  0.00           N  
ATOM    449  CA  LYS A 119       8.118  14.080   3.930  1.00  0.00           C  
ATOM    450  C   LYS A 119       9.293  15.057   4.017  1.00  0.00           C  
ATOM    451  O   LYS A 119       9.169  16.205   3.605  1.00  0.00           O  
ATOM    452  CB  LYS A 119       7.257  14.149   5.197  1.00  0.00           C  
ATOM    453  CG  LYS A 119       6.654  15.553   5.340  1.00  0.00           C  
ATOM    454  CD  LYS A 119       5.743  15.601   6.570  1.00  0.00           C  
ATOM    455  CE  LYS A 119       5.201  17.024   6.745  1.00  0.00           C  
ATOM    456  NZ  LYS A 119       4.352  17.126   7.946  1.00  0.00           N  
ATOM    457  H   LYS A 119       8.305  12.017   4.410  1.00  0.00           H  
ATOM    458  HA  LYS A 119       7.503  14.343   3.068  1.00  0.00           H  
ATOM    459  HB2 LYS A 119       6.454  13.415   5.129  1.00  0.00           H  
ATOM    460  HB3 LYS A 119       7.876  13.929   6.069  1.00  0.00           H  
ATOM    461  HG2 LYS A 119       7.454  16.284   5.457  1.00  0.00           H  
ATOM    462  HG3 LYS A 119       6.074  15.790   4.448  1.00  0.00           H  
ATOM    463  HD2 LYS A 119       4.911  14.908   6.433  1.00  0.00           H  
ATOM    464  HD3 LYS A 119       6.313  15.316   7.455  1.00  0.00           H  
ATOM    465  HE2 LYS A 119       6.040  17.717   6.840  1.00  0.00           H  
ATOM    466  HE3 LYS A 119       4.614  17.295   5.867  1.00  0.00           H  
ATOM    467  HZ1 LYS A 119       4.894  16.885   8.764  1.00  0.00           H  
ATOM    468  HZ2 LYS A 119       4.010  18.072   8.037  1.00  0.00           H  
ATOM    469  HZ3 LYS A 119       3.570  16.494   7.861  1.00  0.00           H  
ATOM    470  N   LYS A 120      10.433  14.591   4.552  1.00  0.00           N  
ATOM    471  CA  LYS A 120      11.627  15.412   4.677  1.00  0.00           C  
ATOM    472  C   LYS A 120      11.944  16.068   3.329  1.00  0.00           C  
ATOM    473  O   LYS A 120      12.078  17.279   3.252  1.00  0.00           O  
ATOM    474  CB  LYS A 120      12.800  14.531   5.146  1.00  0.00           C  
ATOM    475  CG  LYS A 120      13.814  15.352   5.963  1.00  0.00           C  
ATOM    476  CD  LYS A 120      14.292  16.573   5.165  1.00  0.00           C  
ATOM    477  CE  LYS A 120      15.611  17.099   5.744  1.00  0.00           C  
ATOM    478  NZ  LYS A 120      16.770  16.508   5.048  1.00  0.00           N  
ATOM    479  H   LYS A 120      10.473  13.638   4.881  1.00  0.00           H  
ATOM    480  HA  LYS A 120      11.444  16.190   5.419  1.00  0.00           H  
ATOM    481  HB2 LYS A 120      12.415  13.723   5.772  1.00  0.00           H  
ATOM    482  HB3 LYS A 120      13.299  14.101   4.280  1.00  0.00           H  
ATOM    483  HG2 LYS A 120      13.345  15.687   6.890  1.00  0.00           H  
ATOM    484  HG3 LYS A 120      14.670  14.721   6.204  1.00  0.00           H  
ATOM    485  HD2 LYS A 120      14.442  16.294   4.121  1.00  0.00           H  
ATOM    486  HD3 LYS A 120      13.539  17.358   5.226  1.00  0.00           H  
ATOM    487  HE2 LYS A 120      15.643  18.182   5.626  1.00  0.00           H  
ATOM    488  HE3 LYS A 120      15.665  16.854   6.805  1.00  0.00           H  
ATOM    489  HZ1 LYS A 120      16.719  16.733   4.057  1.00  0.00           H  
ATOM    490  HZ2 LYS A 120      17.623  16.888   5.432  1.00  0.00           H  
ATOM    491  HZ3 LYS A 120      16.763  15.506   5.166  1.00  0.00           H  
ATOM    492  N   ALA A 121      12.065  15.258   2.270  1.00  0.00           N  
ATOM    493  CA  ALA A 121      12.392  15.759   0.940  1.00  0.00           C  
ATOM    494  C   ALA A 121      11.380  16.820   0.496  1.00  0.00           C  
ATOM    495  O   ALA A 121      11.764  17.858  -0.042  1.00  0.00           O  
ATOM    496  CB  ALA A 121      12.412  14.591  -0.047  1.00  0.00           C  
ATOM    497  H   ALA A 121      11.930  14.261   2.385  1.00  0.00           H  
ATOM    498  HA  ALA A 121      13.385  16.210   0.970  1.00  0.00           H  
ATOM    499  HB1 ALA A 121      13.145  13.852   0.277  1.00  0.00           H  
ATOM    500  HB2 ALA A 121      11.424  14.129  -0.086  1.00  0.00           H  
ATOM    501  HB3 ALA A 121      12.681  14.958  -1.036  1.00  0.00           H  
ATOM    502  N   MET A 122      10.089  16.555   0.720  1.00  0.00           N  
ATOM    503  CA  MET A 122       9.030  17.474   0.326  1.00  0.00           C  
ATOM    504  C   MET A 122       9.194  18.817   1.049  1.00  0.00           C  
ATOM    505  O   MET A 122       9.182  19.870   0.418  1.00  0.00           O  
ATOM    506  CB  MET A 122       7.671  16.830   0.643  1.00  0.00           C  
ATOM    507  CG  MET A 122       6.535  17.616  -0.026  1.00  0.00           C  
ATOM    508  SD  MET A 122       6.055  19.142   0.831  1.00  0.00           S  
ATOM    509  CE  MET A 122       5.344  18.438   2.339  1.00  0.00           C  
ATOM    510  H   MET A 122       9.828  15.690   1.174  1.00  0.00           H  
ATOM    511  HA  MET A 122       9.097  17.639  -0.748  1.00  0.00           H  
ATOM    512  HB2 MET A 122       7.665  15.806   0.267  1.00  0.00           H  
ATOM    513  HB3 MET A 122       7.519  16.813   1.721  1.00  0.00           H  
ATOM    514  HG2 MET A 122       6.841  17.873  -1.040  1.00  0.00           H  
ATOM    515  HG3 MET A 122       5.658  16.969  -0.086  1.00  0.00           H  
ATOM    516  HE1 MET A 122       4.589  17.698   2.074  1.00  0.00           H  
ATOM    517  HE2 MET A 122       6.129  17.963   2.927  1.00  0.00           H  
ATOM    518  HE3 MET A 122       4.882  19.231   2.927  1.00  0.00           H  
ATOM    519  N   ASP A 123       9.341  18.774   2.372  1.00  0.00           N  
ATOM    520  CA  ASP A 123       9.473  19.977   3.180  1.00  0.00           C  
ATOM    521  C   ASP A 123      10.805  20.686   2.896  1.00  0.00           C  
ATOM    522  O   ASP A 123      10.891  21.908   2.992  1.00  0.00           O  
ATOM    523  CB  ASP A 123       9.376  19.581   4.656  1.00  0.00           C  
ATOM    524  CG  ASP A 123       9.398  20.807   5.559  1.00  0.00           C  
ATOM    525  OD1 ASP A 123       8.334  21.456   5.658  1.00  0.00           O  
ATOM    526  OD2 ASP A 123      10.475  21.069   6.134  1.00  0.00           O  
ATOM    527  H   ASP A 123       9.354  17.879   2.842  1.00  0.00           H  
ATOM    528  HA  ASP A 123       8.654  20.657   2.942  1.00  0.00           H  
ATOM    529  HB2 ASP A 123       8.446  19.036   4.819  1.00  0.00           H  
ATOM    530  HB3 ASP A 123      10.217  18.935   4.911  1.00  0.00           H  
ATOM    531  N   GLU A 124      11.842  19.911   2.559  1.00  0.00           N  
ATOM    532  CA  GLU A 124      13.177  20.444   2.329  1.00  0.00           C  
ATOM    533  C   GLU A 124      13.272  21.152   0.973  1.00  0.00           C  
ATOM    534  O   GLU A 124      13.441  22.370   0.932  1.00  0.00           O  
ATOM    535  CB  GLU A 124      14.185  19.292   2.429  1.00  0.00           C  
ATOM    536  CG  GLU A 124      15.617  19.821   2.342  1.00  0.00           C  
ATOM    537  CD  GLU A 124      16.600  18.796   2.896  1.00  0.00           C  
ATOM    538  OE1 GLU A 124      16.430  17.602   2.561  1.00  0.00           O  
ATOM    539  OE2 GLU A 124      17.500  19.216   3.652  1.00  0.00           O  
ATOM    540  H   GLU A 124      11.708  18.914   2.473  1.00  0.00           H  
ATOM    541  HA  GLU A 124      13.401  21.167   3.114  1.00  0.00           H  
ATOM    542  HB2 GLU A 124      14.053  18.788   3.387  1.00  0.00           H  
ATOM    543  HB3 GLU A 124      14.011  18.579   1.623  1.00  0.00           H  
ATOM    544  HG2 GLU A 124      15.865  20.029   1.300  1.00  0.00           H  
ATOM    545  HG3 GLU A 124      15.699  20.742   2.920  1.00  0.00           H  
ATOM    546  N   GLN A 125      13.180  20.394  -0.136  1.00  0.00           N  
ATOM    547  CA  GLN A 125      13.322  20.965  -1.477  1.00  0.00           C  
ATOM    548  C   GLN A 125      11.978  21.013  -2.209  1.00  0.00           C  
ATOM    549  O   GLN A 125      11.765  21.896  -3.038  1.00  0.00           O  
ATOM    550  CB  GLN A 125      14.362  20.157  -2.272  1.00  0.00           C  
ATOM    551  CG  GLN A 125      13.788  18.798  -2.693  1.00  0.00           C  
ATOM    552  CD  GLN A 125      14.865  17.911  -3.307  1.00  0.00           C  
ATOM    553  OE1 GLN A 125      15.010  16.753  -2.923  1.00  0.00           O  
ATOM    554  NE2 GLN A 125      15.618  18.447  -4.266  1.00  0.00           N  
ATOM    555  H   GLN A 125      13.016  19.399  -0.049  1.00  0.00           H  
ATOM    556  HA  GLN A 125      13.692  21.987  -1.382  1.00  0.00           H  
ATOM    557  HB2 GLN A 125      14.644  20.720  -3.163  1.00  0.00           H  
ATOM    558  HB3 GLN A 125      15.244  20.001  -1.652  1.00  0.00           H  
ATOM    559  HG2 GLN A 125      13.374  18.298  -1.822  1.00  0.00           H  
ATOM    560  HG3 GLN A 125      12.997  18.953  -3.427  1.00  0.00           H  
ATOM    561 HE21 GLN A 125      15.465  19.401  -4.553  1.00  0.00           H  
ATOM    562 HE22 GLN A 125      16.349  17.891  -4.707  1.00  0.00           H  
ATOM    563  N   GLY A 126      11.073  20.071  -1.913  1.00  0.00           N  
ATOM    564  CA  GLY A 126       9.769  20.030  -2.563  1.00  0.00           C  
ATOM    565  C   GLY A 126       9.866  19.295  -3.894  1.00  0.00           C  
ATOM    566  O   GLY A 126       9.849  19.919  -4.953  1.00  0.00           O  
ATOM    567  H   GLY A 126      11.289  19.364  -1.222  1.00  0.00           H  
ATOM    568  HA2 GLY A 126       9.061  19.513  -1.924  1.00  0.00           H  
ATOM    569  HA3 GLY A 126       9.419  21.047  -2.738  1.00  0.00           H  
ATOM    570  N   LYS A 127       9.962  17.961  -3.838  1.00  0.00           N  
ATOM    571  CA  LYS A 127      10.036  17.143  -5.037  1.00  0.00           C  
ATOM    572  C   LYS A 127       8.639  16.983  -5.638  1.00  0.00           C  
ATOM    573  O   LYS A 127       7.646  17.381  -5.027  1.00  0.00           O  
ATOM    574  CB  LYS A 127      10.625  15.771  -4.692  1.00  0.00           C  
ATOM    575  CG  LYS A 127      11.978  15.936  -3.991  1.00  0.00           C  
ATOM    576  CD  LYS A 127      12.784  14.638  -4.124  1.00  0.00           C  
ATOM    577  CE  LYS A 127      13.615  14.670  -5.415  1.00  0.00           C  
ATOM    578  NZ  LYS A 127      15.019  15.007  -5.125  1.00  0.00           N  
ATOM    579  H   LYS A 127       9.978  17.499  -2.940  1.00  0.00           H  
ATOM    580  HA  LYS A 127      10.684  17.635  -5.766  1.00  0.00           H  
ATOM    581  HB2 LYS A 127       9.940  15.237  -4.034  1.00  0.00           H  
ATOM    582  HB3 LYS A 127      10.763  15.198  -5.610  1.00  0.00           H  
ATOM    583  HG2 LYS A 127      12.529  16.757  -4.447  1.00  0.00           H  
ATOM    584  HG3 LYS A 127      11.812  16.153  -2.935  1.00  0.00           H  
ATOM    585  HD2 LYS A 127      13.448  14.532  -3.267  1.00  0.00           H  
ATOM    586  HD3 LYS A 127      12.100  13.788  -4.155  1.00  0.00           H  
ATOM    587  HE2 LYS A 127      13.577  13.689  -5.891  1.00  0.00           H  
ATOM    588  HE3 LYS A 127      13.200  15.412  -6.097  1.00  0.00           H  
ATOM    589  HZ1 LYS A 127      15.058  15.780  -4.472  1.00  0.00           H  
ATOM    590  HZ2 LYS A 127      15.479  14.202  -4.717  1.00  0.00           H  
ATOM    591  HZ3 LYS A 127      15.494  15.267  -5.979  1.00  0.00           H  
ATOM    592  N   SER A 128       8.565  16.395  -6.837  1.00  0.00           N  
ATOM    593  CA  SER A 128       7.298  16.171  -7.507  1.00  0.00           C  
ATOM    594  C   SER A 128       6.538  15.058  -6.791  1.00  0.00           C  
ATOM    595  O   SER A 128       6.916  13.890  -6.885  1.00  0.00           O  
ATOM    596  CB  SER A 128       7.562  15.795  -8.967  1.00  0.00           C  
ATOM    597  OG  SER A 128       8.516  14.754  -9.023  1.00  0.00           O  
ATOM    598  H   SER A 128       9.409  16.088  -7.298  1.00  0.00           H  
ATOM    599  HA  SER A 128       6.707  17.088  -7.478  1.00  0.00           H  
ATOM    600  HB2 SER A 128       6.633  15.462  -9.433  1.00  0.00           H  
ATOM    601  HB3 SER A 128       7.944  16.663  -9.504  1.00  0.00           H  
ATOM    602  HG  SER A 128       8.208  14.028  -8.468  1.00  0.00           H  
ATOM    603  N   LEU A 129       5.464  15.423  -6.076  1.00  0.00           N  
ATOM    604  CA  LEU A 129       4.654  14.455  -5.343  1.00  0.00           C  
ATOM    605  C   LEU A 129       4.051  13.411  -6.292  1.00  0.00           C  
ATOM    606  O   LEU A 129       3.557  12.387  -5.836  1.00  0.00           O  
ATOM    607  CB  LEU A 129       3.565  15.180  -4.530  1.00  0.00           C  
ATOM    608  CG  LEU A 129       2.399  15.660  -5.420  1.00  0.00           C  
ATOM    609  CD1 LEU A 129       1.283  16.201  -4.522  1.00  0.00           C  
ATOM    610  CD2 LEU A 129       2.859  16.774  -6.369  1.00  0.00           C  
ATOM    611  H   LEU A 129       5.202  16.396  -6.034  1.00  0.00           H  
ATOM    612  HA  LEU A 129       5.306  13.935  -4.640  1.00  0.00           H  
ATOM    613  HB2 LEU A 129       3.173  14.491  -3.779  1.00  0.00           H  
ATOM    614  HB3 LEU A 129       4.007  16.039  -4.023  1.00  0.00           H  
ATOM    615  HG  LEU A 129       2.012  14.825  -6.003  1.00  0.00           H  
ATOM    616 HD11 LEU A 129       1.677  16.998  -3.892  1.00  0.00           H  
ATOM    617 HD12 LEU A 129       0.475  16.594  -5.139  1.00  0.00           H  
ATOM    618 HD13 LEU A 129       0.901  15.396  -3.893  1.00  0.00           H  
ATOM    619 HD21 LEU A 129       3.461  17.499  -5.818  1.00  0.00           H  
ATOM    620 HD22 LEU A 129       3.451  16.348  -7.176  1.00  0.00           H  
ATOM    621 HD23 LEU A 129       1.988  17.275  -6.790  1.00  0.00           H  
ATOM    622  N   ASP A 130       4.098  13.667  -7.607  1.00  0.00           N  
ATOM    623  CA  ASP A 130       3.597  12.727  -8.597  1.00  0.00           C  
ATOM    624  C   ASP A 130       4.365  11.412  -8.485  1.00  0.00           C  
ATOM    625  O   ASP A 130       3.778  10.340  -8.620  1.00  0.00           O  
ATOM    626  CB  ASP A 130       3.751  13.336  -9.992  1.00  0.00           C  
ATOM    627  CG  ASP A 130       3.128  14.726 -10.043  1.00  0.00           C  
ATOM    628  OD1 ASP A 130       3.873  15.688  -9.750  1.00  0.00           O  
ATOM    629  OD2 ASP A 130       1.923  14.799 -10.367  1.00  0.00           O  
ATOM    630  H   ASP A 130       4.497  14.535  -7.935  1.00  0.00           H  
ATOM    631  HA  ASP A 130       2.539  12.535  -8.407  1.00  0.00           H  
ATOM    632  HB2 ASP A 130       4.809  13.410 -10.239  1.00  0.00           H  
ATOM    633  HB3 ASP A 130       3.256  12.694 -10.722  1.00  0.00           H  
ATOM    634  N   ASP A 131       5.680  11.496  -8.222  1.00  0.00           N  
ATOM    635  CA  ASP A 131       6.506  10.310  -8.040  1.00  0.00           C  
ATOM    636  C   ASP A 131       6.015   9.548  -6.810  1.00  0.00           C  
ATOM    637  O   ASP A 131       5.962   8.321  -6.813  1.00  0.00           O  
ATOM    638  CB  ASP A 131       7.969  10.729  -7.867  1.00  0.00           C  
ATOM    639  CG  ASP A 131       8.841   9.527  -7.519  1.00  0.00           C  
ATOM    640  OD1 ASP A 131       8.911   9.208  -6.311  1.00  0.00           O  
ATOM    641  OD2 ASP A 131       9.421   8.952  -8.464  1.00  0.00           O  
ATOM    642  H   ASP A 131       6.117  12.405  -8.134  1.00  0.00           H  
ATOM    643  HA  ASP A 131       6.418   9.670  -8.919  1.00  0.00           H  
ATOM    644  HB2 ASP A 131       8.326  11.175  -8.795  1.00  0.00           H  
ATOM    645  HB3 ASP A 131       8.041  11.465  -7.067  1.00  0.00           H  
ATOM    646  N   PHE A 132       5.644  10.298  -5.765  1.00  0.00           N  
ATOM    647  CA  PHE A 132       5.136   9.730  -4.527  1.00  0.00           C  
ATOM    648  C   PHE A 132       3.666   9.305  -4.713  1.00  0.00           C  
ATOM    649  O   PHE A 132       3.077   8.731  -3.803  1.00  0.00           O  
ATOM    650  CB  PHE A 132       5.243  10.778  -3.403  1.00  0.00           C  
ATOM    651  CG  PHE A 132       6.664  11.196  -3.042  1.00  0.00           C  
ATOM    652  CD1 PHE A 132       7.453  11.926  -3.954  1.00  0.00           C  
ATOM    653  CD2 PHE A 132       7.184  10.878  -1.772  1.00  0.00           C  
ATOM    654  CE1 PHE A 132       8.755  12.322  -3.601  1.00  0.00           C  
ATOM    655  CE2 PHE A 132       8.484  11.282  -1.420  1.00  0.00           C  
ATOM    656  CZ  PHE A 132       9.270  12.001  -2.335  1.00  0.00           C  
ATOM    657  H   PHE A 132       5.711  11.300  -5.831  1.00  0.00           H  
ATOM    658  HA  PHE A 132       5.730   8.858  -4.259  1.00  0.00           H  
ATOM    659  HB2 PHE A 132       4.689  11.668  -3.705  1.00  0.00           H  
ATOM    660  HB3 PHE A 132       4.773  10.370  -2.512  1.00  0.00           H  
ATOM    661  HD1 PHE A 132       7.064  12.188  -4.922  1.00  0.00           H  
ATOM    662  HD2 PHE A 132       6.582  10.327  -1.066  1.00  0.00           H  
ATOM    663  HE1 PHE A 132       9.357  12.880  -4.303  1.00  0.00           H  
ATOM    664  HE2 PHE A 132       8.878  11.042  -0.445  1.00  0.00           H  
ATOM    665  HZ  PHE A 132      10.269  12.309  -2.064  1.00  0.00           H  
ATOM    666  N   LEU A 133       3.099   9.606  -5.904  1.00  0.00           N  
ATOM    667  CA  LEU A 133       1.708   9.319  -6.269  1.00  0.00           C  
ATOM    668  C   LEU A 133       0.733   9.629  -5.117  1.00  0.00           C  
ATOM    669  O   LEU A 133       0.992  10.524  -4.314  1.00  0.00           O  
ATOM    670  CB  LEU A 133       1.565   7.888  -6.841  1.00  0.00           C  
ATOM    671  CG  LEU A 133       1.748   6.801  -5.768  1.00  0.00           C  
ATOM    672  CD1 LEU A 133       0.687   5.713  -5.958  1.00  0.00           C  
ATOM    673  CD2 LEU A 133       3.135   6.170  -5.901  1.00  0.00           C  
ATOM    674  H   LEU A 133       3.663  10.071  -6.600  1.00  0.00           H  
ATOM    675  HA  LEU A 133       1.453  10.002  -7.079  1.00  0.00           H  
ATOM    676  HB2 LEU A 133       0.576   7.787  -7.286  1.00  0.00           H  
ATOM    677  HB3 LEU A 133       2.315   7.748  -7.621  1.00  0.00           H  
ATOM    678  HG  LEU A 133       1.641   7.231  -4.785  1.00  0.00           H  
ATOM    679 HD11 LEU A 133       0.757   5.306  -6.968  1.00  0.00           H  
ATOM    680 HD12 LEU A 133       0.851   4.915  -5.235  1.00  0.00           H  
ATOM    681 HD13 LEU A 133      -0.305   6.139  -5.807  1.00  0.00           H  
ATOM    682 HD21 LEU A 133       3.896   6.944  -5.832  1.00  0.00           H  
ATOM    683 HD22 LEU A 133       3.282   5.446  -5.101  1.00  0.00           H  
ATOM    684 HD23 LEU A 133       3.217   5.668  -6.865  1.00  0.00           H  
ATOM    685  N   ILE A 134      -0.403   8.912  -5.066  1.00  0.00           N  
ATOM    686  CA  ILE A 134      -1.464   9.178  -4.094  1.00  0.00           C  
ATOM    687  C   ILE A 134      -1.891  10.642  -4.241  1.00  0.00           C  
ATOM    688  O   ILE A 134      -1.649  11.464  -3.360  1.00  0.00           O  
ATOM    689  CB  ILE A 134      -1.011   8.860  -2.653  1.00  0.00           C  
ATOM    690  CG1 ILE A 134      -0.414   7.442  -2.594  1.00  0.00           C  
ATOM    691  CG2 ILE A 134      -2.226   8.947  -1.713  1.00  0.00           C  
ATOM    692  CD1 ILE A 134      -0.339   6.955  -1.146  1.00  0.00           C  
ATOM    693  H   ILE A 134      -0.549   8.172  -5.733  1.00  0.00           H  
ATOM    694  HA  ILE A 134      -2.318   8.544  -4.337  1.00  0.00           H  
ATOM    695  HB  ILE A 134      -0.258   9.581  -2.337  1.00  0.00           H  
ATOM    696 HG12 ILE A 134      -1.036   6.760  -3.173  1.00  0.00           H  
ATOM    697 HG13 ILE A 134       0.588   7.461  -3.012  1.00  0.00           H  
ATOM    698 HG21 ILE A 134      -2.763   9.876  -1.889  1.00  0.00           H  
ATOM    699 HG22 ILE A 134      -2.893   8.104  -1.900  1.00  0.00           H  
ATOM    700 HG23 ILE A 134      -1.890   8.920  -0.676  1.00  0.00           H  
ATOM    701 HD11 ILE A 134       0.079   7.741  -0.519  1.00  0.00           H  
ATOM    702 HD12 ILE A 134      -1.336   6.700  -0.791  1.00  0.00           H  
ATOM    703 HD13 ILE A 134       0.299   6.074  -1.093  1.00  0.00           H  
ATOM    704  N   LYS A 135      -2.523  10.958  -5.378  1.00  0.00           N  
ATOM    705  CA  LYS A 135      -2.967  12.311  -5.667  1.00  0.00           C  
ATOM    706  C   LYS A 135      -4.284  12.579  -4.937  1.00  0.00           C  
ATOM    707  O   LYS A 135      -5.338  12.678  -5.564  1.00  0.00           O  
ATOM    708  CB  LYS A 135      -3.128  12.488  -7.190  1.00  0.00           C  
ATOM    709  CG  LYS A 135      -1.896  11.950  -7.951  1.00  0.00           C  
ATOM    710  CD  LYS A 135      -0.600  12.655  -7.512  1.00  0.00           C  
ATOM    711  CE  LYS A 135      -0.621  14.134  -7.928  1.00  0.00           C  
ATOM    712  NZ  LYS A 135      -1.068  15.000  -6.821  1.00  0.00           N  
ATOM    713  H   LYS A 135      -2.700  10.241  -6.064  1.00  0.00           H  
ATOM    714  HA  LYS A 135      -2.219  13.016  -5.305  1.00  0.00           H  
ATOM    715  HB2 LYS A 135      -4.010  11.939  -7.521  1.00  0.00           H  
ATOM    716  HB3 LYS A 135      -3.262  13.544  -7.418  1.00  0.00           H  
ATOM    717  HG2 LYS A 135      -1.799  10.880  -7.766  1.00  0.00           H  
ATOM    718  HG3 LYS A 135      -2.043  12.108  -9.019  1.00  0.00           H  
ATOM    719  HD2 LYS A 135      -0.481  12.578  -6.433  1.00  0.00           H  
ATOM    720  HD3 LYS A 135       0.245  12.166  -7.997  1.00  0.00           H  
ATOM    721  HE2 LYS A 135       0.387  14.433  -8.221  1.00  0.00           H  
ATOM    722  HE3 LYS A 135      -1.290  14.263  -8.780  1.00  0.00           H  
ATOM    723  HZ1 LYS A 135      -0.464  14.868  -6.024  1.00  0.00           H  
ATOM    724  HZ2 LYS A 135      -1.031  15.967  -7.115  1.00  0.00           H  
ATOM    725  HZ3 LYS A 135      -2.015  14.763  -6.568  1.00  0.00           H  
ATOM    726  N   GLN A 136      -4.211  12.693  -3.607  1.00  0.00           N  
ATOM    727  CA  GLN A 136      -5.377  12.943  -2.777  1.00  0.00           C  
ATOM    728  C   GLN A 136      -4.973  13.826  -1.599  1.00  0.00           C  
ATOM    729  O   GLN A 136      -3.838  13.635  -1.110  1.00  0.00           O  
ATOM    730  CB  GLN A 136      -5.940  11.604  -2.289  1.00  0.00           C  
ATOM    731  CG  GLN A 136      -7.238  11.834  -1.508  1.00  0.00           C  
ATOM    732  CD  GLN A 136      -7.843  10.512  -1.041  1.00  0.00           C  
ATOM    733  OE1 GLN A 136      -7.311   9.441  -1.326  1.00  0.00           O  
ATOM    734  NE2 GLN A 136      -8.961  10.589  -0.319  1.00  0.00           N  
ATOM    735  OXT GLN A 136      -5.755  14.754  -1.295  1.00  0.00           O  
ATOM    736  H   GLN A 136      -3.311  12.603  -3.147  1.00  0.00           H  
ATOM    737  HA  GLN A 136      -6.137  13.458  -3.365  1.00  0.00           H  
ATOM    738  HB2 GLN A 136      -6.143  10.964  -3.148  1.00  0.00           H  
ATOM    739  HB3 GLN A 136      -5.208  11.117  -1.642  1.00  0.00           H  
ATOM    740  HG2 GLN A 136      -7.028  12.455  -0.638  1.00  0.00           H  
ATOM    741  HG3 GLN A 136      -7.955  12.348  -2.149  1.00  0.00           H  
ATOM    742 HE21 GLN A 136      -9.363  11.490  -0.108  1.00  0.00           H  
ATOM    743 HE22 GLN A 136      -9.403   9.745   0.013  1.00  0.00           H  
TER     744      GLN A 136                                                      
ENDMDL                                                                          
MODEL        4                                                                  
ATOM      1  N   ALA A  90      -3.470  -4.580  -5.502  1.00  0.00           N  
ATOM      2  CA  ALA A  90      -2.310  -5.207  -6.162  1.00  0.00           C  
ATOM      3  C   ALA A  90      -1.372  -5.800  -5.117  1.00  0.00           C  
ATOM      4  O   ALA A  90      -1.503  -5.504  -3.931  1.00  0.00           O  
ATOM      5  CB  ALA A  90      -1.569  -4.182  -7.022  1.00  0.00           C  
ATOM      6  H1  ALA A  90      -3.967  -5.274  -4.964  1.00  0.00           H  
ATOM      7  H2  ALA A  90      -3.148  -3.846  -4.886  1.00  0.00           H  
ATOM      8  H3  ALA A  90      -4.087  -4.188  -6.199  1.00  0.00           H  
ATOM      9  HA  ALA A  90      -2.670  -6.009  -6.808  1.00  0.00           H  
ATOM     10  HB1 ALA A  90      -2.252  -3.766  -7.764  1.00  0.00           H  
ATOM     11  HB2 ALA A  90      -1.188  -3.380  -6.388  1.00  0.00           H  
ATOM     12  HB3 ALA A  90      -0.736  -4.668  -7.532  1.00  0.00           H  
ATOM     13  N   GLN A  91      -0.425  -6.637  -5.561  1.00  0.00           N  
ATOM     14  CA  GLN A  91       0.536  -7.264  -4.662  1.00  0.00           C  
ATOM     15  C   GLN A  91       1.412  -6.189  -4.023  1.00  0.00           C  
ATOM     16  O   GLN A  91       1.505  -6.106  -2.800  1.00  0.00           O  
ATOM     17  CB  GLN A  91       1.386  -8.271  -5.442  1.00  0.00           C  
ATOM     18  CG  GLN A  91       0.511  -9.437  -5.911  1.00  0.00           C  
ATOM     19  CD  GLN A  91       1.339 -10.467  -6.673  1.00  0.00           C  
ATOM     20  OE1 GLN A  91       1.291 -10.520  -7.897  1.00  0.00           O  
ATOM     21  NE2 GLN A  91       2.099 -11.284  -5.942  1.00  0.00           N  
ATOM     22  H   GLN A  91      -0.363  -6.845  -6.547  1.00  0.00           H  
ATOM     23  HA  GLN A  91      -0.005  -7.791  -3.875  1.00  0.00           H  
ATOM     24  HB2 GLN A  91       1.831  -7.779  -6.308  1.00  0.00           H  
ATOM     25  HB3 GLN A  91       2.179  -8.651  -4.796  1.00  0.00           H  
ATOM     26  HG2 GLN A  91       0.055  -9.916  -5.044  1.00  0.00           H  
ATOM     27  HG3 GLN A  91      -0.274  -9.058  -6.565  1.00  0.00           H  
ATOM     28 HE21 GLN A  91       2.106 -11.201  -4.937  1.00  0.00           H  
ATOM     29 HE22 GLN A  91       2.665 -11.984  -6.399  1.00  0.00           H  
ATOM     30  N   ARG A  92       2.053  -5.359  -4.856  1.00  0.00           N  
ATOM     31  CA  ARG A  92       2.893  -4.279  -4.368  1.00  0.00           C  
ATOM     32  C   ARG A  92       1.996  -3.133  -3.884  1.00  0.00           C  
ATOM     33  O   ARG A  92       0.946  -2.888  -4.483  1.00  0.00           O  
ATOM     34  CB  ARG A  92       3.820  -3.794  -5.493  1.00  0.00           C  
ATOM     35  CG  ARG A  92       4.768  -4.920  -5.950  1.00  0.00           C  
ATOM     36  CD  ARG A  92       5.732  -5.322  -4.821  1.00  0.00           C  
ATOM     37  NE  ARG A  92       6.436  -4.155  -4.264  1.00  0.00           N  
ATOM     38  CZ  ARG A  92       7.505  -3.582  -4.851  1.00  0.00           C  
ATOM     39  NH1 ARG A  92       7.980  -4.063  -6.009  1.00  0.00           N  
ATOM     40  NH2 ARG A  92       8.097  -2.526  -4.277  1.00  0.00           N  
ATOM     41  H   ARG A  92       1.949  -5.473  -5.853  1.00  0.00           H  
ATOM     42  HA  ARG A  92       3.492  -4.644  -3.541  1.00  0.00           H  
ATOM     43  HB2 ARG A  92       3.213  -3.473  -6.341  1.00  0.00           H  
ATOM     44  HB3 ARG A  92       4.407  -2.948  -5.138  1.00  0.00           H  
ATOM     45  HG2 ARG A  92       4.180  -5.789  -6.248  1.00  0.00           H  
ATOM     46  HG3 ARG A  92       5.344  -4.572  -6.807  1.00  0.00           H  
ATOM     47  HD2 ARG A  92       5.170  -5.812  -4.026  1.00  0.00           H  
ATOM     48  HD3 ARG A  92       6.464  -6.030  -5.215  1.00  0.00           H  
ATOM     49  HE  ARG A  92       6.092  -3.775  -3.394  1.00  0.00           H  
ATOM     50 HH11 ARG A  92       7.531  -4.853  -6.451  1.00  0.00           H  
ATOM     51 HH12 ARG A  92       8.785  -3.636  -6.442  1.00  0.00           H  
ATOM     52 HH21 ARG A  92       7.732  -2.145  -3.411  1.00  0.00           H  
ATOM     53 HH22 ARG A  92       8.907  -2.105  -4.709  1.00  0.00           H  
ATOM     54  N   PRO A  93       2.396  -2.425  -2.805  1.00  0.00           N  
ATOM     55  CA  PRO A  93       1.635  -1.313  -2.272  1.00  0.00           C  
ATOM     56  C   PRO A  93       1.715  -0.117  -3.228  1.00  0.00           C  
ATOM     57  O   PRO A  93       2.466   0.830  -2.987  1.00  0.00           O  
ATOM     58  CB  PRO A  93       2.270  -1.005  -0.910  1.00  0.00           C  
ATOM     59  CG  PRO A  93       3.634  -1.701  -0.907  1.00  0.00           C  
ATOM     60  CD  PRO A  93       3.613  -2.699  -2.065  1.00  0.00           C  
ATOM     61  HA  PRO A  93       0.593  -1.608  -2.135  1.00  0.00           H  
ATOM     62  HB2 PRO A  93       2.390   0.068  -0.773  1.00  0.00           H  
ATOM     63  HB3 PRO A  93       1.647  -1.412  -0.113  1.00  0.00           H  
ATOM     64  HG2 PRO A  93       4.424  -0.967  -1.062  1.00  0.00           H  
ATOM     65  HG3 PRO A  93       3.787  -2.224   0.036  1.00  0.00           H  
ATOM     66  HD2 PRO A  93       4.485  -2.555  -2.703  1.00  0.00           H  
ATOM     67  HD3 PRO A  93       3.594  -3.717  -1.673  1.00  0.00           H  
ATOM     68  N   ALA A  94       0.937  -0.173  -4.318  1.00  0.00           N  
ATOM     69  CA  ALA A  94       0.901   0.886  -5.318  1.00  0.00           C  
ATOM     70  C   ALA A  94       2.319   1.176  -5.830  1.00  0.00           C  
ATOM     71  O   ALA A  94       3.158   0.274  -5.888  1.00  0.00           O  
ATOM     72  CB  ALA A  94       0.254   2.136  -4.709  1.00  0.00           C  
ATOM     73  H   ALA A  94       0.346  -0.982  -4.462  1.00  0.00           H  
ATOM     74  HA  ALA A  94       0.291   0.551  -6.158  1.00  0.00           H  
ATOM     75  HB1 ALA A  94      -0.662   1.855  -4.192  1.00  0.00           H  
ATOM     76  HB2 ALA A  94       0.942   2.599  -4.001  1.00  0.00           H  
ATOM     77  HB3 ALA A  94       0.016   2.848  -5.501  1.00  0.00           H  
ATOM     78  N   LYS A  95       2.583   2.436  -6.200  1.00  0.00           N  
ATOM     79  CA  LYS A  95       3.885   2.851  -6.693  1.00  0.00           C  
ATOM     80  C   LYS A  95       4.179   4.262  -6.186  1.00  0.00           C  
ATOM     81  O   LYS A  95       4.433   5.174  -6.972  1.00  0.00           O  
ATOM     82  CB  LYS A  95       3.883   2.794  -8.229  1.00  0.00           C  
ATOM     83  CG  LYS A  95       5.324   2.839  -8.756  1.00  0.00           C  
ATOM     84  CD  LYS A  95       5.326   2.831 -10.289  1.00  0.00           C  
ATOM     85  CE  LYS A  95       4.796   4.170 -10.823  1.00  0.00           C  
ATOM     86  NZ  LYS A  95       5.100   4.328 -12.256  1.00  0.00           N  
ATOM     87  H   LYS A  95       1.857   3.135  -6.135  1.00  0.00           H  
ATOM     88  HA  LYS A  95       4.648   2.171  -6.313  1.00  0.00           H  
ATOM     89  HB2 LYS A  95       3.410   1.867  -8.556  1.00  0.00           H  
ATOM     90  HB3 LYS A  95       3.322   3.642  -8.621  1.00  0.00           H  
ATOM     91  HG2 LYS A  95       5.819   3.740  -8.398  1.00  0.00           H  
ATOM     92  HG3 LYS A  95       5.865   1.962  -8.392  1.00  0.00           H  
ATOM     93  HD2 LYS A  95       6.346   2.679 -10.645  1.00  0.00           H  
ATOM     94  HD3 LYS A  95       4.693   2.019 -10.652  1.00  0.00           H  
ATOM     95  HE2 LYS A  95       3.718   4.211 -10.681  1.00  0.00           H  
ATOM     96  HE3 LYS A  95       5.259   4.985 -10.268  1.00  0.00           H  
ATOM     97  HZ1 LYS A  95       4.695   3.556 -12.774  1.00  0.00           H  
ATOM     98  HZ2 LYS A  95       4.709   5.202 -12.594  1.00  0.00           H  
ATOM     99  HZ3 LYS A  95       6.100   4.334 -12.392  1.00  0.00           H  
ATOM    100  N   TYR A  96       4.142   4.440  -4.859  1.00  0.00           N  
ATOM    101  CA  TYR A  96       4.395   5.738  -4.251  1.00  0.00           C  
ATOM    102  C   TYR A  96       5.840   6.159  -4.507  1.00  0.00           C  
ATOM    103  O   TYR A  96       6.103   7.330  -4.736  1.00  0.00           O  
ATOM    104  CB  TYR A  96       4.093   5.684  -2.750  1.00  0.00           C  
ATOM    105  CG  TYR A  96       3.334   6.897  -2.263  1.00  0.00           C  
ATOM    106  CD1 TYR A  96       3.888   8.178  -2.419  1.00  0.00           C  
ATOM    107  CD2 TYR A  96       2.067   6.748  -1.670  1.00  0.00           C  
ATOM    108  CE1 TYR A  96       3.180   9.308  -1.991  1.00  0.00           C  
ATOM    109  CE2 TYR A  96       1.358   7.880  -1.238  1.00  0.00           C  
ATOM    110  CZ  TYR A  96       1.912   9.160  -1.400  1.00  0.00           C  
ATOM    111  OH  TYR A  96       1.221  10.259  -0.985  1.00  0.00           O  
ATOM    112  H   TYR A  96       3.931   3.658  -4.254  1.00  0.00           H  
ATOM    113  HA  TYR A  96       3.735   6.470  -4.712  1.00  0.00           H  
ATOM    114  HB2 TYR A  96       3.500   4.792  -2.541  1.00  0.00           H  
ATOM    115  HB3 TYR A  96       5.031   5.615  -2.204  1.00  0.00           H  
ATOM    116  HD1 TYR A  96       4.858   8.296  -2.871  1.00  0.00           H  
ATOM    117  HD2 TYR A  96       1.636   5.764  -1.551  1.00  0.00           H  
ATOM    118  HE1 TYR A  96       3.607  10.290  -2.119  1.00  0.00           H  
ATOM    119  HE2 TYR A  96       0.385   7.766  -0.784  1.00  0.00           H  
ATOM    120  HH  TYR A  96       0.352  10.046  -0.638  1.00  0.00           H  
ATOM    121  N   SER A  97       6.765   5.188  -4.473  1.00  0.00           N  
ATOM    122  CA  SER A  97       8.184   5.424  -4.735  1.00  0.00           C  
ATOM    123  C   SER A  97       8.869   6.024  -3.507  1.00  0.00           C  
ATOM    124  O   SER A  97       8.592   7.157  -3.119  1.00  0.00           O  
ATOM    125  CB  SER A  97       8.354   6.339  -5.957  1.00  0.00           C  
ATOM    126  OG  SER A  97       9.625   6.124  -6.534  1.00  0.00           O  
ATOM    127  H   SER A  97       6.478   4.245  -4.267  1.00  0.00           H  
ATOM    128  HA  SER A  97       8.648   4.461  -4.955  1.00  0.00           H  
ATOM    129  HB2 SER A  97       7.581   6.113  -6.694  1.00  0.00           H  
ATOM    130  HB3 SER A  97       8.267   7.383  -5.652  1.00  0.00           H  
ATOM    131  HG  SER A  97      10.292   6.488  -5.948  1.00  0.00           H  
ATOM    132  N   TYR A  98       9.777   5.250  -2.909  1.00  0.00           N  
ATOM    133  CA  TYR A  98      10.534   5.677  -1.745  1.00  0.00           C  
ATOM    134  C   TYR A  98      11.622   6.659  -2.185  1.00  0.00           C  
ATOM    135  O   TYR A  98      11.717   7.755  -1.640  1.00  0.00           O  
ATOM    136  CB  TYR A  98      11.142   4.436  -1.077  1.00  0.00           C  
ATOM    137  CG  TYR A  98      11.468   4.624   0.387  1.00  0.00           C  
ATOM    138  CD1 TYR A  98      10.477   4.398   1.358  1.00  0.00           C  
ATOM    139  CD2 TYR A  98      12.760   5.011   0.780  1.00  0.00           C  
ATOM    140  CE1 TYR A  98      10.776   4.563   2.720  1.00  0.00           C  
ATOM    141  CE2 TYR A  98      13.059   5.173   2.146  1.00  0.00           C  
ATOM    142  CZ  TYR A  98      12.067   4.952   3.115  1.00  0.00           C  
ATOM    143  OH  TYR A  98      12.359   5.112   4.438  1.00  0.00           O  
ATOM    144  H   TYR A  98       9.957   4.327  -3.277  1.00  0.00           H  
ATOM    145  HA  TYR A  98       9.865   6.173  -1.043  1.00  0.00           H  
ATOM    146  HB2 TYR A  98      10.430   3.615  -1.165  1.00  0.00           H  
ATOM    147  HB3 TYR A  98      12.053   4.161  -1.608  1.00  0.00           H  
ATOM    148  HD1 TYR A  98       9.488   4.099   1.057  1.00  0.00           H  
ATOM    149  HD2 TYR A  98      13.522   5.181   0.037  1.00  0.00           H  
ATOM    150  HE1 TYR A  98      10.012   4.390   3.466  1.00  0.00           H  
ATOM    151  HE2 TYR A  98      14.053   5.469   2.450  1.00  0.00           H  
ATOM    152  HH  TYR A  98      11.610   4.933   5.011  1.00  0.00           H  
ATOM    153  N   VAL A  99      12.426   6.240  -3.186  1.00  0.00           N  
ATOM    154  CA  VAL A  99      13.514   7.039  -3.764  1.00  0.00           C  
ATOM    155  C   VAL A  99      14.166   7.954  -2.710  1.00  0.00           C  
ATOM    156  O   VAL A  99      13.985   9.169  -2.718  1.00  0.00           O  
ATOM    157  CB  VAL A  99      12.985   7.810  -5.002  1.00  0.00           C  
ATOM    158  CG1 VAL A  99      11.750   8.658  -4.658  1.00  0.00           C  
ATOM    159  CG2 VAL A  99      14.087   8.708  -5.582  1.00  0.00           C  
ATOM    160  H   VAL A  99      12.276   5.318  -3.572  1.00  0.00           H  
ATOM    161  HA  VAL A  99      14.279   6.346  -4.113  1.00  0.00           H  
ATOM    162  HB  VAL A  99      12.701   7.082  -5.763  1.00  0.00           H  
ATOM    163 HG11 VAL A  99      11.974   9.325  -3.830  1.00  0.00           H  
ATOM    164 HG12 VAL A  99      11.466   9.251  -5.528  1.00  0.00           H  
ATOM    165 HG13 VAL A  99      10.923   8.005  -4.385  1.00  0.00           H  
ATOM    166 HG21 VAL A  99      15.048   8.197  -5.516  1.00  0.00           H  
ATOM    167 HG22 VAL A  99      13.864   8.924  -6.627  1.00  0.00           H  
ATOM    168 HG23 VAL A  99      14.134   9.643  -5.025  1.00  0.00           H  
ATOM    169  N   ASP A 100      14.938   7.350  -1.800  1.00  0.00           N  
ATOM    170  CA  ASP A 100      15.630   8.090  -0.755  1.00  0.00           C  
ATOM    171  C   ASP A 100      16.999   8.554  -1.263  1.00  0.00           C  
ATOM    172  O   ASP A 100      17.321   8.387  -2.440  1.00  0.00           O  
ATOM    173  CB  ASP A 100      15.769   7.207   0.487  1.00  0.00           C  
ATOM    174  CG  ASP A 100      16.603   5.971   0.193  1.00  0.00           C  
ATOM    175  OD1 ASP A 100      16.043   5.041  -0.435  1.00  0.00           O  
ATOM    176  OD2 ASP A 100      17.780   5.978   0.601  1.00  0.00           O  
ATOM    177  H   ASP A 100      15.056   6.346  -1.830  1.00  0.00           H  
ATOM    178  HA  ASP A 100      15.039   8.969  -0.493  1.00  0.00           H  
ATOM    179  HB2 ASP A 100      16.243   7.777   1.283  1.00  0.00           H  
ATOM    180  HB3 ASP A 100      14.779   6.902   0.816  1.00  0.00           H  
ATOM    181  N   GLU A 101      17.796   9.143  -0.367  1.00  0.00           N  
ATOM    182  CA  GLU A 101      19.105   9.675  -0.709  1.00  0.00           C  
ATOM    183  C   GLU A 101      20.068   8.566  -1.142  1.00  0.00           C  
ATOM    184  O   GLU A 101      20.847   8.764  -2.072  1.00  0.00           O  
ATOM    185  CB  GLU A 101      19.670  10.428   0.500  1.00  0.00           C  
ATOM    186  CG  GLU A 101      18.864  11.708   0.741  1.00  0.00           C  
ATOM    187  CD  GLU A 101      19.312  12.400   2.023  1.00  0.00           C  
ATOM    188  OE1 GLU A 101      20.540  12.585   2.171  1.00  0.00           O  
ATOM    189  OE2 GLU A 101      18.418  12.729   2.834  1.00  0.00           O  
ATOM    190  H   GLU A 101      17.482   9.237   0.588  1.00  0.00           H  
ATOM    191  HA  GLU A 101      18.991  10.380  -1.536  1.00  0.00           H  
ATOM    192  HB2 GLU A 101      19.612   9.789   1.383  1.00  0.00           H  
ATOM    193  HB3 GLU A 101      20.711  10.687   0.310  1.00  0.00           H  
ATOM    194  HG2 GLU A 101      19.010  12.386  -0.099  1.00  0.00           H  
ATOM    195  HG3 GLU A 101      17.808  11.459   0.819  1.00  0.00           H  
ATOM    196  N   ASN A 102      20.030   7.406  -0.465  1.00  0.00           N  
ATOM    197  CA  ASN A 102      20.943   6.308  -0.766  1.00  0.00           C  
ATOM    198  C   ASN A 102      20.201   4.974  -0.721  1.00  0.00           C  
ATOM    199  O   ASN A 102      20.224   4.281   0.296  1.00  0.00           O  
ATOM    200  CB  ASN A 102      22.099   6.314   0.243  1.00  0.00           C  
ATOM    201  CG  ASN A 102      22.980   7.546   0.065  1.00  0.00           C  
ATOM    202  OD1 ASN A 102      23.916   7.531  -0.730  1.00  0.00           O  
ATOM    203  ND2 ASN A 102      22.682   8.613   0.808  1.00  0.00           N  
ATOM    204  H   ASN A 102      19.355   7.280   0.282  1.00  0.00           H  
ATOM    205  HA  ASN A 102      21.353   6.443  -1.768  1.00  0.00           H  
ATOM    206  HB2 ASN A 102      21.693   6.304   1.256  1.00  0.00           H  
ATOM    207  HB3 ASN A 102      22.706   5.419   0.096  1.00  0.00           H  
ATOM    208 HD21 ASN A 102      21.906   8.579   1.450  1.00  0.00           H  
ATOM    209 HD22 ASN A 102      23.233   9.455   0.722  1.00  0.00           H  
ATOM    210  N   GLY A 103      19.550   4.617  -1.830  1.00  0.00           N  
ATOM    211  CA  GLY A 103      18.818   3.367  -1.927  1.00  0.00           C  
ATOM    212  C   GLY A 103      18.621   2.991  -3.389  1.00  0.00           C  
ATOM    213  O   GLY A 103      19.578   2.624  -4.069  1.00  0.00           O  
ATOM    214  H   GLY A 103      19.561   5.226  -2.636  1.00  0.00           H  
ATOM    215  HA2 GLY A 103      19.381   2.576  -1.426  1.00  0.00           H  
ATOM    216  HA3 GLY A 103      17.848   3.477  -1.444  1.00  0.00           H  
ATOM    217  N   GLU A 104      17.377   3.085  -3.871  1.00  0.00           N  
ATOM    218  CA  GLU A 104      17.050   2.746  -5.249  1.00  0.00           C  
ATOM    219  C   GLU A 104      15.648   3.275  -5.587  1.00  0.00           C  
ATOM    220  O   GLU A 104      15.472   4.480  -5.754  1.00  0.00           O  
ATOM    221  CB  GLU A 104      17.152   1.222  -5.448  1.00  0.00           C  
ATOM    222  CG  GLU A 104      16.496   0.479  -4.272  1.00  0.00           C  
ATOM    223  CD  GLU A 104      15.692  -0.715  -4.762  1.00  0.00           C  
ATOM    224  OE1 GLU A 104      14.634  -0.463  -5.378  1.00  0.00           O  
ATOM    225  OE2 GLU A 104      16.146  -1.851  -4.512  1.00  0.00           O  
ATOM    226  H   GLU A 104      16.632   3.398  -3.268  1.00  0.00           H  
ATOM    227  HA  GLU A 104      17.768   3.233  -5.909  1.00  0.00           H  
ATOM    228  HB2 GLU A 104      16.656   0.944  -6.379  1.00  0.00           H  
ATOM    229  HB3 GLU A 104      18.203   0.936  -5.508  1.00  0.00           H  
ATOM    230  HG2 GLU A 104      17.273   0.134  -3.589  1.00  0.00           H  
ATOM    231  HG3 GLU A 104      15.831   1.154  -3.741  1.00  0.00           H  
ATOM    232  N   THR A 105      14.656   2.378  -5.687  1.00  0.00           N  
ATOM    233  CA  THR A 105      13.289   2.760  -6.005  1.00  0.00           C  
ATOM    234  C   THR A 105      12.315   1.841  -5.252  1.00  0.00           C  
ATOM    235  O   THR A 105      11.447   1.202  -5.848  1.00  0.00           O  
ATOM    236  CB  THR A 105      13.093   2.711  -7.535  1.00  0.00           C  
ATOM    237  OG1 THR A 105      11.747   2.994  -7.858  1.00  0.00           O  
ATOM    238  CG2 THR A 105      13.480   1.332  -8.092  1.00  0.00           C  
ATOM    239  H   THR A 105      14.850   1.393  -5.538  1.00  0.00           H  
ATOM    240  HA  THR A 105      13.122   3.784  -5.667  1.00  0.00           H  
ATOM    241  HB  THR A 105      13.731   3.467  -7.996  1.00  0.00           H  
ATOM    242  HG1 THR A 105      11.651   2.974  -8.811  1.00  0.00           H  
ATOM    243 HG21 THR A 105      12.893   0.557  -7.605  1.00  0.00           H  
ATOM    244 HG22 THR A 105      13.289   1.309  -9.165  1.00  0.00           H  
ATOM    245 HG23 THR A 105      14.539   1.149  -7.913  1.00  0.00           H  
ATOM    246  N   LYS A 106      12.466   1.789  -3.921  1.00  0.00           N  
ATOM    247  CA  LYS A 106      11.597   0.982  -3.074  1.00  0.00           C  
ATOM    248  C   LYS A 106      10.193   1.602  -3.052  1.00  0.00           C  
ATOM    249  O   LYS A 106       9.938   2.581  -3.749  1.00  0.00           O  
ATOM    250  CB  LYS A 106      12.183   0.920  -1.651  1.00  0.00           C  
ATOM    251  CG  LYS A 106      13.608   0.344  -1.683  1.00  0.00           C  
ATOM    252  CD  LYS A 106      14.630   1.413  -1.261  1.00  0.00           C  
ATOM    253  CE  LYS A 106      14.525   1.685   0.247  1.00  0.00           C  
ATOM    254  NZ  LYS A 106      15.561   2.643   0.686  1.00  0.00           N  
ATOM    255  H   LYS A 106      13.196   2.324  -3.483  1.00  0.00           H  
ATOM    256  HA  LYS A 106      11.535  -0.029  -3.481  1.00  0.00           H  
ATOM    257  HB2 LYS A 106      12.203   1.922  -1.230  1.00  0.00           H  
ATOM    258  HB3 LYS A 106      11.552   0.283  -1.031  1.00  0.00           H  
ATOM    259  HG2 LYS A 106      13.669  -0.503  -0.998  1.00  0.00           H  
ATOM    260  HG3 LYS A 106      13.841   0.002  -2.691  1.00  0.00           H  
ATOM    261  HD2 LYS A 106      15.636   1.057  -1.489  1.00  0.00           H  
ATOM    262  HD3 LYS A 106      14.442   2.336  -1.810  1.00  0.00           H  
ATOM    263  HE2 LYS A 106      13.542   2.095   0.474  1.00  0.00           H  
ATOM    264  HE3 LYS A 106      14.655   0.748   0.789  1.00  0.00           H  
ATOM    265  HZ1 LYS A 106      15.477   3.505   0.155  1.00  0.00           H  
ATOM    266  HZ2 LYS A 106      15.440   2.841   1.669  1.00  0.00           H  
ATOM    267  HZ3 LYS A 106      16.475   2.245   0.534  1.00  0.00           H  
ATOM    268  N   THR A 107       9.289   1.036  -2.247  1.00  0.00           N  
ATOM    269  CA  THR A 107       7.932   1.557  -2.108  1.00  0.00           C  
ATOM    270  C   THR A 107       7.711   1.988  -0.656  1.00  0.00           C  
ATOM    271  O   THR A 107       8.429   1.547   0.241  1.00  0.00           O  
ATOM    272  CB  THR A 107       6.919   0.482  -2.531  1.00  0.00           C  
ATOM    273  OG1 THR A 107       7.333  -0.786  -2.061  1.00  0.00           O  
ATOM    274  CG2 THR A 107       6.818   0.449  -4.059  1.00  0.00           C  
ATOM    275  H   THR A 107       9.542   0.224  -1.703  1.00  0.00           H  
ATOM    276  HA  THR A 107       7.813   2.432  -2.755  1.00  0.00           H  
ATOM    277  HB  THR A 107       5.940   0.723  -2.113  1.00  0.00           H  
ATOM    278  HG1 THR A 107       6.553  -1.280  -1.795  1.00  0.00           H  
ATOM    279 HG21 THR A 107       7.803   0.261  -4.486  1.00  0.00           H  
ATOM    280 HG22 THR A 107       6.132  -0.344  -4.361  1.00  0.00           H  
ATOM    281 HG23 THR A 107       6.443   1.406  -4.419  1.00  0.00           H  
ATOM    282  N   TRP A 108       6.720   2.862  -0.429  1.00  0.00           N  
ATOM    283  CA  TRP A 108       6.428   3.380   0.906  1.00  0.00           C  
ATOM    284  C   TRP A 108       5.926   2.266   1.820  1.00  0.00           C  
ATOM    285  O   TRP A 108       6.326   2.205   2.981  1.00  0.00           O  
ATOM    286  CB  TRP A 108       5.388   4.499   0.807  1.00  0.00           C  
ATOM    287  CG  TRP A 108       5.914   5.816   0.318  1.00  0.00           C  
ATOM    288  CD1 TRP A 108       6.992   5.993  -0.471  1.00  0.00           C  
ATOM    289  CD2 TRP A 108       5.399   7.159   0.566  1.00  0.00           C  
ATOM    290  NE1 TRP A 108       7.193   7.322  -0.740  1.00  0.00           N  
ATOM    291  CE2 TRP A 108       6.234   8.098  -0.120  1.00  0.00           C  
ATOM    292  CE3 TRP A 108       4.312   7.691   1.300  1.00  0.00           C  
ATOM    293  CZ2 TRP A 108       6.003   9.473  -0.082  1.00  0.00           C  
ATOM    294  CZ3 TRP A 108       4.077   9.082   1.341  1.00  0.00           C  
ATOM    295  CH2 TRP A 108       4.921   9.968   0.650  1.00  0.00           C  
ATOM    296  H   TRP A 108       6.154   3.186  -1.199  1.00  0.00           H  
ATOM    297  HA  TRP A 108       7.342   3.792   1.332  1.00  0.00           H  
ATOM    298  HB2 TRP A 108       4.592   4.174   0.132  1.00  0.00           H  
ATOM    299  HB3 TRP A 108       4.956   4.653   1.796  1.00  0.00           H  
ATOM    300  HD1 TRP A 108       7.613   5.195  -0.846  1.00  0.00           H  
ATOM    301  HE1 TRP A 108       7.936   7.702  -1.315  1.00  0.00           H  
ATOM    302  HE3 TRP A 108       3.653   7.022   1.835  1.00  0.00           H  
ATOM    303  HZ2 TRP A 108       6.654  10.148  -0.613  1.00  0.00           H  
ATOM    304  HZ3 TRP A 108       3.241   9.469   1.908  1.00  0.00           H  
ATOM    305  HH2 TRP A 108       4.733  11.029   0.683  1.00  0.00           H  
ATOM    306  N   THR A 109       5.044   1.398   1.287  1.00  0.00           N  
ATOM    307  CA  THR A 109       4.450   0.286   2.039  1.00  0.00           C  
ATOM    308  C   THR A 109       3.994   0.764   3.433  1.00  0.00           C  
ATOM    309  O   THR A 109       3.638   1.931   3.600  1.00  0.00           O  
ATOM    310  CB  THR A 109       5.440  -0.910   2.092  1.00  0.00           C  
ATOM    311  OG1 THR A 109       4.795  -2.030   2.663  1.00  0.00           O  
ATOM    312  CG2 THR A 109       6.700  -0.582   2.905  1.00  0.00           C  
ATOM    313  H   THR A 109       4.769   1.510   0.324  1.00  0.00           H  
ATOM    314  HA  THR A 109       3.564  -0.041   1.498  1.00  0.00           H  
ATOM    315  HB  THR A 109       5.738  -1.161   1.075  1.00  0.00           H  
ATOM    316  HG1 THR A 109       5.378  -2.790   2.584  1.00  0.00           H  
ATOM    317 HG21 THR A 109       6.426  -0.118   3.848  1.00  0.00           H  
ATOM    318 HG22 THR A 109       7.248  -1.503   3.105  1.00  0.00           H  
ATOM    319 HG23 THR A 109       7.335   0.095   2.336  1.00  0.00           H  
ATOM    320  N   GLY A 110       3.995  -0.134   4.424  1.00  0.00           N  
ATOM    321  CA  GLY A 110       3.590   0.211   5.779  1.00  0.00           C  
ATOM    322  C   GLY A 110       4.703   0.993   6.466  1.00  0.00           C  
ATOM    323  O   GLY A 110       4.688   2.223   6.473  1.00  0.00           O  
ATOM    324  H   GLY A 110       4.287  -1.084   4.237  1.00  0.00           H  
ATOM    325  HA2 GLY A 110       2.685   0.818   5.745  1.00  0.00           H  
ATOM    326  HA3 GLY A 110       3.389  -0.704   6.337  1.00  0.00           H  
ATOM    327  N   GLN A 111       5.672   0.269   7.048  1.00  0.00           N  
ATOM    328  CA  GLN A 111       6.814   0.876   7.729  1.00  0.00           C  
ATOM    329  C   GLN A 111       6.347   1.794   8.871  1.00  0.00           C  
ATOM    330  O   GLN A 111       7.068   2.707   9.266  1.00  0.00           O  
ATOM    331  CB  GLN A 111       7.653   1.656   6.699  1.00  0.00           C  
ATOM    332  CG  GLN A 111       9.117   1.744   7.150  1.00  0.00           C  
ATOM    333  CD  GLN A 111       9.799   0.382   7.074  1.00  0.00           C  
ATOM    334  OE1 GLN A 111      10.003  -0.150   5.986  1.00  0.00           O  
ATOM    335  NE2 GLN A 111      10.153  -0.181   8.228  1.00  0.00           N  
ATOM    336  H   GLN A 111       5.623  -0.738   7.013  1.00  0.00           H  
ATOM    337  HA  GLN A 111       7.424   0.080   8.151  1.00  0.00           H  
ATOM    338  HB2 GLN A 111       7.607   1.148   5.735  1.00  0.00           H  
ATOM    339  HB3 GLN A 111       7.249   2.664   6.591  1.00  0.00           H  
ATOM    340  HG2 GLN A 111       9.646   2.441   6.502  1.00  0.00           H  
ATOM    341  HG3 GLN A 111       9.159   2.110   8.175  1.00  0.00           H  
ATOM    342 HE21 GLN A 111       9.965   0.293   9.099  1.00  0.00           H  
ATOM    343 HE22 GLN A 111      10.609  -1.082   8.230  1.00  0.00           H  
ATOM    344  N   GLY A 112       5.138   1.549   9.400  1.00  0.00           N  
ATOM    345  CA  GLY A 112       4.586   2.354  10.479  1.00  0.00           C  
ATOM    346  C   GLY A 112       4.175   3.729   9.952  1.00  0.00           C  
ATOM    347  O   GLY A 112       2.989   3.984   9.732  1.00  0.00           O  
ATOM    348  H   GLY A 112       4.583   0.784   9.046  1.00  0.00           H  
ATOM    349  HA2 GLY A 112       3.711   1.851  10.892  1.00  0.00           H  
ATOM    350  HA3 GLY A 112       5.335   2.475  11.263  1.00  0.00           H  
ATOM    351  N   ARG A 113       5.163   4.612   9.751  1.00  0.00           N  
ATOM    352  CA  ARG A 113       4.925   5.955   9.249  1.00  0.00           C  
ATOM    353  C   ARG A 113       6.234   6.515   8.697  1.00  0.00           C  
ATOM    354  O   ARG A 113       7.308   6.068   9.095  1.00  0.00           O  
ATOM    355  CB  ARG A 113       4.384   6.838  10.390  1.00  0.00           C  
ATOM    356  CG  ARG A 113       3.634   8.067   9.833  1.00  0.00           C  
ATOM    357  CD  ARG A 113       2.455   7.637   8.942  1.00  0.00           C  
ATOM    358  NE  ARG A 113       1.767   6.459   9.494  1.00  0.00           N  
ATOM    359  CZ  ARG A 113       0.814   6.528  10.440  1.00  0.00           C  
ATOM    360  NH1 ARG A 113       0.455   7.710  10.960  1.00  0.00           N  
ATOM    361  NH2 ARG A 113       0.225   5.405  10.866  1.00  0.00           N  
ATOM    362  H   ARG A 113       6.120   4.341   9.949  1.00  0.00           H  
ATOM    363  HA  ARG A 113       4.195   5.904   8.447  1.00  0.00           H  
ATOM    364  HB2 ARG A 113       3.705   6.254  11.011  1.00  0.00           H  
ATOM    365  HB3 ARG A 113       5.219   7.178  11.003  1.00  0.00           H  
ATOM    366  HG2 ARG A 113       3.255   8.656  10.667  1.00  0.00           H  
ATOM    367  HG3 ARG A 113       4.322   8.678   9.250  1.00  0.00           H  
ATOM    368  HD2 ARG A 113       1.749   8.464   8.860  1.00  0.00           H  
ATOM    369  HD3 ARG A 113       2.826   7.397   7.946  1.00  0.00           H  
ATOM    370  HE  ARG A 113       2.039   5.550   9.136  1.00  0.00           H  
ATOM    371 HH11 ARG A 113       0.917   8.555  10.662  1.00  0.00           H  
ATOM    372 HH12 ARG A 113      -0.279   7.756  11.652  1.00  0.00           H  
ATOM    373 HH21 ARG A 113       0.510   4.511  10.488  1.00  0.00           H  
ATOM    374 HH22 ARG A 113      -0.502   5.446  11.565  1.00  0.00           H  
ATOM    375  N   THR A 114       6.138   7.489   7.778  1.00  0.00           N  
ATOM    376  CA  THR A 114       7.304   8.106   7.150  1.00  0.00           C  
ATOM    377  C   THR A 114       8.348   8.491   8.216  1.00  0.00           C  
ATOM    378  O   THR A 114       8.105   9.404   9.015  1.00  0.00           O  
ATOM    379  CB  THR A 114       6.850   9.340   6.364  1.00  0.00           C  
ATOM    380  OG1 THR A 114       5.707   9.017   5.600  1.00  0.00           O  
ATOM    381  CG2 THR A 114       7.969   9.795   5.426  1.00  0.00           C  
ATOM    382  H   THR A 114       5.224   7.814   7.496  1.00  0.00           H  
ATOM    383  HA  THR A 114       7.735   7.394   6.452  1.00  0.00           H  
ATOM    384  HB  THR A 114       6.605  10.147   7.057  1.00  0.00           H  
ATOM    385  HG1 THR A 114       4.941   9.429   6.005  1.00  0.00           H  
ATOM    386 HG21 THR A 114       8.867  10.009   6.005  1.00  0.00           H  
ATOM    387 HG22 THR A 114       8.181   9.006   4.704  1.00  0.00           H  
ATOM    388 HG23 THR A 114       7.655  10.696   4.898  1.00  0.00           H  
ATOM    389  N   PRO A 115       9.513   7.798   8.239  1.00  0.00           N  
ATOM    390  CA  PRO A 115      10.555   8.057   9.213  1.00  0.00           C  
ATOM    391  C   PRO A 115      11.177   9.433   8.989  1.00  0.00           C  
ATOM    392  O   PRO A 115      10.971  10.350   9.784  1.00  0.00           O  
ATOM    393  CB  PRO A 115      11.593   6.944   9.014  1.00  0.00           C  
ATOM    394  CG  PRO A 115      11.189   6.174   7.753  1.00  0.00           C  
ATOM    395  CD  PRO A 115       9.836   6.731   7.311  1.00  0.00           C  
ATOM    396  HA  PRO A 115      10.142   7.998  10.221  1.00  0.00           H  
ATOM    397  HB2 PRO A 115      12.588   7.372   8.883  1.00  0.00           H  
ATOM    398  HB3 PRO A 115      11.587   6.274   9.874  1.00  0.00           H  
ATOM    399  HG2 PRO A 115      11.929   6.331   6.968  1.00  0.00           H  
ATOM    400  HG3 PRO A 115      11.101   5.110   7.975  1.00  0.00           H  
ATOM    401  HD2 PRO A 115       9.910   7.122   6.296  1.00  0.00           H  
ATOM    402  HD3 PRO A 115       9.081   5.946   7.358  1.00  0.00           H  
ATOM    403  N   ALA A 116      11.944   9.562   7.903  1.00  0.00           N  
ATOM    404  CA  ALA A 116      12.626  10.795   7.562  1.00  0.00           C  
ATOM    405  C   ALA A 116      13.000  10.753   6.084  1.00  0.00           C  
ATOM    406  O   ALA A 116      12.555   9.857   5.372  1.00  0.00           O  
ATOM    407  CB  ALA A 116      13.872  10.943   8.443  1.00  0.00           C  
ATOM    408  H   ALA A 116      12.063   8.772   7.284  1.00  0.00           H  
ATOM    409  HA  ALA A 116      11.960  11.640   7.738  1.00  0.00           H  
ATOM    410  HB1 ALA A 116      13.585  10.892   9.492  1.00  0.00           H  
ATOM    411  HB2 ALA A 116      14.575  10.138   8.219  1.00  0.00           H  
ATOM    412  HB3 ALA A 116      14.347  11.904   8.245  1.00  0.00           H  
ATOM    413  N   VAL A 117      13.816  11.726   5.635  1.00  0.00           N  
ATOM    414  CA  VAL A 117      14.256  11.838   4.240  1.00  0.00           C  
ATOM    415  C   VAL A 117      13.070  12.218   3.353  1.00  0.00           C  
ATOM    416  O   VAL A 117      13.023  13.326   2.830  1.00  0.00           O  
ATOM    417  CB  VAL A 117      14.926  10.534   3.758  1.00  0.00           C  
ATOM    418  CG1 VAL A 117      15.455  10.736   2.336  1.00  0.00           C  
ATOM    419  CG2 VAL A 117      16.095  10.173   4.681  1.00  0.00           C  
ATOM    420  H   VAL A 117      14.147  12.424   6.285  1.00  0.00           H  
ATOM    421  HA  VAL A 117      14.993  12.640   4.183  1.00  0.00           H  
ATOM    422  HB  VAL A 117      14.205   9.721   3.756  1.00  0.00           H  
ATOM    423 HG11 VAL A 117      16.042  11.654   2.293  1.00  0.00           H  
ATOM    424 HG12 VAL A 117      16.085   9.892   2.060  1.00  0.00           H  
ATOM    425 HG13 VAL A 117      14.620  10.807   1.641  1.00  0.00           H  
ATOM    426 HG21 VAL A 117      16.828  10.981   4.676  1.00  0.00           H  
ATOM    427 HG22 VAL A 117      15.729  10.023   5.696  1.00  0.00           H  
ATOM    428 HG23 VAL A 117      16.566   9.255   4.328  1.00  0.00           H  
ATOM    429  N   ILE A 118      12.111  11.302   3.194  1.00  0.00           N  
ATOM    430  CA  ILE A 118      10.919  11.554   2.398  1.00  0.00           C  
ATOM    431  C   ILE A 118      10.129  12.700   3.029  1.00  0.00           C  
ATOM    432  O   ILE A 118       9.599  13.557   2.328  1.00  0.00           O  
ATOM    433  CB  ILE A 118      10.082  10.264   2.340  1.00  0.00           C  
ATOM    434  CG1 ILE A 118      10.770   9.260   1.405  1.00  0.00           C  
ATOM    435  CG2 ILE A 118       8.669  10.566   1.824  1.00  0.00           C  
ATOM    436  CD1 ILE A 118      10.230   7.852   1.657  1.00  0.00           C  
ATOM    437  H   ILE A 118      12.203  10.398   3.647  1.00  0.00           H  
ATOM    438  HA  ILE A 118      11.213  11.836   1.386  1.00  0.00           H  
ATOM    439  HB  ILE A 118      10.014   9.837   3.341  1.00  0.00           H  
ATOM    440 HG12 ILE A 118      10.583   9.540   0.369  1.00  0.00           H  
ATOM    441 HG13 ILE A 118      11.844   9.266   1.592  1.00  0.00           H  
ATOM    442 HG21 ILE A 118       8.732  11.048   0.850  1.00  0.00           H  
ATOM    443 HG22 ILE A 118       8.108   9.639   1.732  1.00  0.00           H  
ATOM    444 HG23 ILE A 118       8.154  11.226   2.522  1.00  0.00           H  
ATOM    445 HD11 ILE A 118      10.340   7.602   2.712  1.00  0.00           H  
ATOM    446 HD12 ILE A 118       9.179   7.805   1.379  1.00  0.00           H  
ATOM    447 HD13 ILE A 118      10.792   7.140   1.057  1.00  0.00           H  
ATOM    448  N   LYS A 119      10.060  12.696   4.364  1.00  0.00           N  
ATOM    449  CA  LYS A 119       9.343  13.710   5.118  1.00  0.00           C  
ATOM    450  C   LYS A 119       9.941  15.098   4.859  1.00  0.00           C  
ATOM    451  O   LYS A 119       9.213  16.086   4.818  1.00  0.00           O  
ATOM    452  CB  LYS A 119       9.422  13.339   6.603  1.00  0.00           C  
ATOM    453  CG  LYS A 119       8.408  14.150   7.419  1.00  0.00           C  
ATOM    454  CD  LYS A 119       7.890  13.301   8.590  1.00  0.00           C  
ATOM    455  CE  LYS A 119       9.055  12.889   9.501  1.00  0.00           C  
ATOM    456  NZ  LYS A 119       8.642  11.840  10.451  1.00  0.00           N  
ATOM    457  H   LYS A 119      10.521  11.961   4.878  1.00  0.00           H  
ATOM    458  HA  LYS A 119       8.298  13.708   4.806  1.00  0.00           H  
ATOM    459  HB2 LYS A 119       9.204  12.277   6.714  1.00  0.00           H  
ATOM    460  HB3 LYS A 119      10.428  13.540   6.972  1.00  0.00           H  
ATOM    461  HG2 LYS A 119       8.886  15.052   7.803  1.00  0.00           H  
ATOM    462  HG3 LYS A 119       7.568  14.432   6.781  1.00  0.00           H  
ATOM    463  HD2 LYS A 119       7.169  13.882   9.165  1.00  0.00           H  
ATOM    464  HD3 LYS A 119       7.402  12.408   8.198  1.00  0.00           H  
ATOM    465  HE2 LYS A 119       9.873  12.507   8.893  1.00  0.00           H  
ATOM    466  HE3 LYS A 119       9.403  13.760  10.056  1.00  0.00           H  
ATOM    467  HZ1 LYS A 119       8.301  11.033   9.937  1.00  0.00           H  
ATOM    468  HZ2 LYS A 119       9.436  11.565  11.012  1.00  0.00           H  
ATOM    469  HZ3 LYS A 119       7.909  12.193  11.049  1.00  0.00           H  
ATOM    470  N   LYS A 120      11.269  15.168   4.684  1.00  0.00           N  
ATOM    471  CA  LYS A 120      11.953  16.429   4.419  1.00  0.00           C  
ATOM    472  C   LYS A 120      11.777  16.811   2.955  1.00  0.00           C  
ATOM    473  O   LYS A 120      11.450  17.956   2.648  1.00  0.00           O  
ATOM    474  CB  LYS A 120      13.440  16.290   4.761  1.00  0.00           C  
ATOM    475  CG  LYS A 120      13.625  16.251   6.279  1.00  0.00           C  
ATOM    476  CD  LYS A 120      15.115  16.097   6.607  1.00  0.00           C  
ATOM    477  CE  LYS A 120      15.326  16.135   8.125  1.00  0.00           C  
ATOM    478  NZ  LYS A 120      15.142  17.500   8.657  1.00  0.00           N  
ATOM    479  H   LYS A 120      11.824  14.326   4.729  1.00  0.00           H  
ATOM    480  HA  LYS A 120      11.517  17.215   5.038  1.00  0.00           H  
ATOM    481  HB2 LYS A 120      13.831  15.370   4.322  1.00  0.00           H  
ATOM    482  HB3 LYS A 120      13.986  17.143   4.354  1.00  0.00           H  
ATOM    483  HG2 LYS A 120      13.249  17.179   6.712  1.00  0.00           H  
ATOM    484  HG3 LYS A 120      13.073  15.407   6.693  1.00  0.00           H  
ATOM    485  HD2 LYS A 120      15.472  15.143   6.216  1.00  0.00           H  
ATOM    486  HD3 LYS A 120      15.676  16.909   6.140  1.00  0.00           H  
ATOM    487  HE2 LYS A 120      14.614  15.463   8.603  1.00  0.00           H  
ATOM    488  HE3 LYS A 120      16.340  15.799   8.350  1.00  0.00           H  
ATOM    489  HZ1 LYS A 120      15.803  18.126   8.220  1.00  0.00           H  
ATOM    490  HZ2 LYS A 120      14.202  17.814   8.462  1.00  0.00           H  
ATOM    491  HZ3 LYS A 120      15.294  17.494   9.656  1.00  0.00           H  
ATOM    492  N   ALA A 121      11.992  15.848   2.051  1.00  0.00           N  
ATOM    493  CA  ALA A 121      11.860  16.082   0.620  1.00  0.00           C  
ATOM    494  C   ALA A 121      10.384  16.051   0.215  1.00  0.00           C  
ATOM    495  O   ALA A 121      10.025  15.438  -0.784  1.00  0.00           O  
ATOM    496  CB  ALA A 121      12.660  15.015  -0.133  1.00  0.00           C  
ATOM    497  H   ALA A 121      12.256  14.923   2.360  1.00  0.00           H  
ATOM    498  HA  ALA A 121      12.271  17.063   0.380  1.00  0.00           H  
ATOM    499  HB1 ALA A 121      13.706  15.064   0.171  1.00  0.00           H  
ATOM    500  HB2 ALA A 121      12.261  14.027   0.098  1.00  0.00           H  
ATOM    501  HB3 ALA A 121      12.588  15.194  -1.206  1.00  0.00           H  
ATOM    502  N   MET A 122       9.534  16.727   0.996  1.00  0.00           N  
ATOM    503  CA  MET A 122       8.113  16.810   0.720  1.00  0.00           C  
ATOM    504  C   MET A 122       7.835  18.169   0.087  1.00  0.00           C  
ATOM    505  O   MET A 122       7.558  18.259  -1.106  1.00  0.00           O  
ATOM    506  CB  MET A 122       7.338  16.614   2.031  1.00  0.00           C  
ATOM    507  CG  MET A 122       5.833  16.613   1.761  1.00  0.00           C  
ATOM    508  SD  MET A 122       4.832  16.112   3.186  1.00  0.00           S  
ATOM    509  CE  MET A 122       5.105  17.543   4.261  1.00  0.00           C  
ATOM    510  H   MET A 122       9.885  17.208   1.810  1.00  0.00           H  
ATOM    511  HA  MET A 122       7.831  16.025   0.019  1.00  0.00           H  
ATOM    512  HB2 MET A 122       7.623  15.660   2.475  1.00  0.00           H  
ATOM    513  HB3 MET A 122       7.584  17.420   2.723  1.00  0.00           H  
ATOM    514  HG2 MET A 122       5.529  17.614   1.455  1.00  0.00           H  
ATOM    515  HG3 MET A 122       5.631  15.923   0.942  1.00  0.00           H  
ATOM    516  HE1 MET A 122       6.167  17.643   4.473  1.00  0.00           H  
ATOM    517  HE2 MET A 122       4.744  18.443   3.765  1.00  0.00           H  
ATOM    518  HE3 MET A 122       4.561  17.403   5.195  1.00  0.00           H  
ATOM    519  N   ASP A 123       7.933  19.229   0.894  1.00  0.00           N  
ATOM    520  CA  ASP A 123       7.743  20.585   0.416  1.00  0.00           C  
ATOM    521  C   ASP A 123       9.026  21.057  -0.265  1.00  0.00           C  
ATOM    522  O   ASP A 123       8.975  21.747  -1.281  1.00  0.00           O  
ATOM    523  CB  ASP A 123       7.391  21.495   1.598  1.00  0.00           C  
ATOM    524  CG  ASP A 123       6.247  20.912   2.418  1.00  0.00           C  
ATOM    525  OD1 ASP A 123       5.084  21.169   2.039  1.00  0.00           O  
ATOM    526  OD2 ASP A 123       6.560  20.217   3.409  1.00  0.00           O  
ATOM    527  H   ASP A 123       8.153  19.095   1.870  1.00  0.00           H  
ATOM    528  HA  ASP A 123       6.923  20.603  -0.305  1.00  0.00           H  
ATOM    529  HB2 ASP A 123       8.268  21.605   2.237  1.00  0.00           H  
ATOM    530  HB3 ASP A 123       7.099  22.475   1.221  1.00  0.00           H  
ATOM    531  N   GLU A 124      10.180  20.676   0.307  1.00  0.00           N  
ATOM    532  CA  GLU A 124      11.481  21.060  -0.225  1.00  0.00           C  
ATOM    533  C   GLU A 124      11.670  20.500  -1.637  1.00  0.00           C  
ATOM    534  O   GLU A 124      12.298  21.143  -2.476  1.00  0.00           O  
ATOM    535  CB  GLU A 124      12.586  20.538   0.703  1.00  0.00           C  
ATOM    536  CG  GLU A 124      12.459  21.168   2.097  1.00  0.00           C  
ATOM    537  CD  GLU A 124      12.734  22.666   2.049  1.00  0.00           C  
ATOM    538  OE1 GLU A 124      13.918  23.020   1.868  1.00  0.00           O  
ATOM    539  OE2 GLU A 124      11.754  23.428   2.197  1.00  0.00           O  
ATOM    540  H   GLU A 124      10.158  20.104   1.142  1.00  0.00           H  
ATOM    541  HA  GLU A 124      11.537  22.148  -0.269  1.00  0.00           H  
ATOM    542  HB2 GLU A 124      12.502  19.455   0.789  1.00  0.00           H  
ATOM    543  HB3 GLU A 124      13.560  20.790   0.282  1.00  0.00           H  
ATOM    544  HG2 GLU A 124      11.455  20.998   2.483  1.00  0.00           H  
ATOM    545  HG3 GLU A 124      13.179  20.698   2.766  1.00  0.00           H  
ATOM    546  N   GLN A 125      11.132  19.299  -1.897  1.00  0.00           N  
ATOM    547  CA  GLN A 125      11.263  18.657  -3.198  1.00  0.00           C  
ATOM    548  C   GLN A 125      10.686  19.554  -4.291  1.00  0.00           C  
ATOM    549  O   GLN A 125      11.353  19.808  -5.295  1.00  0.00           O  
ATOM    550  CB  GLN A 125      10.562  17.295  -3.171  1.00  0.00           C  
ATOM    551  CG  GLN A 125      10.432  16.736  -4.596  1.00  0.00           C  
ATOM    552  CD  GLN A 125      10.091  15.246  -4.594  1.00  0.00           C  
ATOM    553  OE1 GLN A 125      10.344  14.554  -5.577  1.00  0.00           O  
ATOM    554  NE2 GLN A 125       9.522  14.746  -3.499  1.00  0.00           N  
ATOM    555  H   GLN A 125      10.622  18.814  -1.173  1.00  0.00           H  
ATOM    556  HA  GLN A 125      12.322  18.497  -3.404  1.00  0.00           H  
ATOM    557  HB2 GLN A 125      11.153  16.607  -2.568  1.00  0.00           H  
ATOM    558  HB3 GLN A 125       9.570  17.404  -2.731  1.00  0.00           H  
ATOM    559  HG2 GLN A 125       9.644  17.278  -5.121  1.00  0.00           H  
ATOM    560  HG3 GLN A 125      11.374  16.883  -5.123  1.00  0.00           H  
ATOM    561 HE21 GLN A 125       9.366  15.337  -2.691  1.00  0.00           H  
ATOM    562 HE22 GLN A 125       9.245  13.776  -3.474  1.00  0.00           H  
ATOM    563  N   GLY A 126       9.450  20.035  -4.108  1.00  0.00           N  
ATOM    564  CA  GLY A 126       8.828  20.895  -5.098  1.00  0.00           C  
ATOM    565  C   GLY A 126       7.396  21.237  -4.713  1.00  0.00           C  
ATOM    566  O   GLY A 126       7.094  22.393  -4.428  1.00  0.00           O  
ATOM    567  H   GLY A 126       8.934  19.805  -3.270  1.00  0.00           H  
ATOM    568  HA2 GLY A 126       9.404  21.817  -5.182  1.00  0.00           H  
ATOM    569  HA3 GLY A 126       8.826  20.387  -6.063  1.00  0.00           H  
ATOM    570  N   LYS A 127       6.507  20.233  -4.723  1.00  0.00           N  
ATOM    571  CA  LYS A 127       5.097  20.447  -4.439  1.00  0.00           C  
ATOM    572  C   LYS A 127       4.726  19.863  -3.076  1.00  0.00           C  
ATOM    573  O   LYS A 127       4.433  20.615  -2.151  1.00  0.00           O  
ATOM    574  CB  LYS A 127       4.265  19.808  -5.555  1.00  0.00           C  
ATOM    575  CG  LYS A 127       2.811  20.275  -5.458  1.00  0.00           C  
ATOM    576  CD  LYS A 127       2.029  19.813  -6.694  1.00  0.00           C  
ATOM    577  CE  LYS A 127       2.015  18.280  -6.771  1.00  0.00           C  
ATOM    578  NZ  LYS A 127       3.115  17.765  -7.617  1.00  0.00           N  
ATOM    579  H   LYS A 127       6.814  19.290  -4.946  1.00  0.00           H  
ATOM    580  HA  LYS A 127       4.895  21.518  -4.426  1.00  0.00           H  
ATOM    581  HB2 LYS A 127       4.675  20.102  -6.523  1.00  0.00           H  
ATOM    582  HB3 LYS A 127       4.304  18.727  -5.461  1.00  0.00           H  
ATOM    583  HG2 LYS A 127       2.354  19.856  -4.560  1.00  0.00           H  
ATOM    584  HG3 LYS A 127       2.783  21.364  -5.401  1.00  0.00           H  
ATOM    585  HD2 LYS A 127       1.003  20.177  -6.622  1.00  0.00           H  
ATOM    586  HD3 LYS A 127       2.491  20.222  -7.593  1.00  0.00           H  
ATOM    587  HE2 LYS A 127       2.111  17.867  -5.766  1.00  0.00           H  
ATOM    588  HE3 LYS A 127       1.064  17.956  -7.197  1.00  0.00           H  
ATOM    589  HZ1 LYS A 127       3.099  18.230  -8.512  1.00  0.00           H  
ATOM    590  HZ2 LYS A 127       4.008  17.934  -7.166  1.00  0.00           H  
ATOM    591  HZ3 LYS A 127       2.998  16.772  -7.754  1.00  0.00           H  
ATOM    592  N   SER A 128       4.725  18.525  -2.954  1.00  0.00           N  
ATOM    593  CA  SER A 128       4.329  17.872  -1.714  1.00  0.00           C  
ATOM    594  C   SER A 128       4.604  16.362  -1.784  1.00  0.00           C  
ATOM    595  O   SER A 128       5.756  15.936  -1.730  1.00  0.00           O  
ATOM    596  CB  SER A 128       2.839  18.157  -1.448  1.00  0.00           C  
ATOM    597  OG  SER A 128       2.072  17.771  -2.573  1.00  0.00           O  
ATOM    598  H   SER A 128       4.998  17.948  -3.740  1.00  0.00           H  
ATOM    599  HA  SER A 128       4.915  18.293  -0.896  1.00  0.00           H  
ATOM    600  HB2 SER A 128       2.511  17.597  -0.574  1.00  0.00           H  
ATOM    601  HB3 SER A 128       2.698  19.220  -1.263  1.00  0.00           H  
ATOM    602  HG  SER A 128       1.142  17.918  -2.376  1.00  0.00           H  
ATOM    603  N   LEU A 129       3.533  15.553  -1.889  1.00  0.00           N  
ATOM    604  CA  LEU A 129       3.641  14.099  -1.903  1.00  0.00           C  
ATOM    605  C   LEU A 129       3.509  13.562  -3.328  1.00  0.00           C  
ATOM    606  O   LEU A 129       4.174  12.591  -3.687  1.00  0.00           O  
ATOM    607  CB  LEU A 129       2.538  13.497  -1.020  1.00  0.00           C  
ATOM    608  CG  LEU A 129       2.847  13.713   0.472  1.00  0.00           C  
ATOM    609  CD1 LEU A 129       2.426  15.121   0.905  1.00  0.00           C  
ATOM    610  CD2 LEU A 129       2.076  12.684   1.301  1.00  0.00           C  
ATOM    611  H   LEU A 129       2.611  15.962  -1.953  1.00  0.00           H  
ATOM    612  HA  LEU A 129       4.611  13.805  -1.505  1.00  0.00           H  
ATOM    613  HB2 LEU A 129       1.581  13.959  -1.267  1.00  0.00           H  
ATOM    614  HB3 LEU A 129       2.476  12.427  -1.217  1.00  0.00           H  
ATOM    615  HG  LEU A 129       3.916  13.583   0.646  1.00  0.00           H  
ATOM    616 HD11 LEU A 129       1.472  15.378   0.445  1.00  0.00           H  
ATOM    617 HD12 LEU A 129       2.323  15.151   1.990  1.00  0.00           H  
ATOM    618 HD13 LEU A 129       3.184  15.838   0.599  1.00  0.00           H  
ATOM    619 HD21 LEU A 129       2.375  11.679   1.004  1.00  0.00           H  
ATOM    620 HD22 LEU A 129       2.296  12.829   2.360  1.00  0.00           H  
ATOM    621 HD23 LEU A 129       1.006  12.808   1.133  1.00  0.00           H  
ATOM    622  N   ASP A 130       2.639  14.188  -4.132  1.00  0.00           N  
ATOM    623  CA  ASP A 130       2.379  13.757  -5.505  1.00  0.00           C  
ATOM    624  C   ASP A 130       3.679  13.622  -6.300  1.00  0.00           C  
ATOM    625  O   ASP A 130       3.762  12.803  -7.210  1.00  0.00           O  
ATOM    626  CB  ASP A 130       1.451  14.767  -6.182  1.00  0.00           C  
ATOM    627  CG  ASP A 130       0.206  15.025  -5.342  1.00  0.00           C  
ATOM    628  OD1 ASP A 130       0.335  15.794  -4.362  1.00  0.00           O  
ATOM    629  OD2 ASP A 130      -0.846  14.454  -5.695  1.00  0.00           O  
ATOM    630  H   ASP A 130       2.125  14.990  -3.783  1.00  0.00           H  
ATOM    631  HA  ASP A 130       1.881  12.788  -5.479  1.00  0.00           H  
ATOM    632  HB2 ASP A 130       1.985  15.701  -6.319  1.00  0.00           H  
ATOM    633  HB3 ASP A 130       1.151  14.381  -7.157  1.00  0.00           H  
ATOM    634  N   ASP A 131       4.688  14.431  -5.960  1.00  0.00           N  
ATOM    635  CA  ASP A 131       5.972  14.408  -6.651  1.00  0.00           C  
ATOM    636  C   ASP A 131       6.580  13.003  -6.607  1.00  0.00           C  
ATOM    637  O   ASP A 131       7.184  12.561  -7.583  1.00  0.00           O  
ATOM    638  CB  ASP A 131       6.915  15.424  -6.000  1.00  0.00           C  
ATOM    639  CG  ASP A 131       6.297  16.818  -5.977  1.00  0.00           C  
ATOM    640  OD1 ASP A 131       5.662  17.184  -6.994  1.00  0.00           O  
ATOM    641  OD2 ASP A 131       6.466  17.493  -4.942  1.00  0.00           O  
ATOM    642  H   ASP A 131       4.568  15.084  -5.199  1.00  0.00           H  
ATOM    643  HA  ASP A 131       5.815  14.689  -7.692  1.00  0.00           H  
ATOM    644  HB2 ASP A 131       7.129  15.111  -4.979  1.00  0.00           H  
ATOM    645  HB3 ASP A 131       7.847  15.458  -6.565  1.00  0.00           H  
ATOM    646  N   PHE A 132       6.418  12.299  -5.475  1.00  0.00           N  
ATOM    647  CA  PHE A 132       6.951  10.951  -5.323  1.00  0.00           C  
ATOM    648  C   PHE A 132       6.204   9.981  -6.237  1.00  0.00           C  
ATOM    649  O   PHE A 132       6.823   9.120  -6.854  1.00  0.00           O  
ATOM    650  CB  PHE A 132       6.828  10.504  -3.865  1.00  0.00           C  
ATOM    651  CG  PHE A 132       7.812  11.181  -2.939  1.00  0.00           C  
ATOM    652  CD1 PHE A 132       9.129  10.698  -2.844  1.00  0.00           C  
ATOM    653  CD2 PHE A 132       7.412  12.284  -2.166  1.00  0.00           C  
ATOM    654  CE1 PHE A 132      10.045  11.318  -1.980  1.00  0.00           C  
ATOM    655  CE2 PHE A 132       8.325  12.902  -1.300  1.00  0.00           C  
ATOM    656  CZ  PHE A 132       9.643  12.419  -1.207  1.00  0.00           C  
ATOM    657  H   PHE A 132       5.910  12.706  -4.700  1.00  0.00           H  
ATOM    658  HA  PHE A 132       8.007  10.954  -5.602  1.00  0.00           H  
ATOM    659  HB2 PHE A 132       5.815  10.710  -3.517  1.00  0.00           H  
ATOM    660  HB3 PHE A 132       6.997   9.430  -3.816  1.00  0.00           H  
ATOM    661  HD1 PHE A 132       9.436   9.849  -3.436  1.00  0.00           H  
ATOM    662  HD2 PHE A 132       6.403  12.654  -2.237  1.00  0.00           H  
ATOM    663  HE1 PHE A 132      11.057  10.948  -1.908  1.00  0.00           H  
ATOM    664  HE2 PHE A 132       8.017  13.748  -0.704  1.00  0.00           H  
ATOM    665  HZ  PHE A 132      10.345  12.896  -0.542  1.00  0.00           H  
ATOM    666  N   LEU A 133       4.874  10.121  -6.318  1.00  0.00           N  
ATOM    667  CA  LEU A 133       4.048   9.246  -7.141  1.00  0.00           C  
ATOM    668  C   LEU A 133       4.396   9.428  -8.619  1.00  0.00           C  
ATOM    669  O   LEU A 133       3.827  10.285  -9.294  1.00  0.00           O  
ATOM    670  CB  LEU A 133       2.565   9.561  -6.892  1.00  0.00           C  
ATOM    671  CG  LEU A 133       2.095   8.887  -5.597  1.00  0.00           C  
ATOM    672  CD1 LEU A 133       0.966   9.708  -4.968  1.00  0.00           C  
ATOM    673  CD2 LEU A 133       1.583   7.477  -5.909  1.00  0.00           C  
ATOM    674  H   LEU A 133       4.417  10.854  -5.792  1.00  0.00           H  
ATOM    675  HA  LEU A 133       4.241   8.210  -6.860  1.00  0.00           H  
ATOM    676  HB2 LEU A 133       2.434  10.640  -6.808  1.00  0.00           H  
ATOM    677  HB3 LEU A 133       1.969   9.191  -7.728  1.00  0.00           H  
ATOM    678  HG  LEU A 133       2.927   8.824  -4.897  1.00  0.00           H  
ATOM    679 HD11 LEU A 133       0.172   9.859  -5.700  1.00  0.00           H  
ATOM    680 HD12 LEU A 133       0.568   9.177  -4.104  1.00  0.00           H  
ATOM    681 HD13 LEU A 133       1.356  10.676  -4.649  1.00  0.00           H  
ATOM    682 HD21 LEU A 133       2.345   6.923  -6.454  1.00  0.00           H  
ATOM    683 HD22 LEU A 133       1.353   6.957  -4.978  1.00  0.00           H  
ATOM    684 HD23 LEU A 133       0.679   7.543  -6.517  1.00  0.00           H  
ATOM    685  N   ILE A 134       5.330   8.610  -9.122  1.00  0.00           N  
ATOM    686  CA  ILE A 134       5.731   8.666 -10.519  1.00  0.00           C  
ATOM    687  C   ILE A 134       4.549   8.235 -11.386  1.00  0.00           C  
ATOM    688  O   ILE A 134       3.844   7.282 -11.046  1.00  0.00           O  
ATOM    689  CB  ILE A 134       6.952   7.753 -10.754  1.00  0.00           C  
ATOM    690  CG1 ILE A 134       8.088   8.154  -9.795  1.00  0.00           C  
ATOM    691  CG2 ILE A 134       7.426   7.891 -12.207  1.00  0.00           C  
ATOM    692  CD1 ILE A 134       9.361   7.367 -10.115  1.00  0.00           C  
ATOM    693  H   ILE A 134       5.774   7.931  -8.522  1.00  0.00           H  
ATOM    694  HA  ILE A 134       6.002   9.693 -10.770  1.00  0.00           H  
ATOM    695  HB  ILE A 134       6.671   6.719 -10.564  1.00  0.00           H  
ATOM    696 HG12 ILE A 134       8.289   9.221  -9.894  1.00  0.00           H  
ATOM    697 HG13 ILE A 134       7.789   7.937  -8.773  1.00  0.00           H  
ATOM    698 HG21 ILE A 134       6.600   7.681 -12.884  1.00  0.00           H  
ATOM    699 HG22 ILE A 134       7.787   8.906 -12.379  1.00  0.00           H  
ATOM    700 HG23 ILE A 134       8.230   7.182 -12.399  1.00  0.00           H  
ATOM    701 HD11 ILE A 134       9.112   6.316 -10.268  1.00  0.00           H  
ATOM    702 HD12 ILE A 134       9.824   7.768 -11.018  1.00  0.00           H  
ATOM    703 HD13 ILE A 134      10.060   7.456  -9.283  1.00  0.00           H  
ATOM    704  N   LYS A 135       4.335   8.940 -12.504  1.00  0.00           N  
ATOM    705  CA  LYS A 135       3.238   8.647 -13.416  1.00  0.00           C  
ATOM    706  C   LYS A 135       3.250   7.161 -13.796  1.00  0.00           C  
ATOM    707  O   LYS A 135       4.311   6.529 -13.819  1.00  0.00           O  
ATOM    708  CB  LYS A 135       3.380   9.541 -14.660  1.00  0.00           C  
ATOM    709  CG  LYS A 135       2.162   9.406 -15.596  1.00  0.00           C  
ATOM    710  CD  LYS A 135       0.855   9.823 -14.894  1.00  0.00           C  
ATOM    711  CE  LYS A 135       0.994  11.227 -14.292  1.00  0.00           C  
ATOM    712  NZ  LYS A 135      -0.322  11.761 -13.894  1.00  0.00           N  
ATOM    713  H   LYS A 135       4.948   9.709 -12.731  1.00  0.00           H  
ATOM    714  HA  LYS A 135       2.301   8.877 -12.912  1.00  0.00           H  
ATOM    715  HB2 LYS A 135       3.484  10.579 -14.349  1.00  0.00           H  
ATOM    716  HB3 LYS A 135       4.278   9.246 -15.205  1.00  0.00           H  
ATOM    717  HG2 LYS A 135       2.314  10.043 -16.467  1.00  0.00           H  
ATOM    718  HG3 LYS A 135       2.075   8.371 -15.931  1.00  0.00           H  
ATOM    719  HD2 LYS A 135       0.047   9.826 -15.628  1.00  0.00           H  
ATOM    720  HD3 LYS A 135       0.615   9.110 -14.108  1.00  0.00           H  
ATOM    721  HE2 LYS A 135       1.636  11.182 -13.413  1.00  0.00           H  
ATOM    722  HE3 LYS A 135       1.440  11.892 -15.031  1.00  0.00           H  
ATOM    723  HZ1 LYS A 135      -0.742  11.150 -13.210  1.00  0.00           H  
ATOM    724  HZ2 LYS A 135      -0.203  12.683 -13.494  1.00  0.00           H  
ATOM    725  HZ3 LYS A 135      -0.921  11.822 -14.705  1.00  0.00           H  
ATOM    726  N   GLN A 136       2.068   6.610 -14.089  1.00  0.00           N  
ATOM    727  CA  GLN A 136       1.929   5.216 -14.461  1.00  0.00           C  
ATOM    728  C   GLN A 136       0.861   5.087 -15.543  1.00  0.00           C  
ATOM    729  O   GLN A 136       1.002   4.157 -16.369  1.00  0.00           O  
ATOM    730  CB  GLN A 136       1.554   4.402 -13.215  1.00  0.00           C  
ATOM    731  CG  GLN A 136       1.504   2.905 -13.541  1.00  0.00           C  
ATOM    732  CD  GLN A 136       2.829   2.419 -14.121  1.00  0.00           C  
ATOM    733  OE1 GLN A 136       3.758   2.108 -13.378  1.00  0.00           O  
ATOM    734  NE2 GLN A 136       2.916   2.360 -15.448  1.00  0.00           N  
ATOM    735  OXT GLN A 136       0.009   6.003 -15.609  1.00  0.00           O  
ATOM    736  H   GLN A 136       1.232   7.174 -14.056  1.00  0.00           H  
ATOM    737  HA  GLN A 136       2.878   4.858 -14.857  1.00  0.00           H  
ATOM    738  HB2 GLN A 136       2.295   4.575 -12.436  1.00  0.00           H  
ATOM    739  HB3 GLN A 136       0.576   4.725 -12.855  1.00  0.00           H  
ATOM    740  HG2 GLN A 136       1.294   2.350 -12.627  1.00  0.00           H  
ATOM    741  HG3 GLN A 136       0.705   2.718 -14.259  1.00  0.00           H  
ATOM    742 HE21 GLN A 136       2.150   2.710 -16.023  1.00  0.00           H  
ATOM    743 HE22 GLN A 136       3.739   1.971 -15.883  1.00  0.00           H  
TER     744      GLN A 136                                                      
ENDMDL                                                                          
MODEL        5                                                                  
ATOM      1  N   ALA A  90      -2.408  -5.056  -7.961  1.00  0.00           N  
ATOM      2  CA  ALA A  90      -1.301  -4.963  -6.990  1.00  0.00           C  
ATOM      3  C   ALA A  90      -1.793  -4.326  -5.694  1.00  0.00           C  
ATOM      4  O   ALA A  90      -2.806  -3.629  -5.696  1.00  0.00           O  
ATOM      5  CB  ALA A  90      -0.146  -4.150  -7.575  1.00  0.00           C  
ATOM      6  H1  ALA A  90      -2.779  -4.132  -8.136  1.00  0.00           H  
ATOM      7  H2  ALA A  90      -2.069  -5.454  -8.824  1.00  0.00           H  
ATOM      8  H3  ALA A  90      -3.139  -5.645  -7.582  1.00  0.00           H  
ATOM      9  HA  ALA A  90      -0.945  -5.970  -6.772  1.00  0.00           H  
ATOM     10  HB1 ALA A  90       0.200  -4.617  -8.496  1.00  0.00           H  
ATOM     11  HB2 ALA A  90      -0.483  -3.135  -7.787  1.00  0.00           H  
ATOM     12  HB3 ALA A  90       0.674  -4.115  -6.857  1.00  0.00           H  
ATOM     13  N   GLN A  91      -1.075  -4.568  -4.591  1.00  0.00           N  
ATOM     14  CA  GLN A  91      -1.441  -4.025  -3.292  1.00  0.00           C  
ATOM     15  C   GLN A  91      -0.197  -3.937  -2.413  1.00  0.00           C  
ATOM     16  O   GLN A  91       0.603  -4.870  -2.373  1.00  0.00           O  
ATOM     17  CB  GLN A  91      -2.506  -4.932  -2.653  1.00  0.00           C  
ATOM     18  CG  GLN A  91      -3.029  -4.313  -1.344  1.00  0.00           C  
ATOM     19  CD  GLN A  91      -2.139  -4.666  -0.150  1.00  0.00           C  
ATOM     20  OE1 GLN A  91      -1.606  -3.781   0.512  1.00  0.00           O  
ATOM     21  NE2 GLN A  91      -1.982  -5.961   0.123  1.00  0.00           N  
ATOM     22  H   GLN A  91      -0.250  -5.148  -4.648  1.00  0.00           H  
ATOM     23  HA  GLN A  91      -1.855  -3.026  -3.427  1.00  0.00           H  
ATOM     24  HB2 GLN A  91      -3.340  -5.047  -3.347  1.00  0.00           H  
ATOM     25  HB3 GLN A  91      -2.074  -5.913  -2.448  1.00  0.00           H  
ATOM     26  HG2 GLN A  91      -3.071  -3.228  -1.451  1.00  0.00           H  
ATOM     27  HG3 GLN A  91      -4.035  -4.688  -1.154  1.00  0.00           H  
ATOM     28 HE21 GLN A  91      -2.446  -6.655  -0.444  1.00  0.00           H  
ATOM     29 HE22 GLN A  91      -1.403  -6.245   0.899  1.00  0.00           H  
ATOM     30  N   ARG A  92      -0.042  -2.813  -1.708  1.00  0.00           N  
ATOM     31  CA  ARG A  92       1.079  -2.607  -0.806  1.00  0.00           C  
ATOM     32  C   ARG A  92       0.697  -1.536   0.225  1.00  0.00           C  
ATOM     33  O   ARG A  92       0.056  -0.548  -0.133  1.00  0.00           O  
ATOM     34  CB  ARG A  92       2.331  -2.194  -1.598  1.00  0.00           C  
ATOM     35  CG  ARG A  92       1.972  -1.183  -2.697  1.00  0.00           C  
ATOM     36  CD  ARG A  92       3.249  -0.537  -3.243  1.00  0.00           C  
ATOM     37  NE  ARG A  92       4.200  -1.553  -3.724  1.00  0.00           N  
ATOM     38  CZ  ARG A  92       4.109  -2.144  -4.930  1.00  0.00           C  
ATOM     39  NH1 ARG A  92       3.095  -1.850  -5.757  1.00  0.00           N  
ATOM     40  NH2 ARG A  92       5.037  -3.033  -5.306  1.00  0.00           N  
ATOM     41  H   ARG A  92      -0.725  -2.075  -1.790  1.00  0.00           H  
ATOM     42  HA  ARG A  92       1.285  -3.542  -0.293  1.00  0.00           H  
ATOM     43  HB2 ARG A  92       3.055  -1.746  -0.917  1.00  0.00           H  
ATOM     44  HB3 ARG A  92       2.772  -3.080  -2.058  1.00  0.00           H  
ATOM     45  HG2 ARG A  92       1.448  -1.694  -3.505  1.00  0.00           H  
ATOM     46  HG3 ARG A  92       1.326  -0.408  -2.283  1.00  0.00           H  
ATOM     47  HD2 ARG A  92       2.990   0.135  -4.061  1.00  0.00           H  
ATOM     48  HD3 ARG A  92       3.721   0.041  -2.448  1.00  0.00           H  
ATOM     49  HE  ARG A  92       4.958  -1.810  -3.105  1.00  0.00           H  
ATOM     50 HH11 ARG A  92       2.383  -1.197  -5.469  1.00  0.00           H  
ATOM     51 HH12 ARG A  92       3.044  -2.282  -6.666  1.00  0.00           H  
ATOM     52 HH21 ARG A  92       5.801  -3.261  -4.685  1.00  0.00           H  
ATOM     53 HH22 ARG A  92       4.976  -3.477  -6.211  1.00  0.00           H  
ATOM     54  N   PRO A  93       1.084  -1.724   1.508  1.00  0.00           N  
ATOM     55  CA  PRO A  93       0.773  -0.780   2.565  1.00  0.00           C  
ATOM     56  C   PRO A  93       1.346   0.603   2.253  1.00  0.00           C  
ATOM     57  O   PRO A  93       0.701   1.613   2.521  1.00  0.00           O  
ATOM     58  CB  PRO A  93       1.383  -1.360   3.843  1.00  0.00           C  
ATOM     59  CG  PRO A  93       2.094  -2.661   3.451  1.00  0.00           C  
ATOM     60  CD  PRO A  93       1.836  -2.876   1.960  1.00  0.00           C  
ATOM     61  HA  PRO A  93      -0.310  -0.707   2.679  1.00  0.00           H  
ATOM     62  HB2 PRO A  93       2.101  -0.659   4.272  1.00  0.00           H  
ATOM     63  HB3 PRO A  93       0.595  -1.573   4.569  1.00  0.00           H  
ATOM     64  HG2 PRO A  93       3.163  -2.571   3.634  1.00  0.00           H  
ATOM     65  HG3 PRO A  93       1.687  -3.496   4.024  1.00  0.00           H  
ATOM     66  HD2 PRO A  93       2.784  -2.945   1.422  1.00  0.00           H  
ATOM     67  HD3 PRO A  93       1.254  -3.786   1.814  1.00  0.00           H  
ATOM     68  N   ALA A  94       2.562   0.642   1.687  1.00  0.00           N  
ATOM     69  CA  ALA A  94       3.214   1.897   1.341  1.00  0.00           C  
ATOM     70  C   ALA A  94       2.313   2.721   0.425  1.00  0.00           C  
ATOM     71  O   ALA A  94       2.070   3.896   0.690  1.00  0.00           O  
ATOM     72  CB  ALA A  94       4.548   1.605   0.655  1.00  0.00           C  
ATOM     73  H   ALA A  94       3.048  -0.220   1.489  1.00  0.00           H  
ATOM     74  HA  ALA A  94       3.401   2.462   2.255  1.00  0.00           H  
ATOM     75  HB1 ALA A  94       5.181   1.025   1.322  1.00  0.00           H  
ATOM     76  HB2 ALA A  94       4.373   1.039  -0.260  1.00  0.00           H  
ATOM     77  HB3 ALA A  94       5.043   2.545   0.412  1.00  0.00           H  
ATOM     78  N   LYS A  95       1.824   2.095  -0.659  1.00  0.00           N  
ATOM     79  CA  LYS A  95       0.956   2.758  -1.625  1.00  0.00           C  
ATOM     80  C   LYS A  95       1.619   4.051  -2.120  1.00  0.00           C  
ATOM     81  O   LYS A  95       0.944   5.050  -2.347  1.00  0.00           O  
ATOM     82  CB  LYS A  95      -0.403   3.043  -0.958  1.00  0.00           C  
ATOM     83  CG  LYS A  95      -1.501   3.208  -2.018  1.00  0.00           C  
ATOM     84  CD  LYS A  95      -1.913   1.836  -2.569  1.00  0.00           C  
ATOM     85  CE  LYS A  95      -3.247   1.952  -3.313  1.00  0.00           C  
ATOM     86  NZ  LYS A  95      -3.156   2.911  -4.431  1.00  0.00           N  
ATOM     87  H   LYS A  95       2.061   1.127  -0.820  1.00  0.00           H  
ATOM     88  HA  LYS A  95       0.806   2.093  -2.472  1.00  0.00           H  
ATOM     89  HB2 LYS A  95      -0.662   2.216  -0.297  1.00  0.00           H  
ATOM     90  HB3 LYS A  95      -0.329   3.960  -0.371  1.00  0.00           H  
ATOM     91  HG2 LYS A  95      -2.367   3.686  -1.558  1.00  0.00           H  
ATOM     92  HG3 LYS A  95      -1.135   3.834  -2.830  1.00  0.00           H  
ATOM     93  HD2 LYS A  95      -1.147   1.470  -3.253  1.00  0.00           H  
ATOM     94  HD3 LYS A  95      -2.024   1.132  -1.743  1.00  0.00           H  
ATOM     95  HE2 LYS A  95      -3.524   0.973  -3.705  1.00  0.00           H  
ATOM     96  HE3 LYS A  95      -4.018   2.287  -2.617  1.00  0.00           H  
ATOM     97  HZ1 LYS A  95      -2.434   2.617  -5.072  1.00  0.00           H  
ATOM     98  HZ2 LYS A  95      -4.043   2.947  -4.917  1.00  0.00           H  
ATOM     99  HZ3 LYS A  95      -2.935   3.829  -4.071  1.00  0.00           H  
ATOM    100  N   TYR A  96       2.950   4.018  -2.283  1.00  0.00           N  
ATOM    101  CA  TYR A  96       3.708   5.177  -2.715  1.00  0.00           C  
ATOM    102  C   TYR A  96       5.095   4.753  -3.178  1.00  0.00           C  
ATOM    103  O   TYR A  96       5.619   3.733  -2.730  1.00  0.00           O  
ATOM    104  CB  TYR A  96       3.837   6.168  -1.554  1.00  0.00           C  
ATOM    105  CG  TYR A  96       2.843   7.302  -1.608  1.00  0.00           C  
ATOM    106  CD1 TYR A  96       2.898   8.228  -2.662  1.00  0.00           C  
ATOM    107  CD2 TYR A  96       1.874   7.442  -0.598  1.00  0.00           C  
ATOM    108  CE1 TYR A  96       1.983   9.289  -2.713  1.00  0.00           C  
ATOM    109  CE2 TYR A  96       0.959   8.506  -0.648  1.00  0.00           C  
ATOM    110  CZ  TYR A  96       1.013   9.430  -1.705  1.00  0.00           C  
ATOM    111  OH  TYR A  96       0.126  10.462  -1.751  1.00  0.00           O  
ATOM    112  H   TYR A  96       3.453   3.166  -2.097  1.00  0.00           H  
ATOM    113  HA  TYR A  96       3.186   5.656  -3.542  1.00  0.00           H  
ATOM    114  HB2 TYR A  96       3.710   5.629  -0.615  1.00  0.00           H  
ATOM    115  HB3 TYR A  96       4.837   6.593  -1.577  1.00  0.00           H  
ATOM    116  HD1 TYR A  96       3.645   8.124  -3.436  1.00  0.00           H  
ATOM    117  HD2 TYR A  96       1.833   6.732   0.215  1.00  0.00           H  
ATOM    118  HE1 TYR A  96       2.027   9.997  -3.527  1.00  0.00           H  
ATOM    119  HE2 TYR A  96       0.215   8.612   0.127  1.00  0.00           H  
ATOM    120  HH  TYR A  96      -0.465  10.483  -0.995  1.00  0.00           H  
ATOM    121  N   SER A  97       5.689   5.557  -4.067  1.00  0.00           N  
ATOM    122  CA  SER A  97       7.033   5.322  -4.569  1.00  0.00           C  
ATOM    123  C   SER A  97       7.994   6.289  -3.875  1.00  0.00           C  
ATOM    124  O   SER A  97       7.554   7.235  -3.220  1.00  0.00           O  
ATOM    125  CB  SER A  97       7.043   5.541  -6.083  1.00  0.00           C  
ATOM    126  OG  SER A  97       8.277   5.107  -6.617  1.00  0.00           O  
ATOM    127  H   SER A  97       5.195   6.372  -4.405  1.00  0.00           H  
ATOM    128  HA  SER A  97       7.331   4.296  -4.353  1.00  0.00           H  
ATOM    129  HB2 SER A  97       6.233   4.973  -6.537  1.00  0.00           H  
ATOM    130  HB3 SER A  97       6.907   6.604  -6.297  1.00  0.00           H  
ATOM    131  HG  SER A  97       8.351   4.158  -6.485  1.00  0.00           H  
ATOM    132  N   TYR A  98       9.305   6.053  -4.013  1.00  0.00           N  
ATOM    133  CA  TYR A  98      10.305   6.915  -3.409  1.00  0.00           C  
ATOM    134  C   TYR A  98      11.619   6.820  -4.181  1.00  0.00           C  
ATOM    135  O   TYR A  98      11.790   5.934  -5.018  1.00  0.00           O  
ATOM    136  CB  TYR A  98      10.506   6.527  -1.938  1.00  0.00           C  
ATOM    137  CG  TYR A  98      11.059   7.662  -1.104  1.00  0.00           C  
ATOM    138  CD1 TYR A  98      10.300   8.833  -0.928  1.00  0.00           C  
ATOM    139  CD2 TYR A  98      12.334   7.556  -0.516  1.00  0.00           C  
ATOM    140  CE1 TYR A  98      10.816   9.897  -0.173  1.00  0.00           C  
ATOM    141  CE2 TYR A  98      12.848   8.624   0.239  1.00  0.00           C  
ATOM    142  CZ  TYR A  98      12.091   9.795   0.408  1.00  0.00           C  
ATOM    143  OH  TYR A  98      12.584  10.831   1.137  1.00  0.00           O  
ATOM    144  H   TYR A  98       9.620   5.258  -4.555  1.00  0.00           H  
ATOM    145  HA  TYR A  98       9.950   7.947  -3.456  1.00  0.00           H  
ATOM    146  HB2 TYR A  98       9.549   6.224  -1.519  1.00  0.00           H  
ATOM    147  HB3 TYR A  98      11.194   5.682  -1.888  1.00  0.00           H  
ATOM    148  HD1 TYR A  98       9.323   8.917  -1.379  1.00  0.00           H  
ATOM    149  HD2 TYR A  98      12.917   6.658  -0.648  1.00  0.00           H  
ATOM    150  HE1 TYR A  98      10.234  10.797  -0.043  1.00  0.00           H  
ATOM    151  HE2 TYR A  98      13.828   8.544   0.687  1.00  0.00           H  
ATOM    152  HH  TYR A  98      13.544  10.798   1.250  1.00  0.00           H  
ATOM    153  N   VAL A  99      12.541   7.746  -3.891  1.00  0.00           N  
ATOM    154  CA  VAL A  99      13.838   7.803  -4.552  1.00  0.00           C  
ATOM    155  C   VAL A  99      14.918   7.231  -3.629  1.00  0.00           C  
ATOM    156  O   VAL A  99      14.713   7.119  -2.421  1.00  0.00           O  
ATOM    157  CB  VAL A  99      14.134   9.269  -4.931  1.00  0.00           C  
ATOM    158  CG1 VAL A  99      14.422  10.100  -3.672  1.00  0.00           C  
ATOM    159  CG2 VAL A  99      15.339   9.342  -5.875  1.00  0.00           C  
ATOM    160  H   VAL A  99      12.338   8.441  -3.189  1.00  0.00           H  
ATOM    161  HA  VAL A  99      13.801   7.207  -5.462  1.00  0.00           H  
ATOM    162  HB  VAL A  99      13.263   9.684  -5.439  1.00  0.00           H  
ATOM    163 HG11 VAL A  99      13.600   9.991  -2.964  1.00  0.00           H  
ATOM    164 HG12 VAL A  99      15.347   9.757  -3.209  1.00  0.00           H  
ATOM    165 HG13 VAL A  99      14.525  11.150  -3.948  1.00  0.00           H  
ATOM    166 HG21 VAL A  99      15.223   8.607  -6.673  1.00  0.00           H  
ATOM    167 HG22 VAL A  99      15.398  10.340  -6.310  1.00  0.00           H  
ATOM    168 HG23 VAL A  99      16.256   9.135  -5.323  1.00  0.00           H  
ATOM    169  N   ASP A 100      16.068   6.872  -4.210  1.00  0.00           N  
ATOM    170  CA  ASP A 100      17.207   6.340  -3.474  1.00  0.00           C  
ATOM    171  C   ASP A 100      17.907   7.451  -2.677  1.00  0.00           C  
ATOM    172  O   ASP A 100      19.086   7.722  -2.888  1.00  0.00           O  
ATOM    173  CB  ASP A 100      18.187   5.685  -4.468  1.00  0.00           C  
ATOM    174  CG  ASP A 100      18.383   6.551  -5.711  1.00  0.00           C  
ATOM    175  OD1 ASP A 100      17.420   6.612  -6.514  1.00  0.00           O  
ATOM    176  OD2 ASP A 100      19.481   7.130  -5.839  1.00  0.00           O  
ATOM    177  H   ASP A 100      16.167   6.968  -5.209  1.00  0.00           H  
ATOM    178  HA  ASP A 100      16.856   5.580  -2.776  1.00  0.00           H  
ATOM    179  HB2 ASP A 100      19.150   5.536  -3.978  1.00  0.00           H  
ATOM    180  HB3 ASP A 100      17.798   4.721  -4.774  1.00  0.00           H  
ATOM    181  N   GLU A 101      17.182   8.078  -1.743  1.00  0.00           N  
ATOM    182  CA  GLU A 101      17.758   9.093  -0.872  1.00  0.00           C  
ATOM    183  C   GLU A 101      18.856   8.431  -0.044  1.00  0.00           C  
ATOM    184  O   GLU A 101      19.936   8.988   0.142  1.00  0.00           O  
ATOM    185  CB  GLU A 101      16.654   9.659   0.032  1.00  0.00           C  
ATOM    186  CG  GLU A 101      17.197  10.817   0.872  1.00  0.00           C  
ATOM    187  CD  GLU A 101      16.188  11.228   1.935  1.00  0.00           C  
ATOM    188  OE1 GLU A 101      15.080  11.643   1.535  1.00  0.00           O  
ATOM    189  OE2 GLU A 101      16.540  11.122   3.128  1.00  0.00           O  
ATOM    190  H   GLU A 101      16.208   7.839  -1.621  1.00  0.00           H  
ATOM    191  HA  GLU A 101      18.184   9.895  -1.475  1.00  0.00           H  
ATOM    192  HB2 GLU A 101      15.829  10.017  -0.587  1.00  0.00           H  
ATOM    193  HB3 GLU A 101      16.291   8.872   0.693  1.00  0.00           H  
ATOM    194  HG2 GLU A 101      18.122  10.512   1.357  1.00  0.00           H  
ATOM    195  HG3 GLU A 101      17.399  11.668   0.222  1.00  0.00           H  
ATOM    196  N   ASN A 102      18.555   7.223   0.437  1.00  0.00           N  
ATOM    197  CA  ASN A 102      19.479   6.416   1.213  1.00  0.00           C  
ATOM    198  C   ASN A 102      18.972   4.973   1.203  1.00  0.00           C  
ATOM    199  O   ASN A 102      19.017   4.284   2.220  1.00  0.00           O  
ATOM    200  CB  ASN A 102      19.587   6.970   2.643  1.00  0.00           C  
ATOM    201  CG  ASN A 102      18.210   7.303   3.218  1.00  0.00           C  
ATOM    202  OD1 ASN A 102      17.425   6.408   3.520  1.00  0.00           O  
ATOM    203  ND2 ASN A 102      17.920   8.596   3.366  1.00  0.00           N  
ATOM    204  H   ASN A 102      17.641   6.839   0.251  1.00  0.00           H  
ATOM    205  HA  ASN A 102      20.463   6.447   0.742  1.00  0.00           H  
ATOM    206  HB2 ASN A 102      20.074   6.233   3.282  1.00  0.00           H  
ATOM    207  HB3 ASN A 102      20.194   7.877   2.626  1.00  0.00           H  
ATOM    208 HD21 ASN A 102      18.601   9.297   3.116  1.00  0.00           H  
ATOM    209 HD22 ASN A 102      17.020   8.874   3.728  1.00  0.00           H  
ATOM    210  N   GLY A 103      18.475   4.526   0.034  1.00  0.00           N  
ATOM    211  CA  GLY A 103      17.930   3.188  -0.121  1.00  0.00           C  
ATOM    212  C   GLY A 103      18.276   2.628  -1.500  1.00  0.00           C  
ATOM    213  O   GLY A 103      19.417   2.247  -1.738  1.00  0.00           O  
ATOM    214  H   GLY A 103      18.474   5.137  -0.771  1.00  0.00           H  
ATOM    215  HA2 GLY A 103      18.348   2.533   0.643  1.00  0.00           H  
ATOM    216  HA3 GLY A 103      16.846   3.227  -0.008  1.00  0.00           H  
ATOM    217  N   GLU A 104      17.278   2.573  -2.402  1.00  0.00           N  
ATOM    218  CA  GLU A 104      17.461   2.013  -3.739  1.00  0.00           C  
ATOM    219  C   GLU A 104      16.187   2.245  -4.565  1.00  0.00           C  
ATOM    220  O   GLU A 104      15.686   1.325  -5.212  1.00  0.00           O  
ATOM    221  CB  GLU A 104      17.771   0.505  -3.628  1.00  0.00           C  
ATOM    222  CG  GLU A 104      18.457   0.007  -4.908  1.00  0.00           C  
ATOM    223  CD  GLU A 104      19.926   0.415  -4.938  1.00  0.00           C  
ATOM    224  OE1 GLU A 104      20.715  -0.257  -4.237  1.00  0.00           O  
ATOM    225  OE2 GLU A 104      20.232   1.386  -5.661  1.00  0.00           O  
ATOM    226  H   GLU A 104      16.364   2.927  -2.159  1.00  0.00           H  
ATOM    227  HA  GLU A 104      18.296   2.517  -4.225  1.00  0.00           H  
ATOM    228  HB2 GLU A 104      18.431   0.325  -2.781  1.00  0.00           H  
ATOM    229  HB3 GLU A 104      16.842  -0.045  -3.479  1.00  0.00           H  
ATOM    230  HG2 GLU A 104      18.391  -1.081  -4.945  1.00  0.00           H  
ATOM    231  HG3 GLU A 104      17.951   0.424  -5.778  1.00  0.00           H  
ATOM    232  N   THR A 105      15.661   3.477  -4.534  1.00  0.00           N  
ATOM    233  CA  THR A 105      14.455   3.831  -5.270  1.00  0.00           C  
ATOM    234  C   THR A 105      13.310   2.895  -4.857  1.00  0.00           C  
ATOM    235  O   THR A 105      12.576   2.385  -5.703  1.00  0.00           O  
ATOM    236  CB  THR A 105      14.732   3.753  -6.784  1.00  0.00           C  
ATOM    237  OG1 THR A 105      16.056   4.178  -7.052  1.00  0.00           O  
ATOM    238  CG2 THR A 105      13.753   4.652  -7.541  1.00  0.00           C  
ATOM    239  H   THR A 105      16.110   4.194  -3.988  1.00  0.00           H  
ATOM    240  HA  THR A 105      14.179   4.853  -5.015  1.00  0.00           H  
ATOM    241  HB  THR A 105      14.612   2.723  -7.123  1.00  0.00           H  
ATOM    242  HG1 THR A 105      16.170   5.079  -6.725  1.00  0.00           H  
ATOM    243 HG21 THR A 105      12.730   4.362  -7.305  1.00  0.00           H  
ATOM    244 HG22 THR A 105      13.911   5.690  -7.251  1.00  0.00           H  
ATOM    245 HG23 THR A 105      13.921   4.548  -8.614  1.00  0.00           H  
ATOM    246  N   LYS A 106      13.175   2.670  -3.543  1.00  0.00           N  
ATOM    247  CA  LYS A 106      12.154   1.783  -3.003  1.00  0.00           C  
ATOM    248  C   LYS A 106      10.851   2.564  -2.781  1.00  0.00           C  
ATOM    249  O   LYS A 106      10.644   3.614  -3.383  1.00  0.00           O  
ATOM    250  CB  LYS A 106      12.674   1.181  -1.685  1.00  0.00           C  
ATOM    251  CG  LYS A 106      12.231  -0.285  -1.565  1.00  0.00           C  
ATOM    252  CD  LYS A 106      12.329  -0.742  -0.104  1.00  0.00           C  
ATOM    253  CE  LYS A 106      11.075  -0.310   0.666  1.00  0.00           C  
ATOM    254  NZ  LYS A 106      11.144  -0.735   2.075  1.00  0.00           N  
ATOM    255  H   LYS A 106      13.800   3.124  -2.896  1.00  0.00           H  
ATOM    256  HA  LYS A 106      11.969   0.979  -3.715  1.00  0.00           H  
ATOM    257  HB2 LYS A 106      13.764   1.224  -1.673  1.00  0.00           H  
ATOM    258  HB3 LYS A 106      12.286   1.755  -0.844  1.00  0.00           H  
ATOM    259  HG2 LYS A 106      11.203  -0.390  -1.911  1.00  0.00           H  
ATOM    260  HG3 LYS A 106      12.882  -0.905  -2.182  1.00  0.00           H  
ATOM    261  HD2 LYS A 106      12.416  -1.829  -0.074  1.00  0.00           H  
ATOM    262  HD3 LYS A 106      13.214  -0.297   0.356  1.00  0.00           H  
ATOM    263  HE2 LYS A 106      10.980   0.775   0.626  1.00  0.00           H  
ATOM    264  HE3 LYS A 106      10.197  -0.762   0.202  1.00  0.00           H  
ATOM    265  HZ1 LYS A 106      11.276  -1.734   2.121  1.00  0.00           H  
ATOM    266  HZ2 LYS A 106      11.918  -0.271   2.529  1.00  0.00           H  
ATOM    267  HZ3 LYS A 106      10.279  -0.487   2.545  1.00  0.00           H  
ATOM    268  N   THR A 107       9.979   2.041  -1.911  1.00  0.00           N  
ATOM    269  CA  THR A 107       8.713   2.680  -1.586  1.00  0.00           C  
ATOM    270  C   THR A 107       8.867   3.474  -0.289  1.00  0.00           C  
ATOM    271  O   THR A 107       9.938   3.472   0.317  1.00  0.00           O  
ATOM    272  CB  THR A 107       7.634   1.598  -1.444  1.00  0.00           C  
ATOM    273  OG1 THR A 107       8.039   0.647  -0.478  1.00  0.00           O  
ATOM    274  CG2 THR A 107       7.423   0.895  -2.787  1.00  0.00           C  
ATOM    275  H   THR A 107      10.197   1.173  -1.450  1.00  0.00           H  
ATOM    276  HA  THR A 107       8.432   3.360  -2.391  1.00  0.00           H  
ATOM    277  HB  THR A 107       6.699   2.057  -1.129  1.00  0.00           H  
ATOM    278  HG1 THR A 107       8.107   1.087   0.374  1.00  0.00           H  
ATOM    279 HG21 THR A 107       7.170   1.632  -3.549  1.00  0.00           H  
ATOM    280 HG22 THR A 107       8.336   0.374  -3.075  1.00  0.00           H  
ATOM    281 HG23 THR A 107       6.609   0.175  -2.695  1.00  0.00           H  
ATOM    282  N   TRP A 108       7.793   4.154   0.141  1.00  0.00           N  
ATOM    283  CA  TRP A 108       7.813   4.941   1.370  1.00  0.00           C  
ATOM    284  C   TRP A 108       8.253   4.073   2.549  1.00  0.00           C  
ATOM    285  O   TRP A 108       9.167   4.443   3.282  1.00  0.00           O  
ATOM    286  CB  TRP A 108       6.417   5.524   1.629  1.00  0.00           C  
ATOM    287  CG  TRP A 108       6.135   6.834   0.957  1.00  0.00           C  
ATOM    288  CD1 TRP A 108       6.808   7.353  -0.085  1.00  0.00           C  
ATOM    289  CD2 TRP A 108       5.099   7.814   1.272  1.00  0.00           C  
ATOM    290  NE1 TRP A 108       6.290   8.571  -0.450  1.00  0.00           N  
ATOM    291  CE2 TRP A 108       5.222   8.911   0.361  1.00  0.00           C  
ATOM    292  CE3 TRP A 108       4.064   7.896   2.234  1.00  0.00           C  
ATOM    293  CZ2 TRP A 108       4.371  10.019   0.404  1.00  0.00           C  
ATOM    294  CZ3 TRP A 108       3.203   9.013   2.279  1.00  0.00           C  
ATOM    295  CH2 TRP A 108       3.358  10.070   1.365  1.00  0.00           C  
ATOM    296  H   TRP A 108       6.938   4.126  -0.396  1.00  0.00           H  
ATOM    297  HA  TRP A 108       8.525   5.758   1.254  1.00  0.00           H  
ATOM    298  HB2 TRP A 108       5.673   4.799   1.297  1.00  0.00           H  
ATOM    299  HB3 TRP A 108       6.303   5.666   2.702  1.00  0.00           H  
ATOM    300  HD1 TRP A 108       7.646   6.878  -0.570  1.00  0.00           H  
ATOM    301  HE1 TRP A 108       6.625   9.152  -1.204  1.00  0.00           H  
ATOM    302  HE3 TRP A 108       3.931   7.091   2.943  1.00  0.00           H  
ATOM    303  HZ2 TRP A 108       4.495  10.826  -0.298  1.00  0.00           H  
ATOM    304  HZ3 TRP A 108       2.419   9.055   3.020  1.00  0.00           H  
ATOM    305  HH2 TRP A 108       2.694  10.923   1.407  1.00  0.00           H  
ATOM    306  N   THR A 109       7.602   2.917   2.729  1.00  0.00           N  
ATOM    307  CA  THR A 109       7.933   2.006   3.816  1.00  0.00           C  
ATOM    308  C   THR A 109       7.663   0.562   3.381  1.00  0.00           C  
ATOM    309  O   THR A 109       8.597  -0.152   3.012  1.00  0.00           O  
ATOM    310  CB  THR A 109       7.146   2.391   5.096  1.00  0.00           C  
ATOM    311  OG1 THR A 109       6.883   1.239   5.870  1.00  0.00           O  
ATOM    312  CG2 THR A 109       5.820   3.081   4.746  1.00  0.00           C  
ATOM    313  H   THR A 109       6.856   2.660   2.099  1.00  0.00           H  
ATOM    314  HA  THR A 109       8.998   2.098   4.031  1.00  0.00           H  
ATOM    315  HB  THR A 109       7.752   3.078   5.687  1.00  0.00           H  
ATOM    316  HG1 THR A 109       7.627   1.086   6.466  1.00  0.00           H  
ATOM    317 HG21 THR A 109       5.308   2.528   3.963  1.00  0.00           H  
ATOM    318 HG22 THR A 109       5.187   3.120   5.632  1.00  0.00           H  
ATOM    319 HG23 THR A 109       6.017   4.096   4.401  1.00  0.00           H  
ATOM    320  N   GLY A 110       6.396   0.128   3.427  1.00  0.00           N  
ATOM    321  CA  GLY A 110       6.029  -1.233   3.068  1.00  0.00           C  
ATOM    322  C   GLY A 110       6.118  -2.145   4.296  1.00  0.00           C  
ATOM    323  O   GLY A 110       5.643  -3.277   4.262  1.00  0.00           O  
ATOM    324  H   GLY A 110       5.666   0.753   3.729  1.00  0.00           H  
ATOM    325  HA2 GLY A 110       5.007  -1.241   2.689  1.00  0.00           H  
ATOM    326  HA3 GLY A 110       6.700  -1.603   2.293  1.00  0.00           H  
ATOM    327  N   GLN A 111       6.730  -1.641   5.381  1.00  0.00           N  
ATOM    328  CA  GLN A 111       6.888  -2.389   6.614  1.00  0.00           C  
ATOM    329  C   GLN A 111       7.270  -1.414   7.727  1.00  0.00           C  
ATOM    330  O   GLN A 111       8.158  -0.579   7.542  1.00  0.00           O  
ATOM    331  CB  GLN A 111       7.971  -3.467   6.425  1.00  0.00           C  
ATOM    332  CG  GLN A 111       7.898  -4.508   7.553  1.00  0.00           C  
ATOM    333  CD  GLN A 111       8.485  -3.972   8.859  1.00  0.00           C  
ATOM    334  OE1 GLN A 111       9.517  -3.309   8.852  1.00  0.00           O  
ATOM    335  NE2 GLN A 111       7.823  -4.263   9.978  1.00  0.00           N  
ATOM    336  H   GLN A 111       7.098  -0.700   5.352  1.00  0.00           H  
ATOM    337  HA  GLN A 111       5.941  -2.869   6.866  1.00  0.00           H  
ATOM    338  HB2 GLN A 111       7.814  -3.970   5.471  1.00  0.00           H  
ATOM    339  HB3 GLN A 111       8.956  -2.999   6.422  1.00  0.00           H  
ATOM    340  HG2 GLN A 111       6.856  -4.787   7.716  1.00  0.00           H  
ATOM    341  HG3 GLN A 111       8.459  -5.394   7.254  1.00  0.00           H  
ATOM    342 HE21 GLN A 111       6.981  -4.818   9.939  1.00  0.00           H  
ATOM    343 HE22 GLN A 111       8.168  -3.927  10.866  1.00  0.00           H  
ATOM    344  N   GLY A 112       6.598  -1.513   8.878  1.00  0.00           N  
ATOM    345  CA  GLY A 112       6.870  -0.641  10.009  1.00  0.00           C  
ATOM    346  C   GLY A 112       6.283   0.748   9.763  1.00  0.00           C  
ATOM    347  O   GLY A 112       5.423   0.920   8.899  1.00  0.00           O  
ATOM    348  H   GLY A 112       5.877  -2.214   8.976  1.00  0.00           H  
ATOM    349  HA2 GLY A 112       6.421  -1.068  10.906  1.00  0.00           H  
ATOM    350  HA3 GLY A 112       7.948  -0.559  10.151  1.00  0.00           H  
ATOM    351  N   ARG A 113       6.752   1.737  10.531  1.00  0.00           N  
ATOM    352  CA  ARG A 113       6.273   3.107  10.408  1.00  0.00           C  
ATOM    353  C   ARG A 113       6.941   3.801   9.218  1.00  0.00           C  
ATOM    354  O   ARG A 113       7.950   3.327   8.698  1.00  0.00           O  
ATOM    355  CB  ARG A 113       6.564   3.871  11.708  1.00  0.00           C  
ATOM    356  CG  ARG A 113       8.060   3.787  12.056  1.00  0.00           C  
ATOM    357  CD  ARG A 113       8.488   5.041  12.823  1.00  0.00           C  
ATOM    358  NE  ARG A 113       8.519   6.216  11.937  1.00  0.00           N  
ATOM    359  CZ  ARG A 113       8.951   7.426  12.335  1.00  0.00           C  
ATOM    360  NH1 ARG A 113       9.369   7.613  13.594  1.00  0.00           N  
ATOM    361  NH2 ARG A 113       8.959   8.445  11.467  1.00  0.00           N  
ATOM    362  H   ARG A 113       7.460   1.539  11.221  1.00  0.00           H  
ATOM    363  HA  ARG A 113       5.194   3.092  10.246  1.00  0.00           H  
ATOM    364  HB2 ARG A 113       6.277   4.915  11.583  1.00  0.00           H  
ATOM    365  HB3 ARG A 113       5.981   3.435  12.521  1.00  0.00           H  
ATOM    366  HG2 ARG A 113       8.237   2.907  12.676  1.00  0.00           H  
ATOM    367  HG3 ARG A 113       8.649   3.709  11.143  1.00  0.00           H  
ATOM    368  HD2 ARG A 113       7.783   5.222  13.637  1.00  0.00           H  
ATOM    369  HD3 ARG A 113       9.482   4.881  13.240  1.00  0.00           H  
ATOM    370  HE  ARG A 113       8.201   6.096  10.984  1.00  0.00           H  
ATOM    371 HH11 ARG A 113       9.362   6.844  14.248  1.00  0.00           H  
ATOM    372 HH12 ARG A 113       9.694   8.522  13.890  1.00  0.00           H  
ATOM    373 HH21 ARG A 113       8.638   8.300  10.516  1.00  0.00           H  
ATOM    374 HH22 ARG A 113       9.285   9.355  11.758  1.00  0.00           H  
ATOM    375  N   THR A 114       6.372   4.936   8.801  1.00  0.00           N  
ATOM    376  CA  THR A 114       6.916   5.718   7.702  1.00  0.00           C  
ATOM    377  C   THR A 114       8.145   6.492   8.204  1.00  0.00           C  
ATOM    378  O   THR A 114       8.043   7.213   9.199  1.00  0.00           O  
ATOM    379  CB  THR A 114       5.833   6.679   7.195  1.00  0.00           C  
ATOM    380  OG1 THR A 114       4.652   5.954   6.927  1.00  0.00           O  
ATOM    381  CG2 THR A 114       6.303   7.368   5.913  1.00  0.00           C  
ATOM    382  H   THR A 114       5.538   5.274   9.256  1.00  0.00           H  
ATOM    383  HA  THR A 114       7.199   5.048   6.897  1.00  0.00           H  
ATOM    384  HB  THR A 114       5.628   7.432   7.957  1.00  0.00           H  
ATOM    385  HG1 THR A 114       3.982   6.565   6.611  1.00  0.00           H  
ATOM    386 HG21 THR A 114       6.535   6.617   5.158  1.00  0.00           H  
ATOM    387 HG22 THR A 114       5.513   8.023   5.541  1.00  0.00           H  
ATOM    388 HG23 THR A 114       7.193   7.959   6.122  1.00  0.00           H  
ATOM    389  N   PRO A 115       9.313   6.352   7.537  1.00  0.00           N  
ATOM    390  CA  PRO A 115      10.524   7.036   7.944  1.00  0.00           C  
ATOM    391  C   PRO A 115      10.372   8.551   7.778  1.00  0.00           C  
ATOM    392  O   PRO A 115       9.512   9.018   7.032  1.00  0.00           O  
ATOM    393  CB  PRO A 115      11.636   6.479   7.051  1.00  0.00           C  
ATOM    394  CG  PRO A 115      10.950   5.648   5.960  1.00  0.00           C  
ATOM    395  CD  PRO A 115       9.484   5.511   6.370  1.00  0.00           C  
ATOM    396  HA  PRO A 115      10.743   6.802   8.987  1.00  0.00           H  
ATOM    397  HB2 PRO A 115      12.206   7.290   6.604  1.00  0.00           H  
ATOM    398  HB3 PRO A 115      12.297   5.842   7.638  1.00  0.00           H  
ATOM    399  HG2 PRO A 115      11.020   6.161   5.001  1.00  0.00           H  
ATOM    400  HG3 PRO A 115      11.412   4.663   5.890  1.00  0.00           H  
ATOM    401  HD2 PRO A 115       8.836   5.850   5.561  1.00  0.00           H  
ATOM    402  HD3 PRO A 115       9.266   4.474   6.618  1.00  0.00           H  
ATOM    403  N   ALA A 116      11.215   9.318   8.481  1.00  0.00           N  
ATOM    404  CA  ALA A 116      11.167  10.776   8.440  1.00  0.00           C  
ATOM    405  C   ALA A 116      11.662  11.313   7.090  1.00  0.00           C  
ATOM    406  O   ALA A 116      11.488  12.496   6.800  1.00  0.00           O  
ATOM    407  CB  ALA A 116      12.024  11.333   9.578  1.00  0.00           C  
ATOM    408  H   ALA A 116      11.910   8.881   9.069  1.00  0.00           H  
ATOM    409  HA  ALA A 116      10.136  11.099   8.589  1.00  0.00           H  
ATOM    410  HB1 ALA A 116      11.655  10.951  10.531  1.00  0.00           H  
ATOM    411  HB2 ALA A 116      13.061  11.023   9.439  1.00  0.00           H  
ATOM    412  HB3 ALA A 116      11.968  12.422   9.576  1.00  0.00           H  
ATOM    413  N   VAL A 117      12.274  10.452   6.266  1.00  0.00           N  
ATOM    414  CA  VAL A 117      12.789  10.862   4.964  1.00  0.00           C  
ATOM    415  C   VAL A 117      11.667  11.475   4.118  1.00  0.00           C  
ATOM    416  O   VAL A 117      11.912  12.393   3.342  1.00  0.00           O  
ATOM    417  CB  VAL A 117      13.436   9.662   4.247  1.00  0.00           C  
ATOM    418  CG1 VAL A 117      14.536   9.059   5.128  1.00  0.00           C  
ATOM    419  CG2 VAL A 117      12.385   8.591   3.933  1.00  0.00           C  
ATOM    420  H   VAL A 117      12.391   9.491   6.545  1.00  0.00           H  
ATOM    421  HA  VAL A 117      13.557  11.622   5.121  1.00  0.00           H  
ATOM    422  HB  VAL A 117      13.882  10.004   3.313  1.00  0.00           H  
ATOM    423 HG11 VAL A 117      15.239   9.839   5.418  1.00  0.00           H  
ATOM    424 HG12 VAL A 117      14.094   8.617   6.021  1.00  0.00           H  
ATOM    425 HG13 VAL A 117      15.066   8.286   4.569  1.00  0.00           H  
ATOM    426 HG21 VAL A 117      11.740   8.443   4.797  1.00  0.00           H  
ATOM    427 HG22 VAL A 117      11.784   8.911   3.085  1.00  0.00           H  
ATOM    428 HG23 VAL A 117      12.882   7.654   3.687  1.00  0.00           H  
ATOM    429  N   ILE A 118      10.431  10.971   4.276  1.00  0.00           N  
ATOM    430  CA  ILE A 118       9.288  11.479   3.526  1.00  0.00           C  
ATOM    431  C   ILE A 118       9.137  12.982   3.766  1.00  0.00           C  
ATOM    432  O   ILE A 118       8.898  13.735   2.823  1.00  0.00           O  
ATOM    433  CB  ILE A 118       8.012  10.726   3.944  1.00  0.00           C  
ATOM    434  CG1 ILE A 118       8.175   9.209   3.723  1.00  0.00           C  
ATOM    435  CG2 ILE A 118       6.815  11.242   3.131  1.00  0.00           C  
ATOM    436  CD1 ILE A 118       8.706   8.906   2.319  1.00  0.00           C  
ATOM    437  H   ILE A 118      10.278  10.218   4.931  1.00  0.00           H  
ATOM    438  HA  ILE A 118       9.464  11.318   2.464  1.00  0.00           H  
ATOM    439  HB  ILE A 118       7.821  10.910   5.003  1.00  0.00           H  
ATOM    440 HG12 ILE A 118       8.870   8.808   4.462  1.00  0.00           H  
ATOM    441 HG13 ILE A 118       7.208   8.725   3.849  1.00  0.00           H  
ATOM    442 HG21 ILE A 118       7.075  11.271   2.073  1.00  0.00           H  
ATOM    443 HG22 ILE A 118       5.962  10.580   3.278  1.00  0.00           H  
ATOM    444 HG23 ILE A 118       6.554  12.246   3.465  1.00  0.00           H  
ATOM    445 HD11 ILE A 118       8.110   9.435   1.577  1.00  0.00           H  
ATOM    446 HD12 ILE A 118       9.743   9.219   2.245  1.00  0.00           H  
ATOM    447 HD13 ILE A 118       8.642   7.836   2.135  1.00  0.00           H  
ATOM    448  N   LYS A 119       9.283  13.425   5.023  1.00  0.00           N  
ATOM    449  CA  LYS A 119       9.183  14.839   5.344  1.00  0.00           C  
ATOM    450  C   LYS A 119      10.328  15.589   4.670  1.00  0.00           C  
ATOM    451  O   LYS A 119      10.108  16.634   4.071  1.00  0.00           O  
ATOM    452  CB  LYS A 119       9.214  15.049   6.863  1.00  0.00           C  
ATOM    453  CG  LYS A 119       9.502  16.525   7.160  1.00  0.00           C  
ATOM    454  CD  LYS A 119       9.072  16.873   8.585  1.00  0.00           C  
ATOM    455  CE  LYS A 119       9.654  18.238   8.982  1.00  0.00           C  
ATOM    456  NZ  LYS A 119       9.458  19.242   7.917  1.00  0.00           N  
ATOM    457  H   LYS A 119       9.475  12.772   5.770  1.00  0.00           H  
ATOM    458  HA  LYS A 119       8.237  15.221   4.958  1.00  0.00           H  
ATOM    459  HB2 LYS A 119       8.248  14.772   7.287  1.00  0.00           H  
ATOM    460  HB3 LYS A 119       9.995  14.431   7.305  1.00  0.00           H  
ATOM    461  HG2 LYS A 119      10.572  16.712   7.050  1.00  0.00           H  
ATOM    462  HG3 LYS A 119       8.952  17.150   6.455  1.00  0.00           H  
ATOM    463  HD2 LYS A 119       7.983  16.913   8.637  1.00  0.00           H  
ATOM    464  HD3 LYS A 119       9.439  16.110   9.275  1.00  0.00           H  
ATOM    465  HE2 LYS A 119       9.163  18.584   9.894  1.00  0.00           H  
ATOM    466  HE3 LYS A 119      10.723  18.128   9.175  1.00  0.00           H  
ATOM    467  HZ1 LYS A 119       8.483  19.278   7.658  1.00  0.00           H  
ATOM    468  HZ2 LYS A 119       9.752  20.148   8.247  1.00  0.00           H  
ATOM    469  HZ3 LYS A 119      10.013  18.987   7.103  1.00  0.00           H  
ATOM    470  N   LYS A 120      11.551  15.049   4.770  1.00  0.00           N  
ATOM    471  CA  LYS A 120      12.717  15.672   4.158  1.00  0.00           C  
ATOM    472  C   LYS A 120      12.434  15.933   2.678  1.00  0.00           C  
ATOM    473  O   LYS A 120      12.705  17.022   2.174  1.00  0.00           O  
ATOM    474  CB  LYS A 120      13.935  14.755   4.323  1.00  0.00           C  
ATOM    475  CG  LYS A 120      15.224  15.556   4.084  1.00  0.00           C  
ATOM    476  CD  LYS A 120      16.345  14.617   3.616  1.00  0.00           C  
ATOM    477  CE  LYS A 120      16.515  14.719   2.094  1.00  0.00           C  
ATOM    478  NZ  LYS A 120      15.274  14.357   1.385  1.00  0.00           N  
ATOM    479  H   LYS A 120      11.678  14.184   5.279  1.00  0.00           H  
ATOM    480  HA  LYS A 120      12.914  16.621   4.658  1.00  0.00           H  
ATOM    481  HB2 LYS A 120      13.947  14.346   5.334  1.00  0.00           H  
ATOM    482  HB3 LYS A 120      13.873  13.938   3.605  1.00  0.00           H  
ATOM    483  HG2 LYS A 120      15.047  16.320   3.327  1.00  0.00           H  
ATOM    484  HG3 LYS A 120      15.522  16.039   5.016  1.00  0.00           H  
ATOM    485  HD2 LYS A 120      17.279  14.903   4.100  1.00  0.00           H  
ATOM    486  HD3 LYS A 120      16.102  13.589   3.889  1.00  0.00           H  
ATOM    487  HE2 LYS A 120      16.789  15.740   1.833  1.00  0.00           H  
ATOM    488  HE3 LYS A 120      17.315  14.046   1.779  1.00  0.00           H  
ATOM    489  HZ1 LYS A 120      14.507  14.897   1.749  1.00  0.00           H  
ATOM    490  HZ2 LYS A 120      15.381  14.553   0.393  1.00  0.00           H  
ATOM    491  HZ3 LYS A 120      15.083  13.369   1.514  1.00  0.00           H  
ATOM    492  N   ALA A 121      11.884  14.926   1.988  1.00  0.00           N  
ATOM    493  CA  ALA A 121      11.545  15.048   0.581  1.00  0.00           C  
ATOM    494  C   ALA A 121      10.484  16.132   0.396  1.00  0.00           C  
ATOM    495  O   ALA A 121      10.602  16.959  -0.491  1.00  0.00           O  
ATOM    496  CB  ALA A 121      11.043  13.704   0.056  1.00  0.00           C  
ATOM    497  H   ALA A 121      11.688  14.049   2.453  1.00  0.00           H  
ATOM    498  HA  ALA A 121      12.438  15.331   0.025  1.00  0.00           H  
ATOM    499  HB1 ALA A 121      10.221  13.352   0.677  1.00  0.00           H  
ATOM    500  HB2 ALA A 121      10.698  13.821  -0.972  1.00  0.00           H  
ATOM    501  HB3 ALA A 121      11.855  12.980   0.084  1.00  0.00           H  
ATOM    502  N   MET A 122       9.449  16.125   1.241  1.00  0.00           N  
ATOM    503  CA  MET A 122       8.377  17.108   1.152  1.00  0.00           C  
ATOM    504  C   MET A 122       8.932  18.527   1.300  1.00  0.00           C  
ATOM    505  O   MET A 122       8.466  19.447   0.627  1.00  0.00           O  
ATOM    506  CB  MET A 122       7.333  16.818   2.237  1.00  0.00           C  
ATOM    507  CG  MET A 122       6.057  17.616   1.954  1.00  0.00           C  
ATOM    508  SD  MET A 122       4.678  17.200   3.050  1.00  0.00           S  
ATOM    509  CE  MET A 122       3.420  18.298   2.351  1.00  0.00           C  
ATOM    510  H   MET A 122       9.396  15.418   1.965  1.00  0.00           H  
ATOM    511  HA  MET A 122       7.904  17.019   0.179  1.00  0.00           H  
ATOM    512  HB2 MET A 122       7.098  15.753   2.238  1.00  0.00           H  
ATOM    513  HB3 MET A 122       7.729  17.102   3.212  1.00  0.00           H  
ATOM    514  HG2 MET A 122       6.278  18.678   2.065  1.00  0.00           H  
ATOM    515  HG3 MET A 122       5.750  17.430   0.926  1.00  0.00           H  
ATOM    516  HE1 MET A 122       3.258  18.044   1.304  1.00  0.00           H  
ATOM    517  HE2 MET A 122       2.488  18.178   2.902  1.00  0.00           H  
ATOM    518  HE3 MET A 122       3.756  19.331   2.428  1.00  0.00           H  
ATOM    519  N   ASP A 123       9.916  18.705   2.186  1.00  0.00           N  
ATOM    520  CA  ASP A 123      10.501  20.013   2.447  1.00  0.00           C  
ATOM    521  C   ASP A 123      11.280  20.518   1.227  1.00  0.00           C  
ATOM    522  O   ASP A 123      11.059  21.645   0.784  1.00  0.00           O  
ATOM    523  CB  ASP A 123      11.421  19.927   3.676  1.00  0.00           C  
ATOM    524  CG  ASP A 123      10.640  19.595   4.949  1.00  0.00           C  
ATOM    525  OD1 ASP A 123       9.484  20.057   5.056  1.00  0.00           O  
ATOM    526  OD2 ASP A 123      11.216  18.884   5.803  1.00  0.00           O  
ATOM    527  H   ASP A 123      10.269  17.912   2.706  1.00  0.00           H  
ATOM    528  HA  ASP A 123       9.697  20.719   2.661  1.00  0.00           H  
ATOM    529  HB2 ASP A 123      12.172  19.156   3.508  1.00  0.00           H  
ATOM    530  HB3 ASP A 123      11.922  20.886   3.811  1.00  0.00           H  
ATOM    531  N   GLU A 124      12.202  19.701   0.694  1.00  0.00           N  
ATOM    532  CA  GLU A 124      13.042  20.122  -0.427  1.00  0.00           C  
ATOM    533  C   GLU A 124      12.261  20.119  -1.751  1.00  0.00           C  
ATOM    534  O   GLU A 124      12.323  21.093  -2.501  1.00  0.00           O  
ATOM    535  CB  GLU A 124      14.301  19.235  -0.500  1.00  0.00           C  
ATOM    536  CG  GLU A 124      13.941  17.793  -0.890  1.00  0.00           C  
ATOM    537  CD  GLU A 124      15.106  16.840  -0.636  1.00  0.00           C  
ATOM    538  OE1 GLU A 124      16.154  17.322  -0.159  1.00  0.00           O  
ATOM    539  OE2 GLU A 124      14.924  15.636  -0.922  1.00  0.00           O  
ATOM    540  H   GLU A 124      12.336  18.775   1.080  1.00  0.00           H  
ATOM    541  HA  GLU A 124      13.370  21.145  -0.235  1.00  0.00           H  
ATOM    542  HB2 GLU A 124      14.987  19.644  -1.239  1.00  0.00           H  
ATOM    543  HB3 GLU A 124      14.787  19.232   0.477  1.00  0.00           H  
ATOM    544  HG2 GLU A 124      13.087  17.467  -0.307  1.00  0.00           H  
ATOM    545  HG3 GLU A 124      13.687  17.760  -1.949  1.00  0.00           H  
ATOM    546  N   GLN A 125      11.532  19.034  -2.042  1.00  0.00           N  
ATOM    547  CA  GLN A 125      10.768  18.918  -3.278  1.00  0.00           C  
ATOM    548  C   GLN A 125       9.760  17.776  -3.151  1.00  0.00           C  
ATOM    549  O   GLN A 125      10.129  16.605  -3.219  1.00  0.00           O  
ATOM    550  CB  GLN A 125      11.732  18.678  -4.455  1.00  0.00           C  
ATOM    551  CG  GLN A 125      10.964  18.276  -5.724  1.00  0.00           C  
ATOM    552  CD  GLN A 125       9.788  19.211  -5.995  1.00  0.00           C  
ATOM    553  OE1 GLN A 125       9.961  20.423  -6.085  1.00  0.00           O  
ATOM    554  NE2 GLN A 125       8.590  18.642  -6.123  1.00  0.00           N  
ATOM    555  H   GLN A 125      11.507  18.262  -1.391  1.00  0.00           H  
ATOM    556  HA  GLN A 125      10.227  19.849  -3.447  1.00  0.00           H  
ATOM    557  HB2 GLN A 125      12.293  19.592  -4.650  1.00  0.00           H  
ATOM    558  HB3 GLN A 125      12.427  17.880  -4.192  1.00  0.00           H  
ATOM    559  HG2 GLN A 125      11.646  18.312  -6.575  1.00  0.00           H  
ATOM    560  HG3 GLN A 125      10.595  17.258  -5.614  1.00  0.00           H  
ATOM    561 HE21 GLN A 125       8.499  17.630  -6.046  1.00  0.00           H  
ATOM    562 HE22 GLN A 125       7.779  19.214  -6.298  1.00  0.00           H  
ATOM    563  N   GLY A 126       8.485  18.129  -2.972  1.00  0.00           N  
ATOM    564  CA  GLY A 126       7.417  17.155  -2.857  1.00  0.00           C  
ATOM    565  C   GLY A 126       6.080  17.857  -3.027  1.00  0.00           C  
ATOM    566  O   GLY A 126       5.534  18.386  -2.061  1.00  0.00           O  
ATOM    567  H   GLY A 126       8.244  19.108  -2.916  1.00  0.00           H  
ATOM    568  HA2 GLY A 126       7.530  16.395  -3.630  1.00  0.00           H  
ATOM    569  HA3 GLY A 126       7.459  16.684  -1.879  1.00  0.00           H  
ATOM    570  N   LYS A 127       5.563  17.862  -4.266  1.00  0.00           N  
ATOM    571  CA  LYS A 127       4.298  18.513  -4.603  1.00  0.00           C  
ATOM    572  C   LYS A 127       3.237  18.229  -3.533  1.00  0.00           C  
ATOM    573  O   LYS A 127       2.812  19.142  -2.828  1.00  0.00           O  
ATOM    574  CB  LYS A 127       3.839  18.011  -5.982  1.00  0.00           C  
ATOM    575  CG  LYS A 127       2.625  18.813  -6.474  1.00  0.00           C  
ATOM    576  CD  LYS A 127       3.097  20.091  -7.176  1.00  0.00           C  
ATOM    577  CE  LYS A 127       1.893  20.819  -7.780  1.00  0.00           C  
ATOM    578  NZ  LYS A 127       2.322  21.990  -8.566  1.00  0.00           N  
ATOM    579  H   LYS A 127       6.072  17.401  -5.010  1.00  0.00           H  
ATOM    580  HA  LYS A 127       4.464  19.589  -4.656  1.00  0.00           H  
ATOM    581  HB2 LYS A 127       4.654  18.123  -6.696  1.00  0.00           H  
ATOM    582  HB3 LYS A 127       3.568  16.958  -5.912  1.00  0.00           H  
ATOM    583  HG2 LYS A 127       2.058  18.204  -7.180  1.00  0.00           H  
ATOM    584  HG3 LYS A 127       1.987  19.074  -5.630  1.00  0.00           H  
ATOM    585  HD2 LYS A 127       3.590  20.742  -6.453  1.00  0.00           H  
ATOM    586  HD3 LYS A 127       3.800  19.831  -7.969  1.00  0.00           H  
ATOM    587  HE2 LYS A 127       1.350  20.133  -8.432  1.00  0.00           H  
ATOM    588  HE3 LYS A 127       1.232  21.147  -6.979  1.00  0.00           H  
ATOM    589  HZ1 LYS A 127       2.930  21.689  -9.316  1.00  0.00           H  
ATOM    590  HZ2 LYS A 127       1.511  22.450  -8.956  1.00  0.00           H  
ATOM    591  HZ3 LYS A 127       2.819  22.634  -7.969  1.00  0.00           H  
ATOM    592  N   SER A 128       2.816  16.963  -3.421  1.00  0.00           N  
ATOM    593  CA  SER A 128       1.805  16.549  -2.451  1.00  0.00           C  
ATOM    594  C   SER A 128       1.642  15.035  -2.524  1.00  0.00           C  
ATOM    595  O   SER A 128       1.703  14.349  -1.508  1.00  0.00           O  
ATOM    596  CB  SER A 128       0.468  17.245  -2.753  1.00  0.00           C  
ATOM    597  OG  SER A 128      -0.509  16.817  -1.827  1.00  0.00           O  
ATOM    598  H   SER A 128       3.207  16.257  -4.028  1.00  0.00           H  
ATOM    599  HA  SER A 128       2.136  16.826  -1.449  1.00  0.00           H  
ATOM    600  HB2 SER A 128       0.587  18.323  -2.670  1.00  0.00           H  
ATOM    601  HB3 SER A 128       0.144  16.994  -3.764  1.00  0.00           H  
ATOM    602  HG  SER A 128      -0.636  15.870  -1.929  1.00  0.00           H  
ATOM    603  N   LEU A 129       1.435  14.525  -3.744  1.00  0.00           N  
ATOM    604  CA  LEU A 129       1.263  13.098  -3.980  1.00  0.00           C  
ATOM    605  C   LEU A 129       1.739  12.744  -5.393  1.00  0.00           C  
ATOM    606  O   LEU A 129       2.335  11.687  -5.599  1.00  0.00           O  
ATOM    607  CB  LEU A 129      -0.212  12.704  -3.767  1.00  0.00           C  
ATOM    608  CG  LEU A 129      -1.153  13.529  -4.669  1.00  0.00           C  
ATOM    609  CD1 LEU A 129      -1.619  12.676  -5.855  1.00  0.00           C  
ATOM    610  CD2 LEU A 129      -2.376  13.973  -3.861  1.00  0.00           C  
ATOM    611  H   LEU A 129       1.395  15.147  -4.535  1.00  0.00           H  
ATOM    612  HA  LEU A 129       1.873  12.547  -3.263  1.00  0.00           H  
ATOM    613  HB2 LEU A 129      -0.337  11.646  -3.993  1.00  0.00           H  
ATOM    614  HB3 LEU A 129      -0.476  12.878  -2.723  1.00  0.00           H  
ATOM    615  HG  LEU A 129      -0.635  14.409  -5.039  1.00  0.00           H  
ATOM    616 HD11 LEU A 129      -0.754  12.283  -6.386  1.00  0.00           H  
ATOM    617 HD12 LEU A 129      -2.227  11.848  -5.491  1.00  0.00           H  
ATOM    618 HD13 LEU A 129      -2.211  13.290  -6.533  1.00  0.00           H  
ATOM    619 HD21 LEU A 129      -2.884  13.098  -3.458  1.00  0.00           H  
ATOM    620 HD22 LEU A 129      -2.056  14.616  -3.042  1.00  0.00           H  
ATOM    621 HD23 LEU A 129      -3.059  14.523  -4.508  1.00  0.00           H  
ATOM    622  N   ASP A 130       1.472  13.634  -6.359  1.00  0.00           N  
ATOM    623  CA  ASP A 130       1.850  13.427  -7.748  1.00  0.00           C  
ATOM    624  C   ASP A 130       3.352  13.191  -7.870  1.00  0.00           C  
ATOM    625  O   ASP A 130       3.779  12.242  -8.516  1.00  0.00           O  
ATOM    626  CB  ASP A 130       1.446  14.664  -8.560  1.00  0.00           C  
ATOM    627  CG  ASP A 130      -0.005  15.047  -8.302  1.00  0.00           C  
ATOM    628  OD1 ASP A 130      -0.242  15.691  -7.255  1.00  0.00           O  
ATOM    629  OD2 ASP A 130      -0.849  14.687  -9.152  1.00  0.00           O  
ATOM    630  H   ASP A 130       0.981  14.485  -6.131  1.00  0.00           H  
ATOM    631  HA  ASP A 130       1.320  12.558  -8.136  1.00  0.00           H  
ATOM    632  HB2 ASP A 130       2.087  15.502  -8.282  1.00  0.00           H  
ATOM    633  HB3 ASP A 130       1.577  14.455  -9.620  1.00  0.00           H  
ATOM    634  N   ASP A 131       4.144  14.071  -7.251  1.00  0.00           N  
ATOM    635  CA  ASP A 131       5.596  14.002  -7.318  1.00  0.00           C  
ATOM    636  C   ASP A 131       6.118  12.744  -6.616  1.00  0.00           C  
ATOM    637  O   ASP A 131       7.007  12.071  -7.132  1.00  0.00           O  
ATOM    638  CB  ASP A 131       6.172  15.268  -6.679  1.00  0.00           C  
ATOM    639  CG  ASP A 131       7.663  15.404  -6.950  1.00  0.00           C  
ATOM    640  OD1 ASP A 131       8.073  15.049  -8.077  1.00  0.00           O  
ATOM    641  OD2 ASP A 131       8.363  15.873  -6.029  1.00  0.00           O  
ATOM    642  H   ASP A 131       3.730  14.823  -6.724  1.00  0.00           H  
ATOM    643  HA  ASP A 131       5.895  13.967  -8.366  1.00  0.00           H  
ATOM    644  HB2 ASP A 131       5.661  16.137  -7.092  1.00  0.00           H  
ATOM    645  HB3 ASP A 131       6.004  15.236  -5.601  1.00  0.00           H  
ATOM    646  N   PHE A 132       5.565  12.432  -5.438  1.00  0.00           N  
ATOM    647  CA  PHE A 132       5.989  11.267  -4.669  1.00  0.00           C  
ATOM    648  C   PHE A 132       5.759   9.986  -5.469  1.00  0.00           C  
ATOM    649  O   PHE A 132       6.645   9.137  -5.549  1.00  0.00           O  
ATOM    650  CB  PHE A 132       5.214  11.217  -3.351  1.00  0.00           C  
ATOM    651  CG  PHE A 132       5.582  12.329  -2.395  1.00  0.00           C  
ATOM    652  CD1 PHE A 132       6.666  12.170  -1.513  1.00  0.00           C  
ATOM    653  CD2 PHE A 132       4.838  13.523  -2.384  1.00  0.00           C  
ATOM    654  CE1 PHE A 132       7.001  13.200  -0.619  1.00  0.00           C  
ATOM    655  CE2 PHE A 132       5.176  14.553  -1.492  1.00  0.00           C  
ATOM    656  CZ  PHE A 132       6.255  14.390  -0.608  1.00  0.00           C  
ATOM    657  H   PHE A 132       4.836  13.015  -5.060  1.00  0.00           H  
ATOM    658  HA  PHE A 132       7.053  11.357  -4.448  1.00  0.00           H  
ATOM    659  HB2 PHE A 132       4.147  11.279  -3.569  1.00  0.00           H  
ATOM    660  HB3 PHE A 132       5.413  10.261  -2.865  1.00  0.00           H  
ATOM    661  HD1 PHE A 132       7.240  11.255  -1.519  1.00  0.00           H  
ATOM    662  HD2 PHE A 132       4.009  13.647  -3.060  1.00  0.00           H  
ATOM    663  HE1 PHE A 132       7.833  13.079   0.060  1.00  0.00           H  
ATOM    664  HE2 PHE A 132       4.604  15.470  -1.482  1.00  0.00           H  
ATOM    665  HZ  PHE A 132       6.513  15.180   0.077  1.00  0.00           H  
ATOM    666  N   LEU A 133       4.568   9.845  -6.055  1.00  0.00           N  
ATOM    667  CA  LEU A 133       4.226   8.667  -6.834  1.00  0.00           C  
ATOM    668  C   LEU A 133       4.826   8.787  -8.238  1.00  0.00           C  
ATOM    669  O   LEU A 133       5.157   9.882  -8.684  1.00  0.00           O  
ATOM    670  CB  LEU A 133       2.693   8.538  -6.880  1.00  0.00           C  
ATOM    671  CG  LEU A 133       2.257   7.171  -7.444  1.00  0.00           C  
ATOM    672  CD1 LEU A 133       2.901   6.029  -6.652  1.00  0.00           C  
ATOM    673  CD2 LEU A 133       0.736   7.050  -7.333  1.00  0.00           C  
ATOM    674  H   LEU A 133       3.873  10.577  -5.962  1.00  0.00           H  
ATOM    675  HA  LEU A 133       4.644   7.793  -6.340  1.00  0.00           H  
ATOM    676  HB2 LEU A 133       2.296   8.649  -5.872  1.00  0.00           H  
ATOM    677  HB3 LEU A 133       2.287   9.331  -7.511  1.00  0.00           H  
ATOM    678  HG  LEU A 133       2.545   7.097  -8.492  1.00  0.00           H  
ATOM    679 HD11 LEU A 133       2.861   6.257  -5.590  1.00  0.00           H  
ATOM    680 HD12 LEU A 133       2.359   5.103  -6.844  1.00  0.00           H  
ATOM    681 HD13 LEU A 133       3.938   5.906  -6.958  1.00  0.00           H  
ATOM    682 HD21 LEU A 133       0.265   7.890  -7.842  1.00  0.00           H  
ATOM    683 HD22 LEU A 133       0.412   6.118  -7.795  1.00  0.00           H  
ATOM    684 HD23 LEU A 133       0.448   7.053  -6.281  1.00  0.00           H  
ATOM    685  N   ILE A 134       4.969   7.652  -8.931  1.00  0.00           N  
ATOM    686  CA  ILE A 134       5.520   7.625 -10.280  1.00  0.00           C  
ATOM    687  C   ILE A 134       4.493   8.184 -11.273  1.00  0.00           C  
ATOM    688  O   ILE A 134       3.877   7.433 -12.028  1.00  0.00           O  
ATOM    689  CB  ILE A 134       5.924   6.182 -10.646  1.00  0.00           C  
ATOM    690  CG1 ILE A 134       4.857   5.187 -10.152  1.00  0.00           C  
ATOM    691  CG2 ILE A 134       7.272   5.853  -9.997  1.00  0.00           C  
ATOM    692  CD1 ILE A 134       4.943   3.885 -10.950  1.00  0.00           C  
ATOM    693  H   ILE A 134       4.689   6.782  -8.516  1.00  0.00           H  
ATOM    694  HA  ILE A 134       6.412   8.254 -10.311  1.00  0.00           H  
ATOM    695  HB  ILE A 134       6.023   6.099 -11.730  1.00  0.00           H  
ATOM    696 HG12 ILE A 134       5.021   4.970  -9.097  1.00  0.00           H  
ATOM    697 HG13 ILE A 134       3.865   5.619 -10.283  1.00  0.00           H  
ATOM    698 HG21 ILE A 134       7.193   5.959  -8.916  1.00  0.00           H  
ATOM    699 HG22 ILE A 134       7.558   4.831 -10.240  1.00  0.00           H  
ATOM    700 HG23 ILE A 134       8.035   6.538 -10.371  1.00  0.00           H  
ATOM    701 HD11 ILE A 134       5.940   3.460 -10.853  1.00  0.00           H  
ATOM    702 HD12 ILE A 134       4.209   3.177 -10.564  1.00  0.00           H  
ATOM    703 HD13 ILE A 134       4.734   4.086 -12.001  1.00  0.00           H  
ATOM    704  N   LYS A 135       4.319   9.511 -11.264  1.00  0.00           N  
ATOM    705  CA  LYS A 135       3.387  10.184 -12.156  1.00  0.00           C  
ATOM    706  C   LYS A 135       3.857  11.615 -12.401  1.00  0.00           C  
ATOM    707  O   LYS A 135       3.949  12.045 -13.551  1.00  0.00           O  
ATOM    708  CB  LYS A 135       1.985  10.181 -11.533  1.00  0.00           C  
ATOM    709  CG  LYS A 135       0.981  10.793 -12.523  1.00  0.00           C  
ATOM    710  CD  LYS A 135      -0.419  10.865 -11.892  1.00  0.00           C  
ATOM    711  CE  LYS A 135      -0.482  11.963 -10.817  1.00  0.00           C  
ATOM    712  NZ  LYS A 135      -0.173  13.295 -11.372  1.00  0.00           N  
ATOM    713  H   LYS A 135       4.851  10.077 -10.615  1.00  0.00           H  
ATOM    714  HA  LYS A 135       3.355   9.652 -13.108  1.00  0.00           H  
ATOM    715  HB2 LYS A 135       1.690   9.155 -11.307  1.00  0.00           H  
ATOM    716  HB3 LYS A 135       1.999  10.762 -10.614  1.00  0.00           H  
ATOM    717  HG2 LYS A 135       1.307  11.793 -12.803  1.00  0.00           H  
ATOM    718  HG3 LYS A 135       0.937  10.170 -13.417  1.00  0.00           H  
ATOM    719  HD2 LYS A 135      -1.151  11.085 -12.670  1.00  0.00           H  
ATOM    720  HD3 LYS A 135      -0.660   9.902 -11.438  1.00  0.00           H  
ATOM    721  HE2 LYS A 135      -1.488  11.984 -10.394  1.00  0.00           H  
ATOM    722  HE3 LYS A 135       0.224  11.733 -10.023  1.00  0.00           H  
ATOM    723  HZ1 LYS A 135      -0.738  13.462 -12.190  1.00  0.00           H  
ATOM    724  HZ2 LYS A 135      -0.373  14.004 -10.673  1.00  0.00           H  
ATOM    725  HZ3 LYS A 135       0.812  13.343 -11.624  1.00  0.00           H  
ATOM    726  N   GLN A 136       4.146  12.347 -11.311  1.00  0.00           N  
ATOM    727  CA  GLN A 136       4.581  13.740 -11.381  1.00  0.00           C  
ATOM    728  C   GLN A 136       3.408  14.630 -11.818  1.00  0.00           C  
ATOM    729  O   GLN A 136       3.516  15.847 -11.561  1.00  0.00           O  
ATOM    730  CB  GLN A 136       5.779  13.875 -12.344  1.00  0.00           C  
ATOM    731  CG  GLN A 136       6.943  14.594 -11.649  1.00  0.00           C  
ATOM    732  CD  GLN A 136       6.603  16.051 -11.350  1.00  0.00           C  
ATOM    733  OE1 GLN A 136       6.238  16.804 -12.249  1.00  0.00           O  
ATOM    734  NE2 GLN A 136       6.733  16.451 -10.084  1.00  0.00           N  
ATOM    735  OXT GLN A 136       2.329  14.050 -12.093  1.00  0.00           O  
ATOM    736  H   GLN A 136       4.055  11.928 -10.393  1.00  0.00           H  
ATOM    737  HA  GLN A 136       4.897  14.050 -10.388  1.00  0.00           H  
ATOM    738  HB2 GLN A 136       6.114  12.883 -12.652  1.00  0.00           H  
ATOM    739  HB3 GLN A 136       5.479  14.440 -13.228  1.00  0.00           H  
ATOM    740  HG2 GLN A 136       7.176  14.078 -10.716  1.00  0.00           H  
ATOM    741  HG3 GLN A 136       7.818  14.561 -12.299  1.00  0.00           H  
ATOM    742 HE21 GLN A 136       7.097  15.811  -9.382  1.00  0.00           H  
ATOM    743 HE22 GLN A 136       6.469  17.388  -9.827  1.00  0.00           H  
TER     744      GLN A 136                                                      
ENDMDL                                                                          
MODEL        6                                                                  
ATOM      1  N   ALA A  90      -0.538  -6.534 -15.273  1.00  0.00           N  
ATOM      2  CA  ALA A  90      -0.519  -6.324 -13.815  1.00  0.00           C  
ATOM      3  C   ALA A  90      -1.785  -5.595 -13.374  1.00  0.00           C  
ATOM      4  O   ALA A  90      -2.502  -5.042 -14.207  1.00  0.00           O  
ATOM      5  CB  ALA A  90       0.722  -5.527 -13.409  1.00  0.00           C  
ATOM      6  H1  ALA A  90      -0.605  -5.640 -15.740  1.00  0.00           H  
ATOM      7  H2  ALA A  90       0.308  -7.003 -15.558  1.00  0.00           H  
ATOM      8  H3  ALA A  90      -1.339  -7.101 -15.520  1.00  0.00           H  
ATOM      9  HA  ALA A  90      -0.488  -7.297 -13.323  1.00  0.00           H  
ATOM     10  HB1 ALA A  90       1.618  -6.059 -13.731  1.00  0.00           H  
ATOM     11  HB2 ALA A  90       0.694  -4.543 -13.879  1.00  0.00           H  
ATOM     12  HB3 ALA A  90       0.741  -5.411 -12.325  1.00  0.00           H  
ATOM     13  N   GLN A  91      -2.057  -5.596 -12.065  1.00  0.00           N  
ATOM     14  CA  GLN A  91      -3.231  -4.940 -11.514  1.00  0.00           C  
ATOM     15  C   GLN A  91      -2.977  -4.608 -10.044  1.00  0.00           C  
ATOM     16  O   GLN A  91      -2.266  -5.342  -9.362  1.00  0.00           O  
ATOM     17  CB  GLN A  91      -4.445  -5.865 -11.668  1.00  0.00           C  
ATOM     18  CG  GLN A  91      -5.722  -5.133 -11.245  1.00  0.00           C  
ATOM     19  CD  GLN A  91      -6.959  -5.950 -11.596  1.00  0.00           C  
ATOM     20  OE1 GLN A  91      -7.736  -5.561 -12.465  1.00  0.00           O  
ATOM     21  NE2 GLN A  91      -7.142  -7.084 -10.921  1.00  0.00           N  
ATOM     22  H   GLN A  91      -1.431  -6.065 -11.425  1.00  0.00           H  
ATOM     23  HA  GLN A  91      -3.415  -4.014 -12.062  1.00  0.00           H  
ATOM     24  HB2 GLN A  91      -4.536  -6.172 -12.711  1.00  0.00           H  
ATOM     25  HB3 GLN A  91      -4.310  -6.750 -11.043  1.00  0.00           H  
ATOM     26  HG2 GLN A  91      -5.702  -4.962 -10.170  1.00  0.00           H  
ATOM     27  HG3 GLN A  91      -5.771  -4.171 -11.759  1.00  0.00           H  
ATOM     28 HE21 GLN A  91      -6.476  -7.364 -10.217  1.00  0.00           H  
ATOM     29 HE22 GLN A  91      -7.947  -7.660 -11.116  1.00  0.00           H  
ATOM     30  N   ARG A  92      -3.563  -3.498  -9.569  1.00  0.00           N  
ATOM     31  CA  ARG A  92      -3.411  -3.054  -8.188  1.00  0.00           C  
ATOM     32  C   ARG A  92      -1.925  -2.853  -7.851  1.00  0.00           C  
ATOM     33  O   ARG A  92      -1.336  -3.666  -7.136  1.00  0.00           O  
ATOM     34  CB  ARG A  92      -4.061  -4.079  -7.248  1.00  0.00           C  
ATOM     35  CG  ARG A  92      -4.213  -3.475  -5.845  1.00  0.00           C  
ATOM     36  CD  ARG A  92      -4.548  -4.579  -4.841  1.00  0.00           C  
ATOM     37  NE  ARG A  92      -3.409  -5.490  -4.666  1.00  0.00           N  
ATOM     38  CZ  ARG A  92      -3.454  -6.581  -3.882  1.00  0.00           C  
ATOM     39  NH1 ARG A  92      -4.571  -6.875  -3.200  1.00  0.00           N  
ATOM     40  NH2 ARG A  92      -2.380  -7.376  -3.784  1.00  0.00           N  
ATOM     41  H   ARG A  92      -4.134  -2.938 -10.186  1.00  0.00           H  
ATOM     42  HA  ARG A  92      -3.930  -2.101  -8.071  1.00  0.00           H  
ATOM     43  HB2 ARG A  92      -5.047  -4.346  -7.630  1.00  0.00           H  
ATOM     44  HB3 ARG A  92      -3.440  -4.972  -7.196  1.00  0.00           H  
ATOM     45  HG2 ARG A  92      -3.281  -2.991  -5.550  1.00  0.00           H  
ATOM     46  HG3 ARG A  92      -5.016  -2.737  -5.853  1.00  0.00           H  
ATOM     47  HD2 ARG A  92      -4.794  -4.123  -3.880  1.00  0.00           H  
ATOM     48  HD3 ARG A  92      -5.410  -5.142  -5.202  1.00  0.00           H  
ATOM     49  HE  ARG A  92      -2.556  -5.274  -5.165  1.00  0.00           H  
ATOM     50 HH11 ARG A  92      -5.377  -6.273  -3.272  1.00  0.00           H  
ATOM     51 HH12 ARG A  92      -4.605  -7.696  -2.616  1.00  0.00           H  
ATOM     52 HH21 ARG A  92      -1.540  -7.156  -4.298  1.00  0.00           H  
ATOM     53 HH22 ARG A  92      -2.410  -8.196  -3.196  1.00  0.00           H  
ATOM     54  N   PRO A  93      -1.313  -1.767  -8.365  1.00  0.00           N  
ATOM     55  CA  PRO A  93       0.081  -1.458  -8.113  1.00  0.00           C  
ATOM     56  C   PRO A  93       0.297  -1.096  -6.640  1.00  0.00           C  
ATOM     57  O   PRO A  93      -0.646  -1.099  -5.847  1.00  0.00           O  
ATOM     58  CB  PRO A  93       0.418  -0.277  -9.029  1.00  0.00           C  
ATOM     59  CG  PRO A  93      -0.904   0.200  -9.645  1.00  0.00           C  
ATOM     60  CD  PRO A  93      -1.977  -0.801  -9.217  1.00  0.00           C  
ATOM     61  HA  PRO A  93       0.702  -2.316  -8.374  1.00  0.00           H  
ATOM     62  HB2 PRO A  93       0.874   0.531  -8.457  1.00  0.00           H  
ATOM     63  HB3 PRO A  93       1.098  -0.602  -9.819  1.00  0.00           H  
ATOM     64  HG2 PRO A  93      -1.151   1.193  -9.270  1.00  0.00           H  
ATOM     65  HG3 PRO A  93      -0.824   0.222 -10.733  1.00  0.00           H  
ATOM     66  HD2 PRO A  93      -2.765  -0.289  -8.665  1.00  0.00           H  
ATOM     67  HD3 PRO A  93      -2.394  -1.295 -10.095  1.00  0.00           H  
ATOM     68  N   ALA A  94       1.547  -0.778  -6.278  1.00  0.00           N  
ATOM     69  CA  ALA A  94       1.888  -0.404  -4.914  1.00  0.00           C  
ATOM     70  C   ALA A  94       1.095   0.838  -4.504  1.00  0.00           C  
ATOM     71  O   ALA A  94       0.776   1.680  -5.342  1.00  0.00           O  
ATOM     72  CB  ALA A  94       3.391  -0.135  -4.825  1.00  0.00           C  
ATOM     73  H   ALA A  94       2.285  -0.794  -6.968  1.00  0.00           H  
ATOM     74  HA  ALA A  94       1.634  -1.227  -4.246  1.00  0.00           H  
ATOM     75  HB1 ALA A  94       3.938  -1.032  -5.117  1.00  0.00           H  
ATOM     76  HB2 ALA A  94       3.655   0.684  -5.494  1.00  0.00           H  
ATOM     77  HB3 ALA A  94       3.653   0.132  -3.801  1.00  0.00           H  
ATOM     78  N   LYS A  95       0.776   0.943  -3.206  1.00  0.00           N  
ATOM     79  CA  LYS A  95       0.011   2.064  -2.683  1.00  0.00           C  
ATOM     80  C   LYS A  95       0.731   3.379  -2.986  1.00  0.00           C  
ATOM     81  O   LYS A  95       0.146   4.278  -3.582  1.00  0.00           O  
ATOM     82  CB  LYS A  95      -0.187   1.875  -1.171  1.00  0.00           C  
ATOM     83  CG  LYS A  95      -0.889   3.095  -0.549  1.00  0.00           C  
ATOM     84  CD  LYS A  95      -2.280   3.285  -1.171  1.00  0.00           C  
ATOM     85  CE  LYS A  95      -3.039   4.390  -0.426  1.00  0.00           C  
ATOM     86  NZ  LYS A  95      -3.421   3.962   0.931  1.00  0.00           N  
ATOM     87  H   LYS A  95       1.068   0.224  -2.563  1.00  0.00           H  
ATOM     88  HA  LYS A  95      -0.964   2.077  -3.170  1.00  0.00           H  
ATOM     89  HB2 LYS A  95      -0.792   0.985  -0.998  1.00  0.00           H  
ATOM     90  HB3 LYS A  95       0.786   1.743  -0.695  1.00  0.00           H  
ATOM     91  HG2 LYS A  95      -0.990   2.937   0.523  1.00  0.00           H  
ATOM     92  HG3 LYS A  95      -0.290   3.990  -0.723  1.00  0.00           H  
ATOM     93  HD2 LYS A  95      -2.176   3.570  -2.217  1.00  0.00           H  
ATOM     94  HD3 LYS A  95      -2.840   2.350  -1.106  1.00  0.00           H  
ATOM     95  HE2 LYS A  95      -2.406   5.276  -0.358  1.00  0.00           H  
ATOM     96  HE3 LYS A  95      -3.941   4.641  -0.986  1.00  0.00           H  
ATOM     97  HZ1 LYS A  95      -3.983   3.123   0.876  1.00  0.00           H  
ATOM     98  HZ2 LYS A  95      -2.591   3.775   1.474  1.00  0.00           H  
ATOM     99  HZ3 LYS A  95      -3.955   4.695   1.378  1.00  0.00           H  
ATOM    100  N   TYR A  96       2.000   3.482  -2.567  1.00  0.00           N  
ATOM    101  CA  TYR A  96       2.796   4.682  -2.775  1.00  0.00           C  
ATOM    102  C   TYR A  96       4.226   4.285  -3.110  1.00  0.00           C  
ATOM    103  O   TYR A  96       4.767   3.331  -2.543  1.00  0.00           O  
ATOM    104  CB  TYR A  96       2.735   5.560  -1.510  1.00  0.00           C  
ATOM    105  CG  TYR A  96       2.385   7.015  -1.781  1.00  0.00           C  
ATOM    106  CD1 TYR A  96       1.262   7.342  -2.567  1.00  0.00           C  
ATOM    107  CD2 TYR A  96       3.173   8.043  -1.233  1.00  0.00           C  
ATOM    108  CE1 TYR A  96       0.938   8.687  -2.807  1.00  0.00           C  
ATOM    109  CE2 TYR A  96       2.844   9.389  -1.474  1.00  0.00           C  
ATOM    110  CZ  TYR A  96       1.727   9.711  -2.263  1.00  0.00           C  
ATOM    111  OH  TYR A  96       1.403  11.014  -2.501  1.00  0.00           O  
ATOM    112  H   TYR A  96       2.429   2.706  -2.088  1.00  0.00           H  
ATOM    113  HA  TYR A  96       2.395   5.237  -3.623  1.00  0.00           H  
ATOM    114  HB2 TYR A  96       1.984   5.147  -0.836  1.00  0.00           H  
ATOM    115  HB3 TYR A  96       3.702   5.520  -1.012  1.00  0.00           H  
ATOM    116  HD1 TYR A  96       0.649   6.563  -2.986  1.00  0.00           H  
ATOM    117  HD2 TYR A  96       4.029   7.801  -0.624  1.00  0.00           H  
ATOM    118  HE1 TYR A  96       0.080   8.934  -3.411  1.00  0.00           H  
ATOM    119  HE2 TYR A  96       3.450  10.174  -1.053  1.00  0.00           H  
ATOM    120  HH  TYR A  96       2.007  11.639  -2.089  1.00  0.00           H  
ATOM    121  N   SER A  97       4.823   5.021  -4.045  1.00  0.00           N  
ATOM    122  CA  SER A  97       6.166   4.762  -4.514  1.00  0.00           C  
ATOM    123  C   SER A  97       7.177   5.563  -3.698  1.00  0.00           C  
ATOM    124  O   SER A  97       6.799   6.406  -2.890  1.00  0.00           O  
ATOM    125  CB  SER A  97       6.238   5.155  -5.986  1.00  0.00           C  
ATOM    126  OG  SER A  97       5.247   4.461  -6.716  1.00  0.00           O  
ATOM    127  H   SER A  97       4.324   5.800  -4.455  1.00  0.00           H  
ATOM    128  HA  SER A  97       6.386   3.699  -4.416  1.00  0.00           H  
ATOM    129  HB2 SER A  97       6.076   6.229  -6.081  1.00  0.00           H  
ATOM    130  HB3 SER A  97       7.214   4.903  -6.377  1.00  0.00           H  
ATOM    131  HG  SER A  97       4.390   4.650  -6.326  1.00  0.00           H  
ATOM    132  N   TYR A  98       8.469   5.302  -3.918  1.00  0.00           N  
ATOM    133  CA  TYR A  98       9.527   6.015  -3.227  1.00  0.00           C  
ATOM    134  C   TYR A  98      10.774   6.009  -4.109  1.00  0.00           C  
ATOM    135  O   TYR A  98      11.361   4.958  -4.338  1.00  0.00           O  
ATOM    136  CB  TYR A  98       9.790   5.337  -1.870  1.00  0.00           C  
ATOM    137  CG  TYR A  98      10.227   6.291  -0.770  1.00  0.00           C  
ATOM    138  CD1 TYR A  98      11.136   7.335  -1.040  1.00  0.00           C  
ATOM    139  CD2 TYR A  98       9.721   6.128   0.535  1.00  0.00           C  
ATOM    140  CE1 TYR A  98      11.528   8.210  -0.013  1.00  0.00           C  
ATOM    141  CE2 TYR A  98      10.116   7.004   1.560  1.00  0.00           C  
ATOM    142  CZ  TYR A  98      11.018   8.045   1.286  1.00  0.00           C  
ATOM    143  OH  TYR A  98      11.396   8.898   2.282  1.00  0.00           O  
ATOM    144  H   TYR A  98       8.735   4.588  -4.590  1.00  0.00           H  
ATOM    145  HA  TYR A  98       9.212   7.045  -3.058  1.00  0.00           H  
ATOM    146  HB2 TYR A  98       8.872   4.844  -1.549  1.00  0.00           H  
ATOM    147  HB3 TYR A  98      10.558   4.577  -1.998  1.00  0.00           H  
ATOM    148  HD1 TYR A  98      11.531   7.465  -2.034  1.00  0.00           H  
ATOM    149  HD2 TYR A  98       9.028   5.328   0.749  1.00  0.00           H  
ATOM    150  HE1 TYR A  98      12.222   9.011  -0.222  1.00  0.00           H  
ATOM    151  HE2 TYR A  98       9.725   6.876   2.558  1.00  0.00           H  
ATOM    152  HH  TYR A  98      11.830   9.687   1.951  1.00  0.00           H  
ATOM    153  N   VAL A  99      11.171   7.185  -4.609  1.00  0.00           N  
ATOM    154  CA  VAL A  99      12.346   7.303  -5.460  1.00  0.00           C  
ATOM    155  C   VAL A  99      13.069   8.619  -5.160  1.00  0.00           C  
ATOM    156  O   VAL A  99      12.835   9.624  -5.825  1.00  0.00           O  
ATOM    157  CB  VAL A  99      11.936   7.205  -6.951  1.00  0.00           C  
ATOM    158  CG1 VAL A  99      11.644   5.746  -7.320  1.00  0.00           C  
ATOM    159  CG2 VAL A  99      10.679   8.041  -7.231  1.00  0.00           C  
ATOM    160  H   VAL A  99      10.647   8.024  -4.398  1.00  0.00           H  
ATOM    161  HA  VAL A  99      13.024   6.486  -5.232  1.00  0.00           H  
ATOM    162  HB  VAL A  99      12.754   7.570  -7.572  1.00  0.00           H  
ATOM    163 HG11 VAL A  99      12.474   5.115  -7.010  1.00  0.00           H  
ATOM    164 HG12 VAL A  99      10.733   5.416  -6.821  1.00  0.00           H  
ATOM    165 HG13 VAL A  99      11.514   5.665  -8.400  1.00  0.00           H  
ATOM    166 HG21 VAL A  99      10.821   9.057  -6.875  1.00  0.00           H  
ATOM    167 HG22 VAL A  99      10.491   8.061  -8.305  1.00  0.00           H  
ATOM    168 HG23 VAL A  99       9.823   7.595  -6.726  1.00  0.00           H  
ATOM    169  N   ASP A 100      13.951   8.611  -4.145  1.00  0.00           N  
ATOM    170  CA  ASP A 100      14.678   9.816  -3.756  1.00  0.00           C  
ATOM    171  C   ASP A 100      15.975   9.470  -3.016  1.00  0.00           C  
ATOM    172  O   ASP A 100      17.016  10.059  -3.304  1.00  0.00           O  
ATOM    173  CB  ASP A 100      13.772  10.678  -2.871  1.00  0.00           C  
ATOM    174  CG  ASP A 100      14.491  11.947  -2.427  1.00  0.00           C  
ATOM    175  OD1 ASP A 100      14.856  12.737  -3.324  1.00  0.00           O  
ATOM    176  OD2 ASP A 100      14.663  12.101  -1.200  1.00  0.00           O  
ATOM    177  H   ASP A 100      14.117   7.756  -3.628  1.00  0.00           H  
ATOM    178  HA  ASP A 100      14.931  10.380  -4.655  1.00  0.00           H  
ATOM    179  HB2 ASP A 100      12.879  10.954  -3.431  1.00  0.00           H  
ATOM    180  HB3 ASP A 100      13.480  10.107  -1.990  1.00  0.00           H  
ATOM    181  N   GLU A 101      15.901   8.525  -2.058  1.00  0.00           N  
ATOM    182  CA  GLU A 101      17.047   8.124  -1.229  1.00  0.00           C  
ATOM    183  C   GLU A 101      18.349   8.115  -2.041  1.00  0.00           C  
ATOM    184  O   GLU A 101      19.262   8.888  -1.755  1.00  0.00           O  
ATOM    185  CB  GLU A 101      16.766   6.739  -0.627  1.00  0.00           C  
ATOM    186  CG  GLU A 101      17.764   6.431   0.496  1.00  0.00           C  
ATOM    187  CD  GLU A 101      17.406   7.183   1.773  1.00  0.00           C  
ATOM    188  OE1 GLU A 101      16.350   6.848   2.352  1.00  0.00           O  
ATOM    189  OE2 GLU A 101      18.195   8.078   2.145  1.00  0.00           O  
ATOM    190  H   GLU A 101      15.015   8.068  -1.885  1.00  0.00           H  
ATOM    191  HA  GLU A 101      17.151   8.843  -0.415  1.00  0.00           H  
ATOM    192  HB2 GLU A 101      15.754   6.720  -0.221  1.00  0.00           H  
ATOM    193  HB3 GLU A 101      16.855   5.980  -1.404  1.00  0.00           H  
ATOM    194  HG2 GLU A 101      17.750   5.362   0.700  1.00  0.00           H  
ATOM    195  HG3 GLU A 101      18.767   6.719   0.179  1.00  0.00           H  
ATOM    196  N   ASN A 102      18.427   7.241  -3.053  1.00  0.00           N  
ATOM    197  CA  ASN A 102      19.600   7.141  -3.911  1.00  0.00           C  
ATOM    198  C   ASN A 102      19.135   6.945  -5.346  1.00  0.00           C  
ATOM    199  O   ASN A 102      19.328   5.877  -5.926  1.00  0.00           O  
ATOM    200  CB  ASN A 102      20.478   5.964  -3.456  1.00  0.00           C  
ATOM    201  CG  ASN A 102      21.052   6.202  -2.063  1.00  0.00           C  
ATOM    202  OD1 ASN A 102      20.735   5.473  -1.128  1.00  0.00           O  
ATOM    203  ND2 ASN A 102      21.900   7.223  -1.927  1.00  0.00           N  
ATOM    204  H   ASN A 102      17.646   6.627  -3.239  1.00  0.00           H  
ATOM    205  HA  ASN A 102      20.178   8.064  -3.850  1.00  0.00           H  
ATOM    206  HB2 ASN A 102      19.877   5.054  -3.444  1.00  0.00           H  
ATOM    207  HB3 ASN A 102      21.299   5.839  -4.161  1.00  0.00           H  
ATOM    208 HD21 ASN A 102      22.132   7.795  -2.723  1.00  0.00           H  
ATOM    209 HD22 ASN A 102      22.304   7.421  -1.024  1.00  0.00           H  
ATOM    210  N   GLY A 103      18.503   7.978  -5.915  1.00  0.00           N  
ATOM    211  CA  GLY A 103      17.962   7.905  -7.261  1.00  0.00           C  
ATOM    212  C   GLY A 103      16.602   7.216  -7.208  1.00  0.00           C  
ATOM    213  O   GLY A 103      15.599   7.780  -7.642  1.00  0.00           O  
ATOM    214  H   GLY A 103      18.381   8.838  -5.395  1.00  0.00           H  
ATOM    215  HA2 GLY A 103      17.845   8.912  -7.662  1.00  0.00           H  
ATOM    216  HA3 GLY A 103      18.636   7.335  -7.901  1.00  0.00           H  
ATOM    217  N   GLU A 104      16.582   5.997  -6.658  1.00  0.00           N  
ATOM    218  CA  GLU A 104      15.361   5.233  -6.483  1.00  0.00           C  
ATOM    219  C   GLU A 104      15.312   4.693  -5.051  1.00  0.00           C  
ATOM    220  O   GLU A 104      16.332   4.684  -4.354  1.00  0.00           O  
ATOM    221  CB  GLU A 104      15.299   4.102  -7.520  1.00  0.00           C  
ATOM    222  CG  GLU A 104      16.420   3.076  -7.279  1.00  0.00           C  
ATOM    223  CD  GLU A 104      15.848   1.726  -6.855  1.00  0.00           C  
ATOM    224  OE1 GLU A 104      15.046   1.715  -5.897  1.00  0.00           O  
ATOM    225  OE2 GLU A 104      16.222   0.723  -7.500  1.00  0.00           O  
ATOM    226  H   GLU A 104      17.448   5.583  -6.335  1.00  0.00           H  
ATOM    227  HA  GLU A 104      14.511   5.891  -6.637  1.00  0.00           H  
ATOM    228  HB2 GLU A 104      14.331   3.603  -7.453  1.00  0.00           H  
ATOM    229  HB3 GLU A 104      15.411   4.525  -8.518  1.00  0.00           H  
ATOM    230  HG2 GLU A 104      16.987   2.947  -8.202  1.00  0.00           H  
ATOM    231  HG3 GLU A 104      17.090   3.439  -6.501  1.00  0.00           H  
ATOM    232  N   THR A 105      14.132   4.250  -4.609  1.00  0.00           N  
ATOM    233  CA  THR A 105      13.961   3.702  -3.267  1.00  0.00           C  
ATOM    234  C   THR A 105      12.796   2.704  -3.268  1.00  0.00           C  
ATOM    235  O   THR A 105      12.130   2.522  -2.250  1.00  0.00           O  
ATOM    236  CB  THR A 105      13.718   4.848  -2.263  1.00  0.00           C  
ATOM    237  OG1 THR A 105      14.444   5.999  -2.654  1.00  0.00           O  
ATOM    238  CG2 THR A 105      14.172   4.419  -0.865  1.00  0.00           C  
ATOM    239  H   THR A 105      13.324   4.290  -5.214  1.00  0.00           H  
ATOM    240  HA  THR A 105      14.873   3.174  -2.985  1.00  0.00           H  
ATOM    241  HB  THR A 105      12.659   5.089  -2.237  1.00  0.00           H  
ATOM    242  HG1 THR A 105      15.340   5.729  -2.879  1.00  0.00           H  
ATOM    243 HG21 THR A 105      13.631   3.523  -0.564  1.00  0.00           H  
ATOM    244 HG22 THR A 105      15.241   4.209  -0.877  1.00  0.00           H  
ATOM    245 HG23 THR A 105      13.965   5.220  -0.156  1.00  0.00           H  
ATOM    246  N   LYS A 106      12.558   2.060  -4.423  1.00  0.00           N  
ATOM    247  CA  LYS A 106      11.489   1.078  -4.577  1.00  0.00           C  
ATOM    248  C   LYS A 106      10.138   1.694  -4.178  1.00  0.00           C  
ATOM    249  O   LYS A 106       9.699   2.669  -4.792  1.00  0.00           O  
ATOM    250  CB  LYS A 106      11.814  -0.177  -3.743  1.00  0.00           C  
ATOM    251  CG  LYS A 106      13.191  -0.741  -4.127  1.00  0.00           C  
ATOM    252  CD  LYS A 106      13.190  -1.201  -5.591  1.00  0.00           C  
ATOM    253  CE  LYS A 106      14.430  -2.056  -5.867  1.00  0.00           C  
ATOM    254  NZ  LYS A 106      15.663  -1.261  -5.735  1.00  0.00           N  
ATOM    255  H   LYS A 106      13.142   2.253  -5.225  1.00  0.00           H  
ATOM    256  HA  LYS A 106      11.434   0.793  -5.627  1.00  0.00           H  
ATOM    257  HB2 LYS A 106      11.819   0.080  -2.684  1.00  0.00           H  
ATOM    258  HB3 LYS A 106      11.053  -0.937  -3.924  1.00  0.00           H  
ATOM    259  HG2 LYS A 106      13.952   0.027  -3.986  1.00  0.00           H  
ATOM    260  HG3 LYS A 106      13.418  -1.591  -3.482  1.00  0.00           H  
ATOM    261  HD2 LYS A 106      12.294  -1.792  -5.785  1.00  0.00           H  
ATOM    262  HD3 LYS A 106      13.197  -0.331  -6.248  1.00  0.00           H  
ATOM    263  HE2 LYS A 106      14.460  -2.885  -5.161  1.00  0.00           H  
ATOM    264  HE3 LYS A 106      14.370  -2.453  -6.881  1.00  0.00           H  
ATOM    265  HZ1 LYS A 106      15.703  -0.845  -4.817  1.00  0.00           H  
ATOM    266  HZ2 LYS A 106      16.467  -1.857  -5.871  1.00  0.00           H  
ATOM    267  HZ3 LYS A 106      15.670  -0.525  -6.436  1.00  0.00           H  
ATOM    268  N   THR A 107       9.479   1.121  -3.160  1.00  0.00           N  
ATOM    269  CA  THR A 107       8.188   1.602  -2.690  1.00  0.00           C  
ATOM    270  C   THR A 107       8.192   1.649  -1.162  1.00  0.00           C  
ATOM    271  O   THR A 107       9.174   1.261  -0.530  1.00  0.00           O  
ATOM    272  CB  THR A 107       7.078   0.678  -3.216  1.00  0.00           C  
ATOM    273  OG1 THR A 107       7.286  -0.635  -2.740  1.00  0.00           O  
ATOM    274  CG2 THR A 107       7.086   0.661  -4.747  1.00  0.00           C  
ATOM    275  H   THR A 107       9.883   0.326  -2.690  1.00  0.00           H  
ATOM    276  HA  THR A 107       8.017   2.609  -3.070  1.00  0.00           H  
ATOM    277  HB  THR A 107       6.110   1.037  -2.866  1.00  0.00           H  
ATOM    278  HG1 THR A 107       7.219  -0.630  -1.785  1.00  0.00           H  
ATOM    279 HG21 THR A 107       7.057   1.683  -5.124  1.00  0.00           H  
ATOM    280 HG22 THR A 107       7.991   0.169  -5.104  1.00  0.00           H  
ATOM    281 HG23 THR A 107       6.215   0.118  -5.109  1.00  0.00           H  
ATOM    282  N   TRP A 108       7.093   2.126  -0.567  1.00  0.00           N  
ATOM    283  CA  TRP A 108       6.982   2.237   0.883  1.00  0.00           C  
ATOM    284  C   TRP A 108       6.856   0.851   1.524  1.00  0.00           C  
ATOM    285  O   TRP A 108       7.226   0.678   2.681  1.00  0.00           O  
ATOM    286  CB  TRP A 108       5.769   3.105   1.235  1.00  0.00           C  
ATOM    287  CG  TRP A 108       5.950   4.570   0.967  1.00  0.00           C  
ATOM    288  CD1 TRP A 108       6.331   5.111  -0.201  1.00  0.00           C  
ATOM    289  CD2 TRP A 108       5.768   5.704   1.871  1.00  0.00           C  
ATOM    290  NE1 TRP A 108       6.406   6.477  -0.114  1.00  0.00           N  
ATOM    291  CE2 TRP A 108       6.067   6.907   1.155  1.00  0.00           C  
ATOM    292  CE3 TRP A 108       5.381   5.848   3.225  1.00  0.00           C  
ATOM    293  CZ2 TRP A 108       5.988   8.171   1.744  1.00  0.00           C  
ATOM    294  CZ3 TRP A 108       5.300   7.125   3.824  1.00  0.00           C  
ATOM    295  CH2 TRP A 108       5.603   8.282   3.085  1.00  0.00           C  
ATOM    296  H   TRP A 108       6.308   2.427  -1.133  1.00  0.00           H  
ATOM    297  HA  TRP A 108       7.881   2.720   1.271  1.00  0.00           H  
ATOM    298  HB2 TRP A 108       4.911   2.752   0.660  1.00  0.00           H  
ATOM    299  HB3 TRP A 108       5.550   2.977   2.295  1.00  0.00           H  
ATOM    300  HD1 TRP A 108       6.549   4.547  -1.093  1.00  0.00           H  
ATOM    301  HE1 TRP A 108       6.672   7.101  -0.865  1.00  0.00           H  
ATOM    302  HE3 TRP A 108       5.144   4.971   3.807  1.00  0.00           H  
ATOM    303  HZ2 TRP A 108       6.221   9.056   1.169  1.00  0.00           H  
ATOM    304  HZ3 TRP A 108       5.005   7.212   4.860  1.00  0.00           H  
ATOM    305  HH2 TRP A 108       5.539   9.254   3.550  1.00  0.00           H  
ATOM    306  N   THR A 109       6.328  -0.127   0.764  1.00  0.00           N  
ATOM    307  CA  THR A 109       6.131  -1.498   1.245  1.00  0.00           C  
ATOM    308  C   THR A 109       5.439  -1.493   2.615  1.00  0.00           C  
ATOM    309  O   THR A 109       5.869  -2.186   3.535  1.00  0.00           O  
ATOM    310  CB  THR A 109       7.477  -2.256   1.301  1.00  0.00           C  
ATOM    311  OG1 THR A 109       8.388  -1.595   2.153  1.00  0.00           O  
ATOM    312  CG2 THR A 109       8.082  -2.346  -0.100  1.00  0.00           C  
ATOM    313  H   THR A 109       6.046   0.082  -0.180  1.00  0.00           H  
ATOM    314  HA  THR A 109       5.479  -2.016   0.540  1.00  0.00           H  
ATOM    315  HB  THR A 109       7.303  -3.265   1.678  1.00  0.00           H  
ATOM    316  HG1 THR A 109       7.891  -1.137   2.839  1.00  0.00           H  
ATOM    317 HG21 THR A 109       7.331  -2.712  -0.801  1.00  0.00           H  
ATOM    318 HG22 THR A 109       8.425  -1.362  -0.414  1.00  0.00           H  
ATOM    319 HG23 THR A 109       8.928  -3.034  -0.085  1.00  0.00           H  
ATOM    320  N   GLY A 110       4.360  -0.706   2.739  1.00  0.00           N  
ATOM    321  CA  GLY A 110       3.603  -0.615   3.980  1.00  0.00           C  
ATOM    322  C   GLY A 110       4.495  -0.119   5.117  1.00  0.00           C  
ATOM    323  O   GLY A 110       5.432   0.638   4.884  1.00  0.00           O  
ATOM    324  H   GLY A 110       4.052  -0.157   1.952  1.00  0.00           H  
ATOM    325  HA2 GLY A 110       2.774   0.079   3.845  1.00  0.00           H  
ATOM    326  HA3 GLY A 110       3.208  -1.600   4.232  1.00  0.00           H  
ATOM    327  N   GLN A 111       4.186  -0.559   6.350  1.00  0.00           N  
ATOM    328  CA  GLN A 111       4.937  -0.190   7.552  1.00  0.00           C  
ATOM    329  C   GLN A 111       4.744   1.298   7.874  1.00  0.00           C  
ATOM    330  O   GLN A 111       4.073   1.633   8.849  1.00  0.00           O  
ATOM    331  CB  GLN A 111       6.425  -0.544   7.375  1.00  0.00           C  
ATOM    332  CG  GLN A 111       7.122  -0.532   8.740  1.00  0.00           C  
ATOM    333  CD  GLN A 111       8.607  -0.850   8.598  1.00  0.00           C  
ATOM    334  OE1 GLN A 111       9.454  -0.021   8.916  1.00  0.00           O  
ATOM    335  NE2 GLN A 111       8.922  -2.054   8.121  1.00  0.00           N  
ATOM    336  H   GLN A 111       3.397  -1.177   6.464  1.00  0.00           H  
ATOM    337  HA  GLN A 111       4.546  -0.773   8.384  1.00  0.00           H  
ATOM    338  HB2 GLN A 111       6.510  -1.538   6.936  1.00  0.00           H  
ATOM    339  HB3 GLN A 111       6.907   0.182   6.721  1.00  0.00           H  
ATOM    340  HG2 GLN A 111       7.010   0.453   9.193  1.00  0.00           H  
ATOM    341  HG3 GLN A 111       6.658  -1.277   9.387  1.00  0.00           H  
ATOM    342 HE21 GLN A 111       8.190  -2.704   7.871  1.00  0.00           H  
ATOM    343 HE22 GLN A 111       9.891  -2.313   8.009  1.00  0.00           H  
ATOM    344  N   GLY A 112       5.330   2.182   7.058  1.00  0.00           N  
ATOM    345  CA  GLY A 112       5.231   3.617   7.258  1.00  0.00           C  
ATOM    346  C   GLY A 112       6.571   4.270   6.945  1.00  0.00           C  
ATOM    347  O   GLY A 112       6.755   4.821   5.863  1.00  0.00           O  
ATOM    348  H   GLY A 112       5.867   1.848   6.268  1.00  0.00           H  
ATOM    349  HA2 GLY A 112       4.468   4.023   6.593  1.00  0.00           H  
ATOM    350  HA3 GLY A 112       4.959   3.831   8.293  1.00  0.00           H  
ATOM    351  N   ARG A 113       7.509   4.200   7.903  1.00  0.00           N  
ATOM    352  CA  ARG A 113       8.841   4.778   7.748  1.00  0.00           C  
ATOM    353  C   ARG A 113       8.744   6.234   7.284  1.00  0.00           C  
ATOM    354  O   ARG A 113       9.529   6.677   6.448  1.00  0.00           O  
ATOM    355  CB  ARG A 113       9.659   3.927   6.759  1.00  0.00           C  
ATOM    356  CG  ARG A 113      10.218   2.692   7.476  1.00  0.00           C  
ATOM    357  CD  ARG A 113      11.739   2.819   7.635  1.00  0.00           C  
ATOM    358  NE  ARG A 113      12.111   4.090   8.278  1.00  0.00           N  
ATOM    359  CZ  ARG A 113      13.386   4.440   8.526  1.00  0.00           C  
ATOM    360  NH1 ARG A 113      14.382   3.583   8.260  1.00  0.00           N  
ATOM    361  NH2 ARG A 113      13.665   5.647   9.037  1.00  0.00           N  
ATOM    362  H   ARG A 113       7.295   3.730   8.770  1.00  0.00           H  
ATOM    363  HA  ARG A 113       9.339   4.763   8.717  1.00  0.00           H  
ATOM    364  HB2 ARG A 113       9.019   3.609   5.935  1.00  0.00           H  
ATOM    365  HB3 ARG A 113      10.483   4.517   6.360  1.00  0.00           H  
ATOM    366  HG2 ARG A 113       9.757   2.598   8.460  1.00  0.00           H  
ATOM    367  HG3 ARG A 113       9.992   1.801   6.888  1.00  0.00           H  
ATOM    368  HD2 ARG A 113      12.101   1.989   8.245  1.00  0.00           H  
ATOM    369  HD3 ARG A 113      12.204   2.767   6.650  1.00  0.00           H  
ATOM    370  HE  ARG A 113      11.367   4.719   8.538  1.00  0.00           H  
ATOM    371 HH11 ARG A 113      14.175   2.671   7.880  1.00  0.00           H  
ATOM    372 HH12 ARG A 113      15.339   3.847   8.442  1.00  0.00           H  
ATOM    373 HH21 ARG A 113      12.918   6.321   9.191  1.00  0.00           H  
ATOM    374 HH22 ARG A 113      14.615   5.891   9.268  1.00  0.00           H  
ATOM    375  N   THR A 114       7.783   6.982   7.839  1.00  0.00           N  
ATOM    376  CA  THR A 114       7.612   8.382   7.500  1.00  0.00           C  
ATOM    377  C   THR A 114       8.889   9.162   7.853  1.00  0.00           C  
ATOM    378  O   THR A 114       9.396   9.897   7.008  1.00  0.00           O  
ATOM    379  CB  THR A 114       6.382   8.961   8.224  1.00  0.00           C  
ATOM    380  OG1 THR A 114       5.603   7.910   8.763  1.00  0.00           O  
ATOM    381  CG2 THR A 114       5.537   9.761   7.231  1.00  0.00           C  
ATOM    382  H   THR A 114       7.153   6.574   8.517  1.00  0.00           H  
ATOM    383  HA  THR A 114       7.448   8.455   6.426  1.00  0.00           H  
ATOM    384  HB  THR A 114       6.706   9.622   9.028  1.00  0.00           H  
ATOM    385  HG1 THR A 114       4.823   8.290   9.179  1.00  0.00           H  
ATOM    386 HG21 THR A 114       6.147  10.552   6.789  1.00  0.00           H  
ATOM    387 HG22 THR A 114       5.173   9.099   6.446  1.00  0.00           H  
ATOM    388 HG23 THR A 114       4.689  10.206   7.752  1.00  0.00           H  
ATOM    389  N   PRO A 115       9.428   9.016   9.089  1.00  0.00           N  
ATOM    390  CA  PRO A 115      10.633   9.706   9.475  1.00  0.00           C  
ATOM    391  C   PRO A 115      11.837   9.059   8.793  1.00  0.00           C  
ATOM    392  O   PRO A 115      12.411   8.095   9.303  1.00  0.00           O  
ATOM    393  CB  PRO A 115      10.710   9.593  10.995  1.00  0.00           C  
ATOM    394  CG  PRO A 115       9.668   8.546  11.411  1.00  0.00           C  
ATOM    395  CD  PRO A 115       8.883   8.182  10.149  1.00  0.00           C  
ATOM    396  HA  PRO A 115      10.567  10.757   9.189  1.00  0.00           H  
ATOM    397  HB2 PRO A 115      11.706   9.279  11.302  1.00  0.00           H  
ATOM    398  HB3 PRO A 115      10.469  10.556  11.445  1.00  0.00           H  
ATOM    399  HG2 PRO A 115      10.167   7.660  11.809  1.00  0.00           H  
ATOM    400  HG3 PRO A 115       8.996   8.963  12.162  1.00  0.00           H  
ATOM    401  HD2 PRO A 115       9.035   7.129   9.916  1.00  0.00           H  
ATOM    402  HD3 PRO A 115       7.826   8.386  10.297  1.00  0.00           H  
ATOM    403  N   ALA A 116      12.209   9.598   7.634  1.00  0.00           N  
ATOM    404  CA  ALA A 116      13.342   9.117   6.868  1.00  0.00           C  
ATOM    405  C   ALA A 116      13.795  10.240   5.943  1.00  0.00           C  
ATOM    406  O   ALA A 116      14.735  10.965   6.265  1.00  0.00           O  
ATOM    407  CB  ALA A 116      12.942   7.864   6.081  1.00  0.00           C  
ATOM    408  H   ALA A 116      11.684  10.378   7.264  1.00  0.00           H  
ATOM    409  HA  ALA A 116      14.157   8.866   7.549  1.00  0.00           H  
ATOM    410  HB1 ALA A 116      12.034   8.063   5.510  1.00  0.00           H  
ATOM    411  HB2 ALA A 116      13.747   7.589   5.399  1.00  0.00           H  
ATOM    412  HB3 ALA A 116      12.758   7.042   6.773  1.00  0.00           H  
ATOM    413  N   VAL A 117      13.110  10.391   4.803  1.00  0.00           N  
ATOM    414  CA  VAL A 117      13.395  11.456   3.856  1.00  0.00           C  
ATOM    415  C   VAL A 117      12.062  12.018   3.351  1.00  0.00           C  
ATOM    416  O   VAL A 117      11.886  12.232   2.156  1.00  0.00           O  
ATOM    417  CB  VAL A 117      14.265  10.927   2.692  1.00  0.00           C  
ATOM    418  CG1 VAL A 117      14.944  12.105   1.982  1.00  0.00           C  
ATOM    419  CG2 VAL A 117      15.349   9.979   3.219  1.00  0.00           C  
ATOM    420  H   VAL A 117      12.357   9.754   4.587  1.00  0.00           H  
ATOM    421  HA  VAL A 117      13.938  12.253   4.367  1.00  0.00           H  
ATOM    422  HB  VAL A 117      13.639  10.391   1.981  1.00  0.00           H  
ATOM    423 HG11 VAL A 117      15.538  12.672   2.699  1.00  0.00           H  
ATOM    424 HG12 VAL A 117      15.594  11.726   1.194  1.00  0.00           H  
ATOM    425 HG13 VAL A 117      14.189  12.754   1.542  1.00  0.00           H  
ATOM    426 HG21 VAL A 117      15.915  10.471   4.010  1.00  0.00           H  
ATOM    427 HG22 VAL A 117      14.888   9.073   3.611  1.00  0.00           H  
ATOM    428 HG23 VAL A 117      16.023   9.714   2.405  1.00  0.00           H  
ATOM    429  N   ILE A 118      11.121  12.248   4.284  1.00  0.00           N  
ATOM    430  CA  ILE A 118       9.807  12.787   3.947  1.00  0.00           C  
ATOM    431  C   ILE A 118       9.701  14.224   4.450  1.00  0.00           C  
ATOM    432  O   ILE A 118       9.297  15.111   3.704  1.00  0.00           O  
ATOM    433  CB  ILE A 118       8.709  11.915   4.584  1.00  0.00           C  
ATOM    434  CG1 ILE A 118       8.825  10.450   4.110  1.00  0.00           C  
ATOM    435  CG2 ILE A 118       7.329  12.477   4.220  1.00  0.00           C  
ATOM    436  CD1 ILE A 118       8.641  10.341   2.593  1.00  0.00           C  
ATOM    437  H   ILE A 118      11.320  12.044   5.256  1.00  0.00           H  
ATOM    438  HA  ILE A 118       9.679  12.785   2.866  1.00  0.00           H  
ATOM    439  HB  ILE A 118       8.823  11.942   5.668  1.00  0.00           H  
ATOM    440 HG12 ILE A 118       9.805  10.056   4.381  1.00  0.00           H  
ATOM    441 HG13 ILE A 118       8.056   9.855   4.603  1.00  0.00           H  
ATOM    442 HG21 ILE A 118       7.310  12.752   3.164  1.00  0.00           H  
ATOM    443 HG22 ILE A 118       6.565  11.722   4.412  1.00  0.00           H  
ATOM    444 HG23 ILE A 118       7.125  13.360   4.824  1.00  0.00           H  
ATOM    445 HD11 ILE A 118       7.710  10.821   2.299  1.00  0.00           H  
ATOM    446 HD12 ILE A 118       9.475  10.822   2.088  1.00  0.00           H  
ATOM    447 HD13 ILE A 118       8.607   9.290   2.310  1.00  0.00           H  
ATOM    448  N   LYS A 119      10.058  14.448   5.720  1.00  0.00           N  
ATOM    449  CA  LYS A 119       9.976  15.768   6.329  1.00  0.00           C  
ATOM    450  C   LYS A 119      10.788  16.783   5.522  1.00  0.00           C  
ATOM    451  O   LYS A 119      10.232  17.765   5.040  1.00  0.00           O  
ATOM    452  CB  LYS A 119      10.467  15.690   7.782  1.00  0.00           C  
ATOM    453  CG  LYS A 119      10.657  17.099   8.379  1.00  0.00           C  
ATOM    454  CD  LYS A 119       9.361  17.916   8.272  1.00  0.00           C  
ATOM    455  CE  LYS A 119       9.563  19.285   8.933  1.00  0.00           C  
ATOM    456  NZ  LYS A 119       8.525  20.242   8.499  1.00  0.00           N  
ATOM    457  H   LYS A 119      10.390  13.682   6.287  1.00  0.00           H  
ATOM    458  HA  LYS A 119       8.930  16.080   6.330  1.00  0.00           H  
ATOM    459  HB2 LYS A 119       9.737  15.142   8.378  1.00  0.00           H  
ATOM    460  HB3 LYS A 119      11.422  15.161   7.812  1.00  0.00           H  
ATOM    461  HG2 LYS A 119      10.931  17.004   9.431  1.00  0.00           H  
ATOM    462  HG3 LYS A 119      11.457  17.616   7.850  1.00  0.00           H  
ATOM    463  HD2 LYS A 119       9.104  18.060   7.224  1.00  0.00           H  
ATOM    464  HD3 LYS A 119       8.552  17.384   8.773  1.00  0.00           H  
ATOM    465  HE2 LYS A 119       9.518  19.169  10.017  1.00  0.00           H  
ATOM    466  HE3 LYS A 119      10.543  19.675   8.657  1.00  0.00           H  
ATOM    467  HZ1 LYS A 119       7.612  19.876   8.722  1.00  0.00           H  
ATOM    468  HZ2 LYS A 119       8.660  21.125   8.975  1.00  0.00           H  
ATOM    469  HZ3 LYS A 119       8.596  20.387   7.500  1.00  0.00           H  
ATOM    470  N   LYS A 120      12.102  16.558   5.384  1.00  0.00           N  
ATOM    471  CA  LYS A 120      12.961  17.499   4.676  1.00  0.00           C  
ATOM    472  C   LYS A 120      12.527  17.621   3.214  1.00  0.00           C  
ATOM    473  O   LYS A 120      12.565  18.711   2.647  1.00  0.00           O  
ATOM    474  CB  LYS A 120      14.434  17.067   4.779  1.00  0.00           C  
ATOM    475  CG  LYS A 120      15.276  18.217   5.356  1.00  0.00           C  
ATOM    476  CD  LYS A 120      15.262  19.426   4.403  1.00  0.00           C  
ATOM    477  CE  LYS A 120      15.963  20.617   5.063  1.00  0.00           C  
ATOM    478  NZ  LYS A 120      15.540  21.890   4.447  1.00  0.00           N  
ATOM    479  H   LYS A 120      12.517  15.729   5.785  1.00  0.00           H  
ATOM    480  HA  LYS A 120      12.850  18.472   5.151  1.00  0.00           H  
ATOM    481  HB2 LYS A 120      14.514  16.200   5.435  1.00  0.00           H  
ATOM    482  HB3 LYS A 120      14.809  16.806   3.789  1.00  0.00           H  
ATOM    483  HG2 LYS A 120      14.866  18.513   6.323  1.00  0.00           H  
ATOM    484  HG3 LYS A 120      16.303  17.878   5.491  1.00  0.00           H  
ATOM    485  HD2 LYS A 120      15.779  19.166   3.477  1.00  0.00           H  
ATOM    486  HD3 LYS A 120      14.237  19.701   4.175  1.00  0.00           H  
ATOM    487  HE2 LYS A 120      15.714  20.638   6.124  1.00  0.00           H  
ATOM    488  HE3 LYS A 120      17.043  20.505   4.953  1.00  0.00           H  
ATOM    489  HZ1 LYS A 120      15.742  21.872   3.452  1.00  0.00           H  
ATOM    490  HZ2 LYS A 120      14.543  22.021   4.584  1.00  0.00           H  
ATOM    491  HZ3 LYS A 120      16.040  22.655   4.874  1.00  0.00           H  
ATOM    492  N   ALA A 121      12.108  16.509   2.601  1.00  0.00           N  
ATOM    493  CA  ALA A 121      11.654  16.530   1.221  1.00  0.00           C  
ATOM    494  C   ALA A 121      10.497  17.518   1.088  1.00  0.00           C  
ATOM    495  O   ALA A 121      10.516  18.376   0.212  1.00  0.00           O  
ATOM    496  CB  ALA A 121      11.227  15.124   0.796  1.00  0.00           C  
ATOM    497  H   ALA A 121      12.099  15.631   3.100  1.00  0.00           H  
ATOM    498  HA  ALA A 121      12.475  16.857   0.582  1.00  0.00           H  
ATOM    499  HB1 ALA A 121      10.440  14.765   1.456  1.00  0.00           H  
ATOM    500  HB2 ALA A 121      10.857  15.152  -0.230  1.00  0.00           H  
ATOM    501  HB3 ALA A 121      12.083  14.453   0.852  1.00  0.00           H  
ATOM    502  N   MET A 122       9.496  17.393   1.968  1.00  0.00           N  
ATOM    503  CA  MET A 122       8.333  18.270   1.963  1.00  0.00           C  
ATOM    504  C   MET A 122       8.756  19.709   2.256  1.00  0.00           C  
ATOM    505  O   MET A 122       8.275  20.638   1.610  1.00  0.00           O  
ATOM    506  CB  MET A 122       7.328  17.777   3.010  1.00  0.00           C  
ATOM    507  CG  MET A 122       5.910  18.227   2.636  1.00  0.00           C  
ATOM    508  SD  MET A 122       5.251  17.463   1.126  1.00  0.00           S  
ATOM    509  CE  MET A 122       5.350  15.717   1.603  1.00  0.00           C  
ATOM    510  H   MET A 122       9.538  16.664   2.669  1.00  0.00           H  
ATOM    511  HA  MET A 122       7.872  18.234   0.982  1.00  0.00           H  
ATOM    512  HB2 MET A 122       7.359  16.691   3.062  1.00  0.00           H  
ATOM    513  HB3 MET A 122       7.589  18.186   3.986  1.00  0.00           H  
ATOM    514  HG2 MET A 122       5.243  17.985   3.461  1.00  0.00           H  
ATOM    515  HG3 MET A 122       5.914  19.309   2.500  1.00  0.00           H  
ATOM    516  HE1 MET A 122       4.907  15.585   2.590  1.00  0.00           H  
ATOM    517  HE2 MET A 122       4.807  15.113   0.880  1.00  0.00           H  
ATOM    518  HE3 MET A 122       6.392  15.403   1.625  1.00  0.00           H  
ATOM    519  N   ASP A 123       9.653  19.884   3.235  1.00  0.00           N  
ATOM    520  CA  ASP A 123      10.145  21.198   3.627  1.00  0.00           C  
ATOM    521  C   ASP A 123      10.699  21.935   2.405  1.00  0.00           C  
ATOM    522  O   ASP A 123      10.375  23.100   2.185  1.00  0.00           O  
ATOM    523  CB  ASP A 123      11.222  21.022   4.703  1.00  0.00           C  
ATOM    524  CG  ASP A 123      11.753  22.363   5.184  1.00  0.00           C  
ATOM    525  OD1 ASP A 123      10.949  23.110   5.782  1.00  0.00           O  
ATOM    526  OD2 ASP A 123      12.957  22.613   4.950  1.00  0.00           O  
ATOM    527  H   ASP A 123      10.010  19.077   3.730  1.00  0.00           H  
ATOM    528  HA  ASP A 123       9.320  21.776   4.045  1.00  0.00           H  
ATOM    529  HB2 ASP A 123      10.797  20.484   5.550  1.00  0.00           H  
ATOM    530  HB3 ASP A 123      12.045  20.444   4.292  1.00  0.00           H  
ATOM    531  N   GLU A 124      11.528  21.247   1.611  1.00  0.00           N  
ATOM    532  CA  GLU A 124      12.098  21.824   0.402  1.00  0.00           C  
ATOM    533  C   GLU A 124      11.011  21.923  -0.672  1.00  0.00           C  
ATOM    534  O   GLU A 124      10.545  23.014  -0.993  1.00  0.00           O  
ATOM    535  CB  GLU A 124      13.261  20.943  -0.083  1.00  0.00           C  
ATOM    536  CG  GLU A 124      14.424  20.989   0.919  1.00  0.00           C  
ATOM    537  CD  GLU A 124      15.147  22.334   0.894  1.00  0.00           C  
ATOM    538  OE1 GLU A 124      14.990  23.054  -0.114  1.00  0.00           O  
ATOM    539  OE2 GLU A 124      15.849  22.612   1.892  1.00  0.00           O  
ATOM    540  H   GLU A 124      11.767  20.291   1.845  1.00  0.00           H  
ATOM    541  HA  GLU A 124      12.473  22.825   0.623  1.00  0.00           H  
ATOM    542  HB2 GLU A 124      12.917  19.913  -0.181  1.00  0.00           H  
ATOM    543  HB3 GLU A 124      13.604  21.298  -1.055  1.00  0.00           H  
ATOM    544  HG2 GLU A 124      14.039  20.811   1.923  1.00  0.00           H  
ATOM    545  HG3 GLU A 124      15.136  20.203   0.669  1.00  0.00           H  
ATOM    546  N   GLN A 125      10.611  20.766  -1.216  1.00  0.00           N  
ATOM    547  CA  GLN A 125       9.581  20.677  -2.241  1.00  0.00           C  
ATOM    548  C   GLN A 125       9.272  19.198  -2.464  1.00  0.00           C  
ATOM    549  O   GLN A 125       9.828  18.571  -3.364  1.00  0.00           O  
ATOM    550  CB  GLN A 125      10.069  21.349  -3.540  1.00  0.00           C  
ATOM    551  CG  GLN A 125       8.978  21.280  -4.621  1.00  0.00           C  
ATOM    552  CD  GLN A 125       7.664  21.874  -4.123  1.00  0.00           C  
ATOM    553  OE1 GLN A 125       6.660  21.172  -4.024  1.00  0.00           O  
ATOM    554  NE2 GLN A 125       7.671  23.169  -3.809  1.00  0.00           N  
ATOM    555  H   GLN A 125      11.035  19.902  -0.902  1.00  0.00           H  
ATOM    556  HA  GLN A 125       8.683  21.182  -1.886  1.00  0.00           H  
ATOM    557  HB2 GLN A 125      10.309  22.392  -3.341  1.00  0.00           H  
ATOM    558  HB3 GLN A 125      10.963  20.837  -3.897  1.00  0.00           H  
ATOM    559  HG2 GLN A 125       9.311  21.838  -5.496  1.00  0.00           H  
ATOM    560  HG3 GLN A 125       8.816  20.240  -4.906  1.00  0.00           H  
ATOM    561 HE21 GLN A 125       8.521  23.705  -3.898  1.00  0.00           H  
ATOM    562 HE22 GLN A 125       6.825  23.610  -3.481  1.00  0.00           H  
ATOM    563  N   GLY A 126       8.393  18.640  -1.628  1.00  0.00           N  
ATOM    564  CA  GLY A 126       8.060  17.230  -1.690  1.00  0.00           C  
ATOM    565  C   GLY A 126       7.039  16.950  -2.781  1.00  0.00           C  
ATOM    566  O   GLY A 126       7.310  16.155  -3.670  1.00  0.00           O  
ATOM    567  H   GLY A 126       7.953  19.206  -0.918  1.00  0.00           H  
ATOM    568  HA2 GLY A 126       8.965  16.655  -1.889  1.00  0.00           H  
ATOM    569  HA3 GLY A 126       7.647  16.917  -0.733  1.00  0.00           H  
ATOM    570  N   LYS A 127       5.859  17.599  -2.687  1.00  0.00           N  
ATOM    571  CA  LYS A 127       4.734  17.399  -3.619  1.00  0.00           C  
ATOM    572  C   LYS A 127       4.049  16.055  -3.308  1.00  0.00           C  
ATOM    573  O   LYS A 127       2.825  16.008  -3.184  1.00  0.00           O  
ATOM    574  CB  LYS A 127       5.199  17.499  -5.087  1.00  0.00           C  
ATOM    575  CG  LYS A 127       4.016  17.304  -6.044  1.00  0.00           C  
ATOM    576  CD  LYS A 127       2.968  18.403  -5.839  1.00  0.00           C  
ATOM    577  CE  LYS A 127       2.010  18.432  -7.036  1.00  0.00           C  
ATOM    578  NZ  LYS A 127       1.361  17.121  -7.231  1.00  0.00           N  
ATOM    579  H   LYS A 127       5.725  18.254  -1.932  1.00  0.00           H  
ATOM    580  HA  LYS A 127       4.014  18.194  -3.439  1.00  0.00           H  
ATOM    581  HB2 LYS A 127       5.642  18.481  -5.257  1.00  0.00           H  
ATOM    582  HB3 LYS A 127       5.938  16.737  -5.294  1.00  0.00           H  
ATOM    583  HG2 LYS A 127       4.382  17.344  -7.070  1.00  0.00           H  
ATOM    584  HG3 LYS A 127       3.562  16.329  -5.866  1.00  0.00           H  
ATOM    585  HD2 LYS A 127       2.403  18.207  -4.928  1.00  0.00           H  
ATOM    586  HD3 LYS A 127       3.466  19.369  -5.754  1.00  0.00           H  
ATOM    587  HE2 LYS A 127       1.243  19.187  -6.860  1.00  0.00           H  
ATOM    588  HE3 LYS A 127       2.569  18.693  -7.936  1.00  0.00           H  
ATOM    589  HZ1 LYS A 127       0.850  16.869  -6.399  1.00  0.00           H  
ATOM    590  HZ2 LYS A 127       0.725  17.173  -8.014  1.00  0.00           H  
ATOM    591  HZ3 LYS A 127       2.066  16.420  -7.420  1.00  0.00           H  
ATOM    592  N   SER A 128       4.847  14.982  -3.165  1.00  0.00           N  
ATOM    593  CA  SER A 128       4.371  13.652  -2.778  1.00  0.00           C  
ATOM    594  C   SER A 128       3.712  12.920  -3.951  1.00  0.00           C  
ATOM    595  O   SER A 128       4.057  11.772  -4.230  1.00  0.00           O  
ATOM    596  CB  SER A 128       3.437  13.746  -1.551  1.00  0.00           C  
ATOM    597  OG  SER A 128       2.083  13.768  -1.948  1.00  0.00           O  
ATOM    598  H   SER A 128       5.840  15.087  -3.321  1.00  0.00           H  
ATOM    599  HA  SER A 128       5.240  13.075  -2.481  1.00  0.00           H  
ATOM    600  HB2 SER A 128       3.601  12.880  -0.911  1.00  0.00           H  
ATOM    601  HB3 SER A 128       3.662  14.650  -0.991  1.00  0.00           H  
ATOM    602  HG  SER A 128       1.905  14.612  -2.375  1.00  0.00           H  
ATOM    603  N   LEU A 129       2.760  13.567  -4.627  1.00  0.00           N  
ATOM    604  CA  LEU A 129       2.036  12.938  -5.719  1.00  0.00           C  
ATOM    605  C   LEU A 129       2.844  13.026  -7.016  1.00  0.00           C  
ATOM    606  O   LEU A 129       2.358  13.556  -8.013  1.00  0.00           O  
ATOM    607  CB  LEU A 129       0.672  13.621  -5.876  1.00  0.00           C  
ATOM    608  CG  LEU A 129      -0.197  13.353  -4.637  1.00  0.00           C  
ATOM    609  CD1 LEU A 129      -1.019  14.601  -4.310  1.00  0.00           C  
ATOM    610  CD2 LEU A 129      -1.137  12.178  -4.912  1.00  0.00           C  
ATOM    611  H   LEU A 129       2.522  14.515  -4.373  1.00  0.00           H  
ATOM    612  HA  LEU A 129       1.880  11.887  -5.472  1.00  0.00           H  
ATOM    613  HB2 LEU A 129       0.820  14.695  -5.989  1.00  0.00           H  
ATOM    614  HB3 LEU A 129       0.169  13.231  -6.762  1.00  0.00           H  
ATOM    615  HG  LEU A 129       0.440  13.112  -3.788  1.00  0.00           H  
ATOM    616 HD11 LEU A 129      -1.626  14.876  -5.171  1.00  0.00           H  
ATOM    617 HD12 LEU A 129      -1.666  14.394  -3.458  1.00  0.00           H  
ATOM    618 HD13 LEU A 129      -0.347  15.425  -4.061  1.00  0.00           H  
ATOM    619 HD21 LEU A 129      -0.551  11.296  -5.167  1.00  0.00           H  
ATOM    620 HD22 LEU A 129      -1.730  11.971  -4.020  1.00  0.00           H  
ATOM    621 HD23 LEU A 129      -1.801  12.426  -5.740  1.00  0.00           H  
ATOM    622  N   ASP A 130       4.074  12.501  -6.987  1.00  0.00           N  
ATOM    623  CA  ASP A 130       4.971  12.494  -8.142  1.00  0.00           C  
ATOM    624  C   ASP A 130       6.282  11.815  -7.745  1.00  0.00           C  
ATOM    625  O   ASP A 130       6.681  10.828  -8.360  1.00  0.00           O  
ATOM    626  CB  ASP A 130       5.225  13.923  -8.679  1.00  0.00           C  
ATOM    627  CG  ASP A 130       5.753  14.882  -7.610  1.00  0.00           C  
ATOM    628  OD1 ASP A 130       5.454  14.648  -6.421  1.00  0.00           O  
ATOM    629  OD2 ASP A 130       6.446  15.840  -8.012  1.00  0.00           O  
ATOM    630  H   ASP A 130       4.410  12.083  -6.129  1.00  0.00           H  
ATOM    631  HA  ASP A 130       4.507  11.908  -8.936  1.00  0.00           H  
ATOM    632  HB2 ASP A 130       5.957  13.865  -9.484  1.00  0.00           H  
ATOM    633  HB3 ASP A 130       4.299  14.325  -9.081  1.00  0.00           H  
ATOM    634  N   ASP A 131       6.946  12.341  -6.708  1.00  0.00           N  
ATOM    635  CA  ASP A 131       8.196  11.778  -6.222  1.00  0.00           C  
ATOM    636  C   ASP A 131       7.909  10.493  -5.444  1.00  0.00           C  
ATOM    637  O   ASP A 131       8.650   9.519  -5.564  1.00  0.00           O  
ATOM    638  CB  ASP A 131       8.935  12.811  -5.356  1.00  0.00           C  
ATOM    639  CG  ASP A 131       8.163  13.162  -4.084  1.00  0.00           C  
ATOM    640  OD1 ASP A 131       6.916  13.166  -4.155  1.00  0.00           O  
ATOM    641  OD2 ASP A 131       8.836  13.420  -3.067  1.00  0.00           O  
ATOM    642  H   ASP A 131       6.572  13.160  -6.234  1.00  0.00           H  
ATOM    643  HA  ASP A 131       8.826  11.534  -7.078  1.00  0.00           H  
ATOM    644  HB2 ASP A 131       9.909  12.408  -5.076  1.00  0.00           H  
ATOM    645  HB3 ASP A 131       9.084  13.721  -5.938  1.00  0.00           H  
ATOM    646  N   PHE A 132       6.824  10.486  -4.656  1.00  0.00           N  
ATOM    647  CA  PHE A 132       6.427   9.306  -3.900  1.00  0.00           C  
ATOM    648  C   PHE A 132       5.267   8.594  -4.604  1.00  0.00           C  
ATOM    649  O   PHE A 132       4.603   7.752  -4.005  1.00  0.00           O  
ATOM    650  CB  PHE A 132       6.023   9.707  -2.479  1.00  0.00           C  
ATOM    651  CG  PHE A 132       7.071  10.502  -1.728  1.00  0.00           C  
ATOM    652  CD1 PHE A 132       8.438  10.187  -1.854  1.00  0.00           C  
ATOM    653  CD2 PHE A 132       6.671  11.558  -0.892  1.00  0.00           C  
ATOM    654  CE1 PHE A 132       9.399  10.933  -1.150  1.00  0.00           C  
ATOM    655  CE2 PHE A 132       7.632  12.304  -0.188  1.00  0.00           C  
ATOM    656  CZ  PHE A 132       8.996  11.992  -0.319  1.00  0.00           C  
ATOM    657  H   PHE A 132       6.257  11.324  -4.579  1.00  0.00           H  
ATOM    658  HA  PHE A 132       7.268   8.620  -3.843  1.00  0.00           H  
ATOM    659  HB2 PHE A 132       5.116  10.303  -2.539  1.00  0.00           H  
ATOM    660  HB3 PHE A 132       5.806   8.803  -1.914  1.00  0.00           H  
ATOM    661  HD1 PHE A 132       8.751   9.376  -2.491  1.00  0.00           H  
ATOM    662  HD2 PHE A 132       5.621  11.799  -0.795  1.00  0.00           H  
ATOM    663  HE1 PHE A 132      10.449  10.694  -1.251  1.00  0.00           H  
ATOM    664  HE2 PHE A 132       7.323  13.117   0.450  1.00  0.00           H  
ATOM    665  HZ  PHE A 132       9.736  12.566   0.219  1.00  0.00           H  
ATOM    666  N   LEU A 133       5.028   8.924  -5.881  1.00  0.00           N  
ATOM    667  CA  LEU A 133       3.986   8.279  -6.665  1.00  0.00           C  
ATOM    668  C   LEU A 133       4.154   8.671  -8.126  1.00  0.00           C  
ATOM    669  O   LEU A 133       3.502   9.598  -8.608  1.00  0.00           O  
ATOM    670  CB  LEU A 133       2.595   8.667  -6.134  1.00  0.00           C  
ATOM    671  CG  LEU A 133       1.489   7.954  -6.941  1.00  0.00           C  
ATOM    672  CD1 LEU A 133       1.782   6.451  -7.048  1.00  0.00           C  
ATOM    673  CD2 LEU A 133       0.147   8.147  -6.240  1.00  0.00           C  
ATOM    674  H   LEU A 133       5.592   9.633  -6.327  1.00  0.00           H  
ATOM    675  HA  LEU A 133       4.108   7.202  -6.576  1.00  0.00           H  
ATOM    676  HB2 LEU A 133       2.514   8.378  -5.088  1.00  0.00           H  
ATOM    677  HB3 LEU A 133       2.463   9.745  -6.219  1.00  0.00           H  
ATOM    678  HG  LEU A 133       1.435   8.381  -7.941  1.00  0.00           H  
ATOM    679 HD11 LEU A 133       2.083   6.066  -6.072  1.00  0.00           H  
ATOM    680 HD12 LEU A 133       0.884   5.930  -7.380  1.00  0.00           H  
ATOM    681 HD13 LEU A 133       2.581   6.283  -7.770  1.00  0.00           H  
ATOM    682 HD21 LEU A 133      -0.006   9.205  -6.030  1.00  0.00           H  
ATOM    683 HD22 LEU A 133      -0.656   7.785  -6.883  1.00  0.00           H  
ATOM    684 HD23 LEU A 133       0.141   7.586  -5.304  1.00  0.00           H  
ATOM    685  N   ILE A 134       5.036   7.958  -8.826  1.00  0.00           N  
ATOM    686  CA  ILE A 134       5.298   8.208 -10.232  1.00  0.00           C  
ATOM    687  C   ILE A 134       4.025   7.971 -11.046  1.00  0.00           C  
ATOM    688  O   ILE A 134       3.181   7.166 -10.656  1.00  0.00           O  
ATOM    689  CB  ILE A 134       6.438   7.293 -10.712  1.00  0.00           C  
ATOM    690  CG1 ILE A 134       6.199   5.850 -10.227  1.00  0.00           C  
ATOM    691  CG2 ILE A 134       7.771   7.811 -10.156  1.00  0.00           C  
ATOM    692  CD1 ILE A 134       7.041   4.873 -11.045  1.00  0.00           C  
ATOM    693  H   ILE A 134       5.542   7.216  -8.370  1.00  0.00           H  
ATOM    694  HA  ILE A 134       5.604   9.248 -10.353  1.00  0.00           H  
ATOM    695  HB  ILE A 134       6.474   7.307 -11.802  1.00  0.00           H  
ATOM    696 HG12 ILE A 134       6.477   5.766  -9.176  1.00  0.00           H  
ATOM    697 HG13 ILE A 134       5.147   5.597 -10.343  1.00  0.00           H  
ATOM    698 HG21 ILE A 134       7.908   8.852 -10.453  1.00  0.00           H  
ATOM    699 HG22 ILE A 134       7.767   7.743  -9.069  1.00  0.00           H  
ATOM    700 HG23 ILE A 134       8.591   7.214 -10.554  1.00  0.00           H  
ATOM    701 HD11 ILE A 134       6.774   4.955 -12.100  1.00  0.00           H  
ATOM    702 HD12 ILE A 134       8.097   5.101 -10.919  1.00  0.00           H  
ATOM    703 HD13 ILE A 134       6.847   3.856 -10.701  1.00  0.00           H  
ATOM    704  N   LYS A 135       3.899   8.685 -12.177  1.00  0.00           N  
ATOM    705  CA  LYS A 135       2.742   8.578 -13.064  1.00  0.00           C  
ATOM    706  C   LYS A 135       1.455   8.927 -12.305  1.00  0.00           C  
ATOM    707  O   LYS A 135       0.790   8.048 -11.757  1.00  0.00           O  
ATOM    708  CB  LYS A 135       2.674   7.165 -13.672  1.00  0.00           C  
ATOM    709  CG  LYS A 135       1.424   7.033 -14.560  1.00  0.00           C  
ATOM    710  CD  LYS A 135       0.507   5.924 -14.015  1.00  0.00           C  
ATOM    711  CE  LYS A 135      -0.949   6.213 -14.392  1.00  0.00           C  
ATOM    712  NZ  LYS A 135      -1.515   7.288 -13.556  1.00  0.00           N  
ATOM    713  H   LYS A 135       4.632   9.330 -12.435  1.00  0.00           H  
ATOM    714  HA  LYS A 135       2.867   9.295 -13.876  1.00  0.00           H  
ATOM    715  HB2 LYS A 135       3.564   6.995 -14.279  1.00  0.00           H  
ATOM    716  HB3 LYS A 135       2.638   6.422 -12.877  1.00  0.00           H  
ATOM    717  HG2 LYS A 135       0.883   7.979 -14.576  1.00  0.00           H  
ATOM    718  HG3 LYS A 135       1.728   6.780 -15.576  1.00  0.00           H  
ATOM    719  HD2 LYS A 135       0.809   4.967 -14.445  1.00  0.00           H  
ATOM    720  HD3 LYS A 135       0.592   5.873 -12.931  1.00  0.00           H  
ATOM    721  HE2 LYS A 135      -0.999   6.508 -15.441  1.00  0.00           H  
ATOM    722  HE3 LYS A 135      -1.538   5.305 -14.250  1.00  0.00           H  
ATOM    723  HZ1 LYS A 135      -1.284   7.122 -12.584  1.00  0.00           H  
ATOM    724  HZ2 LYS A 135      -1.131   8.185 -13.840  1.00  0.00           H  
ATOM    725  HZ3 LYS A 135      -2.519   7.308 -13.662  1.00  0.00           H  
ATOM    726  N   GLN A 136       1.104  10.218 -12.294  1.00  0.00           N  
ATOM    727  CA  GLN A 136      -0.115  10.684 -11.649  1.00  0.00           C  
ATOM    728  C   GLN A 136      -1.325  10.032 -12.318  1.00  0.00           C  
ATOM    729  O   GLN A 136      -2.059   9.340 -11.581  1.00  0.00           O  
ATOM    730  CB  GLN A 136      -0.200  12.209 -11.766  1.00  0.00           C  
ATOM    731  CG  GLN A 136       0.844  12.865 -10.855  1.00  0.00           C  
ATOM    732  CD  GLN A 136       0.896  14.375 -11.076  1.00  0.00           C  
ATOM    733  OE1 GLN A 136       0.210  14.907 -11.946  1.00  0.00           O  
ATOM    734  NE2 GLN A 136       1.715  15.067 -10.287  1.00  0.00           N  
ATOM    735  OXT GLN A 136      -1.288   9.952 -13.569  1.00  0.00           O  
ATOM    736  H   GLN A 136       1.690  10.898 -12.753  1.00  0.00           H  
ATOM    737  HA  GLN A 136      -0.093  10.405 -10.595  1.00  0.00           H  
ATOM    738  HB2 GLN A 136      -0.015  12.502 -12.801  1.00  0.00           H  
ATOM    739  HB3 GLN A 136      -1.195  12.540 -11.470  1.00  0.00           H  
ATOM    740  HG2 GLN A 136       0.585  12.664  -9.816  1.00  0.00           H  
ATOM    741  HG3 GLN A 136       1.825  12.440 -11.068  1.00  0.00           H  
ATOM    742 HE21 GLN A 136       2.232  14.591  -9.555  1.00  0.00           H  
ATOM    743 HE22 GLN A 136       1.820  16.061 -10.417  1.00  0.00           H  
TER     744      GLN A 136                                                      
ENDMDL                                                                          
MODEL        7                                                                  
ATOM      1  N   ALA A  90      -2.653  -5.337  -4.166  1.00  0.00           N  
ATOM      2  CA  ALA A  90      -1.643  -6.388  -3.952  1.00  0.00           C  
ATOM      3  C   ALA A  90      -1.317  -6.482  -2.463  1.00  0.00           C  
ATOM      4  O   ALA A  90      -2.128  -6.072  -1.635  1.00  0.00           O  
ATOM      5  CB  ALA A  90      -0.384  -6.084  -4.768  1.00  0.00           C  
ATOM      6  H1  ALA A  90      -3.477  -5.548  -3.622  1.00  0.00           H  
ATOM      7  H2  ALA A  90      -2.276  -4.442  -3.872  1.00  0.00           H  
ATOM      8  H3  ALA A  90      -2.896  -5.294  -5.146  1.00  0.00           H  
ATOM      9  HA  ALA A  90      -2.055  -7.343  -4.284  1.00  0.00           H  
ATOM     10  HB1 ALA A  90      -0.667  -5.853  -5.797  1.00  0.00           H  
ATOM     11  HB2 ALA A  90       0.136  -5.228  -4.334  1.00  0.00           H  
ATOM     12  HB3 ALA A  90       0.274  -6.953  -4.762  1.00  0.00           H  
ATOM     13  N   GLN A  91      -0.131  -7.009  -2.123  1.00  0.00           N  
ATOM     14  CA  GLN A  91       0.301  -7.104  -0.735  1.00  0.00           C  
ATOM     15  C   GLN A  91       0.222  -5.714  -0.103  1.00  0.00           C  
ATOM     16  O   GLN A  91      -0.220  -5.569   1.035  1.00  0.00           O  
ATOM     17  CB  GLN A  91       1.736  -7.652  -0.670  1.00  0.00           C  
ATOM     18  CG  GLN A  91       1.732  -9.179  -0.840  1.00  0.00           C  
ATOM     19  CD  GLN A  91       1.315  -9.591  -2.252  1.00  0.00           C  
ATOM     20  OE1 GLN A  91       1.613  -8.897  -3.221  1.00  0.00           O  
ATOM     21  NE2 GLN A  91       0.622 -10.724  -2.364  1.00  0.00           N  
ATOM     22  H   GLN A  91       0.495  -7.348  -2.843  1.00  0.00           H  
ATOM     23  HA  GLN A  91      -0.366  -7.778  -0.197  1.00  0.00           H  
ATOM     24  HB2 GLN A  91       2.337  -7.197  -1.458  1.00  0.00           H  
ATOM     25  HB3 GLN A  91       2.169  -7.404   0.300  1.00  0.00           H  
ATOM     26  HG2 GLN A  91       2.736  -9.559  -0.645  1.00  0.00           H  
ATOM     27  HG3 GLN A  91       1.041  -9.618  -0.119  1.00  0.00           H  
ATOM     28 HE21 GLN A  91       0.397 -11.263  -1.539  1.00  0.00           H  
ATOM     29 HE22 GLN A  91       0.326 -11.044  -3.275  1.00  0.00           H  
ATOM     30  N   ARG A  92       0.639  -4.696  -0.866  1.00  0.00           N  
ATOM     31  CA  ARG A  92       0.567  -3.312  -0.432  1.00  0.00           C  
ATOM     32  C   ARG A  92      -0.669  -2.668  -1.077  1.00  0.00           C  
ATOM     33  O   ARG A  92      -1.039  -3.040  -2.195  1.00  0.00           O  
ATOM     34  CB  ARG A  92       1.847  -2.579  -0.848  1.00  0.00           C  
ATOM     35  CG  ARG A  92       3.040  -3.155  -0.080  1.00  0.00           C  
ATOM     36  CD  ARG A  92       4.321  -2.429  -0.496  1.00  0.00           C  
ATOM     37  NE  ARG A  92       5.505  -3.073   0.092  1.00  0.00           N  
ATOM     38  CZ  ARG A  92       5.873  -2.929   1.380  1.00  0.00           C  
ATOM     39  NH1 ARG A  92       5.228  -2.070   2.183  1.00  0.00           N  
ATOM     40  NH2 ARG A  92       6.890  -3.652   1.864  1.00  0.00           N  
ATOM     41  H   ARG A  92       1.008  -4.884  -1.786  1.00  0.00           H  
ATOM     42  HA  ARG A  92       0.474  -3.280   0.650  1.00  0.00           H  
ATOM     43  HB2 ARG A  92       2.007  -2.707  -1.920  1.00  0.00           H  
ATOM     44  HB3 ARG A  92       1.748  -1.518  -0.621  1.00  0.00           H  
ATOM     45  HG2 ARG A  92       2.880  -3.026   0.991  1.00  0.00           H  
ATOM     46  HG3 ARG A  92       3.139  -4.218  -0.306  1.00  0.00           H  
ATOM     47  HD2 ARG A  92       4.407  -2.454  -1.583  1.00  0.00           H  
ATOM     48  HD3 ARG A  92       4.270  -1.389  -0.169  1.00  0.00           H  
ATOM     49  HE  ARG A  92       6.064  -3.657  -0.515  1.00  0.00           H  
ATOM     50 HH11 ARG A  92       4.517  -1.453   1.804  1.00  0.00           H  
ATOM     51 HH12 ARG A  92       5.453  -2.033   3.166  1.00  0.00           H  
ATOM     52 HH21 ARG A  92       7.375  -4.306   1.265  1.00  0.00           H  
ATOM     53 HH22 ARG A  92       7.176  -3.544   2.826  1.00  0.00           H  
ATOM     54  N   PRO A  93      -1.315  -1.708  -0.384  1.00  0.00           N  
ATOM     55  CA  PRO A  93      -2.497  -1.039  -0.895  1.00  0.00           C  
ATOM     56  C   PRO A  93      -2.209  -0.331  -2.221  1.00  0.00           C  
ATOM     57  O   PRO A  93      -3.077  -0.277  -3.091  1.00  0.00           O  
ATOM     58  CB  PRO A  93      -2.913  -0.036   0.186  1.00  0.00           C  
ATOM     59  CG  PRO A  93      -1.897  -0.159   1.330  1.00  0.00           C  
ATOM     60  CD  PRO A  93      -0.909  -1.254   0.931  1.00  0.00           C  
ATOM     61  HA  PRO A  93      -3.294  -1.769  -1.039  1.00  0.00           H  
ATOM     62  HB2 PRO A  93      -2.899   0.978  -0.216  1.00  0.00           H  
ATOM     63  HB3 PRO A  93      -3.912  -0.276   0.551  1.00  0.00           H  
ATOM     64  HG2 PRO A  93      -1.372   0.787   1.464  1.00  0.00           H  
ATOM     65  HG3 PRO A  93      -2.407  -0.435   2.253  1.00  0.00           H  
ATOM     66  HD2 PRO A  93       0.102  -0.851   0.897  1.00  0.00           H  
ATOM     67  HD3 PRO A  93      -0.962  -2.075   1.646  1.00  0.00           H  
ATOM     68  N   ALA A  94      -0.994   0.213  -2.373  1.00  0.00           N  
ATOM     69  CA  ALA A  94      -0.610   0.932  -3.579  1.00  0.00           C  
ATOM     70  C   ALA A  94       0.870   0.712  -3.868  1.00  0.00           C  
ATOM     71  O   ALA A  94       1.535  -0.061  -3.180  1.00  0.00           O  
ATOM     72  CB  ALA A  94      -0.893   2.424  -3.385  1.00  0.00           C  
ATOM     73  H   ALA A  94      -0.313   0.129  -1.633  1.00  0.00           H  
ATOM     74  HA  ALA A  94      -1.195   0.562  -4.421  1.00  0.00           H  
ATOM     75  HB1 ALA A  94      -1.893   2.556  -2.973  1.00  0.00           H  
ATOM     76  HB2 ALA A  94      -0.156   2.847  -2.700  1.00  0.00           H  
ATOM     77  HB3 ALA A  94      -0.826   2.934  -4.346  1.00  0.00           H  
ATOM     78  N   LYS A  95       1.375   1.411  -4.894  1.00  0.00           N  
ATOM     79  CA  LYS A  95       2.772   1.327  -5.287  1.00  0.00           C  
ATOM     80  C   LYS A  95       3.496   2.619  -4.899  1.00  0.00           C  
ATOM     81  O   LYS A  95       4.327   3.118  -5.659  1.00  0.00           O  
ATOM     82  CB  LYS A  95       2.862   1.074  -6.800  1.00  0.00           C  
ATOM     83  CG  LYS A  95       2.044   2.122  -7.572  1.00  0.00           C  
ATOM     84  CD  LYS A  95       2.656   2.343  -8.961  1.00  0.00           C  
ATOM     85  CE  LYS A  95       2.605   1.045  -9.775  1.00  0.00           C  
ATOM     86  NZ  LYS A  95       3.204   1.234 -11.109  1.00  0.00           N  
ATOM     87  H   LYS A  95       0.771   2.024  -5.420  1.00  0.00           H  
ATOM     88  HA  LYS A  95       3.245   0.493  -4.766  1.00  0.00           H  
ATOM     89  HB2 LYS A  95       3.904   1.132  -7.108  1.00  0.00           H  
ATOM     90  HB3 LYS A  95       2.475   0.080  -7.022  1.00  0.00           H  
ATOM     91  HG2 LYS A  95       1.016   1.773  -7.678  1.00  0.00           H  
ATOM     92  HG3 LYS A  95       2.050   3.065  -7.027  1.00  0.00           H  
ATOM     93  HD2 LYS A  95       2.093   3.120  -9.482  1.00  0.00           H  
ATOM     94  HD3 LYS A  95       3.693   2.664  -8.852  1.00  0.00           H  
ATOM     95  HE2 LYS A  95       3.154   0.266  -9.248  1.00  0.00           H  
ATOM     96  HE3 LYS A  95       1.564   0.735  -9.890  1.00  0.00           H  
ATOM     97  HZ1 LYS A  95       2.709   1.965 -11.601  1.00  0.00           H  
ATOM     98  HZ2 LYS A  95       4.179   1.494 -11.009  1.00  0.00           H  
ATOM     99  HZ3 LYS A  95       3.139   0.374 -11.633  1.00  0.00           H  
ATOM    100  N   TYR A  96       3.186   3.162  -3.712  1.00  0.00           N  
ATOM    101  CA  TYR A  96       3.836   4.371  -3.234  1.00  0.00           C  
ATOM    102  C   TYR A  96       5.308   4.049  -3.038  1.00  0.00           C  
ATOM    103  O   TYR A  96       5.628   3.111  -2.319  1.00  0.00           O  
ATOM    104  CB  TYR A  96       3.177   4.837  -1.926  1.00  0.00           C  
ATOM    105  CG  TYR A  96       2.946   6.331  -1.865  1.00  0.00           C  
ATOM    106  CD1 TYR A  96       3.939   7.219  -2.312  1.00  0.00           C  
ATOM    107  CD2 TYR A  96       1.730   6.834  -1.366  1.00  0.00           C  
ATOM    108  CE1 TYR A  96       3.717   8.601  -2.268  1.00  0.00           C  
ATOM    109  CE2 TYR A  96       1.511   8.221  -1.319  1.00  0.00           C  
ATOM    110  CZ  TYR A  96       2.504   9.103  -1.773  1.00  0.00           C  
ATOM    111  OH  TYR A  96       2.293  10.445  -1.734  1.00  0.00           O  
ATOM    112  H   TYR A  96       2.496   2.721  -3.121  1.00  0.00           H  
ATOM    113  HA  TYR A  96       3.732   5.149  -3.986  1.00  0.00           H  
ATOM    114  HB2 TYR A  96       2.214   4.340  -1.825  1.00  0.00           H  
ATOM    115  HB3 TYR A  96       3.809   4.546  -1.087  1.00  0.00           H  
ATOM    116  HD1 TYR A  96       4.872   6.838  -2.689  1.00  0.00           H  
ATOM    117  HD2 TYR A  96       0.964   6.156  -1.021  1.00  0.00           H  
ATOM    118  HE1 TYR A  96       4.478   9.280  -2.615  1.00  0.00           H  
ATOM    119  HE2 TYR A  96       0.578   8.606  -0.937  1.00  0.00           H  
ATOM    120  HH  TYR A  96       2.969  10.945  -2.203  1.00  0.00           H  
ATOM    121  N   SER A  97       6.195   4.807  -3.695  1.00  0.00           N  
ATOM    122  CA  SER A  97       7.623   4.529  -3.665  1.00  0.00           C  
ATOM    123  C   SER A  97       8.416   5.788  -3.321  1.00  0.00           C  
ATOM    124  O   SER A  97       7.841   6.792  -2.920  1.00  0.00           O  
ATOM    125  CB  SER A  97       8.024   3.988  -5.039  1.00  0.00           C  
ATOM    126  OG  SER A  97       9.065   3.053  -4.899  1.00  0.00           O  
ATOM    127  H   SER A  97       5.872   5.590  -4.249  1.00  0.00           H  
ATOM    128  HA  SER A  97       7.828   3.774  -2.918  1.00  0.00           H  
ATOM    129  HB2 SER A  97       7.163   3.497  -5.499  1.00  0.00           H  
ATOM    130  HB3 SER A  97       8.352   4.809  -5.678  1.00  0.00           H  
ATOM    131  HG  SER A  97       8.927   2.348  -5.550  1.00  0.00           H  
ATOM    132  N   TYR A  98       9.744   5.722  -3.491  1.00  0.00           N  
ATOM    133  CA  TYR A  98      10.632   6.860  -3.275  1.00  0.00           C  
ATOM    134  C   TYR A  98      12.039   6.492  -3.729  1.00  0.00           C  
ATOM    135  O   TYR A  98      12.370   5.314  -3.821  1.00  0.00           O  
ATOM    136  CB  TYR A  98      10.632   7.316  -1.802  1.00  0.00           C  
ATOM    137  CG  TYR A  98      10.859   6.218  -0.770  1.00  0.00           C  
ATOM    138  CD1 TYR A  98      12.066   5.491  -0.742  1.00  0.00           C  
ATOM    139  CD2 TYR A  98       9.871   5.960   0.194  1.00  0.00           C  
ATOM    140  CE1 TYR A  98      12.267   4.500   0.235  1.00  0.00           C  
ATOM    141  CE2 TYR A  98      10.075   4.970   1.170  1.00  0.00           C  
ATOM    142  CZ  TYR A  98      11.271   4.239   1.189  1.00  0.00           C  
ATOM    143  OH  TYR A  98      11.468   3.282   2.143  1.00  0.00           O  
ATOM    144  H   TYR A  98      10.159   4.850  -3.798  1.00  0.00           H  
ATOM    145  HA  TYR A  98      10.281   7.690  -3.890  1.00  0.00           H  
ATOM    146  HB2 TYR A  98      11.417   8.061  -1.682  1.00  0.00           H  
ATOM    147  HB3 TYR A  98       9.677   7.793  -1.590  1.00  0.00           H  
ATOM    148  HD1 TYR A  98      12.840   5.696  -1.460  1.00  0.00           H  
ATOM    149  HD2 TYR A  98       8.956   6.531   0.193  1.00  0.00           H  
ATOM    150  HE1 TYR A  98      13.189   3.943   0.254  1.00  0.00           H  
ATOM    151  HE2 TYR A  98       9.313   4.778   1.910  1.00  0.00           H  
ATOM    152  HH  TYR A  98      12.402   3.082   2.292  1.00  0.00           H  
ATOM    153  N   VAL A  99      12.861   7.512  -4.009  1.00  0.00           N  
ATOM    154  CA  VAL A  99      14.236   7.322  -4.457  1.00  0.00           C  
ATOM    155  C   VAL A  99      15.179   8.057  -3.504  1.00  0.00           C  
ATOM    156  O   VAL A  99      15.616   9.169  -3.792  1.00  0.00           O  
ATOM    157  CB  VAL A  99      14.386   7.840  -5.904  1.00  0.00           C  
ATOM    158  CG1 VAL A  99      13.847   6.796  -6.883  1.00  0.00           C  
ATOM    159  CG2 VAL A  99      13.609   9.154  -6.093  1.00  0.00           C  
ATOM    160  H   VAL A  99      12.524   8.458  -3.908  1.00  0.00           H  
ATOM    161  HA  VAL A  99      14.480   6.260  -4.438  1.00  0.00           H  
ATOM    162  HB  VAL A  99      15.442   8.015  -6.115  1.00  0.00           H  
ATOM    163 HG11 VAL A  99      12.821   6.541  -6.620  1.00  0.00           H  
ATOM    164 HG12 VAL A  99      13.872   7.199  -7.896  1.00  0.00           H  
ATOM    165 HG13 VAL A  99      14.466   5.901  -6.837  1.00  0.00           H  
ATOM    166 HG21 VAL A  99      13.863   9.851  -5.298  1.00  0.00           H  
ATOM    167 HG22 VAL A  99      13.873   9.593  -7.056  1.00  0.00           H  
ATOM    168 HG23 VAL A  99      12.538   8.953  -6.072  1.00  0.00           H  
ATOM    169  N   ASP A 100      15.485   7.435  -2.356  1.00  0.00           N  
ATOM    170  CA  ASP A 100      16.346   8.053  -1.354  1.00  0.00           C  
ATOM    171  C   ASP A 100      17.051   6.989  -0.512  1.00  0.00           C  
ATOM    172  O   ASP A 100      18.274   6.878  -0.565  1.00  0.00           O  
ATOM    173  CB  ASP A 100      15.492   8.969  -0.468  1.00  0.00           C  
ATOM    174  CG  ASP A 100      16.285   9.474   0.731  1.00  0.00           C  
ATOM    175  OD1 ASP A 100      17.185  10.309   0.507  1.00  0.00           O  
ATOM    176  OD2 ASP A 100      15.974   9.013   1.851  1.00  0.00           O  
ATOM    177  H   ASP A 100      15.109   6.516  -2.167  1.00  0.00           H  
ATOM    178  HA  ASP A 100      17.101   8.657  -1.858  1.00  0.00           H  
ATOM    179  HB2 ASP A 100      15.157   9.823  -1.056  1.00  0.00           H  
ATOM    180  HB3 ASP A 100      14.620   8.416  -0.113  1.00  0.00           H  
ATOM    181  N   GLU A 101      16.271   6.223   0.268  1.00  0.00           N  
ATOM    182  CA  GLU A 101      16.796   5.201   1.175  1.00  0.00           C  
ATOM    183  C   GLU A 101      17.972   4.438   0.554  1.00  0.00           C  
ATOM    184  O   GLU A 101      19.102   4.555   1.028  1.00  0.00           O  
ATOM    185  CB  GLU A 101      15.662   4.239   1.547  1.00  0.00           C  
ATOM    186  CG  GLU A 101      16.108   3.314   2.682  1.00  0.00           C  
ATOM    187  CD  GLU A 101      15.126   2.167   2.862  1.00  0.00           C  
ATOM    188  OE1 GLU A 101      13.911   2.460   2.948  1.00  0.00           O  
ATOM    189  OE2 GLU A 101      15.602   1.010   2.906  1.00  0.00           O  
ATOM    190  H   GLU A 101      15.271   6.362   0.245  1.00  0.00           H  
ATOM    191  HA  GLU A 101      17.144   5.695   2.084  1.00  0.00           H  
ATOM    192  HB2 GLU A 101      14.793   4.814   1.873  1.00  0.00           H  
ATOM    193  HB3 GLU A 101      15.391   3.640   0.677  1.00  0.00           H  
ATOM    194  HG2 GLU A 101      17.092   2.907   2.451  1.00  0.00           H  
ATOM    195  HG3 GLU A 101      16.167   3.885   3.609  1.00  0.00           H  
ATOM    196  N   ASN A 102      17.704   3.649  -0.496  1.00  0.00           N  
ATOM    197  CA  ASN A 102      18.733   2.847  -1.151  1.00  0.00           C  
ATOM    198  C   ASN A 102      19.191   3.521  -2.449  1.00  0.00           C  
ATOM    199  O   ASN A 102      19.708   2.856  -3.342  1.00  0.00           O  
ATOM    200  CB  ASN A 102      18.164   1.452  -1.430  1.00  0.00           C  
ATOM    201  CG  ASN A 102      19.261   0.476  -1.853  1.00  0.00           C  
ATOM    202  OD1 ASN A 102      20.256   0.314  -1.150  1.00  0.00           O  
ATOM    203  ND2 ASN A 102      19.078  -0.176  -3.002  1.00  0.00           N  
ATOM    204  H   ASN A 102      16.761   3.597  -0.851  1.00  0.00           H  
ATOM    205  HA  ASN A 102      19.592   2.750  -0.483  1.00  0.00           H  
ATOM    206  HB2 ASN A 102      17.685   1.073  -0.525  1.00  0.00           H  
ATOM    207  HB3 ASN A 102      17.418   1.521  -2.224  1.00  0.00           H  
ATOM    208 HD21 ASN A 102      18.248  -0.008  -3.551  1.00  0.00           H  
ATOM    209 HD22 ASN A 102      19.772  -0.835  -3.320  1.00  0.00           H  
ATOM    210  N   GLY A 103      18.993   4.844  -2.552  1.00  0.00           N  
ATOM    211  CA  GLY A 103      19.366   5.591  -3.746  1.00  0.00           C  
ATOM    212  C   GLY A 103      18.676   5.008  -4.983  1.00  0.00           C  
ATOM    213  O   GLY A 103      19.188   5.133  -6.094  1.00  0.00           O  
ATOM    214  H   GLY A 103      18.572   5.351  -1.784  1.00  0.00           H  
ATOM    215  HA2 GLY A 103      19.067   6.632  -3.625  1.00  0.00           H  
ATOM    216  HA3 GLY A 103      20.448   5.541  -3.879  1.00  0.00           H  
ATOM    217  N   GLU A 104      17.513   4.372  -4.784  1.00  0.00           N  
ATOM    218  CA  GLU A 104      16.754   3.768  -5.865  1.00  0.00           C  
ATOM    219  C   GLU A 104      15.313   3.568  -5.406  1.00  0.00           C  
ATOM    220  O   GLU A 104      15.017   3.657  -4.212  1.00  0.00           O  
ATOM    221  CB  GLU A 104      17.395   2.424  -6.269  1.00  0.00           C  
ATOM    222  CG  GLU A 104      17.614   2.369  -7.792  1.00  0.00           C  
ATOM    223  CD  GLU A 104      16.307   2.131  -8.544  1.00  0.00           C  
ATOM    224  OE1 GLU A 104      15.640   3.139  -8.870  1.00  0.00           O  
ATOM    225  OE2 GLU A 104      15.991   0.948  -8.782  1.00  0.00           O  
ATOM    226  H   GLU A 104      17.138   4.302  -3.848  1.00  0.00           H  
ATOM    227  HA  GLU A 104      16.761   4.444  -6.721  1.00  0.00           H  
ATOM    228  HB2 GLU A 104      18.356   2.318  -5.766  1.00  0.00           H  
ATOM    229  HB3 GLU A 104      16.742   1.603  -5.968  1.00  0.00           H  
ATOM    230  HG2 GLU A 104      18.057   3.308  -8.125  1.00  0.00           H  
ATOM    231  HG3 GLU A 104      18.304   1.555  -8.019  1.00  0.00           H  
ATOM    232  N   THR A 105      14.429   3.306  -6.362  1.00  0.00           N  
ATOM    233  CA  THR A 105      13.017   3.113  -6.105  1.00  0.00           C  
ATOM    234  C   THR A 105      12.786   1.995  -5.081  1.00  0.00           C  
ATOM    235  O   THR A 105      13.395   0.928  -5.172  1.00  0.00           O  
ATOM    236  CB  THR A 105      12.342   2.791  -7.435  1.00  0.00           C  
ATOM    237  OG1 THR A 105      12.616   3.831  -8.350  1.00  0.00           O  
ATOM    238  CG2 THR A 105      10.836   2.675  -7.244  1.00  0.00           C  
ATOM    239  H   THR A 105      14.744   3.244  -7.322  1.00  0.00           H  
ATOM    240  HA  THR A 105      12.601   4.039  -5.720  1.00  0.00           H  
ATOM    241  HB  THR A 105      12.734   1.851  -7.823  1.00  0.00           H  
ATOM    242  HG1 THR A 105      12.421   4.670  -7.927  1.00  0.00           H  
ATOM    243 HG21 THR A 105      10.444   3.616  -6.862  1.00  0.00           H  
ATOM    244 HG22 THR A 105      10.367   2.448  -8.197  1.00  0.00           H  
ATOM    245 HG23 THR A 105      10.621   1.875  -6.539  1.00  0.00           H  
ATOM    246  N   LYS A 106      11.891   2.248  -4.111  1.00  0.00           N  
ATOM    247  CA  LYS A 106      11.540   1.273  -3.086  1.00  0.00           C  
ATOM    248  C   LYS A 106      10.118   1.557  -2.591  1.00  0.00           C  
ATOM    249  O   LYS A 106       9.859   2.616  -2.021  1.00  0.00           O  
ATOM    250  CB  LYS A 106      12.546   1.352  -1.931  1.00  0.00           C  
ATOM    251  CG  LYS A 106      12.230   0.264  -0.897  1.00  0.00           C  
ATOM    252  CD  LYS A 106      13.074   0.484   0.359  1.00  0.00           C  
ATOM    253  CE  LYS A 106      12.630  -0.496   1.449  1.00  0.00           C  
ATOM    254  NZ  LYS A 106      13.243  -0.159   2.746  1.00  0.00           N  
ATOM    255  H   LYS A 106      11.431   3.147  -4.085  1.00  0.00           H  
ATOM    256  HA  LYS A 106      11.574   0.272  -3.518  1.00  0.00           H  
ATOM    257  HB2 LYS A 106      13.557   1.202  -2.317  1.00  0.00           H  
ATOM    258  HB3 LYS A 106      12.480   2.332  -1.461  1.00  0.00           H  
ATOM    259  HG2 LYS A 106      11.175   0.310  -0.632  1.00  0.00           H  
ATOM    260  HG3 LYS A 106      12.456  -0.715  -1.320  1.00  0.00           H  
ATOM    261  HD2 LYS A 106      14.127   0.321   0.127  1.00  0.00           H  
ATOM    262  HD3 LYS A 106      12.934   1.505   0.712  1.00  0.00           H
[truncated: 583,120 more chars]
