# Supplementary material for: Assessment of Two Restraint Potentials for Coarse-Grained Chemical-Cross-Link-Assisted Modeling of Protein Structures
Source: J Chem Inf Model. 2024 Feb 12;64(4):1377–93. doi: 10.1021/acs.jcim.3c01890 (PMC10900291; doi:10.1021/acs.jcim.3c01890)
Supplement: Supplementary file 2 — ci3c01890_si_002.zip [file ci3c01890_si_002.zip › Machine_readable/Inputs/SYNTHETIC-SHORT/1KOY/1koy.pdb]

HEADER    APOPTOSIS                               25-DEC-01   1KOY              
TITLE     NMR STRUCTURE OF DFF-C DOMAIN                                         
COMPND    MOL_ID: 1;                                                            
COMPND   2 MOLECULE: DNA FRAGMENTATION FACTOR ALPHA SUBUNIT;                    
COMPND   3 CHAIN: A;                                                            
COMPND   4 FRAGMENT: C-TERMINAL DOMAIN;                                         
COMPND   5 SYNONYM: DFF-45, DFF-C;                                              
COMPND   6 ENGINEERED: YES                                                      
SOURCE    MOL_ID: 1;                                                            
SOURCE   2 ORGANISM_SCIENTIFIC: HOMO SAPIENS;                                   
SOURCE   3 ORGANISM_COMMON: HUMAN;                                              
SOURCE   4 ORGANISM_TAXID: 9606;                                                
SOURCE   5 EXPRESSION_SYSTEM: ESCHERICHIA COLI;                                 
SOURCE   6 EXPRESSION_SYSTEM_TAXID: 562                                         
KEYWDS    DFF, APOPTOSIS, RIKEN STRUCTURAL GENOMICS/PROTEOMICS INITIATIVE,      
KEYWDS   2 RSGI, STRUCTURAL GENOMICS                                            
EXPDTA    SOLUTION NMR                                                          
AUTHOR    K.FUKUSHIMA,J.KIKUCHI,S.KOSHIBA,T.KIGAWA,Y.KURODA,S.YOKOYAMA,RIKEN    
AUTHOR   2 STRUCTURAL GENOMICS/PROTEOMICS INITIATIVE (RSGI)                     
REVDAT   4   23-FEB-22 1KOY    1       REMARK                                   
REVDAT   3   24-FEB-09 1KOY    1       VERSN                                    
REVDAT   2   18-SEP-02 1KOY    1       REMARK                                   
REVDAT   1   04-SEP-02 1KOY    0                                                
JRNL        AUTH   K.FUKUSHIMA,J.KIKUCHI,S.KOSHIBA,T.KIGAWA,Y.KURODA,S.YOKOYAMA 
JRNL        TITL   SOLUTION STRUCTURE OF THE DFF-C DOMAIN OF DFF45/ICAD. A      
JRNL        TITL 2 STRUCTURAL BASIS FOR THE REGULATION OF APOPTOTIC DNA         
JRNL        TITL 3 FRAGMENTATION.                                               
JRNL        REF    J.MOL.BIOL.                   V. 321   317 2002              
JRNL        REFN                   ISSN 0022-2836                               
JRNL        PMID   12144788                                                     
JRNL        DOI    10.1016/S0022-2836(02)00588-0                                
REMARK   2                                                                      
REMARK   2 RESOLUTION. NOT APPLICABLE.                                          
REMARK   3                                                                      
REMARK   3 REFINEMENT.                                                          
REMARK   3   PROGRAM     : CNS 1.0, CNS 1.0                                     
REMARK   3   AUTHORS     : BRUNGER,ADAMS,CLORE,DELANO,GROS,GROSSE               
REMARK   3  -KUNSTLEVE,JIANG,KUSZEWSKI,NILGES, PANNU,READ,RICE,SIMONSON,        
REMARK   3  WARREN (CNS), BRUNGER,ADAMS,CLORE,DELANO,GROS,GROSSE-KUNSTLEVE,     
REMARK   3  JIANG,KUSZEWSKI,NILGES, PANNU,READ,RICE,SIMONSON,WARREN (CNS)       
REMARK   3                                                                      
REMARK   3  OTHER REFINEMENT REMARKS: NULL                                      
REMARK   4                                                                      
REMARK   4 1KOY COMPLIES WITH FORMAT V. 3.30, 13-JUL-11                         
REMARK 100                                                                      
REMARK 100 THIS ENTRY HAS BEEN PROCESSED BY PDBJ ON 10-JAN-02.                  
REMARK 100 THE DEPOSITION ID IS D_1000015185.                                   
REMARK 210                                                                      
REMARK 210 EXPERIMENTAL DETAILS                                                 
REMARK 210  EXPERIMENT TYPE                : NMR                                
REMARK 210  TEMPERATURE           (KELVIN) : 298.00                             
REMARK 210  PH                             : 6.50                               
REMARK 210  IONIC STRENGTH                 : NULL                               
REMARK 210  PRESSURE                       : NULL                               
REMARK 210  SAMPLE CONTENTS                : U-13C, 15N                         
REMARK 210                                                                      
REMARK 210  NMR EXPERIMENTS CONDUCTED      : NULL                               
REMARK 210  SPECTROMETER FIELD STRENGTH    : 600 MHZ                            
REMARK 210  SPECTROMETER MODEL             : DRX                                
REMARK 210  SPECTROMETER MANUFACTURER      : BRUKER                             
REMARK 210                                                                      
REMARK 210  STRUCTURE DETERMINATION.                                            
REMARK 210   SOFTWARE USED                 : NULL                               
REMARK 210   METHOD USED                   : SIMULATED ANNEALING                
REMARK 210                                                                      
REMARK 210 CONFORMERS, NUMBER CALCULATED   : 10                                 
REMARK 210 CONFORMERS, NUMBER SUBMITTED    : 1                                  
REMARK 210 CONFORMERS, SELECTION CRITERIA  : STRUCTURES WITH THE LOWEST         
REMARK 210                                   ENERGY                             
REMARK 210                                                                      
REMARK 210 BEST REPRESENTATIVE CONFORMER IN THIS ENSEMBLE : NULL                
REMARK 210                                                                      
REMARK 210 REMARK: NULL                                                         
REMARK 215                                                                      
REMARK 215 NMR STUDY                                                            
REMARK 215 THE COORDINATES IN THIS ENTRY WERE GENERATED FROM SOLUTION           
REMARK 215 NMR DATA.  PROTEIN DATA BANK CONVENTIONS REQUIRE THAT                
REMARK 215 CRYST1 AND SCALE RECORDS BE INCLUDED, BUT THE VALUES ON              
REMARK 215 THESE RECORDS ARE MEANINGLESS.                                       
REMARK 300                                                                      
REMARK 300 BIOMOLECULE: 1                                                       
REMARK 300 SEE REMARK 350 FOR THE AUTHOR PROVIDED AND/OR PROGRAM                
REMARK 300 GENERATED ASSEMBLY INFORMATION FOR THE STRUCTURE IN                  
REMARK 300 THIS ENTRY. THE REMARK MAY ALSO PROVIDE INFORMATION ON               
REMARK 300 BURIED SURFACE AREA.                                                 
REMARK 350                                                                      
REMARK 350 COORDINATES FOR A COMPLETE MULTIMER REPRESENTING THE KNOWN           
REMARK 350 BIOLOGICALLY SIGNIFICANT OLIGOMERIZATION STATE OF THE                
REMARK 350 MOLECULE CAN BE GENERATED BY APPLYING BIOMT TRANSFORMATIONS          
REMARK 350 GIVEN BELOW.  BOTH NON-CRYSTALLOGRAPHIC AND                          
REMARK 350 CRYSTALLOGRAPHIC OPERATIONS ARE GIVEN.                               
REMARK 350                                                                      
REMARK 350 BIOMOLECULE: 1                                                       
REMARK 350 AUTHOR DETERMINED BIOLOGICAL UNIT: MONOMERIC                         
REMARK 350 APPLY THE FOLLOWING TO CHAINS: A                                     
REMARK 350   BIOMT1   1  1.000000  0.000000  0.000000        0.00000            
REMARK 350   BIOMT2   1  0.000000  1.000000  0.000000        0.00000            
REMARK 350   BIOMT3   1  0.000000  0.000000  1.000000        0.00000            
REMARK 500                                                                      
REMARK 500 GEOMETRY AND STEREOCHEMISTRY                                         
REMARK 500 SUBTOPIC: CLOSE CONTACTS                                             
REMARK 500                                                                      
REMARK 500 THE FOLLOWING ATOMS ARE IN CLOSE CONTACT.                            
REMARK 500                                                                      
REMARK 500  ATM1  RES C  SSEQI   ATM2  RES C  SSEQI           DISTANCE          
REMARK 500   O    ASP A   278     H    THR A   282              1.57            
REMARK 500                                                                      
REMARK 500 REMARK: NULL                                                         
REMARK 500                                                                      
REMARK 500 GEOMETRY AND STEREOCHEMISTRY                                         
REMARK 500 SUBTOPIC: TORSION ANGLES                                             
REMARK 500                                                                      
REMARK 500 TORSION ANGLES OUTSIDE THE EXPECTED RAMACHANDRAN REGIONS:            
REMARK 500 (M=MODEL NUMBER; RES=RESIDUE NAME; C=CHAIN IDENTIFIER;               
REMARK 500 SSEQ=SEQUENCE NUMBER; I=INSERTION CODE).                             
REMARK 500                                                                      
REMARK 500 STANDARD TABLE:                                                      
REMARK 500 FORMAT:(10X,I3,1X,A3,1X,A1,I4,A1,4X,F7.2,3X,F7.2)                    
REMARK 500                                                                      
REMARK 500 EXPECTED VALUES: GJ KLEYWEGT AND TA JONES (1996). PHI/PSI-           
REMARK 500 CHOLOGY: RAMACHANDRAN REVISITED. STRUCTURE 4, 1395 - 1400            
REMARK 500                                                                      
REMARK 500  M RES CSSEQI        PSI       PHI                                   
REMARK 500    GLU A 247      -79.01   -122.82                                   
REMARK 500    PRO A 251       33.07    -89.04                                   
REMARK 500    GLU A 252      -70.45   -111.25                                   
REMARK 500    SER A 256     -159.94   -105.31                                   
REMARK 500    ASN A 276       88.04    -31.55                                   
REMARK 500                                                                      
REMARK 500 REMARK: NULL                                                         
REMARK 900                                                                      
REMARK 900 RELATED ENTRIES                                                      
REMARK 900 RELATED ID: 1IYR   RELATED DB: PDB                                   
REMARK 900 1IYR IS NMR STRUCTURE ENSEMBLE OF DFF-C DOMAIN                       
REMARK 900 RELATED ID: 5408   RELATED DB: BMRB                                  
REMARK 900 5408 IS CHEMICAL SHIFT DATA                                          
REMARK 900 RELATED ID: TRT001000163.1   RELATED DB: TARGETDB                    
DBREF  1KOY A  239   300  UNP    O00273   DFFA_HUMAN     239    300             
SEQRES   1 A   62  SER HIS ILE LEU THR ALA LEU ARG GLU LYS GLN ALA PRO          
SEQRES   2 A   62  GLU LEU SER LEU SER SER GLN ASP LEU GLU LEU VAL THR          
SEQRES   3 A   62  LYS GLU ASP PRO LYS ALA LEU ALA VAL ALA LEU ASN TRP          
SEQRES   4 A   62  ASP ILE LYS LYS THR GLU THR VAL GLN GLU ALA CYS GLU          
SEQRES   5 A   62  ARG GLU LEU ALA LEU ARG LEU GLN GLN THR                      
HELIX    1   1 SER A  239  ARG A  246  1                                   8    
HELIX    2   2 SER A  256  LYS A  265  1                                  10    
HELIX    3   3 ASP A  267  LEU A  275  1                                   9    
HELIX    4   4 ASP A  278  GLN A  299  1                                  22    
CRYST1    1.000    1.000    1.000  90.00  90.00  90.00 P 1           1          
ORIGX1      1.000000  0.000000  0.000000        0.00000                         
ORIGX2      0.000000  1.000000  0.000000        0.00000                         
ORIGX3      0.000000  0.000000  1.000000        0.00000                         
SCALE1      1.000000  0.000000  0.000000        0.00000                         
SCALE2      0.000000  1.000000  0.000000        0.00000                         
SCALE3      0.000000  0.000000  1.000000        0.00000                         
ATOM      1  N   SER A 239      -0.305 -12.393   6.749  1.00  0.00           N  
ATOM      2  CA  SER A 239       0.291 -12.138   8.058  1.00  0.00           C  
ATOM      3  C   SER A 239       1.734 -11.657   7.922  1.00  0.00           C  
ATOM      4  O   SER A 239       2.193 -10.816   8.695  1.00  0.00           O  
ATOM      5  CB  SER A 239       0.242 -13.402   8.917  1.00  0.00           C  
ATOM      6  OG  SER A 239      -0.867 -14.214   8.570  1.00  0.00           O  
ATOM      7  H   SER A 239      -0.691 -13.276   6.565  1.00  0.00           H  
ATOM      8  HA  SER A 239      -0.289 -11.365   8.539  1.00  0.00           H  
ATOM      9  HB2 SER A 239       1.148 -13.971   8.770  1.00  0.00           H  
ATOM     10  HB3 SER A 239       0.157 -13.125   9.958  1.00  0.00           H  
ATOM     11  HG  SER A 239      -1.463 -14.281   9.319  1.00  0.00           H  
ATOM     12  N   HIS A 240       2.444 -12.198   6.937  1.00  0.00           N  
ATOM     13  CA  HIS A 240       3.836 -11.825   6.703  1.00  0.00           C  
ATOM     14  C   HIS A 240       3.957 -10.337   6.383  1.00  0.00           C  
ATOM     15  O   HIS A 240       4.929  -9.684   6.769  1.00  0.00           O  
ATOM     16  CB  HIS A 240       4.420 -12.655   5.559  1.00  0.00           C  
ATOM     17  CG  HIS A 240       4.197 -14.128   5.716  1.00  0.00           C  
ATOM     18  ND1 HIS A 240       5.132 -14.977   6.270  1.00  0.00           N  
ATOM     19  CD2 HIS A 240       3.135 -14.903   5.389  1.00  0.00           C  
ATOM     20  CE1 HIS A 240       4.655 -16.209   6.277  1.00  0.00           C  
ATOM     21  NE2 HIS A 240       3.446 -16.191   5.748  1.00  0.00           N  
ATOM     22  H   HIS A 240       2.024 -12.864   6.355  1.00  0.00           H  
ATOM     23  HA  HIS A 240       4.390 -12.032   7.606  1.00  0.00           H  
ATOM     24  HB2 HIS A 240       3.965 -12.347   4.630  1.00  0.00           H  
ATOM     25  HB3 HIS A 240       5.486 -12.483   5.506  1.00  0.00           H  
ATOM     26  HD1 HIS A 240       6.014 -14.715   6.608  1.00  0.00           H  
ATOM     27  HD2 HIS A 240       2.215 -14.569   4.931  1.00  0.00           H  
ATOM     28  HE1 HIS A 240       5.167 -17.083   6.652  1.00  0.00           H  
ATOM     29  HE2 HIS A 240       2.900 -16.982   5.559  1.00  0.00           H  
ATOM     30  N   ILE A 241       2.954  -9.800   5.699  1.00  0.00           N  
ATOM     31  CA  ILE A 241       2.939  -8.385   5.355  1.00  0.00           C  
ATOM     32  C   ILE A 241       2.419  -7.560   6.525  1.00  0.00           C  
ATOM     33  O   ILE A 241       2.896  -6.456   6.788  1.00  0.00           O  
ATOM     34  CB  ILE A 241       2.068  -8.107   4.114  1.00  0.00           C  
ATOM     35  CG1 ILE A 241       2.426  -9.076   2.986  1.00  0.00           C  
ATOM     36  CG2 ILE A 241       2.239  -6.664   3.656  1.00  0.00           C  
ATOM     37  CD1 ILE A 241       1.594 -10.340   2.987  1.00  0.00           C  
ATOM     38  H   ILE A 241       2.191 -10.362   5.449  1.00  0.00           H  
ATOM     39  HA  ILE A 241       3.953  -8.083   5.136  1.00  0.00           H  
ATOM     40  HB  ILE A 241       1.034  -8.251   4.388  1.00  0.00           H  
ATOM     41 HG12 ILE A 241       2.279  -8.584   2.036  1.00  0.00           H  
ATOM     42 HG13 ILE A 241       3.464  -9.362   3.081  1.00  0.00           H  
ATOM     43 HG21 ILE A 241       1.270  -6.233   3.452  1.00  0.00           H  
ATOM     44 HG22 ILE A 241       2.839  -6.639   2.758  1.00  0.00           H  
ATOM     45 HG23 ILE A 241       2.729  -6.094   4.431  1.00  0.00           H  
ATOM     46 HD11 ILE A 241       0.969 -10.358   3.868  1.00  0.00           H  
ATOM     47 HD12 ILE A 241       2.246 -11.201   2.990  1.00  0.00           H  
ATOM     48 HD13 ILE A 241       0.972 -10.362   2.104  1.00  0.00           H  
ATOM     49  N   LEU A 242       1.425  -8.110   7.216  1.00  0.00           N  
ATOM     50  CA  LEU A 242       0.810  -7.445   8.356  1.00  0.00           C  
ATOM     51  C   LEU A 242       1.759  -7.372   9.549  1.00  0.00           C  
ATOM     52  O   LEU A 242       1.802  -6.364  10.248  1.00  0.00           O  
ATOM     53  CB  LEU A 242      -0.472  -8.175   8.750  1.00  0.00           C  
ATOM     54  CG  LEU A 242      -1.667  -7.269   9.035  1.00  0.00           C  
ATOM     55  CD1 LEU A 242      -2.960  -7.926   8.575  1.00  0.00           C  
ATOM     56  CD2 LEU A 242      -1.735  -6.934  10.517  1.00  0.00           C  
ATOM     57  H   LEU A 242       1.087  -8.988   6.945  1.00  0.00           H  
ATOM     58  HA  LEU A 242       0.558  -6.440   8.053  1.00  0.00           H  
ATOM     59  HB2 LEU A 242      -0.738  -8.844   7.945  1.00  0.00           H  
ATOM     60  HB3 LEU A 242      -0.273  -8.761   9.633  1.00  0.00           H  
ATOM     61  HG  LEU A 242      -1.547  -6.347   8.486  1.00  0.00           H  
ATOM     62 HD11 LEU A 242      -2.739  -8.659   7.813  1.00  0.00           H  
ATOM     63 HD12 LEU A 242      -3.621  -7.174   8.170  1.00  0.00           H  
ATOM     64 HD13 LEU A 242      -3.436  -8.411   9.414  1.00  0.00           H  
ATOM     65 HD21 LEU A 242      -1.203  -6.012  10.702  1.00  0.00           H  
ATOM     66 HD22 LEU A 242      -1.284  -7.731  11.088  1.00  0.00           H  
ATOM     67 HD23 LEU A 242      -2.767  -6.819  10.813  1.00  0.00           H  
ATOM     68  N   THR A 243       2.517  -8.439   9.784  1.00  0.00           N  
ATOM     69  CA  THR A 243       3.457  -8.466  10.902  1.00  0.00           C  
ATOM     70  C   THR A 243       4.471  -7.334  10.771  1.00  0.00           C  
ATOM     71  O   THR A 243       4.744  -6.612  11.729  1.00  0.00           O  
ATOM     72  CB  THR A 243       4.178  -9.814  10.969  1.00  0.00           C  
ATOM     73  OG1 THR A 243       5.026  -9.874  12.102  1.00  0.00           O  
ATOM     74  CG2 THR A 243       5.023 -10.100   9.748  1.00  0.00           C  
ATOM     75  H   THR A 243       2.444  -9.221   9.198  1.00  0.00           H  
ATOM     76  HA  THR A 243       2.893  -8.323  11.812  1.00  0.00           H  
ATOM     77  HB  THR A 243       3.442 -10.600  11.053  1.00  0.00           H  
ATOM     78  HG1 THR A 243       5.608  -9.111  12.108  1.00  0.00           H  
ATOM     79 HG21 THR A 243       5.212 -11.161   9.681  1.00  0.00           H  
ATOM     80 HG22 THR A 243       5.962  -9.572   9.828  1.00  0.00           H  
ATOM     81 HG23 THR A 243       4.498  -9.771   8.865  1.00  0.00           H  
ATOM     82  N   ALA A 244       5.006  -7.172   9.567  1.00  0.00           N  
ATOM     83  CA  ALA A 244       5.960  -6.122   9.287  1.00  0.00           C  
ATOM     84  C   ALA A 244       5.267  -4.768   9.267  1.00  0.00           C  
ATOM     85  O   ALA A 244       5.863  -3.756   9.615  1.00  0.00           O  
ATOM     86  CB  ALA A 244       6.662  -6.382   7.962  1.00  0.00           C  
ATOM     87  H   ALA A 244       4.730  -7.760   8.847  1.00  0.00           H  
ATOM     88  HA  ALA A 244       6.704  -6.126  10.070  1.00  0.00           H  
ATOM     89  HB1 ALA A 244       7.582  -6.918   8.140  1.00  0.00           H  
ATOM     90  HB2 ALA A 244       6.882  -5.440   7.480  1.00  0.00           H  
ATOM     91  HB3 ALA A 244       6.019  -6.971   7.324  1.00  0.00           H  
ATOM     92  N   LEU A 245       3.992  -4.754   8.876  1.00  0.00           N  
ATOM     93  CA  LEU A 245       3.225  -3.514   8.830  1.00  0.00           C  
ATOM     94  C   LEU A 245       2.968  -3.004  10.236  1.00  0.00           C  
ATOM     95  O   LEU A 245       3.184  -1.832  10.534  1.00  0.00           O  
ATOM     96  CB  LEU A 245       1.891  -3.735   8.106  1.00  0.00           C  
ATOM     97  CG  LEU A 245       1.662  -2.866   6.865  1.00  0.00           C  
ATOM     98  CD1 LEU A 245       0.196  -2.900   6.454  1.00  0.00           C  
ATOM     99  CD2 LEU A 245       2.115  -1.431   7.114  1.00  0.00           C  
ATOM    100  H   LEU A 245       3.538  -5.588   8.632  1.00  0.00           H  
ATOM    101  HA  LEU A 245       3.805  -2.782   8.292  1.00  0.00           H  
ATOM    102  HB2 LEU A 245       1.839  -4.771   7.806  1.00  0.00           H  
ATOM    103  HB3 LEU A 245       1.089  -3.542   8.803  1.00  0.00           H  
ATOM    104  HG  LEU A 245       2.243  -3.267   6.047  1.00  0.00           H  
ATOM    105 HD11 LEU A 245       0.118  -3.228   5.428  1.00  0.00           H  
ATOM    106 HD12 LEU A 245      -0.228  -1.911   6.548  1.00  0.00           H  
ATOM    107 HD13 LEU A 245      -0.344  -3.584   7.092  1.00  0.00           H  
ATOM    108 HD21 LEU A 245       3.058  -1.259   6.615  1.00  0.00           H  
ATOM    109 HD22 LEU A 245       2.236  -1.270   8.175  1.00  0.00           H  
ATOM    110 HD23 LEU A 245       1.375  -0.744   6.729  1.00  0.00           H  
ATOM    111  N   ARG A 246       2.520  -3.903  11.101  1.00  0.00           N  
ATOM    112  CA  ARG A 246       2.249  -3.562  12.475  1.00  0.00           C  
ATOM    113  C   ARG A 246       3.550  -3.227  13.197  1.00  0.00           C  
ATOM    114  O   ARG A 246       3.532  -2.720  14.316  1.00  0.00           O  
ATOM    115  CB  ARG A 246       1.529  -4.719  13.182  1.00  0.00           C  
ATOM    116  CG  ARG A 246       2.444  -5.866  13.588  1.00  0.00           C  
ATOM    117  CD  ARG A 246       2.555  -5.985  15.100  1.00  0.00           C  
ATOM    118  NE  ARG A 246       1.537  -6.872  15.657  1.00  0.00           N  
ATOM    119  CZ  ARG A 246       1.466  -7.202  16.945  1.00  0.00           C  
ATOM    120  NH1 ARG A 246       2.350  -6.721  17.810  1.00  0.00           N  
ATOM    121  NH2 ARG A 246       0.507  -8.014  17.369  1.00  0.00           N  
ATOM    122  H   ARG A 246       2.387  -4.817  10.811  1.00  0.00           H  
ATOM    123  HA  ARG A 246       1.603  -2.699  12.476  1.00  0.00           H  
ATOM    124  HB2 ARG A 246       1.051  -4.337  14.072  1.00  0.00           H  
ATOM    125  HB3 ARG A 246       0.771  -5.111  12.520  1.00  0.00           H  
ATOM    126  HG2 ARG A 246       2.046  -6.789  13.194  1.00  0.00           H  
ATOM    127  HG3 ARG A 246       3.427  -5.692  13.178  1.00  0.00           H  
ATOM    128  HD2 ARG A 246       3.531  -6.374  15.347  1.00  0.00           H  
ATOM    129  HD3 ARG A 246       2.440  -5.002  15.535  1.00  0.00           H  
ATOM    130  HE  ARG A 246       0.871  -7.241  15.040  1.00  0.00           H  
ATOM    131 HH11 ARG A 246       3.075  -6.108  17.497  1.00  0.00           H  
ATOM    132 HH12 ARG A 246       2.292  -6.972  18.776  1.00  0.00           H  
ATOM    133 HH21 ARG A 246      -0.162  -8.379  16.722  1.00  0.00           H  
ATOM    134 HH22 ARG A 246       0.454  -8.262  18.337  1.00  0.00           H  
ATOM    135  N   GLU A 247       4.690  -3.541  12.569  1.00  0.00           N  
ATOM    136  CA  GLU A 247       5.979  -3.287  13.191  1.00  0.00           C  
ATOM    137  C   GLU A 247       6.886  -2.394  12.340  1.00  0.00           C  
ATOM    138  O   GLU A 247       7.024  -1.207  12.633  1.00  0.00           O  
ATOM    139  CB  GLU A 247       6.686  -4.613  13.484  1.00  0.00           C  
ATOM    140  CG  GLU A 247       6.996  -4.823  14.957  1.00  0.00           C  
ATOM    141  CD  GLU A 247       8.447  -4.542  15.293  1.00  0.00           C  
ATOM    142  OE1 GLU A 247       9.312  -4.755  14.417  1.00  0.00           O  
ATOM    143  OE2 GLU A 247       8.720  -4.108  16.432  1.00  0.00           O  
ATOM    144  H   GLU A 247       4.676  -3.970  11.693  1.00  0.00           H  
ATOM    145  HA  GLU A 247       5.793  -2.787  14.129  1.00  0.00           H  
ATOM    146  HB2 GLU A 247       6.056  -5.425  13.152  1.00  0.00           H  
ATOM    147  HB3 GLU A 247       7.616  -4.644  12.936  1.00  0.00           H  
ATOM    148  HG2 GLU A 247       6.373  -4.162  15.541  1.00  0.00           H  
ATOM    149  HG3 GLU A 247       6.774  -5.848  15.216  1.00  0.00           H  
ATOM    150  N   LYS A 248       7.537  -2.957  11.308  1.00  0.00           N  
ATOM    151  CA  LYS A 248       8.452  -2.143  10.491  1.00  0.00           C  
ATOM    152  C   LYS A 248       8.344  -2.360   8.974  1.00  0.00           C  
ATOM    153  O   LYS A 248       9.353  -2.628   8.319  1.00  0.00           O  
ATOM    154  CB  LYS A 248       9.900  -2.369  10.939  1.00  0.00           C  
ATOM    155  CG  LYS A 248      10.324  -1.532  12.144  1.00  0.00           C  
ATOM    156  CD  LYS A 248       9.862  -0.078  12.048  1.00  0.00           C  
ATOM    157  CE  LYS A 248      10.163   0.536  10.687  1.00  0.00           C  
ATOM    158  NZ  LYS A 248      11.624   0.722  10.472  1.00  0.00           N  
ATOM    159  H   LYS A 248       7.416  -3.921  11.109  1.00  0.00           H  
ATOM    160  HA  LYS A 248       8.204  -1.112  10.686  1.00  0.00           H  
ATOM    161  HB2 LYS A 248      10.025  -3.411  11.193  1.00  0.00           H  
ATOM    162  HB3 LYS A 248      10.558  -2.130  10.116  1.00  0.00           H  
ATOM    163  HG2 LYS A 248       9.899  -1.969  13.035  1.00  0.00           H  
ATOM    164  HG3 LYS A 248      11.402  -1.551  12.216  1.00  0.00           H  
ATOM    165  HD2 LYS A 248       8.798  -0.037  12.218  1.00  0.00           H  
ATOM    166  HD3 LYS A 248      10.369   0.497  12.810  1.00  0.00           H  
ATOM    167  HE2 LYS A 248       9.775  -0.115   9.918  1.00  0.00           H  
ATOM    168  HE3 LYS A 248       9.671   1.498  10.624  1.00  0.00           H  
ATOM    169  HZ1 LYS A 248      12.055   1.161  11.311  1.00  0.00           H  
ATOM    170  HZ2 LYS A 248      11.789   1.337   9.650  1.00  0.00           H  
ATOM    171  HZ3 LYS A 248      12.080  -0.196  10.300  1.00  0.00           H  
ATOM    172  N   GLN A 249       7.160  -2.200   8.400  1.00  0.00           N  
ATOM    173  CA  GLN A 249       7.009  -2.338   6.950  1.00  0.00           C  
ATOM    174  C   GLN A 249       7.341  -1.001   6.298  1.00  0.00           C  
ATOM    175  O   GLN A 249       6.810   0.022   6.721  1.00  0.00           O  
ATOM    176  CB  GLN A 249       5.585  -2.764   6.587  1.00  0.00           C  
ATOM    177  CG  GLN A 249       5.393  -3.052   5.108  1.00  0.00           C  
ATOM    178  CD  GLN A 249       4.804  -1.875   4.359  1.00  0.00           C  
ATOM    179  OE1 GLN A 249       3.613  -1.584   4.472  1.00  0.00           O  
ATOM    180  NE2 GLN A 249       5.638  -1.190   3.587  1.00  0.00           N  
ATOM    181  H   GLN A 249       6.386  -1.950   8.946  1.00  0.00           H  
ATOM    182  HA  GLN A 249       7.710  -3.085   6.606  1.00  0.00           H  
ATOM    183  HB2 GLN A 249       5.337  -3.657   7.138  1.00  0.00           H  
ATOM    184  HB3 GLN A 249       4.904  -1.976   6.869  1.00  0.00           H  
ATOM    185  HG2 GLN A 249       6.352  -3.292   4.673  1.00  0.00           H  
ATOM    186  HG3 GLN A 249       4.729  -3.897   5.002  1.00  0.00           H  
ATOM    187 HE21 GLN A 249       6.572  -1.482   3.544  1.00  0.00           H  
ATOM    188 HE22 GLN A 249       5.287  -0.420   3.096  1.00  0.00           H  
ATOM    189  N   ALA A 250       8.250  -0.980   5.315  1.00  0.00           N  
ATOM    190  CA  ALA A 250       8.643   0.272   4.692  1.00  0.00           C  
ATOM    191  C   ALA A 250       7.860   0.582   3.419  1.00  0.00           C  
ATOM    192  O   ALA A 250       8.264   0.211   2.317  1.00  0.00           O  
ATOM    193  CB  ALA A 250      10.131   0.266   4.393  1.00  0.00           C  
ATOM    194  H   ALA A 250       8.698  -1.800   5.030  1.00  0.00           H  
ATOM    195  HA  ALA A 250       8.461   1.060   5.407  1.00  0.00           H  
ATOM    196  HB1 ALA A 250      10.647   0.867   5.126  1.00  0.00           H  
ATOM    197  HB2 ALA A 250      10.301   0.675   3.407  1.00  0.00           H  
ATOM    198  HB3 ALA A 250      10.501  -0.747   4.432  1.00  0.00           H  
ATOM    199  N   PRO A 251       6.766   1.341   3.560  1.00  0.00           N  
ATOM    200  CA  PRO A 251       5.943   1.809   2.466  1.00  0.00           C  
ATOM    201  C   PRO A 251       6.499   3.139   1.990  1.00  0.00           C  
ATOM    202  O   PRO A 251       5.770   3.999   1.496  1.00  0.00           O  
ATOM    203  CB  PRO A 251       4.557   1.965   3.099  1.00  0.00           C  
ATOM    204  CG  PRO A 251       4.785   2.042   4.581  1.00  0.00           C  
ATOM    205  CD  PRO A 251       6.269   1.903   4.820  1.00  0.00           C  
ATOM    206  HA  PRO A 251       5.912   1.106   1.648  1.00  0.00           H  
ATOM    207  HB2 PRO A 251       4.091   2.864   2.727  1.00  0.00           H  
ATOM    208  HB3 PRO A 251       3.948   1.111   2.842  1.00  0.00           H  
ATOM    209  HG2 PRO A 251       4.440   2.995   4.952  1.00  0.00           H  
ATOM    210  HG3 PRO A 251       4.254   1.239   5.071  1.00  0.00           H  
ATOM    211  HD2 PRO A 251       6.712   2.869   5.010  1.00  0.00           H  
ATOM    212  HD3 PRO A 251       6.456   1.236   5.639  1.00  0.00           H  
ATOM    213  N   GLU A 252       7.823   3.263   2.087  1.00  0.00           N  
ATOM    214  CA  GLU A 252       8.521   4.443   1.614  1.00  0.00           C  
ATOM    215  C   GLU A 252       9.364   4.101   0.396  1.00  0.00           C  
ATOM    216  O   GLU A 252       9.064   4.501  -0.729  1.00  0.00           O  
ATOM    217  CB  GLU A 252       9.399   5.050   2.718  1.00  0.00           C  
ATOM    218  CG  GLU A 252       9.814   4.064   3.801  1.00  0.00           C  
ATOM    219  CD  GLU A 252       8.885   4.086   5.000  1.00  0.00           C  
ATOM    220  OE1 GLU A 252       8.041   5.003   5.082  1.00  0.00           O  
ATOM    221  OE2 GLU A 252       9.003   3.185   5.857  1.00  0.00           O  
ATOM    222  H   GLU A 252       8.349   2.466   2.310  1.00  0.00           H  
ATOM    223  HA  GLU A 252       7.778   5.159   1.318  1.00  0.00           H  
ATOM    224  HB2 GLU A 252      10.295   5.448   2.267  1.00  0.00           H  
ATOM    225  HB3 GLU A 252       8.856   5.858   3.187  1.00  0.00           H  
ATOM    226  HG2 GLU A 252       9.816   3.068   3.385  1.00  0.00           H  
ATOM    227  HG3 GLU A 252      10.811   4.314   4.133  1.00  0.00           H  
ATOM    228  N   LEU A 253      10.428   3.343   0.651  1.00  0.00           N  
ATOM    229  CA  LEU A 253      11.347   2.912  -0.389  1.00  0.00           C  
ATOM    230  C   LEU A 253      11.412   1.388  -0.478  1.00  0.00           C  
ATOM    231  O   LEU A 253      11.772   0.839  -1.520  1.00  0.00           O  
ATOM    232  CB  LEU A 253      12.744   3.476  -0.126  1.00  0.00           C  
ATOM    233  CG  LEU A 253      13.815   3.055  -1.134  1.00  0.00           C  
ATOM    234  CD1 LEU A 253      13.624   3.787  -2.452  1.00  0.00           C  
ATOM    235  CD2 LEU A 253      15.205   3.316  -0.573  1.00  0.00           C  
ATOM    236  H   LEU A 253      10.597   3.064   1.575  1.00  0.00           H  
ATOM    237  HA  LEU A 253      10.986   3.299  -1.330  1.00  0.00           H  
ATOM    238  HB2 LEU A 253      12.680   4.555  -0.130  1.00  0.00           H  
ATOM    239  HB3 LEU A 253      13.060   3.156   0.855  1.00  0.00           H  
ATOM    240  HG  LEU A 253      13.724   1.995  -1.324  1.00  0.00           H  
ATOM    241 HD11 LEU A 253      12.601   4.125  -2.531  1.00  0.00           H  
ATOM    242 HD12 LEU A 253      13.846   3.119  -3.271  1.00  0.00           H  
ATOM    243 HD13 LEU A 253      14.288   4.638  -2.491  1.00  0.00           H  
ATOM    244 HD21 LEU A 253      15.207   4.253  -0.036  1.00  0.00           H  
ATOM    245 HD22 LEU A 253      15.917   3.365  -1.384  1.00  0.00           H  
ATOM    246 HD23 LEU A 253      15.479   2.515   0.098  1.00  0.00           H  
ATOM    247  N   SER A 254      11.078   0.701   0.619  1.00  0.00           N  
ATOM    248  CA  SER A 254      11.125  -0.752   0.634  1.00  0.00           C  
ATOM    249  C   SER A 254      10.018  -1.343  -0.222  1.00  0.00           C  
ATOM    250  O   SER A 254      10.163  -2.442  -0.757  1.00  0.00           O  
ATOM    251  CB  SER A 254      11.018  -1.282   2.063  1.00  0.00           C  
ATOM    252  OG  SER A 254      11.427  -2.636   2.137  1.00  0.00           O  
ATOM    253  H   SER A 254      10.802   1.180   1.431  1.00  0.00           H  
ATOM    254  HA  SER A 254      12.076  -1.053   0.222  1.00  0.00           H  
ATOM    255  HB2 SER A 254      11.651  -0.693   2.710  1.00  0.00           H  
ATOM    256  HB3 SER A 254       9.994  -1.209   2.397  1.00  0.00           H  
ATOM    257  HG  SER A 254      11.844  -2.799   2.987  1.00  0.00           H  
ATOM    258  N   LEU A 255       8.907  -0.622  -0.356  1.00  0.00           N  
ATOM    259  CA  LEU A 255       7.799  -1.118  -1.160  1.00  0.00           C  
ATOM    260  C   LEU A 255       8.072  -0.894  -2.644  1.00  0.00           C  
ATOM    261  O   LEU A 255       8.990  -0.160  -3.010  1.00  0.00           O  
ATOM    262  CB  LEU A 255       6.492  -0.440  -0.745  1.00  0.00           C  
ATOM    263  CG  LEU A 255       5.788  -1.052   0.474  1.00  0.00           C  
ATOM    264  CD1 LEU A 255       4.367  -0.519   0.590  1.00  0.00           C  
ATOM    265  CD2 LEU A 255       5.779  -2.575   0.400  1.00  0.00           C  
ATOM    266  H   LEU A 255       8.827   0.258   0.092  1.00  0.00           H  
ATOM    267  HA  LEU A 255       7.719  -2.178  -0.984  1.00  0.00           H  
ATOM    268  HB2 LEU A 255       6.709   0.594  -0.522  1.00  0.00           H  
ATOM    269  HB3 LEU A 255       5.811  -0.473  -1.581  1.00  0.00           H  
ATOM    270  HG  LEU A 255       6.323  -0.765   1.368  1.00  0.00           H  
ATOM    271 HD11 LEU A 255       4.032  -0.607   1.612  1.00  0.00           H  
ATOM    272 HD12 LEU A 255       3.715  -1.091  -0.052  1.00  0.00           H  
ATOM    273 HD13 LEU A 255       4.347   0.519   0.292  1.00  0.00           H  
ATOM    274 HD21 LEU A 255       6.501  -2.973   1.097  1.00  0.00           H  
ATOM    275 HD22 LEU A 255       6.035  -2.890  -0.600  1.00  0.00           H  
ATOM    276 HD23 LEU A 255       4.795  -2.943   0.652  1.00  0.00           H  
ATOM    277  N   SER A 256       7.275  -1.530  -3.497  1.00  0.00           N  
ATOM    278  CA  SER A 256       7.429  -1.407  -4.928  1.00  0.00           C  
ATOM    279  C   SER A 256       6.333  -0.518  -5.500  1.00  0.00           C  
ATOM    280  O   SER A 256       5.721   0.272  -4.786  1.00  0.00           O  
ATOM    281  CB  SER A 256       7.394  -2.792  -5.581  1.00  0.00           C  
ATOM    282  OG  SER A 256       7.903  -2.745  -6.903  1.00  0.00           O  
ATOM    283  H   SER A 256       6.560  -2.100  -3.167  1.00  0.00           H  
ATOM    284  HA  SER A 256       8.387  -0.950  -5.122  1.00  0.00           H  
ATOM    285  HB2 SER A 256       7.996  -3.476  -5.002  1.00  0.00           H  
ATOM    286  HB3 SER A 256       6.374  -3.147  -5.612  1.00  0.00           H  
ATOM    287  HG  SER A 256       8.754  -2.302  -6.903  1.00  0.00           H  
ATOM    288  N   SER A 257       6.106  -0.649  -6.792  1.00  0.00           N  
ATOM    289  CA  SER A 257       5.097   0.147  -7.484  1.00  0.00           C  
ATOM    290  C   SER A 257       3.690  -0.138  -6.959  1.00  0.00           C  
ATOM    291  O   SER A 257       2.988   0.776  -6.528  1.00  0.00           O  
ATOM    292  CB  SER A 257       5.152  -0.125  -8.988  1.00  0.00           C  
ATOM    293  OG  SER A 257       4.621  -1.402  -9.296  1.00  0.00           O  
ATOM    294  H   SER A 257       6.634  -1.295  -7.293  1.00  0.00           H  
ATOM    295  HA  SER A 257       5.325   1.187  -7.311  1.00  0.00           H  
ATOM    296  HB2 SER A 257       4.576   0.625  -9.509  1.00  0.00           H  
ATOM    297  HB3 SER A 257       6.179  -0.085  -9.321  1.00  0.00           H  
ATOM    298  HG  SER A 257       5.337  -2.037  -9.371  1.00  0.00           H  
ATOM    299  N   GLN A 258       3.276  -1.402  -7.008  1.00  0.00           N  
ATOM    300  CA  GLN A 258       1.945  -1.787  -6.545  1.00  0.00           C  
ATOM    301  C   GLN A 258       1.862  -1.834  -5.028  1.00  0.00           C  
ATOM    302  O   GLN A 258       0.802  -1.597  -4.453  1.00  0.00           O  
ATOM    303  CB  GLN A 258       1.549  -3.150  -7.097  1.00  0.00           C  
ATOM    304  CG  GLN A 258       1.106  -3.119  -8.551  1.00  0.00           C  
ATOM    305  CD  GLN A 258      -0.341  -3.538  -8.729  1.00  0.00           C  
ATOM    306  OE1 GLN A 258      -0.631  -4.693  -9.042  1.00  0.00           O  
ATOM    307  NE2 GLN A 258      -1.258  -2.598  -8.531  1.00  0.00           N  
ATOM    308  H   GLN A 258       3.873  -2.090  -7.368  1.00  0.00           H  
ATOM    309  HA  GLN A 258       1.244  -1.050  -6.907  1.00  0.00           H  
ATOM    310  HB2 GLN A 258       2.392  -3.818  -7.010  1.00  0.00           H  
ATOM    311  HB3 GLN A 258       0.733  -3.534  -6.498  1.00  0.00           H  
ATOM    312  HG2 GLN A 258       1.222  -2.114  -8.927  1.00  0.00           H  
ATOM    313  HG3 GLN A 258       1.733  -3.790  -9.119  1.00  0.00           H  
ATOM    314 HE21 GLN A 258      -0.953  -1.699  -8.284  1.00  0.00           H  
ATOM    315 HE22 GLN A 258      -2.201  -2.841  -8.639  1.00  0.00           H  
ATOM    316  N   ASP A 259       2.975  -2.146  -4.381  1.00  0.00           N  
ATOM    317  CA  ASP A 259       2.995  -2.223  -2.930  1.00  0.00           C  
ATOM    318  C   ASP A 259       2.770  -0.842  -2.330  1.00  0.00           C  
ATOM    319  O   ASP A 259       1.886  -0.659  -1.495  1.00  0.00           O  
ATOM    320  CB  ASP A 259       4.316  -2.817  -2.444  1.00  0.00           C  
ATOM    321  CG  ASP A 259       4.111  -4.058  -1.596  1.00  0.00           C  
ATOM    322  OD1 ASP A 259       3.042  -4.173  -0.961  1.00  0.00           O  
ATOM    323  OD2 ASP A 259       5.019  -4.914  -1.569  1.00  0.00           O  
ATOM    324  H   ASP A 259       3.797  -2.319  -4.886  1.00  0.00           H  
ATOM    325  HA  ASP A 259       2.185  -2.868  -2.624  1.00  0.00           H  
ATOM    326  HB2 ASP A 259       4.918  -3.085  -3.299  1.00  0.00           H  
ATOM    327  HB3 ASP A 259       4.840  -2.082  -1.855  1.00  0.00           H  
ATOM    328  N   LEU A 260       3.554   0.133  -2.778  1.00  0.00           N  
ATOM    329  CA  LEU A 260       3.409   1.499  -2.293  1.00  0.00           C  
ATOM    330  C   LEU A 260       2.038   2.042  -2.681  1.00  0.00           C  
ATOM    331  O   LEU A 260       1.455   2.856  -1.967  1.00  0.00           O  
ATOM    332  CB  LEU A 260       4.515   2.400  -2.852  1.00  0.00           C  
ATOM    333  CG  LEU A 260       5.682   2.675  -1.893  1.00  0.00           C  
ATOM    334  CD1 LEU A 260       7.014   2.383  -2.570  1.00  0.00           C  
ATOM    335  CD2 LEU A 260       5.638   4.115  -1.401  1.00  0.00           C  
ATOM    336  H   LEU A 260       4.229  -0.070  -3.459  1.00  0.00           H  
ATOM    337  HA  LEU A 260       3.482   1.477  -1.215  1.00  0.00           H  
ATOM    338  HB2 LEU A 260       4.908   1.938  -3.744  1.00  0.00           H  
ATOM    339  HB3 LEU A 260       4.074   3.347  -3.126  1.00  0.00           H  
ATOM    340  HG  LEU A 260       5.597   2.025  -1.032  1.00  0.00           H  
ATOM    341 HD11 LEU A 260       6.866   2.300  -3.637  1.00  0.00           H  
ATOM    342 HD12 LEU A 260       7.415   1.455  -2.189  1.00  0.00           H  
ATOM    343 HD13 LEU A 260       7.707   3.185  -2.364  1.00  0.00           H  
ATOM    344 HD21 LEU A 260       6.389   4.257  -0.638  1.00  0.00           H  
ATOM    345 HD22 LEU A 260       4.662   4.325  -0.990  1.00  0.00           H  
ATOM    346 HD23 LEU A 260       5.833   4.783  -2.227  1.00  0.00           H  
ATOM    347  N   GLU A 261       1.520   1.573  -3.816  1.00  0.00           N  
ATOM    348  CA  GLU A 261       0.210   2.001  -4.290  1.00  0.00           C  
ATOM    349  C   GLU A 261      -0.883   1.462  -3.374  1.00  0.00           C  
ATOM    350  O   GLU A 261      -1.677   2.224  -2.822  1.00  0.00           O  
ATOM    351  CB  GLU A 261      -0.024   1.521  -5.726  1.00  0.00           C  
ATOM    352  CG  GLU A 261      -0.277   2.651  -6.711  1.00  0.00           C  
ATOM    353  CD  GLU A 261      -1.682   2.625  -7.281  1.00  0.00           C  
ATOM    354  OE1 GLU A 261      -2.613   3.082  -6.585  1.00  0.00           O  
ATOM    355  OE2 GLU A 261      -1.851   2.148  -8.422  1.00  0.00           O  
ATOM    356  H   GLU A 261       2.028   0.918  -4.339  1.00  0.00           H  
ATOM    357  HA  GLU A 261       0.184   3.080  -4.269  1.00  0.00           H  
ATOM    358  HB2 GLU A 261       0.846   0.974  -6.055  1.00  0.00           H  
ATOM    359  HB3 GLU A 261      -0.879   0.861  -5.740  1.00  0.00           H  
ATOM    360  HG2 GLU A 261      -0.129   3.593  -6.204  1.00  0.00           H  
ATOM    361  HG3 GLU A 261       0.428   2.566  -7.525  1.00  0.00           H  
ATOM    362  N   LEU A 262      -0.908   0.142  -3.203  1.00  0.00           N  
ATOM    363  CA  LEU A 262      -1.890  -0.499  -2.340  1.00  0.00           C  
ATOM    364  C   LEU A 262      -1.752   0.023  -0.919  1.00  0.00           C  
ATOM    365  O   LEU A 262      -2.739   0.170  -0.199  1.00  0.00           O  
ATOM    366  CB  LEU A 262      -1.716  -2.019  -2.366  1.00  0.00           C  
ATOM    367  CG  LEU A 262      -3.014  -2.818  -2.494  1.00  0.00           C  
ATOM    368  CD1 LEU A 262      -2.753  -4.157  -3.165  1.00  0.00           C  
ATOM    369  CD2 LEU A 262      -3.652  -3.019  -1.128  1.00  0.00           C  
ATOM    370  H   LEU A 262      -0.245  -0.414  -3.660  1.00  0.00           H  
ATOM    371  HA  LEU A 262      -2.873  -0.247  -2.707  1.00  0.00           H  
ATOM    372  HB2 LEU A 262      -1.077  -2.273  -3.200  1.00  0.00           H  
ATOM    373  HB3 LEU A 262      -1.223  -2.322  -1.453  1.00  0.00           H  
ATOM    374  HG  LEU A 262      -3.708  -2.266  -3.111  1.00  0.00           H  
ATOM    375 HD11 LEU A 262      -3.693  -4.617  -3.428  1.00  0.00           H  
ATOM    376 HD12 LEU A 262      -2.215  -4.801  -2.485  1.00  0.00           H  
ATOM    377 HD13 LEU A 262      -2.164  -4.004  -4.058  1.00  0.00           H  
ATOM    378 HD21 LEU A 262      -3.504  -2.133  -0.528  1.00  0.00           H  
ATOM    379 HD22 LEU A 262      -3.196  -3.866  -0.638  1.00  0.00           H  
ATOM    380 HD23 LEU A 262      -4.710  -3.199  -1.248  1.00  0.00           H  
ATOM    381  N   VAL A 263      -0.519   0.333  -0.532  1.00  0.00           N  
ATOM    382  CA  VAL A 263      -0.259   0.876   0.796  1.00  0.00           C  
ATOM    383  C   VAL A 263      -0.735   2.322   0.856  1.00  0.00           C  
ATOM    384  O   VAL A 263      -1.266   2.777   1.869  1.00  0.00           O  
ATOM    385  CB  VAL A 263       1.238   0.778   1.171  1.00  0.00           C  
ATOM    386  CG1 VAL A 263       1.934   2.133   1.112  1.00  0.00           C  
ATOM    387  CG2 VAL A 263       1.402   0.151   2.548  1.00  0.00           C  
ATOM    388  H   VAL A 263       0.228   0.221  -1.165  1.00  0.00           H  
ATOM    389  HA  VAL A 263      -0.829   0.293   1.508  1.00  0.00           H  
ATOM    390  HB  VAL A 263       1.711   0.132   0.454  1.00  0.00           H  
ATOM    391 HG11 VAL A 263       1.620   2.736   1.952  1.00  0.00           H  
ATOM    392 HG12 VAL A 263       1.671   2.633   0.193  1.00  0.00           H  
ATOM    393 HG13 VAL A 263       3.003   1.991   1.151  1.00  0.00           H  
ATOM    394 HG21 VAL A 263       0.521  -0.426   2.788  1.00  0.00           H  
ATOM    395 HG22 VAL A 263       1.535   0.930   3.284  1.00  0.00           H  
ATOM    396 HG23 VAL A 263       2.267  -0.496   2.548  1.00  0.00           H  
ATOM    397  N   THR A 264      -0.567   3.027  -0.259  1.00  0.00           N  
ATOM    398  CA  THR A 264      -1.010   4.410  -0.359  1.00  0.00           C  
ATOM    399  C   THR A 264      -2.527   4.477  -0.184  1.00  0.00           C  
ATOM    400  O   THR A 264      -3.086   5.537   0.100  1.00  0.00           O  
ATOM    401  CB  THR A 264      -0.599   5.012  -1.708  1.00  0.00           C  
ATOM    402  OG1 THR A 264       0.804   5.195  -1.767  1.00  0.00           O  
ATOM    403  CG2 THR A 264      -1.243   6.353  -1.995  1.00  0.00           C  
ATOM    404  H   THR A 264      -0.158   2.587  -1.033  1.00  0.00           H  
ATOM    405  HA  THR A 264      -0.540   4.969   0.438  1.00  0.00           H  
ATOM    406  HB  THR A 264      -0.887   4.332  -2.496  1.00  0.00           H  
ATOM    407  HG1 THR A 264       1.095   5.146  -2.681  1.00  0.00           H  
ATOM    408 HG21 THR A 264      -0.508   7.023  -2.416  1.00  0.00           H  
ATOM    409 HG22 THR A 264      -1.627   6.772  -1.076  1.00  0.00           H  
ATOM    410 HG23 THR A 264      -2.054   6.221  -2.696  1.00  0.00           H  
ATOM    411  N   LYS A 265      -3.182   3.326  -0.342  1.00  0.00           N  
ATOM    412  CA  LYS A 265      -4.619   3.227  -0.192  1.00  0.00           C  
ATOM    413  C   LYS A 265      -4.940   2.634   1.168  1.00  0.00           C  
ATOM    414  O   LYS A 265      -6.104   2.528   1.553  1.00  0.00           O  
ATOM    415  CB  LYS A 265      -5.217   2.362  -1.305  1.00  0.00           C  
ATOM    416  CG  LYS A 265      -6.137   3.127  -2.242  1.00  0.00           C  
ATOM    417  CD  LYS A 265      -6.591   2.260  -3.406  1.00  0.00           C  
ATOM    418  CE  LYS A 265      -7.089   3.101  -4.570  1.00  0.00           C  
ATOM    419  NZ  LYS A 265      -8.434   2.662  -5.036  1.00  0.00           N  
ATOM    420  H   LYS A 265      -2.683   2.517  -0.555  1.00  0.00           H  
ATOM    421  HA  LYS A 265      -5.033   4.223  -0.250  1.00  0.00           H  
ATOM    422  HB2 LYS A 265      -4.412   1.943  -1.890  1.00  0.00           H  
ATOM    423  HB3 LYS A 265      -5.783   1.557  -0.858  1.00  0.00           H  
ATOM    424  HG2 LYS A 265      -7.006   3.455  -1.691  1.00  0.00           H  
ATOM    425  HG3 LYS A 265      -5.608   3.986  -2.629  1.00  0.00           H  
ATOM    426  HD2 LYS A 265      -5.758   1.659  -3.740  1.00  0.00           H  
ATOM    427  HD3 LYS A 265      -7.390   1.615  -3.071  1.00  0.00           H  
ATOM    428  HE2 LYS A 265      -7.147   4.133  -4.256  1.00  0.00           H  
ATOM    429  HE3 LYS A 265      -6.388   3.014  -5.387  1.00  0.00           H  
ATOM    430  HZ1 LYS A 265      -8.642   3.076  -5.968  1.00  0.00           H  
ATOM    431  HZ2 LYS A 265      -9.164   2.969  -4.362  1.00  0.00           H  
ATOM    432  HZ3 LYS A 265      -8.464   1.626  -5.115  1.00  0.00           H  
ATOM    433  N   GLU A 266      -3.890   2.278   1.908  1.00  0.00           N  
ATOM    434  CA  GLU A 266      -4.063   1.737   3.236  1.00  0.00           C  
ATOM    435  C   GLU A 266      -4.499   2.865   4.149  1.00  0.00           C  
ATOM    436  O   GLU A 266      -3.718   3.399   4.932  1.00  0.00           O  
ATOM    437  CB  GLU A 266      -2.766   1.098   3.740  1.00  0.00           C  
ATOM    438  CG  GLU A 266      -2.969  -0.270   4.371  1.00  0.00           C  
ATOM    439  CD  GLU A 266      -2.139  -1.350   3.705  1.00  0.00           C  
ATOM    440  OE1 GLU A 266      -2.524  -1.802   2.606  1.00  0.00           O  
ATOM    441  OE2 GLU A 266      -1.103  -1.743   4.281  1.00  0.00           O  
ATOM    442  H   GLU A 266      -2.987   2.417   1.563  1.00  0.00           H  
ATOM    443  HA  GLU A 266      -4.843   0.990   3.197  1.00  0.00           H  
ATOM    444  HB2 GLU A 266      -2.085   0.991   2.909  1.00  0.00           H  
ATOM    445  HB3 GLU A 266      -2.319   1.748   4.478  1.00  0.00           H  
ATOM    446  HG2 GLU A 266      -2.692  -0.217   5.413  1.00  0.00           H  
ATOM    447  HG3 GLU A 266      -4.013  -0.538   4.290  1.00  0.00           H  
ATOM    448  N   ASP A 267      -5.752   3.244   3.987  1.00  0.00           N  
ATOM    449  CA  ASP A 267      -6.327   4.351   4.742  1.00  0.00           C  
ATOM    450  C   ASP A 267      -6.169   4.130   6.244  1.00  0.00           C  
ATOM    451  O   ASP A 267      -6.073   2.996   6.711  1.00  0.00           O  
ATOM    452  CB  ASP A 267      -7.807   4.518   4.394  1.00  0.00           C  
ATOM    453  CG  ASP A 267      -8.012   5.173   3.042  1.00  0.00           C  
ATOM    454  OD1 ASP A 267      -7.636   4.559   2.021  1.00  0.00           O  
ATOM    455  OD2 ASP A 267      -8.549   6.300   3.004  1.00  0.00           O  
ATOM    456  H   ASP A 267      -6.270   2.796   3.283  1.00  0.00           H  
ATOM    457  HA  ASP A 267      -5.799   5.250   4.465  1.00  0.00           H  
ATOM    458  HB2 ASP A 267      -8.279   3.547   4.377  1.00  0.00           H  
ATOM    459  HB3 ASP A 267      -8.281   5.131   5.146  1.00  0.00           H  
ATOM    460  N   PRO A 268      -6.110   5.233   7.015  1.00  0.00           N  
ATOM    461  CA  PRO A 268      -5.926   5.189   8.468  1.00  0.00           C  
ATOM    462  C   PRO A 268      -6.784   4.137   9.155  1.00  0.00           C  
ATOM    463  O   PRO A 268      -6.427   3.633  10.220  1.00  0.00           O  
ATOM    464  CB  PRO A 268      -6.353   6.588   8.905  1.00  0.00           C  
ATOM    465  CG  PRO A 268      -6.002   7.461   7.752  1.00  0.00           C  
ATOM    466  CD  PRO A 268      -6.188   6.622   6.515  1.00  0.00           C  
ATOM    467  HA  PRO A 268      -4.893   5.035   8.730  1.00  0.00           H  
ATOM    468  HB2 PRO A 268      -7.415   6.598   9.102  1.00  0.00           H  
ATOM    469  HB3 PRO A 268      -5.812   6.872   9.795  1.00  0.00           H  
ATOM    470  HG2 PRO A 268      -6.661   8.317   7.727  1.00  0.00           H  
ATOM    471  HG3 PRO A 268      -4.974   7.782   7.836  1.00  0.00           H  
ATOM    472  HD2 PRO A 268      -7.152   6.816   6.070  1.00  0.00           H  
ATOM    473  HD3 PRO A 268      -5.398   6.819   5.805  1.00  0.00           H  
ATOM    474  N   LYS A 269      -7.925   3.824   8.562  1.00  0.00           N  
ATOM    475  CA  LYS A 269      -8.839   2.850   9.143  1.00  0.00           C  
ATOM    476  C   LYS A 269      -8.305   1.421   9.044  1.00  0.00           C  
ATOM    477  O   LYS A 269      -8.422   0.636   9.994  1.00  0.00           O  
ATOM    478  CB  LYS A 269     -10.204   2.940   8.459  1.00  0.00           C  
ATOM    479  CG  LYS A 269     -10.894   4.281   8.652  1.00  0.00           C  
ATOM    480  CD  LYS A 269     -10.445   5.295   7.611  1.00  0.00           C  
ATOM    481  CE  LYS A 269     -11.477   6.395   7.423  1.00  0.00           C  
ATOM    482  NZ  LYS A 269     -12.298   6.184   6.199  1.00  0.00           N  
ATOM    483  H   LYS A 269      -8.175   4.275   7.726  1.00  0.00           H  
ATOM    484  HA  LYS A 269      -8.960   3.099  10.186  1.00  0.00           H  
ATOM    485  HB2 LYS A 269     -10.074   2.776   7.399  1.00  0.00           H  
ATOM    486  HB3 LYS A 269     -10.846   2.169   8.858  1.00  0.00           H  
ATOM    487  HG2 LYS A 269     -11.961   4.142   8.567  1.00  0.00           H  
ATOM    488  HG3 LYS A 269     -10.656   4.659   9.636  1.00  0.00           H  
ATOM    489  HD2 LYS A 269      -9.515   5.739   7.933  1.00  0.00           H  
ATOM    490  HD3 LYS A 269     -10.297   4.787   6.669  1.00  0.00           H  
ATOM    491  HE2 LYS A 269     -12.129   6.412   8.284  1.00  0.00           H  
ATOM    492  HE3 LYS A 269     -10.964   7.342   7.343  1.00  0.00           H  
ATOM    493  HZ1 LYS A 269     -11.708   5.796   5.435  1.00  0.00           H  
ATOM    494  HZ2 LYS A 269     -12.705   7.087   5.881  1.00  0.00           H  
ATOM    495  HZ3 LYS A 269     -13.072   5.518   6.398  1.00  0.00           H  
ATOM    496  N   ALA A 270      -7.677   1.085   7.920  1.00  0.00           N  
ATOM    497  CA  ALA A 270      -7.116  -0.245   7.752  1.00  0.00           C  
ATOM    498  C   ALA A 270      -5.728  -0.323   8.342  1.00  0.00           C  
ATOM    499  O   ALA A 270      -5.432  -1.201   9.150  1.00  0.00           O  
ATOM    500  CB  ALA A 270      -7.106  -0.644   6.284  1.00  0.00           C  
ATOM    501  H   ALA A 270      -7.529   1.744   7.211  1.00  0.00           H  
ATOM    502  HA  ALA A 270      -7.745  -0.929   8.288  1.00  0.00           H  
ATOM    503  HB1 ALA A 270      -6.126  -0.460   5.868  1.00  0.00           H  
ATOM    504  HB2 ALA A 270      -7.840  -0.062   5.748  1.00  0.00           H  
ATOM    505  HB3 ALA A 270      -7.344  -1.694   6.195  1.00  0.00           H  
ATOM    506  N   LEU A 271      -4.878   0.611   7.949  1.00  0.00           N  
ATOM    507  CA  LEU A 271      -3.529   0.648   8.466  1.00  0.00           C  
ATOM    508  C   LEU A 271      -3.589   0.621   9.981  1.00  0.00           C  
ATOM    509  O   LEU A 271      -2.787  -0.040  10.630  1.00  0.00           O  
ATOM    510  CB  LEU A 271      -2.778   1.890   7.970  1.00  0.00           C  
ATOM    511  CG  LEU A 271      -3.432   3.233   8.299  1.00  0.00           C  
ATOM    512  CD1 LEU A 271      -3.120   3.647   9.728  1.00  0.00           C  
ATOM    513  CD2 LEU A 271      -2.969   4.306   7.322  1.00  0.00           C  
ATOM    514  H   LEU A 271      -5.169   1.288   7.317  1.00  0.00           H  
ATOM    515  HA  LEU A 271      -3.017  -0.239   8.121  1.00  0.00           H  
ATOM    516  HB2 LEU A 271      -1.789   1.882   8.404  1.00  0.00           H  
ATOM    517  HB3 LEU A 271      -2.680   1.818   6.897  1.00  0.00           H  
ATOM    518  HG  LEU A 271      -4.503   3.135   8.208  1.00  0.00           H  
ATOM    519 HD11 LEU A 271      -4.031   3.960  10.218  1.00  0.00           H  
ATOM    520 HD12 LEU A 271      -2.416   4.466   9.721  1.00  0.00           H  
ATOM    521 HD13 LEU A 271      -2.695   2.813  10.261  1.00  0.00           H  
ATOM    522 HD21 LEU A 271      -2.464   5.093   7.862  1.00  0.00           H  
ATOM    523 HD22 LEU A 271      -3.825   4.717   6.807  1.00  0.00           H  
ATOM    524 HD23 LEU A 271      -2.292   3.872   6.601  1.00  0.00           H  
ATOM    525  N   ALA A 272      -4.553   1.340  10.555  1.00  0.00           N  
ATOM    526  CA  ALA A 272      -4.693   1.375  12.003  1.00  0.00           C  
ATOM    527  C   ALA A 272      -4.626  -0.030  12.570  1.00  0.00           C  
ATOM    528  O   ALA A 272      -3.703  -0.366  13.309  1.00  0.00           O  
ATOM    529  CB  ALA A 272      -6.002   2.046  12.395  1.00  0.00           C  
ATOM    530  H   ALA A 272      -5.178   1.871  10.014  1.00  0.00           H  
ATOM    531  HA  ALA A 272      -3.878   1.958  12.407  1.00  0.00           H  
ATOM    532  HB1 ALA A 272      -6.732   1.893  11.615  1.00  0.00           H  
ATOM    533  HB2 ALA A 272      -5.837   3.104  12.532  1.00  0.00           H  
ATOM    534  HB3 ALA A 272      -6.365   1.616  13.317  1.00  0.00           H  
ATOM    535  N   VAL A 273      -5.611  -0.852  12.224  1.00  0.00           N  
ATOM    536  CA  VAL A 273      -5.624  -2.219  12.726  1.00  0.00           C  
ATOM    537  C   VAL A 273      -4.312  -2.932  12.368  1.00  0.00           C  
ATOM    538  O   VAL A 273      -3.573  -3.344  13.263  1.00  0.00           O  
ATOM    539  CB  VAL A 273      -6.846  -3.030  12.220  1.00  0.00           C  
ATOM    540  CG1 VAL A 273      -7.071  -2.835  10.728  1.00  0.00           C  
ATOM    541  CG2 VAL A 273      -6.694  -4.508  12.552  1.00  0.00           C  
ATOM    542  H   VAL A 273      -6.329  -0.510  11.648  1.00  0.00           H  
ATOM    543  HA  VAL A 273      -5.684  -2.155  13.806  1.00  0.00           H  
ATOM    544  HB  VAL A 273      -7.723  -2.664  12.735  1.00  0.00           H  
ATOM    545 HG11 VAL A 273      -6.348  -3.415  10.175  1.00  0.00           H  
ATOM    546 HG12 VAL A 273      -6.965  -1.792  10.480  1.00  0.00           H  
ATOM    547 HG13 VAL A 273      -8.066  -3.164  10.470  1.00  0.00           H  
ATOM    548 HG21 VAL A 273      -6.522  -4.624  13.612  1.00  0.00           H  
ATOM    549 HG22 VAL A 273      -5.856  -4.916  12.006  1.00  0.00           H  
ATOM    550 HG23 VAL A 273      -7.595  -5.035  12.274  1.00  0.00           H  
ATOM    551  N   ALA A 274      -4.018  -3.091  11.073  1.00  0.00           N  
ATOM    552  CA  ALA A 274      -2.788  -3.772  10.649  1.00  0.00           C  
ATOM    553  C   ALA A 274      -1.543  -3.165  11.279  1.00  0.00           C  
ATOM    554  O   ALA A 274      -0.475  -3.776  11.268  1.00  0.00           O  
ATOM    555  CB  ALA A 274      -2.674  -3.757   9.132  1.00  0.00           C  
ATOM    556  H   ALA A 274      -4.647  -2.792  10.377  1.00  0.00           H  
ATOM    557  HA  ALA A 274      -2.849  -4.797  10.967  1.00  0.00           H  
ATOM    558  HB1 ALA A 274      -2.636  -2.735   8.784  1.00  0.00           H  
ATOM    559  HB2 ALA A 274      -3.531  -4.252   8.702  1.00  0.00           H  
ATOM    560  HB3 ALA A 274      -1.773  -4.272   8.834  1.00  0.00           H  
ATOM    561  N   LEU A 275      -1.683  -1.976  11.839  1.00  0.00           N  
ATOM    562  CA  LEU A 275      -0.576  -1.321  12.478  1.00  0.00           C  
ATOM    563  C   LEU A 275      -0.981  -0.886  13.843  1.00  0.00           C  
ATOM    564  O   LEU A 275      -0.584   0.172  14.304  1.00  0.00           O  
ATOM    565  CB  LEU A 275      -0.104  -0.144  11.649  1.00  0.00           C  
ATOM    566  CG  LEU A 275       0.436  -0.558  10.297  1.00  0.00           C  
ATOM    567  CD1 LEU A 275      -0.701  -0.730   9.307  1.00  0.00           C  
ATOM    568  CD2 LEU A 275       1.448   0.454   9.789  1.00  0.00           C  
ATOM    569  H   LEU A 275      -2.558  -1.546  11.832  1.00  0.00           H  
ATOM    570  HA  LEU A 275       0.223  -2.032  12.569  1.00  0.00           H  
ATOM    571  HB2 LEU A 275      -0.931   0.533  11.504  1.00  0.00           H  
ATOM    572  HB3 LEU A 275       0.678   0.368  12.187  1.00  0.00           H  
ATOM    573  HG  LEU A 275       0.925  -1.514  10.415  1.00  0.00           H  
ATOM    574 HD11 LEU A 275      -1.168   0.226   9.131  1.00  0.00           H  
ATOM    575 HD12 LEU A 275      -1.431  -1.413   9.713  1.00  0.00           H  
ATOM    576 HD13 LEU A 275      -0.317  -1.121   8.378  1.00  0.00           H  
ATOM    577 HD21 LEU A 275       1.342   1.375  10.344  1.00  0.00           H  
ATOM    578 HD22 LEU A 275       1.272   0.644   8.741  1.00  0.00           H  
ATOM    579 HD23 LEU A 275       2.445   0.067   9.923  1.00  0.00           H  
ATOM    580  N   ASN A 276      -1.866  -1.664  14.444  1.00  0.00           N  
ATOM    581  CA  ASN A 276      -2.433  -1.342  15.724  1.00  0.00           C  
ATOM    582  C   ASN A 276      -1.486  -0.567  16.631  1.00  0.00           C  
ATOM    583  O   ASN A 276      -0.767  -1.116  17.463  1.00  0.00           O  
ATOM    584  CB  ASN A 276      -2.852  -2.642  16.384  1.00  0.00           C  
ATOM    585  CG  ASN A 276      -4.186  -2.538  17.097  1.00  0.00           C  
ATOM    586  OD1 ASN A 276      -4.249  -2.168  18.269  1.00  0.00           O  
ATOM    587  ND2 ASN A 276      -5.262  -2.866  16.390  1.00  0.00           N  
ATOM    588  H   ASN A 276      -2.268  -2.429  13.980  1.00  0.00           H  
ATOM    589  HA  ASN A 276      -3.307  -0.746  15.535  1.00  0.00           H  
ATOM    590  HB2 ASN A 276      -2.924  -3.401  15.614  1.00  0.00           H  
ATOM    591  HB3 ASN A 276      -2.096  -2.932  17.096  1.00  0.00           H  
ATOM    592 HD21 ASN A 276      -5.136  -3.152  15.462  1.00  0.00           H  
ATOM    593 HD22 ASN A 276      -6.137  -2.807  16.827  1.00  0.00           H  
ATOM    594  N   TRP A 277      -1.574   0.732  16.444  1.00  0.00           N  
ATOM    595  CA  TRP A 277      -0.820   1.731  17.187  1.00  0.00           C  
ATOM    596  C   TRP A 277      -1.695   2.959  17.296  1.00  0.00           C  
ATOM    597  O   TRP A 277      -2.864   2.916  16.910  1.00  0.00           O  
ATOM    598  CB  TRP A 277       0.479   2.136  16.493  1.00  0.00           C  
ATOM    599  CG  TRP A 277       1.188   1.075  15.726  1.00  0.00           C  
ATOM    600  CD1 TRP A 277       1.385  -0.236  16.043  1.00  0.00           C  
ATOM    601  CD2 TRP A 277       1.816   1.288  14.481  1.00  0.00           C  
ATOM    602  NE1 TRP A 277       2.078  -0.861  15.022  1.00  0.00           N  
ATOM    603  CE2 TRP A 277       2.361   0.071  14.056  1.00  0.00           C  
ATOM    604  CE3 TRP A 277       1.952   2.410  13.685  1.00  0.00           C  
ATOM    605  CZ2 TRP A 277       3.041  -0.047  12.849  1.00  0.00           C  
ATOM    606  CZ3 TRP A 277       2.625   2.301  12.491  1.00  0.00           C  
ATOM    607  CH2 TRP A 277       3.161   1.081  12.083  1.00  0.00           C  
ATOM    608  H   TRP A 277      -2.215   1.024  15.757  1.00  0.00           H  
ATOM    609  HA  TRP A 277      -0.606   1.348  18.169  1.00  0.00           H  
ATOM    610  HB2 TRP A 277       0.245   2.913  15.782  1.00  0.00           H  
ATOM    611  HB3 TRP A 277       1.162   2.527  17.230  1.00  0.00           H  
ATOM    612  HD1 TRP A 277       1.030  -0.700  16.946  1.00  0.00           H  
ATOM    613  HE1 TRP A 277       2.333  -1.812  14.990  1.00  0.00           H  
ATOM    614  HE3 TRP A 277       1.540   3.357  13.998  1.00  0.00           H  
ATOM    615  HZ2 TRP A 277       3.463  -0.980  12.518  1.00  0.00           H  
ATOM    616  HZ3 TRP A 277       2.743   3.166  11.856  1.00  0.00           H  
ATOM    617  HH2 TRP A 277       3.673   1.041  11.144  1.00  0.00           H  
ATOM    618  N   ASP A 278      -1.146   4.075  17.749  1.00  0.00           N  
ATOM    619  CA  ASP A 278      -1.923   5.299  17.800  1.00  0.00           C  
ATOM    620  C   ASP A 278      -2.097   5.796  16.373  1.00  0.00           C  
ATOM    621  O   ASP A 278      -1.210   5.604  15.545  1.00  0.00           O  
ATOM    622  CB  ASP A 278      -1.205   6.355  18.638  1.00  0.00           C  
ATOM    623  CG  ASP A 278      -2.160   7.369  19.238  1.00  0.00           C  
ATOM    624  OD1 ASP A 278      -3.060   6.959  19.999  1.00  0.00           O  
ATOM    625  OD2 ASP A 278      -2.007   8.574  18.945  1.00  0.00           O  
ATOM    626  H   ASP A 278      -0.197   4.129  17.994  1.00  0.00           H  
ATOM    627  HA  ASP A 278      -2.890   5.079  18.230  1.00  0.00           H  
ATOM    628  HB2 ASP A 278      -0.674   5.868  19.442  1.00  0.00           H  
ATOM    629  HB3 ASP A 278      -0.498   6.879  18.010  1.00  0.00           H  
ATOM    630  N   ILE A 279      -3.230   6.405  16.066  1.00  0.00           N  
ATOM    631  CA  ILE A 279      -3.471   6.879  14.721  1.00  0.00           C  
ATOM    632  C   ILE A 279      -2.434   7.892  14.332  1.00  0.00           C  
ATOM    633  O   ILE A 279      -1.840   7.805  13.259  1.00  0.00           O  
ATOM    634  CB  ILE A 279      -4.871   7.470  14.573  1.00  0.00           C  
ATOM    635  CG1 ILE A 279      -5.094   7.997  13.153  1.00  0.00           C  
ATOM    636  CG2 ILE A 279      -5.111   8.565  15.601  1.00  0.00           C  
ATOM    637  CD1 ILE A 279      -6.539   7.939  12.707  1.00  0.00           C  
ATOM    638  H   ILE A 279      -3.913   6.521  16.742  1.00  0.00           H  
ATOM    639  HA  ILE A 279      -3.395   6.035  14.058  1.00  0.00           H  
ATOM    640  HB  ILE A 279      -5.556   6.671  14.761  1.00  0.00           H  
ATOM    641 HG12 ILE A 279      -4.774   9.026  13.103  1.00  0.00           H  
ATOM    642 HG13 ILE A 279      -4.508   7.408  12.461  1.00  0.00           H  
ATOM    643 HG21 ILE A 279      -4.876   8.193  16.587  1.00  0.00           H  
ATOM    644 HG22 ILE A 279      -6.147   8.868  15.569  1.00  0.00           H  
ATOM    645 HG23 ILE A 279      -4.481   9.413  15.377  1.00  0.00           H  
ATOM    646 HD11 ILE A 279      -6.894   8.939  12.506  1.00  0.00           H  
ATOM    647 HD12 ILE A 279      -7.139   7.494  13.487  1.00  0.00           H  
ATOM    648 HD13 ILE A 279      -6.615   7.343  11.810  1.00  0.00           H  
ATOM    649  N   LYS A 280      -2.197   8.848  15.211  1.00  0.00           N  
ATOM    650  CA  LYS A 280      -1.205   9.851  14.934  1.00  0.00           C  
ATOM    651  C   LYS A 280       0.130   9.175  14.647  1.00  0.00           C  
ATOM    652  O   LYS A 280       0.924   9.646  13.833  1.00  0.00           O  
ATOM    653  CB  LYS A 280      -1.073  10.826  16.106  1.00  0.00           C  
ATOM    654  CG  LYS A 280      -0.080  11.948  15.855  1.00  0.00           C  
ATOM    655  CD  LYS A 280       0.332  12.627  17.151  1.00  0.00           C  
ATOM    656  CE  LYS A 280       1.627  12.047  17.697  1.00  0.00           C  
ATOM    657  NZ  LYS A 280       2.823  12.749  17.156  1.00  0.00           N  
ATOM    658  H   LYS A 280      -2.687   8.879  16.059  1.00  0.00           H  
ATOM    659  HA  LYS A 280      -1.533  10.377  14.064  1.00  0.00           H  
ATOM    660  HB2 LYS A 280      -2.039  11.266  16.303  1.00  0.00           H  
ATOM    661  HB3 LYS A 280      -0.752  10.278  16.980  1.00  0.00           H  
ATOM    662  HG2 LYS A 280       0.799  11.538  15.380  1.00  0.00           H  
ATOM    663  HG3 LYS A 280      -0.535  12.680  15.204  1.00  0.00           H  
ATOM    664  HD2 LYS A 280       0.473  13.681  16.965  1.00  0.00           H  
ATOM    665  HD3 LYS A 280      -0.450  12.489  17.883  1.00  0.00           H  
ATOM    666  HE2 LYS A 280       1.623  12.139  18.773  1.00  0.00           H  
ATOM    667  HE3 LYS A 280       1.680  11.002  17.426  1.00  0.00           H  
ATOM    668  HZ1 LYS A 280       2.614  13.759  17.022  1.00  0.00           H  
ATOM    669  HZ2 LYS A 280       3.095  12.339  16.240  1.00  0.00           H  
ATOM    670  HZ3 LYS A 280       3.622  12.656  17.815  1.00  0.00           H  
ATOM    671  N   LYS A 281       0.356   8.056  15.330  1.00  0.00           N  
ATOM    672  CA  LYS A 281       1.577   7.280  15.173  1.00  0.00           C  
ATOM    673  C   LYS A 281       1.555   6.408  13.915  1.00  0.00           C  
ATOM    674  O   LYS A 281       2.553   6.332  13.192  1.00  0.00           O  
ATOM    675  CB  LYS A 281       1.801   6.402  16.405  1.00  0.00           C  
ATOM    676  CG  LYS A 281       3.266   6.120  16.695  1.00  0.00           C  
ATOM    677  CD  LYS A 281       3.759   4.899  15.936  1.00  0.00           C  
ATOM    678  CE  LYS A 281       4.721   4.073  16.776  1.00  0.00           C  
ATOM    679  NZ  LYS A 281       5.453   3.068  15.955  1.00  0.00           N  
ATOM    680  H   LYS A 281      -0.326   7.739  15.958  1.00  0.00           H  
ATOM    681  HA  LYS A 281       2.398   7.976  15.094  1.00  0.00           H  
ATOM    682  HB2 LYS A 281       1.374   6.894  17.266  1.00  0.00           H  
ATOM    683  HB3 LYS A 281       1.298   5.458  16.256  1.00  0.00           H  
ATOM    684  HG2 LYS A 281       3.853   6.977  16.398  1.00  0.00           H  
ATOM    685  HG3 LYS A 281       3.387   5.948  17.754  1.00  0.00           H  
ATOM    686  HD2 LYS A 281       2.912   4.285  15.670  1.00  0.00           H  
ATOM    687  HD3 LYS A 281       4.266   5.224  15.040  1.00  0.00           H  
ATOM    688  HE2 LYS A 281       5.436   4.736  17.239  1.00  0.00           H  
ATOM    689  HE3 LYS A 281       4.159   3.559  17.542  1.00  0.00           H  
ATOM    690  HZ1 LYS A 281       6.130   2.547  16.549  1.00  0.00           H  
ATOM    691  HZ2 LYS A 281       5.973   3.543  15.190  1.00  0.00           H  
ATOM    692  HZ3 LYS A 281       4.783   2.392  15.536  1.00  0.00           H  
ATOM    693  N   THR A 282       0.429   5.736  13.649  1.00  0.00           N  
ATOM    694  CA  THR A 282       0.344   4.871  12.479  1.00  0.00           C  
ATOM    695  C   THR A 282       0.221   5.699  11.218  1.00  0.00           C  
ATOM    696  O   THR A 282       0.720   5.310  10.161  1.00  0.00           O  
ATOM    697  CB  THR A 282      -0.827   3.898  12.607  1.00  0.00           C  
ATOM    698  OG1 THR A 282      -0.912   3.066  11.467  1.00  0.00           O  
ATOM    699  CG2 THR A 282      -2.162   4.577  12.781  1.00  0.00           C  
ATOM    700  H   THR A 282      -0.362   5.820  14.244  1.00  0.00           H  
ATOM    701  HA  THR A 282       1.267   4.297  12.420  1.00  0.00           H  
ATOM    702  HB  THR A 282      -0.662   3.269  13.471  1.00  0.00           H  
ATOM    703  HG1 THR A 282      -1.494   2.327  11.655  1.00  0.00           H  
ATOM    704 HG21 THR A 282      -2.863   4.186  12.061  1.00  0.00           H  
ATOM    705 HG22 THR A 282      -2.048   5.641  12.633  1.00  0.00           H  
ATOM    706 HG23 THR A 282      -2.531   4.389  13.779  1.00  0.00           H  
ATOM    707  N   GLU A 283      -0.418   6.859  11.326  1.00  0.00           N  
ATOM    708  CA  GLU A 283      -0.562   7.732  10.183  1.00  0.00           C  
ATOM    709  C   GLU A 283       0.785   8.349   9.838  1.00  0.00           C  
ATOM    710  O   GLU A 283       1.085   8.589   8.672  1.00  0.00           O  
ATOM    711  CB  GLU A 283      -1.592   8.828  10.464  1.00  0.00           C  
ATOM    712  CG  GLU A 283      -2.375   9.257   9.234  1.00  0.00           C  
ATOM    713  CD  GLU A 283      -1.617  10.253   8.378  1.00  0.00           C  
ATOM    714  OE1 GLU A 283      -1.000  11.177   8.949  1.00  0.00           O  
ATOM    715  OE2 GLU A 283      -1.641  10.109   7.138  1.00  0.00           O  
ATOM    716  H   GLU A 283      -0.781   7.160  12.184  1.00  0.00           H  
ATOM    717  HA  GLU A 283      -0.898   7.132   9.355  1.00  0.00           H  
ATOM    718  HB2 GLU A 283      -2.293   8.467  11.201  1.00  0.00           H  
ATOM    719  HB3 GLU A 283      -1.082   9.694  10.859  1.00  0.00           H  
ATOM    720  HG2 GLU A 283      -2.589   8.383   8.636  1.00  0.00           H  
ATOM    721  HG3 GLU A 283      -3.302   9.709   9.553  1.00  0.00           H  
ATOM    722  N   THR A 284       1.594   8.603  10.867  1.00  0.00           N  
ATOM    723  CA  THR A 284       2.917   9.187  10.679  1.00  0.00           C  
ATOM    724  C   THR A 284       3.814   8.230   9.901  1.00  0.00           C  
ATOM    725  O   THR A 284       4.562   8.650   9.017  1.00  0.00           O  
ATOM    726  CB  THR A 284       3.550   9.528  12.032  1.00  0.00           C  
ATOM    727  OG1 THR A 284       2.846  10.583  12.660  1.00  0.00           O  
ATOM    728  CG2 THR A 284       5.003   9.947  11.933  1.00  0.00           C  
ATOM    729  H   THR A 284       1.293   8.394  11.776  1.00  0.00           H  
ATOM    730  HA  THR A 284       2.799  10.095  10.106  1.00  0.00           H  
ATOM    731  HB  THR A 284       3.499   8.658  12.671  1.00  0.00           H  
ATOM    732  HG1 THR A 284       2.849  10.449  13.611  1.00  0.00           H  
ATOM    733 HG21 THR A 284       5.136  10.580  11.069  1.00  0.00           H  
ATOM    734 HG22 THR A 284       5.625   9.069  11.836  1.00  0.00           H  
ATOM    735 HG23 THR A 284       5.282  10.490  12.824  1.00  0.00           H  
ATOM    736  N   VAL A 285       3.718   6.939  10.212  1.00  0.00           N  
ATOM    737  CA  VAL A 285       4.505   5.937   9.511  1.00  0.00           C  
ATOM    738  C   VAL A 285       4.071   5.909   8.057  1.00  0.00           C  
ATOM    739  O   VAL A 285       4.884   5.740   7.149  1.00  0.00           O  
ATOM    740  CB  VAL A 285       4.332   4.536  10.133  1.00  0.00           C  
ATOM    741  CG1 VAL A 285       5.106   3.492   9.340  1.00  0.00           C  
ATOM    742  CG2 VAL A 285       4.775   4.542  11.588  1.00  0.00           C  
ATOM    743  H   VAL A 285       3.087   6.654  10.905  1.00  0.00           H  
ATOM    744  HA  VAL A 285       5.549   6.216   9.569  1.00  0.00           H  
ATOM    745  HB  VAL A 285       3.284   4.276  10.100  1.00  0.00           H  
ATOM    746 HG11 VAL A 285       5.007   2.529   9.819  1.00  0.00           H  
ATOM    747 HG12 VAL A 285       6.149   3.769   9.302  1.00  0.00           H  
ATOM    748 HG13 VAL A 285       4.711   3.437   8.336  1.00  0.00           H  
ATOM    749 HG21 VAL A 285       4.999   3.533  11.900  1.00  0.00           H  
ATOM    750 HG22 VAL A 285       3.984   4.943  12.203  1.00  0.00           H  
ATOM    751 HG23 VAL A 285       5.658   5.155  11.692  1.00  0.00           H  
ATOM    752  N   GLN A 286       2.772   6.105   7.853  1.00  0.00           N  
ATOM    753  CA  GLN A 286       2.205   6.135   6.519  1.00  0.00           C  
ATOM    754  C   GLN A 286       2.525   7.464   5.830  1.00  0.00           C  
ATOM    755  O   GLN A 286       2.706   7.518   4.614  1.00  0.00           O  
ATOM    756  CB  GLN A 286       0.689   5.918   6.579  1.00  0.00           C  
ATOM    757  CG  GLN A 286      -0.030   6.231   5.275  1.00  0.00           C  
ATOM    758  CD  GLN A 286      -0.963   5.119   4.839  1.00  0.00           C  
ATOM    759  OE1 GLN A 286      -2.172   5.318   4.721  1.00  0.00           O  
ATOM    760  NE2 GLN A 286      -0.405   3.939   4.597  1.00  0.00           N  
ATOM    761  H   GLN A 286       2.184   6.253   8.623  1.00  0.00           H  
ATOM    762  HA  GLN A 286       2.655   5.334   5.964  1.00  0.00           H  
ATOM    763  HB2 GLN A 286       0.496   4.886   6.832  1.00  0.00           H  
ATOM    764  HB3 GLN A 286       0.278   6.550   7.352  1.00  0.00           H  
ATOM    765  HG2 GLN A 286      -0.608   7.134   5.405  1.00  0.00           H  
ATOM    766  HG3 GLN A 286       0.708   6.386   4.501  1.00  0.00           H  
ATOM    767 HE21 GLN A 286       0.565   3.853   4.711  1.00  0.00           H  
ATOM    768 HE22 GLN A 286      -0.984   3.202   4.312  1.00  0.00           H  
ATOM    769  N   GLU A 287       2.588   8.532   6.622  1.00  0.00           N  
ATOM    770  CA  GLU A 287       2.881   9.865   6.103  1.00  0.00           C  
ATOM    771  C   GLU A 287       4.301   9.922   5.563  1.00  0.00           C  
ATOM    772  O   GLU A 287       4.569  10.564   4.546  1.00  0.00           O  
ATOM    773  CB  GLU A 287       2.690  10.917   7.199  1.00  0.00           C  
ATOM    774  CG  GLU A 287       1.759  12.050   6.799  1.00  0.00           C  
ATOM    775  CD  GLU A 287       2.481  13.169   6.074  1.00  0.00           C  
ATOM    776  OE1 GLU A 287       3.549  13.598   6.559  1.00  0.00           O  
ATOM    777  OE2 GLU A 287       1.978  13.616   5.022  1.00  0.00           O  
ATOM    778  H   GLU A 287       2.435   8.420   7.581  1.00  0.00           H  
ATOM    779  HA  GLU A 287       2.192  10.066   5.297  1.00  0.00           H  
ATOM    780  HB2 GLU A 287       2.280  10.437   8.076  1.00  0.00           H  
ATOM    781  HB3 GLU A 287       3.651  11.341   7.449  1.00  0.00           H  
ATOM    782  HG2 GLU A 287       0.993  11.656   6.148  1.00  0.00           H  
ATOM    783  HG3 GLU A 287       1.301  12.454   7.690  1.00  0.00           H  
ATOM    784  N   ALA A 288       5.201   9.217   6.234  1.00  0.00           N  
ATOM    785  CA  ALA A 288       6.586   9.157   5.805  1.00  0.00           C  
ATOM    786  C   ALA A 288       6.680   8.298   4.556  1.00  0.00           C  
ATOM    787  O   ALA A 288       7.445   8.585   3.635  1.00  0.00           O  
ATOM    788  CB  ALA A 288       7.468   8.599   6.912  1.00  0.00           C  
ATOM    789  H   ALA A 288       4.912   8.701   7.016  1.00  0.00           H  
ATOM    790  HA  ALA A 288       6.914  10.161   5.573  1.00  0.00           H  
ATOM    791  HB1 ALA A 288       7.758   9.397   7.579  1.00  0.00           H  
ATOM    792  HB2 ALA A 288       8.351   8.153   6.479  1.00  0.00           H  
ATOM    793  HB3 ALA A 288       6.920   7.849   7.464  1.00  0.00           H  
ATOM    794  N   CYS A 289       5.879   7.237   4.541  1.00  0.00           N  
ATOM    795  CA  CYS A 289       5.829   6.305   3.427  1.00  0.00           C  
ATOM    796  C   CYS A 289       5.512   7.019   2.113  1.00  0.00           C  
ATOM    797  O   CYS A 289       6.089   6.706   1.071  1.00  0.00           O  
ATOM    798  CB  CYS A 289       4.772   5.230   3.733  1.00  0.00           C  
ATOM    799  SG  CYS A 289       3.247   5.336   2.755  1.00  0.00           S  
ATOM    800  H   CYS A 289       5.294   7.059   5.307  1.00  0.00           H  
ATOM    801  HA  CYS A 289       6.794   5.829   3.344  1.00  0.00           H  
ATOM    802  HB2 CYS A 289       5.200   4.260   3.564  1.00  0.00           H  
ATOM    803  HB3 CYS A 289       4.493   5.309   4.774  1.00  0.00           H  
ATOM    804  HG  CYS A 289       2.639   5.918   3.216  1.00  0.00           H  
ATOM    805  N   GLU A 290       4.592   7.979   2.168  1.00  0.00           N  
ATOM    806  CA  GLU A 290       4.201   8.735   0.984  1.00  0.00           C  
ATOM    807  C   GLU A 290       5.301   9.699   0.559  1.00  0.00           C  
ATOM    808  O   GLU A 290       5.655   9.775  -0.618  1.00  0.00           O  
ATOM    809  CB  GLU A 290       2.908   9.507   1.252  1.00  0.00           C  
ATOM    810  CG  GLU A 290       1.662   8.638   1.215  1.00  0.00           C  
ATOM    811  CD  GLU A 290       0.395   9.420   1.502  1.00  0.00           C  
ATOM    812  OE1 GLU A 290      -0.210   9.943   0.542  1.00  0.00           O  
ATOM    813  OE2 GLU A 290       0.009   9.511   2.686  1.00  0.00           O  
ATOM    814  H   GLU A 290       4.171   8.202   3.024  1.00  0.00           H  
ATOM    815  HA  GLU A 290       4.028   8.031   0.184  1.00  0.00           H  
ATOM    816  HB2 GLU A 290       2.971   9.966   2.227  1.00  0.00           H  
ATOM    817  HB3 GLU A 290       2.802  10.281   0.506  1.00  0.00           H  
ATOM    818  HG2 GLU A 290       1.577   8.193   0.234  1.00  0.00           H  
ATOM    819  HG3 GLU A 290       1.761   7.857   1.955  1.00  0.00           H  
ATOM    820  N   ARG A 291       5.838  10.438   1.525  1.00  0.00           N  
ATOM    821  CA  ARG A 291       6.897  11.402   1.248  1.00  0.00           C  
ATOM    822  C   ARG A 291       8.030  10.749   0.464  1.00  0.00           C  
ATOM    823  O   ARG A 291       8.665  11.384  -0.381  1.00  0.00           O  
ATOM    824  CB  ARG A 291       7.436  11.990   2.554  1.00  0.00           C  
ATOM    825  CG  ARG A 291       7.768  13.470   2.464  1.00  0.00           C  
ATOM    826  CD  ARG A 291       6.547  14.335   2.734  1.00  0.00           C  
ATOM    827  NE  ARG A 291       6.854  15.456   3.620  1.00  0.00           N  
ATOM    828  CZ  ARG A 291       5.930  16.219   4.198  1.00  0.00           C  
ATOM    829  NH1 ARG A 291       4.640  15.986   3.987  1.00  0.00           N  
ATOM    830  NH2 ARG A 291       6.296  17.217   4.991  1.00  0.00           N  
ATOM    831  H   ARG A 291       5.512  10.336   2.444  1.00  0.00           H  
ATOM    832  HA  ARG A 291       6.475  12.197   0.652  1.00  0.00           H  
ATOM    833  HB2 ARG A 291       6.694  11.856   3.328  1.00  0.00           H  
ATOM    834  HB3 ARG A 291       8.333  11.457   2.833  1.00  0.00           H  
ATOM    835  HG2 ARG A 291       8.529  13.703   3.194  1.00  0.00           H  
ATOM    836  HG3 ARG A 291       8.139  13.686   1.473  1.00  0.00           H  
ATOM    837  HD2 ARG A 291       6.181  14.722   1.794  1.00  0.00           H  
ATOM    838  HD3 ARG A 291       5.783  13.725   3.193  1.00  0.00           H  
ATOM    839  HE  ARG A 291       7.799  15.650   3.792  1.00  0.00           H  
ATOM    840 HH11 ARG A 291       4.357  15.235   3.391  1.00  0.00           H  
ATOM    841 HH12 ARG A 291       3.951  16.563   4.426  1.00  0.00           H  
ATOM    842 HH21 ARG A 291       7.266  17.396   5.153  1.00  0.00           H  
ATOM    843 HH22 ARG A 291       5.601  17.790   5.426  1.00  0.00           H  
ATOM    844  N   GLU A 292       8.255   9.465   0.721  1.00  0.00           N  
ATOM    845  CA  GLU A 292       9.287   8.723   0.015  1.00  0.00           C  
ATOM    846  C   GLU A 292       8.795   8.342  -1.374  1.00  0.00           C  
ATOM    847  O   GLU A 292       9.554   8.358  -2.342  1.00  0.00           O  
ATOM    848  CB  GLU A 292       9.685   7.473   0.801  1.00  0.00           C  
ATOM    849  CG  GLU A 292      11.185   7.344   1.009  1.00  0.00           C  
ATOM    850  CD  GLU A 292      11.626   7.813   2.381  1.00  0.00           C  
ATOM    851  OE1 GLU A 292      11.015   7.379   3.381  1.00  0.00           O  
ATOM    852  OE2 GLU A 292      12.581   8.614   2.457  1.00  0.00           O  
ATOM    853  H   GLU A 292       7.691   8.994   1.371  1.00  0.00           H  
ATOM    854  HA  GLU A 292      10.147   9.365  -0.084  1.00  0.00           H  
ATOM    855  HB2 GLU A 292       9.209   7.504   1.770  1.00  0.00           H  
ATOM    856  HB3 GLU A 292       9.340   6.599   0.268  1.00  0.00           H  
ATOM    857  HG2 GLU A 292      11.464   6.307   0.893  1.00  0.00           H  
ATOM    858  HG3 GLU A 292      11.691   7.937   0.262  1.00  0.00           H  
ATOM    859  N   LEU A 293       7.515   7.988  -1.458  1.00  0.00           N  
ATOM    860  CA  LEU A 293       6.907   7.588  -2.722  1.00  0.00           C  
ATOM    861  C   LEU A 293       7.199   8.597  -3.829  1.00  0.00           C  
ATOM    862  O   LEU A 293       7.685   8.223  -4.897  1.00  0.00           O  
ATOM    863  CB  LEU A 293       5.394   7.421  -2.554  1.00  0.00           C  
ATOM    864  CG  LEU A 293       4.629   7.091  -3.839  1.00  0.00           C  
ATOM    865  CD1 LEU A 293       5.240   5.884  -4.534  1.00  0.00           C  
ATOM    866  CD2 LEU A 293       3.159   6.843  -3.533  1.00  0.00           C  
ATOM    867  H   LEU A 293       6.966   7.980  -0.645  1.00  0.00           H  
ATOM    868  HA  LEU A 293       7.333   6.637  -3.002  1.00  0.00           H  
ATOM    869  HB2 LEU A 293       5.218   6.629  -1.841  1.00  0.00           H  
ATOM    870  HB3 LEU A 293       4.994   8.339  -2.152  1.00  0.00           H  
ATOM    871  HG  LEU A 293       4.693   7.931  -4.514  1.00  0.00           H  
ATOM    872 HD11 LEU A 293       6.315   5.980  -4.546  1.00  0.00           H  
ATOM    873 HD12 LEU A 293       4.873   5.828  -5.548  1.00  0.00           H  
ATOM    874 HD13 LEU A 293       4.965   4.985  -4.002  1.00  0.00           H  
ATOM    875 HD21 LEU A 293       2.612   7.769  -3.622  1.00  0.00           H  
ATOM    876 HD22 LEU A 293       3.060   6.461  -2.527  1.00  0.00           H  
ATOM    877 HD23 LEU A 293       2.763   6.121  -4.232  1.00  0.00           H  
ATOM    878  N   ALA A 294       6.900   9.872  -3.586  1.00  0.00           N  
ATOM    879  CA  ALA A 294       7.135  10.908  -4.584  1.00  0.00           C  
ATOM    880  C   ALA A 294       8.610  11.291  -4.659  1.00  0.00           C  
ATOM    881  O   ALA A 294       9.114  11.631  -5.729  1.00  0.00           O  
ATOM    882  CB  ALA A 294       6.283  12.132  -4.280  1.00  0.00           C  
ATOM    883  H   ALA A 294       6.509  10.140  -2.728  1.00  0.00           H  
ATOM    884  HA  ALA A 294       6.828  10.518  -5.544  1.00  0.00           H  
ATOM    885  HB1 ALA A 294       5.678  12.373  -5.141  1.00  0.00           H  
ATOM    886  HB2 ALA A 294       6.923  12.970  -4.044  1.00  0.00           H  
ATOM    887  HB3 ALA A 294       5.641  11.923  -3.437  1.00  0.00           H  
ATOM    888  N   LEU A 295       9.305  11.223  -3.526  1.00  0.00           N  
ATOM    889  CA  LEU A 295      10.725  11.556  -3.498  1.00  0.00           C  
ATOM    890  C   LEU A 295      11.500  10.610  -4.410  1.00  0.00           C  
ATOM    891  O   LEU A 295      12.382  11.029  -5.159  1.00  0.00           O  
ATOM    892  CB  LEU A 295      11.270  11.474  -2.070  1.00  0.00           C  
ATOM    893  CG  LEU A 295      12.607  12.188  -1.847  1.00  0.00           C  
ATOM    894  CD1 LEU A 295      12.402  13.473  -1.058  1.00  0.00           C  
ATOM    895  CD2 LEU A 295      13.589  11.273  -1.131  1.00  0.00           C  
ATOM    896  H   LEU A 295       8.858  10.931  -2.700  1.00  0.00           H  
ATOM    897  HA  LEU A 295      10.838  12.566  -3.863  1.00  0.00           H  
ATOM    898  HB2 LEU A 295      10.538  11.905  -1.404  1.00  0.00           H  
ATOM    899  HB3 LEU A 295      11.395  10.432  -1.815  1.00  0.00           H  
ATOM    900  HG  LEU A 295      13.031  12.450  -2.805  1.00  0.00           H  
ATOM    901 HD11 LEU A 295      13.049  14.244  -1.452  1.00  0.00           H  
ATOM    902 HD12 LEU A 295      12.640  13.300  -0.019  1.00  0.00           H  
ATOM    903 HD13 LEU A 295      11.373  13.789  -1.144  1.00  0.00           H  
ATOM    904 HD21 LEU A 295      13.333  10.243  -1.330  1.00  0.00           H  
ATOM    905 HD22 LEU A 295      13.543  11.456  -0.067  1.00  0.00           H  
ATOM    906 HD23 LEU A 295      14.590  11.470  -1.487  1.00  0.00           H  
ATOM    907  N   ARG A 296      11.149   9.332  -4.340  1.00  0.00           N  
ATOM    908  CA  ARG A 296      11.789   8.307  -5.155  1.00  0.00           C  
ATOM    909  C   ARG A 296      11.301   8.376  -6.601  1.00  0.00           C  
ATOM    910  O   ARG A 296      12.019   7.999  -7.527  1.00  0.00           O  
ATOM    911  CB  ARG A 296      11.511   6.919  -4.577  1.00  0.00           C  
ATOM    912  CG  ARG A 296      12.694   5.970  -4.676  1.00  0.00           C  
ATOM    913  CD  ARG A 296      13.156   5.802  -6.114  1.00  0.00           C  
ATOM    914  NE  ARG A 296      12.074   5.350  -6.987  1.00  0.00           N  
ATOM    915  CZ  ARG A 296      12.132   5.380  -8.316  1.00  0.00           C  
ATOM    916  NH1 ARG A 296      13.214   5.842  -8.930  1.00  0.00           N  
ATOM    917  NH2 ARG A 296      11.104   4.947  -9.034  1.00  0.00           N  
ATOM    918  H   ARG A 296      10.433   9.074  -3.722  1.00  0.00           H  
ATOM    919  HA  ARG A 296      12.853   8.488  -5.139  1.00  0.00           H  
ATOM    920  HB2 ARG A 296      11.246   7.022  -3.535  1.00  0.00           H  
ATOM    921  HB3 ARG A 296      10.680   6.480  -5.108  1.00  0.00           H  
ATOM    922  HG2 ARG A 296      13.511   6.366  -4.091  1.00  0.00           H  
ATOM    923  HG3 ARG A 296      12.403   5.006  -4.286  1.00  0.00           H  
ATOM    924  HD2 ARG A 296      13.524   6.750  -6.474  1.00  0.00           H  
ATOM    925  HD3 ARG A 296      13.954   5.074  -6.140  1.00  0.00           H  
ATOM    926  HE  ARG A 296      11.263   5.005  -6.559  1.00  0.00           H  
ATOM    927 HH11 ARG A 296      13.992   6.170  -8.395  1.00  0.00           H  
ATOM    928 HH12 ARG A 296      13.251   5.862  -9.929  1.00  0.00           H  
ATOM    929 HH21 ARG A 296      10.286   4.599  -8.576  1.00  0.00           H  
ATOM    930 HH22 ARG A 296      11.147   4.970 -10.033  1.00  0.00           H  
ATOM    931  N   LEU A 297      10.076   8.861  -6.787  1.00  0.00           N  
ATOM    932  CA  LEU A 297       9.494   8.981  -8.118  1.00  0.00           C  
ATOM    933  C   LEU A 297      10.117  10.149  -8.881  1.00  0.00           C  
ATOM    934  O   LEU A 297      10.356  10.059 -10.085  1.00  0.00           O  
ATOM    935  CB  LEU A 297       7.973   9.156  -8.009  1.00  0.00           C  
ATOM    936  CG  LEU A 297       7.318   9.983  -9.118  1.00  0.00           C  
ATOM    937  CD1 LEU A 297       7.558   9.343 -10.477  1.00  0.00           C  
ATOM    938  CD2 LEU A 297       5.828  10.141  -8.856  1.00  0.00           C  
ATOM    939  H   LEU A 297       9.554   9.158  -6.014  1.00  0.00           H  
ATOM    940  HA  LEU A 297       9.704   8.067  -8.653  1.00  0.00           H  
ATOM    941  HB2 LEU A 297       7.521   8.174  -8.010  1.00  0.00           H  
ATOM    942  HB3 LEU A 297       7.756   9.630  -7.064  1.00  0.00           H  
ATOM    943  HG  LEU A 297       7.763  10.967  -9.130  1.00  0.00           H  
ATOM    944 HD11 LEU A 297       8.407   8.678 -10.417  1.00  0.00           H  
ATOM    945 HD12 LEU A 297       7.753  10.112 -11.208  1.00  0.00           H  
ATOM    946 HD13 LEU A 297       6.682   8.782 -10.770  1.00  0.00           H  
ATOM    947 HD21 LEU A 297       5.283   9.390  -9.408  1.00  0.00           H  
ATOM    948 HD22 LEU A 297       5.509  11.123  -9.173  1.00  0.00           H  
ATOM    949 HD23 LEU A 297       5.634  10.023  -7.800  1.00  0.00           H  
ATOM    950  N   GLN A 298      10.371  11.245  -8.174  1.00  0.00           N  
ATOM    951  CA  GLN A 298      10.959  12.433  -8.787  1.00  0.00           C  
ATOM    952  C   GLN A 298      12.470  12.281  -8.965  1.00  0.00           C  
ATOM    953  O   GLN A 298      13.096  13.052  -9.691  1.00  0.00           O  
ATOM    954  CB  GLN A 298      10.659  13.669  -7.936  1.00  0.00           C  
ATOM    955  CG  GLN A 298       9.174  13.927  -7.742  1.00  0.00           C  
ATOM    956  CD  GLN A 298       8.640  14.993  -8.679  1.00  0.00           C  
ATOM    957  OE1 GLN A 298       9.393  15.826  -9.183  1.00  0.00           O  
ATOM    958  NE2 GLN A 298       7.334  14.971  -8.917  1.00  0.00           N  
ATOM    959  H   GLN A 298      10.153  11.259  -7.219  1.00  0.00           H  
ATOM    960  HA  GLN A 298      10.507  12.560  -9.758  1.00  0.00           H  
ATOM    961  HB2 GLN A 298      11.111  13.541  -6.964  1.00  0.00           H  
ATOM    962  HB3 GLN A 298      11.094  14.534  -8.414  1.00  0.00           H  
ATOM    963  HG2 GLN A 298       8.635  13.009  -7.921  1.00  0.00           H  
ATOM    964  HG3 GLN A 298       9.008  14.248  -6.723  1.00  0.00           H  
ATOM    965 HE21 GLN A 298       6.796  14.277  -8.482  1.00  0.00           H  
ATOM    966 HE22 GLN A 298       6.962  15.648  -9.520  1.00  0.00           H  
ATOM    967  N   GLN A 299      13.051  11.291  -8.294  1.00  0.00           N  
ATOM    968  CA  GLN A 299      14.488  11.052  -8.376  1.00  0.00           C  
ATOM    969  C   GLN A 299      14.918  10.703  -9.800  1.00  0.00           C  
ATOM    970  O   GLN A 299      16.072  10.909 -10.174  1.00  0.00           O  
ATOM    971  CB  GLN A 299      14.891   9.928  -7.420  1.00  0.00           C  
ATOM    972  CG  GLN A 299      15.411  10.426  -6.081  1.00  0.00           C  
ATOM    973  CD  GLN A 299      16.707   9.754  -5.670  1.00  0.00           C  
ATOM    974  OE1 GLN A 299      17.712   9.835  -6.376  1.00  0.00           O  
ATOM    975  NE2 GLN A 299      16.688   9.084  -4.523  1.00  0.00           N  
ATOM    976  H   GLN A 299      12.504  10.711  -7.725  1.00  0.00           H  
ATOM    977  HA  GLN A 299      14.990  11.960  -8.077  1.00  0.00           H  
ATOM    978  HB2 GLN A 299      14.031   9.301  -7.237  1.00  0.00           H  
ATOM    979  HB3 GLN A 299      15.666   9.335  -7.884  1.00  0.00           H  
ATOM    980  HG2 GLN A 299      15.582  11.490  -6.149  1.00  0.00           H  
ATOM    981  HG3 GLN A 299      14.665  10.230  -5.324  1.00  0.00           H  
ATOM    982 HE21 GLN A 299      15.851   9.062  -4.014  1.00  0.00           H  
ATOM    983 HE22 GLN A 299      17.512   8.640  -4.234  1.00  0.00           H  
ATOM    984  N   THR A 300      13.991  10.167 -10.590  1.00  0.00           N  
ATOM    985  CA  THR A 300      14.296   9.787 -11.966  1.00  0.00           C  
ATOM    986  C   THR A 300      14.018  10.934 -12.935  1.00  0.00           C  
ATOM    987  O   THR A 300      14.804  11.189 -13.848  1.00  0.00           O  
ATOM    988  CB  THR A 300      13.487   8.551 -12.369  1.00  0.00           C  
ATOM    989  OG1 THR A 300      13.927   8.051 -13.620  1.00  0.00           O  
ATOM    990  CG2 THR A 300      12.000   8.810 -12.478  1.00  0.00           C  
ATOM    991  H   THR A 300      13.089  10.018 -10.240  1.00  0.00           H  
ATOM    992  HA  THR A 300      15.347   9.544 -12.013  1.00  0.00           H  
ATOM    993  HB  THR A 300      13.635   7.780 -11.626  1.00  0.00           H  
ATOM    994  HG1 THR A 300      14.859   7.828 -13.566  1.00  0.00           H  
ATOM    995 HG21 THR A 300      11.461   7.887 -12.327  1.00  0.00           H  
ATOM    996 HG22 THR A 300      11.774   9.203 -13.458  1.00  0.00           H  
ATOM    997 HG23 THR A 300      11.704   9.526 -11.726  1.00  0.00           H  
TER     998      THR A 300                                                      
MASTER      106    0    0    4    0    0    0    6  490    1    0    5          
END                                                                             
