# Supplementary material for: Assessment of Two Restraint Potentials for Coarse-Grained Chemical-Cross-Link-Assisted Modeling of Protein Structures
Source: J Chem Inf Model. 2024 Feb 12;64(4):1377–93. doi: 10.1021/acs.jcim.3c01890 (PMC10900291; doi:10.1021/acs.jcim.3c01890)
Supplement: Supplementary file 2 — ci3c01890_si_002.zip [file ci3c01890_si_002.zip › Machine_readable/Inputs/SYNTHETIC-SHORT/1RXR/1rxr.pdb]

MODEL        1                                                                  
ATOM      1  N   PHE A 130      -4.489   0.936  14.127  1.00  0.00           N  
ATOM      2  CA  PHE A 130      -5.548   0.741  15.095  1.00  0.00           C  
ATOM      3  C   PHE A 130      -4.981  -0.067  16.265  1.00  0.00           C  
ATOM      4  O   PHE A 130      -3.870  -0.590  16.155  1.00  0.00           O  
ATOM      5  CB  PHE A 130      -6.724   0.028  14.413  1.00  0.00           C  
ATOM      6  CG  PHE A 130      -7.940  -0.191  15.294  1.00  0.00           C  
ATOM      7  CD1 PHE A 130      -8.585   0.908  15.890  1.00  0.00           C  
ATOM      8  CD2 PHE A 130      -8.411  -1.494  15.541  1.00  0.00           C  
ATOM      9  CE1 PHE A 130      -9.681   0.704  16.747  1.00  0.00           C  
ATOM     10  CE2 PHE A 130      -9.526  -1.696  16.372  1.00  0.00           C  
ATOM     11  CZ  PHE A 130     -10.156  -0.597  16.982  1.00  0.00           C  
ATOM     12  H   PHE A 130      -3.628   0.452  14.362  1.00  0.00           H  
ATOM     13  HA  PHE A 130      -5.861   1.722  15.454  1.00  0.00           H  
ATOM     14  HB2 PHE A 130      -7.033   0.619  13.550  1.00  0.00           H  
ATOM     15  HB3 PHE A 130      -6.365  -0.934  14.040  1.00  0.00           H  
ATOM     16  HD1 PHE A 130      -8.269   1.917  15.666  1.00  0.00           H  
ATOM     17  HD2 PHE A 130      -7.946  -2.344  15.062  1.00  0.00           H  
ATOM     18  HE1 PHE A 130     -10.191   1.552  17.185  1.00  0.00           H  
ATOM     19  HE2 PHE A 130      -9.903  -2.694  16.537  1.00  0.00           H  
ATOM     20  HZ  PHE A 130     -11.020  -0.752  17.613  1.00  0.00           H  
ATOM     21  N   THR A 131      -5.738  -0.162  17.366  1.00  0.00           N  
ATOM     22  CA  THR A 131      -5.371  -0.911  18.565  1.00  0.00           C  
ATOM     23  C   THR A 131      -4.918  -2.307  18.138  1.00  0.00           C  
ATOM     24  O   THR A 131      -3.740  -2.650  18.210  1.00  0.00           O  
ATOM     25  CB  THR A 131      -6.568  -0.962  19.528  1.00  0.00           C  
ATOM     26  OG1 THR A 131      -7.716  -1.485  18.882  1.00  0.00           O  
ATOM     27  CG2 THR A 131      -6.901   0.427  20.083  1.00  0.00           C  
ATOM     28  H   THR A 131      -6.637   0.290  17.351  1.00  0.00           H  
ATOM     29  HA  THR A 131      -4.534  -0.417  19.055  1.00  0.00           H  
ATOM     30  HB  THR A 131      -6.311  -1.615  20.365  1.00  0.00           H  
ATOM     31  HG1 THR A 131      -8.084  -0.832  18.277  1.00  0.00           H  
ATOM     32 HG21 THR A 131      -6.032   0.834  20.600  1.00  0.00           H  
ATOM     33 HG22 THR A 131      -7.193   1.109  19.285  1.00  0.00           H  
ATOM     34 HG23 THR A 131      -7.724   0.343  20.794  1.00  0.00           H  
ATOM     35  N   LYS A 132      -5.866  -3.081  17.619  1.00  0.00           N  
ATOM     36  CA  LYS A 132      -5.589  -4.353  16.989  1.00  0.00           C  
ATOM     37  C   LYS A 132      -4.950  -3.964  15.655  1.00  0.00           C  
ATOM     38  O   LYS A 132      -5.604  -3.327  14.830  1.00  0.00           O  
ATOM     39  CB  LYS A 132      -6.901  -5.122  16.809  1.00  0.00           C  
ATOM     40  CG  LYS A 132      -7.511  -5.467  18.175  1.00  0.00           C  
ATOM     41  CD  LYS A 132      -8.953  -5.942  17.991  1.00  0.00           C  
ATOM     42  CE  LYS A 132      -9.559  -6.343  19.341  1.00  0.00           C  
ATOM     43  NZ  LYS A 132     -10.953  -6.795  19.190  1.00  0.00           N  
ATOM     44  H   LYS A 132      -6.808  -2.705  17.592  1.00  0.00           H  
ATOM     45  HA  LYS A 132      -4.897  -4.943  17.594  1.00  0.00           H  
ATOM     46  HB2 LYS A 132      -7.600  -4.508  16.240  1.00  0.00           H  
ATOM     47  HB3 LYS A 132      -6.712  -6.040  16.253  1.00  0.00           H  
ATOM     48  HG2 LYS A 132      -6.911  -6.246  18.649  1.00  0.00           H  
ATOM     49  HG3 LYS A 132      -7.523  -4.590  18.823  1.00  0.00           H  
ATOM     50  HD2 LYS A 132      -9.528  -5.121  17.560  1.00  0.00           H  
ATOM     51  HD3 LYS A 132      -8.971  -6.793  17.308  1.00  0.00           H  
ATOM     52  HE2 LYS A 132      -8.974  -7.154  19.779  1.00  0.00           H  
ATOM     53  HE3 LYS A 132      -9.539  -5.489  20.020  1.00  0.00           H  
ATOM     54  HZ1 LYS A 132     -10.987  -7.596  18.576  1.00  0.00           H  
ATOM     55  HZ2 LYS A 132     -11.324  -7.052  20.094  1.00  0.00           H  
ATOM     56  HZ3 LYS A 132     -11.513  -6.049  18.801  1.00  0.00           H  
ATOM     57  N   HIS A 133      -3.661  -4.258  15.473  1.00  0.00           N  
ATOM     58  CA  HIS A 133      -2.908  -3.824  14.305  1.00  0.00           C  
ATOM     59  C   HIS A 133      -3.337  -4.511  13.004  1.00  0.00           C  
ATOM     60  O   HIS A 133      -2.585  -5.288  12.411  1.00  0.00           O  
ATOM     61  CB  HIS A 133      -1.402  -3.965  14.562  1.00  0.00           C  
ATOM     62  CG  HIS A 133      -0.880  -3.127  15.705  1.00  0.00           C  
ATOM     63  ND1 HIS A 133      -1.565  -2.157  16.403  1.00  0.00           N  
ATOM     64  CD2 HIS A 133       0.399  -3.153  16.193  1.00  0.00           C  
ATOM     65  CE1 HIS A 133      -0.728  -1.650  17.322  1.00  0.00           C  
ATOM     66  NE2 HIS A 133       0.487  -2.215  17.226  1.00  0.00           N  
ATOM     67  H   HIS A 133      -3.159  -4.721  16.217  1.00  0.00           H  
ATOM     68  HA  HIS A 133      -3.096  -2.758  14.160  1.00  0.00           H  
ATOM     69  HB2 HIS A 133      -1.166  -5.012  14.757  1.00  0.00           H  
ATOM     70  HB3 HIS A 133      -0.867  -3.654  13.665  1.00  0.00           H  
ATOM     71  HD1 HIS A 133      -2.526  -1.859  16.267  1.00  0.00           H  
ATOM     72  HD2 HIS A 133       1.210  -3.747  15.798  1.00  0.00           H  
ATOM     73  HE1 HIS A 133      -0.990  -0.871  18.023  1.00  0.00           H  
ATOM     74  N   ILE A 134      -4.526  -4.167  12.510  1.00  0.00           N  
ATOM     75  CA  ILE A 134      -4.948  -4.584  11.186  1.00  0.00           C  
ATOM     76  C   ILE A 134      -4.223  -3.681  10.186  1.00  0.00           C  
ATOM     77  O   ILE A 134      -3.820  -2.566  10.516  1.00  0.00           O  
ATOM     78  CB  ILE A 134      -6.478  -4.557  11.005  1.00  0.00           C  
ATOM     79  CG1 ILE A 134      -7.246  -3.403  11.676  1.00  0.00           C  
ATOM     80  CG2 ILE A 134      -7.062  -5.889  11.479  1.00  0.00           C  
ATOM     81  CD1 ILE A 134      -6.815  -2.014  11.201  1.00  0.00           C  
ATOM     82  H   ILE A 134      -5.087  -3.503  13.031  1.00  0.00           H  
ATOM     83  HA  ILE A 134      -4.607  -5.604  11.010  1.00  0.00           H  
ATOM     84  HB  ILE A 134      -6.681  -4.505   9.937  1.00  0.00           H  
ATOM     85 HG12 ILE A 134      -8.301  -3.515  11.420  1.00  0.00           H  
ATOM     86 HG13 ILE A 134      -7.162  -3.463  12.760  1.00  0.00           H  
ATOM     87 HG21 ILE A 134      -6.622  -6.704  10.901  1.00  0.00           H  
ATOM     88 HG22 ILE A 134      -6.852  -6.031  12.540  1.00  0.00           H  
ATOM     89 HG23 ILE A 134      -8.140  -5.898  11.316  1.00  0.00           H  
ATOM     90 HD11 ILE A 134      -6.738  -1.996  10.113  1.00  0.00           H  
ATOM     91 HD12 ILE A 134      -7.559  -1.283  11.517  1.00  0.00           H  
ATOM     92 HD13 ILE A 134      -5.860  -1.742  11.646  1.00  0.00           H  
ATOM     93  N   CYS A 135      -4.019  -4.170   8.968  1.00  0.00           N  
ATOM     94  CA  CYS A 135      -3.344  -3.415   7.939  1.00  0.00           C  
ATOM     95  C   CYS A 135      -4.246  -2.246   7.582  1.00  0.00           C  
ATOM     96  O   CYS A 135      -5.357  -2.463   7.099  1.00  0.00           O  
ATOM     97  CB  CYS A 135      -3.069  -4.296   6.722  1.00  0.00           C  
ATOM     98  SG  CYS A 135      -2.289  -3.405   5.359  1.00  0.00           S  
ATOM     99  H   CYS A 135      -4.344  -5.101   8.755  1.00  0.00           H  
ATOM    100  HA  CYS A 135      -2.390  -3.064   8.329  1.00  0.00           H  
ATOM    101  HB2 CYS A 135      -2.422  -5.122   7.019  1.00  0.00           H  
ATOM    102  HB3 CYS A 135      -4.010  -4.699   6.356  1.00  0.00           H  
ATOM    103  N   ALA A 136      -3.768  -1.024   7.818  1.00  0.00           N  
ATOM    104  CA  ALA A 136      -4.502   0.210   7.568  1.00  0.00           C  
ATOM    105  C   ALA A 136      -5.213   0.215   6.212  1.00  0.00           C  
ATOM    106  O   ALA A 136      -6.286   0.794   6.064  1.00  0.00           O  
ATOM    107  CB  ALA A 136      -3.515   1.375   7.663  1.00  0.00           C  
ATOM    108  H   ALA A 136      -2.839  -0.950   8.226  1.00  0.00           H  
ATOM    109  HA  ALA A 136      -5.252   0.324   8.351  1.00  0.00           H  
ATOM    110  HB1 ALA A 136      -3.017   1.335   8.631  1.00  0.00           H  
ATOM    111  HB2 ALA A 136      -2.772   1.308   6.860  1.00  0.00           H  
ATOM    112  HB3 ALA A 136      -4.053   2.319   7.593  1.00  0.00           H  
ATOM    113  N   ILE A 137      -4.587  -0.412   5.216  1.00  0.00           N  
ATOM    114  CA  ILE A 137      -5.090  -0.480   3.859  1.00  0.00           C  
ATOM    115  C   ILE A 137      -6.160  -1.566   3.699  1.00  0.00           C  
ATOM    116  O   ILE A 137      -7.328  -1.248   3.502  1.00  0.00           O  
ATOM    117  CB  ILE A 137      -3.901  -0.676   2.903  1.00  0.00           C  
ATOM    118  CG1 ILE A 137      -2.946   0.530   2.971  1.00  0.00           C  
ATOM    119  CG2 ILE A 137      -4.378  -0.869   1.459  1.00  0.00           C  
ATOM    120  CD1 ILE A 137      -1.521   0.114   2.610  1.00  0.00           C  
ATOM    121  H   ILE A 137      -3.702  -0.843   5.424  1.00  0.00           H  
ATOM    122  HA  ILE A 137      -5.553   0.474   3.606  1.00  0.00           H  
ATOM    123  HB  ILE A 137      -3.352  -1.568   3.203  1.00  0.00           H  
ATOM    124 HG12 ILE A 137      -3.286   1.316   2.296  1.00  0.00           H  
ATOM    125 HG13 ILE A 137      -2.900   0.942   3.978  1.00  0.00           H  
ATOM    126 HG21 ILE A 137      -5.126  -0.119   1.208  1.00  0.00           H  
ATOM    127 HG22 ILE A 137      -3.531  -0.779   0.780  1.00  0.00           H  
ATOM    128 HG23 ILE A 137      -4.823  -1.855   1.335  1.00  0.00           H  
ATOM    129 HD11 ILE A 137      -1.185  -0.661   3.298  1.00  0.00           H  
ATOM    130 HD12 ILE A 137      -1.468  -0.253   1.585  1.00  0.00           H  
ATOM    131 HD13 ILE A 137      -0.873   0.981   2.714  1.00  0.00           H  
ATOM    132  N   CYS A 138      -5.751  -2.841   3.698  1.00  0.00           N  
ATOM    133  CA  CYS A 138      -6.610  -3.979   3.361  1.00  0.00           C  
ATOM    134  C   CYS A 138      -7.179  -4.768   4.544  1.00  0.00           C  
ATOM    135  O   CYS A 138      -7.908  -5.735   4.333  1.00  0.00           O  
ATOM    136  CB  CYS A 138      -5.852  -4.884   2.383  1.00  0.00           C  
ATOM    137  SG  CYS A 138      -4.213  -5.443   2.917  1.00  0.00           S  
ATOM    138  H   CYS A 138      -4.769  -3.010   3.837  1.00  0.00           H  
ATOM    139  HA  CYS A 138      -7.482  -3.616   2.813  1.00  0.00           H  
ATOM    140  HB2 CYS A 138      -6.460  -5.758   2.145  1.00  0.00           H  
ATOM    141  HB3 CYS A 138      -5.709  -4.316   1.465  1.00  0.00           H  
ATOM    142  N   GLY A 139      -6.881  -4.380   5.783  1.00  0.00           N  
ATOM    143  CA  GLY A 139      -7.431  -5.038   6.963  1.00  0.00           C  
ATOM    144  C   GLY A 139      -6.799  -6.396   7.291  1.00  0.00           C  
ATOM    145  O   GLY A 139      -7.279  -7.094   8.181  1.00  0.00           O  
ATOM    146  H   GLY A 139      -6.293  -3.566   5.930  1.00  0.00           H  
ATOM    147  HA2 GLY A 139      -7.281  -4.370   7.807  1.00  0.00           H  
ATOM    148  HA3 GLY A 139      -8.506  -5.176   6.835  1.00  0.00           H  
ATOM    149  N   ASP A 140      -5.720  -6.777   6.602  1.00  0.00           N  
ATOM    150  CA  ASP A 140      -4.992  -8.018   6.848  1.00  0.00           C  
ATOM    151  C   ASP A 140      -4.297  -7.932   8.213  1.00  0.00           C  
ATOM    152  O   ASP A 140      -4.221  -6.858   8.798  1.00  0.00           O  
ATOM    153  CB  ASP A 140      -3.915  -8.195   5.766  1.00  0.00           C  
ATOM    154  CG  ASP A 140      -4.422  -8.494   4.357  1.00  0.00           C  
ATOM    155  OD1 ASP A 140      -5.653  -8.496   4.139  1.00  0.00           O  
ATOM    156  OD2 ASP A 140      -3.549  -8.721   3.492  1.00  0.00           O  
ATOM    157  H   ASP A 140      -5.368  -6.155   5.897  1.00  0.00           H  
ATOM    158  HA  ASP A 140      -5.678  -8.866   6.844  1.00  0.00           H  
ATOM    159  HB2 ASP A 140      -3.309  -7.291   5.730  1.00  0.00           H  
ATOM    160  HB3 ASP A 140      -3.266  -9.020   6.049  1.00  0.00           H  
ATOM    161  N   ARG A 141      -3.724  -9.025   8.717  1.00  0.00           N  
ATOM    162  CA  ARG A 141      -2.944  -8.953   9.948  1.00  0.00           C  
ATOM    163  C   ARG A 141      -1.657  -8.181   9.632  1.00  0.00           C  
ATOM    164  O   ARG A 141      -0.938  -8.568   8.710  1.00  0.00           O  
ATOM    165  CB  ARG A 141      -2.600 -10.370  10.430  1.00  0.00           C  
ATOM    166  CG  ARG A 141      -1.777 -10.334  11.731  1.00  0.00           C  
ATOM    167  CD  ARG A 141      -1.055 -11.655  12.035  1.00  0.00           C  
ATOM    168  NE  ARG A 141      -0.333 -12.213  10.880  1.00  0.00           N  
ATOM    169  CZ  ARG A 141       0.716 -11.677  10.234  1.00  0.00           C  
ATOM    170  NH1 ARG A 141       1.250 -10.505  10.594  1.00  0.00           N  
ATOM    171  NH2 ARG A 141       1.239 -12.337   9.195  1.00  0.00           N  
ATOM    172  H   ARG A 141      -3.749  -9.893   8.205  1.00  0.00           H  
ATOM    173  HA  ARG A 141      -3.515  -8.443  10.725  1.00  0.00           H  
ATOM    174  HB2 ARG A 141      -3.515 -10.939  10.604  1.00  0.00           H  
ATOM    175  HB3 ARG A 141      -2.035 -10.858   9.636  1.00  0.00           H  
ATOM    176  HG2 ARG A 141      -1.026  -9.552  11.688  1.00  0.00           H  
ATOM    177  HG3 ARG A 141      -2.442 -10.094  12.563  1.00  0.00           H  
ATOM    178  HD2 ARG A 141      -0.358 -11.507  12.863  1.00  0.00           H  
ATOM    179  HD3 ARG A 141      -1.800 -12.388  12.349  1.00  0.00           H  
ATOM    180  HE  ARG A 141      -0.676 -13.104  10.549  1.00  0.00           H  
ATOM    181 HH11 ARG A 141       0.869  -9.952  11.353  1.00  0.00           H  
ATOM    182 HH12 ARG A 141       2.009 -10.115  10.059  1.00  0.00           H  
ATOM    183 HH21 ARG A 141       0.849 -13.222   8.910  1.00  0.00           H  
ATOM    184 HH22 ARG A 141       2.024 -11.953   8.678  1.00  0.00           H  
ATOM    185  N   SER A 142      -1.338  -7.114  10.373  1.00  0.00           N  
ATOM    186  CA  SER A 142      -0.091  -6.407  10.117  1.00  0.00           C  
ATOM    187  C   SER A 142       1.102  -7.201  10.641  1.00  0.00           C  
ATOM    188  O   SER A 142       0.992  -7.898  11.650  1.00  0.00           O  
ATOM    189  CB  SER A 142      -0.078  -5.039  10.801  1.00  0.00           C  
ATOM    190  OG  SER A 142      -1.161  -4.265  10.348  1.00  0.00           O  
ATOM    191  H   SER A 142      -1.930  -6.795  11.133  1.00  0.00           H  
ATOM    192  HA  SER A 142      -0.004  -6.262   9.042  1.00  0.00           H  
ATOM    193  HB2 SER A 142      -0.132  -5.171  11.883  1.00  0.00           H  
ATOM    194  HB3 SER A 142       0.853  -4.521  10.577  1.00  0.00           H  
ATOM    195  HG  SER A 142      -1.941  -4.568  10.828  1.00  0.00           H  
ATOM    196  N   SER A 143       2.257  -7.034   9.997  1.00  0.00           N  
ATOM    197  CA  SER A 143       3.526  -7.570  10.465  1.00  0.00           C  
ATOM    198  C   SER A 143       4.274  -6.455  11.199  1.00  0.00           C  
ATOM    199  O   SER A 143       5.016  -6.733  12.137  1.00  0.00           O  
ATOM    200  CB  SER A 143       4.338  -8.145   9.303  1.00  0.00           C  
ATOM    201  OG  SER A 143       4.251  -7.315   8.165  1.00  0.00           O  
ATOM    202  H   SER A 143       2.282  -6.419   9.188  1.00  0.00           H  
ATOM    203  HA  SER A 143       3.368  -8.379  11.181  1.00  0.00           H  
ATOM    204  HB2 SER A 143       5.380  -8.273   9.604  1.00  0.00           H  
ATOM    205  HB3 SER A 143       3.933  -9.122   9.045  1.00  0.00           H  
ATOM    206  HG  SER A 143       4.750  -6.499   8.317  1.00  0.00           H  
ATOM    207  N   GLY A 144       4.083  -5.194  10.789  1.00  0.00           N  
ATOM    208  CA  GLY A 144       4.728  -4.067  11.434  1.00  0.00           C  
ATOM    209  C   GLY A 144       4.172  -2.748  10.908  1.00  0.00           C  
ATOM    210  O   GLY A 144       3.365  -2.725   9.974  1.00  0.00           O  
ATOM    211  H   GLY A 144       3.474  -4.982  10.005  1.00  0.00           H  
ATOM    212  HA2 GLY A 144       4.559  -4.117  12.511  1.00  0.00           H  
ATOM    213  HA3 GLY A 144       5.800  -4.106  11.236  1.00  0.00           H  
ATOM    214  N   LYS A 145       4.613  -1.639  11.509  1.00  0.00           N  
ATOM    215  CA  LYS A 145       4.210  -0.307  11.092  1.00  0.00           C  
ATOM    216  C   LYS A 145       5.053   0.107   9.884  1.00  0.00           C  
ATOM    217  O   LYS A 145       5.989   0.901   9.988  1.00  0.00           O  
ATOM    218  CB  LYS A 145       4.197   0.680  12.272  1.00  0.00           C  
ATOM    219  CG  LYS A 145       5.531   0.889  13.005  1.00  0.00           C  
ATOM    220  CD  LYS A 145       5.323   1.629  14.336  1.00  0.00           C  
ATOM    221  CE  LYS A 145       4.651   2.996  14.152  1.00  0.00           C  
ATOM    222  NZ  LYS A 145       4.596   3.740  15.422  1.00  0.00           N  
ATOM    223  H   LYS A 145       5.278  -1.727  12.261  1.00  0.00           H  
ATOM    224  HA  LYS A 145       3.179  -0.357  10.762  1.00  0.00           H  
ATOM    225  HB2 LYS A 145       3.845   1.638  11.892  1.00  0.00           H  
ATOM    226  HB3 LYS A 145       3.465   0.312  12.992  1.00  0.00           H  
ATOM    227  HG2 LYS A 145       5.999  -0.069  13.226  1.00  0.00           H  
ATOM    228  HG3 LYS A 145       6.214   1.466  12.379  1.00  0.00           H  
ATOM    229  HD2 LYS A 145       4.715   1.014  15.000  1.00  0.00           H  
ATOM    230  HD3 LYS A 145       6.301   1.771  14.802  1.00  0.00           H  
ATOM    231  HE2 LYS A 145       5.210   3.587  13.425  1.00  0.00           H  
ATOM    232  HE3 LYS A 145       3.628   2.868  13.795  1.00  0.00           H  
ATOM    233  HZ1 LYS A 145       5.532   3.891  15.772  1.00  0.00           H  
ATOM    234  HZ2 LYS A 145       4.150   4.634  15.269  1.00  0.00           H  
ATOM    235  HZ3 LYS A 145       4.063   3.215  16.101  1.00  0.00           H  
ATOM    236  N   HIS A 146       4.715  -0.441   8.715  1.00  0.00           N  
ATOM    237  CA  HIS A 146       5.489  -0.190   7.512  1.00  0.00           C  
ATOM    238  C   HIS A 146       5.250   1.254   7.109  1.00  0.00           C  
ATOM    239  O   HIS A 146       4.111   1.716   7.041  1.00  0.00           O  
ATOM    240  CB  HIS A 146       5.092  -1.124   6.358  1.00  0.00           C  
ATOM    241  CG  HIS A 146       4.998  -2.583   6.722  1.00  0.00           C  
ATOM    242  ND1 HIS A 146       4.164  -3.516   6.157  1.00  0.00           N  
ATOM    243  CD2 HIS A 146       5.669  -3.203   7.736  1.00  0.00           C  
ATOM    244  CE1 HIS A 146       4.354  -4.664   6.821  1.00  0.00           C  
ATOM    245  NE2 HIS A 146       5.265  -4.538   7.796  1.00  0.00           N  
ATOM    246  H   HIS A 146       3.922  -1.070   8.694  1.00  0.00           H  
ATOM    247  HA  HIS A 146       6.545  -0.351   7.737  1.00  0.00           H  
ATOM    248  HB2 HIS A 146       4.142  -0.795   5.938  1.00  0.00           H  
ATOM    249  HB3 HIS A 146       5.845  -1.027   5.578  1.00  0.00           H  
ATOM    250  HD1 HIS A 146       3.461  -3.357   5.442  1.00  0.00           H  
ATOM    251  HD2 HIS A 146       6.358  -2.705   8.380  1.00  0.00           H  
ATOM    252  HE1 HIS A 146       3.835  -5.572   6.596  1.00  0.00           H  
ATOM    253  N   TYR A 147       6.347   1.978   6.894  1.00  0.00           N  
ATOM    254  CA  TYR A 147       6.307   3.383   6.533  1.00  0.00           C  
ATOM    255  C   TYR A 147       5.492   4.168   7.570  1.00  0.00           C  
ATOM    256  O   TYR A 147       4.797   5.123   7.230  1.00  0.00           O  
ATOM    257  CB  TYR A 147       5.792   3.517   5.092  1.00  0.00           C  
ATOM    258  CG  TYR A 147       6.380   2.474   4.157  1.00  0.00           C  
ATOM    259  CD1 TYR A 147       7.771   2.448   3.947  1.00  0.00           C  
ATOM    260  CD2 TYR A 147       5.597   1.376   3.751  1.00  0.00           C  
ATOM    261  CE1 TYR A 147       8.380   1.313   3.387  1.00  0.00           C  
ATOM    262  CE2 TYR A 147       6.200   0.265   3.136  1.00  0.00           C  
ATOM    263  CZ  TYR A 147       7.592   0.236   2.953  1.00  0.00           C  
ATOM    264  OH  TYR A 147       8.195  -0.851   2.398  1.00  0.00           O  
ATOM    265  H   TYR A 147       7.251   1.542   6.999  1.00  0.00           H  
ATOM    266  HA  TYR A 147       7.329   3.761   6.566  1.00  0.00           H  
ATOM    267  HB2 TYR A 147       4.708   3.409   5.106  1.00  0.00           H  
ATOM    268  HB3 TYR A 147       6.033   4.509   4.714  1.00  0.00           H  
ATOM    269  HD1 TYR A 147       8.384   3.268   4.286  1.00  0.00           H  
ATOM    270  HD2 TYR A 147       4.536   1.362   3.950  1.00  0.00           H  
ATOM    271  HE1 TYR A 147       9.452   1.279   3.268  1.00  0.00           H  
ATOM    272  HE2 TYR A 147       5.590  -0.571   2.831  1.00  0.00           H  
ATOM    273  HH  TYR A 147       7.581  -1.449   1.953  1.00  0.00           H  
ATOM    274  N   GLY A 148       5.590   3.743   8.838  1.00  0.00           N  
ATOM    275  CA  GLY A 148       4.935   4.369   9.973  1.00  0.00           C  
ATOM    276  C   GLY A 148       3.464   3.994  10.153  1.00  0.00           C  
ATOM    277  O   GLY A 148       2.826   4.559  11.038  1.00  0.00           O  
ATOM    278  H   GLY A 148       6.158   2.929   9.036  1.00  0.00           H  
ATOM    279  HA2 GLY A 148       5.471   4.068  10.873  1.00  0.00           H  
ATOM    280  HA3 GLY A 148       5.010   5.453   9.882  1.00  0.00           H  
ATOM    281  N   VAL A 149       2.907   3.072   9.356  1.00  0.00           N  
ATOM    282  CA  VAL A 149       1.496   2.700   9.452  1.00  0.00           C  
ATOM    283  C   VAL A 149       1.356   1.174   9.502  1.00  0.00           C  
ATOM    284  O   VAL A 149       1.990   0.474   8.714  1.00  0.00           O  
ATOM    285  CB  VAL A 149       0.742   3.315   8.260  1.00  0.00           C  
ATOM    286  CG1 VAL A 149      -0.739   2.935   8.280  1.00  0.00           C  
ATOM    287  CG2 VAL A 149       0.864   4.845   8.229  1.00  0.00           C  
ATOM    288  H   VAL A 149       3.451   2.619   8.625  1.00  0.00           H  
ATOM    289  HA  VAL A 149       1.052   3.103  10.362  1.00  0.00           H  
ATOM    290  HB  VAL A 149       1.176   2.922   7.346  1.00  0.00           H  
ATOM    291 HG11 VAL A 149      -1.198   3.250   9.218  1.00  0.00           H  
ATOM    292 HG12 VAL A 149      -1.256   3.415   7.448  1.00  0.00           H  
ATOM    293 HG13 VAL A 149      -0.834   1.856   8.170  1.00  0.00           H  
ATOM    294 HG21 VAL A 149       0.500   5.268   9.166  1.00  0.00           H  
ATOM    295 HG22 VAL A 149       1.901   5.146   8.079  1.00  0.00           H  
ATOM    296 HG23 VAL A 149       0.274   5.248   7.405  1.00  0.00           H  
ATOM    297  N   TYR A 150       0.531   0.657  10.425  1.00  0.00           N  
ATOM    298  CA  TYR A 150       0.271  -0.774  10.594  1.00  0.00           C  
ATOM    299  C   TYR A 150      -0.052  -1.395   9.236  1.00  0.00           C  
ATOM    300  O   TYR A 150      -0.999  -0.972   8.567  1.00  0.00           O  
ATOM    301  CB  TYR A 150      -0.843  -0.983  11.625  1.00  0.00           C  
ATOM    302  CG  TYR A 150      -0.493  -0.423  12.990  1.00  0.00           C  
ATOM    303  CD1 TYR A 150       0.610  -0.936  13.698  1.00  0.00           C  
ATOM    304  CD2 TYR A 150      -1.168   0.709  13.483  1.00  0.00           C  
ATOM    305  CE1 TYR A 150       1.089  -0.269  14.836  1.00  0.00           C  
ATOM    306  CE2 TYR A 150      -0.743   1.320  14.676  1.00  0.00           C  
ATOM    307  CZ  TYR A 150       0.384   0.830  15.353  1.00  0.00           C  
ATOM    308  OH  TYR A 150       0.760   1.386  16.539  1.00  0.00           O  
ATOM    309  H   TYR A 150       0.035   1.287  11.038  1.00  0.00           H  
ATOM    310  HA  TYR A 150       1.169  -1.249  10.985  1.00  0.00           H  
ATOM    311  HB2 TYR A 150      -1.757  -0.518  11.253  1.00  0.00           H  
ATOM    312  HB3 TYR A 150      -1.032  -2.051  11.731  1.00  0.00           H  
ATOM    313  HD1 TYR A 150       1.078  -1.863  13.398  1.00  0.00           H  
ATOM    314  HD2 TYR A 150      -2.015   1.111  12.950  1.00  0.00           H  
ATOM    315  HE1 TYR A 150       1.945  -0.662  15.363  1.00  0.00           H  
ATOM    316  HE2 TYR A 150      -1.284   2.168  15.072  1.00  0.00           H  
ATOM    317  HH  TYR A 150       1.402   0.848  17.006  1.00  0.00           H  
ATOM    318  N   SER A 151       0.801  -2.324   8.792  1.00  0.00           N  
ATOM    319  CA  SER A 151       0.745  -2.873   7.454  1.00  0.00           C  
ATOM    320  C   SER A 151       1.193  -4.339   7.428  1.00  0.00           C  
ATOM    321  O   SER A 151       1.872  -4.808   8.344  1.00  0.00           O  
ATOM    322  CB  SER A 151       1.618  -1.949   6.605  1.00  0.00           C  
ATOM    323  OG  SER A 151       1.786  -2.406   5.275  1.00  0.00           O  
ATOM    324  H   SER A 151       1.603  -2.591   9.356  1.00  0.00           H  
ATOM    325  HA  SER A 151      -0.276  -2.828   7.086  1.00  0.00           H  
ATOM    326  HB2 SER A 151       1.147  -0.967   6.591  1.00  0.00           H  
ATOM    327  HB3 SER A 151       2.576  -1.840   7.120  1.00  0.00           H  
ATOM    328  HG  SER A 151       2.101  -1.672   4.737  1.00  0.00           H  
ATOM    329  N   CYS A 152       0.801  -5.056   6.367  1.00  0.00           N  
ATOM    330  CA  CYS A 152       1.085  -6.472   6.142  1.00  0.00           C  
ATOM    331  C   CYS A 152       2.171  -6.669   5.081  1.00  0.00           C  
ATOM    332  O   CYS A 152       2.522  -5.742   4.352  1.00  0.00           O  
ATOM    333  CB  CYS A 152      -0.200  -7.206   5.747  1.00  0.00           C  
ATOM    334  SG  CYS A 152      -0.931  -6.700   4.169  1.00  0.00           S  
ATOM    335  H   CYS A 152       0.290  -4.568   5.648  1.00  0.00           H  
ATOM    336  HA  CYS A 152       1.441  -6.922   7.070  1.00  0.00           H  
ATOM    337  HB2 CYS A 152       0.015  -8.274   5.685  1.00  0.00           H  
ATOM    338  HB3 CYS A 152      -0.943  -7.065   6.531  1.00  0.00           H  
ATOM    339  N   GLU A 153       2.712  -7.886   5.019  1.00  0.00           N  
ATOM    340  CA  GLU A 153       3.806  -8.303   4.152  1.00  0.00           C  
ATOM    341  C   GLU A 153       3.600  -7.888   2.690  1.00  0.00           C  
ATOM    342  O   GLU A 153       4.496  -7.322   2.066  1.00  0.00           O  
ATOM    343  CB  GLU A 153       4.020  -9.823   4.272  1.00  0.00           C  
ATOM    344  CG  GLU A 153       4.338 -10.301   5.705  1.00  0.00           C  
ATOM    345  CD  GLU A 153       3.119 -10.622   6.576  1.00  0.00           C  
ATOM    346  OE1 GLU A 153       1.996 -10.248   6.176  1.00  0.00           O  
ATOM    347  OE2 GLU A 153       3.331 -11.233   7.647  1.00  0.00           O  
ATOM    348  H   GLU A 153       2.351  -8.580   5.661  1.00  0.00           H  
ATOM    349  HA  GLU A 153       4.711  -7.809   4.509  1.00  0.00           H  
ATOM    350  HB2 GLU A 153       3.160 -10.368   3.877  1.00  0.00           H  
ATOM    351  HB3 GLU A 153       4.881 -10.069   3.647  1.00  0.00           H  
ATOM    352  HG2 GLU A 153       4.917 -11.223   5.627  1.00  0.00           H  
ATOM    353  HG3 GLU A 153       4.954  -9.559   6.213  1.00  0.00           H  
ATOM    354  N   GLY A 154       2.419  -8.172   2.135  1.00  0.00           N  
ATOM    355  CA  GLY A 154       2.113  -7.814   0.755  1.00  0.00           C  
ATOM    356  C   GLY A 154       2.319  -6.315   0.543  1.00  0.00           C  
ATOM    357  O   GLY A 154       3.059  -5.892  -0.345  1.00  0.00           O  
ATOM    358  H   GLY A 154       1.721  -8.642   2.690  1.00  0.00           H  
ATOM    359  HA2 GLY A 154       2.763  -8.373   0.080  1.00  0.00           H  
ATOM    360  HA3 GLY A 154       1.075  -8.067   0.537  1.00  0.00           H  
ATOM    361  N   CYS A 155       1.682  -5.517   1.402  1.00  0.00           N  
ATOM    362  CA  CYS A 155       1.763  -4.069   1.374  1.00  0.00           C  
ATOM    363  C   CYS A 155       3.200  -3.579   1.576  1.00  0.00           C  
ATOM    364  O   CYS A 155       3.624  -2.682   0.848  1.00  0.00           O  
ATOM    365  CB  CYS A 155       0.778  -3.494   2.391  1.00  0.00           C  
ATOM    366  SG  CYS A 155      -0.958  -3.713   1.905  1.00  0.00           S  
ATOM    367  H   CYS A 155       1.132  -5.938   2.134  1.00  0.00           H  
ATOM    368  HA  CYS A 155       1.436  -3.730   0.391  1.00  0.00           H  
ATOM    369  HB2 CYS A 155       0.933  -3.966   3.360  1.00  0.00           H  
ATOM    370  HB3 CYS A 155       0.983  -2.432   2.498  1.00  0.00           H  
ATOM    371  N   LYS A 156       3.944  -4.164   2.529  1.00  0.00           N  
ATOM    372  CA  LYS A 156       5.348  -3.835   2.795  1.00  0.00           C  
ATOM    373  C   LYS A 156       6.102  -3.755   1.467  1.00  0.00           C  
ATOM    374  O   LYS A 156       6.597  -2.694   1.081  1.00  0.00           O  
ATOM    375  CB  LYS A 156       6.030  -4.900   3.682  1.00  0.00           C  
ATOM    376  CG  LYS A 156       7.532  -4.673   3.928  1.00  0.00           C  
ATOM    377  CD  LYS A 156       7.839  -3.372   4.677  1.00  0.00           C  
ATOM    378  CE  LYS A 156       9.351  -3.138   4.752  1.00  0.00           C  
ATOM    379  NZ  LYS A 156       9.659  -1.831   5.358  1.00  0.00           N  
ATOM    380  H   LYS A 156       3.498  -4.888   3.080  1.00  0.00           H  
ATOM    381  HA  LYS A 156       5.378  -2.888   3.338  1.00  0.00           H  
ATOM    382  HB2 LYS A 156       5.529  -4.973   4.634  1.00  0.00           H  
ATOM    383  HB3 LYS A 156       5.954  -5.878   3.221  1.00  0.00           H  
ATOM    384  HG2 LYS A 156       7.904  -5.508   4.525  1.00  0.00           H  
ATOM    385  HG3 LYS A 156       8.070  -4.686   2.979  1.00  0.00           H  
ATOM    386  HD2 LYS A 156       7.387  -2.525   4.167  1.00  0.00           H  
ATOM    387  HD3 LYS A 156       7.437  -3.438   5.686  1.00  0.00           H  
ATOM    388  HE2 LYS A 156       9.818  -3.927   5.346  1.00  0.00           H  
ATOM    389  HE3 LYS A 156       9.775  -3.155   3.748  1.00  0.00           H  
ATOM    390  HZ1 LYS A 156       9.274  -1.787   6.291  1.00  0.00           H  
ATOM    391  HZ2 LYS A 156      10.660  -1.707   5.404  1.00  0.00           H  
ATOM    392  HZ3 LYS A 156       9.258  -1.096   4.792  1.00  0.00           H  
ATOM    393  N   GLY A 157       6.189  -4.909   0.797  1.00  0.00           N  
ATOM    394  CA  GLY A 157       6.916  -5.073  -0.447  1.00  0.00           C  
ATOM    395  C   GLY A 157       6.302  -4.253  -1.572  1.00  0.00           C  
ATOM    396  O   GLY A 157       7.009  -3.524  -2.260  1.00  0.00           O  
ATOM    397  H   GLY A 157       5.731  -5.726   1.192  1.00  0.00           H  
ATOM    398  HA2 GLY A 157       7.954  -4.771  -0.302  1.00  0.00           H  
ATOM    399  HA3 GLY A 157       6.896  -6.126  -0.729  1.00  0.00           H  
ATOM    400  N   PHE A 158       4.989  -4.383  -1.769  1.00  0.00           N  
ATOM    401  CA  PHE A 158       4.268  -3.690  -2.825  1.00  0.00           C  
ATOM    402  C   PHE A 158       4.536  -2.184  -2.810  1.00  0.00           C  
ATOM    403  O   PHE A 158       4.914  -1.601  -3.830  1.00  0.00           O  
ATOM    404  CB  PHE A 158       2.771  -3.970  -2.684  1.00  0.00           C  
ATOM    405  CG  PHE A 158       1.916  -3.102  -3.579  1.00  0.00           C  
ATOM    406  CD1 PHE A 158       2.162  -3.080  -4.963  1.00  0.00           C  
ATOM    407  CD2 PHE A 158       0.940  -2.252  -3.025  1.00  0.00           C  
ATOM    408  CE1 PHE A 158       1.509  -2.144  -5.774  1.00  0.00           C  
ATOM    409  CE2 PHE A 158       0.256  -1.346  -3.850  1.00  0.00           C  
ATOM    410  CZ  PHE A 158       0.581  -1.254  -5.211  1.00  0.00           C  
ATOM    411  H   PHE A 158       4.462  -5.005  -1.161  1.00  0.00           H  
ATOM    412  HA  PHE A 158       4.610  -4.079  -3.783  1.00  0.00           H  
ATOM    413  HB2 PHE A 158       2.578  -5.020  -2.907  1.00  0.00           H  
ATOM    414  HB3 PHE A 158       2.483  -3.787  -1.651  1.00  0.00           H  
ATOM    415  HD1 PHE A 158       2.908  -3.725  -5.404  1.00  0.00           H  
ATOM    416  HD2 PHE A 158       0.730  -2.266  -1.965  1.00  0.00           H  
ATOM    417  HE1 PHE A 158       1.756  -2.090  -6.822  1.00  0.00           H  
ATOM    418  HE2 PHE A 158      -0.509  -0.703  -3.444  1.00  0.00           H  
ATOM    419  HZ  PHE A 158       0.101  -0.510  -5.827  1.00  0.00           H  
ATOM    420  N   PHE A 159       4.333  -1.549  -1.655  1.00  0.00           N  
ATOM    421  CA  PHE A 159       4.551  -0.120  -1.528  1.00  0.00           C  
ATOM    422  C   PHE A 159       6.015   0.191  -1.838  1.00  0.00           C  
ATOM    423  O   PHE A 159       6.295   1.087  -2.631  1.00  0.00           O  
ATOM    424  CB  PHE A 159       4.130   0.357  -0.136  1.00  0.00           C  
ATOM    425  CG  PHE A 159       4.149   1.865   0.037  1.00  0.00           C  
ATOM    426  CD1 PHE A 159       3.073   2.646  -0.429  1.00  0.00           C  
ATOM    427  CD2 PHE A 159       5.215   2.485   0.710  1.00  0.00           C  
ATOM    428  CE1 PHE A 159       3.043   4.029  -0.172  1.00  0.00           C  
ATOM    429  CE2 PHE A 159       5.140   3.846   1.049  1.00  0.00           C  
ATOM    430  CZ  PHE A 159       4.062   4.624   0.594  1.00  0.00           C  
ATOM    431  H   PHE A 159       4.034  -2.075  -0.839  1.00  0.00           H  
ATOM    432  HA  PHE A 159       3.922   0.390  -2.261  1.00  0.00           H  
ATOM    433  HB2 PHE A 159       3.115   0.011   0.059  1.00  0.00           H  
ATOM    434  HB3 PHE A 159       4.780  -0.106   0.606  1.00  0.00           H  
ATOM    435  HD1 PHE A 159       2.264   2.188  -0.978  1.00  0.00           H  
ATOM    436  HD2 PHE A 159       6.086   1.917   0.996  1.00  0.00           H  
ATOM    437  HE1 PHE A 159       2.218   4.630  -0.528  1.00  0.00           H  
ATOM    438  HE2 PHE A 159       5.911   4.285   1.662  1.00  0.00           H  
ATOM    439  HZ  PHE A 159       4.007   5.675   0.844  1.00  0.00           H  
ATOM    440  N   LYS A 160       6.947  -0.570  -1.247  1.00  0.00           N  
ATOM    441  CA  LYS A 160       8.370  -0.371  -1.489  1.00  0.00           C  
ATOM    442  C   LYS A 160       8.670  -0.385  -2.992  1.00  0.00           C  
ATOM    443  O   LYS A 160       9.237   0.569  -3.515  1.00  0.00           O  
ATOM    444  CB  LYS A 160       9.209  -1.414  -0.727  1.00  0.00           C  
ATOM    445  CG  LYS A 160      10.486  -0.791  -0.150  1.00  0.00           C  
ATOM    446  CD  LYS A 160      11.241  -1.728   0.800  1.00  0.00           C  
ATOM    447  CE  LYS A 160      11.719  -3.000   0.094  1.00  0.00           C  
ATOM    448  NZ  LYS A 160      12.667  -3.756   0.933  1.00  0.00           N  
ATOM    449  H   LYS A 160       6.661  -1.320  -0.628  1.00  0.00           H  
ATOM    450  HA  LYS A 160       8.590   0.628  -1.110  1.00  0.00           H  
ATOM    451  HB2 LYS A 160       8.639  -1.809   0.106  1.00  0.00           H  
ATOM    452  HB3 LYS A 160       9.458  -2.247  -1.385  1.00  0.00           H  
ATOM    453  HG2 LYS A 160      11.145  -0.482  -0.962  1.00  0.00           H  
ATOM    454  HG3 LYS A 160      10.211   0.084   0.441  1.00  0.00           H  
ATOM    455  HD2 LYS A 160      12.097  -1.175   1.195  1.00  0.00           H  
ATOM    456  HD3 LYS A 160      10.593  -1.988   1.638  1.00  0.00           H  
ATOM    457  HE2 LYS A 160      10.865  -3.641  -0.129  1.00  0.00           H  
ATOM    458  HE3 LYS A 160      12.214  -2.739  -0.841  1.00  0.00           H  
ATOM    459  HZ1 LYS A 160      12.232  -3.992   1.813  1.00  0.00           H  
ATOM    460  HZ2 LYS A 160      12.938  -4.604   0.456  1.00  0.00           H  
ATOM    461  HZ3 LYS A 160      13.493  -3.197   1.105  1.00  0.00           H  
ATOM    462  N   ARG A 161       8.263  -1.450  -3.688  1.00  0.00           N  
ATOM    463  CA  ARG A 161       8.432  -1.597  -5.125  1.00  0.00           C  
ATOM    464  C   ARG A 161       7.894  -0.360  -5.844  1.00  0.00           C  
ATOM    465  O   ARG A 161       8.623   0.320  -6.565  1.00  0.00           O  
ATOM    466  CB  ARG A 161       7.646  -2.820  -5.610  1.00  0.00           C  
ATOM    467  CG  ARG A 161       8.274  -4.181  -5.284  1.00  0.00           C  
ATOM    468  CD  ARG A 161       7.208  -5.282  -5.416  1.00  0.00           C  
ATOM    469  NE  ARG A 161       6.381  -5.091  -6.620  1.00  0.00           N  
ATOM    470  CZ  ARG A 161       5.059  -5.307  -6.710  1.00  0.00           C  
ATOM    471  NH1 ARG A 161       4.415  -6.022  -5.781  1.00  0.00           N  
ATOM    472  NH2 ARG A 161       4.378  -4.793  -7.740  1.00  0.00           N  
ATOM    473  H   ARG A 161       7.774  -2.189  -3.196  1.00  0.00           H  
ATOM    474  HA  ARG A 161       9.487  -1.722  -5.366  1.00  0.00           H  
ATOM    475  HB2 ARG A 161       6.649  -2.787  -5.177  1.00  0.00           H  
ATOM    476  HB3 ARG A 161       7.547  -2.744  -6.691  1.00  0.00           H  
ATOM    477  HG2 ARG A 161       9.096  -4.369  -5.977  1.00  0.00           H  
ATOM    478  HG3 ARG A 161       8.665  -4.185  -4.266  1.00  0.00           H  
ATOM    479  HD2 ARG A 161       7.694  -6.258  -5.451  1.00  0.00           H  
ATOM    480  HD3 ARG A 161       6.588  -5.233  -4.521  1.00  0.00           H  
ATOM    481  HE  ARG A 161       6.840  -4.648  -7.404  1.00  0.00           H  
ATOM    482 HH11 ARG A 161       4.937  -6.452  -5.033  1.00  0.00           H  
ATOM    483 HH12 ARG A 161       3.425  -6.197  -5.867  1.00  0.00           H  
ATOM    484 HH21 ARG A 161       4.857  -4.241  -8.436  1.00  0.00           H  
ATOM    485 HH22 ARG A 161       3.366  -4.892  -7.809  1.00  0.00           H  
ATOM    486  N   THR A 162       6.599  -0.097  -5.648  1.00  0.00           N  
ATOM    487  CA  THR A 162       5.892   0.998  -6.285  1.00  0.00           C  
ATOM    488  C   THR A 162       6.638   2.318  -6.129  1.00  0.00           C  
ATOM    489  O   THR A 162       6.868   3.014  -7.114  1.00  0.00           O  
ATOM    490  CB  THR A 162       4.473   1.090  -5.714  1.00  0.00           C  
ATOM    491  OG1 THR A 162       3.826  -0.151  -5.910  1.00  0.00           O  
ATOM    492  CG2 THR A 162       3.670   2.187  -6.414  1.00  0.00           C  
ATOM    493  H   THR A 162       6.071  -0.703  -5.028  1.00  0.00           H  
ATOM    494  HA  THR A 162       5.822   0.771  -7.350  1.00  0.00           H  
ATOM    495  HB  THR A 162       4.507   1.314  -4.646  1.00  0.00           H  
ATOM    496  HG1 THR A 162       4.052  -0.736  -5.173  1.00  0.00           H  
ATOM    497 HG21 THR A 162       3.637   2.015  -7.488  1.00  0.00           H  
ATOM    498 HG22 THR A 162       2.656   2.199  -6.018  1.00  0.00           H  
ATOM    499 HG23 THR A 162       4.126   3.159  -6.231  1.00  0.00           H  
ATOM    500  N   VAL A 163       6.995   2.669  -4.896  1.00  0.00           N  
ATOM    501  CA  VAL A 163       7.670   3.919  -4.599  1.00  0.00           C  
ATOM    502  C   VAL A 163       9.075   3.937  -5.204  1.00  0.00           C  
ATOM    503  O   VAL A 163       9.428   4.904  -5.875  1.00  0.00           O  
ATOM    504  CB  VAL A 163       7.674   4.126  -3.083  1.00  0.00           C  
ATOM    505  CG1 VAL A 163       8.535   5.330  -2.684  1.00  0.00           C  
ATOM    506  CG2 VAL A 163       6.249   4.321  -2.552  1.00  0.00           C  
ATOM    507  H   VAL A 163       6.780   2.048  -4.121  1.00  0.00           H  
ATOM    508  HA  VAL A 163       7.104   4.737  -5.049  1.00  0.00           H  
ATOM    509  HB  VAL A 163       8.075   3.223  -2.636  1.00  0.00           H  
ATOM    510 HG11 VAL A 163       8.232   6.206  -3.257  1.00  0.00           H  
ATOM    511 HG12 VAL A 163       8.407   5.536  -1.622  1.00  0.00           H  
ATOM    512 HG13 VAL A 163       9.590   5.130  -2.871  1.00  0.00           H  
ATOM    513 HG21 VAL A 163       5.623   3.460  -2.776  1.00  0.00           H  
ATOM    514 HG22 VAL A 163       6.282   4.443  -1.470  1.00  0.00           H  
ATOM    515 HG23 VAL A 163       5.800   5.201  -3.008  1.00  0.00           H  
ATOM    516  N   ARG A 164       9.878   2.889  -4.987  1.00  0.00           N  
ATOM    517  CA  ARG A 164      11.236   2.829  -5.530  1.00  0.00           C  
ATOM    518  C   ARG A 164      11.244   3.014  -7.042  1.00  0.00           C  
ATOM    519  O   ARG A 164      12.087   3.743  -7.567  1.00  0.00           O  
ATOM    520  CB  ARG A 164      11.960   1.527  -5.149  1.00  0.00           C  
ATOM    521  CG  ARG A 164      12.363   1.595  -3.678  1.00  0.00           C  
ATOM    522  CD  ARG A 164      13.281   0.468  -3.214  1.00  0.00           C  
ATOM    523  NE  ARG A 164      13.608   0.686  -1.800  1.00  0.00           N  
ATOM    524  CZ  ARG A 164      14.126  -0.219  -0.965  1.00  0.00           C  
ATOM    525  NH1 ARG A 164      14.537  -1.412  -1.404  1.00  0.00           N  
ATOM    526  NH2 ARG A 164      14.218   0.090   0.329  1.00  0.00           N  
ATOM    527  H   ARG A 164       9.532   2.117  -4.424  1.00  0.00           H  
ATOM    528  HA  ARG A 164      11.783   3.674  -5.115  1.00  0.00           H  
ATOM    529  HB2 ARG A 164      11.319   0.664  -5.335  1.00  0.00           H  
ATOM    530  HB3 ARG A 164      12.863   1.429  -5.753  1.00  0.00           H  
ATOM    531  HG2 ARG A 164      12.858   2.545  -3.476  1.00  0.00           H  
ATOM    532  HG3 ARG A 164      11.453   1.537  -3.096  1.00  0.00           H  
ATOM    533  HD2 ARG A 164      12.760  -0.482  -3.339  1.00  0.00           H  
ATOM    534  HD3 ARG A 164      14.198   0.463  -3.804  1.00  0.00           H  
ATOM    535  HE  ARG A 164      13.350   1.582  -1.401  1.00  0.00           H  
ATOM    536 HH11 ARG A 164      14.493  -1.634  -2.387  1.00  0.00           H  
ATOM    537 HH12 ARG A 164      14.901  -2.087  -0.741  1.00  0.00           H  
ATOM    538 HH21 ARG A 164      13.881   1.003   0.632  1.00  0.00           H  
ATOM    539 HH22 ARG A 164      14.558  -0.597   0.991  1.00  0.00           H  
ATOM    540  N   LYS A 165      10.316   2.345  -7.723  1.00  0.00           N  
ATOM    541  CA  LYS A 165      10.152   2.437  -9.166  1.00  0.00           C  
ATOM    542  C   LYS A 165       9.480   3.767  -9.543  1.00  0.00           C  
ATOM    543  O   LYS A 165       9.664   4.261 -10.652  1.00  0.00           O  
ATOM    544  CB  LYS A 165       9.288   1.264  -9.637  1.00  0.00           C  
ATOM    545  CG  LYS A 165       9.915  -0.116  -9.398  1.00  0.00           C  
ATOM    546  CD  LYS A 165      10.809  -0.512 -10.578  1.00  0.00           C  
ATOM    547  CE  LYS A 165      11.449  -1.881 -10.328  1.00  0.00           C  
ATOM    548  NZ  LYS A 165      12.300  -2.288 -11.460  1.00  0.00           N  
ATOM    549  H   LYS A 165       9.674   1.752  -7.203  1.00  0.00           H  
ATOM    550  HA  LYS A 165      11.123   2.383  -9.657  1.00  0.00           H  
ATOM    551  HB2 LYS A 165       8.345   1.317  -9.095  1.00  0.00           H  
ATOM    552  HB3 LYS A 165       9.092   1.379 -10.703  1.00  0.00           H  
ATOM    553  HG2 LYS A 165      10.481  -0.126  -8.466  1.00  0.00           H  
ATOM    554  HG3 LYS A 165       9.108  -0.845  -9.315  1.00  0.00           H  
ATOM    555  HD2 LYS A 165      10.194  -0.554 -11.481  1.00  0.00           H  
ATOM    556  HD3 LYS A 165      11.590   0.239 -10.714  1.00  0.00           H  
ATOM    557  HE2 LYS A 165      12.061  -1.838  -9.426  1.00  0.00           H  
ATOM    558  HE3 LYS A 165      10.668  -2.630 -10.190  1.00  0.00           H  
ATOM    559  HZ1 LYS A 165      13.038  -1.611 -11.592  1.00  0.00           H  
ATOM    560  HZ2 LYS A 165      12.710  -3.193 -11.268  1.00  0.00           H  
ATOM    561  HZ3 LYS A 165      11.744  -2.346 -12.301  1.00  0.00           H  
ATOM    562  N   ASP A 166       8.671   4.309  -8.628  1.00  0.00           N  
ATOM    563  CA  ASP A 166       7.867   5.514  -8.753  1.00  0.00           C  
ATOM    564  C   ASP A 166       6.753   5.282  -9.772  1.00  0.00           C  
ATOM    565  O   ASP A 166       6.553   6.064 -10.697  1.00  0.00           O  
ATOM    566  CB  ASP A 166       8.731   6.751  -9.029  1.00  0.00           C  
ATOM    567  CG  ASP A 166       7.941   8.042  -8.843  1.00  0.00           C  
ATOM    568  OD1 ASP A 166       7.307   8.169  -7.771  1.00  0.00           O  
ATOM    569  OD2 ASP A 166       8.002   8.892  -9.757  1.00  0.00           O  
ATOM    570  H   ASP A 166       8.538   3.800  -7.762  1.00  0.00           H  
ATOM    571  HA  ASP A 166       7.386   5.647  -7.786  1.00  0.00           H  
ATOM    572  HB2 ASP A 166       9.571   6.764  -8.333  1.00  0.00           H  
ATOM    573  HB3 ASP A 166       9.116   6.707 -10.047  1.00  0.00           H  
ATOM    574  N   LEU A 167       6.038   4.170  -9.587  1.00  0.00           N  
ATOM    575  CA  LEU A 167       4.967   3.728 -10.468  1.00  0.00           C  
ATOM    576  C   LEU A 167       3.602   4.280 -10.058  1.00  0.00           C  
ATOM    577  O   LEU A 167       3.416   4.831  -8.969  1.00  0.00           O  
ATOM    578  CB  LEU A 167       4.938   2.190 -10.505  1.00  0.00           C  
ATOM    579  CG  LEU A 167       6.155   1.602 -11.234  1.00  0.00           C  
ATOM    580  CD1 LEU A 167       6.339   0.130 -10.845  1.00  0.00           C  
ATOM    581  CD2 LEU A 167       6.011   1.704 -12.757  1.00  0.00           C  
ATOM    582  H   LEU A 167       6.281   3.599  -8.783  1.00  0.00           H  
ATOM    583  HA  LEU A 167       5.165   4.097 -11.475  1.00  0.00           H  
ATOM    584  HB2 LEU A 167       4.923   1.828  -9.477  1.00  0.00           H  
ATOM    585  HB3 LEU A 167       4.035   1.829 -11.000  1.00  0.00           H  
ATOM    586  HG  LEU A 167       7.040   2.158 -10.937  1.00  0.00           H  
ATOM    587 HD11 LEU A 167       6.437   0.040  -9.765  1.00  0.00           H  
ATOM    588 HD12 LEU A 167       5.477  -0.453 -11.172  1.00  0.00           H  
ATOM    589 HD13 LEU A 167       7.242  -0.267 -11.314  1.00  0.00           H  
ATOM    590 HD21 LEU A 167       5.112   1.182 -13.087  1.00  0.00           H  
ATOM    591 HD22 LEU A 167       5.956   2.745 -13.070  1.00  0.00           H  
ATOM    592 HD23 LEU A 167       6.880   1.249 -13.234  1.00  0.00           H  
ATOM    593  N   THR A 168       2.645   4.074 -10.963  1.00  0.00           N  
ATOM    594  CA  THR A 168       1.235   4.405 -10.889  1.00  0.00           C  
ATOM    595  C   THR A 168       0.516   3.213 -11.525  1.00  0.00           C  
ATOM    596  O   THR A 168       1.119   2.522 -12.346  1.00  0.00           O  
ATOM    597  CB  THR A 168       0.967   5.700 -11.671  1.00  0.00           C  
ATOM    598  OG1 THR A 168       1.600   5.652 -12.936  1.00  0.00           O  
ATOM    599  CG2 THR A 168       1.501   6.921 -10.917  1.00  0.00           C  
ATOM    600  H   THR A 168       2.892   3.582 -11.812  1.00  0.00           H  
ATOM    601  HA  THR A 168       0.916   4.507  -9.852  1.00  0.00           H  
ATOM    602  HB  THR A 168      -0.109   5.821 -11.809  1.00  0.00           H  
ATOM    603  HG1 THR A 168       1.337   4.849 -13.396  1.00  0.00           H  
ATOM    604 HG21 THR A 168       1.050   6.978  -9.927  1.00  0.00           H  
ATOM    605 HG22 THR A 168       2.585   6.861 -10.816  1.00  0.00           H  
ATOM    606 HG23 THR A 168       1.253   7.825 -11.474  1.00  0.00           H  
ATOM    607  N   TYR A 169      -0.743   2.964 -11.159  1.00  0.00           N  
ATOM    608  CA  TYR A 169      -1.512   1.833 -11.664  1.00  0.00           C  
ATOM    609  C   TYR A 169      -2.955   2.264 -11.917  1.00  0.00           C  
ATOM    610  O   TYR A 169      -3.289   3.447 -11.869  1.00  0.00           O  
ATOM    611  CB  TYR A 169      -1.443   0.687 -10.642  1.00  0.00           C  
ATOM    612  CG  TYR A 169      -0.062   0.343 -10.123  1.00  0.00           C  
ATOM    613  CD1 TYR A 169       0.853  -0.354 -10.934  1.00  0.00           C  
ATOM    614  CD2 TYR A 169       0.291   0.688  -8.806  1.00  0.00           C  
ATOM    615  CE1 TYR A 169       2.107  -0.726 -10.418  1.00  0.00           C  
ATOM    616  CE2 TYR A 169       1.525   0.278  -8.284  1.00  0.00           C  
ATOM    617  CZ  TYR A 169       2.439  -0.421  -9.089  1.00  0.00           C  
ATOM    618  OH  TYR A 169       3.627  -0.840  -8.571  1.00  0.00           O  
ATOM    619  H   TYR A 169      -1.208   3.577 -10.507  1.00  0.00           H  
ATOM    620  HA  TYR A 169      -1.135   1.460 -12.615  1.00  0.00           H  
ATOM    621  HB2 TYR A 169      -2.039   0.979  -9.785  1.00  0.00           H  
ATOM    622  HB3 TYR A 169      -1.878  -0.219 -11.066  1.00  0.00           H  
ATOM    623  HD1 TYR A 169       0.597  -0.598 -11.955  1.00  0.00           H  
ATOM    624  HD2 TYR A 169      -0.387   1.250  -8.178  1.00  0.00           H  
ATOM    625  HE1 TYR A 169       2.811  -1.258 -11.040  1.00  0.00           H  
ATOM    626  HE2 TYR A 169       1.746   0.478  -7.250  1.00  0.00           H  
ATOM    627  HH  TYR A 169       3.729  -0.600  -7.640  1.00  0.00           H  
ATOM    628  N   THR A 170      -3.819   1.288 -12.179  1.00  0.00           N  
ATOM    629  CA  THR A 170      -5.248   1.459 -12.393  1.00  0.00           C  
ATOM    630  C   THR A 170      -5.926   0.162 -11.932  1.00  0.00           C  
ATOM    631  O   THR A 170      -5.248  -0.857 -11.798  1.00  0.00           O  
ATOM    632  CB  THR A 170      -5.504   1.810 -13.868  1.00  0.00           C  
ATOM    633  OG1 THR A 170      -4.689   2.905 -14.243  1.00  0.00           O  
ATOM    634  CG2 THR A 170      -6.958   2.204 -14.141  1.00  0.00           C  
ATOM    635  H   THR A 170      -3.473   0.339 -12.205  1.00  0.00           H  
ATOM    636  HA  THR A 170      -5.607   2.276 -11.764  1.00  0.00           H  
ATOM    637  HB  THR A 170      -5.246   0.957 -14.498  1.00  0.00           H  
ATOM    638  HG1 THR A 170      -4.401   3.375 -13.448  1.00  0.00           H  
ATOM    639 HG21 THR A 170      -7.266   3.010 -13.474  1.00  0.00           H  
ATOM    640 HG22 THR A 170      -7.047   2.546 -15.172  1.00  0.00           H  
ATOM    641 HG23 THR A 170      -7.614   1.346 -14.009  1.00  0.00           H  
ATOM    642  N   CYS A 171      -7.235   0.196 -11.666  1.00  0.00           N  
ATOM    643  CA  CYS A 171      -8.033  -0.940 -11.214  1.00  0.00           C  
ATOM    644  C   CYS A 171      -9.333  -0.954 -12.017  1.00  0.00           C  
ATOM    645  O   CYS A 171      -9.748   0.085 -12.531  1.00  0.00           O  
ATOM    646  CB  CYS A 171      -8.308  -0.790  -9.710  1.00  0.00           C  
ATOM    647  SG  CYS A 171      -9.398  -2.027  -8.948  1.00  0.00           S  
ATOM    648  H   CYS A 171      -7.746   1.058 -11.804  1.00  0.00           H  
ATOM    649  HA  CYS A 171      -7.502  -1.877 -11.390  1.00  0.00           H  
ATOM    650  HB2 CYS A 171      -7.354  -0.837  -9.186  1.00  0.00           H  
ATOM    651  HB3 CYS A 171      -8.753   0.189  -9.532  1.00  0.00           H  
ATOM    652  N   ARG A 172      -9.984  -2.115 -12.130  1.00  0.00           N  
ATOM    653  CA  ARG A 172     -11.253  -2.260 -12.838  1.00  0.00           C  
ATOM    654  C   ARG A 172     -12.395  -1.914 -11.883  1.00  0.00           C  
ATOM    655  O   ARG A 172     -13.303  -2.709 -11.659  1.00  0.00           O  
ATOM    656  CB  ARG A 172     -11.368  -3.669 -13.443  1.00  0.00           C  
ATOM    657  CG  ARG A 172     -10.192  -4.089 -14.348  1.00  0.00           C  
ATOM    658  CD  ARG A 172     -10.022  -3.232 -15.612  1.00  0.00           C  
ATOM    659  NE  ARG A 172      -9.562  -1.880 -15.277  1.00  0.00           N  
ATOM    660  CZ  ARG A 172      -9.886  -0.765 -15.944  1.00  0.00           C  
ATOM    661  NH1 ARG A 172     -10.261  -0.829 -17.225  1.00  0.00           N  
ATOM    662  NH2 ARG A 172      -9.851   0.407 -15.302  1.00  0.00           N  
ATOM    663  H   ARG A 172      -9.605  -2.934 -11.680  1.00  0.00           H  
ATOM    664  HA  ARG A 172     -11.343  -1.539 -13.645  1.00  0.00           H  
ATOM    665  HB2 ARG A 172     -11.437  -4.386 -12.625  1.00  0.00           H  
ATOM    666  HB3 ARG A 172     -12.294  -3.726 -14.018  1.00  0.00           H  
ATOM    667  HG2 ARG A 172      -9.261  -4.089 -13.781  1.00  0.00           H  
ATOM    668  HG3 ARG A 172     -10.382  -5.115 -14.668  1.00  0.00           H  
ATOM    669  HD2 ARG A 172      -9.280  -3.700 -16.261  1.00  0.00           H  
ATOM    670  HD3 ARG A 172     -10.978  -3.195 -16.138  1.00  0.00           H  
ATOM    671  HE  ARG A 172      -9.144  -1.774 -14.365  1.00  0.00           H  
ATOM    672 HH11 ARG A 172     -10.261  -1.722 -17.695  1.00  0.00           H  
ATOM    673 HH12 ARG A 172     -10.523   0.002 -17.734  1.00  0.00           H  
ATOM    674 HH21 ARG A 172      -9.715   0.416 -14.291  1.00  0.00           H  
ATOM    675 HH22 ARG A 172     -10.079   1.268 -15.774  1.00  0.00           H  
ATOM    676  N   ASP A 173     -12.330  -0.700 -11.335  1.00  0.00           N  
ATOM    677  CA  ASP A 173     -13.275  -0.101 -10.406  1.00  0.00           C  
ATOM    678  C   ASP A 173     -13.030   1.404 -10.484  1.00  0.00           C  
ATOM    679  O   ASP A 173     -12.069   1.835 -11.124  1.00  0.00           O  
ATOM    680  CB  ASP A 173     -13.017  -0.586  -8.971  1.00  0.00           C  
ATOM    681  CG  ASP A 173     -13.448  -2.028  -8.727  1.00  0.00           C  
ATOM    682  OD1 ASP A 173     -14.670  -2.229  -8.556  1.00  0.00           O  
ATOM    683  OD2 ASP A 173     -12.548  -2.895  -8.676  1.00  0.00           O  
ATOM    684  H   ASP A 173     -11.567  -0.086 -11.615  1.00  0.00           H  
ATOM    685  HA  ASP A 173     -14.299  -0.324 -10.700  1.00  0.00           H  
ATOM    686  HB2 ASP A 173     -11.958  -0.473  -8.751  1.00  0.00           H  
ATOM    687  HB3 ASP A 173     -13.572   0.034  -8.268  1.00  0.00           H  
ATOM    688  N   ASN A 174     -13.843   2.202  -9.791  1.00  0.00           N  
ATOM    689  CA  ASN A 174     -13.614   3.632  -9.709  1.00  0.00           C  
ATOM    690  C   ASN A 174     -12.517   3.837  -8.667  1.00  0.00           C  
ATOM    691  O   ASN A 174     -12.092   2.890  -8.005  1.00  0.00           O  
ATOM    692  CB  ASN A 174     -14.905   4.348  -9.284  1.00  0.00           C  
ATOM    693  CG  ASN A 174     -16.003   4.314 -10.343  1.00  0.00           C  
ATOM    694  OD1 ASN A 174     -15.764   4.001 -11.504  1.00  0.00           O  
ATOM    695  ND2 ASN A 174     -17.229   4.646  -9.948  1.00  0.00           N  
ATOM    696  H   ASN A 174     -14.570   1.819  -9.211  1.00  0.00           H  
ATOM    697  HA  ASN A 174     -13.276   4.029 -10.669  1.00  0.00           H  
ATOM    698  HB2 ASN A 174     -15.278   3.880  -8.372  1.00  0.00           H  
ATOM    699  HB3 ASN A 174     -14.687   5.397  -9.083  1.00  0.00           H  
ATOM    700 HD21 ASN A 174     -17.406   4.905  -8.989  1.00  0.00           H  
ATOM    701 HD22 ASN A 174     -17.973   4.632 -10.629  1.00  0.00           H  
ATOM    702  N   LYS A 175     -12.070   5.081  -8.486  1.00  0.00           N  
ATOM    703  CA  LYS A 175     -11.061   5.383  -7.482  1.00  0.00           C  
ATOM    704  C   LYS A 175     -11.529   4.921  -6.099  1.00  0.00           C  
ATOM    705  O   LYS A 175     -10.736   4.402  -5.315  1.00  0.00           O  
ATOM    706  CB  LYS A 175     -10.716   6.876  -7.498  1.00  0.00           C  
ATOM    707  CG  LYS A 175     -10.093   7.284  -8.840  1.00  0.00           C  
ATOM    708  CD  LYS A 175      -9.412   8.652  -8.713  1.00  0.00           C  
ATOM    709  CE  LYS A 175      -8.877   9.160 -10.059  1.00  0.00           C  
ATOM    710  NZ  LYS A 175      -7.944   8.206 -10.689  1.00  0.00           N  
ATOM    711  H   LYS A 175     -12.460   5.829  -9.037  1.00  0.00           H  
ATOM    712  HA  LYS A 175     -10.160   4.817  -7.721  1.00  0.00           H  
ATOM    713  HB2 LYS A 175     -11.609   7.473  -7.304  1.00  0.00           H  
ATOM    714  HB3 LYS A 175      -9.996   7.063  -6.699  1.00  0.00           H  
ATOM    715  HG2 LYS A 175      -9.349   6.540  -9.123  1.00  0.00           H  
ATOM    716  HG3 LYS A 175     -10.864   7.325  -9.610  1.00  0.00           H  
ATOM    717  HD2 LYS A 175     -10.131   9.378  -8.329  1.00  0.00           H  
ATOM    718  HD3 LYS A 175      -8.586   8.581  -8.001  1.00  0.00           H  
ATOM    719  HE2 LYS A 175      -9.709   9.343 -10.740  1.00  0.00           H  
ATOM    720  HE3 LYS A 175      -8.352  10.102  -9.894  1.00  0.00           H  
ATOM    721  HZ1 LYS A 175      -7.200   7.962 -10.045  1.00  0.00           H  
ATOM    722  HZ2 LYS A 175      -8.442   7.365 -10.944  1.00  0.00           H  
ATOM    723  HZ3 LYS A 175      -7.546   8.618 -11.520  1.00  0.00           H  
ATOM    724  N   ASP A 176     -12.829   5.051  -5.821  1.00  0.00           N  
ATOM    725  CA  ASP A 176     -13.448   4.619  -4.574  1.00  0.00           C  
ATOM    726  C   ASP A 176     -13.716   3.113  -4.623  1.00  0.00           C  
ATOM    727  O   ASP A 176     -14.846   2.661  -4.448  1.00  0.00           O  
ATOM    728  CB  ASP A 176     -14.719   5.441  -4.297  1.00  0.00           C  
ATOM    729  CG  ASP A 176     -15.772   5.327  -5.399  1.00  0.00           C  
ATOM    730  OD1 ASP A 176     -15.423   5.677  -6.549  1.00  0.00           O  
ATOM    731  OD2 ASP A 176     -16.908   4.919  -5.078  1.00  0.00           O  
ATOM    732  H   ASP A 176     -13.441   5.404  -6.547  1.00  0.00           H  
ATOM    733  HA  ASP A 176     -12.760   4.806  -3.748  1.00  0.00           H  
ATOM    734  HB2 ASP A 176     -15.156   5.107  -3.355  1.00  0.00           H  
ATOM    735  HB3 ASP A 176     -14.448   6.492  -4.192  1.00  0.00           H  
ATOM    736  N   CYS A 177     -12.666   2.325  -4.862  1.00  0.00           N  
ATOM    737  CA  CYS A 177     -12.776   0.877  -4.921  1.00  0.00           C  
ATOM    738  C   CYS A 177     -13.056   0.330  -3.521  1.00  0.00           C  
ATOM    739  O   CYS A 177     -12.505   0.813  -2.532  1.00  0.00           O  
ATOM    740  CB  CYS A 177     -11.489   0.286  -5.494  1.00  0.00           C  
ATOM    741  SG  CYS A 177     -11.488  -1.508  -5.772  1.00  0.00           S  
ATOM    742  H   CYS A 177     -11.761   2.762  -4.991  1.00  0.00           H  
ATOM    743  HA  CYS A 177     -13.599   0.620  -5.590  1.00  0.00           H  
ATOM    744  HB2 CYS A 177     -11.297   0.770  -6.453  1.00  0.00           H  
ATOM    745  HB3 CYS A 177     -10.682   0.524  -4.802  1.00  0.00           H  
ATOM    746  N   LEU A 178     -13.912  -0.691  -3.437  1.00  0.00           N  
ATOM    747  CA  LEU A 178     -14.278  -1.309  -2.175  1.00  0.00           C  
ATOM    748  C   LEU A 178     -13.103  -2.125  -1.630  1.00  0.00           C  
ATOM    749  O   LEU A 178     -13.058  -3.342  -1.824  1.00  0.00           O  
ATOM    750  CB  LEU A 178     -15.536  -2.173  -2.361  1.00  0.00           C  
ATOM    751  CG  LEU A 178     -16.747  -1.409  -2.927  1.00  0.00           C  
ATOM    752  CD1 LEU A 178     -17.926  -2.378  -3.062  1.00  0.00           C  
ATOM    753  CD2 LEU A 178     -17.159  -0.230  -2.037  1.00  0.00           C  
ATOM    754  H   LEU A 178     -14.329  -1.047  -4.283  1.00  0.00           H  
ATOM    755  HA  LEU A 178     -14.505  -0.533  -1.443  1.00  0.00           H  
ATOM    756  HB2 LEU A 178     -15.307  -2.993  -3.043  1.00  0.00           H  
ATOM    757  HB3 LEU A 178     -15.809  -2.595  -1.393  1.00  0.00           H  
ATOM    758  HG  LEU A 178     -16.512  -1.028  -3.922  1.00  0.00           H  
ATOM    759 HD11 LEU A 178     -17.651  -3.209  -3.712  1.00  0.00           H  
ATOM    760 HD12 LEU A 178     -18.206  -2.768  -2.083  1.00  0.00           H  
ATOM    761 HD13 LEU A 178     -18.782  -1.862  -3.498  1.00  0.00           H  
ATOM    762 HD21 LEU A 178     -17.313  -0.567  -1.012  1.00  0.00           H  
ATOM    763 HD22 LEU A 178     -16.393   0.545  -2.054  1.00  0.00           H  
ATOM    764 HD23 LEU A 178     -18.087   0.205  -2.412  1.00  0.00           H  
ATOM    765  N   ILE A 179     -12.154  -1.455  -0.967  1.00  0.00           N  
ATOM    766  CA  ILE A 179     -10.998  -2.076  -0.333  1.00  0.00           C  
ATOM    767  C   ILE A 179     -11.442  -2.755   0.965  1.00  0.00           C  
ATOM    768  O   ILE A 179     -11.983  -2.106   1.855  1.00  0.00           O  
ATOM    769  CB  ILE A 179      -9.857  -1.058  -0.129  1.00  0.00           C  
ATOM    770  CG1 ILE A 179      -9.129  -0.773  -1.457  1.00  0.00           C  
ATOM    771  CG2 ILE A 179      -8.851  -1.529   0.930  1.00  0.00           C  
ATOM    772  CD1 ILE A 179      -8.111  -1.857  -1.841  1.00  0.00           C  
ATOM    773  H   ILE A 179     -12.255  -0.447  -0.910  1.00  0.00           H  
ATOM    774  HA  ILE A 179     -10.614  -2.850  -0.983  1.00  0.00           H  
ATOM    775  HB  ILE A 179     -10.276  -0.119   0.234  1.00  0.00           H  
ATOM    776 HG12 ILE A 179      -9.863  -0.668  -2.257  1.00  0.00           H  
ATOM    777 HG13 ILE A 179      -8.593   0.172  -1.369  1.00  0.00           H  
ATOM    778 HG21 ILE A 179      -8.533  -2.554   0.734  1.00  0.00           H  
ATOM    779 HG22 ILE A 179      -7.978  -0.878   0.928  1.00  0.00           H  
ATOM    780 HG23 ILE A 179      -9.310  -1.485   1.917  1.00  0.00           H  
ATOM    781 HD11 ILE A 179      -8.578  -2.838  -1.877  1.00  0.00           H  
ATOM    782 HD12 ILE A 179      -7.703  -1.641  -2.822  1.00  0.00           H  
ATOM    783 HD13 ILE A 179      -7.280  -1.876  -1.137  1.00  0.00           H  
ATOM    784  N   ASP A 180     -11.185  -4.061   1.063  1.00  0.00           N  
ATOM    785  CA  ASP A 180     -11.451  -4.932   2.199  1.00  0.00           C  
ATOM    786  C   ASP A 180     -10.552  -6.152   1.997  1.00  0.00           C  
ATOM    787  O   ASP A 180      -9.905  -6.254   0.953  1.00  0.00           O  
ATOM    788  CB  ASP A 180     -12.919  -5.395   2.219  1.00  0.00           C  
ATOM    789  CG  ASP A 180     -13.912  -4.282   2.533  1.00  0.00           C  
ATOM    790  OD1 ASP A 180     -13.915  -3.841   3.703  1.00  0.00           O  
ATOM    791  OD2 ASP A 180     -14.676  -3.926   1.608  1.00  0.00           O  
ATOM    792  H   ASP A 180     -10.698  -4.522   0.304  1.00  0.00           H  
ATOM    793  HA  ASP A 180     -11.190  -4.433   3.133  1.00  0.00           H  
ATOM    794  HB2 ASP A 180     -13.161  -5.847   1.258  1.00  0.00           H  
ATOM    795  HB3 ASP A 180     -13.055  -6.154   2.989  1.00  0.00           H  
ATOM    796  N   LYS A 181     -10.566  -7.089   2.951  1.00  0.00           N  
ATOM    797  CA  LYS A 181      -9.831  -8.353   2.918  1.00  0.00           C  
ATOM    798  C   LYS A 181      -9.857  -9.002   1.529  1.00  0.00           C  
ATOM    799  O   LYS A 181      -8.841  -9.509   1.059  1.00  0.00           O  
ATOM    800  CB  LYS A 181     -10.465  -9.314   3.937  1.00  0.00           C  
ATOM    801  CG  LYS A 181     -10.186  -8.940   5.400  1.00  0.00           C  
ATOM    802  CD  LYS A 181      -8.719  -9.073   5.840  1.00  0.00           C  
ATOM    803  CE  LYS A 181      -8.135 -10.481   5.652  1.00  0.00           C  
ATOM    804  NZ  LYS A 181      -7.524 -10.664   4.323  1.00  0.00           N  
ATOM    805  H   LYS A 181     -11.143  -6.918   3.760  1.00  0.00           H  
ATOM    806  HA  LYS A 181      -8.790  -8.164   3.176  1.00  0.00           H  
ATOM    807  HB2 LYS A 181     -11.546  -9.312   3.787  1.00  0.00           H  
ATOM    808  HB3 LYS A 181     -10.127 -10.334   3.756  1.00  0.00           H  
ATOM    809  HG2 LYS A 181     -10.507  -7.915   5.584  1.00  0.00           H  
ATOM    810  HG3 LYS A 181     -10.790  -9.594   6.033  1.00  0.00           H  
ATOM    811  HD2 LYS A 181      -8.096  -8.329   5.340  1.00  0.00           H  
ATOM    812  HD3 LYS A 181      -8.696  -8.848   6.908  1.00  0.00           H  
ATOM    813  HE2 LYS A 181      -7.349 -10.632   6.393  1.00  0.00           H  
ATOM    814  HE3 LYS A 181      -8.906 -11.236   5.817  1.00  0.00           H  
ATOM    815  HZ1 LYS A 181      -6.791  -9.978   4.199  1.00  0.00           H  
ATOM    816  HZ2 LYS A 181      -7.127 -11.591   4.254  1.00  0.00           H  
ATOM    817  HZ3 LYS A 181      -8.210 -10.543   3.593  1.00  0.00           H  
ATOM    818  N   ARG A 182     -11.031  -8.983   0.891  1.00  0.00           N  
ATOM    819  CA  ARG A 182     -11.292  -9.527  -0.437  1.00  0.00           C  
ATOM    820  C   ARG A 182     -10.285  -9.037  -1.482  1.00  0.00           C  
ATOM    821  O   ARG A 182      -9.864  -9.793  -2.360  1.00  0.00           O  
ATOM    822  CB  ARG A 182     -12.682  -9.061  -0.888  1.00  0.00           C  
ATOM    823  CG  ARG A 182     -13.843  -9.524   0.003  1.00  0.00           C  
ATOM    824  CD  ARG A 182     -15.174  -8.899  -0.447  1.00  0.00           C  
ATOM    825  NE  ARG A 182     -15.184  -7.435  -0.273  1.00  0.00           N  
ATOM    826  CZ  ARG A 182     -14.811  -6.520  -1.183  1.00  0.00           C  
ATOM    827  NH1 ARG A 182     -14.476  -6.879  -2.427  1.00  0.00           N  
ATOM    828  NH2 ARG A 182     -14.740  -5.234  -0.829  1.00  0.00           N  
ATOM    829  H   ARG A 182     -11.796  -8.539   1.371  1.00  0.00           H  
ATOM    830  HA  ARG A 182     -11.259 -10.613  -0.396  1.00  0.00           H  
ATOM    831  HB2 ARG A 182     -12.649  -7.973  -0.899  1.00  0.00           H  
ATOM    832  HB3 ARG A 182     -12.859  -9.416  -1.904  1.00  0.00           H  
ATOM    833  HG2 ARG A 182     -13.919 -10.611  -0.054  1.00  0.00           H  
ATOM    834  HG3 ARG A 182     -13.672  -9.246   1.043  1.00  0.00           H  
ATOM    835  HD2 ARG A 182     -15.403  -9.187  -1.473  1.00  0.00           H  
ATOM    836  HD3 ARG A 182     -15.966  -9.308   0.183  1.00  0.00           H  
ATOM    837  HE  ARG A 182     -15.472  -7.102   0.637  1.00  0.00           H  
ATOM    838 HH11 ARG A 182     -14.522  -7.848  -2.700  1.00  0.00           H  
ATOM    839 HH12 ARG A 182     -14.176  -6.188  -3.099  1.00  0.00           H  
ATOM    840 HH21 ARG A 182     -14.993  -4.933   0.107  1.00  0.00           H  
ATOM    841 HH22 ARG A 182     -14.286  -4.552  -1.431  1.00  0.00           H  
ATOM    842  N   GLN A 183      -9.933  -7.753  -1.407  1.00  0.00           N  
ATOM    843  CA  GLN A 183      -9.035  -7.118  -2.350  1.00  0.00           C  
ATOM    844  C   GLN A 183      -7.596  -7.483  -2.018  1.00  0.00           C  
ATOM    845  O   GLN A 183      -6.918  -6.782  -1.266  1.00  0.00           O  
ATOM    846  CB  GLN A 183      -9.262  -5.605  -2.407  1.00  0.00           C  
ATOM    847  CG  GLN A 183     -10.723  -5.171  -2.599  1.00  0.00           C  
ATOM    848  CD  GLN A 183     -11.433  -5.594  -3.883  1.00  0.00           C  
ATOM    849  OE1 GLN A 183     -10.989  -6.452  -4.643  1.00  0.00           O  
ATOM    850  NE2 GLN A 183     -12.578  -4.965  -4.129  1.00  0.00           N  
ATOM    851  H   GLN A 183     -10.280  -7.204  -0.629  1.00  0.00           H  
ATOM    852  HA  GLN A 183      -9.224  -7.490  -3.347  1.00  0.00           H  
ATOM    853  HB2 GLN A 183      -8.914  -5.169  -1.470  1.00  0.00           H  
ATOM    854  HB3 GLN A 183      -8.662  -5.195  -3.219  1.00  0.00           H  
ATOM    855  HG2 GLN A 183     -11.324  -5.474  -1.742  1.00  0.00           H  
ATOM    856  HG3 GLN A 183     -10.700  -4.087  -2.654  1.00  0.00           H  
ATOM    857 HE21 GLN A 183     -12.891  -4.259  -3.464  1.00  0.00           H  
ATOM    858 HE22 GLN A 183     -13.090  -5.169  -4.974  1.00  0.00           H  
ATOM    859  N   ARG A 184      -7.133  -8.592  -2.595  1.00  0.00           N  
ATOM    860  CA  ARG A 184      -5.763  -9.037  -2.417  1.00  0.00           C  
ATOM    861  C   ARG A 184      -4.822  -8.045  -3.107  1.00  0.00           C  
ATOM    862  O   ARG A 184      -5.269  -7.104  -3.769  1.00  0.00           O  
ATOM    863  CB  ARG A 184      -5.585 -10.478  -2.921  1.00  0.00           C  
ATOM    864  CG  ARG A 184      -6.597 -11.471  -2.323  1.00  0.00           C  
ATOM    865  CD  ARG A 184      -6.800 -11.304  -0.812  1.00  0.00           C  
ATOM    866  NE  ARG A 184      -5.523 -11.296  -0.083  1.00  0.00           N  
ATOM    867  CZ  ARG A 184      -5.222 -10.523   0.974  1.00  0.00           C  
ATOM    868  NH1 ARG A 184      -6.130  -9.713   1.535  1.00  0.00           N  
ATOM    869  NH2 ARG A 184      -3.982 -10.567   1.467  1.00  0.00           N  
ATOM    870  H   ARG A 184      -7.757  -9.125  -3.185  1.00  0.00           H  
ATOM    871  HA  ARG A 184      -5.529  -9.013  -1.357  1.00  0.00           H  
ATOM    872  HB2 ARG A 184      -5.680 -10.505  -4.007  1.00  0.00           H  
ATOM    873  HB3 ARG A 184      -4.582 -10.815  -2.660  1.00  0.00           H  
ATOM    874  HG2 ARG A 184      -7.564 -11.344  -2.813  1.00  0.00           H  
ATOM    875  HG3 ARG A 184      -6.250 -12.485  -2.528  1.00  0.00           H  
ATOM    876  HD2 ARG A 184      -7.351 -10.379  -0.660  1.00  0.00           H  
ATOM    877  HD3 ARG A 184      -7.420 -12.121  -0.439  1.00  0.00           H  
ATOM    878  HE  ARG A 184      -4.814 -11.924  -0.434  1.00  0.00           H  
ATOM    879 HH11 ARG A 184      -7.092  -9.700   1.199  1.00  0.00           H  
ATOM    880 HH12 ARG A 184      -5.905  -9.159   2.354  1.00  0.00           H  
ATOM    881 HH21 ARG A 184      -3.302 -11.200   1.072  1.00  0.00           H  
ATOM    882 HH22 ARG A 184      -3.721  -9.990   2.259  1.00  0.00           H  
ATOM    883  N   ASN A 185      -3.506  -8.250  -2.978  1.00  0.00           N  
ATOM    884  CA  ASN A 185      -2.527  -7.321  -3.540  1.00  0.00           C  
ATOM    885  C   ASN A 185      -2.635  -7.113  -5.055  1.00  0.00           C  
ATOM    886  O   ASN A 185      -2.025  -6.192  -5.595  1.00  0.00           O  
ATOM    887  CB  ASN A 185      -1.102  -7.606  -3.048  1.00  0.00           C  
ATOM    888  CG  ASN A 185      -0.377  -6.297  -2.733  1.00  0.00           C  
ATOM    889  OD1 ASN A 185      -0.022  -6.035  -1.586  1.00  0.00           O  
ATOM    890  ND2 ASN A 185      -0.209  -5.433  -3.726  1.00  0.00           N  
ATOM    891  H   ASN A 185      -3.183  -9.032  -2.429  1.00  0.00           H  
ATOM    892  HA  ASN A 185      -2.809  -6.359  -3.120  1.00  0.00           H  
ATOM    893  HB2 ASN A 185      -1.141  -8.191  -2.129  1.00  0.00           H  
ATOM    894  HB3 ASN A 185      -0.548  -8.174  -3.797  1.00  0.00           H  
ATOM    895 HD21 ASN A 185      -0.576  -5.643  -4.650  1.00  0.00           H  
ATOM    896 HD22 ASN A 185       0.243  -4.550  -3.553  1.00  0.00           H  
ATOM    897  N   ARG A 186      -3.462  -7.910  -5.738  1.00  0.00           N  
ATOM    898  CA  ARG A 186      -3.813  -7.694  -7.132  1.00  0.00           C  
ATOM    899  C   ARG A 186      -4.328  -6.256  -7.306  1.00  0.00           C  
ATOM    900  O   ARG A 186      -4.052  -5.607  -8.313  1.00  0.00           O  
ATOM    901  CB  ARG A 186      -4.876  -8.725  -7.564  1.00  0.00           C  
ATOM    902  CG  ARG A 186      -6.160  -8.676  -6.715  1.00  0.00           C  
ATOM    903  CD  ARG A 186      -7.176  -9.750  -7.117  1.00  0.00           C  
ATOM    904  NE  ARG A 186      -8.276  -9.836  -6.141  1.00  0.00           N  
ATOM    905  CZ  ARG A 186      -9.234  -8.914  -5.958  1.00  0.00           C  
ATOM    906  NH1 ARG A 186      -9.296  -7.818  -6.720  1.00  0.00           N  
ATOM    907  NH2 ARG A 186     -10.138  -9.059  -4.986  1.00  0.00           N  
ATOM    908  H   ARG A 186      -3.953  -8.631  -5.238  1.00  0.00           H  
ATOM    909  HA  ARG A 186      -2.922  -7.824  -7.750  1.00  0.00           H  
ATOM    910  HB2 ARG A 186      -5.135  -8.541  -8.608  1.00  0.00           H  
ATOM    911  HB3 ARG A 186      -4.438  -9.722  -7.490  1.00  0.00           H  
ATOM    912  HG2 ARG A 186      -5.921  -8.832  -5.666  1.00  0.00           H  
ATOM    913  HG3 ARG A 186      -6.633  -7.702  -6.819  1.00  0.00           H  
ATOM    914  HD2 ARG A 186      -7.570  -9.549  -8.115  1.00  0.00           H  
ATOM    915  HD3 ARG A 186      -6.678 -10.721  -7.142  1.00  0.00           H  
ATOM    916  HE  ARG A 186      -8.301 -10.667  -5.565  1.00  0.00           H  
ATOM    917 HH11 ARG A 186      -8.652  -7.693  -7.485  1.00  0.00           H  
ATOM    918 HH12 ARG A 186      -9.977  -7.101  -6.501  1.00  0.00           H  
ATOM    919 HH21 ARG A 186     -10.043  -9.767  -4.262  1.00  0.00           H  
ATOM    920 HH22 ARG A 186     -10.777  -8.285  -4.822  1.00  0.00           H  
ATOM    921  N   CYS A 187      -5.062  -5.737  -6.311  1.00  0.00           N  
ATOM    922  CA  CYS A 187      -5.652  -4.404  -6.329  1.00  0.00           C  
ATOM    923  C   CYS A 187      -4.622  -3.321  -5.963  1.00  0.00           C  
ATOM    924  O   CYS A 187      -4.852  -2.464  -5.105  1.00  0.00           O  
ATOM    925  CB  CYS A 187      -6.891  -4.435  -5.423  1.00  0.00           C  
ATOM    926  SG  CYS A 187      -8.036  -3.058  -5.652  1.00  0.00           S  
ATOM    927  H   CYS A 187      -5.222  -6.304  -5.482  1.00  0.00           H  
ATOM    928  HA  CYS A 187      -5.982  -4.196  -7.347  1.00  0.00           H  
ATOM    929  HB2 CYS A 187      -7.455  -5.342  -5.640  1.00  0.00           H  
ATOM    930  HB3 CYS A 187      -6.578  -4.469  -4.378  1.00  0.00           H  
ATOM    931  N   GLN A 188      -3.481  -3.367  -6.656  1.00  0.00           N  
ATOM    932  CA  GLN A 188      -2.332  -2.487  -6.492  1.00  0.00           C  
ATOM    933  C   GLN A 188      -2.728  -1.014  -6.407  1.00  0.00           C  
ATOM    934  O   GLN A 188      -2.445  -0.353  -5.409  1.00  0.00           O  
ATOM    935  CB  GLN A 188      -1.352  -2.721  -7.654  1.00  0.00           C  
ATOM    936  CG  GLN A 188      -0.673  -4.097  -7.552  1.00  0.00           C  
ATOM    937  CD  GLN A 188       0.585  -4.195  -8.411  1.00  0.00           C  
ATOM    938  OE1 GLN A 188       1.623  -4.669  -7.955  1.00  0.00           O  
ATOM    939  NE2 GLN A 188       0.519  -3.735  -9.657  1.00  0.00           N  
ATOM    940  H   GLN A 188      -3.426  -4.098  -7.356  1.00  0.00           H  
ATOM    941  HA  GLN A 188      -1.824  -2.728  -5.555  1.00  0.00           H  
ATOM    942  HB2 GLN A 188      -1.876  -2.640  -8.607  1.00  0.00           H  
ATOM    943  HB3 GLN A 188      -0.584  -1.950  -7.628  1.00  0.00           H  
ATOM    944  HG2 GLN A 188      -0.378  -4.276  -6.519  1.00  0.00           H  
ATOM    945  HG3 GLN A 188      -1.371  -4.878  -7.855  1.00  0.00           H  
ATOM    946 HE21 GLN A 188      -0.338  -3.342 -10.013  1.00  0.00           H  
ATOM    947 HE22 GLN A 188       1.342  -3.787 -10.237  1.00  0.00           H  
ATOM    948  N   TYR A 189      -3.355  -0.491  -7.463  1.00  0.00           N  
ATOM    949  CA  TYR A 189      -3.725   0.915  -7.546  1.00  0.00           C  
ATOM    950  C   TYR A 189      -4.418   1.413  -6.286  1.00  0.00           C  
ATOM    951  O   TYR A 189      -4.027   2.413  -5.691  1.00  0.00           O  
ATOM    952  CB  TYR A 189      -4.660   1.140  -8.740  1.00  0.00           C  
ATOM    953  CG  TYR A 189      -5.093   2.585  -8.912  1.00  0.00           C  
ATOM    954  CD1 TYR A 189      -4.134   3.616  -8.935  1.00  0.00           C  
ATOM    955  CD2 TYR A 189      -6.463   2.912  -8.939  1.00  0.00           C  
ATOM    956  CE1 TYR A 189      -4.538   4.957  -9.038  1.00  0.00           C  
ATOM    957  CE2 TYR A 189      -6.865   4.256  -9.003  1.00  0.00           C  
ATOM    958  CZ  TYR A 189      -5.903   5.278  -9.067  1.00  0.00           C  
ATOM    959  OH  TYR A 189      -6.286   6.583  -8.993  1.00  0.00           O  
ATOM    960  H   TYR A 189      -3.548  -1.088  -8.253  1.00  0.00           H  
ATOM    961  HA  TYR A 189      -2.808   1.489  -7.670  1.00  0.00           H  
ATOM    962  HB2 TYR A 189      -4.180   0.803  -9.652  1.00  0.00           H  
ATOM    963  HB3 TYR A 189      -5.545   0.519  -8.605  1.00  0.00           H  
ATOM    964  HD1 TYR A 189      -3.083   3.393  -8.843  1.00  0.00           H  
ATOM    965  HD2 TYR A 189      -7.212   2.138  -8.876  1.00  0.00           H  
ATOM    966  HE1 TYR A 189      -3.800   5.745  -9.043  1.00  0.00           H  
ATOM    967  HE2 TYR A 189      -7.917   4.499  -8.985  1.00  0.00           H  
ATOM    968  HH  TYR A 189      -6.949   6.695  -8.299  1.00  0.00           H  
ATOM    969  N   CYS A 190      -5.483   0.723  -5.901  1.00  0.00           N  
ATOM    970  CA  CYS A 190      -6.294   1.123  -4.777  1.00  0.00           C  
ATOM    971  C   CYS A 190      -5.523   0.967  -3.470  1.00  0.00           C  
ATOM    972  O   CYS A 190      -5.593   1.856  -2.624  1.00  0.00           O  
ATOM    973  CB  CYS A 190      -7.594   0.344  -4.844  1.00  0.00           C  
ATOM    974  SG  CYS A 190      -8.435   0.556  -6.437  1.00  0.00           S  
ATOM    975  H   CYS A 190      -5.754  -0.095  -6.425  1.00  0.00           H  
ATOM    976  HA  CYS A 190      -6.543   2.176  -4.899  1.00  0.00           H  
ATOM    977  HB2 CYS A 190      -7.330  -0.699  -4.726  1.00  0.00           H  
ATOM    978  HB3 CYS A 190      -8.256   0.641  -4.034  1.00  0.00           H  
ATOM    979  N   ARG A 191      -4.749  -0.112  -3.307  1.00  0.00           N  
ATOM    980  CA  ARG A 191      -3.914  -0.241  -2.118  1.00  0.00           C  
ATOM    981  C   ARG A 191      -2.959   0.960  -2.024  1.00  0.00           C  
ATOM    982  O   ARG A 191      -2.783   1.541  -0.954  1.00  0.00           O  
ATOM    983  CB  ARG A 191      -3.135  -1.564  -2.121  1.00  0.00           C  
ATOM    984  CG  ARG A 191      -4.027  -2.766  -1.788  1.00  0.00           C  
ATOM    985  CD  ARG A 191      -3.164  -4.000  -1.500  1.00  0.00           C  
ATOM    986  NE  ARG A 191      -4.003  -5.142  -1.112  1.00  0.00           N  
ATOM    987  CZ  ARG A 191      -3.613  -6.188  -0.369  1.00  0.00           C  
ATOM    988  NH1 ARG A 191      -2.328  -6.375  -0.044  1.00  0.00           N  
ATOM    989  NH2 ARG A 191      -4.537  -7.060   0.044  1.00  0.00           N  
ATOM    990  H   ARG A 191      -4.693  -0.821  -4.036  1.00  0.00           H  
ATOM    991  HA  ARG A 191      -4.568  -0.218  -1.245  1.00  0.00           H  
ATOM    992  HB2 ARG A 191      -2.659  -1.721  -3.089  1.00  0.00           H  
ATOM    993  HB3 ARG A 191      -2.357  -1.494  -1.359  1.00  0.00           H  
ATOM    994  HG2 ARG A 191      -4.624  -2.548  -0.903  1.00  0.00           H  
ATOM    995  HG3 ARG A 191      -4.704  -2.970  -2.618  1.00  0.00           H  
ATOM    996  HD2 ARG A 191      -2.584  -4.238  -2.391  1.00  0.00           H  
ATOM    997  HD3 ARG A 191      -2.479  -3.763  -0.686  1.00  0.00           H  
ATOM    998  HE  ARG A 191      -4.976  -5.105  -1.391  1.00  0.00           H  
ATOM    999 HH11 ARG A 191      -1.596  -5.814  -0.470  1.00  0.00           H  
ATOM   1000 HH12 ARG A 191      -2.062  -7.142   0.554  1.00  0.00           H  
ATOM   1001 HH21 ARG A 191      -5.503  -6.928  -0.258  1.00  0.00           H  
ATOM   1002 HH22 ARG A 191      -4.307  -7.856   0.620  1.00  0.00           H  
ATOM   1003  N   TYR A 192      -2.356   1.344  -3.153  1.00  0.00           N  
ATOM   1004  CA  TYR A 192      -1.454   2.484  -3.238  1.00  0.00           C  
ATOM   1005  C   TYR A 192      -2.202   3.772  -2.873  1.00  0.00           C  
ATOM   1006  O   TYR A 192      -1.743   4.517  -2.008  1.00  0.00           O  
ATOM   1007  CB  TYR A 192      -0.816   2.505  -4.634  1.00  0.00           C  
ATOM   1008  CG  TYR A 192       0.160   3.623  -4.945  1.00  0.00           C  
ATOM   1009  CD1 TYR A 192       1.257   3.877  -4.097  1.00  0.00           C  
ATOM   1010  CD2 TYR A 192       0.116   4.218  -6.220  1.00  0.00           C  
ATOM   1011  CE1 TYR A 192       2.313   4.698  -4.536  1.00  0.00           C  
ATOM   1012  CE2 TYR A 192       1.180   5.020  -6.663  1.00  0.00           C  
ATOM   1013  CZ  TYR A 192       2.297   5.226  -5.839  1.00  0.00           C  
ATOM   1014  OH  TYR A 192       3.429   5.775  -6.367  1.00  0.00           O  
ATOM   1015  H   TYR A 192      -2.552   0.826  -4.005  1.00  0.00           H  
ATOM   1016  HA  TYR A 192      -0.661   2.334  -2.504  1.00  0.00           H  
ATOM   1017  HB2 TYR A 192      -0.273   1.570  -4.764  1.00  0.00           H  
ATOM   1018  HB3 TYR A 192      -1.609   2.525  -5.376  1.00  0.00           H  
ATOM   1019  HD1 TYR A 192       1.353   3.358  -3.155  1.00  0.00           H  
ATOM   1020  HD2 TYR A 192      -0.682   3.977  -6.907  1.00  0.00           H  
ATOM   1021  HE1 TYR A 192       3.188   4.819  -3.915  1.00  0.00           H  
ATOM   1022  HE2 TYR A 192       1.163   5.428  -7.661  1.00  0.00           H  
ATOM   1023  HH  TYR A 192       3.447   5.654  -7.329  1.00  0.00           H  
ATOM   1024  N   GLN A 193      -3.369   4.027  -3.484  1.00  0.00           N  
ATOM   1025  CA  GLN A 193      -4.192   5.180  -3.143  1.00  0.00           C  
ATOM   1026  C   GLN A 193      -4.425   5.231  -1.634  1.00  0.00           C  
ATOM   1027  O   GLN A 193      -4.197   6.262  -1.013  1.00  0.00           O  
ATOM   1028  CB  GLN A 193      -5.569   5.094  -3.811  1.00  0.00           C  
ATOM   1029  CG  GLN A 193      -5.638   5.379  -5.316  1.00  0.00           C  
ATOM   1030  CD  GLN A 193      -7.094   5.448  -5.785  1.00  0.00           C  
ATOM   1031  OE1 GLN A 193      -7.455   6.297  -6.597  1.00  0.00           O  
ATOM   1032  NE2 GLN A 193      -7.952   4.568  -5.275  1.00  0.00           N  
ATOM   1033  H   GLN A 193      -3.719   3.388  -4.189  1.00  0.00           H  
ATOM   1034  HA  GLN A 193      -3.671   6.094  -3.432  1.00  0.00           H  
ATOM   1035  HB2 GLN A 193      -5.985   4.113  -3.603  1.00  0.00           H  
ATOM   1036  HB3 GLN A 193      -6.202   5.833  -3.325  1.00  0.00           H  
ATOM   1037  HG2 GLN A 193      -5.160   6.337  -5.521  1.00  0.00           H  
ATOM   1038  HG3 GLN A 193      -5.119   4.606  -5.878  1.00  0.00           H  
ATOM   1039 HE21 GLN A 193      -7.650   3.891  -4.597  1.00  0.00           H  
ATOM   1040 HE22 GLN A 193      -8.934   4.597  -5.531  1.00  0.00           H  
ATOM   1041  N   LYS A 194      -4.889   4.126  -1.047  1.00  0.00           N  
ATOM   1042  CA  LYS A 194      -5.153   4.040   0.381  1.00  0.00           C  
ATOM   1043  C   LYS A 194      -3.888   4.396   1.171  1.00  0.00           C  
ATOM   1044  O   LYS A 194      -3.924   5.263   2.043  1.00  0.00           O  
ATOM   1045  CB  LYS A 194      -5.675   2.636   0.710  1.00  0.00           C  
ATOM   1046  CG  LYS A 194      -7.108   2.377   0.220  1.00  0.00           C  
ATOM   1047  CD  LYS A 194      -8.207   3.148   0.974  1.00  0.00           C  
ATOM   1048  CE  LYS A 194      -8.232   2.904   2.490  1.00  0.00           C  
ATOM   1049  NZ  LYS A 194      -8.365   1.475   2.828  1.00  0.00           N  
ATOM   1050  H   LYS A 194      -5.058   3.304  -1.620  1.00  0.00           H  
ATOM   1051  HA  LYS A 194      -5.915   4.774   0.641  1.00  0.00           H  
ATOM   1052  HB2 LYS A 194      -5.016   1.915   0.229  1.00  0.00           H  
ATOM   1053  HB3 LYS A 194      -5.630   2.459   1.777  1.00  0.00           H  
ATOM   1054  HG2 LYS A 194      -7.179   2.634  -0.837  1.00  0.00           H  
ATOM   1055  HG3 LYS A 194      -7.302   1.310   0.309  1.00  0.00           H  
ATOM   1056  HD2 LYS A 194      -8.097   4.218   0.794  1.00  0.00           H  
ATOM   1057  HD3 LYS A 194      -9.172   2.847   0.562  1.00  0.00           H  
ATOM   1058  HE2 LYS A 194      -7.330   3.302   2.953  1.00  0.00           H  
ATOM   1059  HE3 LYS A 194      -9.085   3.436   2.915  1.00  0.00           H  
ATOM   1060  HZ1 LYS A 194      -9.218   1.105   2.433  1.00  0.00           H  
ATOM   1061  HZ2 LYS A 194      -7.579   0.953   2.468  1.00  0.00           H  
ATOM   1062  HZ3 LYS A 194      -8.391   1.363   3.832  1.00  0.00           H  
ATOM   1063  N   ALA A 195      -2.760   3.754   0.855  1.00  0.00           N  
ATOM   1064  CA  ALA A 195      -1.484   4.033   1.503  1.00  0.00           C  
ATOM   1065  C   ALA A 195      -1.175   5.535   1.486  1.00  0.00           C  
ATOM   1066  O   ALA A 195      -0.792   6.118   2.506  1.00  0.00           O  
ATOM   1067  CB  ALA A 195      -0.376   3.238   0.809  1.00  0.00           C  
ATOM   1068  H   ALA A 195      -2.784   3.059   0.114  1.00  0.00           H  
ATOM   1069  HA  ALA A 195      -1.541   3.700   2.540  1.00  0.00           H  
ATOM   1070  HB1 ALA A 195      -0.633   2.179   0.786  1.00  0.00           H  
ATOM   1071  HB2 ALA A 195      -0.236   3.587  -0.213  1.00  0.00           H  
ATOM   1072  HB3 ALA A 195       0.554   3.379   1.356  1.00  0.00           H  
ATOM   1073  N   LEU A 196      -1.358   6.168   0.324  1.00  0.00           N  
ATOM   1074  CA  LEU A 196      -1.128   7.593   0.168  1.00  0.00           C  
ATOM   1075  C   LEU A 196      -2.141   8.409   0.976  1.00  0.00           C  
ATOM   1076  O   LEU A 196      -1.772   9.396   1.605  1.00  0.00           O  
ATOM   1077  CB  LEU A 196      -1.176   7.952  -1.322  1.00  0.00           C  
ATOM   1078  CG  LEU A 196      -0.006   7.365  -2.133  1.00  0.00           C  
ATOM   1079  CD1 LEU A 196      -0.305   7.508  -3.629  1.00  0.00           C  
ATOM   1080  CD2 LEU A 196       1.325   8.060  -1.817  1.00  0.00           C  
ATOM   1081  H   LEU A 196      -1.687   5.651  -0.491  1.00  0.00           H  
ATOM   1082  HA  LEU A 196      -0.154   7.833   0.583  1.00  0.00           H  
ATOM   1083  HB2 LEU A 196      -2.114   7.582  -1.737  1.00  0.00           H  
ATOM   1084  HB3 LEU A 196      -1.184   9.034  -1.414  1.00  0.00           H  
ATOM   1085  HG  LEU A 196       0.104   6.303  -1.915  1.00  0.00           H  
ATOM   1086 HD11 LEU A 196      -0.444   8.559  -3.885  1.00  0.00           H  
ATOM   1087 HD12 LEU A 196       0.521   7.104  -4.214  1.00  0.00           H  
ATOM   1088 HD13 LEU A 196      -1.212   6.956  -3.880  1.00  0.00           H  
ATOM   1089 HD21 LEU A 196       1.238   9.133  -1.989  1.00  0.00           H  
ATOM   1090 HD22 LEU A 196       1.615   7.884  -0.782  1.00  0.00           H  
ATOM   1091 HD23 LEU A 196       2.107   7.659  -2.463  1.00  0.00           H  
ATOM   1092  N   ALA A 197      -3.407   7.997   0.963  1.00  0.00           N  
ATOM   1093  CA  ALA A 197      -4.491   8.649   1.686  1.00  0.00           C  
ATOM   1094  C   ALA A 197      -4.181   8.705   3.182  1.00  0.00           C  
ATOM   1095  O   ALA A 197      -4.284   9.771   3.783  1.00  0.00           O  
ATOM   1096  CB  ALA A 197      -5.824   7.948   1.412  1.00  0.00           C  
ATOM   1097  H   ALA A 197      -3.616   7.178   0.409  1.00  0.00           H  
ATOM   1098  HA  ALA A 197      -4.570   9.672   1.316  1.00  0.00           H  
ATOM   1099  HB1 ALA A 197      -6.008   7.906   0.338  1.00  0.00           H  
ATOM   1100  HB2 ALA A 197      -5.818   6.937   1.818  1.00  0.00           H  
ATOM   1101  HB3 ALA A 197      -6.630   8.509   1.887  1.00  0.00           H  
ATOM   1102  N   MET A 198      -3.782   7.577   3.787  1.00  0.00           N  
ATOM   1103  CA  MET A 198      -3.394   7.599   5.196  1.00  0.00           C  
ATOM   1104  C   MET A 198      -2.113   8.415   5.348  1.00  0.00           C  
ATOM   1105  O   MET A 198      -1.954   9.144   6.325  1.00  0.00           O  
ATOM   1106  CB  MET A 198      -3.212   6.192   5.779  1.00  0.00           C  
ATOM   1107  CG  MET A 198      -4.554   5.555   6.166  1.00  0.00           C  
ATOM   1108  SD  MET A 198      -5.512   4.781   4.844  1.00  0.00           S  
ATOM   1109  CE  MET A 198      -4.431   3.381   4.495  1.00  0.00           C  
ATOM   1110  H   MET A 198      -3.702   6.720   3.244  1.00  0.00           H  
ATOM   1111  HA  MET A 198      -4.165   8.117   5.770  1.00  0.00           H  
ATOM   1112  HB2 MET A 198      -2.645   5.561   5.096  1.00  0.00           H  
ATOM   1113  HB3 MET A 198      -2.639   6.290   6.702  1.00  0.00           H  
ATOM   1114  HG2 MET A 198      -4.366   4.784   6.912  1.00  0.00           H  
ATOM   1115  HG3 MET A 198      -5.187   6.311   6.627  1.00  0.00           H  
ATOM   1116  HE1 MET A 198      -4.263   2.823   5.409  1.00  0.00           H  
ATOM   1117  HE2 MET A 198      -4.920   2.734   3.777  1.00  0.00           H  
ATOM   1118  HE3 MET A 198      -3.480   3.722   4.095  1.00  0.00           H  
ATOM   1119  N   GLY A 199      -1.205   8.289   4.378  1.00  0.00           N  
ATOM   1120  CA  GLY A 199       0.035   9.037   4.356  1.00  0.00           C  
ATOM   1121  C   GLY A 199       1.194   8.185   4.837  1.00  0.00           C  
ATOM   1122  O   GLY A 199       1.930   8.589   5.736  1.00  0.00           O  
ATOM   1123  H   GLY A 199      -1.386   7.656   3.607  1.00  0.00           H  
ATOM   1124  HA2 GLY A 199       0.240   9.338   3.329  1.00  0.00           H  
ATOM   1125  HA3 GLY A 199      -0.032   9.942   4.963  1.00  0.00           H  
ATOM   1126  N   MET A 200       1.384   7.016   4.214  1.00  0.00           N  
ATOM   1127  CA  MET A 200       2.547   6.189   4.500  1.00  0.00           C  
ATOM   1128  C   MET A 200       3.793   7.024   4.181  1.00  0.00           C  
ATOM   1129  O   MET A 200       3.803   7.758   3.192  1.00  0.00           O  
ATOM   1130  CB  MET A 200       2.497   4.900   3.668  1.00  0.00           C  
ATOM   1131  CG  MET A 200       1.628   3.846   4.362  1.00  0.00           C  
ATOM   1132  SD  MET A 200       1.690   2.185   3.650  1.00  0.00           S  
ATOM   1133  CE  MET A 200       0.780   1.273   4.918  1.00  0.00           C  
ATOM   1134  H   MET A 200       0.744   6.739   3.475  1.00  0.00           H  
ATOM   1135  HA  MET A 200       2.560   5.946   5.564  1.00  0.00           H  
ATOM   1136  HB2 MET A 200       2.109   5.103   2.669  1.00  0.00           H  
ATOM   1137  HB3 MET A 200       3.504   4.499   3.568  1.00  0.00           H  
ATOM   1138  HG2 MET A 200       1.973   3.754   5.390  1.00  0.00           H  
ATOM   1139  HG3 MET A 200       0.590   4.177   4.356  1.00  0.00           H  
ATOM   1140  HE1 MET A 200      -0.198   1.724   5.089  1.00  0.00           H  
ATOM   1141  HE2 MET A 200       0.655   0.245   4.584  1.00  0.00           H  
ATOM   1142  HE3 MET A 200       1.359   1.283   5.839  1.00  0.00           H  
ATOM   1143  N   LYS A 201       4.824   6.953   5.030  1.00  0.00           N  
ATOM   1144  CA  LYS A 201       6.041   7.745   4.901  1.00  0.00           C  
ATOM   1145  C   LYS A 201       6.867   7.283   3.696  1.00  0.00           C  
ATOM   1146  O   LYS A 201       7.907   6.645   3.843  1.00  0.00           O  
ATOM   1147  CB  LYS A 201       6.830   7.713   6.223  1.00  0.00           C  
ATOM   1148  CG  LYS A 201       6.293   8.692   7.284  1.00  0.00           C  
ATOM   1149  CD  LYS A 201       4.797   8.532   7.581  1.00  0.00           C  
ATOM   1150  CE  LYS A 201       4.322   9.474   8.689  1.00  0.00           C  
ATOM   1151  NZ  LYS A 201       2.867   9.345   8.885  1.00  0.00           N  
ATOM   1152  H   LYS A 201       4.748   6.350   5.844  1.00  0.00           H  
ATOM   1153  HA  LYS A 201       5.766   8.786   4.717  1.00  0.00           H  
ATOM   1154  HB2 LYS A 201       6.847   6.698   6.621  1.00  0.00           H  
ATOM   1155  HB3 LYS A 201       7.859   8.008   6.023  1.00  0.00           H  
ATOM   1156  HG2 LYS A 201       6.858   8.536   8.204  1.00  0.00           H  
ATOM   1157  HG3 LYS A 201       6.474   9.712   6.940  1.00  0.00           H  
ATOM   1158  HD2 LYS A 201       4.226   8.776   6.686  1.00  0.00           H  
ATOM   1159  HD3 LYS A 201       4.585   7.505   7.875  1.00  0.00           H  
ATOM   1160  HE2 LYS A 201       4.833   9.239   9.624  1.00  0.00           H  
ATOM   1161  HE3 LYS A 201       4.546  10.505   8.411  1.00  0.00           H  
ATOM   1162  HZ1 LYS A 201       2.391   9.528   8.011  1.00  0.00           H  
ATOM   1163  HZ2 LYS A 201       2.647   8.406   9.188  1.00  0.00           H  
ATOM   1164  HZ3 LYS A 201       2.555  10.004   9.583  1.00  0.00           H  
ATOM   1165  N   ARG A 202       6.380   7.631   2.502  1.00  0.00           N  
ATOM   1166  CA  ARG A 202       6.932   7.326   1.190  1.00  0.00           C  
ATOM   1167  C   ARG A 202       8.459   7.422   1.197  1.00  0.00           C  
ATOM   1168  O   ARG A 202       9.143   6.473   0.829  1.00  0.00           O  
ATOM   1169  CB  ARG A 202       6.271   8.272   0.168  1.00  0.00           C  
ATOM   1170  CG  ARG A 202       6.335   7.726  -1.261  1.00  0.00           C  
ATOM   1171  CD  ARG A 202       5.455   8.546  -2.214  1.00  0.00           C  
ATOM   1172  NE  ARG A 202       5.232   7.843  -3.488  1.00  0.00           N  
ATOM   1173  CZ  ARG A 202       6.014   7.909  -4.576  1.00  0.00           C  
ATOM   1174  NH1 ARG A 202       7.164   8.587  -4.555  1.00  0.00           N  
ATOM   1175  NH2 ARG A 202       5.640   7.298  -5.704  1.00  0.00           N  
ATOM   1176  H   ARG A 202       5.489   8.118   2.526  1.00  0.00           H  
ATOM   1177  HA  ARG A 202       6.656   6.304   0.935  1.00  0.00           H  
ATOM   1178  HB2 ARG A 202       5.215   8.367   0.427  1.00  0.00           H  
ATOM   1179  HB3 ARG A 202       6.725   9.263   0.210  1.00  0.00           H  
ATOM   1180  HG2 ARG A 202       7.367   7.721  -1.613  1.00  0.00           H  
ATOM   1181  HG3 ARG A 202       5.952   6.708  -1.244  1.00  0.00           H  
ATOM   1182  HD2 ARG A 202       4.474   8.686  -1.758  1.00  0.00           H  
ATOM   1183  HD3 ARG A 202       5.885   9.535  -2.379  1.00  0.00           H  
ATOM   1184  HE  ARG A 202       4.380   7.305  -3.556  1.00  0.00           H  
ATOM   1185 HH11 ARG A 202       7.471   9.030  -3.703  1.00  0.00           H  
ATOM   1186 HH12 ARG A 202       7.732   8.644  -5.389  1.00  0.00           H  
ATOM   1187 HH21 ARG A 202       4.774   6.764  -5.760  1.00  0.00           H  
ATOM   1188 HH22 ARG A 202       6.196   7.421  -6.544  1.00  0.00           H  
ATOM   1189  N   GLU A 203       8.991   8.555   1.656  1.00  0.00           N  
ATOM   1190  CA  GLU A 203      10.424   8.805   1.740  1.00  0.00           C  
ATOM   1191  C   GLU A 203      11.200   7.648   2.388  1.00  0.00           C  
ATOM   1192  O   GLU A 203      12.270   7.285   1.904  1.00  0.00           O  
ATOM   1193  CB  GLU A 203      10.669  10.108   2.511  1.00  0.00           C  
ATOM   1194  CG  GLU A 203      10.072  11.328   1.796  1.00  0.00           C  
ATOM   1195  CD  GLU A 203      10.357  12.608   2.574  1.00  0.00           C  
ATOM   1196  OE1 GLU A 203       9.629  12.839   3.563  1.00  0.00           O  
ATOM   1197  OE2 GLU A 203      11.301  13.321   2.173  1.00  0.00           O  
ATOM   1198  H   GLU A 203       8.363   9.276   1.974  1.00  0.00           H  
ATOM   1199  HA  GLU A 203      10.805   8.930   0.725  1.00  0.00           H  
ATOM   1200  HB2 GLU A 203      10.243  10.028   3.513  1.00  0.00           H  
ATOM   1201  HB3 GLU A 203      11.746  10.258   2.607  1.00  0.00           H  
ATOM   1202  HG2 GLU A 203      10.508  11.414   0.800  1.00  0.00           H  
ATOM   1203  HG3 GLU A 203       8.992  11.229   1.695  1.00  0.00           H  
ATOM   1204  N   ALA A 204      10.667   7.055   3.464  1.00  0.00           N  
ATOM   1205  CA  ALA A 204      11.335   5.969   4.175  1.00  0.00           C  
ATOM   1206  C   ALA A 204      11.654   4.784   3.261  1.00  0.00           C  
ATOM   1207  O   ALA A 204      12.630   4.073   3.493  1.00  0.00           O  
ATOM   1208  CB  ALA A 204      10.509   5.528   5.385  1.00  0.00           C  
ATOM   1209  H   ALA A 204       9.747   7.337   3.783  1.00  0.00           H  
ATOM   1210  HA  ALA A 204      12.284   6.355   4.552  1.00  0.00           H  
ATOM   1211  HB1 ALA A 204      10.323   6.381   6.038  1.00  0.00           H  
ATOM   1212  HB2 ALA A 204       9.560   5.107   5.062  1.00  0.00           H  
ATOM   1213  HB3 ALA A 204      11.065   4.770   5.939  1.00  0.00           H  
ATOM   1214  N   VAL A 205      10.872   4.583   2.195  1.00  0.00           N  
ATOM   1215  CA  VAL A 205      11.147   3.524   1.235  1.00  0.00           C  
ATOM   1216  C   VAL A 205      12.575   3.642   0.705  1.00  0.00           C  
ATOM   1217  O   VAL A 205      13.243   2.633   0.474  1.00  0.00           O  
ATOM   1218  CB  VAL A 205      10.145   3.597   0.077  1.00  0.00           C  
ATOM   1219  CG1 VAL A 205      10.628   2.735  -1.085  1.00  0.00           C  
ATOM   1220  CG2 VAL A 205       8.749   3.164   0.535  1.00  0.00           C  
ATOM   1221  H   VAL A 205      10.106   5.221   1.999  1.00  0.00           H  
ATOM   1222  HA  VAL A 205      11.054   2.561   1.733  1.00  0.00           H  
ATOM   1223  HB  VAL A 205      10.107   4.614  -0.303  1.00  0.00           H  
ATOM   1224 HG11 VAL A 205      11.029   1.795  -0.720  1.00  0.00           H  
ATOM   1225 HG12 VAL A 205       9.821   2.525  -1.774  1.00  0.00           H  
ATOM   1226 HG13 VAL A 205      11.407   3.274  -1.625  1.00  0.00           H  
ATOM   1227 HG21 VAL A 205       8.421   3.774   1.376  1.00  0.00           H  
ATOM   1228 HG22 VAL A 205       8.038   3.286  -0.279  1.00  0.00           H  
ATOM   1229 HG23 VAL A 205       8.769   2.117   0.829  1.00  0.00           H  
ATOM   1230  N   GLN A 206      13.060   4.871   0.535  1.00  0.00           N  
ATOM   1231  CA  GLN A 206      14.387   5.123   0.009  1.00  0.00           C  
ATOM   1232  C   GLN A 206      15.503   4.756   0.994  1.00  0.00           C  
ATOM   1233  O   GLN A 206      16.659   5.052   0.701  1.00  0.00           O  
ATOM   1234  CB  GLN A 206      14.486   6.582  -0.467  1.00  0.00           C  
ATOM   1235  CG  GLN A 206      13.409   6.936  -1.506  1.00  0.00           C  
ATOM   1236  CD  GLN A 206      13.526   6.088  -2.769  1.00  0.00           C  
ATOM   1237  OE1 GLN A 206      12.749   5.163  -2.981  1.00  0.00           O  
ATOM   1238  NE2 GLN A 206      14.510   6.380  -3.614  1.00  0.00           N  
ATOM   1239  H   GLN A 206      12.488   5.666   0.804  1.00  0.00           H  
ATOM   1240  HA  GLN A 206      14.522   4.481  -0.861  1.00  0.00           H  
ATOM   1241  HB2 GLN A 206      14.388   7.247   0.391  1.00  0.00           H  
ATOM   1242  HB3 GLN A 206      15.464   6.754  -0.916  1.00  0.00           H  
ATOM   1243  HG2 GLN A 206      12.417   6.797  -1.078  1.00  0.00           H  
ATOM   1244  HG3 GLN A 206      13.512   7.987  -1.776  1.00  0.00           H  
ATOM   1245 HE21 GLN A 206      15.148   7.136  -3.421  1.00  0.00           H  
ATOM   1246 HE22 GLN A 206      14.607   5.825  -4.453  1.00  0.00           H  
ATOM   1247  N   GLU A 207      15.208   4.105   2.129  1.00  0.00           N  
ATOM   1248  CA  GLU A 207      16.213   3.703   3.108  1.00  0.00           C  
ATOM   1249  C   GLU A 207      17.378   2.974   2.426  1.00  0.00           C  
ATOM   1250  O   GLU A 207      18.513   3.447   2.437  1.00  0.00           O  
ATOM   1251  CB  GLU A 207      15.537   2.842   4.187  1.00  0.00           C  
ATOM   1252  CG  GLU A 207      16.513   2.357   5.266  1.00  0.00           C  
ATOM   1253  CD  GLU A 207      15.791   1.506   6.305  1.00  0.00           C  
ATOM   1254  OE1 GLU A 207      15.450   0.357   5.952  1.00  0.00           O  
ATOM   1255  OE2 GLU A 207      15.581   2.023   7.424  1.00  0.00           O  
ATOM   1256  H   GLU A 207      14.241   3.868   2.334  1.00  0.00           H  
ATOM   1257  HA  GLU A 207      16.603   4.604   3.585  1.00  0.00           H  
ATOM   1258  HB2 GLU A 207      14.765   3.436   4.681  1.00  0.00           H  
ATOM   1259  HB3 GLU A 207      15.058   1.976   3.727  1.00  0.00           H  
ATOM   1260  HG2 GLU A 207      17.303   1.748   4.825  1.00  0.00           H  
ATOM   1261  HG3 GLU A 207      16.970   3.217   5.758  1.00  0.00           H  
ATOM   1262  N   GLU A 208      17.102   1.827   1.802  1.00  0.00           N  
ATOM   1263  CA  GLU A 208      18.137   1.051   1.132  1.00  0.00           C  
ATOM   1264  C   GLU A 208      18.723   1.796  -0.073  1.00  0.00           C  
ATOM   1265  O   GLU A 208      19.834   1.493  -0.500  1.00  0.00           O  
ATOM   1266  CB  GLU A 208      17.593  -0.321   0.722  1.00  0.00           C  
ATOM   1267  CG  GLU A 208      17.088  -1.127   1.929  1.00  0.00           C  
ATOM   1268  CD  GLU A 208      16.469  -2.449   1.489  1.00  0.00           C  
ATOM   1269  OE1 GLU A 208      15.269  -2.416   1.135  1.00  0.00           O  
ATOM   1270  OE2 GLU A 208      17.203  -3.459   1.493  1.00  0.00           O  
ATOM   1271  H   GLU A 208      16.152   1.490   1.794  1.00  0.00           H  
ATOM   1272  HA  GLU A 208      18.953   0.896   1.841  1.00  0.00           H  
ATOM   1273  HB2 GLU A 208      16.797  -0.184  -0.009  1.00  0.00           H  
ATOM   1274  HB3 GLU A 208      18.396  -0.884   0.241  1.00  0.00           H  
ATOM   1275  HG2 GLU A 208      17.924  -1.332   2.599  1.00  0.00           H  
ATOM   1276  HG3 GLU A 208      16.336  -0.569   2.486  1.00  0.00           H  
ATOM   1277  N   ARG A 209      17.999   2.784  -0.612  1.00  0.00           N  
ATOM   1278  CA  ARG A 209      18.484   3.586  -1.725  1.00  0.00           C  
ATOM   1279  C   ARG A 209      19.570   4.563  -1.253  1.00  0.00           C  
ATOM   1280  O   ARG A 209      20.267   5.128  -2.095  1.00  0.00           O  
ATOM   1281  CB  ARG A 209      17.325   4.311  -2.431  1.00  0.00           C  
ATOM   1282  CG  ARG A 209      16.277   3.348  -3.020  1.00  0.00           C  
ATOM   1283  CD  ARG A 209      16.669   2.838  -4.412  1.00  0.00           C  
ATOM   1284  NE  ARG A 209      16.660   3.914  -5.419  1.00  0.00           N  
ATOM   1285  CZ  ARG A 209      15.606   4.285  -6.165  1.00  0.00           C  
ATOM   1286  NH1 ARG A 209      14.393   3.771  -5.945  1.00  0.00           N  
ATOM   1287  NH2 ARG A 209      15.770   5.187  -7.137  1.00  0.00           N  
ATOM   1288  H   ARG A 209      17.112   3.029  -0.201  1.00  0.00           H  
ATOM   1289  HA  ARG A 209      18.950   2.924  -2.456  1.00  0.00           H  
ATOM   1290  HB2 ARG A 209      16.835   4.970  -1.722  1.00  0.00           H  
ATOM   1291  HB3 ARG A 209      17.728   4.939  -3.226  1.00  0.00           H  
ATOM   1292  HG2 ARG A 209      16.127   2.500  -2.350  1.00  0.00           H  
ATOM   1293  HG3 ARG A 209      15.326   3.868  -3.107  1.00  0.00           H  
ATOM   1294  HD2 ARG A 209      17.673   2.410  -4.370  1.00  0.00           H  
ATOM   1295  HD3 ARG A 209      15.994   2.038  -4.713  1.00  0.00           H  
ATOM   1296  HE  ARG A 209      17.551   4.354  -5.600  1.00  0.00           H  
ATOM   1297 HH11 ARG A 209      14.254   3.146  -5.166  1.00  0.00           H  
ATOM   1298 HH12 ARG A 209      13.613   3.967  -6.573  1.00  0.00           H  
ATOM   1299 HH21 ARG A 209      16.682   5.577  -7.319  1.00  0.00           H  
ATOM   1300 HH22 ARG A 209      14.987   5.462  -7.713  1.00  0.00           H  
ATOM   1301  N   GLN A 210      19.758   4.758   0.064  1.00  0.00           N  
ATOM   1302  CA  GLN A 210      20.812   5.626   0.587  1.00  0.00           C  
ATOM   1303  C   GLN A 210      22.175   4.929   0.473  1.00  0.00           C  
ATOM   1304  O   GLN A 210      22.840   4.662   1.473  1.00  0.00           O  
ATOM   1305  CB  GLN A 210      20.526   6.039   2.042  1.00  0.00           C  
ATOM   1306  CG  GLN A 210      19.160   6.698   2.267  1.00  0.00           C  
ATOM   1307  CD  GLN A 210      18.858   7.788   1.246  1.00  0.00           C  
ATOM   1308  OE1 GLN A 210      19.424   8.874   1.300  1.00  0.00           O  
ATOM   1309  NE2 GLN A 210      17.967   7.508   0.301  1.00  0.00           N  
ATOM   1310  H   GLN A 210      19.176   4.265   0.736  1.00  0.00           H  
ATOM   1311  HA  GLN A 210      20.862   6.533  -0.018  1.00  0.00           H  
ATOM   1312  HB2 GLN A 210      20.592   5.165   2.692  1.00  0.00           H  
ATOM   1313  HB3 GLN A 210      21.296   6.749   2.347  1.00  0.00           H  
ATOM   1314  HG2 GLN A 210      18.385   5.937   2.240  1.00  0.00           H  
ATOM   1315  HG3 GLN A 210      19.150   7.141   3.263  1.00  0.00           H  
ATOM   1316 HE21 GLN A 210      17.523   6.593   0.298  1.00  0.00           H  
ATOM   1317 HE22 GLN A 210      17.748   8.208  -0.389  1.00  0.00           H  
ATOM   1318  N   ARG A 211      22.608   4.641  -0.756  1.00  0.00           N  
ATOM   1319  CA  ARG A 211      23.871   3.983  -1.054  1.00  0.00           C  
ATOM   1320  C   ARG A 211      25.051   4.944  -0.851  1.00  0.00           C  
ATOM   1321  O   ARG A 211      25.757   5.300  -1.795  1.00  0.00           O  
ATOM   1322  CB  ARG A 211      23.812   3.386  -2.469  1.00  0.00           C  
ATOM   1323  CG  ARG A 211      23.516   4.438  -3.552  1.00  0.00           C  
ATOM   1324  CD  ARG A 211      24.574   4.401  -4.661  1.00  0.00           C  
ATOM   1325  NE  ARG A 211      24.497   5.596  -5.510  1.00  0.00           N  
ATOM   1326  CZ  ARG A 211      24.987   6.800  -5.174  1.00  0.00           C  
ATOM   1327  NH1 ARG A 211      25.565   6.998  -3.982  1.00  0.00           N  
ATOM   1328  NH2 ARG A 211      24.893   7.810  -6.045  1.00  0.00           N  
ATOM   1329  H   ARG A 211      22.004   4.894  -1.530  1.00  0.00           H  
ATOM   1330  HA  ARG A 211      24.002   3.149  -0.362  1.00  0.00           H  
ATOM   1331  HB2 ARG A 211      24.759   2.884  -2.669  1.00  0.00           H  
ATOM   1332  HB3 ARG A 211      23.025   2.630  -2.495  1.00  0.00           H  
ATOM   1333  HG2 ARG A 211      22.531   4.251  -3.985  1.00  0.00           H  
ATOM   1334  HG3 ARG A 211      23.495   5.436  -3.114  1.00  0.00           H  
ATOM   1335  HD2 ARG A 211      25.577   4.335  -4.237  1.00  0.00           H  
ATOM   1336  HD3 ARG A 211      24.413   3.514  -5.276  1.00  0.00           H  
ATOM   1337  HE  ARG A 211      24.058   5.483  -6.412  1.00  0.00           H  
ATOM   1338 HH11 ARG A 211      25.612   6.241  -3.301  1.00  0.00           H  
ATOM   1339 HH12 ARG A 211      25.939   7.899  -3.730  1.00  0.00           H  
ATOM   1340 HH21 ARG A 211      24.457   7.660  -6.942  1.00  0.00           H  
ATOM   1341 HH22 ARG A 211      25.251   8.725  -5.816  1.00  0.00           H  
ATOM   1342  N   GLY A 212      25.268   5.379   0.392  1.00  0.00           N  
ATOM   1343  CA  GLY A 212      26.342   6.293   0.749  1.00  0.00           C  
ATOM   1344  C   GLY A 212      27.696   5.753   0.293  1.00  0.00           C  
ATOM   1345  O   GLY A 212      28.441   5.186   1.089  1.00  0.00           O  
ATOM   1346  H   GLY A 212      24.634   5.059   1.119  1.00  0.00           H  
ATOM   1347  HA2 GLY A 212      26.169   7.261   0.278  1.00  0.00           H  
ATOM   1348  HA3 GLY A 212      26.350   6.423   1.831  1.00  0.00           H  
TER    1349      GLY A 212                                                      
ENDMDL                                                                          
MODEL
