# Supplementary material for: Assessment of Two Restraint Potentials for Coarse-Grained Chemical-Cross-Link-Assisted Modeling of Protein Structures
Source: J Chem Inf Model. 2024 Feb 12;64(4):1377–93. doi: 10.1021/acs.jcim.3c01890 (PMC10900291; doi:10.1021/acs.jcim.3c01890)
Supplement: Supplementary file 2 — ci3c01890_si_002.zip [file ci3c01890_si_002.zip › Machine_readable/Inputs/SYNTHETIC-SHORT/1TIG/1tig.pdb]

HEADER    RIBOSOME BINDING FACTOR                 16-AUG-95   1TIG              
TITLE     TRANSLATION INITIATION FACTOR 3 C-TERMINAL DOMAIN                     
COMPND    MOL_ID: 1;                                                            
COMPND   2 MOLECULE: TRANSLATION INITIATION FACTOR 3;                           
COMPND   3 CHAIN: A;                                                            
COMPND   4 SYNONYM: IF3-C;                                                      
COMPND   5 ENGINEERED: YES                                                      
SOURCE    MOL_ID: 1;                                                            
SOURCE   2 ORGANISM_SCIENTIFIC: GEOBACILLUS STEAROTHERMOPHILUS;                 
SOURCE   3 ORGANISM_TAXID: 1422;                                                
SOURCE   4 CELL_LINE: B834;                                                     
SOURCE   5 GENE: T7;                                                            
SOURCE   6 EXPRESSION_SYSTEM: ESCHERICHIA COLI;                                 
SOURCE   7 EXPRESSION_SYSTEM_TAXID: 562;                                        
SOURCE   8 EXPRESSION_SYSTEM_STRAIN: B834;                                      
SOURCE   9 EXPRESSION_SYSTEM_VECTOR_TYPE: T7;                                   
SOURCE  10 EXPRESSION_SYSTEM_PLASMID: T7 VECTOR PET13A;                         
SOURCE  11 EXPRESSION_SYSTEM_GENE: T7                                           
KEYWDS    IF3 C-TERMINAL DOMAIN, RIBOSOME BINDING FACTOR                        
EXPDTA    X-RAY DIFFRACTION                                                     
AUTHOR    V.BIOU,F.SHU,V.RAMAKRISHNAN                                           
REVDAT   3   24-FEB-09 1TIG    1       VERSN                                    
REVDAT   2   01-APR-03 1TIG    1       JRNL                                     
REVDAT   1   07-DEC-95 1TIG    0                                                
JRNL        AUTH   V.BIOU,F.SHU,V.RAMAKRISHNAN                                  
JRNL        TITL   X-RAY CRYSTALLOGRAPHY SHOWS THAT TRANSLATIONAL               
JRNL        TITL 2 INITIATION FACTOR IF3 CONSISTS OF TWO COMPACT                
JRNL        TITL 3 ALPHA/BETA DOMAINS LINKED BY AN ALPHA-HELIX.                 
JRNL        REF    EMBO J.                       V.  14  4056 1995              
JRNL        REFN                   ISSN 0261-4189                               
JRNL        PMID   7664745                                                      
REMARK   1                                                                      
REMARK   1 REFERENCE 1                                                          
REMARK   1  AUTH   J.H.KYCIA,V.BIOU,F.SHU,S.E.GERCHMAN,V.GRAZIANO,              
REMARK   1  AUTH 2 V.RAMAKRISHNAN                                               
REMARK   1  TITL   PROKARYOTIC TRANSLATION INITIATION FACTOR IF3 IS             
REMARK   1  TITL 2 AN ELONGATED PROTEIN CONSISTING OF TWO                       
REMARK   1  TITL 3 CRYSTALLIZABLE DOMAINS                                       
REMARK   1  REF    BIOCHEMISTRY                  V.  34  6183 1995              
REMARK   1  REFN                   ISSN 0006-2960                               
REMARK   2                                                                      
REMARK   2 RESOLUTION.    2.00 ANGSTROMS.                                       
REMARK   3                                                                      
REMARK   3 REFINEMENT.                                                          
REMARK   3   PROGRAM     : X-PLOR                                               
REMARK   3   AUTHORS     : BRUNGER                                              
REMARK   3                                                                      
REMARK   3  DATA USED IN REFINEMENT.                                            
REMARK   3   RESOLUTION RANGE HIGH (ANGSTROMS) : 2.00                           
REMARK   3   RESOLUTION RANGE LOW  (ANGSTROMS) : 6.00                           
REMARK   3   DATA CUTOFF            (SIGMA(F)) : 0.000                          
REMARK   3   DATA CUTOFF HIGH         (ABS(F)) : NULL                           
REMARK   3   DATA CUTOFF LOW          (ABS(F)) : NULL                           
REMARK   3   COMPLETENESS (WORKING+TEST)   (%) : NULL                           
REMARK   3   NUMBER OF REFLECTIONS             : 6046                           
REMARK   3                                                                      
REMARK   3  FIT TO DATA USED IN REFINEMENT.                                     
REMARK   3   CROSS-VALIDATION METHOD          : NULL                            
REMARK   3   FREE R VALUE TEST SET SELECTION  : NULL                            
REMARK   3   R VALUE            (WORKING SET) : 0.207                           
REMARK   3   FREE R VALUE                     : 0.274                           
REMARK   3   FREE R VALUE TEST SET SIZE   (%) : NULL                            
REMARK   3   FREE R VALUE TEST SET COUNT      : NULL                            
REMARK   3   ESTIMATED ERROR OF FREE R VALUE  : NULL                            
REMARK   3                                                                      
REMARK   3  FIT IN THE HIGHEST RESOLUTION BIN.                                  
REMARK   3   TOTAL NUMBER OF BINS USED           : NULL                         
REMARK   3   BIN RESOLUTION RANGE HIGH       (A) : NULL                         
REMARK   3   BIN RESOLUTION RANGE LOW        (A) : NULL                         
REMARK   3   BIN COMPLETENESS (WORKING+TEST) (%) : NULL                         
REMARK   3   REFLECTIONS IN BIN    (WORKING SET) : NULL                         
REMARK   3   BIN R VALUE           (WORKING SET) : NULL                         
REMARK   3   BIN FREE R VALUE                    : NULL                         
REMARK   3   BIN FREE R VALUE TEST SET SIZE  (%) : NULL                         
REMARK   3   BIN FREE R VALUE TEST SET COUNT     : NULL                         
REMARK   3   ESTIMATED ERROR OF BIN FREE R VALUE : NULL                         
REMARK   3                                                                      
REMARK   3  NUMBER OF NON-HYDROGEN ATOMS USED IN REFINEMENT.                    
REMARK   3   PROTEIN ATOMS            : 882                                     
REMARK   3   NUCLEIC ACID ATOMS       : 0                                       
REMARK   3   HETEROGEN ATOMS          : 0                                       
REMARK   3   SOLVENT ATOMS            : 120                                     
REMARK   3                                                                      
REMARK   3  B VALUES.                                                           
REMARK   3   FROM WILSON PLOT           (A**2) : NULL                           
REMARK   3   MEAN B VALUE      (OVERALL, A**2) : 20.30                          
REMARK   3   OVERALL ANISOTROPIC B VALUE.                                       
REMARK   3    B11 (A**2) : NULL                                                 
REMARK   3    B22 (A**2) : NULL                                                 
REMARK   3    B33 (A**2) : NULL                                                 
REMARK   3    B12 (A**2) : NULL                                                 
REMARK   3    B13 (A**2) : NULL                                                 
REMARK   3    B23 (A**2) : NULL                                                 
REMARK   3                                                                      
REMARK   3  ESTIMATED COORDINATE ERROR.                                         
REMARK   3   ESD FROM LUZZATI PLOT        (A) : NULL                            
REMARK   3   ESD FROM SIGMAA              (A) : NULL                            
REMARK   3   LOW RESOLUTION CUTOFF        (A) : NULL                            
REMARK   3                                                                      
REMARK   3  CROSS-VALIDATED ESTIMATED COORDINATE ERROR.                         
REMARK   3   ESD FROM C-V LUZZATI PLOT    (A) : NULL                            
REMARK   3   ESD FROM C-V SIGMAA          (A) : NULL                            
REMARK   3                                                                      
REMARK   3  RMS DEVIATIONS FROM IDEAL VALUES.                                   
REMARK   3   BOND LENGTHS                 (A) : 0.011                           
REMARK   3   BOND ANGLES            (DEGREES) : 1.61                            
REMARK   3   DIHEDRAL ANGLES        (DEGREES) : NULL                            
REMARK   3   IMPROPER ANGLES        (DEGREES) : NULL                            
REMARK   3                                                                      
REMARK   3  ISOTROPIC THERMAL MODEL : NULL                                      
REMARK   3                                                                      
REMARK   3  ISOTROPIC THERMAL FACTOR RESTRAINTS.    RMS    SIGMA                
REMARK   3   MAIN-CHAIN BOND              (A**2) : NULL  ; NULL                 
REMARK   3   MAIN-CHAIN ANGLE             (A**2) : NULL  ; NULL                 
REMARK   3   SIDE-CHAIN BOND              (A**2) : NULL  ; NULL                 
REMARK   3   SIDE-CHAIN ANGLE             (A**2) : NULL  ; NULL                 
REMARK   3                                                                      
REMARK   3  NCS MODEL : NULL                                                    
REMARK   3                                                                      
REMARK   3  NCS RESTRAINTS.                         RMS   SIGMA/WEIGHT          
REMARK   3   GROUP  1  POSITIONAL            (A) : NULL  ; NULL                 
REMARK   3   GROUP  1  B-FACTOR           (A**2) : NULL  ; NULL                 
REMARK   3                                                                      
REMARK   3  PARAMETER FILE  1  : NULL                                           
REMARK   3  TOPOLOGY FILE  1   : NULL                                           
REMARK   3                                                                      
REMARK   3  OTHER REFINEMENT REMARKS: NULL                                      
REMARK   4                                                                      
REMARK   4 1TIG COMPLIES WITH FORMAT V. 3.15, 01-DEC-08                         
REMARK 100                                                                      
REMARK 100 THIS ENTRY HAS BEEN PROCESSED BY BNL.                                
REMARK 200                                                                      
REMARK 200 EXPERIMENTAL DETAILS                                                 
REMARK 200  EXPERIMENT TYPE                : X-RAY DIFFRACTION                  
REMARK 200  DATE OF DATA COLLECTION        : MAR-94                             
REMARK 200  TEMPERATURE           (KELVIN) : NULL                               
REMARK 200  PH                             : NULL                               
REMARK 200  NUMBER OF CRYSTALS USED        : NULL                               
REMARK 200                                                                      
REMARK 200  SYNCHROTRON              (Y/N) : Y                                  
REMARK 200  RADIATION SOURCE               : NSLS                               
REMARK 200  BEAMLINE                       : X12C                               
REMARK 200  X-RAY GENERATOR MODEL          : NULL                               
REMARK 200  MONOCHROMATIC OR LAUE    (M/L) : M                                  
REMARK 200  WAVELENGTH OR RANGE        (A) : 1.00,0.9802,0.9795,0.930           
REMARK 200  MONOCHROMATOR                  : NULL                               
REMARK 200  OPTICS                         : NULL                               
REMARK 200                                                                      
REMARK 200  DETECTOR TYPE                  : IMAGE PLATE AREA DETECTOR          
REMARK 200  DETECTOR MANUFACTURER          : MARRESEARCH                        
REMARK 200  INTENSITY-INTEGRATION SOFTWARE : MOSFLM                             
REMARK 200  DATA SCALING SOFTWARE          : NULL                               
REMARK 200                                                                      
REMARK 200  NUMBER OF UNIQUE REFLECTIONS   : 6402                               
REMARK 200  RESOLUTION RANGE HIGH      (A) : NULL                               
REMARK 200  RESOLUTION RANGE LOW       (A) : NULL                               
REMARK 200  REJECTION CRITERIA  (SIGMA(I)) : NULL                               
REMARK 200                                                                      
REMARK 200 OVERALL.                                                             
REMARK 200  COMPLETENESS FOR RANGE     (%) : 99.9                               
REMARK 200  DATA REDUNDANCY                : 2.900                              
REMARK 200  R MERGE                    (I) : 0.04200                            
REMARK 200  R SYM                      (I) : NULL                               
REMARK 200  <I/SIGMA(I)> FOR THE DATA SET  : NULL                               
REMARK 200                                                                      
REMARK 200 IN THE HIGHEST RESOLUTION SHELL.                                     
REMARK 200  HIGHEST RESOLUTION SHELL, RANGE HIGH (A) : NULL                     
REMARK 200  HIGHEST RESOLUTION SHELL, RANGE LOW  (A) : NULL                     
REMARK 200  COMPLETENESS FOR SHELL     (%) : NULL                               
REMARK 200  DATA REDUNDANCY IN SHELL       : NULL                               
REMARK 200  R MERGE FOR SHELL          (I) : NULL                               
REMARK 200  R SYM FOR SHELL            (I) : NULL                               
REMARK 200  <I/SIGMA(I)> FOR SHELL         : NULL                               
REMARK 200                                                                      
REMARK 200 DIFFRACTION PROTOCOL: NULL                                           
REMARK 200 METHOD USED TO DETERMINE THE STRUCTURE: NULL                         
REMARK 200 SOFTWARE USED: X-PLOR                                                
REMARK 200 STARTING MODEL: NULL                                                 
REMARK 200                                                                      
REMARK 200 REMARK: THREE EXPERIMENTS WERE CONDUCTED USING MAD DATA              
REMARK 200  COLLECTED AT THREE WAVELENGTHS ON TWO SELENOMETHIONINE              
REMARK 200  CRYSTALS, USING INVERSE BEAM GEOMETRY: WAVELENGTH DATA              
REMARK 200  REDUNDANCY MERGING R VALUE 0.9802 3.8 (2.9) 4.2 (9.0) 0.9795        
REMARK 200  3.8 (3.) 4.4 (10.9) 0.930 3.9 (3.9) 4.8 (13.6)                      
REMARK 280                                                                      
REMARK 280 CRYSTAL                                                              
REMARK 280 SOLVENT CONTENT, VS   (%): 43.43                                     
REMARK 280 MATTHEWS COEFFICIENT, VM (ANGSTROMS**3/DA): 2.17                     
REMARK 280                                                                      
REMARK 280 CRYSTALLIZATION CONDITIONS: NULL                                     
REMARK 290                                                                      
REMARK 290 CRYSTALLOGRAPHIC SYMMETRY                                            
REMARK 290 SYMMETRY OPERATORS FOR SPACE GROUP: C 1 2 1                          
REMARK 290                                                                      
REMARK 290      SYMOP   SYMMETRY                                                
REMARK 290     NNNMMM   OPERATOR                                                
REMARK 290       1555   X,Y,Z                                                   
REMARK 290       2555   -X,Y,-Z                                                 
REMARK 290       3555   X+1/2,Y+1/2,Z                                           
REMARK 290       4555   -X+1/2,Y+1/2,-Z                                         
REMARK 290                                                                      
REMARK 290     WHERE NNN -> OPERATOR NUMBER                                     
REMARK 290           MMM -> TRANSLATION VECTOR                                  
REMARK 290                                                                      
REMARK 290 CRYSTALLOGRAPHIC SYMMETRY TRANSFORMATIONS                            
REMARK 290 THE FOLLOWING TRANSFORMATIONS OPERATE ON THE ATOM/HETATM             
REMARK 290 RECORDS IN THIS ENTRY TO PRODUCE CRYSTALLOGRAPHICALLY                
REMARK 290 RELATED MOLECULES.                                                   
REMARK 290   SMTRY1   1  1.000000  0.000000  0.000000        0.00000            
REMARK 290   SMTRY2   1  0.000000  1.000000  0.000000        0.00000            
REMARK 290   SMTRY3   1  0.000000  0.000000  1.000000        0.00000            
REMARK 290   SMTRY1   2 -1.000000  0.000000  0.000000        0.00000            
REMARK 290   SMTRY2   2  0.000000  1.000000  0.000000        0.00000            
REMARK 290   SMTRY3   2  0.000000  0.000000 -1.000000        0.00000            
REMARK 290   SMTRY1   3  1.000000  0.000000  0.000000       36.25000            
REMARK 290   SMTRY2   3  0.000000  1.000000  0.000000       15.10000            
REMARK 290   SMTRY3   3  0.000000  0.000000  1.000000        0.00000            
REMARK 290   SMTRY1   4 -1.000000  0.000000  0.000000       36.25000            
REMARK 290   SMTRY2   4  0.000000  1.000000  0.000000       15.10000            
REMARK 290   SMTRY3   4  0.000000  0.000000 -1.000000        0.00000            
REMARK 290                                                                      
REMARK 290 REMARK: NULL                                                         
REMARK 300                                                                      
REMARK 300 BIOMOLECULE: 1                                                       
REMARK 300 SEE REMARK 350 FOR THE AUTHOR PROVIDED AND/OR PROGRAM                
REMARK 300 GENERATED ASSEMBLY INFORMATION FOR THE STRUCTURE IN                  
REMARK 300 THIS ENTRY. THE REMARK MAY ALSO PROVIDE INFORMATION ON               
REMARK 300 BURIED SURFACE AREA.                                                 
REMARK 350                                                                      
REMARK 350 COORDINATES FOR A COMPLETE MULTIMER REPRESENTING THE KNOWN           
REMARK 350 BIOLOGICALLY SIGNIFICANT OLIGOMERIZATION STATE OF THE                
REMARK 350 MOLECULE CAN BE GENERATED BY APPLYING BIOMT TRANSFORMATIONS          
REMARK 350 GIVEN BELOW.  BOTH NON-CRYSTALLOGRAPHIC AND                          
REMARK 350 CRYSTALLOGRAPHIC OPERATIONS ARE GIVEN.                               
REMARK 350                                                                      
REMARK 350 BIOMOLECULE: 1                                                       
REMARK 350 AUTHOR DETERMINED BIOLOGICAL UNIT: MONOMERIC                         
REMARK 350 APPLY THE FOLLOWING TO CHAINS: A                                     
REMARK 350   BIOMT1   1  1.000000  0.000000  0.000000        0.00000            
REMARK 350   BIOMT2   1  0.000000  1.000000  0.000000        0.00000            
REMARK 350   BIOMT3   1  0.000000  0.000000  1.000000        0.00000            
REMARK 465                                                                      
REMARK 465 MISSING RESIDUES                                                     
REMARK 465 THE FOLLOWING RESIDUES WERE NOT LOCATED IN THE                       
REMARK 465 EXPERIMENT. (M=MODEL NUMBER; RES=RESIDUE NAME; C=CHAIN               
REMARK 465 IDENTIFIER; SSSEQ=SEQUENCE NUMBER; I=INSERTION CODE.)                
REMARK 465                                                                      
REMARK 465   M RES C SSSEQI                                                     
REMARK 465     LYS A    79                                                      
REMARK 465     GLN A    80                                                      
REMARK 465     LYS A    81                                                      
REMARK 465     VAL A    82                                                      
REMARK 465     ASN A   171                                                      
REMARK 465     LYS A   172                                                      
REMARK 500                                                                      
REMARK 500 GEOMETRY AND STEREOCHEMISTRY                                         
REMARK 500 SUBTOPIC: PLANAR GROUPS                                              
REMARK 500                                                                      
REMARK 500 PLANAR GROUPS IN THE FOLLOWING RESIDUES HAVE A TOTAL                 
REMARK 500 RMS DISTANCE OF ALL ATOMS FROM THE BEST-FIT PLANE                    
REMARK 500 BY MORE THAN AN EXPECTED VALUE OF 6*RMSD, WITH AN                    
REMARK 500 RMSD 0.02 ANGSTROMS, OR AT LEAST ONE ATOM HAS                        
REMARK 500 AN RMSD GREATER THAN THIS VALUE                                      
REMARK 500 (M=MODEL NUMBER; RES=RESIDUE NAME; C=CHAIN IDENTIFIER;               
REMARK 500 SSEQ=SEQUENCE NUMBER; I=INSERTION CODE).                             
REMARK 500                                                                      
REMARK 500  M RES CSSEQI        RMS     TYPE                                    
REMARK 500    ARG A 135         0.09    SIDE_CHAIN                              
REMARK 500    ARG A 159         0.09    SIDE_CHAIN                              
REMARK 500                                                                      
REMARK 500 REMARK: NULL                                                         
REMARK 600                                                                      
REMARK 600 HETEROGEN                                                            
REMARK 600                                                                      
REMARK 600 NOTE THAT SOME SOLVENT MOLECULES HAVE AN OCCUPANCY                   
REMARK 600 GREATER THAN 1.0.  IF IT IS SIGNIFICANTLY GREATER THAN 1.0           
REMARK 600 THEY COULD, IN FACT, BE OTHER IONS.                                  
DBREF  1TIG A   79   172  UNP    P03000   IF3_BACST       78    171             
SEQRES   1 A   94  LYS GLN LYS VAL ILE ASN VAL LYS GLU VAL ARG LEU SER          
SEQRES   2 A   94  PRO THR ILE GLU GLU HIS ASP PHE ASN THR LYS LEU ARG          
SEQRES   3 A   94  ASN ALA ARG LYS PHE LEU GLU LYS GLY ASP LYS VAL LYS          
SEQRES   4 A   94  ALA THR ILE ARG PHE LYS GLY ARG ALA ILE THR HIS LYS          
SEQRES   5 A   94  GLU ILE GLY GLN ARG VAL LEU ASP ARG LEU SER GLU ALA          
SEQRES   6 A   94  CYS ALA ASP ILE ALA VAL VAL GLU THR ALA PRO LYS MET          
SEQRES   7 A   94  ASP GLY ARG ASN MET PHE LEU VAL LEU ALA PRO LYS ASN          
SEQRES   8 A   94  ASP ASN LYS                                                  
FORMUL   2  HOH   *40(H2 O)                                                     
HELIX    1   1 GLU A   96  GLU A  111  1                                  16    
HELIX    2   2 HIS A  129  ALA A  143  1                                  15    
SHEET    1   A 4 VAL A  85  LEU A  90  0                                        
SHEET    2   A 4 LYS A 115  ARG A 121  1  N  LYS A 115   O  LYS A  86           
SHEET    3   A 4 ASN A 160  PRO A 167 -1  N  LEU A 165   O  VAL A 116           
SHEET    4   A 4 ALA A 148  THR A 152 -1  N  THR A 152   O  VAL A 164           
CRYST1   72.500   30.200   43.400  90.00 100.11  90.00 C 1 2 1       4          
ORIGX1      1.000000  0.000000  0.000000        0.00000                         
ORIGX2      0.000000  1.000000  0.000000        0.00000                         
ORIGX3      0.000000  0.000000  1.000000        0.00000                         
SCALE1      0.013793  0.000000  0.002459        0.00000                         
SCALE2      0.000000  0.033113  0.000000        0.00000                         
SCALE3      0.000000  0.000000  0.023405        0.00000                         
ATOM      1  N   ILE A  83      22.094   1.601  24.031  1.00 34.37           N  
ATOM      2  CA  ILE A  83      21.302   1.703  25.321  1.00 30.46           C  
ATOM      3  C   ILE A  83      20.139   2.692  25.112  1.00 27.05           C  
ATOM      4  O   ILE A  83      19.054   2.560  25.678  1.00 26.58           O  
ATOM      5  CB  ILE A  83      22.215   2.160  26.501  1.00 32.11           C  
ATOM      6  CG1 ILE A  83      21.379   2.303  27.783  1.00 31.10           C  
ATOM      7  CG2 ILE A  83      22.956   3.453  26.133  1.00 32.09           C  
ATOM      8  CD1 ILE A  83      22.146   2.912  28.943  1.00 36.44           C  
ATOM      9  N   ASN A  84      20.331   3.526  24.107  1.00 21.89           N  
ATOM     10  CA  ASN A  84      19.343   4.494  23.687  1.00 17.82           C  
ATOM     11  C   ASN A  84      18.264   3.838  22.819  1.00 15.32           C  
ATOM     12  O   ASN A  84      18.475   2.761  22.236  1.00 11.88           O  
ATOM     13  CB  ASN A  84      20.049   5.584  22.877  1.00 15.37           C  
ATOM     14  CG  ASN A  84      21.236   6.198  23.614  1.00 16.97           C  
ATOM     15  OD1 ASN A  84      21.077   6.719  24.717  1.00 18.16           O  
ATOM     16  ND2 ASN A  84      22.410   6.125  23.025  1.00 13.80           N  
ATOM     17  H   ASN A  84      21.165   3.494  23.611  1.00  0.00           H  
ATOM     18 HD21 ASN A  84      23.185   6.500  23.523  1.00  0.00           H  
ATOM     19 HD22 ASN A  84      22.509   5.735  22.149  1.00  0.00           H  
ATOM     20  N   VAL A  85      17.183   4.575  22.607  1.00 13.79           N  
ATOM     21  CA  VAL A  85      16.191   4.221  21.598  1.00 12.64           C  
ATOM     22  C   VAL A  85      16.155   5.345  20.580  1.00 10.07           C  
ATOM     23  O   VAL A  85      15.706   6.437  20.879  1.00 10.76           O  
ATOM     24  CB  VAL A  85      14.811   4.066  22.237  1.00 12.63           C  
ATOM     25  CG1 VAL A  85      13.772   3.750  21.163  1.00 11.38           C  
ATOM     26  CG2 VAL A  85      14.864   2.989  23.301  1.00 10.89           C  
ATOM     27  H   VAL A  85      17.157   5.456  23.046  1.00  0.00           H  
ATOM     28  N   LYS A  86      16.779   5.128  19.426  1.00 10.36           N  
ATOM     29  CA  LYS A  86      16.837   6.167  18.404  1.00  9.43           C  
ATOM     30  C   LYS A  86      15.634   6.086  17.462  1.00 11.32           C  
ATOM     31  O   LYS A  86      15.062   5.021  17.253  1.00 14.21           O  
ATOM     32  CB  LYS A  86      18.131   6.079  17.621  1.00  8.00           C  
ATOM     33  CG  LYS A  86      19.375   6.203  18.495  1.00  7.74           C  
ATOM     34  CD  LYS A  86      19.565   7.623  18.956  1.00  7.78           C  
ATOM     35  CE  LYS A  86      20.859   7.757  19.747  1.00  9.88           C  
ATOM     36  NZ  LYS A  86      20.954   9.118  20.294  1.00  9.13           N  
ATOM     37  H   LYS A  86      17.259   4.283  19.260  1.00  0.00           H  
ATOM     38  HZ1 LYS A  86      20.913   9.831  19.541  1.00  0.00           H  
ATOM     39  HZ2 LYS A  86      20.173   9.243  20.967  1.00  0.00           H  
ATOM     40  HZ3 LYS A  86      21.861   9.242  20.799  1.00  0.00           H  
ATOM     41  N   GLU A  87      15.138   7.240  17.055  1.00 12.09           N  
ATOM     42  CA  GLU A  87      13.961   7.289  16.227  1.00 13.73           C  
ATOM     43  C   GLU A  87      14.295   7.516  14.748  1.00 14.69           C  
ATOM     44  O   GLU A  87      15.000   8.454  14.381  1.00 15.03           O  
ATOM     45  CB  GLU A  87      13.049   8.399  16.715  1.00 14.47           C  
ATOM     46  CG  GLU A  87      11.806   8.510  15.896  1.00 21.02           C  
ATOM     47  CD  GLU A  87      10.853   9.517  16.453  1.00 23.80           C  
ATOM     48  OE1 GLU A  87      11.161  10.730  16.401  1.00 24.97           O  
ATOM     49  OE2 GLU A  87       9.802   9.083  16.951  1.00 28.59           O  
ATOM     50  H   GLU A  87      15.631   8.065  17.275  1.00  0.00           H  
ATOM     51  N   VAL A  88      13.710   6.681  13.896  1.00 14.27           N  
ATOM     52  CA  VAL A  88      13.820   6.813  12.448  1.00 14.07           C  
ATOM     53  C   VAL A  88      12.406   7.037  11.909  1.00 13.32           C  
ATOM     54  O   VAL A  88      11.497   6.248  12.185  1.00 10.69           O  
ATOM     55  CB  VAL A  88      14.439   5.512  11.866  1.00 17.77           C  
ATOM     56  CG1 VAL A  88      14.295   5.475  10.359  1.00 18.13           C  
ATOM     57  CG2 VAL A  88      15.920   5.416  12.293  1.00 14.95           C  
ATOM     58  H   VAL A  88      13.164   5.970  14.272  1.00  0.00           H  
ATOM     59  N   ARG A  89      12.149   8.237  11.401  1.00 12.94           N  
ATOM     60  CA  ARG A  89      10.804   8.532  10.933  1.00 17.69           C  
ATOM     61  C   ARG A  89      10.629   8.311   9.427  1.00 18.67           C  
ATOM     62  O   ARG A  89      11.469   8.684   8.610  1.00 17.23           O  
ATOM     63  CB  ARG A  89      10.393   9.934  11.330  1.00 20.15           C  
ATOM     64  CG  ARG A  89      10.109  10.043  12.803  1.00 28.06           C  
ATOM     65  CD  ARG A  89       9.473  11.373  13.159  1.00 36.25           C  
ATOM     66  NE  ARG A  89      10.307  12.498  12.742  1.00 43.16           N  
ATOM     67  CZ  ARG A  89      11.450  12.865  13.330  1.00 48.12           C  
ATOM     68  NH1 ARG A  89      11.978  12.148  14.325  1.00 48.74           N  
ATOM     69  NH2 ARG A  89      12.095  13.943  12.890  1.00 50.70           N  
ATOM     70  H   ARG A  89      12.880   8.912  11.339  1.00  0.00           H  
ATOM     71  HE  ARG A  89       9.966  13.075  12.035  1.00  0.00           H  
ATOM     72 HH11 ARG A  89      11.501  11.346  14.661  1.00  0.00           H  
ATOM     73 HH12 ARG A  89      12.851  12.421  14.743  1.00  0.00           H  
ATOM     74 HH21 ARG A  89      11.703  14.500  12.160  1.00  0.00           H  
ATOM     75 HH22 ARG A  89      12.963  14.216  13.311  1.00  0.00           H  
ATOM     76  N   LEU A  90       9.575   7.575   9.080  1.00 18.93           N  
ATOM     77  CA  LEU A  90       9.283   7.267   7.690  1.00 20.82           C  
ATOM     78  C   LEU A  90       7.941   7.855   7.264  1.00 22.36           C  
ATOM     79  O   LEU A  90       7.007   7.971   8.053  1.00 19.75           O  
ATOM     80  CB  LEU A  90       9.270   5.745   7.449  1.00 17.38           C  
ATOM     81  CG  LEU A  90      10.536   4.870   7.499  1.00 18.81           C  
ATOM     82  CD1 LEU A  90      11.735   5.617   7.029  1.00 20.73           C  
ATOM     83  CD2 LEU A  90      10.758   4.378   8.898  1.00 19.00           C  
ATOM     84  H   LEU A  90       8.984   7.292   9.785  1.00  0.00           H  
ATOM     85  N   SER A  91       7.890   8.282   6.004  1.00 27.34           N  
ATOM     86  CA  SER A  91       6.677   8.829   5.385  1.00 29.05           C  
ATOM     87  C   SER A  91       5.905   7.711   4.710  1.00 28.58           C  
ATOM     88  O   SER A  91       6.488   6.752   4.209  1.00 31.27           O  
ATOM     89  CB  SER A  91       7.062   9.902   4.347  1.00 31.74           C  
ATOM     90  OG  SER A  91       5.929  10.426   3.664  1.00 35.17           O  
ATOM     91  H   SER A  91       8.691   8.156   5.454  1.00  0.00           H  
ATOM     92  HG  SER A  91       6.243  11.151   3.092  1.00  0.00           H  
ATOM     93  N   PRO A  92       4.581   7.826   4.644  1.00 29.39           N  
ATOM     94  CA  PRO A  92       3.816   6.780   3.950  1.00 28.18           C  
ATOM     95  C   PRO A  92       4.029   6.897   2.440  1.00 27.24           C  
ATOM     96  O   PRO A  92       3.996   5.914   1.704  1.00 27.45           O  
ATOM     97  CB  PRO A  92       2.372   7.079   4.343  1.00 28.57           C  
ATOM     98  CG  PRO A  92       2.368   8.547   4.636  1.00 29.69           C  
ATOM     99  CD  PRO A  92       3.700   8.847   5.257  1.00 30.07           C  
ATOM    100  N   THR A  93       4.435   8.090   2.033  1.00 26.58           N  
ATOM    101  CA  THR A  93       4.716   8.388   0.634  1.00 25.17           C  
ATOM    102  C   THR A  93       6.218   8.318   0.301  1.00 23.59           C  
ATOM    103  O   THR A  93       6.705   9.056  -0.565  1.00 23.00           O  
ATOM    104  CB  THR A  93       4.178   9.790   0.304  1.00 25.38           C  
ATOM    105  OG1 THR A  93       4.963  10.781   0.982  1.00 29.33           O  
ATOM    106  CG2 THR A  93       2.748   9.908   0.762  1.00 25.02           C  
ATOM    107  H   THR A  93       4.570   8.805   2.691  1.00  0.00           H  
ATOM    108  HG1 THR A  93       4.913  10.625   1.926  1.00  0.00           H  
ATOM    109  N   ILE A  94       6.959   7.465   1.026  1.00 20.79           N  
ATOM    110  CA  ILE A  94       8.420   7.547   1.029  1.00 17.52           C  
ATOM    111  C   ILE A  94       9.036   7.033  -0.278  1.00 13.82           C  
ATOM    112  O   ILE A  94       8.633   6.007  -0.811  1.00 13.64           O  
ATOM    113  CB  ILE A  94       9.039   6.795   2.284  1.00 15.53           C  
ATOM    114  CG1 ILE A  94      10.489   7.243   2.511  1.00 18.24           C  
ATOM    115  CG2 ILE A  94       8.951   5.304   2.133  1.00 14.79           C  
ATOM    116  CD1 ILE A  94      11.184   6.616   3.700  1.00 10.77           C  
ATOM    117  H   ILE A  94       6.535   6.930   1.724  1.00  0.00           H  
ATOM    118  N   GLU A  95       9.929   7.834  -0.856  1.00 12.67           N  
ATOM    119  CA  GLU A  95      10.521   7.512  -2.152  1.00 13.51           C  
ATOM    120  C   GLU A  95      11.814   6.760  -1.915  1.00 14.26           C  
ATOM    121  O   GLU A  95      12.308   6.718  -0.799  1.00 14.29           O  
ATOM    122  CB  GLU A  95      10.769   8.791  -2.954  1.00 14.34           C  
ATOM    123  CG  GLU A  95       9.487   9.574  -3.202  1.00 17.04           C  
ATOM    124  CD  GLU A  95       9.662  10.787  -4.109  1.00 18.21           C  
ATOM    125  OE1 GLU A  95      10.777  11.329  -4.241  1.00 22.70           O  
ATOM    126  OE2 GLU A  95       8.628  11.285  -4.598  1.00 22.88           O  
ATOM    127  H   GLU A  95      10.145   8.685  -0.424  1.00  0.00           H  
ATOM    128  N   GLU A  96      12.380   6.193  -2.974  1.00 12.57           N  
ATOM    129  CA  GLU A  96      13.454   5.239  -2.835  1.00 16.13           C  
ATOM    130  C   GLU A  96      14.698   5.785  -2.119  1.00 16.28           C  
ATOM    131  O   GLU A  96      15.239   5.105  -1.229  1.00 15.87           O  
ATOM    132  CB  GLU A  96      13.819   4.668  -4.204  1.00 18.20           C  
ATOM    133  CG  GLU A  96      14.830   3.527  -4.187  1.00 24.25           C  
ATOM    134  CD  GLU A  96      14.368   2.302  -3.395  1.00 29.91           C  
ATOM    135  OE1 GLU A  96      13.178   1.915  -3.476  1.00 30.06           O  
ATOM    136  OE2 GLU A  96      15.232   1.672  -2.748  1.00 33.54           O  
ATOM    137  H   GLU A  96      11.976   6.262  -3.813  1.00  0.00           H  
ATOM    138  N   HIS A  97      15.137   7.006  -2.447  1.00 16.60           N  
ATOM    139  CA  HIS A  97      16.383   7.491  -1.855  1.00 17.70           C  
ATOM    140  C   HIS A  97      16.232   7.808  -0.385  1.00 16.41           C  
ATOM    141  O   HIS A  97      17.144   7.566   0.387  1.00 14.48           O  
ATOM    142  CB  HIS A  97      16.961   8.701  -2.584  1.00 18.32           C  
ATOM    143  CG  HIS A  97      18.384   9.020  -2.182  1.00 24.04           C  
ATOM    144  ND1 HIS A  97      19.414   8.097  -2.305  1.00 25.36           N  
ATOM    145  CD2 HIS A  97      18.944  10.123  -1.634  1.00 23.61           C  
ATOM    146  CE1 HIS A  97      20.541   8.637  -1.871  1.00 28.70           C  
ATOM    147  NE2 HIS A  97      20.289   9.864  -1.455  1.00 29.67           N  
ATOM    148  H   HIS A  97      14.719   7.500  -3.162  1.00  0.00           H  
ATOM    149  HD1 HIS A  97      19.321   7.212  -2.662  1.00  0.00           H  
ATOM    150  HE2 HIS A  97      20.949  10.469  -1.038  1.00  0.00           H  
ATOM    151  N   ASP A  98      15.136   8.455  -0.020  1.00 16.43           N  
ATOM    152  CA  ASP A  98      14.835   8.696   1.374  1.00 17.39           C  
ATOM    153  C   ASP A  98      14.743   7.396   2.180  1.00 16.10           C  
ATOM    154  O   ASP A  98      15.301   7.291   3.273  1.00 16.81           O  
ATOM    155  CB  ASP A  98      13.549   9.510   1.501  1.00 22.11           C  
ATOM    156  CG  ASP A  98      13.224   9.874   2.950  1.00 33.06           C  
ATOM    157  OD1 ASP A  98      14.086  10.457   3.654  1.00 35.85           O  
ATOM    158  OD2 ASP A  98      12.086   9.580   3.392  1.00 36.78           O  
ATOM    159  H   ASP A  98      14.463   8.662  -0.693  1.00  0.00           H  
ATOM    160  N   PHE A  99      14.125   6.366   1.612  1.00 13.86           N  
ATOM    161  CA  PHE A  99      14.115   5.057   2.255  1.00 13.48           C  
ATOM    162  C   PHE A  99      15.535   4.541   2.527  1.00 15.99           C  
ATOM    163  O   PHE A  99      15.847   4.114   3.640  1.00 13.07           O  
ATOM    164  CB  PHE A  99      13.355   4.039   1.402  1.00 12.85           C  
ATOM    165  CG  PHE A  99      13.223   2.690   2.039  1.00 12.59           C  
ATOM    166  CD1 PHE A  99      12.234   2.453   2.988  1.00 14.89           C  
ATOM    167  CD2 PHE A  99      14.182   1.719   1.814  1.00 11.05           C  
ATOM    168  CE1 PHE A  99      12.208   1.270   3.724  1.00 16.24           C  
ATOM    169  CE2 PHE A  99      14.186   0.541   2.539  1.00 14.21           C  
ATOM    170  CZ  PHE A  99      13.196   0.312   3.507  1.00 16.11           C  
ATOM    171  H   PHE A  99      13.777   6.498   0.712  1.00  0.00           H  
ATOM    172  N   ASN A 100      16.405   4.615   1.514  1.00 16.35           N  
ATOM    173  CA  ASN A 100      17.767   4.108   1.657  1.00 16.67           C  
ATOM    174  C   ASN A 100      18.549   4.938   2.675  1.00 14.60           C  
ATOM    175  O   ASN A 100      19.262   4.380   3.490  1.00 15.24           O  
ATOM    176  CB  ASN A 100      18.500   4.100   0.299  1.00 17.28           C  
ATOM    177  CG  ASN A 100      17.912   3.080  -0.663  1.00 19.76           C  
ATOM    178  OD1 ASN A 100      17.219   2.146  -0.268  1.00 19.27           O  
ATOM    179  ND2 ASN A 100      18.180   3.269  -1.953  1.00 18.99           N  
ATOM    180  H   ASN A 100      16.141   4.960   0.641  1.00  0.00           H  
ATOM    181 HD21 ASN A 100      17.831   2.589  -2.554  1.00  0.00           H  
ATOM    182 HD22 ASN A 100      18.720   4.023  -2.237  1.00  0.00           H  
ATOM    183  N   THR A 101      18.295   6.246   2.700  1.00 14.11           N  
ATOM    184  CA  THR A 101      18.900   7.173   3.659  1.00 17.24           C  
ATOM    185  C   THR A 101      18.512   6.864   5.111  1.00 17.16           C  
ATOM    186  O   THR A 101      19.355   6.703   5.993  1.00 15.27           O  
ATOM    187  CB  THR A 101      18.462   8.604   3.324  1.00 19.98           C  
ATOM    188  OG1 THR A 101      18.945   8.946   2.011  1.00 24.61           O  
ATOM    189  CG2 THR A 101      18.968   9.593   4.365  1.00 21.27           C  
ATOM    190  H   THR A 101      17.704   6.627   2.025  1.00  0.00           H  
ATOM    191  HG1 THR A 101      18.663   8.316   1.359  1.00  0.00           H  
ATOM    192  N   LYS A 102      17.223   6.583   5.294  1.00 14.58           N  
ATOM    193  CA  LYS A 102      16.685   6.139   6.568  1.00 14.65           C  
ATOM    194  C   LYS A 102      17.158   4.747   6.959  1.00 14.28           C  
ATOM    195  O   LYS A 102      17.417   4.485   8.137  1.00 12.85           O  
ATOM    196  CB  LYS A 102      15.157   6.148   6.533  1.00 15.44           C  
ATOM    197  CG  LYS A 102      14.575   7.508   6.281  1.00 17.00           C  
ATOM    198  CD  LYS A 102      14.688   8.409   7.475  1.00 19.77           C  
ATOM    199  CE  LYS A 102      14.406   9.833   7.047  1.00 21.08           C  
ATOM    200  NZ  LYS A 102      13.092   9.883   6.385  1.00 25.00           N  
ATOM    201  H   LYS A 102      16.664   6.652   4.502  1.00  0.00           H  
ATOM    202  HZ1 LYS A 102      12.358   9.517   7.023  1.00  0.00           H  
ATOM    203  HZ2 LYS A 102      12.891  10.856   6.099  1.00  0.00           H  
ATOM    204  HZ3 LYS A 102      13.154   9.300   5.526  1.00  0.00           H  
ATOM    205  N   LEU A 103      17.286   3.861   5.970  1.00 12.68           N  
ATOM    206  CA  LEU A 103      17.829   2.525   6.189  1.00 13.69           C  
ATOM    207  C   LEU A 103      19.308   2.561   6.635  1.00 14.12           C  
ATOM    208  O   LEU A 103      19.693   1.883   7.589  1.00 14.32           O  
ATOM    209  CB  LEU A 103      17.670   1.674   4.930  1.00 12.02           C  
ATOM    210  CG  LEU A 103      18.465   0.365   4.910  1.00 15.48           C  
ATOM    211  CD1 LEU A 103      18.076  -0.536   6.077  1.00 14.27           C  
ATOM    212  CD2 LEU A 103      18.226  -0.347   3.602  1.00 15.88           C  
ATOM    213  H   LEU A 103      17.131   4.185   5.064  1.00  0.00           H  
ATOM    214  N   ARG A 104      20.090   3.439   6.008  1.00 16.05           N  
ATOM    215  CA  ARG A 104      21.496   3.674   6.349  1.00 16.08           C  
ATOM    216  C   ARG A 104      21.588   4.121   7.812  1.00 15.03           C  
ATOM    217  O   ARG A 104      22.302   3.521   8.618  1.00 15.16           O  
ATOM    218  CB  ARG A 104      22.075   4.751   5.408  1.00 17.62           C  
ATOM    219  CG  ARG A 104      23.568   5.040   5.570  1.00 26.00           C  
ATOM    220  CD  ARG A 104      24.074   6.051   4.537  1.00 31.23           C  
ATOM    221  NE  ARG A 104      23.496   7.382   4.732  1.00 36.14           N  
ATOM    222  CZ  ARG A 104      22.997   8.132   3.754  1.00 37.65           C  
ATOM    223  NH1 ARG A 104      22.773   7.612   2.551  1.00 38.49           N  
ATOM    224  NH2 ARG A 104      22.632   9.386   4.005  1.00 38.11           N  
ATOM    225  H   ARG A 104      19.738   4.005   5.299  1.00  0.00           H  
ATOM    226  HE  ARG A 104      23.657   7.801   5.603  1.00  0.00           H  
ATOM    227 HH11 ARG A 104      23.126   6.698   2.336  1.00  0.00           H  
ATOM    228 HH12 ARG A 104      22.380   8.173   1.829  1.00  0.00           H  
ATOM    229 HH21 ARG A 104      22.775   9.772   4.917  1.00  0.00           H  
ATOM    230 HH22 ARG A 104      22.178   9.927   3.299  1.00  0.00           H  
ATOM    231  N   ASN A 105      20.790   5.127   8.169  1.00 13.07           N  
ATOM    232  CA  ASN A 105      20.745   5.660   9.530  1.00 14.70           C  
ATOM    233  C   ASN A 105      20.376   4.637  10.618  1.00 12.81           C  
ATOM    234  O   ASN A 105      21.010   4.579  11.677  1.00 13.12           O  
ATOM    235  CB  ASN A 105      19.765   6.828   9.609  1.00 15.23           C  
ATOM    236  CG  ASN A 105      20.187   8.005   8.768  1.00 18.33           C  
ATOM    237  OD1 ASN A 105      19.464   8.989   8.698  1.00 23.72           O  
ATOM    238  ND2 ASN A 105      21.382   7.965   8.225  1.00 16.81           N  
ATOM    239  H   ASN A 105      20.288   5.572   7.458  1.00  0.00           H  
ATOM    240 HD21 ASN A 105      21.685   8.776   7.762  1.00  0.00           H  
ATOM    241 HD22 ASN A 105      22.004   7.224   8.346  1.00  0.00           H  
ATOM    242  N   ALA A 106      19.319   3.869  10.358  1.00 10.81           N  
ATOM    243  CA  ALA A 106      18.931   2.724  11.181  1.00  9.36           C  
ATOM    244  C   ALA A 106      20.054   1.705  11.380  1.00 10.75           C  
ATOM    245  O   ALA A 106      20.335   1.305  12.486  1.00 11.66           O  
ATOM    246  CB  ALA A 106      17.711   2.023  10.573  1.00  8.06           C  
ATOM    247  H   ALA A 106      18.944   3.982   9.459  1.00  0.00           H  
ATOM    248  N   ARG A 107      20.694   1.272  10.313  1.00  9.63           N  
ATOM    249  CA  ARG A 107      21.816   0.360  10.444  1.00 12.30           C  
ATOM    250  C   ARG A 107      22.956   0.988  11.243  1.00 14.05           C  
ATOM    251  O   ARG A 107      23.544   0.330  12.084  1.00 15.70           O  
ATOM    252  CB  ARG A 107      22.296  -0.084   9.057  1.00 10.47           C  
ATOM    253  CG  ARG A 107      21.255  -0.962   8.334  1.00  7.95           C  
ATOM    254  CD  ARG A 107      21.741  -1.528   6.991  1.00 11.93           C  
ATOM    255  NE  ARG A 107      22.895  -2.419   7.095  1.00 10.74           N  
ATOM    256  CZ  ARG A 107      22.827  -3.722   7.322  1.00 11.18           C  
ATOM    257  NH1 ARG A 107      21.638  -4.305   7.380  1.00  9.91           N  
ATOM    258  NH2 ARG A 107      23.935  -4.428   7.531  1.00 11.82           N  
ATOM    259  H   ARG A 107      20.501   1.621   9.424  1.00  0.00           H  
ATOM    260  HE  ARG A 107      23.826  -2.047   7.045  1.00  0.00           H  
ATOM    261 HH11 ARG A 107      20.817  -3.758   7.308  1.00  0.00           H  
ATOM    262 HH12 ARG A 107      21.628  -5.265   7.526  1.00  0.00           H  
ATOM    263 HH21 ARG A 107      24.845  -3.995   7.494  1.00  0.00           H  
ATOM    264 HH22 ARG A 107      23.940  -5.405   7.677  1.00  0.00           H  
ATOM    265  N   LYS A 108      23.185   2.292  11.073  1.00 16.05           N  
ATOM    266  CA  LYS A 108      24.226   2.994  11.825  1.00 16.95           C  
ATOM    267  C   LYS A 108      23.942   3.028  13.342  1.00 15.87           C  
ATOM    268  O   LYS A 108      24.818   2.762  14.164  1.00 14.99           O  
ATOM    269  CB  LYS A 108      24.393   4.407  11.279  1.00 19.50           C  
ATOM    270  CG  LYS A 108      25.415   5.229  12.045  1.00 26.98           C  
ATOM    271  CD  LYS A 108      25.411   6.691  11.619  1.00 32.74           C  
ATOM    272  CE  LYS A 108      25.664   7.617  12.817  1.00 36.59           C  
ATOM    273  NZ  LYS A 108      24.616   7.509  13.884  1.00 36.43           N  
ATOM    274  H   LYS A 108      22.697   2.793  10.402  1.00  0.00           H  
ATOM    275  HZ1 LYS A 108      23.700   7.766  13.483  1.00  0.00           H  
ATOM    276  HZ2 LYS A 108      24.604   6.541  14.254  1.00  0.00           H  
ATOM    277  HZ3 LYS A 108      24.857   8.175  14.644  1.00  0.00           H  
ATOM    278  N   PHE A 109      22.690   3.256  13.708  1.00 13.80           N  
ATOM    279  CA  PHE A 109      22.289   3.221  15.113  1.00 11.07           C  
ATOM    280  C   PHE A 109      22.415   1.835  15.709  1.00  9.79           C  
ATOM    281  O   PHE A 109      22.954   1.669  16.780  1.00  9.05           O  
ATOM    282  CB  PHE A 109      20.854   3.713  15.283  1.00  9.30           C  
ATOM    283  CG  PHE A 109      20.699   5.161  15.007  1.00 11.63           C  
ATOM    284  CD1 PHE A 109      21.592   6.082  15.537  1.00 12.62           C  
ATOM    285  CD2 PHE A 109      19.613   5.614  14.285  1.00 14.50           C  
ATOM    286  CE1 PHE A 109      21.385   7.436  15.370  1.00 12.77           C  
ATOM    287  CE2 PHE A 109      19.387   6.967  14.101  1.00 13.93           C  
ATOM    288  CZ  PHE A 109      20.277   7.887  14.657  1.00 14.10           C  
ATOM    289  H   PHE A 109      22.069   3.428  12.976  1.00  0.00           H  
ATOM    290  N   LEU A 110      22.013   0.819  14.945  1.00  8.43           N  
ATOM    291  CA  LEU A 110      22.047  -0.553  15.417  1.00  8.86           C  
ATOM    292  C   LEU A 110      23.469  -1.054  15.586  1.00 10.22           C  
ATOM    293  O   LEU A 110      23.751  -1.780  16.547  1.00  8.99           O  
ATOM    294  CB  LEU A 110      21.290  -1.481  14.475  1.00  7.98           C  
ATOM    295  CG  LEU A 110      19.778  -1.272  14.524  1.00  7.05           C  
ATOM    296  CD1 LEU A 110      19.189  -1.788  13.221  1.00 10.45           C  
ATOM    297  CD2 LEU A 110      19.180  -1.987  15.714  1.00  3.62           C  
ATOM    298  H   LEU A 110      21.734   1.019  14.037  1.00  0.00           H  
ATOM    299  N   GLU A 111      24.342  -0.712  14.633  1.00  9.94           N  
ATOM    300  CA  GLU A 111      25.765  -1.048  14.709  1.00 13.93           C  
ATOM    301  C   GLU A 111      26.426  -0.386  15.922  1.00 14.78           C  
ATOM    302  O   GLU A 111      27.374  -0.923  16.469  1.00 16.10           O  
ATOM    303  CB  GLU A 111      26.504  -0.601  13.444  1.00 16.04           C  
ATOM    304  CG  GLU A 111      26.193  -1.380  12.153  1.00 21.14           C  
ATOM    305  CD  GLU A 111      26.754  -2.797  12.160  1.00 27.14           C  
ATOM    306  OE1 GLU A 111      26.921  -3.369  13.254  1.00 31.29           O  
ATOM    307  OE2 GLU A 111      26.995  -3.356  11.062  1.00 27.84           O  
ATOM    308  H   GLU A 111      24.129  -0.133  13.880  1.00  0.00           H  
ATOM    309  N   LYS A 112      25.936   0.783  16.321  1.00 15.55           N  
ATOM    310  CA  LYS A 112      26.419   1.460  17.527  1.00 18.18           C  
ATOM    311  C   LYS A 112      25.846   0.875  18.828  1.00 18.07           C  
ATOM    312  O   LYS A 112      26.161   1.356  19.908  1.00 18.96           O  
ATOM    313  CB  LYS A 112      26.116   2.968  17.479  1.00 20.33           C  
ATOM    314  CG  LYS A 112      26.594   3.706  16.223  1.00 26.65           C  
ATOM    315  CD  LYS A 112      28.008   3.284  15.783  1.00 29.55           C  
ATOM    316  CE  LYS A 112      28.276   3.583  14.291  1.00 31.52           C  
ATOM    317  NZ  LYS A 112      27.758   2.525  13.355  1.00 26.10           N  
ATOM    318  H   LYS A 112      25.197   1.158  15.839  1.00  0.00           H  
ATOM    319  HZ1 LYS A 112      28.206   1.615  13.587  1.00  0.00           H  
ATOM    320  HZ2 LYS A 112      26.732   2.462  13.482  1.00  0.00           H  
ATOM    321  HZ3 LYS A 112      27.998   2.795  12.387  1.00  0.00           H  
ATOM    322  N   GLY A 113      24.921  -0.084  18.715  1.00 16.98           N  
ATOM    323  CA  GLY A 113      24.386  -0.772  19.889  1.00 13.36           C  
ATOM    324  C   GLY A 113      23.066  -0.203  20.386  1.00 14.55           C  
ATOM    325  O   GLY A 113      22.540  -0.575  21.456  1.00 14.78           O  
ATOM    326  H   GLY A 113      24.757  -0.443  17.827  1.00  0.00           H  
ATOM    327  N   ASP A 114      22.527   0.767  19.647  1.00 12.53           N  
ATOM    328  CA  ASP A 114      21.290   1.394  20.065  1.00 11.88           C  
ATOM    329  C   ASP A 114      20.082   0.782  19.412  1.00 13.53           C  
ATOM    330  O   ASP A 114      20.181   0.143  18.371  1.00 13.62           O  
ATOM    331  CB  ASP A 114      21.302   2.885  19.793  1.00 12.76           C  
ATOM    332  CG  ASP A 114      22.234   3.634  20.735  1.00 14.48           C  
ATOM    333  OD1 ASP A 114      22.482   3.189  21.883  1.00 19.52           O  
ATOM    334  OD2 ASP A 114      22.737   4.665  20.295  1.00 18.28           O  
ATOM    335  H   ASP A 114      23.037   1.039  18.834  1.00  0.00           H  
ATOM    336  N   LYS A 115      18.967   0.815  20.127  1.00 13.84           N  
ATOM    337  CA  LYS A 115      17.740   0.291  19.554  1.00 12.52           C  
ATOM    338  C   LYS A 115      17.126   1.326  18.633  1.00  9.34           C  
ATOM    339  O   LYS A 115      17.488   2.501  18.664  1.00  9.03           O  
ATOM    340  CB  LYS A 115      16.756  -0.113  20.639  1.00 11.39           C  
ATOM    341  CG  LYS A 115      17.197  -1.329  21.399  1.00 13.85           C  
ATOM    342  CD  LYS A 115      16.186  -1.650  22.462  1.00 14.94           C  
ATOM    343  CE  LYS A 115      16.660  -2.820  23.256  1.00 15.10           C  
ATOM    344  NZ  LYS A 115      15.686  -3.127  24.309  1.00 16.84           N  
ATOM    345  H   LYS A 115      18.998   1.258  20.999  1.00  0.00           H  
ATOM    346  HZ1 LYS A 115      15.586  -2.329  24.953  1.00  0.00           H  
ATOM    347  HZ2 LYS A 115      14.782  -3.411  23.885  1.00  0.00           H  
ATOM    348  HZ3 LYS A 115      16.035  -3.950  24.828  1.00  0.00           H  
ATOM    349  N   VAL A 116      16.292   0.860  17.729  1.00 10.84           N  
ATOM    350  CA  VAL A 116      15.692   1.748  16.734  1.00 10.14           C  
ATOM    351  C   VAL A 116      14.161   1.619  16.739  1.00  7.46           C  
ATOM    352  O   VAL A 116      13.606   0.544  16.579  1.00  7.64           O  
ATOM    353  CB  VAL A 116      16.265   1.471  15.284  1.00 10.98           C  
ATOM    354  CG1 VAL A 116      15.513   2.297  14.269  1.00 11.74           C  
ATOM    355  CG2 VAL A 116      17.767   1.848  15.205  1.00  9.84           C  
ATOM    356  H   VAL A 116      16.098  -0.090  17.728  1.00  0.00           H  
ATOM    357  N   LYS A 117      13.488   2.746  16.928  1.00  9.26           N  
ATOM    358  CA  LYS A 117      12.045   2.792  16.806  1.00  9.73           C  
ATOM    359  C   LYS A 117      11.731   3.491  15.491  1.00  9.31           C  
ATOM    360  O   LYS A 117      12.132   4.627  15.296  1.00  8.75           O  
ATOM    361  CB  LYS A 117      11.415   3.554  17.969  1.00 11.26           C  
ATOM    362  CG  LYS A 117       9.891   3.632  17.873  1.00 13.83           C  
ATOM    363  CD  LYS A 117       9.302   4.639  18.846  1.00 16.84           C  
ATOM    364  CE  LYS A 117       7.767   4.678  18.753  1.00 20.32           C  
ATOM    365  NZ  LYS A 117       7.040   5.583  19.716  1.00 23.52           N  
ATOM    366  H   LYS A 117      14.013   3.573  17.070  1.00  0.00           H  
ATOM    367  HZ1 LYS A 117       7.379   6.563  19.584  1.00  0.00           H  
ATOM    368  HZ2 LYS A 117       6.018   5.576  19.513  1.00  0.00           H  
ATOM    369  HZ3 LYS A 117       7.216   5.316  20.709  1.00  0.00           H  
ATOM    370  N   ALA A 118      11.217   2.719  14.528  1.00  9.50           N  
ATOM    371  CA  ALA A 118      10.874   3.230  13.193  1.00  9.35           C  
ATOM    372  C   ALA A 118       9.413   3.595  13.196  1.00 10.32           C  
ATOM    373  O   ALA A 118       8.575   2.743  13.461  1.00 10.40           O  
ATOM    374  CB  ALA A 118      11.123   2.172  12.134  1.00  6.15           C  
ATOM    375  H   ALA A 118      11.108   1.768  14.742  1.00  0.00           H  
ATOM    376  N   THR A 119       9.115   4.860  12.952  1.00  9.87           N  
ATOM    377  CA  THR A 119       7.746   5.334  13.058  1.00 13.42           C  
ATOM    378  C   THR A 119       7.189   5.977  11.779  1.00 13.24           C  
ATOM    379  O   THR A 119       7.874   6.680  11.070  1.00 12.28           O  
ATOM    380  CB  THR A 119       7.582   6.339  14.233  1.00 14.57           C  
ATOM    381  OG1 THR A 119       8.234   5.822  15.400  1.00 19.60           O  
ATOM    382  CG2 THR A 119       6.116   6.508  14.567  1.00 18.23           C  
ATOM    383  H   THR A 119       9.858   5.483  12.741  1.00  0.00           H  
ATOM    384  HG1 THR A 119       9.186   5.735  15.260  1.00  0.00           H  
ATOM    385  N   ILE A 120       5.924   5.696  11.504  1.00 13.58           N  
ATOM    386  CA  ILE A 120       5.177   6.321  10.423  1.00 14.88           C  
ATOM    387  C   ILE A 120       3.969   7.057  11.021  1.00 15.47           C  
ATOM    388  O   ILE A 120       3.143   6.446  11.688  1.00 13.40           O  
ATOM    389  CB  ILE A 120       4.666   5.247   9.418  1.00 16.52           C  
ATOM    390  CG1 ILE A 120       5.854   4.572   8.710  1.00 14.87           C  
ATOM    391  CG2 ILE A 120       3.709   5.883   8.407  1.00 16.03           C  
ATOM    392  CD1 ILE A 120       5.443   3.360   7.945  1.00 14.91           C  
ATOM    393  H   ILE A 120       5.438   5.149  12.156  1.00  0.00           H  
ATOM    394  N   ARG A 121       3.917   8.377  10.857  1.00 15.44           N  
ATOM    395  CA  ARG A 121       2.774   9.131  11.346  1.00 20.43           C  
ATOM    396  C   ARG A 121       1.836   9.394  10.167  1.00 21.42           C  
ATOM    397  O   ARG A 121       2.213  10.024   9.162  1.00 23.74           O  
ATOM    398  CB  ARG A 121       3.188  10.450  12.028  1.00 23.44           C  
ATOM    399  CG  ARG A 121       2.022  11.158  12.768  1.00 32.86           C  
ATOM    400  CD  ARG A 121       2.431  12.429  13.564  1.00 38.52           C  
ATOM    401  NE  ARG A 121       3.161  12.145  14.810  1.00 42.58           N  
ATOM    402  CZ  ARG A 121       2.605  11.767  15.958  1.00 43.58           C  
ATOM    403  NH1 ARG A 121       1.326  11.405  16.007  1.00 45.56           N  
ATOM    404  NH2 ARG A 121       3.366  11.601  17.029  1.00 45.51           N  
ATOM    405  H   ARG A 121       4.632   8.828  10.359  1.00  0.00           H  
ATOM    406  HE  ARG A 121       4.112  12.364  14.832  1.00  0.00           H  
ATOM    407 HH11 ARG A 121       0.718  11.535  15.226  1.00  0.00           H  
ATOM    408 HH12 ARG A 121       0.935  11.075  16.876  1.00  0.00           H  
ATOM    409 HH21 ARG A 121       4.351  11.762  16.984  1.00  0.00           H  
ATOM    410 HH22 ARG A 121       2.976  11.202  17.864  1.00  0.00           H  
ATOM    411  N   PHE A 122       0.667   8.757  10.223  1.00 20.48           N  
ATOM    412  CA  PHE A 122      -0.289   8.820   9.137  1.00 22.57           C  
ATOM    413  C   PHE A 122      -1.091  10.113   9.130  1.00 24.27           C  
ATOM    414  O   PHE A 122      -1.505  10.599  10.178  1.00 24.79           O  
ATOM    415  CB  PHE A 122      -1.225   7.633   9.233  1.00 20.89           C  
ATOM    416  CG  PHE A 122      -0.558   6.338   8.961  1.00 21.85           C  
ATOM    417  CD1 PHE A 122       0.072   6.122   7.735  1.00 23.46           C  
ATOM    418  CD2 PHE A 122      -0.550   5.331   9.906  1.00 22.65           C  
ATOM    419  CE1 PHE A 122       0.689   4.917   7.459  1.00 22.80           C  
ATOM    420  CE2 PHE A 122       0.056   4.120   9.633  1.00 22.50           C  
ATOM    421  CZ  PHE A 122       0.681   3.917   8.404  1.00 21.54           C  
ATOM    422  H   PHE A 122       0.469   8.241  11.031  1.00  0.00           H  
ATOM    423  N   LYS A 123      -1.191  10.727   7.954  1.00 24.63           N  
ATOM    424  CA  LYS A 123      -2.042  11.900   7.735  1.00 26.47           C  
ATOM    425  C   LYS A 123      -3.303  11.443   7.008  1.00 23.52           C  
ATOM    426  O   LYS A 123      -3.241  10.578   6.141  1.00 23.92           O  
ATOM    427  CB  LYS A 123      -1.302  12.968   6.911  1.00 29.47           C  
ATOM    428  CG  LYS A 123       0.036  13.414   7.508  1.00 35.55           C  
ATOM    429  CD  LYS A 123      -0.101  13.857   8.990  1.00 39.61           C  
ATOM    430  CE  LYS A 123       1.250  14.256   9.609  1.00 41.09           C  
ATOM    431  NZ  LYS A 123       2.257  13.151   9.574  1.00 43.78           N  
ATOM    432  H   LYS A 123      -0.769  10.322   7.187  1.00  0.00           H  
ATOM    433  HZ1 LYS A 123       2.437  12.854   8.590  1.00  0.00           H  
ATOM    434  HZ2 LYS A 123       3.161  13.470   9.981  1.00  0.00           H  
ATOM    435  HZ3 LYS A 123       1.897  12.339  10.110  1.00  0.00           H  
ATOM    436  N   GLY A 124      -4.451  11.861   7.509  1.00 21.81           N  
ATOM    437  CA  GLY A 124      -5.700  11.448   6.908  1.00 21.52           C  
ATOM    438  C   GLY A 124      -6.060   9.992   7.123  1.00 19.66           C  
ATOM    439  O   GLY A 124      -5.351   9.252   7.794  1.00 20.79           O  
ATOM    440  H   GLY A 124      -4.465  12.479   8.273  1.00  0.00           H  
ATOM    441  N   ARG A 125      -7.135   9.558   6.487  1.00 19.55           N  
ATOM    442  CA  ARG A 125      -7.670   8.237   6.737  1.00 19.50           C  
ATOM    443  C   ARG A 125      -7.743   7.371   5.473  1.00 18.92           C  
ATOM    444  O   ARG A 125      -8.747   6.708   5.211  1.00 19.08           O  
ATOM    445  CB  ARG A 125      -9.071   8.361   7.357  1.00 21.13           C  
ATOM    446  CG  ARG A 125      -9.102   9.073   8.707  1.00 23.44           C  
ATOM    447  CD  ARG A 125      -8.399   8.247   9.792  1.00 23.21           C  
ATOM    448  NE  ARG A 125      -8.384   8.936  11.084  1.00 23.41           N  
ATOM    449  CZ  ARG A 125      -8.388   8.319  12.258  1.00 23.80           C  
ATOM    450  NH1 ARG A 125      -8.399   7.001  12.304  1.00 21.64           N  
ATOM    451  NH2 ARG A 125      -8.389   9.015  13.385  1.00 23.26           N  
ATOM    452  H   ARG A 125      -7.603  10.191   5.918  1.00  0.00           H  
ATOM    453  HE  ARG A 125      -8.397   9.899  11.078  1.00  0.00           H  
ATOM    454 HH11 ARG A 125      -8.457   6.482  11.463  1.00  0.00           H  
ATOM    455 HH12 ARG A 125      -8.479   6.573  13.197  1.00  0.00           H  
ATOM    456 HH21 ARG A 125      -8.400  10.002  13.340  1.00  0.00           H  
ATOM    457 HH22 ARG A 125      -8.467   8.597  14.286  1.00  0.00           H  
ATOM    458  N   ALA A 126      -6.668   7.328   4.702  1.00 19.60           N  
ATOM    459  CA  ALA A 126      -6.665   6.433   3.535  1.00 18.39           C  
ATOM    460  C   ALA A 126      -6.956   4.992   3.927  1.00 18.32           C  
ATOM    461  O   ALA A 126      -6.444   4.488   4.926  1.00 18.35           O  
ATOM    462  CB  ALA A 126      -5.359   6.520   2.801  1.00 18.37           C  
ATOM    463  H   ALA A 126      -5.903   7.903   4.909  1.00  0.00           H  
ATOM    464  N   ILE A 127      -7.705   4.307   3.078  1.00 18.86           N  
ATOM    465  CA  ILE A 127      -8.141   2.933   3.350  1.00 18.16           C  
ATOM    466  C   ILE A 127      -6.962   1.961   3.295  1.00 17.38           C  
ATOM    467  O   ILE A 127      -7.059   0.807   3.699  1.00 17.14           O  
ATOM    468  CB  ILE A 127      -9.251   2.473   2.332  1.00 19.15           C  
ATOM    469  CG1 ILE A 127      -8.730   2.528   0.901  1.00 19.12           C  
ATOM    470  CG2 ILE A 127     -10.500   3.375   2.443  1.00 18.62           C  
ATOM    471  CD1 ILE A 127      -9.760   2.069  -0.111  1.00 21.49           C  
ATOM    472  H   ILE A 127      -8.101   4.793   2.307  1.00  0.00           H  
ATOM    473  N   THR A 128      -5.839   2.448   2.777  1.00 16.32           N  
ATOM    474  CA  THR A 128      -4.699   1.592   2.460  1.00 17.71           C  
ATOM    475  C   THR A 128      -3.488   1.840   3.394  1.00 16.65           C  
ATOM    476  O   THR A 128      -2.477   1.143   3.325  1.00 14.61           O  
ATOM    477  CB  THR A 128      -4.312   1.803   0.981  1.00 19.38           C  
ATOM    478  OG1 THR A 128      -3.500   0.714   0.541  1.00 28.80           O  
ATOM    479  CG2 THR A 128      -3.596   3.108   0.785  1.00 16.08           C  
ATOM    480  H   THR A 128      -5.858   3.383   2.484  1.00  0.00           H  
ATOM    481  HG1 THR A 128      -3.341   0.805  -0.405  1.00  0.00           H  
ATOM    482  N   HIS A 129      -3.671   2.751   4.348  1.00 16.16           N  
ATOM    483  CA  HIS A 129      -2.601   3.176   5.256  1.00 17.55           C  
ATOM    484  C   HIS A 129      -1.936   2.077   6.055  1.00 16.53           C  
ATOM    485  O   HIS A 129      -0.709   2.021   6.083  1.00 15.50           O  
ATOM    486  CB  HIS A 129      -3.113   4.262   6.204  1.00 19.04           C  
ATOM    487  CG  HIS A 129      -2.921   5.648   5.690  1.00 18.62           C  
ATOM    488  ND1 HIS A 129      -3.528   6.750   6.251  1.00 20.43           N  
ATOM    489  CD2 HIS A 129      -2.178   6.116   4.651  1.00 19.29           C  
ATOM    490  CE1 HIS A 129      -3.177   7.832   5.587  1.00 20.17           C  
ATOM    491  NE2 HIS A 129      -2.352   7.477   4.606  1.00 18.64           N  
ATOM    492  H   HIS A 129      -4.539   3.222   4.362  1.00  0.00           H  
ATOM    493  HD1 HIS A 129      -4.193   6.744   6.980  1.00  0.00           H  
ATOM    494  HE2 HIS A 129      -1.905   8.096   3.986  1.00  0.00           H  
ATOM    495  N   LYS A 130      -2.729   1.233   6.711  1.00 18.33           N  
ATOM    496  CA  LYS A 130      -2.186   0.144   7.524  1.00 22.86           C  
ATOM    497  C   LYS A 130      -1.382  -0.846   6.676  1.00 23.79           C  
ATOM    498  O   LYS A 130      -0.385  -1.411   7.115  1.00 23.74           O  
ATOM    499  CB  LYS A 130      -3.310  -0.604   8.223  1.00 26.05           C  
ATOM    500  CG  LYS A 130      -2.903  -1.209   9.566  1.00 34.58           C  
ATOM    501  CD  LYS A 130      -3.365  -2.658   9.710  1.00 39.92           C  
ATOM    502  CE  LYS A 130      -2.650  -3.592   8.711  1.00 44.10           C  
ATOM    503  NZ  LYS A 130      -1.157  -3.606   8.873  1.00 45.20           N  
ATOM    504  H   LYS A 130      -3.706   1.309   6.612  1.00  0.00           H  
ATOM    505  HZ1 LYS A 130      -0.882  -3.906   9.832  1.00  0.00           H  
ATOM    506  HZ2 LYS A 130      -0.744  -4.259   8.180  1.00  0.00           H  
ATOM    507  HZ3 LYS A 130      -0.785  -2.651   8.699  1.00  0.00           H  
ATOM    508  N   GLU A 131      -1.847  -1.059   5.451  1.00 25.14           N  
ATOM    509  CA  GLU A 131      -1.186  -1.940   4.510  1.00 24.65           C  
ATOM    510  C   GLU A 131       0.151  -1.396   4.045  1.00 22.21           C  
ATOM    511  O   GLU A 131       1.141  -2.110   4.038  1.00 24.73           O  
ATOM    512  CB  GLU A 131      -2.109  -2.194   3.304  1.00 28.35           C  
ATOM    513  CG  GLU A 131      -3.471  -2.790   3.709  1.00 33.32           C  
ATOM    514  CD  GLU A 131      -4.616  -1.770   3.693  1.00 36.51           C  
ATOM    515  OE1 GLU A 131      -4.803  -1.019   4.692  1.00 28.77           O  
ATOM    516  OE2 GLU A 131      -5.344  -1.763   2.659  1.00 37.56           O  
ATOM    517  H   GLU A 131      -2.645  -0.567   5.167  1.00  0.00           H  
ATOM    518  N   ILE A 132       0.229  -0.110   3.742  1.00 20.03           N  
ATOM    519  CA  ILE A 132       1.490   0.414   3.248  1.00 19.85           C  
ATOM    520  C   ILE A 132       2.459   0.731   4.377  1.00 18.77           C  
ATOM    521  O   ILE A 132       3.661   0.633   4.193  1.00 15.39           O  
ATOM    522  CB  ILE A 132       1.284   1.660   2.341  1.00 20.80           C  
ATOM    523  CG1 ILE A 132       1.130   2.931   3.171  1.00 21.27           C  
ATOM    524  CG2 ILE A 132       0.011   1.514   1.549  1.00 24.64           C  
ATOM    525  CD1 ILE A 132       2.360   3.782   3.225  1.00 22.62           C  
ATOM    526  H   ILE A 132      -0.581   0.444   3.784  1.00  0.00           H  
ATOM    527  N   GLY A 133       1.930   1.089   5.549  1.00 16.53           N  
ATOM    528  CA  GLY A 133       2.777   1.289   6.714  1.00 13.57           C  
ATOM    529  C   GLY A 133       3.436  -0.012   7.115  1.00 13.03           C  
ATOM    530  O   GLY A 133       4.645  -0.096   7.281  1.00 14.39           O  
ATOM    531  H   GLY A 133       0.954   1.145   5.642  1.00  0.00           H  
ATOM    532  N   GLN A 134       2.664  -1.075   6.994  1.00 13.02           N  
ATOM    533  CA  GLN A 134       3.137  -2.416   7.275  1.00 15.27           C  
ATOM    534  C   GLN A 134       4.246  -2.780   6.303  1.00 17.80           C  
ATOM    535  O   GLN A 134       5.315  -3.259   6.683  1.00 18.56           O  
ATOM    536  CB  GLN A 134       1.965  -3.387   7.115  1.00 20.66           C  
ATOM    537  CG  GLN A 134       2.317  -4.827   7.230  1.00 28.12           C  
ATOM    538  CD  GLN A 134       2.303  -5.291   8.660  1.00 33.09           C  
ATOM    539  OE1 GLN A 134       1.448  -4.870   9.444  1.00 37.15           O  
ATOM    540  NE2 GLN A 134       3.252  -6.124   9.026  1.00 35.52           N  
ATOM    541  H   GLN A 134       1.718  -0.950   6.774  1.00  0.00           H  
ATOM    542 HE21 GLN A 134       3.212  -6.387   9.960  1.00  0.00           H  
ATOM    543 HE22 GLN A 134       3.920  -6.386   8.378  1.00  0.00           H  
ATOM    544  N   ARG A 135       3.995  -2.502   5.030  1.00 17.42           N  
ATOM    545  CA  ARG A 135       4.919  -2.847   3.970  1.00 16.03           C  
ATOM    546  C   ARG A 135       6.214  -2.060   4.042  1.00 12.99           C  
ATOM    547  O   ARG A 135       7.275  -2.594   3.755  1.00 15.02           O  
ATOM    548  CB  ARG A 135       4.281  -2.639   2.609  1.00 19.85           C  
ATOM    549  CG  ARG A 135       3.181  -3.648   2.270  1.00 27.17           C  
ATOM    550  CD  ARG A 135       3.698  -5.083   2.215  1.00 32.96           C  
ATOM    551  NE  ARG A 135       4.852  -5.303   1.322  1.00 37.72           N  
ATOM    552  CZ  ARG A 135       4.746  -5.509   0.005  1.00 39.03           C  
ATOM    553  NH1 ARG A 135       3.598  -5.954  -0.492  1.00 38.05           N  
ATOM    554  NH2 ARG A 135       5.811  -5.399  -0.786  1.00 39.67           N  
ATOM    555  H   ARG A 135       3.111  -2.157   4.779  1.00  0.00           H  
ATOM    556  HE  ARG A 135       5.772  -5.121   1.660  1.00  0.00           H  
ATOM    557 HH11 ARG A 135       2.781  -5.871   0.114  1.00  0.00           H  
ATOM    558 HH12 ARG A 135       3.480  -6.111  -1.445  1.00  0.00           H  
ATOM    559 HH21 ARG A 135       6.692  -5.109  -0.411  1.00  0.00           H  
ATOM    560 HH22 ARG A 135       5.735  -5.670  -1.748  1.00  0.00           H  
ATOM    561  N   VAL A 136       6.134  -0.777   4.376  1.00 11.93           N  
ATOM    562  CA  VAL A 136       7.350   0.024   4.530  1.00 12.89           C  
ATOM    563  C   VAL A 136       8.226  -0.464   5.721  1.00 13.10           C  
ATOM    564  O   VAL A 136       9.439  -0.635   5.608  1.00 10.34           O  
ATOM    565  CB  VAL A 136       6.993   1.521   4.709  1.00 13.57           C  
ATOM    566  CG1 VAL A 136       8.223   2.331   5.075  1.00 12.69           C  
ATOM    567  CG2 VAL A 136       6.404   2.062   3.426  1.00 14.24           C  
ATOM    568  H   VAL A 136       5.255  -0.381   4.535  1.00  0.00           H  
ATOM    569  N   LEU A 137       7.580  -0.745   6.854  1.00 13.10           N  
ATOM    570  CA  LEU A 137       8.279  -1.208   8.046  1.00 12.37           C  
ATOM    571  C   LEU A 137       8.807  -2.649   7.906  1.00 11.49           C  
ATOM    572  O   LEU A 137       9.926  -2.948   8.340  1.00 12.22           O  
ATOM    573  CB  LEU A 137       7.373  -1.071   9.280  1.00 10.54           C  
ATOM    574  CG  LEU A 137       6.932   0.357   9.630  1.00  9.76           C  
ATOM    575  CD1 LEU A 137       6.037   0.327  10.859  1.00 11.00           C  
ATOM    576  CD2 LEU A 137       8.140   1.228   9.879  1.00 10.16           C  
ATOM    577  H   LEU A 137       6.615  -0.589   6.901  1.00  0.00           H  
ATOM    578  N   ASP A 138       8.067  -3.513   7.216  1.00  9.25           N  
ATOM    579  CA  ASP A 138       8.555  -4.859   6.944  1.00 10.41           C  
ATOM    580  C   ASP A 138       9.798  -4.844   6.065  1.00  9.95           C  
ATOM    581  O   ASP A 138      10.706  -5.654   6.244  1.00 10.99           O  
ATOM    582  CB  ASP A 138       7.484  -5.705   6.264  1.00 13.68           C  
ATOM    583  CG  ASP A 138       6.459  -6.232   7.232  1.00 18.96           C  
ATOM    584  OD1 ASP A 138       6.701  -6.236   8.457  1.00 21.79           O  
ATOM    585  OD2 ASP A 138       5.395  -6.668   6.754  1.00 22.42           O  
ATOM    586  H   ASP A 138       7.216  -3.232   6.826  1.00  0.00           H  
ATOM    587  N   ARG A 139       9.831  -3.916   5.104  1.00 11.07           N  
ATOM    588  CA  ARG A 139      11.009  -3.729   4.252  1.00 11.88           C  
ATOM    589  C   ARG A 139      12.232  -3.287   5.079  1.00 10.66           C  
ATOM    590  O   ARG A 139      13.347  -3.763   4.851  1.00  7.98           O  
ATOM    591  CB  ARG A 139      10.757  -2.701   3.143  1.00 10.69           C  
ATOM    592  CG  ARG A 139      11.921  -2.639   2.151  1.00 16.80           C  
ATOM    593  CD  ARG A 139      11.803  -1.561   1.090  1.00 22.40           C  
ATOM    594  NE  ARG A 139      13.019  -1.443   0.274  1.00 25.91           N  
ATOM    595  CZ  ARG A 139      13.238  -0.467  -0.611  1.00 31.03           C  
ATOM    596  NH1 ARG A 139      12.298   0.431  -0.858  1.00 32.34           N  
ATOM    597  NH2 ARG A 139      14.411  -0.367  -1.232  1.00 29.77           N  
ATOM    598  H   ARG A 139       9.107  -3.286   5.026  1.00  0.00           H  
ATOM    599  HE  ARG A 139      13.775  -2.054   0.440  1.00  0.00           H  
ATOM    600 HH11 ARG A 139      11.435   0.392  -0.354  1.00  0.00           H  
ATOM    601 HH12 ARG A 139      12.442   1.159  -1.528  1.00  0.00           H  
ATOM    602 HH21 ARG A 139      15.156  -0.999  -1.061  1.00  0.00           H  
ATOM    603 HH22 ARG A 139      14.508   0.338  -1.912  1.00  0.00           H  
ATOM    604  N   LEU A 140      12.019  -2.353   6.008  1.00  9.23           N  
ATOM    605  CA  LEU A 140      13.076  -1.909   6.914  1.00  9.95           C  
ATOM    606  C   LEU A 140      13.567  -3.031   7.824  1.00  9.94           C  
ATOM    607  O   LEU A 140      14.751  -3.215   8.016  1.00 10.20           O  
ATOM    608  CB  LEU A 140      12.598  -0.749   7.776  1.00 10.43           C  
ATOM    609  CG  LEU A 140      13.697  -0.111   8.635  1.00 14.84           C  
ATOM    610  CD1 LEU A 140      14.730   0.612   7.755  1.00 14.02           C  
ATOM    611  CD2 LEU A 140      13.059   0.852   9.607  1.00 13.19           C  
ATOM    612  H   LEU A 140      11.117  -2.027   6.144  1.00  0.00           H  
ATOM    613  N   SER A 141      12.625  -3.771   8.391  1.00  8.26           N  
ATOM    614  CA  SER A 141      12.922  -4.880   9.276  1.00 13.49           C  
ATOM    615  C   SER A 141      13.756  -6.001   8.624  1.00 15.46           C  
ATOM    616  O   SER A 141      14.732  -6.494   9.204  1.00 14.77           O  
ATOM    617  CB  SER A 141      11.602  -5.459   9.821  1.00 14.73           C  
ATOM    618  OG  SER A 141      11.855  -6.568  10.656  1.00 24.92           O  
ATOM    619  H   SER A 141      11.704  -3.534   8.207  1.00  0.00           H  
ATOM    620  HG  SER A 141      12.402  -6.324  11.409  1.00  0.00           H  
ATOM    621  N   GLU A 142      13.328  -6.434   7.433  1.00 14.75           N  
ATOM    622  CA  GLU A 142      14.037  -7.421   6.629  1.00 15.96           C  
ATOM    623  C   GLU A 142      15.392  -6.901   6.133  1.00 12.04           C  
ATOM    624  O   GLU A 142      16.346  -7.640   6.049  1.00 14.75           O  
ATOM    625  CB  GLU A 142      13.156  -7.851   5.428  1.00 21.10           C  
ATOM    626  CG  GLU A 142      13.553  -9.193   4.792  1.00 30.24           C  
ATOM    627  CD  GLU A 142      13.295  -9.232   3.278  1.00 37.44           C  
ATOM    628  OE1 GLU A 142      12.328  -8.564   2.827  1.00 39.92           O  
ATOM    629  OE2 GLU A 142      14.071  -9.913   2.542  1.00 38.61           O  
ATOM    630  H   GLU A 142      12.533  -6.020   7.047  1.00  0.00           H  
ATOM    631  N   ALA A 143      15.490  -5.624   5.809  1.00 11.86           N  
ATOM    632  CA  ALA A 143      16.756  -5.055   5.401  1.00 12.41           C  
ATOM    633  C   ALA A 143      17.795  -4.946   6.545  1.00 14.41           C  
ATOM    634  O   ALA A 143      18.990  -4.801   6.286  1.00 12.04           O  
ATOM    635  CB  ALA A 143      16.520  -3.698   4.801  1.00 11.32           C  
ATOM    636  H   ALA A 143      14.720  -5.041   5.871  1.00  0.00           H  
ATOM    637  N   CYS A 144      17.327  -5.064   7.802  1.00 11.42           N  
ATOM    638  CA  CYS A 144      18.186  -5.023   8.995  1.00 10.19           C  
ATOM    639  C   CYS A 144      18.299  -6.376   9.711  1.00  9.60           C  
ATOM    640  O   CYS A 144      18.914  -6.486  10.767  1.00  9.81           O  
ATOM    641  CB  CYS A 144      17.657  -3.990   9.996  1.00  6.23           C  
ATOM    642  SG  CYS A 144      17.673  -2.332   9.417  1.00 12.25           S  
ATOM    643  H   CYS A 144      16.384  -5.195   7.933  1.00  0.00           H  
ATOM    644  N   ALA A 145      17.713  -7.415   9.135  1.00  8.78           N  
ATOM    645  CA  ALA A 145      17.702  -8.728   9.747  1.00  9.83           C  
ATOM    646  C   ALA A 145      19.082  -9.293  10.038  1.00 12.54           C  
ATOM    647  O   ALA A 145      19.229 -10.130  10.920  1.00  9.95           O  
ATOM    648  CB  ALA A 145      16.933  -9.717   8.878  1.00 11.57           C  
ATOM    649  H   ALA A 145      17.276  -7.317   8.282  1.00  0.00           H  
ATOM    650  N   ASP A 146      20.082  -8.889   9.250  1.00 14.76           N  
ATOM    651  CA  ASP A 146      21.451  -9.368   9.459  1.00 15.14           C  
ATOM    652  C   ASP A 146      22.058  -8.867  10.773  1.00 15.15           C  
ATOM    653  O   ASP A 146      22.800  -9.584  11.411  1.00 15.22           O  
ATOM    654  CB  ASP A 146      22.361  -9.023   8.247  1.00 14.61           C  
ATOM    655  CG  ASP A 146      22.467  -7.530   7.961  1.00 17.04           C  
ATOM    656  OD1 ASP A 146      21.539  -6.796   8.314  1.00 19.51           O  
ATOM    657  OD2 ASP A 146      23.466  -7.073   7.356  1.00 17.60           O  
ATOM    658  H   ASP A 146      19.944  -8.250   8.553  1.00  0.00           H  
ATOM    659  N   ILE A 147      21.606  -7.715  11.264  1.00 13.01           N  
ATOM    660  CA  ILE A 147      22.177  -7.124  12.465  1.00 12.44           C  
ATOM    661  C   ILE A 147      21.180  -6.833  13.595  1.00 13.07           C  
ATOM    662  O   ILE A 147      21.558  -6.337  14.655  1.00 12.14           O  
ATOM    663  CB  ILE A 147      22.956  -5.824  12.144  1.00 12.78           C  
ATOM    664  CG1 ILE A 147      22.049  -4.785  11.491  1.00 11.63           C  
ATOM    665  CG2 ILE A 147      24.156  -6.140  11.244  1.00 12.49           C  
ATOM    666  CD1 ILE A 147      22.779  -3.451  11.171  1.00 12.49           C  
ATOM    667  H   ILE A 147      20.959  -7.236  10.739  1.00  0.00           H  
ATOM    668  N   ALA A 148      19.889  -7.057  13.344  1.00  9.88           N  
ATOM    669  CA  ALA A 148      18.878  -6.712  14.342  1.00 10.25           C  
ATOM    670  C   ALA A 148      17.831  -7.778  14.560  1.00 10.67           C  
ATOM    671  O   ALA A 148      17.547  -8.592  13.703  1.00 13.69           O  
ATOM    672  CB  ALA A 148      18.209  -5.406  14.006  1.00 10.60           C  
ATOM    673  H   ALA A 148      19.664  -7.481  12.499  1.00  0.00           H  
ATOM    674  N   VAL A 149      17.214  -7.741  15.726  1.00 10.18           N  
ATOM    675  CA  VAL A 149      16.018  -8.518  15.970  1.00  8.98           C  
ATOM    676  C   VAL A 149      14.816  -7.577  16.116  1.00  9.89           C  
ATOM    677  O   VAL A 149      14.935  -6.398  16.493  1.00  7.50           O  
ATOM    678  CB  VAL A 149      16.182  -9.402  17.240  1.00  8.86           C  
ATOM    679  CG1 VAL A 149      17.319 -10.405  17.032  1.00 11.09           C  
ATOM    680  CG2 VAL A 149      16.450  -8.526  18.478  1.00  9.98           C  
ATOM    681  H   VAL A 149      17.497  -7.096  16.392  1.00  0.00           H  
ATOM    682  N   VAL A 150      13.641  -8.091  15.776  1.00  7.97           N  
ATOM    683  CA  VAL A 150      12.434  -7.336  16.007  1.00  9.95           C  
ATOM    684  C   VAL A 150      11.967  -7.507  17.467  1.00 10.50           C  
ATOM    685  O   VAL A 150      11.707  -8.612  17.939  1.00 11.82           O  
ATOM    686  CB  VAL A 150      11.321  -7.773  15.062  1.00  9.08           C  
ATOM    687  CG1 VAL A 150      10.105  -6.951  15.323  1.00  8.00           C  
ATOM    688  CG2 VAL A 150      11.783  -7.601  13.616  1.00 12.72           C  
ATOM    689  H   VAL A 150      13.585  -9.004  15.414  1.00  0.00           H  
ATOM    690  N   GLU A 151      11.978  -6.403  18.201  1.00 10.55           N  
ATOM    691  CA  GLU A 151      11.584  -6.414  19.587  1.00  8.65           C  
ATOM    692  C   GLU A 151      10.099  -6.154  19.657  1.00 10.27           C  
ATOM    693  O   GLU A 151       9.395  -6.763  20.456  1.00 12.55           O  
ATOM    694  CB  GLU A 151      12.318  -5.322  20.342  1.00  9.27           C  
ATOM    695  CG  GLU A 151      12.032  -5.321  21.816  1.00 12.64           C  
ATOM    696  CD  GLU A 151      12.931  -4.372  22.539  1.00 14.16           C  
ATOM    697  OE1 GLU A 151      14.157  -4.590  22.501  1.00 17.04           O  
ATOM    698  OE2 GLU A 151      12.435  -3.343  23.019  1.00 14.19           O  
ATOM    699  H   GLU A 151      12.281  -5.575  17.778  1.00  0.00           H  
ATOM    700  N   THR A 152       9.634  -5.252  18.795  1.00  9.91           N  
ATOM    701  CA  THR A 152       8.211  -4.967  18.660  1.00  9.16           C  
ATOM    702  C   THR A 152       7.823  -4.876  17.185  1.00  9.09           C  
ATOM    703  O   THR A 152       8.295  -4.004  16.462  1.00  7.59           O  
ATOM    704  CB  THR A 152       7.825  -3.656  19.422  1.00  8.76           C  
ATOM    705  OG1 THR A 152       8.066  -3.850  20.821  1.00 13.35           O  
ATOM    706  CG2 THR A 152       6.346  -3.333  19.263  1.00 10.31           C  
ATOM    707  H   THR A 152      10.287  -4.842  18.175  1.00  0.00           H  
ATOM    708  HG1 THR A 152       7.934  -3.038  21.317  1.00  0.00           H  
ATOM    709  N   ALA A 153       7.082  -5.879  16.719  1.00 10.81           N  
ATOM    710  CA  ALA A 153       6.644  -5.964  15.325  1.00 11.70           C  
ATOM    711  C   ALA A 153       5.650  -4.841  15.005  1.00 13.04           C  
ATOM    712  O   ALA A 153       5.100  -4.232  15.918  1.00 13.34           O  
ATOM    713  CB  ALA A 153       5.991  -7.330  15.078  1.00 13.51           C  
ATOM    714  H   ALA A 153       6.862  -6.606  17.315  1.00  0.00           H  
ATOM    715  N   PRO A 154       5.535  -4.445  13.706  1.00 13.01           N  
ATOM    716  CA  PRO A 154       4.697  -3.278  13.377  1.00 13.93           C  
ATOM    717  C   PRO A 154       3.320  -3.252  14.058  1.00 15.70           C  
ATOM    718  O   PRO A 154       2.606  -4.255  14.128  1.00 14.86           O  
ATOM    719  CB  PRO A 154       4.591  -3.358  11.851  1.00 13.63           C  
ATOM    720  CG  PRO A 154       5.888  -3.975  11.439  1.00  9.94           C  
ATOM    721  CD  PRO A 154       6.213  -4.977  12.514  1.00 11.22           C  
ATOM    722  N   LYS A 155       3.009  -2.111  14.662  1.00 17.84           N  
ATOM    723  CA  LYS A 155       1.781  -1.949  15.409  1.00 21.51           C  
ATOM    724  C   LYS A 155       1.354  -0.493  15.466  1.00 21.52           C  
ATOM    725  O   LYS A 155       2.166   0.419  15.328  1.00 18.10           O  
ATOM    726  CB  LYS A 155       1.931  -2.513  16.836  1.00 25.60           C  
ATOM    727  CG  LYS A 155       2.835  -1.728  17.774  1.00 27.83           C  
ATOM    728  CD  LYS A 155       2.845  -2.358  19.159  1.00 34.89           C  
ATOM    729  CE  LYS A 155       1.503  -2.191  19.907  1.00 41.28           C  
ATOM    730  NZ  LYS A 155       1.265  -0.830  20.542  1.00 44.82           N  
ATOM    731  H   LYS A 155       3.666  -1.384  14.658  1.00  0.00           H  
ATOM    732  HZ1 LYS A 155       2.026  -0.598  21.209  1.00  0.00           H  
ATOM    733  HZ2 LYS A 155       1.256  -0.125  19.776  1.00  0.00           H  
ATOM    734  HZ3 LYS A 155       0.340  -0.816  21.021  1.00  0.00           H  
ATOM    735  N   MET A 156       0.056  -0.294  15.648  1.00 24.88           N  
ATOM    736  CA  MET A 156      -0.550   1.032  15.715  1.00 28.64           C  
ATOM    737  C   MET A 156      -0.474   1.599  17.119  1.00 30.34           C  
ATOM    738  O   MET A 156      -0.528   0.862  18.099  1.00 31.10           O  
ATOM    739  CB  MET A 156      -2.019   0.959  15.285  1.00 31.78           C  
ATOM    740  CG  MET A 156      -2.254   0.387  13.881  1.00 33.29           C  
ATOM    741  SD  MET A 156      -1.510   1.345  12.524  1.00 39.73           S  
ATOM    742  CE  MET A 156      -2.618   2.745  12.420  1.00 38.29           C  
ATOM    743  H   MET A 156      -0.520  -1.069  15.764  1.00  0.00           H  
ATOM    744  N   ASP A 157      -0.303   2.915  17.190  1.00 30.88           N  
ATOM    745  CA  ASP A 157      -0.279   3.668  18.435  1.00 33.80           C  
ATOM    746  C   ASP A 157      -1.017   4.989  18.153  1.00 33.30           C  
ATOM    747  O   ASP A 157      -0.412   5.997  17.798  1.00 33.60           O  
ATOM    748  CB  ASP A 157       1.182   3.911  18.875  1.00 38.57           C  
ATOM    749  CG  ASP A 157       1.312   4.836  20.107  1.00 43.15           C  
ATOM    750  OD1 ASP A 157       0.493   4.763  21.063  1.00 43.36           O  
ATOM    751  OD2 ASP A 157       2.314   5.585  20.143  1.00 45.49           O  
ATOM    752  H   ASP A 157      -0.303   3.408  16.352  1.00  0.00           H  
ATOM    753  N   GLY A 158      -2.333   4.891  18.045  1.00 32.91           N  
ATOM    754  CA  GLY A 158      -3.104   6.050  17.645  1.00 31.93           C  
ATOM    755  C   GLY A 158      -3.074   6.225  16.141  1.00 31.16           C  
ATOM    756  O   GLY A 158      -3.512   5.343  15.396  1.00 30.43           O  
ATOM    757  H   GLY A 158      -2.773   4.035  18.198  1.00  0.00           H  
ATOM    758  N   ARG A 159      -2.461   7.315  15.694  1.00 31.04           N  
ATOM    759  CA  ARG A 159      -2.352   7.636  14.258  1.00 30.44           C  
ATOM    760  C   ARG A 159      -0.913   7.393  13.770  1.00 29.46           C  
ATOM    761  O   ARG A 159      -0.427   8.015  12.821  1.00 29.12           O  
ATOM    762  CB  ARG A 159      -2.750   9.095  14.022  1.00 31.54           C  
ATOM    763  CG  ARG A 159      -4.157   9.460  14.545  1.00 35.42           C  
ATOM    764  CD  ARG A 159      -5.279   9.031  13.622  1.00 35.88           C  
ATOM    765  NE  ARG A 159      -5.255   9.737  12.342  1.00 40.26           N  
ATOM    766  CZ  ARG A 159      -4.743   9.206  11.230  1.00 41.20           C  
ATOM    767  NH1 ARG A 159      -4.627   7.890  11.126  1.00 42.30           N  
ATOM    768  NH2 ARG A 159      -4.424   9.963  10.187  1.00 40.62           N  
ATOM    769  H   ARG A 159      -2.079   7.932  16.358  1.00  0.00           H  
ATOM    770  HE  ARG A 159      -5.333  10.720  12.320  1.00  0.00           H  
ATOM    771 HH11 ARG A 159      -4.689   7.260  11.955  1.00  0.00           H  
ATOM    772 HH12 ARG A 159      -4.244   7.536  10.228  1.00  0.00           H  
ATOM    773 HH21 ARG A 159      -4.525  10.941  10.209  1.00  0.00           H  
ATOM    774 HH22 ARG A 159      -4.192   9.538   9.267  1.00  0.00           H  
ATOM    775  N   ASN A 160      -0.227   6.509  14.483  1.00 26.74           N  
ATOM    776  CA  ASN A 160       1.131   6.147  14.170  1.00 24.33           C  
ATOM    777  C   ASN A 160       1.202   4.648  14.083  1.00 21.78           C  
ATOM    778  O   ASN A 160       0.473   3.930  14.755  1.00 20.81           O  
ATOM    779  CB  ASN A 160       2.073   6.618  15.277  1.00 28.32           C  
ATOM    780  CG  ASN A 160       1.746   8.000  15.767  1.00 31.40           C  
ATOM    781  OD1 ASN A 160       1.719   8.948  14.987  1.00 34.15           O  
ATOM    782  ND2 ASN A 160       1.468   8.123  17.049  1.00 33.16           N  
ATOM    783  H   ASN A 160      -0.688   6.030  15.201  1.00  0.00           H  
ATOM    784 HD21 ASN A 160       1.269   9.022  17.402  1.00  0.00           H  
ATOM    785 HD22 ASN A 160       1.513   7.355  17.639  1.00  0.00           H  
ATOM    786  N   MET A 161       2.160   4.180  13.306  1.00 18.88           N  
ATOM    787  CA  MET A 161       2.529   2.779  13.284  1.00 16.97           C  
ATOM    788  C   MET A 161       4.018   2.719  13.598  1.00 14.13           C  
ATOM    789  O   MET A 161       4.780   3.556  13.136  1.00 13.81           O  
ATOM    790  CB  MET A 161       2.232   2.189  11.917  1.00 18.10           C  
ATOM    791  CG  MET A 161       2.219   0.692  11.931  1.00 20.27           C  
ATOM    792  SD  MET A 161       2.067  -0.033  10.316  1.00 22.18           S  
ATOM    793  CE  MET A 161       0.981  -1.391  10.667  1.00 22.11           C  
ATOM    794  H   MET A 161       2.741   4.817  12.842  1.00  0.00           H  
ATOM    795  N   PHE A 162       4.430   1.798  14.454  1.00 10.76           N  
ATOM    796  CA  PHE A 162       5.852   1.707  14.766  1.00 11.14           C  
ATOM    797  C   PHE A 162       6.378   0.277  14.879  1.00  9.91           C  
ATOM    798  O   PHE A 162       5.631  -0.702  15.017  1.00 11.49           O  
ATOM    799  CB  PHE A 162       6.202   2.491  16.045  1.00  9.92           C  
ATOM    800  CG  PHE A 162       5.703   1.841  17.308  1.00 12.29           C  
ATOM    801  CD1 PHE A 162       4.406   2.045  17.734  1.00 13.79           C  
ATOM    802  CD2 PHE A 162       6.528   1.019  18.063  1.00 14.83           C  
ATOM    803  CE1 PHE A 162       3.938   1.461  18.886  1.00 14.63           C  
ATOM    804  CE2 PHE A 162       6.064   0.431  19.225  1.00 16.54           C  
ATOM    805  CZ  PHE A 162       4.762   0.659  19.634  1.00 15.27           C  
ATOM    806  H   PHE A 162       3.814   1.166  14.869  1.00  0.00           H  
ATOM    807  N   LEU A 163       7.687   0.189  14.790  1.00  8.04           N  
ATOM    808  CA  LEU A 163       8.424  -1.048  14.859  1.00  8.48           C  
ATOM    809  C   LEU A 163       9.638  -0.698  15.727  1.00  7.21           C  
ATOM    810  O   LEU A 163      10.126   0.429  15.674  1.00  7.95           O  
ATOM    811  CB  LEU A 163       8.882  -1.417  13.433  1.00 10.26           C  
ATOM    812  CG  LEU A 163      10.086  -2.312  13.233  1.00 13.41           C  
ATOM    813  CD1 LEU A 163       9.613  -3.727  13.347  1.00 18.36           C  
ATOM    814  CD2 LEU A 163      10.715  -2.090  11.859  1.00 15.83           C  
ATOM    815  H   LEU A 163       8.209   1.030  14.720  1.00  0.00           H  
ATOM    816  N   VAL A 164      10.051  -1.618  16.577  1.00  8.63           N  
ATOM    817  CA  VAL A 164      11.288  -1.456  17.330  1.00  8.41           C  
ATOM    818  C   VAL A 164      12.232  -2.578  16.942  1.00  6.24           C  
ATOM    819  O   VAL A 164      11.856  -3.740  16.976  1.00  5.99           O  
ATOM    820  CB  VAL A 164      11.037  -1.474  18.875  1.00  8.23           C  
ATOM    821  CG1 VAL A 164      12.363  -1.281  19.650  1.00  6.26           C  
ATOM    822  CG2 VAL A 164      10.065  -0.370  19.234  1.00  6.76           C  
ATOM    823  H   VAL A 164       9.663  -2.514  16.563  1.00  0.00           H  
ATOM    824  N   LEU A 165      13.433  -2.200  16.540  1.00  7.52           N  
ATOM    825  CA  LEU A 165      14.493  -3.148  16.248  1.00  7.69           C  
ATOM    826  C   LEU A 165      15.542  -3.022  17.351  1.00  7.71           C  
ATOM    827  O   LEU A 165      15.873  -1.910  17.759  1.00  6.75           O  
ATOM    828  CB  LEU A 165      15.164  -2.799  14.918  1.00  7.50           C  
ATOM    829  CG  LEU A 165      14.271  -2.768  13.680  1.00  8.61           C  
ATOM    830  CD1 LEU A 165      15.091  -2.227  12.535  1.00  9.02           C  
ATOM    831  CD2 LEU A 165      13.735  -4.168  13.388  1.00  9.25           C  
ATOM    832  H   LEU A 165      13.713  -1.267  16.582  1.00  0.00           H  
ATOM    833  N   ALA A 166      16.081  -4.154  17.800  1.00  9.73           N  
ATOM    834  CA  ALA A 166      17.179  -4.178  18.767  1.00  9.55           C  
ATOM    835  C   ALA A 166      18.384  -4.839  18.103  1.00 10.40           C  
ATOM    836  O   ALA A 166      18.222  -5.743  17.295  1.00 10.14           O  
ATOM    837  CB  ALA A 166      16.752  -4.981  20.020  1.00  7.76           C  
ATOM    838  H   ALA A 166      15.834  -5.013  17.404  1.00  0.00           H  
ATOM    839  N   PRO A 167      19.614  -4.408  18.457  1.00 13.38           N  
ATOM    840  CA  PRO A 167      20.809  -5.068  17.912  1.00 13.73           C  
ATOM    841  C   PRO A 167      20.891  -6.529  18.339  1.00 17.06           C  
ATOM    842  O   PRO A 167      20.437  -6.880  19.434  1.00 16.58           O  
ATOM    843  CB  PRO A 167      21.957  -4.239  18.483  1.00 16.22           C  
ATOM    844  CG  PRO A 167      21.383  -3.578  19.667  1.00 14.96           C  
ATOM    845  CD  PRO A 167      19.967  -3.293  19.344  1.00 10.94           C  
ATOM    846  N   LYS A 168      21.310  -7.381  17.413  1.00 18.17           N  
ATOM    847  CA  LYS A 168      21.548  -8.787  17.701  1.00 22.83           C  
ATOM    848  C   LYS A 168      22.600  -8.984  18.789  1.00 27.01           C  
ATOM    849  O   LYS A 168      22.460  -9.859  19.638  1.00 27.84           O  
ATOM    850  CB  LYS A 168      21.981  -9.508  16.433  1.00 22.25           C  
ATOM    851  CG  LYS A 168      20.836 -10.075  15.649  1.00 22.55           C  
ATOM    852  CD  LYS A 168      21.326 -10.794  14.430  1.00 26.09           C  
ATOM    853  CE  LYS A 168      20.258 -11.738  13.913  1.00 32.24           C  
ATOM    854  NZ  LYS A 168      19.041 -11.001  13.478  1.00 35.82           N  
ATOM    855  H   LYS A 168      21.625  -7.039  16.546  1.00  0.00           H  
ATOM    856  HZ1 LYS A 168      18.587 -10.468  14.244  1.00  0.00           H  
ATOM    857  HZ2 LYS A 168      19.269 -10.352  12.698  1.00  0.00           H  
ATOM    858  HZ3 LYS A 168      18.411 -11.729  13.131  1.00  0.00           H  
ATOM    859  N   ASN A 169      23.684  -8.212  18.714  1.00 31.31           N  
ATOM    860  CA  ASN A 169      24.782  -8.286  19.680  1.00 36.93           C  
ATOM    861  C   ASN A 169      25.154  -6.886  20.132  1.00 40.16           C  
ATOM    862  O   ASN A 169      24.850  -5.918  19.450  1.00 39.66           O  
ATOM    863  CB  ASN A 169      26.011  -8.962  19.056  1.00 38.00           C  
ATOM    864  CG  ASN A 169      25.772 -10.426  18.736  1.00 39.49           C  
ATOM    865  OD1 ASN A 169      25.474 -10.777  17.594  1.00 39.65           O  
ATOM    866  ND2 ASN A 169      25.893 -11.287  19.741  1.00 39.53           N  
ATOM    867  H   ASN A 169      23.769  -7.545  18.004  1.00  0.00           H  
ATOM    868 HD21 ASN A 169      25.742 -12.228  19.534  1.00  0.00           H  
ATOM    869 HD22 ASN A 169      26.116 -10.967  20.623  1.00  0.00           H  
ATOM    870  N   ASP A 170      25.830  -6.788  21.271  1.00 46.80           N  
ATOM    871  CA  ASP A 170      26.237  -5.489  21.813  1.00 52.01           C  
ATOM    872  C   ASP A 170      27.412  -5.631  22.780  1.00 54.08           C  
ATOM    873  O   ASP A 170      28.160  -6.623  22.643  1.00 54.66           O  
ATOM    874  CB  ASP A 170      25.044  -4.786  22.501  1.00 55.20           C  
ATOM    875  CG  ASP A 170      24.196  -5.735  23.361  1.00 57.56           C  
ATOM    876  OD1 ASP A 170      24.708  -6.234  24.392  1.00 57.39           O  
ATOM    877  OD2 ASP A 170      22.997  -5.928  23.032  1.00 58.11           O  
ATOM    878  H   ASP A 170      26.102  -7.573  21.767  1.00  0.00           H  
TER     879      ASP A 170                                                      
HETATM  880  O   HOH A 178      11.282   6.197  -5.595  0.99  9.25           O  
HETATM  881  H1  HOH A 178      11.638   5.337  -5.387  1.00  0.00           H  
HETATM  882  H2  HOH A 178      11.305   6.741  -4.819  1.00  0.00           H  
HETATM  883  O   HOH A 182      13.510   7.941  20.402  0.95 13.93           O  
HETATM  884  H1  HOH A 182      14.322   7.629  20.828  1.00  0.00           H  
HETATM  885  H2  HOH A 182      13.241   8.619  21.007  1.00  0.00           H  
HETATM  886  O   HOH A 183      21.685  -6.591   4.850  0.91 18.58           O  
HETATM  887  H1  HOH A 183      22.573  -6.963   4.772  1.00  0.00           H  
HETATM  888  H2  HOH A 183      21.400  -6.414   3.963  1.00  0.00           H  
HETATM  889  O   HOH A 184      24.240  -6.291  15.725  1.06 20.53           O  
HETATM  890  H1  HOH A 184      23.687  -6.364  14.941  1.00  0.00           H  
HETATM  891  H2  HOH A 184      25.150  -6.313  15.384  1.00  0.00           H  
HETATM  892  O   HOH A 187       3.974  -6.286  17.920  1.01 27.90           O  
HETATM  893  H1  HOH A 187       4.717  -6.342  18.510  1.00  0.00           H  
HETATM  894  H2  HOH A 187       3.302  -6.875  18.260  1.00  0.00           H  
HETATM  895  O   HOH A 188      24.700   2.324   7.359  0.81 26.89           O  
HETATM  896  H1  HOH A 188      25.279   2.971   7.767  1.00  0.00           H  
HETATM  897  H2  HOH A 188      25.321   1.818   6.830  1.00  0.00           H  
HETATM  898  O   HOH A 189      14.935  -7.083  11.692  1.06 18.27           O  
HETATM  899  H1  HOH A 189      14.323  -6.859  10.998  1.00  0.00           H  
HETATM  900  H2  HOH A 189      15.789  -7.036  11.251  1.00  0.00           H  
HETATM  901  O   HOH A 192      14.068 -10.180  11.770  1.04 50.53           O  
HETATM  902  H1  HOH A 192      14.540  -9.382  12.033  1.00  0.00           H  
HETATM  903  H2  HOH A 192      13.269  -9.804  11.355  1.00  0.00           H  
HETATM  904  O   HOH A 194      16.754   9.810  17.243  0.94 40.21           O  
HETATM  905  H1  HOH A 194      17.201  10.561  17.642  1.00  0.00           H  
HETATM  906  H2  HOH A 194      16.839   9.119  17.892  1.00  0.00           H  
HETATM  907  O   HOH A 201       4.971  -6.405   4.115  0.95 49.16           O  
HETATM  908  H1  HOH A 201       4.979  -5.520   4.487  1.00  0.00           H  
HETATM  909  H2  HOH A 201       5.067  -7.057   4.844  1.00  0.00           H  
HETATM  910  O   HOH A 207      -5.549   1.658   6.530  1.01 34.21           O  
HETATM  911  H1  HOH A 207      -5.753   2.303   7.219  1.00  0.00           H  
HETATM  912  H2  HOH A 207      -6.280   1.774   5.912  1.00  0.00           H  
HETATM  913  O   HOH A 208      19.417  -9.244  20.564  0.80 35.95           O  
HETATM  914  H1  HOH A 208      18.852  -8.479  20.680  1.00  0.00           H  
HETATM  915  H2  HOH A 208      19.011  -9.953  21.054  1.00  0.00           H  
HETATM  916  O   HOH A 209      16.977   8.896  10.039  1.33 25.49           O  
HETATM  917  H1  HOH A 209      17.297   8.826  10.932  1.00  0.00           H  
HETATM  918  H2  HOH A 209      17.801   9.005   9.535  1.00  0.00           H  
HETATM  919  O   HOH A 210       6.135  10.797  -3.012  1.02 38.06           O  
HETATM  920  H1  HOH A 210       5.402  10.769  -2.414  1.00  0.00           H  
HETATM  921  H2  HOH A 210       6.816  10.370  -2.489  1.00  0.00           H  
HETATM  922  O   HOH A 211       3.458  10.838  -3.222  1.12 24.65           O  
HETATM  923  H1  HOH A 211       4.171  10.479  -2.702  1.00  0.00           H  
HETATM  924  H2  HOH A 211       2.999  11.416  -2.610  1.00  0.00           H  
HETATM  925  O   HOH A 212      10.379  10.421   0.254  0.90 27.28           O  
HETATM  926  H1  HOH A 212      10.528  10.110   1.143  1.00  0.00           H  
HETATM  927  H2  HOH A 212      11.153  10.968   0.065  1.00  0.00           H  
HETATM  928  O   HOH A 213      16.903 -11.319  12.248  0.86 45.19           O  
HETATM  929  H1  HOH A 213      16.821 -12.236  11.983  1.00  0.00           H  
HETATM  930  H2  HOH A 213      16.450 -11.271  13.101  1.00  0.00           H  
HETATM  931  O   HOH A 214      12.712  -8.951  10.006  1.15 30.59           O  
HETATM  932  H1  HOH A 214      13.239  -9.639   9.579  1.00  0.00           H  
HETATM  933  H2  HOH A 214      13.165  -8.139   9.792  1.00  0.00           H  
HETATM  934  O   HOH A 215      25.617  -3.735  16.988  0.89 38.64           O  
HETATM  935  H1  HOH A 215      25.070  -4.072  17.701  1.00  0.00           H  
HETATM  936  H2  HOH A 215      25.159  -2.955  16.691  1.00  0.00           H  
HETATM  937  O   HOH A 216       6.042   9.786   9.555  1.12 24.97           O  
HETATM  938  H1  HOH A 216       6.755  10.184  10.057  1.00  0.00           H  
HETATM  939  H2  HOH A 216       5.260  10.268   9.830  1.00  0.00           H  
HETATM  940  O   HOH A 218      14.180  10.684  11.493  0.91 39.85           O  
HETATM  941  H1  HOH A 218      14.692  10.538  12.293  1.00  0.00           H  
HETATM  942  H2  HOH A 218      14.460  11.560  11.212  1.00  0.00           H  
HETATM  943  O   HOH A 219      22.459   7.047  12.271  0.92 28.06           O  
HETATM  944  H1  HOH A 219      21.956   7.544  11.633  1.00  0.00           H  
HETATM  945  H2  HOH A 219      22.149   6.141  12.270  1.00  0.00           H  
HETATM  946  O   HOH A 220      17.120  -9.276   3.471  1.09 45.77           O  
HETATM  947  H1  HOH A 220      16.249  -9.582   3.220  1.00  0.00           H  
HETATM  948  H2  HOH A 220      17.023  -8.864   4.351  1.00  0.00           H  
HETATM  949  O   HOH A 221      13.688 -10.898  14.952  1.05 36.96           O  
HETATM  950  H1  HOH A 221      13.891 -10.188  15.571  1.00  0.00           H  
HETATM  951  H2  HOH A 221      12.867 -11.243  15.313  1.00  0.00           H  
HETATM  952  O   HOH A 222      26.710   0.903   9.347  0.94 35.96           O  
HETATM  953  H1  HOH A 222      26.468   0.137   9.860  1.00  0.00           H  
HETATM  954  H2  HOH A 222      26.015   1.531   9.540  1.00  0.00           H  
HETATM  955  O   HOH A 223      19.582  -8.338   6.197  0.98 28.20           O  
HETATM  956  H1  HOH A 223      20.529  -8.512   6.174  1.00  0.00           H  
HETATM  957  H2  HOH A 223      19.520  -7.644   6.851  1.00  0.00           H  
HETATM  958  O   HOH A 224      -4.305   6.530   9.024  0.99 39.82           O  
HETATM  959  H1  HOH A 224      -3.758   6.995   9.529  1.00  0.00           H  
HETATM  960  H2  HOH A 224      -5.017   7.094   8.792  1.00  0.00           H  
HETATM  961  O   HOH A 225      23.982   8.834  21.098  0.71 49.62           O  
HETATM  962  H1  HOH A 225      24.466   9.557  20.691  1.00  0.00           H  
HETATM  963  H2  HOH A 225      23.650   9.232  21.902  1.00  0.00           H  
HETATM  964  O   HOH A 226      29.531  -2.985  15.306  0.93 35.22           O  
HETATM  965  H1  HOH A 226      28.715  -3.008  14.817  1.00  0.00           H  
HETATM  966  H2  HOH A 226      29.362  -2.348  16.005  1.00  0.00           H  
HETATM  967  O   HOH A 227      -1.823  -3.050  16.307  0.88 37.03           O  
HETATM  968  H1  HOH A 227      -1.473  -3.787  15.804  1.00  0.00           H  
HETATM  969  H2  HOH A 227      -1.073  -2.481  16.462  1.00  0.00           H  
HETATM  970  O   HOH A 228      -2.280  -1.689  18.976  0.80 43.28           O  
HETATM  971  H1  HOH A 228      -1.936  -0.795  18.956  1.00  0.00           H  
HETATM  972  H2  HOH A 228      -2.973  -1.674  19.640  1.00  0.00           H  
HETATM  973  O   HOH A 229      10.345  10.534   5.105  0.92 48.17           O  
HETATM  974  H1  HOH A 229      10.504  11.166   5.805  1.00  0.00           H  
HETATM  975  H2  HOH A 229      11.251  10.511   4.803  1.00  0.00           H  
HETATM  976  O   HOH A 230      25.454  -2.549   9.020  0.92 43.62           O  
HETATM  977  H1  HOH A 230      25.880  -2.798   9.805  1.00  0.00           H  
HETATM  978  H2  HOH A 230      26.106  -2.713   8.344  1.00  0.00           H  
HETATM  979  O   HOH A 232      19.890  -0.247  23.974  1.14 30.25           O  
HETATM  980  H1  HOH A 232      19.589   0.259  24.735  1.00  0.00           H  
HETATM  981  H2  HOH A 232      20.155  -1.088  24.366  1.00  0.00           H  
HETATM  982  O   HOH A 233       9.156   9.909  19.770  1.16 42.67           O  
HETATM  983  H1  HOH A 233       9.826  10.487  19.401  1.00  0.00           H  
HETATM  984  H2  HOH A 233       9.021   9.243  19.091  1.00  0.00           H  
HETATM  985  O   HOH A 234      17.790  -7.439  22.628  0.96 27.93           O  
HETATM  986  H1  HOH A 234      17.189  -7.524  23.368  1.00  0.00           H  
HETATM  987  H2  HOH A 234      17.486  -6.694  22.112  1.00  0.00           H  
HETATM  988  O   HOH A 235      17.769 -13.486  10.655  1.08 44.14           O  
HETATM  989  H1  HOH A 235      17.199 -13.490  11.422  1.00  0.00           H  
HETATM  990  H2  HOH A 235      18.233 -12.641  10.713  1.00  0.00           H  
HETATM  991  O   HOH A 236      -8.097   6.700  15.954  0.96 37.38           O  
HETATM  992  H1  HOH A 236      -7.179   6.432  15.855  1.00  0.00           H  
HETATM  993  H2  HOH A 236      -8.492   6.500  15.109  1.00  0.00           H  
HETATM  994  O   HOH A 237      10.103  -2.027  22.585  0.95 27.31           O  
HETATM  995  H1  HOH A 237      10.241  -2.909  22.236  1.00  0.00           H  
HETATM  996  H2  HOH A 237      10.915  -1.834  23.061  1.00  0.00           H  
HETATM  997  O   HOH A 238      -6.806  12.542  10.060  0.95 46.19           O  
HETATM  998  H1  HOH A 238      -7.647  12.361   9.701  1.00  0.00           H  
HETATM  999  H2  HOH A 238      -6.986  13.178  10.747  1.00  0.00           H  
MASTER      246    0    0    2    4    0    0    6  998    1    0    8          
END                                                                             
