# Supplementary material for: Assessment of Two Restraint Potentials for Coarse-Grained Chemical-Cross-Link-Assisted Modeling of Protein Structures
Source: J Chem Inf Model. 2024 Feb 12;64(4):1377–93. doi: 10.1021/acs.jcim.3c01890 (PMC10900291; doi:10.1021/acs.jcim.3c01890)
Supplement: Supplementary file 2 — ci3c01890_si_002.zip [file ci3c01890_si_002.zip › Machine_readable/Inputs/SYNTHETIC-SHORT/2FMR/2fmr.pdb]

HEADER    RNA BINDING PROTEIN                     06-OCT-97   2FMR              
TITLE     KH1 FROM THE FRAGILE X PROTEIN FMR1, NMR, 18 STRUCTURES               
COMPND    MOL_ID: 1;                                                            
COMPND   2 MOLECULE: FMR1 PROTEIN;                                              
COMPND   3 CHAIN: A;                                                            
COMPND   4 FRAGMENT: FIRST KH DOMAIN RESIDUES 216 - 280;                        
COMPND   5 SYNONYM: KH1;                                                        
COMPND   6 ENGINEERED: YES;                                                     
COMPND   7 OTHER_DETAILS: MODULE FROM THE KH FAMILY                             
SOURCE    MOL_ID: 1;                                                            
SOURCE   2 ORGANISM_SCIENTIFIC: HOMO SAPIENS;                                   
SOURCE   3 ORGANISM_COMMON: HUMAN;                                              
SOURCE   4 ORGANISM_TAXID: 9606;                                                
SOURCE   5 CELL_LINE: BL21;                                                     
SOURCE   6 CELLULAR_LOCATION: CYTOPLASM;                                        
SOURCE   7 GENE: FMR1;                                                          
SOURCE   8 EXPRESSION_SYSTEM: ESCHERICHIA COLI BL21(DE3);                       
SOURCE   9 EXPRESSION_SYSTEM_TAXID: 469008;                                     
SOURCE  10 EXPRESSION_SYSTEM_STRAIN: BL21 (DE3);                                
SOURCE  11 EXPRESSION_SYSTEM_VECTOR_TYPE: PLASMID;                              
SOURCE  12 EXPRESSION_SYSTEM_PLASMID: PET9;                                     
SOURCE  13 OTHER_DETAILS: HUMAN CDNA SEQUENCE CODING THE FIRST DOMAIN OF FMR    
SOURCE  14 WAS PCR AMPLIFIED AND SUB-CLONED INTO A PET9 DERIVED PLASMID VECTOR  
SOURCE  15 WITH C-TERMINAL HIS-TAG                                              
KEYWDS    FMR1, FRAGILE X, MODULAR PROTEINS, RNA-BINDING PROTEIN, RNA BINDING   
KEYWDS   2 PROTEIN                                                              
EXPDTA    SOLUTION NMR                                                          
NUMMDL    18                                                                    
AUTHOR    G.MUSCO,A.KHARRAT,G.STIER,F.FRATERNALI,T.J.GIBSON,M.NILGES,A.PASTORE  
REVDAT   3   09-MAR-22 2FMR    1       KEYWDS REMARK                            
REVDAT   2   24-FEB-09 2FMR    1       VERSN                                    
REVDAT   1   08-APR-98 2FMR    0                                                
JRNL        AUTH   G.MUSCO,A.KHARRAT,G.STIER,F.FRATERNALI,T.J.GIBSON,M.NILGES,  
JRNL        AUTH 2 A.PASTORE                                                    
JRNL        TITL   THE SOLUTION STRUCTURE OF THE FIRST KH DOMAIN OF FMR1, THE   
JRNL        TITL 2 PROTEIN RESPONSIBLE FOR THE FRAGILE X SYNDROME.              
JRNL        REF    NAT.STRUCT.BIOL.              V.   4   712 1997              
JRNL        REFN                   ISSN 1072-8368                               
JRNL        PMID   9302998                                                      
JRNL        DOI    10.1038/NSB0997-712                                          
REMARK   2                                                                      
REMARK   2 RESOLUTION. NOT APPLICABLE.                                          
REMARK   3                                                                      
REMARK   3 REFINEMENT.                                                          
REMARK   3   PROGRAM     : X-PLOR 3.1                                           
REMARK   3   AUTHORS     : BRUNGER                                              
REMARK   3                                                                      
REMARK   3  OTHER REFINEMENT REMARKS: REFINEMENT DETAILS CAN BE FOUND IN THE    
REMARK   3  JNRL CITATION. ARIA (NILGES) ALSO WAS USED.                         
REMARK   4                                                                      
REMARK   4 2FMR COMPLIES WITH FORMAT V. 3.15, 01-DEC-08                         
REMARK 100                                                                      
REMARK 100 THIS ENTRY HAS BEEN PROCESSED BY BNL.                                
REMARK 100 THE DEPOSITION ID IS D_1000178098.                                   
REMARK 210                                                                      
REMARK 210 EXPERIMENTAL DETAILS                                                 
REMARK 210  EXPERIMENT TYPE                : NMR                                
REMARK 210  TEMPERATURE           (KELVIN) : 300                                
REMARK 210  PH                             : 6.1                                
REMARK 210  IONIC STRENGTH                 : NULL                               
REMARK 210  PRESSURE                       : NULL                               
REMARK 210  SAMPLE CONTENTS                : NULL                               
REMARK 210                                                                      
REMARK 210  NMR EXPERIMENTS CONDUCTED      : TOCSY; NOESY; NOESY HSQC; HMQC-J   
REMARK 210  SPECTROMETER FIELD STRENGTH    : 500 MHZ; 600 MHZ                   
REMARK 210  SPECTROMETER MODEL             : AMX                                
REMARK 210  SPECTROMETER MANUFACTURER      : BRUKER                             
REMARK 210                                                                      
REMARK 210  STRUCTURE DETERMINATION.                                            
REMARK 210   SOFTWARE USED                 : X-PLOR, ARIA                       
REMARK 210   METHOD USED                   : SIMULATED ANNEALING                
REMARK 210                                                                      
REMARK 210 CONFORMERS, NUMBER CALCULATED   : 50                                 
REMARK 210 CONFORMERS, NUMBER SUBMITTED    : 18                                 
REMARK 210 CONFORMERS, SELECTION CRITERIA  : ENERGY, RMS                        
REMARK 210                                                                      
REMARK 210 BEST REPRESENTATIVE CONFORMER IN THIS ENSEMBLE : NULL                
REMARK 210                                                                      
REMARK 210 REMARK: NULL                                                         
REMARK 215                                                                      
REMARK 215 NMR STUDY                                                            
REMARK 215 THE COORDINATES IN THIS ENTRY WERE GENERATED FROM SOLUTION           
REMARK 215 NMR DATA.  PROTEIN DATA BANK CONVENTIONS REQUIRE THAT                
REMARK 215 CRYST1 AND SCALE RECORDS BE INCLUDED, BUT THE VALUES ON              
REMARK 215 THESE RECORDS ARE MEANINGLESS.                                       
REMARK 300                                                                      
REMARK 300 BIOMOLECULE: 1                                                       
REMARK 300 SEE REMARK 350 FOR THE AUTHOR PROVIDED AND/OR PROGRAM                
REMARK 300 GENERATED ASSEMBLY INFORMATION FOR THE STRUCTURE IN                  
REMARK 300 THIS ENTRY. THE REMARK MAY ALSO PROVIDE INFORMATION ON               
REMARK 300 BURIED SURFACE AREA.                                                 
REMARK 350                                                                      
REMARK 350 COORDINATES FOR A COMPLETE MULTIMER REPRESENTING THE KNOWN           
REMARK 350 BIOLOGICALLY SIGNIFICANT OLIGOMERIZATION STATE OF THE                
REMARK 350 MOLECULE CAN BE GENERATED BY APPLYING BIOMT TRANSFORMATIONS          
REMARK 350 GIVEN BELOW.  BOTH NON-CRYSTALLOGRAPHIC AND                          
REMARK 350 CRYSTALLOGRAPHIC OPERATIONS ARE GIVEN.                               
REMARK 350                                                                      
REMARK 350 BIOMOLECULE: 1                                                       
REMARK 350 AUTHOR DETERMINED BIOLOGICAL UNIT: MONOMERIC                         
REMARK 350 APPLY THE FOLLOWING TO CHAINS: A                                     
REMARK 350   BIOMT1   1  1.000000  0.000000  0.000000        0.00000            
REMARK 350   BIOMT2   1  0.000000  1.000000  0.000000        0.00000            
REMARK 350   BIOMT3   1  0.000000  0.000000  1.000000        0.00000            
REMARK 500                                                                      
REMARK 500 GEOMETRY AND STEREOCHEMISTRY                                         
REMARK 500 SUBTOPIC: CLOSE CONTACTS                                             
REMARK 500                                                                      
REMARK 500 THE FOLLOWING ATOMS ARE IN CLOSE CONTACT.                            
REMARK 500                                                                      
REMARK 500  ATM1  RES C  SSEQI   ATM2  RES C  SSEQI           DISTANCE          
REMARK 500                                                                      
REMARK 500 REMARK: NULL                                                         
REMARK 500                                                                      
REMARK 500 GEOMETRY AND STEREOCHEMISTRY                                         
REMARK 500 SUBTOPIC: TORSION ANGLES                                             
REMARK 500                                                                      
REMARK 500 TORSION ANGLES OUTSIDE THE EXPECTED RAMACHANDRAN REGIONS:            
REMARK 500 (M=MODEL NUMBER; RES=RESIDUE NAME; C=CHAIN IDENTIFIER;               
REMARK 500 SSEQ=SEQUENCE NUMBER; I=INSERTION CODE).                             
REMARK 500                                                                      
REMARK 500 STANDARD TABLE:                                                      
REMARK 500 FORMAT:(10X,I3,1X,A3,1X,A1,I4,A1,4X,F7.2,3X,F7.2)                    
REMARK 500                                                                      
REMARK 500 EXPECTED VALUES: GJ KLEYWEGT AND TA JONES (1996). PHI/PSI-           
REMARK 500 CHOLOGY: RAMACHANDRAN REVISITED. STRUCTURE 4, 1395 - 1400            
REMARK 500                                                                      
REMARK 500  M RES CSSEQI        PSI       PHI                                   
REMARK 500  1 ILE A  19      105.64    -58.35                                   
REMARK 500  1 THR A  21     -164.71     59.18                                   
REMARK 500  1 CYS A  45       49.65     70.57                                   
REMARK 500  2 LEU A  14       40.88   -105.27                                   
REMARK 500  2 LEU A  17       53.76    -90.55                                   
REMARK 500  2 THR A  21      -59.52   -151.35                                   
REMARK 500  2 HIS A  22     -172.36    -57.88                                   
REMARK 500  2 ASN A  25      -86.04    -78.23                                   
REMARK 500  2 GLU A  42       43.62    -96.41                                   
REMARK 500  2 ASP A  43      -50.84   -128.74                                   
REMARK 500  2 CYS A  45       80.88     49.45                                   
REMARK 500  3 LEU A  17      103.85    177.59                                   
REMARK 500  3 ILE A  19      -60.62    -98.62                                   
REMARK 500  3 ALA A  24       60.87     74.18                                   
REMARK 500  3 CYS A  45       77.48     64.64                                   
REMARK 500  3 GLU A  52       30.51    -98.57                                   
REMARK 500  3 ASP A  53      126.91   -175.34                                   
REMARK 500  4 ALA A  24       38.44   -144.83                                   
REMARK 500  4 ALA A  37      148.07   -174.57                                   
REMARK 500  4 ASP A  53      114.01   -160.55                                   
REMARK 500  5 LEU A  17      -69.43    -90.76                                   
REMARK 500  5 ALA A  18      -69.82     66.66                                   
REMARK 500  5 CYS A  45       80.17     50.21                                   
REMARK 500  5 LEU A  64      -76.61    -62.55                                   
REMARK 500  6 SER A   2      176.43    -53.11                                   
REMARK 500  6 VAL A  10       72.61   -155.04                                   
REMARK 500  6 ARG A  11     -168.28     43.90                                   
REMARK 500  6 HIS A  22      -75.92    177.51                                   
REMARK 500  6 ALA A  24      133.89     65.63                                   
REMARK 500  6 VAL A  35      172.53    -55.44                                   
REMARK 500  6 CYS A  45       84.89     56.26                                   
REMARK 500  6 THR A  46     -169.95   -172.49                                   
REMARK 500  7 SER A   2       92.94     50.13                                   
REMARK 500  7 VAL A  35       83.19    -58.56                                   
REMARK 500  7 ALA A  37      144.56    178.06                                   
REMARK 500  7 GLU A  42      -49.39   -130.51                                   
REMARK 500  7 CYS A  45       81.84     62.05                                   
REMARK 500  7 LEU A  64       61.54   -107.06                                   
REMARK 500  8 PHE A   8      132.36   -175.74                                   
REMARK 500  8 ILE A   9      170.06    -59.21                                   
REMARK 500  8 ILE A  19       92.73     45.44                                   
REMARK 500  8 HIS A  22       89.17     57.62                                   
REMARK 500  8 GLU A  42       55.33    -99.14                                   
REMARK 500  8 ASP A  43      -68.99   -143.24                                   
REMARK 500  8 CYS A  45       85.28     46.48                                   
REMARK 500  8 ASP A  53      119.68   -173.42                                   
REMARK 500  8 LEU A  64       35.42    -97.23                                   
REMARK 500  9 SER A   2     -163.13     64.08                                   
REMARK 500  9 ARG A   3      -35.30   -166.74                                   
REMARK 500  9 ALA A  18      149.65   -171.49                                   
REMARK 500                                                                      
REMARK 500 THIS ENTRY HAS     106 RAMACHANDRAN OUTLIERS.                        
REMARK 500                                                                      
REMARK 500 REMARK: NULL                                                         
REMARK 500                                                                      
REMARK 500 GEOMETRY AND STEREOCHEMISTRY                                         
REMARK 500 SUBTOPIC: PLANAR GROUPS                                              
REMARK 500                                                                      
REMARK 500 PLANAR GROUPS IN THE FOLLOWING RESIDUES HAVE A TOTAL                 
REMARK 500 RMS DISTANCE OF ALL ATOMS FROM THE BEST-FIT PLANE                    
REMARK 500 BY MORE THAN AN EXPECTED VALUE OF 6*RMSD, WITH AN                    
REMARK 500 RMSD 0.02 ANGSTROMS, OR AT LEAST ONE ATOM HAS                        
REMARK 500 AN RMSD GREATER THAN THIS VALUE                                      
REMARK 500 (M=MODEL NUMBER; RES=RESIDUE NAME; C=CHAIN IDENTIFIER;               
REMARK 500 SSEQ=SEQUENCE NUMBER; I=INSERTION CODE).                             
REMARK 500                                                                      
REMARK 500  M RES CSSEQI        RMS     TYPE                                    
REMARK 500  1 ARG A   3         0.23    SIDE CHAIN                              
REMARK 500  1 ARG A  11         0.18    SIDE CHAIN                              
REMARK 500  1 ARG A  30         0.24    SIDE CHAIN                              
REMARK 500  1 ARG A  61         0.28    SIDE CHAIN                              
REMARK 500  2 ARG A   3         0.30    SIDE CHAIN                              
REMARK 500  2 ARG A  11         0.21    SIDE CHAIN                              
REMARK 500  2 ARG A  30         0.12    SIDE CHAIN                              
REMARK 500  2 ARG A  61         0.29    SIDE CHAIN                              
REMARK 500  3 ARG A   3         0.29    SIDE CHAIN                              
REMARK 500  3 ARG A  11         0.25    SIDE CHAIN                              
REMARK 500  3 ARG A  30         0.23    SIDE CHAIN                              
REMARK 500  3 ARG A  61         0.24    SIDE CHAIN                              
REMARK 500  4 ARG A   3         0.15    SIDE CHAIN                              
REMARK 500  4 ARG A  11         0.26    SIDE CHAIN                              
REMARK 500  4 ARG A  30         0.19    SIDE CHAIN                              
REMARK 500  4 ARG A  61         0.24    SIDE CHAIN                              
REMARK 500  5 ARG A   3         0.29    SIDE CHAIN                              
REMARK 500  5 ARG A  11         0.18    SIDE CHAIN                              
REMARK 500  5 ARG A  30         0.30    SIDE CHAIN                              
REMARK 500  5 ARG A  61         0.27    SIDE CHAIN                              
REMARK 500  6 ARG A   3         0.26    SIDE CHAIN                              
REMARK 500  6 ARG A  11         0.14    SIDE CHAIN                              
REMARK 500  6 ARG A  30         0.30    SIDE CHAIN                              
REMARK 500  7 ARG A   3         0.29    SIDE CHAIN                              
REMARK 500  7 ARG A  11         0.30    SIDE CHAIN                              
REMARK 500  7 ARG A  30         0.30    SIDE CHAIN                              
REMARK 500  7 ARG A  61         0.31    SIDE CHAIN                              
REMARK 500  8 ARG A   3         0.25    SIDE CHAIN                              
REMARK 500  8 ARG A  11         0.28    SIDE CHAIN                              
REMARK 500  8 ARG A  30         0.31    SIDE CHAIN                              
REMARK 500  8 ARG A  61         0.27    SIDE CHAIN                              
REMARK 500  9 ARG A   3         0.28    SIDE CHAIN                              
REMARK 500  9 ARG A  11         0.24    SIDE CHAIN                              
REMARK 500  9 ARG A  30         0.29    SIDE CHAIN                              
REMARK 500  9 ARG A  61         0.23    SIDE CHAIN                              
REMARK 500 10 ARG A   3         0.08    SIDE CHAIN                              
REMARK 500 10 ARG A  11         0.28    SIDE CHAIN                              
REMARK 500 10 ARG A  30         0.24    SIDE CHAIN                              
REMARK 500 10 ARG A  61         0.26    SIDE CHAIN                              
REMARK 500 11 ARG A   3         0.31    SIDE CHAIN                              
REMARK 500 11 ARG A  11         0.16    SIDE CHAIN                              
REMARK 500 11 ARG A  30         0.19    SIDE CHAIN                              
REMARK 500 11 ARG A  61         0.31    SIDE CHAIN                              
REMARK 500 12 ARG A   3         0.21    SIDE CHAIN                              
REMARK 500 12 ARG A  11         0.29    SIDE CHAIN                              
REMARK 500 12 ARG A  30         0.31    SIDE CHAIN                              
REMARK 500 12 ARG A  61         0.25    SIDE CHAIN                              
REMARK 500 13 ARG A   3         0.30    SIDE CHAIN                              
REMARK 500 13 ARG A  11         0.23    SIDE CHAIN                              
REMARK 500 13 ARG A  30         0.09    SIDE CHAIN                              
REMARK 500                                                                      
REMARK 500 THIS ENTRY HAS      71 PLANE DEVIATIONS.                             
REMARK 500                                                                      
REMARK 500 REMARK: NULL                                                         
DBREF  2FMR A    1    65  UNP    Q06787   FMR1_HUMAN     216    280             
SEQRES   1 A   65  ALA SER ARG PHE HIS GLU GLN PHE ILE VAL ARG GLU ASP          
SEQRES   2 A   65  LEU MET GLY LEU ALA ILE GLY THR HIS GLY ALA ASN ILE          
SEQRES   3 A   65  GLN GLN ALA ARG LYS VAL PRO GLY VAL THR ALA ILE ASP          
SEQRES   4 A   65  LEU ASP GLU ASP THR CYS THR PHE HIS ILE TYR GLY GLU          
SEQRES   5 A   65  ASP GLN ASP ALA VAL LYS LYS ALA ARG SER PHE LEU GLU          
HELIX    1   1 ASN A   25  LYS A   31  1                                   7    
HELIX    2   2 GLN A   54  PHE A   63  1                                  10    
SHEET    1   A 3 PHE A   4  PHE A   8  0                                        
SHEET    2   A 3 THR A  46  GLY A  51 -1  N  GLY A  51   O  PHE A   4           
SHEET    3   A 3 VAL A  35  ASP A  41 -1  N  ASP A  41   O  THR A  46           
CRYST1    1.000    1.000    1.000  90.00  90.00  90.00 P 1           1          
ORIGX1      1.000000  0.000000  0.000000        0.00000                         
ORIGX2      0.000000  1.000000  0.000000        0.00000                         
ORIGX3      0.000000  0.000000  1.000000        0.00000                         
SCALE1      1.000000  0.000000  0.000000        0.00000                         
SCALE2      0.000000  1.000000  0.000000        0.00000                         
SCALE3      0.000000  0.000000  1.000000        0.00000                         
MODEL        1                                                                  
ATOM      1  N   ALA A   1       4.644 -11.382 -12.840  1.00  0.00           N  
ATOM      2  CA  ALA A   1       4.384 -12.130 -11.578  1.00  0.00           C  
ATOM      3  C   ALA A   1       3.821 -11.187 -10.521  1.00  0.00           C  
ATOM      4  O   ALA A   1       4.572 -10.565  -9.768  1.00  0.00           O  
ATOM      5  CB  ALA A   1       5.667 -12.778 -11.062  1.00  0.00           C  
ATOM      6  H1  ALA A   1       3.787 -10.865 -13.120  1.00  0.00           H  
ATOM      7  H2  ALA A   1       5.420 -10.706 -12.689  1.00  0.00           H  
ATOM      8  H3  ALA A   1       4.909 -12.052 -13.591  1.00  0.00           H  
ATOM      9  HA  ALA A   1       3.657 -12.904 -11.778  1.00  0.00           H  
ATOM     10  HB1 ALA A   1       6.095 -13.391 -11.842  1.00  0.00           H  
ATOM     11  HB2 ALA A   1       6.369 -12.006 -10.782  1.00  0.00           H  
ATOM     12  HB3 ALA A   1       5.439 -13.389 -10.204  1.00  0.00           H  
ATOM     13  N   SER A   2       2.495 -11.078 -10.472  1.00  0.00           N  
ATOM     14  CA  SER A   2       1.831 -10.199  -9.509  1.00  0.00           C  
ATOM     15  C   SER A   2       0.862 -10.984  -8.635  1.00  0.00           C  
ATOM     16  O   SER A   2      -0.349 -10.945  -8.851  1.00  0.00           O  
ATOM     17  CB  SER A   2       1.077  -9.098 -10.250  1.00  0.00           C  
ATOM     18  OG  SER A   2       0.502  -9.606 -11.444  1.00  0.00           O  
ATOM     19  H   SER A   2       1.951 -11.593 -11.102  1.00  0.00           H  
ATOM     20  HA  SER A   2       2.580  -9.743  -8.879  1.00  0.00           H  
ATOM     21  HB2 SER A   2       0.294  -8.715  -9.612  1.00  0.00           H  
ATOM     22  HB3 SER A   2       1.761  -8.300 -10.495  1.00  0.00           H  
ATOM     23  HG  SER A   2       0.236  -8.876 -12.008  1.00  0.00           H  
ATOM     24  N   ARG A   3       1.395 -11.689  -7.640  1.00  0.00           N  
ATOM     25  CA  ARG A   3       0.564 -12.474  -6.730  1.00  0.00           C  
ATOM     26  C   ARG A   3       0.333 -11.734  -5.412  1.00  0.00           C  
ATOM     27  O   ARG A   3      -0.364 -12.236  -4.530  1.00  0.00           O  
ATOM     28  CB  ARG A   3       1.212 -13.826  -6.457  1.00  0.00           C  
ATOM     29  CG  ARG A   3       0.425 -14.954  -7.114  1.00  0.00           C  
ATOM     30  CD  ARG A   3       1.314 -16.159  -7.394  1.00  0.00           C  
ATOM     31  NE  ARG A   3       1.725 -16.166  -8.792  1.00  0.00           N  
ATOM     32  CZ  ARG A   3       0.842 -16.304  -9.775  1.00  0.00           C  
ATOM     33  NH1 ARG A   3      -0.073 -17.260  -9.715  1.00  0.00           N  
ATOM     34  NH2 ARG A   3       0.872 -15.482 -10.815  1.00  0.00           N  
ATOM     35  H   ARG A   3       2.365 -11.676  -7.513  1.00  0.00           H  
ATOM     36  HA  ARG A   3      -0.394 -12.642  -7.200  1.00  0.00           H  
ATOM     37  HB2 ARG A   3       2.219 -13.822  -6.848  1.00  0.00           H  
ATOM     38  HB3 ARG A   3       1.243 -13.994  -5.390  1.00  0.00           H  
ATOM     39  HG2 ARG A   3      -0.379 -15.251  -6.459  1.00  0.00           H  
ATOM     40  HG3 ARG A   3       0.012 -14.597  -8.046  1.00  0.00           H  
ATOM     41  HD2 ARG A   3       2.191 -16.112  -6.765  1.00  0.00           H  
ATOM     42  HD3 ARG A   3       0.766 -17.065  -7.181  1.00  0.00           H  
ATOM     43  HE  ARG A   3       2.674 -16.064  -9.013  1.00  0.00           H  
ATOM     44 HH11 ARG A   3      -0.101 -17.877  -8.929  1.00  0.00           H  
ATOM     45 HH12 ARG A   3      -0.738 -17.363 -10.455  1.00  0.00           H  
ATOM     46 HH21 ARG A   3       1.558 -14.755 -10.859  1.00  0.00           H  
ATOM     47 HH22 ARG A   3       0.206 -15.586 -11.555  1.00  0.00           H  
ATOM     48  N   PHE A   4       0.908 -10.538  -5.279  1.00  0.00           N  
ATOM     49  CA  PHE A   4       0.742  -9.741  -4.070  1.00  0.00           C  
ATOM     50  C   PHE A   4       0.186  -8.376  -4.438  1.00  0.00           C  
ATOM     51  O   PHE A   4       0.934  -7.430  -4.685  1.00  0.00           O  
ATOM     52  CB  PHE A   4       2.077  -9.591  -3.345  1.00  0.00           C  
ATOM     53  CG  PHE A   4       2.333 -10.711  -2.369  1.00  0.00           C  
ATOM     54  CD1 PHE A   4       1.714 -10.706  -1.130  1.00  0.00           C  
ATOM     55  CD2 PHE A   4       3.183 -11.747  -2.714  1.00  0.00           C  
ATOM     56  CE1 PHE A   4       1.947 -11.738  -0.236  1.00  0.00           C  
ATOM     57  CE2 PHE A   4       3.416 -12.780  -1.821  1.00  0.00           C  
ATOM     58  CZ  PHE A   4       2.798 -12.775  -0.581  1.00  0.00           C  
ATOM     59  H   PHE A   4       1.447 -10.178  -6.014  1.00  0.00           H  
ATOM     60  HA  PHE A   4       0.043 -10.241  -3.416  1.00  0.00           H  
ATOM     61  HB2 PHE A   4       2.873  -9.581  -4.076  1.00  0.00           H  
ATOM     62  HB3 PHE A   4       2.079  -8.656  -2.806  1.00  0.00           H  
ATOM     63  HD1 PHE A   4       1.051  -9.898  -0.860  1.00  0.00           H  
ATOM     64  HD2 PHE A   4       3.666 -11.749  -3.681  1.00  0.00           H  
ATOM     65  HE1 PHE A   4       1.465 -11.735   0.731  1.00  0.00           H  
ATOM     66  HE2 PHE A   4       4.079 -13.588  -2.091  1.00  0.00           H  
ATOM     67  HZ  PHE A   4       2.978 -13.580   0.115  1.00  0.00           H  
ATOM     68  N   HIS A   5      -1.139  -8.291  -4.496  1.00  0.00           N  
ATOM     69  CA  HIS A   5      -1.815  -7.054  -4.860  1.00  0.00           C  
ATOM     70  C   HIS A   5      -2.738  -6.589  -3.741  1.00  0.00           C  
ATOM     71  O   HIS A   5      -3.007  -7.328  -2.795  1.00  0.00           O  
ATOM     72  CB  HIS A   5      -2.612  -7.285  -6.140  1.00  0.00           C  
ATOM     73  CG  HIS A   5      -3.781  -8.194  -5.946  1.00  0.00           C  
ATOM     74  ND1 HIS A   5      -3.671  -9.558  -5.888  1.00  0.00           N  
ATOM     75  CD2 HIS A   5      -5.107  -7.943  -5.798  1.00  0.00           C  
ATOM     76  CE1 HIS A   5      -4.845 -10.118  -5.718  1.00  0.00           C  
ATOM     77  NE2 HIS A   5      -5.752  -9.158  -5.657  1.00  0.00           N  
ATOM     78  H   HIS A   5      -1.674  -9.088  -4.305  1.00  0.00           H  
ATOM     79  HA  HIS A   5      -1.073  -6.292  -5.045  1.00  0.00           H  
ATOM     80  HB2 HIS A   5      -2.973  -6.340  -6.509  1.00  0.00           H  
ATOM     81  HB3 HIS A   5      -1.957  -7.728  -6.876  1.00  0.00           H  
ATOM     82  HD1 HIS A   5      -2.827 -10.049  -5.965  1.00  0.00           H  
ATOM     83  HD2 HIS A   5      -5.574  -6.968  -5.795  1.00  0.00           H  
ATOM     84  HE1 HIS A   5      -5.037 -11.177  -5.643  1.00  0.00           H  
ATOM     85  N   GLU A   6      -3.222  -5.355  -3.856  1.00  0.00           N  
ATOM     86  CA  GLU A   6      -4.118  -4.784  -2.854  1.00  0.00           C  
ATOM     87  C   GLU A   6      -5.089  -3.808  -3.505  1.00  0.00           C  
ATOM     88  O   GLU A   6      -4.720  -3.060  -4.410  1.00  0.00           O  
ATOM     89  CB  GLU A   6      -3.306  -4.067  -1.776  1.00  0.00           C  
ATOM     90  CG  GLU A   6      -4.020  -4.104  -0.427  1.00  0.00           C  
ATOM     91  CD  GLU A   6      -3.043  -4.472   0.682  1.00  0.00           C  
ATOM     92  OE1 GLU A   6      -2.850  -5.682   0.929  1.00  0.00           O  
ATOM     93  OE2 GLU A   6      -2.473  -3.552   1.303  1.00  0.00           O  
ATOM     94  H   GLU A   6      -2.971  -4.815  -4.635  1.00  0.00           H  
ATOM     95  HA  GLU A   6      -4.679  -5.583  -2.393  1.00  0.00           H  
ATOM     96  HB2 GLU A   6      -2.344  -4.547  -1.680  1.00  0.00           H  
ATOM     97  HB3 GLU A   6      -3.163  -3.038  -2.071  1.00  0.00           H  
ATOM     98  HG2 GLU A   6      -4.442  -3.131  -0.220  1.00  0.00           H  
ATOM     99  HG3 GLU A   6      -4.811  -4.838  -0.463  1.00  0.00           H  
ATOM    100  N   GLN A   7      -6.332  -3.814  -3.037  1.00  0.00           N  
ATOM    101  CA  GLN A   7      -7.356  -2.923  -3.576  1.00  0.00           C  
ATOM    102  C   GLN A   7      -7.885  -2.004  -2.481  1.00  0.00           C  
ATOM    103  O   GLN A   7      -8.045  -2.417  -1.333  1.00  0.00           O  
ATOM    104  CB  GLN A   7      -8.506  -3.730  -4.182  1.00  0.00           C  
ATOM    105  CG  GLN A   7      -8.794  -5.000  -3.385  1.00  0.00           C  
ATOM    106  CD  GLN A   7      -9.346  -4.652  -2.010  1.00  0.00           C  
ATOM    107  OE1 GLN A   7      -8.667  -4.821  -0.996  1.00  0.00           O  
ATOM    108  NE2 GLN A   7     -10.579  -4.161  -1.973  1.00  0.00           N  
ATOM    109  H   GLN A   7      -6.568  -4.431  -2.312  1.00  0.00           H  
ATOM    110  HA  GLN A   7      -6.910  -2.317  -4.350  1.00  0.00           H  
ATOM    111  HB2 GLN A   7      -9.394  -3.117  -4.200  1.00  0.00           H  
ATOM    112  HB3 GLN A   7      -8.244  -4.004  -5.194  1.00  0.00           H  
ATOM    113  HG2 GLN A   7      -9.519  -5.599  -3.917  1.00  0.00           H  
ATOM    114  HG3 GLN A   7      -7.878  -5.563  -3.268  1.00  0.00           H  
ATOM    115 HE21 GLN A   7     -11.059  -4.053  -2.820  1.00  0.00           H  
ATOM    116 HE22 GLN A   7     -10.959  -3.929  -1.100  1.00  0.00           H  
ATOM    117  N   PHE A   8      -8.149  -0.751  -2.841  1.00  0.00           N  
ATOM    118  CA  PHE A   8      -8.654   0.227  -1.884  1.00  0.00           C  
ATOM    119  C   PHE A   8      -9.319   1.391  -2.607  1.00  0.00           C  
ATOM    120  O   PHE A   8      -8.780   1.921  -3.579  1.00  0.00           O  
ATOM    121  CB  PHE A   8      -7.507   0.737  -1.012  1.00  0.00           C  
ATOM    122  CG  PHE A   8      -6.535   1.612  -1.764  1.00  0.00           C  
ATOM    123  CD1 PHE A   8      -5.633   1.047  -2.652  1.00  0.00           C  
ATOM    124  CD2 PHE A   8      -6.541   2.984  -1.566  1.00  0.00           C  
ATOM    125  CE1 PHE A   8      -4.738   1.852  -3.338  1.00  0.00           C  
ATOM    126  CE2 PHE A   8      -5.647   3.788  -2.253  1.00  0.00           C  
ATOM    127  CZ  PHE A   8      -4.746   3.222  -3.139  1.00  0.00           C  
ATOM    128  H   PHE A   8      -7.996  -0.479  -3.770  1.00  0.00           H  
ATOM    129  HA  PHE A   8      -9.384  -0.253  -1.250  1.00  0.00           H  
ATOM    130  HB2 PHE A   8      -7.918   1.306  -0.192  1.00  0.00           H  
ATOM    131  HB3 PHE A   8      -6.968  -0.111  -0.617  1.00  0.00           H  
ATOM    132  HD1 PHE A   8      -5.626  -0.022  -2.807  1.00  0.00           H  
ATOM    133  HD2 PHE A   8      -7.245   3.426  -0.876  1.00  0.00           H  
ATOM    134  HE1 PHE A   8      -4.035   1.411  -4.028  1.00  0.00           H  
ATOM    135  HE2 PHE A   8      -5.653   4.857  -2.099  1.00  0.00           H  
ATOM    136  HZ  PHE A   8      -4.048   3.849  -3.674  1.00  0.00           H  
ATOM    137  N   ILE A   9     -10.491   1.786  -2.126  1.00  0.00           N  
ATOM    138  CA  ILE A   9     -11.232   2.891  -2.724  1.00  0.00           C  
ATOM    139  C   ILE A   9     -10.570   4.219  -2.377  1.00  0.00           C  
ATOM    140  O   ILE A   9     -10.058   4.398  -1.272  1.00  0.00           O  
ATOM    141  CB  ILE A   9     -12.671   2.879  -2.223  1.00  0.00           C  
ATOM    142  CG1 ILE A   9     -12.698   2.888  -0.696  1.00  0.00           C  
ATOM    143  CG2 ILE A   9     -13.419   1.665  -2.762  1.00  0.00           C  
ATOM    144  CD1 ILE A   9     -13.987   3.511  -0.168  1.00  0.00           C  
ATOM    145  H   ILE A   9     -10.866   1.323  -1.347  1.00  0.00           H  
ATOM    146  HA  ILE A   9     -11.235   2.769  -3.797  1.00  0.00           H  
ATOM    147  HB  ILE A   9     -13.163   3.772  -2.583  1.00  0.00           H  
ATOM    148 HG12 ILE A   9     -12.624   1.872  -0.335  1.00  0.00           H  
ATOM    149 HG13 ILE A   9     -11.855   3.458  -0.332  1.00  0.00           H  
ATOM    150 HG21 ILE A   9     -12.990   1.373  -3.709  1.00  0.00           H  
ATOM    151 HG22 ILE A   9     -13.333   0.850  -2.059  1.00  0.00           H  
ATOM    152 HG23 ILE A   9     -14.460   1.918  -2.898  1.00  0.00           H  
ATOM    153 HD11 ILE A   9     -14.501   4.009  -0.976  1.00  0.00           H  
ATOM    154 HD12 ILE A   9     -14.618   2.735   0.240  1.00  0.00           H  
ATOM    155 HD13 ILE A   9     -13.747   4.227   0.604  1.00  0.00           H  
ATOM    156  N   VAL A  10     -10.583   5.147  -3.327  1.00  0.00           N  
ATOM    157  CA  VAL A  10      -9.983   6.461  -3.123  1.00  0.00           C  
ATOM    158  C   VAL A  10     -11.030   7.553  -3.302  1.00  0.00           C  
ATOM    159  O   VAL A  10     -11.661   7.655  -4.353  1.00  0.00           O  
ATOM    160  CB  VAL A  10      -8.838   6.672  -4.111  1.00  0.00           C  
ATOM    161  CG1 VAL A  10      -7.609   5.874  -3.684  1.00  0.00           C  
ATOM    162  CG2 VAL A  10      -9.269   6.278  -5.520  1.00  0.00           C  
ATOM    163  H   VAL A  10     -11.006   4.942  -4.187  1.00  0.00           H  
ATOM    164  HA  VAL A  10      -9.591   6.512  -2.119  1.00  0.00           H  
ATOM    165  HB  VAL A  10      -8.579   7.720  -4.114  1.00  0.00           H  
ATOM    166 HG11 VAL A  10      -7.654   5.689  -2.621  1.00  0.00           H  
ATOM    167 HG12 VAL A  10      -7.590   4.935  -4.216  1.00  0.00           H  
ATOM    168 HG13 VAL A  10      -6.718   6.439  -3.916  1.00  0.00           H  
ATOM    169 HG21 VAL A  10     -10.236   6.710  -5.733  1.00  0.00           H  
ATOM    170 HG22 VAL A  10      -8.544   6.645  -6.232  1.00  0.00           H  
ATOM    171 HG23 VAL A  10      -9.329   5.202  -5.587  1.00  0.00           H  
ATOM    172  N   ARG A  11     -11.209   8.368  -2.268  1.00  0.00           N  
ATOM    173  CA  ARG A  11     -12.182   9.455  -2.307  1.00  0.00           C  
ATOM    174  C   ARG A  11     -11.862  10.414  -3.446  1.00  0.00           C  
ATOM    175  O   ARG A  11     -10.708  10.548  -3.853  1.00  0.00           O  
ATOM    176  CB  ARG A  11     -12.177  10.206  -0.979  1.00  0.00           C  
ATOM    177  CG  ARG A  11     -13.504  10.040  -0.244  1.00  0.00           C  
ATOM    178  CD  ARG A  11     -13.348  10.327   1.248  1.00  0.00           C  
ATOM    179  NE  ARG A  11     -13.469  11.759   1.501  1.00  0.00           N  
ATOM    180  CZ  ARG A  11     -14.599  12.296   1.951  1.00  0.00           C  
ATOM    181  NH1 ARG A  11     -15.768  11.827   1.538  1.00  0.00           N  
ATOM    182  NH2 ARG A  11     -14.561  13.303   2.814  1.00  0.00           N  
ATOM    183  H   ARG A  11     -10.674   8.234  -1.458  1.00  0.00           H  
ATOM    184  HA  ARG A  11     -13.163   9.037  -2.467  1.00  0.00           H  
ATOM    185  HB2 ARG A  11     -11.379   9.822  -0.358  1.00  0.00           H  
ATOM    186  HB3 ARG A  11     -12.008  11.256  -1.166  1.00  0.00           H  
ATOM    187  HG2 ARG A  11     -14.226  10.724  -0.661  1.00  0.00           H  
ATOM    188  HG3 ARG A  11     -13.854   9.026  -0.374  1.00  0.00           H  
ATOM    189  HD2 ARG A  11     -14.118   9.803   1.795  1.00  0.00           H  
ATOM    190  HD3 ARG A  11     -12.376   9.990   1.577  1.00  0.00           H  
ATOM    191  HE  ARG A  11     -12.698  12.342   1.334  1.00  0.00           H  
ATOM    192 HH11 ARG A  11     -15.802  11.068   0.886  1.00  0.00           H  
ATOM    193 HH12 ARG A  11     -16.618  12.232   1.878  1.00  0.00           H  
ATOM    194 HH21 ARG A  11     -13.681  13.660   3.127  1.00  0.00           H  
ATOM    195 HH22 ARG A  11     -15.412  13.705   3.149  1.00  0.00           H  
ATOM    196  N   GLU A  12     -12.891  11.080  -3.959  1.00  0.00           N  
ATOM    197  CA  GLU A  12     -12.721  12.029  -5.055  1.00  0.00           C  
ATOM    198  C   GLU A  12     -11.818  13.177  -4.623  1.00  0.00           C  
ATOM    199  O   GLU A  12     -10.942  13.606  -5.372  1.00  0.00           O  
ATOM    200  CB  GLU A  12     -14.079  12.570  -5.491  1.00  0.00           C  
ATOM    201  CG  GLU A  12     -14.669  11.734  -6.623  1.00  0.00           C  
ATOM    202  CD  GLU A  12     -15.316  12.639  -7.663  1.00  0.00           C  
ATOM    203  OE1 GLU A  12     -14.819  13.768  -7.863  1.00  0.00           O  
ATOM    204  OE2 GLU A  12     -16.320  12.217  -8.277  1.00  0.00           O  
ATOM    205  H   GLU A  12     -13.787  10.928  -3.592  1.00  0.00           H  
ATOM    206  HA  GLU A  12     -12.264  11.520  -5.889  1.00  0.00           H  
ATOM    207  HB2 GLU A  12     -14.754  12.551  -4.648  1.00  0.00           H  
ATOM    208  HB3 GLU A  12     -13.960  13.589  -5.831  1.00  0.00           H  
ATOM    209  HG2 GLU A  12     -13.882  11.161  -7.088  1.00  0.00           H  
ATOM    210  HG3 GLU A  12     -15.414  11.065  -6.219  1.00  0.00           H  
ATOM    211  N   ASP A  13     -12.038  13.672  -3.408  1.00  0.00           N  
ATOM    212  CA  ASP A  13     -11.243  14.772  -2.872  1.00  0.00           C  
ATOM    213  C   ASP A  13      -9.766  14.397  -2.854  1.00  0.00           C  
ATOM    214  O   ASP A  13      -8.908  15.196  -3.225  1.00  0.00           O  
ATOM    215  CB  ASP A  13     -11.713  15.113  -1.461  1.00  0.00           C  
ATOM    216  CG  ASP A  13     -11.491  16.593  -1.175  1.00  0.00           C  
ATOM    217  OD1 ASP A  13     -11.546  17.398  -2.127  1.00  0.00           O  
ATOM    218  OD2 ASP A  13     -11.264  16.945   0.002  1.00  0.00           O  
ATOM    219  H   ASP A  13     -12.752  13.286  -2.859  1.00  0.00           H  
ATOM    220  HA  ASP A  13     -11.377  15.637  -3.504  1.00  0.00           H  
ATOM    221  HB2 ASP A  13     -12.765  14.887  -1.372  1.00  0.00           H  
ATOM    222  HB3 ASP A  13     -11.154  14.525  -0.748  1.00  0.00           H  
ATOM    223  N   LEU A  14      -9.477  13.175  -2.419  1.00  0.00           N  
ATOM    224  CA  LEU A  14      -8.102  12.689  -2.353  1.00  0.00           C  
ATOM    225  C   LEU A  14      -7.886  11.571  -3.364  1.00  0.00           C  
ATOM    226  O   LEU A  14      -7.314  10.530  -3.040  1.00  0.00           O  
ATOM    227  CB  LEU A  14      -7.792  12.181  -0.948  1.00  0.00           C  
ATOM    228  CG  LEU A  14      -8.930  11.319  -0.407  1.00  0.00           C  
ATOM    229  CD1 LEU A  14      -8.380  10.087   0.306  1.00  0.00           C  
ATOM    230  CD2 LEU A  14      -9.814  12.131   0.535  1.00  0.00           C  
ATOM    231  H   LEU A  14     -10.206  12.583  -2.137  1.00  0.00           H  
ATOM    232  HA  LEU A  14      -7.432  13.505  -2.585  1.00  0.00           H  
ATOM    233  HB2 LEU A  14      -6.887  11.592  -0.977  1.00  0.00           H  
ATOM    234  HB3 LEU A  14      -7.647  13.026  -0.292  1.00  0.00           H  
ATOM    235  HG  LEU A  14      -9.533  10.990  -1.241  1.00  0.00           H  
ATOM    236 HD11 LEU A  14      -7.450  10.341   0.793  1.00  0.00           H  
ATOM    237 HD12 LEU A  14      -9.094   9.750   1.041  1.00  0.00           H  
ATOM    238 HD13 LEU A  14      -8.207   9.302  -0.417  1.00  0.00           H  
ATOM    239 HD21 LEU A  14      -9.343  13.081   0.739  1.00  0.00           H  
ATOM    240 HD22 LEU A  14     -10.775  12.295   0.071  1.00  0.00           H  
ATOM    241 HD23 LEU A  14      -9.945  11.586   1.459  1.00  0.00           H  
ATOM    242  N   MET A  15      -8.349  11.789  -4.591  1.00  0.00           N  
ATOM    243  CA  MET A  15      -8.209  10.796  -5.650  1.00  0.00           C  
ATOM    244  C   MET A  15      -6.863  10.949  -6.349  1.00  0.00           C  
ATOM    245  O   MET A  15      -6.175   9.963  -6.613  1.00  0.00           O  
ATOM    246  CB  MET A  15      -9.339  10.951  -6.662  1.00  0.00           C  
ATOM    247  CG  MET A  15      -9.563   9.658  -7.441  1.00  0.00           C  
ATOM    248  SD  MET A  15      -8.612   9.604  -8.967  1.00  0.00           S  
ATOM    249  CE  MET A  15      -9.498  10.812  -9.964  1.00  0.00           C  
ATOM    250  H   MET A  15      -8.797  12.639  -4.787  1.00  0.00           H  
ATOM    251  HA  MET A  15      -8.265   9.811  -5.212  1.00  0.00           H  
ATOM    252  HB2 MET A  15     -10.248  11.210  -6.140  1.00  0.00           H  
ATOM    253  HB3 MET A  15      -9.087  11.742  -7.355  1.00  0.00           H  
ATOM    254  HG2 MET A  15      -9.274   8.824  -6.818  1.00  0.00           H  
ATOM    255  HG3 MET A  15     -10.612   9.573  -7.680  1.00  0.00           H  
ATOM    256  HE1 MET A  15     -10.170  11.373  -9.336  1.00  0.00           H  
ATOM    257  HE2 MET A  15      -8.788  11.486 -10.424  1.00  0.00           H  
ATOM    258  HE3 MET A  15     -10.064  10.298 -10.729  1.00  0.00           H  
ATOM    259  N   GLY A  16      -6.493  12.191  -6.645  1.00  0.00           N  
ATOM    260  CA  GLY A  16      -5.229  12.475  -7.315  1.00  0.00           C  
ATOM    261  C   GLY A  16      -5.307  13.794  -8.071  1.00  0.00           C  
ATOM    262  O   GLY A  16      -5.011  13.855  -9.264  1.00  0.00           O  
ATOM    263  H   GLY A  16      -7.087  12.934  -6.407  1.00  0.00           H  
ATOM    264  HA2 GLY A  16      -4.444  12.534  -6.576  1.00  0.00           H  
ATOM    265  HA3 GLY A  16      -5.009  11.679  -8.010  1.00  0.00           H  
ATOM    266  N   LEU A  17      -5.706  14.848  -7.368  1.00  0.00           N  
ATOM    267  CA  LEU A  17      -5.823  16.171  -7.972  1.00  0.00           C  
ATOM    268  C   LEU A  17      -4.748  17.099  -7.421  1.00  0.00           C  
ATOM    269  O   LEU A  17      -4.964  17.797  -6.430  1.00  0.00           O  
ATOM    270  CB  LEU A  17      -7.205  16.752  -7.690  1.00  0.00           C  
ATOM    271  CG  LEU A  17      -7.469  17.988  -8.546  1.00  0.00           C  
ATOM    272  CD1 LEU A  17      -7.777  17.585  -9.985  1.00  0.00           C  
ATOM    273  CD2 LEU A  17      -8.612  18.811  -7.960  1.00  0.00           C  
ATOM    274  H   LEU A  17      -5.926  14.733  -6.420  1.00  0.00           H  
ATOM    275  HA  LEU A  17      -5.693  16.081  -9.040  1.00  0.00           H  
ATOM    276  HB2 LEU A  17      -7.953  16.005  -7.911  1.00  0.00           H  
ATOM    277  HB3 LEU A  17      -7.268  17.025  -6.647  1.00  0.00           H  
ATOM    278  HG  LEU A  17      -6.576  18.597  -8.547  1.00  0.00           H  
ATOM    279 HD11 LEU A  17      -8.447  16.738  -9.984  1.00  0.00           H  
ATOM    280 HD12 LEU A  17      -8.243  18.414 -10.498  1.00  0.00           H  
ATOM    281 HD13 LEU A  17      -6.857  17.321 -10.487  1.00  0.00           H  
ATOM    282 HD21 LEU A  17      -8.889  18.404  -6.998  1.00  0.00           H  
ATOM    283 HD22 LEU A  17      -8.291  19.835  -7.841  1.00  0.00           H  
ATOM    284 HD23 LEU A  17      -9.460  18.771  -8.628  1.00  0.00           H  
ATOM    285  N   ALA A  18      -3.589  17.103  -8.069  1.00  0.00           N  
ATOM    286  CA  ALA A  18      -2.477  17.944  -7.643  1.00  0.00           C  
ATOM    287  C   ALA A  18      -1.812  18.596  -8.848  1.00  0.00           C  
ATOM    288  O   ALA A  18      -0.711  18.214  -9.243  1.00  0.00           O  
ATOM    289  CB  ALA A  18      -1.457  17.110  -6.874  1.00  0.00           C  
ATOM    290  H   ALA A  18      -3.479  16.524  -8.852  1.00  0.00           H  
ATOM    291  HA  ALA A  18      -2.856  18.718  -6.991  1.00  0.00           H  
ATOM    292  HB1 ALA A  18      -1.975  16.417  -6.228  1.00  0.00           H  
ATOM    293  HB2 ALA A  18      -0.843  16.562  -7.574  1.00  0.00           H  
ATOM    294  HB3 ALA A  18      -0.835  17.764  -6.280  1.00  0.00           H  
ATOM    295  N   ILE A  19      -2.487  19.583  -9.428  1.00  0.00           N  
ATOM    296  CA  ILE A  19      -1.960  20.292 -10.589  1.00  0.00           C  
ATOM    297  C   ILE A  19      -0.614  20.921 -10.255  1.00  0.00           C  
ATOM    298  O   ILE A  19      -0.546  21.924  -9.546  1.00  0.00           O  
ATOM    299  CB  ILE A  19      -2.944  21.370 -11.032  1.00  0.00           C  
ATOM    300  CG1 ILE A  19      -4.301  20.750 -11.357  1.00  0.00           C  
ATOM    301  CG2 ILE A  19      -2.403  22.130 -12.239  1.00  0.00           C  
ATOM    302  CD1 ILE A  19      -4.190  19.738 -12.494  1.00  0.00           C  
ATOM    303  H   ILE A  19      -3.361  19.842  -9.065  1.00  0.00           H  
ATOM    304  HA  ILE A  19      -1.828  19.587 -11.396  1.00  0.00           H  
ATOM    305  HB  ILE A  19      -3.070  22.070 -10.217  1.00  0.00           H  
ATOM    306 HG12 ILE A  19      -4.681  20.253 -10.477  1.00  0.00           H  
ATOM    307 HG13 ILE A  19      -4.985  21.533 -11.648  1.00  0.00           H  
ATOM    308 HG21 ILE A  19      -2.158  21.429 -13.021  1.00  0.00           H  
ATOM    309 HG22 ILE A  19      -3.156  22.819 -12.593  1.00  0.00           H  
ATOM    310 HG23 ILE A  19      -1.519  22.677 -11.950  1.00  0.00           H  
ATOM    311 HD11 ILE A  19      -3.494  20.106 -13.232  1.00  0.00           H  
ATOM    312 HD12 ILE A  19      -3.836  18.796 -12.100  1.00  0.00           H  
ATOM    313 HD13 ILE A  19      -5.160  19.601 -12.946  1.00  0.00           H  
ATOM    314  N   GLY A  20       0.456  20.323 -10.768  1.00  0.00           N  
ATOM    315  CA  GLY A  20       1.805  20.823 -10.522  1.00  0.00           C  
ATOM    316  C   GLY A  20       2.848  19.813 -10.984  1.00  0.00           C  
ATOM    317  O   GLY A  20       3.939  20.186 -11.417  1.00  0.00           O  
ATOM    318  H   GLY A  20       0.336  19.526 -11.325  1.00  0.00           H  
ATOM    319  HA2 GLY A  20       1.943  21.749 -11.062  1.00  0.00           H  
ATOM    320  HA3 GLY A  20       1.929  21.002  -9.464  1.00  0.00           H  
ATOM    321  N   THR A  21       2.506  18.532 -10.890  1.00  0.00           N  
ATOM    322  CA  THR A  21       3.411  17.462 -11.300  1.00  0.00           C  
ATOM    323  C   THR A  21       4.707  17.529 -10.504  1.00  0.00           C  
ATOM    324  O   THR A  21       4.782  18.204  -9.477  1.00  0.00           O  
ATOM    325  CB  THR A  21       3.711  17.566 -12.795  1.00  0.00           C  
ATOM    326  OG1 THR A  21       4.714  18.544 -13.022  1.00  0.00           O  
ATOM    327  CG2 THR A  21       2.452  17.920 -13.583  1.00  0.00           C  
ATOM    328  H   THR A  21       1.622  18.301 -10.537  1.00  0.00           H  
ATOM    329  HA  THR A  21       2.933  16.513 -11.107  1.00  0.00           H  
ATOM    330  HB  THR A  21       4.074  16.610 -13.140  1.00  0.00           H  
ATOM    331  HG1 THR A  21       4.844  18.657 -13.967  1.00  0.00           H  
ATOM    332 HG21 THR A  21       1.646  17.266 -13.283  1.00  0.00           H  
ATOM    333 HG22 THR A  21       2.180  18.945 -13.383  1.00  0.00           H  
ATOM    334 HG23 THR A  21       2.644  17.796 -14.639  1.00  0.00           H  
ATOM    335  N   HIS A  22       5.727  16.825 -10.985  1.00  0.00           N  
ATOM    336  CA  HIS A  22       7.027  16.804 -10.319  1.00  0.00           C  
ATOM    337  C   HIS A  22       6.909  16.159  -8.944  1.00  0.00           C  
ATOM    338  O   HIS A  22       7.392  16.702  -7.950  1.00  0.00           O  
ATOM    339  CB  HIS A  22       7.567  18.224 -10.182  1.00  0.00           C  
ATOM    340  CG  HIS A  22       7.731  18.914 -11.501  1.00  0.00           C  
ATOM    341  ND1 HIS A  22       6.969  19.984 -11.889  1.00  0.00           N  
ATOM    342  CD2 HIS A  22       8.576  18.690 -12.540  1.00  0.00           C  
ATOM    343  CE1 HIS A  22       7.314  20.399 -13.086  1.00  0.00           C  
ATOM    344  NE2 HIS A  22       8.298  19.628 -13.519  1.00  0.00           N  
ATOM    345  H   HIS A  22       5.602  16.308 -11.806  1.00  0.00           H  
ATOM    346  HA  HIS A  22       7.713  16.226 -10.919  1.00  0.00           H  
ATOM    347  HB2 HIS A  22       6.883  18.801  -9.576  1.00  0.00           H  
ATOM    348  HB3 HIS A  22       8.528  18.186  -9.692  1.00  0.00           H  
ATOM    349  HD1 HIS A  22       6.262  20.389 -11.345  1.00  0.00           H  
ATOM    350  HD2 HIS A  22       9.330  17.919 -12.593  1.00  0.00           H  
ATOM    351  HE1 HIS A  22       6.871  21.224 -13.624  1.00  0.00           H  
ATOM    352  N   GLY A  23       6.267  14.998  -8.894  1.00  0.00           N  
ATOM    353  CA  GLY A  23       6.086  14.275  -7.640  1.00  0.00           C  
ATOM    354  C   GLY A  23       4.608  14.019  -7.375  1.00  0.00           C  
ATOM    355  O   GLY A  23       3.933  14.824  -6.733  1.00  0.00           O  
ATOM    356  H   GLY A  23       5.907  14.617  -9.722  1.00  0.00           H  
ATOM    357  HA2 GLY A  23       6.605  13.330  -7.698  1.00  0.00           H  
ATOM    358  HA3 GLY A  23       6.497  14.862  -6.832  1.00  0.00           H  
ATOM    359  N   ALA A  24       4.110  12.892  -7.874  1.00  0.00           N  
ATOM    360  CA  ALA A  24       2.708  12.527  -7.691  1.00  0.00           C  
ATOM    361  C   ALA A  24       2.595  11.272  -6.835  1.00  0.00           C  
ATOM    362  O   ALA A  24       3.492  10.430  -6.830  1.00  0.00           O  
ATOM    363  CB  ALA A  24       2.052  12.292  -9.049  1.00  0.00           C  
ATOM    364  H   ALA A  24       4.698  12.290  -8.376  1.00  0.00           H  
ATOM    365  HA  ALA A  24       2.197  13.339  -7.194  1.00  0.00           H  
ATOM    366  HB1 ALA A  24       2.614  11.548  -9.595  1.00  0.00           H  
ATOM    367  HB2 ALA A  24       1.039  11.947  -8.903  1.00  0.00           H  
ATOM    368  HB3 ALA A  24       2.042  13.218  -9.606  1.00  0.00           H  
ATOM    369  N   ASN A  25       1.487  11.153  -6.111  1.00  0.00           N  
ATOM    370  CA  ASN A  25       1.255  10.001  -5.248  1.00  0.00           C  
ATOM    371  C   ASN A  25       1.155   8.728  -6.078  1.00  0.00           C  
ATOM    372  O   ASN A  25       1.493   7.642  -5.608  1.00  0.00           O  
ATOM    373  CB  ASN A  25      -0.030  10.201  -4.448  1.00  0.00           C  
ATOM    374  CG  ASN A  25       0.240  11.070  -3.226  1.00  0.00           C  
ATOM    375  OD1 ASN A  25       0.977  10.675  -2.321  1.00  0.00           O  
ATOM    376  ND2 ASN A  25      -0.356  12.258  -3.198  1.00  0.00           N  
ATOM    377  H   ASN A  25       0.810  11.860  -6.159  1.00  0.00           H  
ATOM    378  HA  ASN A  25       2.083   9.907  -4.561  1.00  0.00           H  
ATOM    379  HB2 ASN A  25      -0.768  10.682  -5.072  1.00  0.00           H  
ATOM    380  HB3 ASN A  25      -0.402   9.239  -4.126  1.00  0.00           H  
ATOM    381 HD21 ASN A  25      -0.929  12.505  -3.954  1.00  0.00           H  
ATOM    382 HD22 ASN A  25      -0.198  12.836  -2.423  1.00  0.00           H  
ATOM    383  N   ILE A  26       0.687   8.868  -7.314  1.00  0.00           N  
ATOM    384  CA  ILE A  26       0.539   7.726  -8.212  1.00  0.00           C  
ATOM    385  C   ILE A  26       1.902   7.256  -8.707  1.00  0.00           C  
ATOM    386  O   ILE A  26       2.242   6.079  -8.594  1.00  0.00           O  
ATOM    387  CB  ILE A  26      -0.344   8.109  -9.396  1.00  0.00           C  
ATOM    388  CG1 ILE A  26      -1.722   8.547  -8.909  1.00  0.00           C  
ATOM    389  CG2 ILE A  26      -0.473   6.944 -10.373  1.00  0.00           C  
ATOM    390  CD1 ILE A  26      -1.922  10.050  -9.087  1.00  0.00           C  
ATOM    391  H   ILE A  26       0.432   9.760  -7.629  1.00  0.00           H  
ATOM    392  HA  ILE A  26       0.067   6.920  -7.672  1.00  0.00           H  
ATOM    393  HB  ILE A  26       0.120   8.936  -9.914  1.00  0.00           H  
ATOM    394 HG12 ILE A  26      -2.479   8.022  -9.473  1.00  0.00           H  
ATOM    395 HG13 ILE A  26      -1.822   8.300  -7.862  1.00  0.00           H  
ATOM    396 HG21 ILE A  26      -0.288   6.017  -9.851  1.00  0.00           H  
ATOM    397 HG22 ILE A  26      -1.470   6.934 -10.786  1.00  0.00           H  
ATOM    398 HG23 ILE A  26       0.248   7.062 -11.168  1.00  0.00           H  
ATOM    399 HD11 ILE A  26      -1.580  10.343 -10.068  1.00  0.00           H  
ATOM    400 HD12 ILE A  26      -2.969  10.287  -8.983  1.00  0.00           H  
ATOM    401 HD13 ILE A  26      -1.354  10.578  -8.334  1.00  0.00           H  
ATOM    402  N   GLN A  27       2.680   8.184  -9.257  1.00  0.00           N  
ATOM    403  CA  GLN A  27       4.008   7.864  -9.772  1.00  0.00           C  
ATOM    404  C   GLN A  27       4.912   7.377  -8.646  1.00  0.00           C  
ATOM    405  O   GLN A  27       5.548   6.329  -8.757  1.00  0.00           O  
ATOM    406  CB  GLN A  27       4.622   9.095 -10.432  1.00  0.00           C  
ATOM    407  CG  GLN A  27       3.720   9.638 -11.539  1.00  0.00           C  
ATOM    408  CD  GLN A  27       4.343   9.371 -12.903  1.00  0.00           C  
ATOM    409  OE1 GLN A  27       4.681   8.234 -13.231  1.00  0.00           O  
ATOM    410  NE2 GLN A  27       4.493  10.422 -13.700  1.00  0.00           N  
ATOM    411  H   GLN A  27       2.351   9.105  -9.320  1.00  0.00           H  
ATOM    412  HA  GLN A  27       3.916   7.081 -10.510  1.00  0.00           H  
ATOM    413  HB2 GLN A  27       4.764   9.862  -9.685  1.00  0.00           H  
ATOM    414  HB3 GLN A  27       5.578   8.828 -10.856  1.00  0.00           H  
ATOM    415  HG2 GLN A  27       2.758   9.151 -11.484  1.00  0.00           H  
ATOM    416  HG3 GLN A  27       3.595  10.702 -11.405  1.00  0.00           H  
ATOM    417 HE21 GLN A  27       4.200  11.300 -13.373  1.00  0.00           H  
ATOM    418 HE22 GLN A  27       4.893  10.279 -14.584  1.00  0.00           H  
ATOM    419  N   GLN A  28       4.966   8.146  -7.562  1.00  0.00           N  
ATOM    420  CA  GLN A  28       5.794   7.799  -6.412  1.00  0.00           C  
ATOM    421  C   GLN A  28       5.538   6.358  -5.982  1.00  0.00           C  
ATOM    422  O   GLN A  28       6.471   5.570  -5.833  1.00  0.00           O  
ATOM    423  CB  GLN A  28       5.498   8.748  -5.255  1.00  0.00           C  
ATOM    424  CG  GLN A  28       5.932  10.173  -5.586  1.00  0.00           C  
ATOM    425  CD  GLN A  28       7.401  10.372  -5.236  1.00  0.00           C  
ATOM    426  OE1 GLN A  28       8.283   9.772  -5.851  1.00  0.00           O  
ATOM    427  NE2 GLN A  28       7.666  11.215  -4.245  1.00  0.00           N  
ATOM    428  H   GLN A  28       4.435   8.969  -7.537  1.00  0.00           H  
ATOM    429  HA  GLN A  28       6.832   7.900  -6.689  1.00  0.00           H  
ATOM    430  HB2 GLN A  28       4.438   8.739  -5.053  1.00  0.00           H  
ATOM    431  HB3 GLN A  28       6.031   8.411  -4.378  1.00  0.00           H  
ATOM    432  HG2 GLN A  28       5.791  10.352  -6.641  1.00  0.00           H  
ATOM    433  HG3 GLN A  28       5.333  10.869  -5.019  1.00  0.00           H  
ATOM    434 HE21 GLN A  28       6.912  11.658  -3.801  1.00  0.00           H  
ATOM    435 HE22 GLN A  28       8.603  11.360  -4.000  1.00  0.00           H  
ATOM    436  N   ALA A  29       4.268   6.021  -5.784  1.00  0.00           N  
ATOM    437  CA  ALA A  29       3.889   4.673  -5.371  1.00  0.00           C  
ATOM    438  C   ALA A  29       4.423   3.645  -6.359  1.00  0.00           C  
ATOM    439  O   ALA A  29       4.725   2.510  -5.988  1.00  0.00           O  
ATOM    440  CB  ALA A  29       2.370   4.565  -5.276  1.00  0.00           C  
ATOM    441  H   ALA A  29       3.569   6.694  -5.920  1.00  0.00           H  
ATOM    442  HA  ALA A  29       4.314   4.476  -4.397  1.00  0.00           H  
ATOM    443  HB1 ALA A  29       2.006   5.281  -4.552  1.00  0.00           H  
ATOM    444  HB2 ALA A  29       1.936   4.774  -6.243  1.00  0.00           H  
ATOM    445  HB3 ALA A  29       2.101   3.568  -4.966  1.00  0.00           H  
ATOM    446  N   ARG A  30       4.538   4.047  -7.621  1.00  0.00           N  
ATOM    447  CA  ARG A  30       5.036   3.158  -8.665  1.00  0.00           C  
ATOM    448  C   ARG A  30       6.557   3.080  -8.613  1.00  0.00           C  
ATOM    449  O   ARG A  30       7.143   2.037  -8.904  1.00  0.00           O  
ATOM    450  CB  ARG A  30       4.588   3.662 -10.034  1.00  0.00           C  
ATOM    451  CG  ARG A  30       4.912   2.650 -11.128  1.00  0.00           C  
ATOM    452  CD  ARG A  30       5.139   3.339 -12.469  1.00  0.00           C  
ATOM    453  NE  ARG A  30       6.546   3.263 -12.846  1.00  0.00           N  
ATOM    454  CZ  ARG A  30       7.463   4.043 -12.281  1.00  0.00           C  
ATOM    455  NH1 ARG A  30       7.305   5.358 -12.273  1.00  0.00           N  
ATOM    456  NH2 ARG A  30       8.542   3.506 -11.726  1.00  0.00           N  
ATOM    457  H   ARG A  30       4.281   4.962  -7.854  1.00  0.00           H  
ATOM    458  HA  ARG A  30       4.629   2.171  -8.507  1.00  0.00           H  
ATOM    459  HB2 ARG A  30       3.522   3.833 -10.015  1.00  0.00           H  
ATOM    460  HB3 ARG A  30       5.095   4.591 -10.252  1.00  0.00           H  
ATOM    461  HG2 ARG A  30       5.805   2.108 -10.855  1.00  0.00           H  
ATOM    462  HG3 ARG A  30       4.089   1.956 -11.223  1.00  0.00           H  
ATOM    463  HD2 ARG A  30       4.543   2.852 -13.227  1.00  0.00           H  
ATOM    464  HD3 ARG A  30       4.848   4.377 -12.392  1.00  0.00           H  
ATOM    465  HE  ARG A  30       6.824   2.622 -13.533  1.00  0.00           H  
ATOM    466 HH11 ARG A  30       6.495   5.766 -12.693  1.00  0.00           H  
ATOM    467 HH12 ARG A  30       7.996   5.943 -11.847  1.00  0.00           H  
ATOM    468 HH21 ARG A  30       8.667   2.515 -11.731  1.00  0.00           H  
ATOM    469 HH22 ARG A  30       9.231   4.094 -11.301  1.00  0.00           H  
ATOM    470  N   LYS A  31       7.191   4.186  -8.240  1.00  0.00           N  
ATOM    471  CA  LYS A  31       8.646   4.243  -8.149  1.00  0.00           C  
ATOM    472  C   LYS A  31       9.149   3.310  -7.056  1.00  0.00           C  
ATOM    473  O   LYS A  31      10.279   2.826  -7.111  1.00  0.00           O  
ATOM    474  CB  LYS A  31       9.092   5.673  -7.857  1.00  0.00           C  
ATOM    475  CG  LYS A  31       9.505   6.398  -9.135  1.00  0.00           C  
ATOM    476  CD  LYS A  31      11.002   6.259  -9.390  1.00  0.00           C  
ATOM    477  CE  LYS A  31      11.689   7.623  -9.410  1.00  0.00           C  
ATOM    478  NZ  LYS A  31      13.149   7.489  -9.678  1.00  0.00           N  
ATOM    479  H   LYS A  31       6.665   4.985  -8.021  1.00  0.00           H  
ATOM    480  HA  LYS A  31       9.066   3.935  -9.094  1.00  0.00           H  
ATOM    481  HB2 LYS A  31       8.277   6.210  -7.395  1.00  0.00           H  
ATOM    482  HB3 LYS A  31       9.932   5.649  -7.178  1.00  0.00           H  
ATOM    483  HG2 LYS A  31       8.964   5.976  -9.969  1.00  0.00           H  
ATOM    484  HG3 LYS A  31       9.258   7.445  -9.042  1.00  0.00           H  
ATOM    485  HD2 LYS A  31      11.439   5.655  -8.610  1.00  0.00           H  
ATOM    486  HD3 LYS A  31      11.154   5.775 -10.344  1.00  0.00           H  
ATOM    487  HE2 LYS A  31      11.241   8.231 -10.182  1.00  0.00           H  
ATOM    488  HE3 LYS A  31      11.549   8.101  -8.452  1.00  0.00           H  
ATOM    489  HZ1 LYS A  31      13.428   6.491  -9.585  1.00  0.00           H  
ATOM    490  HZ2 LYS A  31      13.356   7.820 -10.641  1.00  0.00           H  
ATOM    491  HZ3 LYS A  31      13.681   8.064  -8.995  1.00  0.00           H  
ATOM    492  N   VAL A  32       8.303   3.060  -6.062  1.00  0.00           N  
ATOM    493  CA  VAL A  32       8.659   2.182  -4.952  1.00  0.00           C  
ATOM    494  C   VAL A  32       9.180   0.847  -5.477  1.00  0.00           C  
ATOM    495  O   VAL A  32       8.651   0.307  -6.449  1.00  0.00           O  
ATOM    496  CB  VAL A  32       7.443   1.952  -4.060  1.00  0.00           C  
ATOM    497  CG1 VAL A  32       7.802   1.046  -2.884  1.00  0.00           C  
ATOM    498  CG2 VAL A  32       6.888   3.283  -3.559  1.00  0.00           C  
ATOM    499  H   VAL A  32       7.416   3.477  -6.075  1.00  0.00           H  
ATOM    500  HA  VAL A  32       9.435   2.657  -4.370  1.00  0.00           H  
ATOM    501  HB  VAL A  32       6.679   1.463  -4.644  1.00  0.00           H  
ATOM    502 HG11 VAL A  32       8.446   0.251  -3.228  1.00  0.00           H  
ATOM    503 HG12 VAL A  32       8.312   1.625  -2.129  1.00  0.00           H  
ATOM    504 HG13 VAL A  32       6.898   0.626  -2.468  1.00  0.00           H  
ATOM    505 HG21 VAL A  32       7.469   4.092  -3.976  1.00  0.00           H  
ATOM    506 HG22 VAL A  32       5.858   3.381  -3.867  1.00  0.00           H  
ATOM    507 HG23 VAL A  32       6.948   3.313  -2.481  1.00  0.00           H  
ATOM    508  N   PRO A  33      10.226   0.295  -4.838  1.00  0.00           N  
ATOM    509  CA  PRO A  33      10.816  -0.988  -5.249  1.00  0.00           C  
ATOM    510  C   PRO A  33       9.945  -2.177  -4.856  1.00  0.00           C  
ATOM    511  O   PRO A  33       9.854  -2.530  -3.679  1.00  0.00           O  
ATOM    512  CB  PRO A  33      12.151  -1.030  -4.517  1.00  0.00           C  
ATOM    513  CG  PRO A  33      11.981  -0.147  -3.324  1.00  0.00           C  
ATOM    514  CD  PRO A  33      10.917   0.868  -3.670  1.00  0.00           C  
ATOM    515  HA  PRO A  33      10.999  -1.009  -6.311  1.00  0.00           H  
ATOM    516  HB2 PRO A  33      12.371  -2.045  -4.218  1.00  0.00           H  
ATOM    517  HB3 PRO A  33      12.932  -0.659  -5.163  1.00  0.00           H  
ATOM    518  HG2 PRO A  33      11.668  -0.736  -2.476  1.00  0.00           H  
ATOM    519  HG3 PRO A  33      12.913   0.354  -3.104  1.00  0.00           H  
ATOM    520  HD2 PRO A  33      10.233   0.988  -2.843  1.00  0.00           H  
ATOM    521  HD3 PRO A  33      11.371   1.815  -3.923  1.00  0.00           H  
ATOM    522  N   GLY A  34       9.307  -2.795  -5.847  1.00  0.00           N  
ATOM    523  CA  GLY A  34       8.445  -3.947  -5.604  1.00  0.00           C  
ATOM    524  C   GLY A  34       7.252  -3.941  -6.553  1.00  0.00           C  
ATOM    525  O   GLY A  34       6.911  -4.964  -7.144  1.00  0.00           O  
ATOM    526  H   GLY A  34       9.422  -2.467  -6.764  1.00  0.00           H  
ATOM    527  HA2 GLY A  34       9.013  -4.853  -5.755  1.00  0.00           H  
ATOM    528  HA3 GLY A  34       8.087  -3.912  -4.586  1.00  0.00           H  
ATOM    529  N   VAL A  35       6.620  -2.779  -6.691  1.00  0.00           N  
ATOM    530  CA  VAL A  35       5.461  -2.632  -7.565  1.00  0.00           C  
ATOM    531  C   VAL A  35       5.802  -3.070  -8.985  1.00  0.00           C  
ATOM    532  O   VAL A  35       6.727  -2.542  -9.602  1.00  0.00           O  
ATOM    533  CB  VAL A  35       4.999  -1.179  -7.566  1.00  0.00           C  
ATOM    534  CG1 VAL A  35       3.715  -1.021  -8.377  1.00  0.00           C  
ATOM    535  CG2 VAL A  35       4.794  -0.684  -6.137  1.00  0.00           C  
ATOM    536  H   VAL A  35       6.941  -2.001  -6.190  1.00  0.00           H  
ATOM    537  HA  VAL A  35       4.661  -3.252  -7.190  1.00  0.00           H  
ATOM    538  HB  VAL A  35       5.768  -0.577  -8.027  1.00  0.00           H  
ATOM    539 HG11 VAL A  35       3.480  -1.958  -8.860  1.00  0.00           H  
ATOM    540 HG12 VAL A  35       2.906  -0.742  -7.717  1.00  0.00           H  
ATOM    541 HG13 VAL A  35       3.854  -0.254  -9.123  1.00  0.00           H  
ATOM    542 HG21 VAL A  35       5.026  -1.481  -5.446  1.00  0.00           H  
ATOM    543 HG22 VAL A  35       5.447   0.157  -5.952  1.00  0.00           H  
ATOM    544 HG23 VAL A  35       3.766  -0.380  -6.008  1.00  0.00           H  
ATOM    545  N   THR A  36       5.047  -4.037  -9.501  1.00  0.00           N  
ATOM    546  CA  THR A  36       5.270  -4.542 -10.853  1.00  0.00           C  
ATOM    547  C   THR A  36       4.351  -3.841 -11.850  1.00  0.00           C  
ATOM    548  O   THR A  36       4.629  -3.814 -13.049  1.00  0.00           O  
ATOM    549  CB  THR A  36       5.040  -6.051 -10.896  1.00  0.00           C  
ATOM    550  OG1 THR A  36       5.428  -6.564 -12.161  1.00  0.00           O  
ATOM    551  CG2 THR A  36       3.582  -6.391 -10.622  1.00  0.00           C  
ATOM    552  H   THR A  36       4.324  -4.417  -8.961  1.00  0.00           H  
ATOM    553  HA  THR A  36       6.294  -4.343 -11.130  1.00  0.00           H  
ATOM    554  HB  THR A  36       5.649  -6.513 -10.133  1.00  0.00           H  
ATOM    555  HG1 THR A  36       6.021  -7.309 -12.039  1.00  0.00           H  
ATOM    556 HG21 THR A  36       2.957  -5.916 -11.363  1.00  0.00           H  
ATOM    557 HG22 THR A  36       3.456  -7.462 -10.674  1.00  0.00           H  
ATOM    558 HG23 THR A  36       3.309  -6.040  -9.639  1.00  0.00           H  
ATOM    559  N   ALA A  37       3.257  -3.268 -11.350  1.00  0.00           N  
ATOM    560  CA  ALA A  37       2.303  -2.561 -12.201  1.00  0.00           C  
ATOM    561  C   ALA A  37       1.200  -1.937 -11.355  1.00  0.00           C  
ATOM    562  O   ALA A  37       1.003  -2.315 -10.201  1.00  0.00           O  
ATOM    563  CB  ALA A  37       1.700  -3.520 -13.222  1.00  0.00           C  
ATOM    564  H   ALA A  37       3.089  -3.319 -10.386  1.00  0.00           H  
ATOM    565  HA  ALA A  37       2.825  -1.775 -12.727  1.00  0.00           H  
ATOM    566  HB1 ALA A  37       1.911  -4.537 -12.928  1.00  0.00           H  
ATOM    567  HB2 ALA A  37       0.631  -3.370 -13.266  1.00  0.00           H  
ATOM    568  HB3 ALA A  37       2.132  -3.326 -14.193  1.00  0.00           H  
ATOM    569  N   ILE A  38       0.484  -0.978 -11.935  1.00  0.00           N  
ATOM    570  CA  ILE A  38      -0.599  -0.299 -11.231  1.00  0.00           C  
ATOM    571  C   ILE A  38      -1.816  -0.148 -12.138  1.00  0.00           C  
ATOM    572  O   ILE A  38      -1.684   0.117 -13.333  1.00  0.00           O  
ATOM    573  CB  ILE A  38      -0.131   1.073 -10.757  1.00  0.00           C  
ATOM    574  CG1 ILE A  38      -1.254   1.787 -10.008  1.00  0.00           C  
ATOM    575  CG2 ILE A  38       0.343   1.916 -11.937  1.00  0.00           C  
ATOM    576  CD1 ILE A  38      -0.699   2.716  -8.931  1.00  0.00           C  
ATOM    577  H   ILE A  38       0.691  -0.719 -12.857  1.00  0.00           H  
ATOM    578  HA  ILE A  38      -0.876  -0.889 -10.370  1.00  0.00           H  
ATOM    579  HB  ILE A  38       0.702   0.933 -10.082  1.00  0.00           H  
ATOM    580 HG12 ILE A  38      -1.831   2.369 -10.712  1.00  0.00           H  
ATOM    581 HG13 ILE A  38      -1.892   1.050  -9.544  1.00  0.00           H  
ATOM    582 HG21 ILE A  38       0.748   1.267 -12.699  1.00  0.00           H  
ATOM    583 HG22 ILE A  38      -0.493   2.468 -12.339  1.00  0.00           H  
ATOM    584 HG23 ILE A  38       1.104   2.603 -11.602  1.00  0.00           H  
ATOM    585 HD11 ILE A  38       0.275   3.072  -9.233  1.00  0.00           H  
ATOM    586 HD12 ILE A  38      -1.368   3.555  -8.804  1.00  0.00           H  
ATOM    587 HD13 ILE A  38      -0.615   2.174  -8.001  1.00  0.00           H  
ATOM    588  N   ASP A  39      -3.001  -0.320 -11.560  1.00  0.00           N  
ATOM    589  CA  ASP A  39      -4.250  -0.205 -12.309  1.00  0.00           C  
ATOM    590  C   ASP A  39      -5.257   0.641 -11.539  1.00  0.00           C  
ATOM    591  O   ASP A  39      -5.320   0.585 -10.311  1.00  0.00           O  
ATOM    592  CB  ASP A  39      -4.828  -1.594 -12.568  1.00  0.00           C  
ATOM    593  CG  ASP A  39      -5.614  -1.606 -13.873  1.00  0.00           C  
ATOM    594  OD1 ASP A  39      -6.507  -0.749 -14.039  1.00  0.00           O  
ATOM    595  OD2 ASP A  39      -5.336  -2.474 -14.727  1.00  0.00           O  
ATOM    596  H   ASP A  39      -3.037  -0.529 -10.602  1.00  0.00           H  
ATOM    597  HA  ASP A  39      -4.044   0.270 -13.257  1.00  0.00           H  
ATOM    598  HB2 ASP A  39      -4.023  -2.310 -12.630  1.00  0.00           H  
ATOM    599  HB3 ASP A  39      -5.487  -1.862 -11.754  1.00  0.00           H  
ATOM    600  N   LEU A  40      -6.047   1.426 -12.268  1.00  0.00           N  
ATOM    601  CA  LEU A  40      -7.055   2.286 -11.654  1.00  0.00           C  
ATOM    602  C   LEU A  40      -8.438   1.953 -12.200  1.00  0.00           C  
ATOM    603  O   LEU A  40      -8.606   1.729 -13.398  1.00  0.00           O  
ATOM    604  CB  LEU A  40      -6.727   3.751 -11.930  1.00  0.00           C  
ATOM    605  CG  LEU A  40      -7.469   4.676 -10.969  1.00  0.00           C  
ATOM    606  CD1 LEU A  40      -6.789   6.043 -10.905  1.00  0.00           C  
ATOM    607  CD2 LEU A  40      -8.929   4.822 -11.389  1.00  0.00           C  
ATOM    608  H   LEU A  40      -5.948   1.426 -13.243  1.00  0.00           H  
ATOM    609  HA  LEU A  40      -7.049   2.122 -10.587  1.00  0.00           H  
ATOM    610  HB2 LEU A  40      -5.664   3.902 -11.815  1.00  0.00           H  
ATOM    611  HB3 LEU A  40      -7.014   3.992 -12.943  1.00  0.00           H  
ATOM    612  HG  LEU A  40      -7.440   4.235  -9.984  1.00  0.00           H  
ATOM    613 HD11 LEU A  40      -5.727   5.922 -11.064  1.00  0.00           H  
ATOM    614 HD12 LEU A  40      -7.199   6.683 -11.672  1.00  0.00           H  
ATOM    615 HD13 LEU A  40      -6.961   6.484  -9.935  1.00  0.00           H  
ATOM    616 HD21 LEU A  40      -9.047   4.467 -12.403  1.00  0.00           H  
ATOM    617 HD22 LEU A  40      -9.551   4.238 -10.726  1.00  0.00           H  
ATOM    618 HD23 LEU A  40      -9.216   5.861 -11.333  1.00  0.00           H  
ATOM    619  N   ASP A  41      -9.428   1.920 -11.312  1.00  0.00           N  
ATOM    620  CA  ASP A  41     -10.800   1.613 -11.704  1.00  0.00           C  
ATOM    621  C   ASP A  41     -11.725   2.772 -11.353  1.00  0.00           C  
ATOM    622  O   ASP A  41     -11.782   3.206 -10.202  1.00  0.00           O  
ATOM    623  CB  ASP A  41     -11.270   0.345 -10.996  1.00  0.00           C  
ATOM    624  CG  ASP A  41     -11.553  -0.754 -12.011  1.00  0.00           C  
ATOM    625  OD1 ASP A  41     -12.016  -0.432 -13.126  1.00  0.00           O  
ATOM    626  OD2 ASP A  41     -11.311  -1.937 -11.690  1.00  0.00           O  
ATOM    627  H   ASP A  41      -9.229   2.107 -10.371  1.00  0.00           H  
ATOM    628  HA  ASP A  41     -10.830   1.450 -12.771  1.00  0.00           H  
ATOM    629  HB2 ASP A  41     -10.500   0.011 -10.316  1.00  0.00           H  
ATOM    630  HB3 ASP A  41     -12.172   0.559 -10.441  1.00  0.00           H  
ATOM    631  N   GLU A  42     -12.453   3.267 -12.349  1.00  0.00           N  
ATOM    632  CA  GLU A  42     -13.383   4.373 -12.142  1.00  0.00           C  
ATOM    633  C   GLU A  42     -14.813   3.854 -12.102  1.00  0.00           C  
ATOM    634  O   GLU A  42     -15.605   4.257 -11.250  1.00  0.00           O  
ATOM    635  CB  GLU A  42     -13.236   5.400 -13.260  1.00  0.00           C  
ATOM    636  CG  GLU A  42     -11.823   5.971 -13.304  1.00  0.00           C  
ATOM    637  CD  GLU A  42     -11.834   7.347 -13.956  1.00  0.00           C  
ATOM    638  OE1 GLU A  42     -12.779   7.637 -14.719  1.00  0.00           O  
ATOM    639  OE2 GLU A  42     -10.898   8.134 -13.703  1.00  0.00           O  
ATOM    640  H   GLU A  42     -12.367   2.875 -13.243  1.00  0.00           H  
ATOM    641  HA  GLU A  42     -13.155   4.847 -11.198  1.00  0.00           H  
ATOM    642  HB2 GLU A  42     -13.455   4.926 -14.206  1.00  0.00           H  
ATOM    643  HB3 GLU A  42     -13.937   6.205 -13.091  1.00  0.00           H  
ATOM    644  HG2 GLU A  42     -11.442   6.057 -12.296  1.00  0.00           H  
ATOM    645  HG3 GLU A  42     -11.189   5.310 -13.875  1.00  0.00           H  
ATOM    646  N   ASP A  43     -15.135   2.953 -13.025  1.00  0.00           N  
ATOM    647  CA  ASP A  43     -16.472   2.368 -13.096  1.00  0.00           C  
ATOM    648  C   ASP A  43     -16.879   1.836 -11.730  1.00  0.00           C  
ATOM    649  O   ASP A  43     -17.967   2.129 -11.234  1.00  0.00           O  
ATOM    650  CB  ASP A  43     -16.491   1.237 -14.120  1.00  0.00           C  
ATOM    651  CG  ASP A  43     -17.078   1.726 -15.436  1.00  0.00           C  
ATOM    652  OD1 ASP A  43     -16.447   2.587 -16.086  1.00  0.00           O  
ATOM    653  OD2 ASP A  43     -18.167   1.247 -15.818  1.00  0.00           O  
ATOM    654  H   ASP A  43     -14.456   2.670 -13.672  1.00  0.00           H  
ATOM    655  HA  ASP A  43     -17.172   3.131 -13.401  1.00  0.00           H  
ATOM    656  HB2 ASP A  43     -15.482   0.891 -14.285  1.00  0.00           H  
ATOM    657  HB3 ASP A  43     -17.094   0.425 -13.740  1.00  0.00           H  
ATOM    658  N   THR A  44     -15.990   1.060 -11.122  1.00  0.00           N  
ATOM    659  CA  THR A  44     -16.244   0.492  -9.805  1.00  0.00           C  
ATOM    660  C   THR A  44     -15.802   1.460  -8.710  1.00  0.00           C  
ATOM    661  O   THR A  44     -16.218   1.334  -7.558  1.00  0.00           O  
ATOM    662  CB  THR A  44     -15.503  -0.834  -9.657  1.00  0.00           C  
ATOM    663  OG1 THR A  44     -15.534  -1.546 -10.885  1.00  0.00           O  
ATOM    664  CG2 THR A  44     -16.124  -1.678  -8.549  1.00  0.00           C  
ATOM    665  H   THR A  44     -15.138   0.871 -11.568  1.00  0.00           H  
ATOM    666  HA  THR A  44     -17.304   0.311  -9.704  1.00  0.00           H  
ATOM    667  HB  THR A  44     -14.476  -0.629  -9.399  1.00  0.00           H  
ATOM    668  HG1 THR A  44     -14.670  -1.502 -11.303  1.00  0.00           H  
ATOM    669 HG21 THR A  44     -17.191  -1.512  -8.528  1.00  0.00           H  
ATOM    670 HG22 THR A  44     -15.924  -2.722  -8.739  1.00  0.00           H  
ATOM    671 HG23 THR A  44     -15.694  -1.395  -7.599  1.00  0.00           H  
ATOM    672  N   CYS A  45     -14.956   2.426  -9.070  1.00  0.00           N  
ATOM    673  CA  CYS A  45     -14.460   3.409  -8.112  1.00  0.00           C  
ATOM    674  C   CYS A  45     -13.495   2.745  -7.139  1.00  0.00           C  
ATOM    675  O   CYS A  45     -13.624   2.893  -5.924  1.00  0.00           O  
ATOM    676  CB  CYS A  45     -15.627   4.030  -7.346  1.00  0.00           C  
ATOM    677  SG  CYS A  45     -15.306   5.736  -6.872  1.00  0.00           S  
ATOM    678  H   CYS A  45     -14.655   2.477 -10.000  1.00  0.00           H  
ATOM    679  HA  CYS A  45     -13.939   4.187  -8.648  1.00  0.00           H  
ATOM    680  HB2 CYS A  45     -16.508   4.000  -7.970  1.00  0.00           H  
ATOM    681  HB3 CYS A  45     -15.807   3.448  -6.454  1.00  0.00           H  
ATOM    682  HG  CYS A  45     -15.219   5.768  -5.916  1.00  0.00           H  
ATOM    683  N   THR A  46     -12.532   2.006  -7.682  1.00  0.00           N  
ATOM    684  CA  THR A  46     -11.549   1.308  -6.860  1.00  0.00           C  
ATOM    685  C   THR A  46     -10.153   1.424  -7.460  1.00  0.00           C  
ATOM    686  O   THR A  46      -9.994   1.700  -8.650  1.00  0.00           O  
ATOM    687  CB  THR A  46     -11.940  -0.162  -6.732  1.00  0.00           C  
ATOM    688  OG1 THR A  46     -13.348  -0.278  -6.593  1.00  0.00           O  
ATOM    689  CG2 THR A  46     -11.242  -0.809  -5.541  1.00  0.00           C  
ATOM    690  H   THR A  46     -12.487   1.922  -8.657  1.00  0.00           H  
ATOM    691  HA  THR A  46     -11.544   1.751  -5.876  1.00  0.00           H  
ATOM    692  HB  THR A  46     -11.636  -0.678  -7.631  1.00  0.00           H  
ATOM    693  HG1 THR A  46     -13.656  -1.045  -7.080  1.00  0.00           H  
ATOM    694 HG21 THR A  46     -11.177  -0.094  -4.734  1.00  0.00           H  
ATOM    695 HG22 THR A  46     -11.808  -1.670  -5.219  1.00  0.00           H  
ATOM    696 HG23 THR A  46     -10.249  -1.117  -5.833  1.00  0.00           H  
ATOM    697  N   PHE A  47      -9.143   1.203  -6.624  1.00  0.00           N  
ATOM    698  CA  PHE A  47      -7.749   1.272  -7.052  1.00  0.00           C  
ATOM    699  C   PHE A  47      -7.072  -0.070  -6.813  1.00  0.00           C  
ATOM    700  O   PHE A  47      -7.205  -0.656  -5.739  1.00  0.00           O  
ATOM    701  CB  PHE A  47      -7.018   2.363  -6.275  1.00  0.00           C  
ATOM    702  CG  PHE A  47      -6.269   3.322  -7.167  1.00  0.00           C  
ATOM    703  CD1 PHE A  47      -5.277   2.855  -8.015  1.00  0.00           C  
ATOM    704  CD2 PHE A  47      -6.573   4.673  -7.137  1.00  0.00           C  
ATOM    705  CE1 PHE A  47      -4.590   3.740  -8.831  1.00  0.00           C  
ATOM    706  CE2 PHE A  47      -5.887   5.556  -7.953  1.00  0.00           C  
ATOM    707  CZ  PHE A  47      -4.896   5.090  -8.801  1.00  0.00           C  
ATOM    708  H   PHE A  47      -9.342   0.984  -5.690  1.00  0.00           H  
ATOM    709  HA  PHE A  47      -7.714   1.505  -8.106  1.00  0.00           H  
ATOM    710  HB2 PHE A  47      -7.740   2.924  -5.700  1.00  0.00           H  
ATOM    711  HB3 PHE A  47      -6.312   1.900  -5.601  1.00  0.00           H  
ATOM    712  HD1 PHE A  47      -5.039   1.802  -8.039  1.00  0.00           H  
ATOM    713  HD2 PHE A  47      -7.346   5.037  -6.477  1.00  0.00           H  
ATOM    714  HE1 PHE A  47      -3.818   3.376  -9.492  1.00  0.00           H  
ATOM    715  HE2 PHE A  47      -6.126   6.609  -7.930  1.00  0.00           H  
ATOM    716  HZ  PHE A  47      -4.361   5.779  -9.437  1.00  0.00           H  
ATOM    717  N   HIS A  48      -6.348  -0.559  -7.813  1.00  0.00           N  
ATOM    718  CA  HIS A  48      -5.662  -1.838  -7.687  1.00  0.00           C  
ATOM    719  C   HIS A  48      -4.163  -1.662  -7.864  1.00  0.00           C  
ATOM    720  O   HIS A  48      -3.704  -0.980  -8.781  1.00  0.00           O  
ATOM    721  CB  HIS A  48      -6.201  -2.828  -8.716  1.00  0.00           C  
ATOM    722  CG  HIS A  48      -7.655  -3.122  -8.522  1.00  0.00           C  
ATOM    723  ND1 HIS A  48      -8.120  -4.104  -7.684  1.00  0.00           N  
ATOM    724  CD2 HIS A  48      -8.772  -2.560  -9.054  1.00  0.00           C  
ATOM    725  CE1 HIS A  48      -9.431  -4.149  -7.692  1.00  0.00           C  
ATOM    726  NE2 HIS A  48      -9.868  -3.216  -8.522  1.00  0.00           N  
ATOM    727  H   HIS A  48      -6.276  -0.052  -8.649  1.00  0.00           H  
ATOM    728  HA  HIS A  48      -5.848  -2.232  -6.700  1.00  0.00           H  
ATOM    729  HB2 HIS A  48      -6.060  -2.420  -9.705  1.00  0.00           H  
ATOM    730  HB3 HIS A  48      -5.649  -3.753  -8.633  1.00  0.00           H  
ATOM    731  HD1 HIS A  48      -7.547  -4.692  -7.150  1.00  0.00           H  
ATOM    732  HD2 HIS A  48      -8.799  -1.745  -9.761  1.00  0.00           H  
ATOM    733  HE1 HIS A  48     -10.046  -4.828  -7.121  1.00  0.00           H  
ATOM    734  N   ILE A  49      -3.406  -2.288  -6.973  1.00  0.00           N  
ATOM    735  CA  ILE A  49      -1.950  -2.220  -7.006  1.00  0.00           C  
ATOM    736  C   ILE A  49      -1.390  -3.622  -7.174  1.00  0.00           C  
ATOM    737  O   ILE A  49      -1.811  -4.547  -6.485  1.00  0.00           O  
ATOM    738  CB  ILE A  49      -1.416  -1.602  -5.710  1.00  0.00           C  
ATOM    739  CG1 ILE A  49      -2.327  -0.471  -5.227  1.00  0.00           C  
ATOM    740  CG2 ILE A  49       0.004  -1.085  -5.906  1.00  0.00           C  
ATOM    741  CD1 ILE A  49      -2.503   0.594  -6.304  1.00  0.00           C  
ATOM    742  H   ILE A  49      -3.840  -2.814  -6.270  1.00  0.00           H  
ATOM    743  HA  ILE A  49      -1.641  -1.612  -7.843  1.00  0.00           H  
ATOM    744  HB  ILE A  49      -1.395  -2.373  -4.953  1.00  0.00           H  
ATOM    745 HG12 ILE A  49      -3.295  -0.880  -4.975  1.00  0.00           H  
ATOM    746 HG13 ILE A  49      -1.890  -0.016  -4.350  1.00  0.00           H  
ATOM    747 HG21 ILE A  49       0.541  -1.754  -6.562  1.00  0.00           H  
ATOM    748 HG22 ILE A  49      -0.031  -0.099  -6.346  1.00  0.00           H  
ATOM    749 HG23 ILE A  49       0.504  -1.037  -4.949  1.00  0.00           H  
ATOM    750 HD11 ILE A  49      -2.049   0.250  -7.222  1.00  0.00           H  
ATOM    751 HD12 ILE A  49      -3.556   0.770  -6.465  1.00  0.00           H  
ATOM    752 HD13 ILE A  49      -2.027   1.507  -5.984  1.00  0.00           H  
ATOM    753  N   TYR A  50      -0.442  -3.782  -8.087  1.00  0.00           N  
ATOM    754  CA  TYR A  50       0.154  -5.090  -8.329  1.00  0.00           C  
ATOM    755  C   TYR A  50       1.640  -5.054  -8.016  1.00  0.00           C  
ATOM    756  O   TYR A  50       2.405  -4.321  -8.641  1.00  0.00           O  
ATOM    757  CB  TYR A  50      -0.055  -5.509  -9.784  1.00  0.00           C  
ATOM    758  CG  TYR A  50      -1.508  -5.568 -10.188  1.00  0.00           C  
ATOM    759  CD1 TYR A  50      -2.421  -6.261  -9.412  1.00  0.00           C  
ATOM    760  CD2 TYR A  50      -1.931  -4.929 -11.340  1.00  0.00           C  
ATOM    761  CE1 TYR A  50      -3.754  -6.314  -9.788  1.00  0.00           C  
ATOM    762  CE2 TYR A  50      -3.264  -4.982 -11.716  1.00  0.00           C  
ATOM    763  CZ  TYR A  50      -4.170  -5.674 -10.936  1.00  0.00           C  
ATOM    764  OH  TYR A  50      -5.497  -5.730 -11.307  1.00  0.00           O  
ATOM    765  H   TYR A  50      -0.142  -3.009  -8.611  1.00  0.00           H  
ATOM    766  HA  TYR A  50      -0.323  -5.813  -7.686  1.00  0.00           H  
ATOM    767  HB2 TYR A  50       0.449  -4.801 -10.424  1.00  0.00           H  
ATOM    768  HB3 TYR A  50       0.381  -6.486  -9.928  1.00  0.00           H  
ATOM    769  HD1 TYR A  50      -2.094  -6.760  -8.514  1.00  0.00           H  
ATOM    770  HD2 TYR A  50      -1.222  -4.389 -11.950  1.00  0.00           H  
ATOM    771  HE1 TYR A  50      -4.466  -6.855  -9.180  1.00  0.00           H  
ATOM    772  HE2 TYR A  50      -3.592  -4.483 -12.615  1.00  0.00           H  
ATOM    773  HH  TYR A  50      -5.635  -5.210 -12.103  1.00  0.00           H  
ATOM    774  N   GLY A  51       2.041  -5.860  -7.040  1.00  0.00           N  
ATOM    775  CA  GLY A  51       3.434  -5.938  -6.629  1.00  0.00           C  
ATOM    776  C   GLY A  51       3.792  -7.370  -6.267  1.00  0.00           C  
ATOM    777  O   GLY A  51       3.006  -8.290  -6.492  1.00  0.00           O  
ATOM    778  H   GLY A  51       1.377  -6.420  -6.584  1.00  0.00           H  
ATOM    779  HA2 GLY A  51       4.064  -5.605  -7.441  1.00  0.00           H  
ATOM    780  HA3 GLY A  51       3.586  -5.302  -5.769  1.00  0.00           H  
ATOM    781  N   GLU A  52       4.975  -7.557  -5.702  1.00  0.00           N  
ATOM    782  CA  GLU A  52       5.426  -8.883  -5.304  1.00  0.00           C  
ATOM    783  C   GLU A  52       5.983  -8.847  -3.889  1.00  0.00           C  
ATOM    784  O   GLU A  52       6.893  -9.602  -3.550  1.00  0.00           O  
ATOM    785  CB  GLU A  52       6.492  -9.385  -6.273  1.00  0.00           C  
ATOM    786  CG  GLU A  52       7.521  -8.298  -6.570  1.00  0.00           C  
ATOM    787  CD  GLU A  52       8.869  -8.926  -6.896  1.00  0.00           C  
ATOM    788  OE1 GLU A  52       8.923 -10.160  -7.082  1.00  0.00           O  
ATOM    789  OE2 GLU A  52       9.870  -8.183  -6.965  1.00  0.00           O  
ATOM    790  H   GLU A  52       5.557  -6.784  -5.543  1.00  0.00           H  
ATOM    791  HA  GLU A  52       4.583  -9.559  -5.333  1.00  0.00           H  
ATOM    792  HB2 GLU A  52       6.992 -10.236  -5.836  1.00  0.00           H  
ATOM    793  HB3 GLU A  52       6.017  -9.683  -7.196  1.00  0.00           H  
ATOM    794  HG2 GLU A  52       7.186  -7.712  -7.413  1.00  0.00           H  
ATOM    795  HG3 GLU A  52       7.625  -7.661  -5.704  1.00  0.00           H  
ATOM    796  N   ASP A  53       5.428  -7.963  -3.064  1.00  0.00           N  
ATOM    797  CA  ASP A  53       5.867  -7.824  -1.678  1.00  0.00           C  
ATOM    798  C   ASP A  53       4.843  -7.035  -0.871  1.00  0.00           C  
ATOM    799  O   ASP A  53       4.544  -5.883  -1.187  1.00  0.00           O  
ATOM    800  CB  ASP A  53       7.221  -7.122  -1.625  1.00  0.00           C  
ATOM    801  CG  ASP A  53       8.216  -7.956  -0.830  1.00  0.00           C  
ATOM    802  OD1 ASP A  53       8.214  -9.195  -0.986  1.00  0.00           O  
ATOM    803  OD2 ASP A  53       8.998  -7.368  -0.052  1.00  0.00           O  
ATOM    804  H   ASP A  53       4.705  -7.390  -3.396  1.00  0.00           H  
ATOM    805  HA  ASP A  53       5.968  -8.809  -1.246  1.00  0.00           H  
ATOM    806  HB2 ASP A  53       7.592  -6.985  -2.630  1.00  0.00           H  
ATOM    807  HB3 ASP A  53       7.103  -6.159  -1.149  1.00  0.00           H  
ATOM    808  N   GLN A  54       4.310  -7.660   0.175  1.00  0.00           N  
ATOM    809  CA  GLN A  54       3.322  -7.017   1.034  1.00  0.00           C  
ATOM    810  C   GLN A  54       3.837  -5.665   1.510  1.00  0.00           C  
ATOM    811  O   GLN A  54       3.097  -4.681   1.534  1.00  0.00           O  
ATOM    812  CB  GLN A  54       3.022  -7.909   2.234  1.00  0.00           C  
ATOM    813  CG  GLN A  54       1.894  -7.336   3.086  1.00  0.00           C  
ATOM    814  CD  GLN A  54       1.772  -8.116   4.387  1.00  0.00           C  
ATOM    815  OE1 GLN A  54       2.777  -8.460   5.013  1.00  0.00           O  
ATOM    816  NE2 GLN A  54       0.541  -8.397   4.797  1.00  0.00           N  
ATOM    817  H   GLN A  54       4.593  -8.576   0.375  1.00  0.00           H  
ATOM    818  HA  GLN A  54       2.412  -6.869   0.472  1.00  0.00           H  
ATOM    819  HB2 GLN A  54       2.734  -8.889   1.882  1.00  0.00           H  
ATOM    820  HB3 GLN A  54       3.911  -7.996   2.840  1.00  0.00           H  
ATOM    821  HG2 GLN A  54       2.105  -6.301   3.309  1.00  0.00           H  
ATOM    822  HG3 GLN A  54       0.964  -7.406   2.540  1.00  0.00           H  
ATOM    823 HE21 GLN A  54      -0.210  -8.091   4.247  1.00  0.00           H  
ATOM    824 HE22 GLN A  54       0.435  -8.898   5.632  1.00  0.00           H  
ATOM    825  N   ASP A  55       5.109  -5.625   1.887  1.00  0.00           N  
ATOM    826  CA  ASP A  55       5.732  -4.395   2.364  1.00  0.00           C  
ATOM    827  C   ASP A  55       5.637  -3.304   1.304  1.00  0.00           C  
ATOM    828  O   ASP A  55       5.017  -2.263   1.524  1.00  0.00           O  
ATOM    829  CB  ASP A  55       7.195  -4.655   2.709  1.00  0.00           C  
ATOM    830  CG  ASP A  55       7.296  -5.524   3.956  1.00  0.00           C  
ATOM    831  OD1 ASP A  55       6.449  -6.427   4.121  1.00  0.00           O  
ATOM    832  OD2 ASP A  55       8.222  -5.302   4.763  1.00  0.00           O  
ATOM    833  H   ASP A  55       5.644  -6.445   1.844  1.00  0.00           H  
ATOM    834  HA  ASP A  55       5.217  -4.066   3.254  1.00  0.00           H  
ATOM    835  HB2 ASP A  55       7.670  -5.162   1.882  1.00  0.00           H  
ATOM    836  HB3 ASP A  55       7.691  -3.713   2.889  1.00  0.00           H  
ATOM    837  N   ALA A  56       6.255  -3.548   0.153  1.00  0.00           N  
ATOM    838  CA  ALA A  56       6.242  -2.584  -0.945  1.00  0.00           C  
ATOM    839  C   ALA A  56       4.811  -2.186  -1.288  1.00  0.00           C  
ATOM    840  O   ALA A  56       4.519  -1.008  -1.496  1.00  0.00           O  
ATOM    841  CB  ALA A  56       6.924  -3.182  -2.173  1.00  0.00           C  
ATOM    842  H   ALA A  56       6.734  -4.395   0.040  1.00  0.00           H  
ATOM    843  HA  ALA A  56       6.786  -1.704  -0.639  1.00  0.00           H  
ATOM    844  HB1 ALA A  56       6.950  -4.259  -2.080  1.00  0.00           H  
ATOM    845  HB2 ALA A  56       6.369  -2.909  -3.058  1.00  0.00           H  
ATOM    846  HB3 ALA A  56       7.932  -2.801  -2.245  1.00  0.00           H  
ATOM    847  N   VAL A  57       3.923  -3.173  -1.350  1.00  0.00           N  
ATOM    848  CA  VAL A  57       2.522  -2.923  -1.672  1.00  0.00           C  
ATOM    849  C   VAL A  57       1.870  -2.068  -0.592  1.00  0.00           C  
ATOM    850  O   VAL A  57       1.121  -1.138  -0.890  1.00  0.00           O  
ATOM    851  CB  VAL A  57       1.774  -4.246  -1.806  1.00  0.00           C  
ATOM    852  CG1 VAL A  57       0.304  -3.998  -2.131  1.00  0.00           C  
ATOM    853  CG2 VAL A  57       2.419  -5.119  -2.880  1.00  0.00           C  
ATOM    854  H   VAL A  57       4.218  -4.091  -1.177  1.00  0.00           H  
ATOM    855  HA  VAL A  57       2.469  -2.396  -2.613  1.00  0.00           H  
ATOM    856  HB  VAL A  57       1.833  -4.767  -0.863  1.00  0.00           H  
ATOM    857 HG11 VAL A  57       0.155  -2.949  -2.338  1.00  0.00           H  
ATOM    858 HG12 VAL A  57       0.026  -4.581  -2.996  1.00  0.00           H  
ATOM    859 HG13 VAL A  57      -0.302  -4.291  -1.287  1.00  0.00           H  
ATOM    860 HG21 VAL A  57       3.440  -4.805  -3.031  1.00  0.00           H  
ATOM    861 HG22 VAL A  57       2.401  -6.151  -2.560  1.00  0.00           H  
ATOM    862 HG23 VAL A  57       1.868  -5.016  -3.803  1.00  0.00           H  
ATOM    863  N   LYS A  58       2.157  -2.391   0.665  1.00  0.00           N  
ATOM    864  CA  LYS A  58       1.597  -1.655   1.793  1.00  0.00           C  
ATOM    865  C   LYS A  58       2.095  -0.215   1.794  1.00  0.00           C  
ATOM    866  O   LYS A  58       1.417   0.686   2.288  1.00  0.00           O  
ATOM    867  CB  LYS A  58       1.981  -2.338   3.102  1.00  0.00           C  
ATOM    868  CG  LYS A  58       1.136  -3.584   3.346  1.00  0.00           C  
ATOM    869  CD  LYS A  58      -0.134  -3.248   4.124  1.00  0.00           C  
ATOM    870  CE  LYS A  58      -0.287  -4.149   5.347  1.00  0.00           C  
ATOM    871  NZ  LYS A  58       0.355  -3.545   6.549  1.00  0.00           N  
ATOM    872  H   LYS A  58       2.759  -3.145   0.838  1.00  0.00           H  
ATOM    873  HA  LYS A  58       0.521  -1.652   1.705  1.00  0.00           H  
ATOM    874  HB2 LYS A  58       3.023  -2.621   3.059  1.00  0.00           H  
ATOM    875  HB3 LYS A  58       1.832  -1.645   3.917  1.00  0.00           H  
ATOM    876  HG2 LYS A  58       0.863  -4.016   2.395  1.00  0.00           H  
ATOM    877  HG3 LYS A  58       1.717  -4.297   3.910  1.00  0.00           H  
ATOM    878  HD2 LYS A  58      -0.089  -2.219   4.447  1.00  0.00           H  
ATOM    879  HD3 LYS A  58      -0.989  -3.383   3.478  1.00  0.00           H  
ATOM    880  HE2 LYS A  58      -1.338  -4.298   5.546  1.00  0.00           H  
ATOM    881  HE3 LYS A  58       0.176  -5.103   5.143  1.00  0.00           H  
ATOM    882  HZ1 LYS A  58       0.905  -2.710   6.265  1.00  0.00           H  
ATOM    883  HZ2 LYS A  58      -0.379  -3.260   7.228  1.00  0.00           H  
ATOM    884  HZ3 LYS A  58       0.987  -4.243   6.991  1.00  0.00           H  
ATOM    885  N   LYS A  59       3.284  -0.003   1.238  1.00  0.00           N  
ATOM    886  CA  LYS A  59       3.875   1.329   1.176  1.00  0.00           C  
ATOM    887  C   LYS A  59       3.225   2.154   0.071  1.00  0.00           C  
ATOM    888  O   LYS A  59       2.809   3.290   0.296  1.00  0.00           O  
ATOM    889  CB  LYS A  59       5.376   1.218   0.927  1.00  0.00           C  
ATOM    890  CG  LYS A  59       6.175   1.726   2.125  1.00  0.00           C  
ATOM    891  CD  LYS A  59       6.298   0.652   3.203  1.00  0.00           C  
ATOM    892  CE  LYS A  59       7.087   1.163   4.405  1.00  0.00           C  
ATOM    893  NZ  LYS A  59       8.537   1.289   4.088  1.00  0.00           N  
ATOM    894  H   LYS A  59       3.775  -0.764   0.863  1.00  0.00           H  
ATOM    895  HA  LYS A  59       3.716   1.825   2.122  1.00  0.00           H  
ATOM    896  HB2 LYS A  59       5.628   0.184   0.748  1.00  0.00           H  
ATOM    897  HB3 LYS A  59       5.635   1.805   0.057  1.00  0.00           H  
ATOM    898  HG2 LYS A  59       7.163   2.010   1.795  1.00  0.00           H  
ATOM    899  HG3 LYS A  59       5.675   2.588   2.541  1.00  0.00           H  
ATOM    900  HD2 LYS A  59       5.311   0.362   3.527  1.00  0.00           H  
ATOM    901  HD3 LYS A  59       6.806  -0.207   2.789  1.00  0.00           H  
ATOM    902  HE2 LYS A  59       6.703   2.131   4.691  1.00  0.00           H  
ATOM    903  HE3 LYS A  59       6.963   0.474   5.227  1.00  0.00           H  
ATOM    904  HZ1 LYS A  59       8.666   1.326   3.057  1.00  0.00           H  
ATOM    905  HZ2 LYS A  59       8.912   2.161   4.515  1.00  0.00           H  
ATOM    906  HZ3 LYS A  59       9.050   0.469   4.471  1.00  0.00           H  
ATOM    907  N   ALA A  60       3.143   1.576  -1.123  1.00  0.00           N  
ATOM    908  CA  ALA A  60       2.545   2.258  -2.267  1.00  0.00           C  
ATOM    909  C   ALA A  60       1.107   2.654  -1.960  1.00  0.00           C  
ATOM    910  O   ALA A  60       0.605   3.655  -2.470  1.00  0.00           O  
ATOM    911  CB  ALA A  60       2.582   1.350  -3.492  1.00  0.00           C  
ATOM    912  H   ALA A  60       3.494   0.668  -1.238  1.00  0.00           H  
ATOM    913  HA  ALA A  60       3.116   3.150  -2.476  1.00  0.00           H  
ATOM    914  HB1 ALA A  60       2.357   0.337  -3.193  1.00  0.00           H  
ATOM    915  HB2 ALA A  60       1.849   1.687  -4.209  1.00  0.00           H  
ATOM    916  HB3 ALA A  60       3.566   1.387  -3.936  1.00  0.00           H  
ATOM    917  N   ARG A  61       0.445   1.860  -1.123  1.00  0.00           N  
ATOM    918  CA  ARG A  61      -0.940   2.124  -0.747  1.00  0.00           C  
ATOM    919  C   ARG A  61      -1.010   3.264   0.262  1.00  0.00           C  
ATOM    920  O   ARG A  61      -1.914   4.098   0.209  1.00  0.00           O  
ATOM    921  CB  ARG A  61      -1.563   0.865  -0.152  1.00  0.00           C  
ATOM    922  CG  ARG A  61      -3.050   1.060   0.127  1.00  0.00           C  
ATOM    923  CD  ARG A  61      -3.312   1.234   1.620  1.00  0.00           C  
ATOM    924  NE  ARG A  61      -4.601   0.651   1.980  1.00  0.00           N  
ATOM    925  CZ  ARG A  61      -4.688  -0.511   2.621  1.00  0.00           C  
ATOM    926  NH1 ARG A  61      -4.240  -0.620   3.863  1.00  0.00           N  
ATOM    927  NH2 ARG A  61      -5.224  -1.565   2.019  1.00  0.00           N  
ATOM    928  H   ARG A  61       0.901   1.076  -0.750  1.00  0.00           H  
ATOM    929  HA  ARG A  61      -1.495   2.404  -1.630  1.00  0.00           H  
ATOM    930  HB2 ARG A  61      -1.438   0.048  -0.847  1.00  0.00           H  
ATOM    931  HB3 ARG A  61      -1.060   0.626   0.774  1.00  0.00           H  
ATOM    932  HG2 ARG A  61      -3.397   1.937  -0.398  1.00  0.00           H  
ATOM    933  HG3 ARG A  61      -3.591   0.194  -0.228  1.00  0.00           H  
ATOM    934  HD2 ARG A  61      -2.531   0.741   2.179  1.00  0.00           H  
ATOM    935  HD3 ARG A  61      -3.320   2.288   1.860  1.00  0.00           H  
ATOM    936  HE  ARG A  61      -5.424   1.127   1.743  1.00  0.00           H  
ATOM    937 HH11 ARG A  61      -3.834   0.171   4.321  1.00  0.00           H  
ATOM    938 HH12 ARG A  61      -4.309  -1.495   4.345  1.00  0.00           H  
ATOM    939 HH21 ARG A  61      -5.563  -1.488   1.082  1.00  0.00           H  
ATOM    940 HH22 ARG A  61      -5.285  -2.438   2.503  1.00  0.00           H  
ATOM    941  N   SER A  62      -0.051   3.292   1.182  1.00  0.00           N  
ATOM    942  CA  SER A  62      -0.001   4.329   2.207  1.00  0.00           C  
ATOM    943  C   SER A  62       0.310   5.683   1.582  1.00  0.00           C  
ATOM    944  O   SER A  62      -0.088   6.725   2.103  1.00  0.00           O  
ATOM    945  CB  SER A  62       1.057   3.980   3.250  1.00  0.00           C  
ATOM    946  OG  SER A  62       0.723   4.546   4.507  1.00  0.00           O  
ATOM    947  H   SER A  62       0.640   2.597   1.171  1.00  0.00           H  
ATOM    948  HA  SER A  62      -0.964   4.382   2.693  1.00  0.00           H  
ATOM    949  HB2 SER A  62       1.119   2.906   3.345  1.00  0.00           H  
ATOM    950  HB3 SER A  62       2.013   4.367   2.927  1.00  0.00           H  
ATOM    951  HG  SER A  62       1.438   5.113   4.803  1.00  0.00           H  
ATOM    952  N   PHE A  63       1.024   5.663   0.461  1.00  0.00           N  
ATOM    953  CA  PHE A  63       1.388   6.891  -0.237  1.00  0.00           C  
ATOM    954  C   PHE A  63       0.247   7.346  -1.138  1.00  0.00           C  
ATOM    955  O   PHE A  63      -0.098   8.528  -1.170  1.00  0.00           O  
ATOM    956  CB  PHE A  63       2.649   6.666  -1.066  1.00  0.00           C  
ATOM    957  CG  PHE A  63       3.801   6.135  -0.250  1.00  0.00           C  
ATOM    958  CD1 PHE A  63       4.050   6.645   1.014  1.00  0.00           C  
ATOM    959  CD2 PHE A  63       4.612   5.137  -0.764  1.00  0.00           C  
ATOM    960  CE1 PHE A  63       5.108   6.156   1.763  1.00  0.00           C  
ATOM    961  CE2 PHE A  63       5.671   4.648  -0.015  1.00  0.00           C  
ATOM    962  CZ  PHE A  63       5.918   5.157   1.248  1.00  0.00           C  
ATOM    963  H   PHE A  63       1.311   4.801   0.094  1.00  0.00           H  
ATOM    964  HA  PHE A  63       1.584   7.661   0.495  1.00  0.00           H  
ATOM    965  HB2 PHE A  63       2.429   5.958  -1.850  1.00  0.00           H  
ATOM    966  HB3 PHE A  63       2.946   7.605  -1.510  1.00  0.00           H  
ATOM    967  HD1 PHE A  63       3.419   7.423   1.416  1.00  0.00           H  
ATOM    968  HD2 PHE A  63       4.420   4.741  -1.749  1.00  0.00           H  
ATOM    969  HE1 PHE A  63       5.301   6.553   2.748  1.00  0.00           H  
ATOM    970  HE2 PHE A  63       6.302   3.870  -0.417  1.00  0.00           H  
ATOM    971  HZ  PHE A  63       6.743   4.776   1.832  1.00  0.00           H  
ATOM    972  N   LEU A  64      -0.337   6.401  -1.868  1.00  0.00           N  
ATOM    973  CA  LEU A  64      -1.442   6.704  -2.772  1.00  0.00           C  
ATOM    974  C   LEU A  64      -2.584   7.363  -2.007  1.00  0.00           C  
ATOM    975  O   LEU A  64      -3.234   8.280  -2.508  1.00  0.00           O  
ATOM    976  CB  LEU A  64      -1.937   5.424  -3.440  1.00  0.00           C  
ATOM    977  CG  LEU A  64      -1.095   5.075  -4.665  1.00  0.00           C  
ATOM    978  CD1 LEU A  64      -1.243   3.596  -5.012  1.00  0.00           C  
ATOM    979  CD2 LEU A  64      -1.492   5.946  -5.854  1.00  0.00           C  
ATOM    980  H   LEU A  64      -0.016   5.477  -1.798  1.00  0.00           H  
ATOM    981  HA  LEU A  64      -1.093   7.383  -3.535  1.00  0.00           H  
ATOM    982  HB2 LEU A  64      -1.880   4.611  -2.731  1.00  0.00           H  
ATOM    983  HB3 LEU A  64      -2.963   5.560  -3.745  1.00  0.00           H  
ATOM    984  HG  LEU A  64      -0.058   5.268  -4.433  1.00  0.00           H  
ATOM    985 HD11 LEU A  64      -1.406   3.031  -4.107  1.00  0.00           H  
ATOM    986 HD12 LEU A  64      -2.087   3.468  -5.677  1.00  0.00           H  
ATOM    987 HD13 LEU A  64      -0.343   3.251  -5.498  1.00  0.00           H  
ATOM    988 HD21 LEU A  64      -2.564   5.902  -5.987  1.00  0.00           H  
ATOM    989 HD22 LEU A  64      -1.191   6.965  -5.667  1.00  0.00           H  
ATOM    990 HD23 LEU A  64      -1.002   5.579  -6.743  1.00  0.00           H  
ATOM    991  N   GLU A  65      -2.824   6.887  -0.788  1.00  0.00           N  
ATOM    992  CA  GLU A  65      -3.888   7.429   0.051  1.00  0.00           C  
ATOM    993  C   GLU A  65      -3.407   8.674   0.784  1.00  0.00           C  
ATOM    994  O   GLU A  65      -4.206   9.624   0.932  1.00  0.00           O  
ATOM    995  CB  GLU A  65      -4.342   6.377   1.059  1.00  0.00           C  
ATOM    996  CG  GLU A  65      -3.197   5.961   1.979  1.00  0.00           C  
ATOM    997  CD  GLU A  65      -3.490   6.390   3.411  1.00  0.00           C  
ATOM    998  OE1 GLU A  65      -3.553   7.611   3.666  1.00  0.00           O  
ATOM    999  OE2 GLU A  65      -3.656   5.504   4.276  1.00  0.00           O  
ATOM   1000  OXT GLU A  65      -2.234   8.699   1.210  1.00  0.00           O  
ATOM   1001  H   GLU A  65      -2.271   6.154  -0.446  1.00  0.00           H  
ATOM   1002  HA  GLU A  65      -4.725   7.693  -0.577  1.00  0.00           H  
ATOM   1003  HB2 GLU A  65      -5.144   6.785   1.656  1.00  0.00           H  
ATOM   1004  HB3 GLU A  65      -4.699   5.508   0.525  1.00  0.00           H  
ATOM   1005  HG2 GLU A  65      -3.084   4.889   1.945  1.00  0.00           H  
ATOM   1006  HG3 GLU A  65      -2.284   6.432   1.646  1.00  0.00           H  
TER    1007      GLU A  65                                                      
ENDMDL                                                                          
MODEL        2                                                                  
ATOM      1  N   ALA A   1       2.525 -10.267 -14.386  1.00  0.00           N  
ATOM      2  CA  ALA A   1       1.698 -10.770 -13.254  1.00  0.00           C  
ATOM      3  C   ALA A   1       2.397 -10.489 -11.929  1.00  0.00           C  
ATOM      4  O   ALA A   1       3.595 -10.209 -11.896  1.00  0.00           O  
ATOM      5  CB  ALA A   1       1.443 -12.269 -13.390  1.00  0.00           C  
ATOM      6  H1  ALA A   1       2.796  -9.280 -14.208  1.00  0.00           H  
ATOM      7  H2  ALA A   1       3.383 -10.847 -14.474  1.00  0.00           H  
ATOM      8  H3  ALA A   1       1.975 -10.323 -15.268  1.00  0.00           H  
ATOM      9  HA  ALA A   1       0.749 -10.253 -13.260  1.00  0.00           H  
ATOM     10  HB1 ALA A   1       1.844 -12.615 -14.331  1.00  0.00           H  
ATOM     11  HB2 ALA A   1       1.928 -12.790 -12.577  1.00  0.00           H  
ATOM     12  HB3 ALA A   1       0.381 -12.456 -13.359  1.00  0.00           H  
ATOM     13  N   SER A   2       1.641 -10.566 -10.838  1.00  0.00           N  
ATOM     14  CA  SER A   2       2.188 -10.322  -9.508  1.00  0.00           C  
ATOM     15  C   SER A   2       1.753 -11.419  -8.546  1.00  0.00           C  
ATOM     16  O   SER A   2       0.777 -12.126  -8.796  1.00  0.00           O  
ATOM     17  CB  SER A   2       1.721  -8.964  -8.992  1.00  0.00           C  
ATOM     18  OG  SER A   2       0.441  -9.075  -8.388  1.00  0.00           O  
ATOM     19  H   SER A   2       0.692 -10.795 -10.931  1.00  0.00           H  
ATOM     20  HA  SER A   2       3.266 -10.319  -9.571  1.00  0.00           H  
ATOM     21  HB2 SER A   2       2.429  -8.600  -8.261  1.00  0.00           H  
ATOM     22  HB3 SER A   2       1.667  -8.271  -9.817  1.00  0.00           H  
ATOM     23  HG  SER A   2      -0.239  -8.966  -9.056  1.00  0.00           H  
ATOM     24  N   ARG A   3       2.482 -11.555  -7.445  1.00  0.00           N  
ATOM     25  CA  ARG A   3       2.173 -12.566  -6.440  1.00  0.00           C  
ATOM     26  C   ARG A   3       1.075 -12.067  -5.512  1.00  0.00           C  
ATOM     27  O   ARG A   3       0.154 -12.808  -5.171  1.00  0.00           O  
ATOM     28  CB  ARG A   3       3.425 -12.902  -5.635  1.00  0.00           C  
ATOM     29  CG  ARG A   3       4.397 -13.747  -6.453  1.00  0.00           C  
ATOM     30  CD  ARG A   3       5.623 -14.132  -5.631  1.00  0.00           C  
ATOM     31  NE  ARG A   3       6.199 -15.374  -6.133  1.00  0.00           N  
ATOM     32  CZ  ARG A   3       6.512 -16.378  -5.321  1.00  0.00           C  
ATOM     33  NH1 ARG A   3       7.591 -16.301  -4.554  1.00  0.00           N  
ATOM     34  NH2 ARG A   3       5.746 -17.459  -5.274  1.00  0.00           N  
ATOM     35  H   ARG A   3       3.248 -10.960  -7.304  1.00  0.00           H  
ATOM     36  HA  ARG A   3       1.830 -13.459  -6.940  1.00  0.00           H  
ATOM     37  HB2 ARG A   3       3.914 -11.983  -5.344  1.00  0.00           H  
ATOM     38  HB3 ARG A   3       3.139 -13.449  -4.750  1.00  0.00           H  
ATOM     39  HG2 ARG A   3       3.894 -14.645  -6.779  1.00  0.00           H  
ATOM     40  HG3 ARG A   3       4.715 -13.182  -7.318  1.00  0.00           H  
ATOM     41  HD2 ARG A   3       6.360 -13.345  -5.699  1.00  0.00           H  
ATOM     42  HD3 ARG A   3       5.333 -14.267  -4.600  1.00  0.00           H  
ATOM     43  HE  ARG A   3       6.361 -15.472  -7.095  1.00  0.00           H  
ATOM     44 HH11 ARG A   3       8.169 -15.486  -4.587  1.00  0.00           H  
ATOM     45 HH12 ARG A   3       7.825 -17.057  -3.943  1.00  0.00           H  
ATOM     46 HH21 ARG A   3       4.932 -17.520  -5.852  1.00  0.00           H  
ATOM     47 HH22 ARG A   3       5.982 -18.214  -4.661  1.00  0.00           H  
ATOM     48  N   PHE A   4       1.175 -10.804  -5.107  1.00  0.00           N  
ATOM     49  CA  PHE A   4       0.184 -10.208  -4.218  1.00  0.00           C  
ATOM     50  C   PHE A   4      -0.261  -8.854  -4.754  1.00  0.00           C  
ATOM     51  O   PHE A   4       0.425  -8.242  -5.572  1.00  0.00           O  
ATOM     52  CB  PHE A   4       0.768 -10.047  -2.816  1.00  0.00           C  
ATOM     53  CG  PHE A   4       0.952 -11.361  -2.096  1.00  0.00           C  
ATOM     54  CD1 PHE A   4      -0.014 -12.351  -2.194  1.00  0.00           C  
ATOM     55  CD2 PHE A   4       2.087 -11.578  -1.332  1.00  0.00           C  
ATOM     56  CE1 PHE A   4       0.156 -13.554  -1.531  1.00  0.00           C  
ATOM     57  CE2 PHE A   4       2.257 -12.784  -0.669  1.00  0.00           C  
ATOM     58  CZ  PHE A   4       1.292 -13.770  -0.769  1.00  0.00           C  
ATOM     59  H   PHE A   4       1.933 -10.262  -5.413  1.00  0.00           H  
ATOM     60  HA  PHE A   4      -0.672 -10.860  -4.167  1.00  0.00           H  
ATOM     61  HB2 PHE A   4       1.729  -9.561  -2.893  1.00  0.00           H  
ATOM     62  HB3 PHE A   4       0.104  -9.426  -2.232  1.00  0.00           H  
ATOM     63  HD1 PHE A   4      -0.900 -12.184  -2.787  1.00  0.00           H  
ATOM     64  HD2 PHE A   4       2.841 -10.809  -1.254  1.00  0.00           H  
ATOM     65  HE1 PHE A   4      -0.596 -14.325  -1.609  1.00  0.00           H  
ATOM     66  HE2 PHE A   4       3.143 -12.952  -0.075  1.00  0.00           H  
ATOM     67  HZ  PHE A   4       1.425 -14.710  -0.252  1.00  0.00           H  
ATOM     68  N   HIS A   5      -1.414  -8.391  -4.282  1.00  0.00           N  
ATOM     69  CA  HIS A   5      -1.957  -7.106  -4.707  1.00  0.00           C  
ATOM     70  C   HIS A   5      -2.908  -6.564  -3.648  1.00  0.00           C  
ATOM     71  O   HIS A   5      -3.238  -7.256  -2.685  1.00  0.00           O  
ATOM     72  CB  HIS A   5      -2.682  -7.256  -6.042  1.00  0.00           C  
ATOM     73  CG  HIS A   5      -3.932  -8.071  -5.942  1.00  0.00           C  
ATOM     74  ND1 HIS A   5      -3.953  -9.373  -5.514  1.00  0.00           N  
ATOM     75  CD2 HIS A   5      -5.224  -7.772  -6.222  1.00  0.00           C  
ATOM     76  CE1 HIS A   5      -5.175  -9.852  -5.528  1.00  0.00           C  
ATOM     77  NE2 HIS A   5      -5.985  -8.897  -5.957  1.00  0.00           N  
ATOM     78  H   HIS A   5      -1.910  -8.927  -3.630  1.00  0.00           H  
ATOM     79  HA  HIS A   5      -1.141  -6.409  -4.830  1.00  0.00           H  
ATOM     80  HB2 HIS A   5      -2.946  -6.274  -6.409  1.00  0.00           H  
ATOM     81  HB3 HIS A   5      -2.018  -7.731  -6.749  1.00  0.00           H  
ATOM     82  HD1 HIS A   5      -3.161  -9.879  -5.234  1.00  0.00           H  
ATOM     83  HD2 HIS A   5      -5.592  -6.824  -6.588  1.00  0.00           H  
ATOM     84  HE1 HIS A   5      -5.468 -10.852  -5.242  1.00  0.00           H  
ATOM     85  N   GLU A   6      -3.342  -5.323  -3.828  1.00  0.00           N  
ATOM     86  CA  GLU A   6      -4.253  -4.684  -2.884  1.00  0.00           C  
ATOM     87  C   GLU A   6      -5.236  -3.785  -3.620  1.00  0.00           C  
ATOM     88  O   GLU A   6      -4.850  -3.033  -4.515  1.00  0.00           O  
ATOM     89  CB  GLU A   6      -3.451  -3.865  -1.877  1.00  0.00           C  
ATOM     90  CG  GLU A   6      -4.329  -3.374  -0.730  1.00  0.00           C  
ATOM     91  CD  GLU A   6      -3.761  -3.841   0.603  1.00  0.00           C  
ATOM     92  OE1 GLU A   6      -4.121  -4.951   1.050  1.00  0.00           O  
ATOM     93  OE2 GLU A   6      -2.954  -3.097   1.200  1.00  0.00           O  
ATOM     94  H   GLU A   6      -3.039  -4.822  -4.614  1.00  0.00           H  
ATOM     95  HA  GLU A   6      -4.801  -5.448  -2.355  1.00  0.00           H  
ATOM     96  HB2 GLU A   6      -2.657  -4.479  -1.476  1.00  0.00           H  
ATOM     97  HB3 GLU A   6      -3.020  -3.012  -2.381  1.00  0.00           H  
ATOM     98  HG2 GLU A   6      -4.363  -2.296  -0.745  1.00  0.00           H  
ATOM     99  HG3 GLU A   6      -5.327  -3.770  -0.852  1.00  0.00           H  
ATOM    100  N   GLN A   7      -6.509  -3.863  -3.243  1.00  0.00           N  
ATOM    101  CA  GLN A   7      -7.539  -3.048  -3.878  1.00  0.00           C  
ATOM    102  C   GLN A   7      -8.336  -2.270  -2.835  1.00  0.00           C  
ATOM    103  O   GLN A   7      -8.904  -2.853  -1.913  1.00  0.00           O  
ATOM    104  CB  GLN A   7      -8.477  -3.929  -4.698  1.00  0.00           C  
ATOM    105  CG  GLN A   7      -9.161  -4.977  -3.825  1.00  0.00           C  
ATOM    106  CD  GLN A   7     -10.624  -4.607  -3.606  1.00  0.00           C  
ATOM    107  OE1 GLN A   7     -11.049  -3.496  -3.922  1.00  0.00           O  
ATOM    108  NE2 GLN A   7     -11.397  -5.541  -3.064  1.00  0.00           N  
ATOM    109  H   GLN A   7      -6.759  -4.481  -2.524  1.00  0.00           H  
ATOM    110  HA  GLN A   7      -7.055  -2.349  -4.541  1.00  0.00           H  
ATOM    111  HB2 GLN A   7      -9.231  -3.307  -5.158  1.00  0.00           H  
ATOM    112  HB3 GLN A   7      -7.909  -4.429  -5.468  1.00  0.00           H  
ATOM    113  HG2 GLN A   7      -9.107  -5.938  -4.313  1.00  0.00           H  
ATOM    114  HG3 GLN A   7      -8.661  -5.027  -2.870  1.00  0.00           H  
ATOM    115 HE21 GLN A   7     -10.992  -6.404  -2.838  1.00  0.00           H  
ATOM    116 HE22 GLN A   7     -12.342  -5.329  -2.912  1.00  0.00           H  
ATOM    117  N   PHE A   8      -8.377  -0.948  -2.993  1.00  0.00           N  
ATOM    118  CA  PHE A   8      -9.111  -0.083  -2.071  1.00  0.00           C  
ATOM    119  C   PHE A   8      -9.610   1.160  -2.797  1.00  0.00           C  
ATOM    120  O   PHE A   8      -8.975   1.635  -3.739  1.00  0.00           O  
ATOM    121  CB  PHE A   8      -8.216   0.319  -0.903  1.00  0.00           C  
ATOM    122  CG  PHE A   8      -7.083   1.225  -1.311  1.00  0.00           C  
ATOM    123  CD1 PHE A   8      -5.987   0.705  -1.978  1.00  0.00           C  
ATOM    124  CD2 PHE A   8      -7.136   2.578  -1.017  1.00  0.00           C  
ATOM    125  CE1 PHE A   8      -4.945   1.537  -2.352  1.00  0.00           C  
ATOM    126  CE2 PHE A   8      -6.094   3.410  -1.391  1.00  0.00           C  
ATOM    127  CZ  PHE A   8      -4.998   2.889  -2.059  1.00  0.00           C  
ATOM    128  H   PHE A   8      -7.907  -0.546  -3.752  1.00  0.00           H  
ATOM    129  HA  PHE A   8      -9.962  -0.628  -1.687  1.00  0.00           H  
ATOM    130  HB2 PHE A   8      -8.816   0.831  -0.164  1.00  0.00           H  
ATOM    131  HB3 PHE A   8      -7.797  -0.574  -0.462  1.00  0.00           H  
ATOM    132  HD1 PHE A   8      -5.944  -0.349  -2.207  1.00  0.00           H  
ATOM    133  HD2 PHE A   8      -7.991   2.984  -0.496  1.00  0.00           H  
ATOM    134  HE1 PHE A   8      -4.091   1.131  -2.873  1.00  0.00           H  
ATOM    135  HE2 PHE A   8      -6.136   4.464  -1.161  1.00  0.00           H  
ATOM    136  HZ  PHE A   8      -4.185   3.537  -2.350  1.00  0.00           H  
ATOM    137  N   ILE A   9     -10.752   1.679  -2.358  1.00  0.00           N  
ATOM    138  CA  ILE A   9     -11.341   2.865  -2.973  1.00  0.00           C  
ATOM    139  C   ILE A   9     -10.615   4.125  -2.515  1.00  0.00           C  
ATOM    140  O   ILE A   9     -10.092   4.184  -1.403  1.00  0.00           O  
ATOM    141  CB  ILE A   9     -12.823   2.957  -2.614  1.00  0.00           C  
ATOM    142  CG1 ILE A   9     -13.004   3.118  -1.106  1.00  0.00           C  
ATOM    143  CG2 ILE A   9     -13.570   1.722  -3.107  1.00  0.00           C  
ATOM    144  CD1 ILE A   9     -14.290   3.873  -0.783  1.00  0.00           C  
ATOM    145  H   ILE A   9     -11.212   1.251  -1.606  1.00  0.00           H  
ATOM    146  HA  ILE A   9     -11.249   2.781  -4.045  1.00  0.00           H  
ATOM    147  HB  ILE A   9     -13.239   3.824  -3.108  1.00  0.00           H  
ATOM    148 HG12 ILE A   9     -13.045   2.141  -0.649  1.00  0.00           H  
ATOM    149 HG13 ILE A   9     -12.165   3.665  -0.705  1.00  0.00           H  
ATOM    150 HG21 ILE A   9     -13.104   0.836  -2.701  1.00  0.00           H  
ATOM    151 HG22 ILE A   9     -14.599   1.772  -2.783  1.00  0.00           H  
ATOM    152 HG23 ILE A   9     -13.532   1.687  -4.186  1.00  0.00           H  
ATOM    153 HD11 ILE A   9     -14.914   3.910  -1.664  1.00  0.00           H  
ATOM    154 HD12 ILE A   9     -14.816   3.363   0.011  1.00  0.00           H  
ATOM    155 HD13 ILE A   9     -14.046   4.878  -0.469  1.00  0.00           H  
ATOM    156  N   VAL A  10     -10.589   5.131  -3.383  1.00  0.00           N  
ATOM    157  CA  VAL A  10      -9.928   6.395  -3.077  1.00  0.00           C  
ATOM    158  C   VAL A  10     -10.905   7.554  -3.246  1.00  0.00           C  
ATOM    159  O   VAL A  10     -11.820   7.493  -4.068  1.00  0.00           O  
ATOM    160  CB  VAL A  10      -8.724   6.584  -3.998  1.00  0.00           C  
ATOM    161  CG1 VAL A  10      -8.065   7.939  -3.754  1.00  0.00           C  
ATOM    162  CG2 VAL A  10      -7.717   5.457  -3.798  1.00  0.00           C  
ATOM    163  H   VAL A  10     -11.025   5.022  -4.254  1.00  0.00           H  
ATOM    164  HA  VAL A  10      -9.586   6.372  -2.053  1.00  0.00           H  
ATOM    165  HB  VAL A  10      -9.071   6.554  -5.020  1.00  0.00           H  
ATOM    166 HG11 VAL A  10      -8.161   8.200  -2.710  1.00  0.00           H  
ATOM    167 HG12 VAL A  10      -7.020   7.880  -4.018  1.00  0.00           H  
ATOM    168 HG13 VAL A  10      -8.551   8.688  -4.362  1.00  0.00           H  
ATOM    169 HG21 VAL A  10      -7.553   5.306  -2.741  1.00  0.00           H  
ATOM    170 HG22 VAL A  10      -8.104   4.549  -4.237  1.00  0.00           H  
ATOM    171 HG23 VAL A  10      -6.785   5.720  -4.275  1.00  0.00           H  
ATOM    172  N   ARG A  11     -10.705   8.611  -2.465  1.00  0.00           N  
ATOM    173  CA  ARG A  11     -11.567   9.787  -2.528  1.00  0.00           C  
ATOM    174  C   ARG A  11     -11.265  10.600  -3.780  1.00  0.00           C  
ATOM    175  O   ARG A  11     -10.135  10.609  -4.269  1.00  0.00           O  
ATOM    176  CB  ARG A  11     -11.362  10.650  -1.287  1.00  0.00           C  
ATOM    177  CG  ARG A  11     -12.266  10.199  -0.143  1.00  0.00           C  
ATOM    178  CD  ARG A  11     -13.655  10.821  -0.257  1.00  0.00           C  
ATOM    179  NE  ARG A  11     -13.598  12.244   0.061  1.00  0.00           N  
ATOM    180  CZ  ARG A  11     -14.560  12.843   0.758  1.00  0.00           C  
ATOM    181  NH1 ARG A  11     -15.064  12.255   1.834  1.00  0.00           N  
ATOM    182  NH2 ARG A  11     -15.015  14.029   0.380  1.00  0.00           N  
ATOM    183  H   ARG A  11      -9.957   8.600  -1.831  1.00  0.00           H  
ATOM    184  HA  ARG A  11     -12.596   9.463  -2.561  1.00  0.00           H  
ATOM    185  HB2 ARG A  11     -10.332  10.576  -0.973  1.00  0.00           H  
ATOM    186  HB3 ARG A  11     -11.588  11.678  -1.530  1.00  0.00           H  
ATOM    187  HG2 ARG A  11     -12.359   9.123  -0.171  1.00  0.00           H  
ATOM    188  HG3 ARG A  11     -11.822  10.495   0.795  1.00  0.00           H  
ATOM    189  HD2 ARG A  11     -14.021  10.697  -1.265  1.00  0.00           H  
ATOM    190  HD3 ARG A  11     -14.323  10.329   0.434  1.00  0.00           H  
ATOM    191  HE  ARG A  11     -12.833  12.774  -0.245  1.00  0.00           H  
ATOM    192 HH11 ARG A  11     -14.721  11.361   2.124  1.00  0.00           H  
ATOM    193 HH12 ARG A  11     -15.788  12.706   2.358  1.00  0.00           H  
ATOM    194 HH21 ARG A  11     -14.636  14.476  -0.430  1.00  0.00           H  
ATOM    195 HH22 ARG A  11     -15.739  14.477   0.906  1.00  0.00           H  
ATOM    196  N   GLU A  12     -12.282  11.283  -4.295  1.00  0.00           N  
ATOM    197  CA  GLU A  12     -12.126  12.101  -5.495  1.00  0.00           C  
ATOM    198  C   GLU A  12     -11.162  13.252  -5.233  1.00  0.00           C  
ATOM    199  O   GLU A  12     -10.316  13.567  -6.070  1.00  0.00           O  
ATOM    200  CB  GLU A  12     -13.483  12.650  -5.930  1.00  0.00           C  
ATOM    201  CG  GLU A  12     -13.585  12.730  -7.451  1.00  0.00           C  
ATOM    202  CD  GLU A  12     -14.961  12.265  -7.911  1.00  0.00           C  
ATOM    203  OE1 GLU A  12     -15.348  11.127  -7.574  1.00  0.00           O  
ATOM    204  OE2 GLU A  12     -15.649  13.041  -8.608  1.00  0.00           O  
ATOM    205  H   GLU A  12     -13.158  11.236  -3.859  1.00  0.00           H  
ATOM    206  HA  GLU A  12     -11.730  11.485  -6.287  1.00  0.00           H  
ATOM    207  HB2 GLU A  12     -14.261  12.002  -5.557  1.00  0.00           H  
ATOM    208  HB3 GLU A  12     -13.612  13.639  -5.515  1.00  0.00           H  
ATOM    209  HG2 GLU A  12     -13.430  13.751  -7.766  1.00  0.00           H  
ATOM    210  HG3 GLU A  12     -12.830  12.098  -7.893  1.00  0.00           H  
ATOM    211  N   ASP A  13     -11.294  13.875  -4.068  1.00  0.00           N  
ATOM    212  CA  ASP A  13     -10.434  14.993  -3.695  1.00  0.00           C  
ATOM    213  C   ASP A  13      -9.017  14.507  -3.422  1.00  0.00           C  
ATOM    214  O   ASP A  13      -8.044  15.203  -3.713  1.00  0.00           O  
ATOM    215  CB  ASP A  13     -10.992  15.690  -2.457  1.00  0.00           C  
ATOM    216  CG  ASP A  13     -10.871  17.202  -2.604  1.00  0.00           C  
ATOM    217  OD1 ASP A  13     -11.801  17.821  -3.163  1.00  0.00           O  
ATOM    218  OD2 ASP A  13      -9.848  17.764  -2.160  1.00  0.00           O  
ATOM    219  H   ASP A  13     -11.988  13.577  -3.443  1.00  0.00           H  
ATOM    220  HA  ASP A  13     -10.409  15.701  -4.511  1.00  0.00           H  
ATOM    221  HB2 ASP A  13     -12.031  15.425  -2.337  1.00  0.00           H  
ATOM    222  HB3 ASP A  13     -10.435  15.371  -1.588  1.00  0.00           H  
ATOM    223  N   LEU A  14      -8.905  13.307  -2.860  1.00  0.00           N  
ATOM    224  CA  LEU A  14      -7.603  12.727  -2.547  1.00  0.00           C  
ATOM    225  C   LEU A  14      -7.260  11.630  -3.545  1.00  0.00           C  
ATOM    226  O   LEU A  14      -6.729  10.583  -3.173  1.00  0.00           O  
ATOM    227  CB  LEU A  14      -7.612  12.160  -1.130  1.00  0.00           C  
ATOM    228  CG  LEU A  14      -7.039  13.161  -0.130  1.00  0.00           C  
ATOM    229  CD1 LEU A  14      -7.234  12.662   1.299  1.00  0.00           C  
ATOM    230  CD2 LEU A  14      -5.560  13.413  -0.411  1.00  0.00           C  
ATOM    231  H   LEU A  14      -9.717  12.802  -2.651  1.00  0.00           H  
ATOM    232  HA  LEU A  14      -6.854  13.503  -2.607  1.00  0.00           H  
ATOM    233  HB2 LEU A  14      -8.628  11.924  -0.851  1.00  0.00           H  
ATOM    234  HB3 LEU A  14      -7.017  11.259  -1.108  1.00  0.00           H  
ATOM    235  HG  LEU A  14      -7.571  14.094  -0.240  1.00  0.00           H  
ATOM    236 HD11 LEU A  14      -7.852  11.776   1.287  1.00  0.00           H  
ATOM    237 HD12 LEU A  14      -6.272  12.427   1.730  1.00  0.00           H  
ATOM    238 HD13 LEU A  14      -7.716  13.431   1.884  1.00  0.00           H  
ATOM    239 HD21 LEU A  14      -5.086  12.484  -0.692  1.00  0.00           H  
ATOM    240 HD22 LEU A  14      -5.466  14.125  -1.218  1.00  0.00           H  
ATOM    241 HD23 LEU A  14      -5.090  13.807   0.476  1.00  0.00           H  
ATOM    242  N   MET A  15      -7.565  11.876  -4.815  1.00  0.00           N  
ATOM    243  CA  MET A  15      -7.289  10.911  -5.872  1.00  0.00           C  
ATOM    244  C   MET A  15      -6.100  11.365  -6.707  1.00  0.00           C  
ATOM    245  O   MET A  15      -5.371  10.545  -7.267  1.00  0.00           O  
ATOM    246  CB  MET A  15      -8.519  10.750  -6.762  1.00  0.00           C  
ATOM    247  CG  MET A  15      -8.780   9.282  -7.086  1.00  0.00           C  
ATOM    248  SD  MET A  15      -8.943   8.988  -8.854  1.00  0.00           S  
ATOM    249  CE  MET A  15      -9.675   7.344  -8.859  1.00  0.00           C  
ATOM    250  H   MET A  15      -7.985  12.731  -5.045  1.00  0.00           H  
ATOM    251  HA  MET A  15      -7.057   9.957  -5.422  1.00  0.00           H  
ATOM    252  HB2 MET A  15      -9.379  11.157  -6.253  1.00  0.00           H  
ATOM    253  HB3 MET A  15      -8.360  11.291  -7.684  1.00  0.00           H  
ATOM    254  HG2 MET A  15      -7.958   8.691  -6.708  1.00  0.00           H  
ATOM    255  HG3 MET A  15      -9.690   8.974  -6.594  1.00  0.00           H  
ATOM    256  HE1 MET A  15     -10.440   7.290  -8.096  1.00  0.00           H  
ATOM    257  HE2 MET A  15     -10.111   7.149  -9.829  1.00  0.00           H  
ATOM    258  HE3 MET A  15      -8.912   6.610  -8.654  1.00  0.00           H  
ATOM    259  N   GLY A  16      -5.906  12.678  -6.786  1.00  0.00           N  
ATOM    260  CA  GLY A  16      -4.802  13.245  -7.553  1.00  0.00           C  
ATOM    261  C   GLY A  16      -5.327  14.083  -8.712  1.00  0.00           C  
ATOM    262  O   GLY A  16      -4.911  13.904  -9.857  1.00  0.00           O  
ATOM    263  H   GLY A  16      -6.521  13.279  -6.317  1.00  0.00           H  
ATOM    264  HA2 GLY A  16      -4.206  13.870  -6.904  1.00  0.00           H  
ATOM    265  HA3 GLY A  16      -4.192  12.443  -7.941  1.00  0.00           H  
ATOM    266  N   LEU A  17      -6.240  14.998  -8.408  1.00  0.00           N  
ATOM    267  CA  LEU A  17      -6.824  15.868  -9.425  1.00  0.00           C  
ATOM    268  C   LEU A  17      -6.007  17.146  -9.557  1.00  0.00           C  
ATOM    269  O   LEU A  17      -6.544  18.250  -9.459  1.00  0.00           O  
ATOM    270  CB  LEU A  17      -8.265  16.206  -9.055  1.00  0.00           C  
ATOM    271  CG  LEU A  17      -8.944  17.015 -10.158  1.00  0.00           C  
ATOM    272  CD1 LEU A  17      -9.961  16.156 -10.903  1.00  0.00           C  
ATOM    273  CD2 LEU A  17      -9.615  18.255  -9.576  1.00  0.00           C  
ATOM    274  H   LEU A  17      -6.530  15.092  -7.476  1.00  0.00           H  
ATOM    275  HA  LEU A  17      -6.818  15.349 -10.371  1.00  0.00           H  
ATOM    276  HB2 LEU A  17      -8.814  15.289  -8.902  1.00  0.00           H  
ATOM    277  HB3 LEU A  17      -8.269  16.783  -8.143  1.00  0.00           H  
ATOM    278  HG  LEU A  17      -8.188  17.335 -10.861  1.00  0.00           H  
ATOM    279 HD11 LEU A  17     -10.422  15.467 -10.212  1.00  0.00           H  
ATOM    280 HD12 LEU A  17     -10.717  16.793 -11.338  1.00  0.00           H  
ATOM    281 HD13 LEU A  17      -9.459  15.604 -11.684  1.00  0.00           H  
ATOM    282 HD21 LEU A  17      -8.959  18.707  -8.845  1.00  0.00           H  
ATOM    283 HD22 LEU A  17      -9.814  18.959 -10.368  1.00  0.00           H  
ATOM    284 HD23 LEU A  17     -10.543  17.970  -9.103  1.00  0.00           H  
ATOM    285  N   ALA A  18      -4.706  16.991  -9.779  1.00  0.00           N  
ATOM    286  CA  ALA A  18      -3.811  18.135  -9.923  1.00  0.00           C  
ATOM    287  C   ALA A  18      -2.838  17.907 -11.073  1.00  0.00           C  
ATOM    288  O   ALA A  18      -1.635  17.761 -10.858  1.00  0.00           O  
ATOM    289  CB  ALA A  18      -3.039  18.359  -8.625  1.00  0.00           C  
ATOM    290  H   ALA A  18      -4.338  16.085  -9.844  1.00  0.00           H  
ATOM    291  HA  ALA A  18      -4.403  19.014 -10.133  1.00  0.00           H  
ATOM    292  HB1 ALA A  18      -3.727  18.343  -7.793  1.00  0.00           H  
ATOM    293  HB2 ALA A  18      -2.307  17.575  -8.505  1.00  0.00           H  
ATOM    294  HB3 ALA A  18      -2.543  19.317  -8.666  1.00  0.00           H  
ATOM    295  N   ILE A  19      -3.364  17.881 -12.292  1.00  0.00           N  
ATOM    296  CA  ILE A  19      -2.540  17.674 -13.479  1.00  0.00           C  
ATOM    297  C   ILE A  19      -1.936  18.995 -13.939  1.00  0.00           C  
ATOM    298  O   ILE A  19      -2.458  19.643 -14.846  1.00  0.00           O  
ATOM    299  CB  ILE A  19      -3.378  17.068 -14.599  1.00  0.00           C  
ATOM    300  CG1 ILE A  19      -4.121  15.831 -14.102  1.00  0.00           C  
ATOM    301  CG2 ILE A  19      -2.501  16.716 -15.797  1.00  0.00           C  
ATOM    302  CD1 ILE A  19      -3.158  14.814 -13.495  1.00  0.00           C  
ATOM    303  H   ILE A  19      -4.331  18.006 -12.398  1.00  0.00           H  
ATOM    304  HA  ILE A  19      -1.741  16.990 -13.232  1.00  0.00           H  
ATOM    305  HB  ILE A  19      -4.105  17.804 -14.915  1.00  0.00           H  
ATOM    306 HG12 ILE A  19      -4.838  16.129 -13.351  1.00  0.00           H  
ATOM    307 HG13 ILE A  19      -4.641  15.374 -14.931  1.00  0.00           H  
ATOM    308 HG21 ILE A  19      -1.582  16.268 -15.447  1.00  0.00           H  
ATOM    309 HG22 ILE A  19      -3.026  16.019 -16.433  1.00  0.00           H  
ATOM    310 HG23 ILE A  19      -2.276  17.615 -16.352  1.00  0.00           H  
ATOM    311 HD11 ILE A  19      -2.638  15.265 -12.664  1.00  0.00           H  
ATOM    312 HD12 ILE A  19      -3.716  13.955 -13.151  1.00  0.00           H  
ATOM    313 HD13 ILE A  19      -2.446  14.506 -14.246  1.00  0.00           H  
ATOM    314  N   GLY A  20      -0.836  19.387 -13.308  1.00  0.00           N  
ATOM    315  CA  GLY A  20      -0.160  20.633 -13.652  1.00  0.00           C  
ATOM    316  C   GLY A  20       1.295  20.373 -14.023  1.00  0.00           C  
ATOM    317  O   GLY A  20       1.704  20.597 -15.161  1.00  0.00           O  
ATOM    318  H   GLY A  20      -0.470  18.826 -12.594  1.00  0.00           H  
ATOM    319  HA2 GLY A  20      -0.663  21.089 -14.490  1.00  0.00           H  
ATOM    320  HA3 GLY A  20      -0.196  21.300 -12.803  1.00  0.00           H  
ATOM    321  N   THR A  21       2.072  19.900 -13.053  1.00  0.00           N  
ATOM    322  CA  THR A  21       3.485  19.609 -13.276  1.00  0.00           C  
ATOM    323  C   THR A  21       3.952  18.495 -12.350  1.00  0.00           C  
ATOM    324  O   THR A  21       4.417  17.449 -12.803  1.00  0.00           O  
ATOM    325  CB  THR A  21       4.318  20.864 -13.031  1.00  0.00           C  
ATOM    326  OG1 THR A  21       4.026  21.396 -11.748  1.00  0.00           O  
ATOM    327  CG2 THR A  21       4.054  21.913 -14.106  1.00  0.00           C  
ATOM    328  H   THR A  21       1.685  19.744 -12.166  1.00  0.00           H  
ATOM    329  HA  THR A  21       3.620  19.295 -14.301  1.00  0.00           H  
ATOM    330  HB  THR A  21       5.364  20.594 -13.065  1.00  0.00           H  
ATOM    331  HG1 THR A  21       4.572  22.170 -11.590  1.00  0.00           H  
ATOM    332 HG21 THR A  21       3.906  21.422 -15.057  1.00  0.00           H  
ATOM    333 HG22 THR A  21       3.167  22.475 -13.848  1.00  0.00           H  
ATOM    334 HG23 THR A  21       4.900  22.582 -14.170  1.00  0.00           H  
ATOM    335  N   HIS A  22       3.830  18.731 -11.048  1.00  0.00           N  
ATOM    336  CA  HIS A  22       4.245  17.754 -10.047  1.00  0.00           C  
ATOM    337  C   HIS A  22       3.510  16.437 -10.244  1.00  0.00           C  
ATOM    338  O   HIS A  22       2.795  16.248 -11.228  1.00  0.00           O  
ATOM    339  CB  HIS A  22       3.971  18.294  -8.647  1.00  0.00           C  
ATOM    340  CG  HIS A  22       2.512  18.495  -8.378  1.00  0.00           C  
ATOM    341  ND1 HIS A  22       1.980  18.541  -7.115  1.00  0.00           N  
ATOM    342  CD2 HIS A  22       1.454  18.669  -9.210  1.00  0.00           C  
ATOM    343  CE1 HIS A  22       0.681  18.729  -7.158  1.00  0.00           C  
ATOM    344  NE2 HIS A  22       0.321  18.812  -8.428  1.00  0.00           N  
ATOM    345  H   HIS A  22       3.456  19.587 -10.754  1.00  0.00           H  
ATOM    346  HA  HIS A  22       5.306  17.581 -10.150  1.00  0.00           H  
ATOM    347  HB2 HIS A  22       4.361  17.595  -7.922  1.00  0.00           H  
ATOM    348  HB3 HIS A  22       4.475  19.241  -8.533  1.00  0.00           H  
ATOM    349  HD1 HIS A  22       2.500  18.445  -6.290  1.00  0.00           H  
ATOM    350  HD2 HIS A  22       1.489  18.690 -10.289  1.00  0.00           H  
ATOM    351  HE1 HIS A  22       0.023  18.805  -6.305  1.00  0.00           H  
ATOM    352  N   GLY A  23       3.692  15.527  -9.295  1.00  0.00           N  
ATOM    353  CA  GLY A  23       3.054  14.219  -9.344  1.00  0.00           C  
ATOM    354  C   GLY A  23       3.651  13.309  -8.283  1.00  0.00           C  
ATOM    355  O   GLY A  23       4.222  12.268  -8.595  1.00  0.00           O  
ATOM    356  H   GLY A  23       4.277  15.743  -8.538  1.00  0.00           H  
ATOM    357  HA2 GLY A  23       1.996  14.333  -9.163  1.00  0.00           H  
ATOM    358  HA3 GLY A  23       3.210  13.782 -10.319  1.00  0.00           H  
ATOM    359  N   ALA A  24       3.529  13.715  -7.027  1.00  0.00           N  
ATOM    360  CA  ALA A  24       4.070  12.938  -5.919  1.00  0.00           C  
ATOM    361  C   ALA A  24       3.079  11.869  -5.447  1.00  0.00           C  
ATOM    362  O   ALA A  24       3.372  11.110  -4.521  1.00  0.00           O  
ATOM    363  CB  ALA A  24       4.418  13.875  -4.765  1.00  0.00           C  
ATOM    364  H   ALA A  24       3.072  14.562  -6.839  1.00  0.00           H  
ATOM    365  HA  ALA A  24       4.975  12.455  -6.252  1.00  0.00           H  
ATOM    366  HB1 ALA A  24       3.624  14.596  -4.637  1.00  0.00           H  
ATOM    367  HB2 ALA A  24       4.535  13.301  -3.859  1.00  0.00           H  
ATOM    368  HB3 ALA A  24       5.341  14.392  -4.989  1.00  0.00           H  
ATOM    369  N   ASN A  25       1.900  11.813  -6.070  1.00  0.00           N  
ATOM    370  CA  ASN A  25       0.879  10.840  -5.683  1.00  0.00           C  
ATOM    371  C   ASN A  25       1.177   9.445  -6.234  1.00  0.00           C  
ATOM    372  O   ASN A  25       1.754   8.608  -5.539  1.00  0.00           O  
ATOM    373  CB  ASN A  25      -0.491  11.305  -6.174  1.00  0.00           C  
ATOM    374  CG  ASN A  25      -1.333  11.819  -5.012  1.00  0.00           C  
ATOM    375  OD1 ASN A  25      -1.353  13.017  -4.732  1.00  0.00           O  
ATOM    376  ND2 ASN A  25      -2.034  10.913  -4.341  1.00  0.00           N  
ATOM    377  H   ASN A  25       1.706  12.444  -6.796  1.00  0.00           H  
ATOM    378  HA  ASN A  25       0.855  10.779  -4.605  1.00  0.00           H  
ATOM    379  HB2 ASN A  25      -0.360  12.097  -6.896  1.00  0.00           H  
ATOM    380  HB3 ASN A  25      -1.001  10.475  -6.638  1.00  0.00           H  
ATOM    381 HD21 ASN A  25      -1.972   9.976  -4.623  1.00  0.00           H  
ATOM    382 HD22 ASN A  25      -2.587  11.219  -3.592  1.00  0.00           H  
ATOM    383  N   ILE A  26       0.746   9.184  -7.466  1.00  0.00           N  
ATOM    384  CA  ILE A  26       0.929   7.873  -8.082  1.00  0.00           C  
ATOM    385  C   ILE A  26       2.369   7.637  -8.530  1.00  0.00           C  
ATOM    386  O   ILE A  26       2.936   6.576  -8.269  1.00  0.00           O  
ATOM    387  CB  ILE A  26      -0.008   7.726  -9.279  1.00  0.00           C  
ATOM    388  CG1 ILE A  26      -1.439   8.118  -8.901  1.00  0.00           C  
ATOM    389  CG2 ILE A  26       0.027   6.297  -9.806  1.00  0.00           C  
ATOM    390  CD1 ILE A  26      -2.303   8.330 -10.144  1.00  0.00           C  
ATOM    391  H   ILE A  26       0.270   9.882  -7.964  1.00  0.00           H  
ATOM    392  HA  ILE A  26       0.670   7.118  -7.355  1.00  0.00           H  
ATOM    393  HB  ILE A  26       0.337   8.385 -10.062  1.00  0.00           H  
ATOM    394 HG12 ILE A  26      -1.874   7.334  -8.301  1.00  0.00           H  
ATOM    395 HG13 ILE A  26      -1.418   9.033  -8.329  1.00  0.00           H  
ATOM    396 HG21 ILE A  26       1.053   5.977  -9.901  1.00  0.00           H  
ATOM    397 HG22 ILE A  26      -0.494   5.648  -9.117  1.00  0.00           H  
ATOM    398 HG23 ILE A  26      -0.455   6.261 -10.771  1.00  0.00           H  
ATOM    399 HD11 ILE A  26      -1.666   8.464 -11.005  1.00  0.00           H  
ATOM    400 HD12 ILE A  26      -2.935   7.467 -10.291  1.00  0.00           H  
ATOM    401 HD13 ILE A  26      -2.917   9.209 -10.008  1.00  0.00           H  
ATOM    402  N   GLN A  27       2.953   8.611  -9.219  1.00  0.00           N  
ATOM    403  CA  GLN A  27       4.321   8.474  -9.715  1.00  0.00           C  
ATOM    404  C   GLN A  27       5.262   8.024  -8.606  1.00  0.00           C  
ATOM    405  O   GLN A  27       6.265   7.360  -8.866  1.00  0.00           O  
ATOM    406  CB  GLN A  27       4.808   9.793 -10.299  1.00  0.00           C  
ATOM    407  CG  GLN A  27       3.776  10.394 -11.247  1.00  0.00           C  
ATOM    408  CD  GLN A  27       4.436  10.782 -12.564  1.00  0.00           C  
ATOM    409  OE1 GLN A  27       4.944  11.895 -12.711  1.00  0.00           O  
ATOM    410  NE2 GLN A  27       4.433   9.863 -13.523  1.00  0.00           N  
ATOM    411  H   GLN A  27       2.451   9.430  -9.410  1.00  0.00           H  
ATOM    412  HA  GLN A  27       4.329   7.730 -10.495  1.00  0.00           H  
ATOM    413  HB2 GLN A  27       4.998  10.484  -9.494  1.00  0.00           H  
ATOM    414  HB3 GLN A  27       5.725   9.619 -10.841  1.00  0.00           H  
ATOM    415  HG2 GLN A  27       3.001   9.665 -11.438  1.00  0.00           H  
ATOM    416  HG3 GLN A  27       3.342  11.271 -10.792  1.00  0.00           H  
ATOM    417 HE21 GLN A  27       4.012   8.999 -13.334  1.00  0.00           H  
ATOM    418 HE22 GLN A  27       4.851  10.088 -14.381  1.00  0.00           H  
ATOM    419  N   GLN A  28       4.938   8.387  -7.372  1.00  0.00           N  
ATOM    420  CA  GLN A  28       5.763   8.015  -6.230  1.00  0.00           C  
ATOM    421  C   GLN A  28       5.545   6.551  -5.883  1.00  0.00           C  
ATOM    422  O   GLN A  28       6.485   5.757  -5.888  1.00  0.00           O  
ATOM    423  CB  GLN A  28       5.425   8.896  -5.035  1.00  0.00           C  
ATOM    424  CG  GLN A  28       5.916  10.322  -5.259  1.00  0.00           C  
ATOM    425  CD  GLN A  28       7.438  10.374  -5.252  1.00  0.00           C  
ATOM    426  OE1 GLN A  28       8.077   9.991  -4.272  1.00  0.00           O  
ATOM    427  NE2 GLN A  28       8.019  10.853  -6.345  1.00  0.00           N  
ATOM    428  H   GLN A  28       4.126   8.918  -7.227  1.00  0.00           H  
ATOM    429  HA  GLN A  28       6.802   8.162  -6.490  1.00  0.00           H  
ATOM    430  HB2 GLN A  28       4.353   8.909  -4.900  1.00  0.00           H  
ATOM    431  HB3 GLN A  28       5.894   8.492  -4.150  1.00  0.00           H  
ATOM    432  HG2 GLN A  28       5.557  10.668  -6.217  1.00  0.00           H  
ATOM    433  HG3 GLN A  28       5.536  10.960  -4.476  1.00  0.00           H  
ATOM    434 HE21 GLN A  28       7.445  11.142  -7.087  1.00  0.00           H  
ATOM    435 HE22 GLN A  28       8.997  10.902  -6.366  1.00  0.00           H  
ATOM    436  N   ALA A  29       4.296   6.194  -5.588  1.00  0.00           N  
ATOM    437  CA  ALA A  29       3.959   4.812  -5.246  1.00  0.00           C  
ATOM    438  C   ALA A  29       4.537   3.855  -6.283  1.00  0.00           C  
ATOM    439  O   ALA A  29       4.850   2.705  -5.975  1.00  0.00           O  
ATOM    440  CB  ALA A  29       2.443   4.640  -5.170  1.00  0.00           C  
ATOM    441  H   ALA A  29       3.586   6.875  -5.605  1.00  0.00           H  
ATOM    442  HA  ALA A  29       4.384   4.581  -4.281  1.00  0.00           H  
ATOM    443  HB1 ALA A  29       2.006   5.512  -4.708  1.00  0.00           H  
ATOM    444  HB2 ALA A  29       2.047   4.522  -6.168  1.00  0.00           H  
ATOM    445  HB3 ALA A  29       2.213   3.764  -4.583  1.00  0.00           H  
ATOM    446  N   ARG A  30       4.678   4.344  -7.512  1.00  0.00           N  
ATOM    447  CA  ARG A  30       5.221   3.542  -8.605  1.00  0.00           C  
ATOM    448  C   ARG A  30       6.739   3.453  -8.500  1.00  0.00           C  
ATOM    449  O   ARG A  30       7.339   2.448  -8.879  1.00  0.00           O  
ATOM    450  CB  ARG A  30       4.830   4.159  -9.945  1.00  0.00           C  
ATOM    451  CG  ARG A  30       4.507   3.085 -10.981  1.00  0.00           C  
ATOM    452  CD  ARG A  30       3.291   3.472 -11.821  1.00  0.00           C  
ATOM    453  NE  ARG A  30       3.522   3.151 -13.225  1.00  0.00           N  
ATOM    454  CZ  ARG A  30       4.451   3.776 -13.943  1.00  0.00           C  
ATOM    455  NH1 ARG A  30       4.856   4.989 -13.595  1.00  0.00           N  
ATOM    456  NH2 ARG A  30       4.972   3.189 -15.012  1.00  0.00           N  
ATOM    457  H   ARG A  30       4.410   5.270  -7.688  1.00  0.00           H  
ATOM    458  HA  ARG A  30       4.807   2.545  -8.546  1.00  0.00           H  
ATOM    459  HB2 ARG A  30       3.962   4.786  -9.806  1.00  0.00           H  
ATOM    460  HB3 ARG A  30       5.651   4.760 -10.308  1.00  0.00           H  
ATOM    461  HG2 ARG A  30       5.357   2.955 -11.633  1.00  0.00           H  
ATOM    462  HG3 ARG A  30       4.302   2.155 -10.472  1.00  0.00           H  
ATOM    463  HD2 ARG A  30       2.427   2.928 -11.471  1.00  0.00           H  
ATOM    464  HD3 ARG A  30       3.114   4.533 -11.724  1.00  0.00           H  
ATOM    465  HE  ARG A  30       2.979   2.455 -13.652  1.00  0.00           H  
ATOM    466 HH11 ARG A  30       4.465   5.436 -12.791  1.00  0.00           H  
ATOM    467 HH12 ARG A  30       5.554   5.457 -14.136  1.00  0.00           H  
ATOM    468 HH21 ARG A  30       4.668   2.274 -15.278  1.00  0.00           H  
ATOM    469 HH22 ARG A  30       5.670   3.661 -15.551  1.00  0.00           H  
ATOM    470  N   LYS A  31       7.357   4.515  -7.990  1.00  0.00           N  
ATOM    471  CA  LYS A  31       8.810   4.560  -7.841  1.00  0.00           C  
ATOM    472  C   LYS A  31       9.275   3.540  -6.809  1.00  0.00           C  
ATOM    473  O   LYS A  31      10.404   3.055  -6.868  1.00  0.00           O  
ATOM    474  CB  LYS A  31       9.248   5.960  -7.421  1.00  0.00           C  
ATOM    475  CG  LYS A  31      10.057   6.640  -8.522  1.00  0.00           C  
ATOM    476  CD  LYS A  31       9.630   8.093  -8.705  1.00  0.00           C  
ATOM    477  CE  LYS A  31       9.404   8.420 -10.179  1.00  0.00           C  
ATOM    478  NZ  LYS A  31      10.661   8.274 -10.965  1.00  0.00           N  
ATOM    479  H   LYS A  31       6.823   5.288  -7.710  1.00  0.00           H  
ATOM    480  HA  LYS A  31       9.263   4.325  -8.793  1.00  0.00           H  
ATOM    481  HB2 LYS A  31       8.373   6.556  -7.207  1.00  0.00           H  
ATOM    482  HB3 LYS A  31       9.857   5.888  -6.532  1.00  0.00           H  
ATOM    483  HG2 LYS A  31      11.104   6.611  -8.260  1.00  0.00           H  
ATOM    484  HG3 LYS A  31       9.906   6.107  -9.450  1.00  0.00           H  
ATOM    485  HD2 LYS A  31       8.712   8.262  -8.162  1.00  0.00           H  
ATOM    486  HD3 LYS A  31      10.401   8.739  -8.314  1.00  0.00           H  
ATOM    487  HE2 LYS A  31       8.658   7.750 -10.577  1.00  0.00           H  
ATOM    488  HE3 LYS A  31       9.051   9.437 -10.263  1.00  0.00           H  
ATOM    489  HZ1 LYS A  31      11.162   7.414 -10.665  1.00  0.00           H  
ATOM    490  HZ2 LYS A  31      10.431   8.201 -11.977  1.00  0.00           H  
ATOM    491  HZ3 LYS A  31      11.268   9.104 -10.806  1.00  0.00           H  
ATOM    492  N   VAL A  32       8.399   3.222  -5.861  1.00  0.00           N  
ATOM    493  CA  VAL A  32       8.721   2.260  -4.811  1.00  0.00           C  
ATOM    494  C   VAL A  32       9.268   0.970  -5.421  1.00  0.00           C  
ATOM    495  O   VAL A  32       8.649   0.389  -6.312  1.00  0.00           O  
ATOM    496  CB  VAL A  32       7.472   1.958  -3.988  1.00  0.00           C  
ATOM    497  CG1 VAL A  32       7.785   0.944  -2.892  1.00  0.00           C  
ATOM    498  CG2 VAL A  32       6.906   3.240  -3.385  1.00  0.00           C  
ATOM    499  H   VAL A  32       7.515   3.645  -5.868  1.00  0.00           H  
ATOM    500  HA  VAL A  32       9.466   2.695  -4.165  1.00  0.00           H  
ATOM    501  HB  VAL A  32       6.725   1.531  -4.643  1.00  0.00           H  
ATOM    502 HG11 VAL A  32       8.362   0.132  -3.309  1.00  0.00           H  
ATOM    503 HG12 VAL A  32       8.352   1.427  -2.110  1.00  0.00           H  
ATOM    504 HG13 VAL A  32       6.861   0.559  -2.485  1.00  0.00           H  
ATOM    505 HG21 VAL A  32       7.717   3.917  -3.160  1.00  0.00           H  
ATOM    506 HG22 VAL A  32       6.235   3.703  -4.093  1.00  0.00           H  
ATOM    507 HG23 VAL A  32       6.369   3.003  -2.479  1.00  0.00           H  
ATOM    508  N   PRO A  33      10.439   0.501  -4.949  1.00  0.00           N  
ATOM    509  CA  PRO A  33      11.058  -0.731  -5.460  1.00  0.00           C  
ATOM    510  C   PRO A  33      10.348  -1.979  -4.955  1.00  0.00           C  
ATOM    511  O   PRO A  33      10.618  -2.456  -3.853  1.00  0.00           O  
ATOM    512  CB  PRO A  33      12.484  -0.674  -4.934  1.00  0.00           C  
ATOM    513  CG  PRO A  33      12.425   0.189  -3.716  1.00  0.00           C  
ATOM    514  CD  PRO A  33      11.250   1.123  -3.888  1.00  0.00           C  
ATOM    515  HA  PRO A  33      11.082  -0.736  -6.538  1.00  0.00           H  
ATOM    516  HB2 PRO A  33      12.818  -1.671  -4.684  1.00  0.00           H  
ATOM    517  HB3 PRO A  33      13.133  -0.244  -5.683  1.00  0.00           H  
ATOM    518  HG2 PRO A  33      12.284  -0.425  -2.840  1.00  0.00           H  
ATOM    519  HG3 PRO A  33      13.340   0.757  -3.627  1.00  0.00           H  
ATOM    520  HD2 PRO A  33      10.688   1.191  -2.968  1.00  0.00           H  
ATOM    521  HD3 PRO A  33      11.591   2.102  -4.193  1.00  0.00           H  
ATOM    522  N   GLY A  34       9.439  -2.504  -5.768  1.00  0.00           N  
ATOM    523  CA  GLY A  34       8.687  -3.698  -5.407  1.00  0.00           C  
ATOM    524  C   GLY A  34       7.409  -3.791  -6.227  1.00  0.00           C  
ATOM    525  O   GLY A  34       6.954  -4.883  -6.566  1.00  0.00           O  
ATOM    526  H   GLY A  34       9.271  -2.076  -6.633  1.00  0.00           H  
ATOM    527  HA2 GLY A  34       9.295  -4.571  -5.594  1.00  0.00           H  
ATOM    528  HA3 GLY A  34       8.436  -3.652  -4.358  1.00  0.00           H  
ATOM    529  N   VAL A  35       6.833  -2.636  -6.545  1.00  0.00           N  
ATOM    530  CA  VAL A  35       5.605  -2.583  -7.329  1.00  0.00           C  
ATOM    531  C   VAL A  35       5.787  -3.316  -8.650  1.00  0.00           C  
ATOM    532  O   VAL A  35       6.754  -3.085  -9.376  1.00  0.00           O  
ATOM    533  CB  VAL A  35       5.211  -1.132  -7.590  1.00  0.00           C  
ATOM    534  CG1 VAL A  35       3.916  -1.065  -8.395  1.00  0.00           C  
ATOM    535  CG2 VAL A  35       5.062  -0.374  -6.273  1.00  0.00           C  
ATOM    536  H   VAL A  35       7.246  -1.799  -6.245  1.00  0.00           H  
ATOM    537  HA  VAL A  35       4.816  -3.063  -6.769  1.00  0.00           H  
ATOM    538  HB  VAL A  35       5.996  -0.664  -8.166  1.00  0.00           H  
ATOM    539 HG11 VAL A  35       3.185  -1.724  -7.952  1.00  0.00           H  
ATOM    540 HG12 VAL A  35       3.542  -0.051  -8.387  1.00  0.00           H  
ATOM    541 HG13 VAL A  35       4.111  -1.371  -9.412  1.00  0.00           H  
ATOM    542 HG21 VAL A  35       5.202  -1.057  -5.449  1.00  0.00           H  
ATOM    543 HG22 VAL A  35       5.805   0.409  -6.226  1.00  0.00           H  
ATOM    544 HG23 VAL A  35       4.074   0.061  -6.220  1.00  0.00           H  
ATOM    545  N   THR A  36       4.847  -4.204  -8.952  1.00  0.00           N  
ATOM    546  CA  THR A  36       4.885  -4.984 -10.183  1.00  0.00           C  
ATOM    547  C   THR A  36       4.073  -4.295 -11.272  1.00  0.00           C  
ATOM    548  O   THR A  36       4.451  -4.305 -12.444  1.00  0.00           O  
ATOM    549  CB  THR A  36       4.322  -6.379  -9.920  1.00  0.00           C  
ATOM    550  OG1 THR A  36       4.887  -6.914  -8.734  1.00  0.00           O  
ATOM    551  CG2 THR A  36       4.602  -7.308 -11.096  1.00  0.00           C  
ATOM    552  H   THR A  36       4.105  -4.339  -8.327  1.00  0.00           H  
ATOM    553  HA  THR A  36       5.910  -5.075 -10.511  1.00  0.00           H  
ATOM    554  HB  THR A  36       3.254  -6.300  -9.791  1.00  0.00           H  
ATOM    555  HG1 THR A  36       4.283  -7.557  -8.354  1.00  0.00           H  
ATOM    556 HG21 THR A  36       5.233  -6.801 -11.812  1.00  0.00           H  
ATOM    557 HG22 THR A  36       5.101  -8.196 -10.739  1.00  0.00           H  
ATOM    558 HG23 THR A  36       3.668  -7.581 -11.566  1.00  0.00           H  
ATOM    559  N   ALA A  37       2.953  -3.696 -10.877  1.00  0.00           N  
ATOM    560  CA  ALA A  37       2.080  -2.998 -11.814  1.00  0.00           C  
ATOM    561  C   ALA A  37       0.974  -2.270 -11.061  1.00  0.00           C  
ATOM    562  O   ALA A  37       0.753  -2.512  -9.875  1.00  0.00           O  
ATOM    563  CB  ALA A  37       1.470  -3.995 -12.798  1.00  0.00           C  
ATOM    564  H   ALA A  37       2.709  -3.725  -9.928  1.00  0.00           H  
ATOM    565  HA  ALA A  37       2.664  -2.276 -12.365  1.00  0.00           H  
ATOM    566  HB1 ALA A  37       1.428  -4.973 -12.339  1.00  0.00           H  
ATOM    567  HB2 ALA A  37       0.472  -3.676 -13.059  1.00  0.00           H  
ATOM    568  HB3 ALA A  37       2.081  -4.039 -13.688  1.00  0.00           H  
ATOM    569  N   ILE A  38       0.276  -1.378 -11.757  1.00  0.00           N  
ATOM    570  CA  ILE A  38      -0.815  -0.621 -11.150  1.00  0.00           C  
ATOM    571  C   ILE A  38      -2.015  -0.594 -12.084  1.00  0.00           C  
ATOM    572  O   ILE A  38      -1.862  -0.552 -13.304  1.00  0.00           O  
ATOM    573  CB  ILE A  38      -0.364   0.803 -10.841  1.00  0.00           C  
ATOM    574  CG1 ILE A  38      -1.510   1.593 -10.210  1.00  0.00           C  
ATOM    575  CG2 ILE A  38       0.129   1.499 -12.105  1.00  0.00           C  
ATOM    576  CD1 ILE A  38      -1.005   2.870  -9.547  1.00  0.00           C  
ATOM    577  H   ILE A  38       0.497  -1.230 -12.700  1.00  0.00           H  
ATOM    578  HA  ILE A  38      -1.101  -1.104 -10.228  1.00  0.00           H  
ATOM    579  HB  ILE A  38       0.454   0.756 -10.136  1.00  0.00           H  
ATOM    580 HG12 ILE A  38      -2.222   1.853 -10.979  1.00  0.00           H  
ATOM    581 HG13 ILE A  38      -1.993   0.977  -9.468  1.00  0.00           H  
ATOM    582 HG21 ILE A  38      -0.527   1.256 -12.927  1.00  0.00           H  
ATOM    583 HG22 ILE A  38       0.131   2.568 -11.947  1.00  0.00           H  
ATOM    584 HG23 ILE A  38       1.132   1.164 -12.330  1.00  0.00           H  
ATOM    585 HD11 ILE A  38      -0.511   3.485 -10.285  1.00  0.00           H  
ATOM    586 HD12 ILE A  38      -1.841   3.409  -9.126  1.00  0.00           H  
ATOM    587 HD13 ILE A  38      -0.306   2.614  -8.763  1.00  0.00           H  
ATOM    588  N   ASP A  39      -3.210  -0.621 -11.504  1.00  0.00           N  
ATOM    589  CA  ASP A  39      -4.438  -0.603 -12.290  1.00  0.00           C  
ATOM    590  C   ASP A  39      -5.531   0.174 -11.568  1.00  0.00           C  
ATOM    591  O   ASP A  39      -5.558   0.240 -10.338  1.00  0.00           O  
ATOM    592  CB  ASP A  39      -4.905  -2.031 -12.558  1.00  0.00           C  
ATOM    593  CG  ASP A  39      -4.442  -2.487 -13.937  1.00  0.00           C  
ATOM    594  OD1 ASP A  39      -4.969  -1.969 -14.943  1.00  0.00           O  
ATOM    595  OD2 ASP A  39      -3.555  -3.364 -14.007  1.00  0.00           O  
ATOM    596  H   ASP A  39      -3.266  -0.656 -10.527  1.00  0.00           H  
ATOM    597  HA  ASP A  39      -4.236  -0.122 -13.235  1.00  0.00           H  
ATOM    598  HB2 ASP A  39      -4.490  -2.688 -11.808  1.00  0.00           H  
ATOM    599  HB3 ASP A  39      -5.983  -2.067 -12.515  1.00  0.00           H  
ATOM    600  N   LEU A  40      -6.433   0.757 -12.349  1.00  0.00           N  
ATOM    601  CA  LEU A  40      -7.545   1.534 -11.813  1.00  0.00           C  
ATOM    602  C   LEU A  40      -8.861   0.907 -12.252  1.00  0.00           C  
ATOM    603  O   LEU A  40      -8.899   0.144 -13.218  1.00  0.00           O  
ATOM    604  CB  LEU A  40      -7.447   2.973 -12.317  1.00  0.00           C  
ATOM    605  CG  LEU A  40      -8.492   3.880 -11.672  1.00  0.00           C  
ATOM    606  CD1 LEU A  40      -8.249   4.009 -10.171  1.00  0.00           C  
ATOM    607  CD2 LEU A  40      -8.472   5.255 -12.332  1.00  0.00           C  
ATOM    608  H   LEU A  40      -6.350   0.658 -13.320  1.00  0.00           H  
ATOM    609  HA  LEU A  40      -7.491   1.531 -10.734  1.00  0.00           H  
ATOM    610  HB2 LEU A  40      -6.463   3.356 -12.090  1.00  0.00           H  
ATOM    611  HB3 LEU A  40      -7.592   2.978 -13.387  1.00  0.00           H  
ATOM    612  HG  LEU A  40      -9.467   3.442 -11.825  1.00  0.00           H  
ATOM    613 HD11 LEU A  40      -7.306   3.546  -9.920  1.00  0.00           H  
ATOM    614 HD12 LEU A  40      -8.224   5.054  -9.904  1.00  0.00           H  
ATOM    615 HD13 LEU A  40      -9.048   3.518  -9.637  1.00  0.00           H  
ATOM    616 HD21 LEU A  40      -7.727   5.265 -13.115  1.00  0.00           H  
ATOM    617 HD22 LEU A  40      -9.444   5.464 -12.755  1.00  0.00           H  
ATOM    618 HD23 LEU A  40      -8.230   6.004 -11.592  1.00  0.00           H  
ATOM    619  N   ASP A  41      -9.939   1.220 -11.541  1.00  0.00           N  
ATOM    620  CA  ASP A  41     -11.249   0.668 -11.871  1.00  0.00           C  
ATOM    621  C   ASP A  41     -12.241   1.777 -12.182  1.00  0.00           C  
ATOM    622  O   ASP A  41     -12.639   2.540 -11.301  1.00  0.00           O  
ATOM    623  CB  ASP A  41     -11.770  -0.179 -10.718  1.00  0.00           C  
ATOM    624  CG  ASP A  41     -12.192  -1.552 -11.223  1.00  0.00           C  
ATOM    625  OD1 ASP A  41     -12.471  -1.679 -12.435  1.00  0.00           O  
ATOM    626  OD2 ASP A  41     -12.245  -2.498 -10.410  1.00  0.00           O  
ATOM    627  H   ASP A  41      -9.850   1.828 -10.776  1.00  0.00           H  
ATOM    628  HA  ASP A  41     -11.147   0.038 -12.742  1.00  0.00           H  
ATOM    629  HB2 ASP A  41     -10.990  -0.296  -9.978  1.00  0.00           H  
ATOM    630  HB3 ASP A  41     -12.620   0.315 -10.275  1.00  0.00           H  
ATOM    631  N   GLU A  42     -12.644   1.850 -13.444  1.00  0.00           N  
ATOM    632  CA  GLU A  42     -13.602   2.852 -13.892  1.00  0.00           C  
ATOM    633  C   GLU A  42     -15.002   2.258 -13.910  1.00  0.00           C  
ATOM    634  O   GLU A  42     -15.763   2.458 -14.858  1.00  0.00           O  
ATOM    635  CB  GLU A  42     -13.220   3.326 -15.287  1.00  0.00           C  
ATOM    636  CG  GLU A  42     -11.882   4.058 -15.275  1.00  0.00           C  
ATOM    637  CD  GLU A  42     -11.665   4.779 -16.598  1.00  0.00           C  
ATOM    638  OE1 GLU A  42     -11.901   4.160 -17.659  1.00  0.00           O  
ATOM    639  OE2 GLU A  42     -11.259   5.960 -16.574  1.00  0.00           O  
ATOM    640  H   GLU A  42     -12.292   1.205 -14.091  1.00  0.00           H  
ATOM    641  HA  GLU A  42     -13.579   3.692 -13.214  1.00  0.00           H  
ATOM    642  HB2 GLU A  42     -13.144   2.467 -15.936  1.00  0.00           H  
ATOM    643  HB3 GLU A  42     -13.985   3.990 -15.659  1.00  0.00           H  
ATOM    644  HG2 GLU A  42     -11.878   4.780 -14.472  1.00  0.00           H  
ATOM    645  HG3 GLU A  42     -11.087   3.344 -15.123  1.00  0.00           H  
ATOM    646  N   ASP A  43     -15.332   1.518 -12.858  1.00  0.00           N  
ATOM    647  CA  ASP A  43     -16.639   0.878 -12.746  1.00  0.00           C  
ATOM    648  C   ASP A  43     -17.278   1.207 -11.404  1.00  0.00           C  
ATOM    649  O   ASP A  43     -18.429   1.641 -11.345  1.00  0.00           O  
ATOM    650  CB  ASP A  43     -16.484  -0.633 -12.894  1.00  0.00           C  
ATOM    651  CG  ASP A  43     -17.550  -1.183 -13.833  1.00  0.00           C  
ATOM    652  OD1 ASP A  43     -18.666  -1.479 -13.357  1.00  0.00           O  
ATOM    653  OD2 ASP A  43     -17.267  -1.314 -15.042  1.00  0.00           O  
ATOM    654  H   ASP A  43     -14.676   1.393 -12.141  1.00  0.00           H  
ATOM    655  HA  ASP A  43     -17.274   1.243 -13.539  1.00  0.00           H  
ATOM    656  HB2 ASP A  43     -15.507  -0.853 -13.298  1.00  0.00           H  
ATOM    657  HB3 ASP A  43     -16.588  -1.099 -11.926  1.00  0.00           H  
ATOM    658  N   THR A  44     -16.528   1.001 -10.327  1.00  0.00           N  
ATOM    659  CA  THR A  44     -17.025   1.279  -8.985  1.00  0.00           C  
ATOM    660  C   THR A  44     -15.999   2.080  -8.195  1.00  0.00           C  
ATOM    661  O   THR A  44     -15.943   2.004  -6.968  1.00  0.00           O  
ATOM    662  CB  THR A  44     -17.342  -0.029  -8.265  1.00  0.00           C  
ATOM    663  OG1 THR A  44     -17.967   0.242  -7.021  1.00  0.00           O  
ATOM    664  CG2 THR A  44     -16.077  -0.854  -8.047  1.00  0.00           C  
ATOM    665  H   THR A  44     -15.618   0.654 -10.439  1.00  0.00           H  
ATOM    666  HA  THR A  44     -17.933   1.859  -9.065  1.00  0.00           H  
ATOM    667  HB  THR A  44     -18.023  -0.601  -8.878  1.00  0.00           H  
ATOM    668  HG1 THR A  44     -18.627  -0.431  -6.841  1.00  0.00           H  
ATOM    669 HG21 THR A  44     -15.252  -0.389  -8.567  1.00  0.00           H  
ATOM    670 HG22 THR A  44     -15.859  -0.902  -6.991  1.00  0.00           H  
ATOM    671 HG23 THR A  44     -16.231  -1.852  -8.430  1.00  0.00           H  
ATOM    672  N   CYS A  45     -15.188   2.853  -8.912  1.00  0.00           N  
ATOM    673  CA  CYS A  45     -14.158   3.680  -8.293  1.00  0.00           C  
ATOM    674  C   CYS A  45     -13.328   2.863  -7.311  1.00  0.00           C  
ATOM    675  O   CYS A  45     -13.547   2.913  -6.101  1.00  0.00           O  
ATOM    676  CB  CYS A  45     -14.798   4.866  -7.576  1.00  0.00           C  
ATOM    677  SG  CYS A  45     -14.126   6.443  -8.127  1.00  0.00           S  
ATOM    678  H   CYS A  45     -15.287   2.869  -9.887  1.00  0.00           H  
ATOM    679  HA  CYS A  45     -13.506   4.056  -9.068  1.00  0.00           H  
ATOM    680  HB2 CYS A  45     -15.861   4.855  -7.764  1.00  0.00           H  
ATOM    681  HB3 CYS A  45     -14.627   4.766  -6.514  1.00  0.00           H  
ATOM    682  HG  CYS A  45     -13.510   6.269  -8.843  1.00  0.00           H  
ATOM    683  N   THR A  46     -12.368   2.116  -7.842  1.00  0.00           N  
ATOM    684  CA  THR A  46     -11.492   1.291  -7.020  1.00  0.00           C  
ATOM    685  C   THR A  46     -10.049   1.459  -7.468  1.00  0.00           C  
ATOM    686  O   THR A  46      -9.781   1.722  -8.640  1.00  0.00           O  
ATOM    687  CB  THR A  46     -11.900  -0.177  -7.128  1.00  0.00           C  
ATOM    688  OG1 THR A  46     -13.301  -0.309  -6.944  1.00  0.00           O  
ATOM    689  CG2 THR A  46     -11.156  -1.024  -6.098  1.00  0.00           C  
ATOM    690  H   THR A  46     -12.242   2.125  -8.814  1.00  0.00           H  
ATOM    691  HA  THR A  46     -11.580   1.605  -5.991  1.00  0.00           H  
ATOM    692  HB  THR A  46     -11.644  -0.534  -8.114  1.00  0.00           H  
ATOM    693  HG1 THR A  46     -13.587   0.272  -6.235  1.00  0.00           H  
ATOM    694 HG21 THR A  46     -10.093  -0.864  -6.203  1.00  0.00           H  
ATOM    695 HG22 THR A  46     -11.469  -0.738  -5.105  1.00  0.00           H  
ATOM    696 HG23 THR A  46     -11.383  -2.068  -6.262  1.00  0.00           H  
ATOM    697  N   PHE A  47      -9.122   1.295  -6.534  1.00  0.00           N  
ATOM    698  CA  PHE A  47      -7.700   1.420  -6.837  1.00  0.00           C  
ATOM    699  C   PHE A  47      -7.010   0.099  -6.550  1.00  0.00           C  
ATOM    700  O   PHE A  47      -7.067  -0.406  -5.433  1.00  0.00           O  
ATOM    701  CB  PHE A  47      -7.070   2.532  -6.002  1.00  0.00           C  
ATOM    702  CG  PHE A  47      -6.495   3.638  -6.850  1.00  0.00           C  
ATOM    703  CD1 PHE A  47      -5.375   3.400  -7.631  1.00  0.00           C  
ATOM    704  CD2 PHE A  47      -7.084   4.892  -6.853  1.00  0.00           C  
ATOM    705  CE1 PHE A  47      -4.845   4.413  -8.412  1.00  0.00           C  
ATOM    706  CE2 PHE A  47      -6.554   5.905  -7.634  1.00  0.00           C  
ATOM    707  CZ  PHE A  47      -5.435   5.666  -8.414  1.00  0.00           C  
ATOM    708  H   PHE A  47      -9.399   1.080  -5.619  1.00  0.00           H  
ATOM    709  HA  PHE A  47      -7.585   1.656  -7.885  1.00  0.00           H  
ATOM    710  HB2 PHE A  47      -7.824   2.950  -5.351  1.00  0.00           H  
ATOM    711  HB3 PHE A  47      -6.276   2.112  -5.402  1.00  0.00           H  
ATOM    712  HD1 PHE A  47      -4.915   2.423  -7.629  1.00  0.00           H  
ATOM    713  HD2 PHE A  47      -7.956   5.079  -6.244  1.00  0.00           H  
ATOM    714  HE1 PHE A  47      -3.973   4.226  -9.021  1.00  0.00           H  
ATOM    715  HE2 PHE A  47      -7.014   6.883  -7.636  1.00  0.00           H  
ATOM    716  HZ  PHE A  47      -5.023   6.456  -9.024  1.00  0.00           H  
ATOM    717  N   HIS A  48      -6.377  -0.464  -7.572  1.00  0.00           N  
ATOM    718  CA  HIS A  48      -5.694  -1.744  -7.440  1.00  0.00           C  
ATOM    719  C   HIS A  48      -4.207  -1.589  -7.709  1.00  0.00           C  
ATOM    720  O   HIS A  48      -3.801  -1.002  -8.713  1.00  0.00           O  
ATOM    721  CB  HIS A  48      -6.286  -2.751  -8.426  1.00  0.00           C  
ATOM    722  CG  HIS A  48      -7.763  -2.950  -8.266  1.00  0.00           C  
ATOM    723  ND1 HIS A  48      -8.369  -4.175  -8.380  1.00  0.00           N  
ATOM    724  CD2 HIS A  48      -8.779  -2.083  -8.008  1.00  0.00           C  
ATOM    725  CE1 HIS A  48      -9.666  -4.078  -8.204  1.00  0.00           C  
ATOM    726  NE2 HIS A  48      -9.955  -2.808  -7.974  1.00  0.00           N  
ATOM    727  H   HIS A  48      -6.384  -0.013  -8.442  1.00  0.00           H  
ATOM    728  HA  HIS A  48      -5.832  -2.118  -6.436  1.00  0.00           H  
ATOM    729  HB2 HIS A  48      -6.095  -2.404  -9.430  1.00  0.00           H  
ATOM    730  HB3 HIS A  48      -5.796  -3.703  -8.283  1.00  0.00           H  
ATOM    731  HD1 HIS A  48      -7.897  -5.011  -8.571  1.00  0.00           H  
ATOM    732  HD2 HIS A  48      -8.687  -1.019  -7.868  1.00  0.00           H  
ATOM    733  HE1 HIS A  48     -10.375  -4.892  -8.246  1.00  0.00           H  
ATOM    734  N   ILE A  49      -3.401  -2.136  -6.809  1.00  0.00           N  
ATOM    735  CA  ILE A  49      -1.950  -2.084  -6.932  1.00  0.00           C  
ATOM    736  C   ILE A  49      -1.410  -3.500  -7.021  1.00  0.00           C  
ATOM    737  O   ILE A  49      -1.888  -4.395  -6.329  1.00  0.00           O  
ATOM    738  CB  ILE A  49      -1.349  -1.359  -5.733  1.00  0.00           C  
ATOM    739  CG1 ILE A  49      -2.130  -0.080  -5.438  1.00  0.00           C  
ATOM    740  CG2 ILE A  49       0.121  -1.037  -5.982  1.00  0.00           C  
ATOM    741  CD1 ILE A  49      -2.148   0.848  -6.650  1.00  0.00           C  
ATOM    742  H   ILE A  49      -3.795  -2.601  -6.040  1.00  0.00           H  
ATOM    743  HA  ILE A  49      -1.693  -1.549  -7.836  1.00  0.00           H  
ATOM    744  HB  ILE A  49      -1.414  -2.012  -4.874  1.00  0.00           H  
ATOM    745 HG12 ILE A  49      -3.148  -0.340  -5.176  1.00  0.00           H  
ATOM    746 HG13 ILE A  49      -1.667   0.432  -4.608  1.00  0.00           H  
ATOM    747 HG21 ILE A  49       0.315  -1.048  -7.044  1.00  0.00           H  
ATOM    748 HG22 ILE A  49       0.345  -0.059  -5.583  1.00  0.00           H  
ATOM    749 HG23 ILE A  49       0.737  -1.776  -5.493  1.00  0.00           H  
ATOM    750 HD11 ILE A  49      -1.134   1.040  -6.968  1.00  0.00           H  
ATOM    751 HD12 ILE A  49      -2.695   0.378  -7.453  1.00  0.00           H  
ATOM    752 HD13 ILE A  49      -2.626   1.779  -6.383  1.00  0.00           H  
ATOM    753  N   TYR A  50      -0.433  -3.712  -7.895  1.00  0.00           N  
ATOM    754  CA  TYR A  50       0.133  -5.042  -8.088  1.00  0.00           C  
ATOM    755  C   TYR A  50       1.602  -5.059  -7.694  1.00  0.00           C  
ATOM    756  O   TYR A  50       2.429  -4.387  -8.308  1.00  0.00           O  
ATOM    757  CB  TYR A  50       0.005  -5.454  -9.557  1.00  0.00           C  
ATOM    758  CG  TYR A  50      -1.377  -5.922  -9.956  1.00  0.00           C  
ATOM    759  CD1 TYR A  50      -2.503  -5.200  -9.590  1.00  0.00           C  
ATOM    760  CD2 TYR A  50      -1.517  -7.076 -10.705  1.00  0.00           C  
ATOM    761  CE1 TYR A  50      -3.761  -5.634  -9.972  1.00  0.00           C  
ATOM    762  CE2 TYR A  50      -2.777  -7.508 -11.086  1.00  0.00           C  
ATOM    763  CZ  TYR A  50      -3.891  -6.785 -10.717  1.00  0.00           C  
ATOM    764  OH  TYR A  50      -5.143  -7.215 -11.097  1.00  0.00           O  
ATOM    765  H   TYR A  50      -0.105  -2.965  -8.438  1.00  0.00           H  
ATOM    766  HA  TYR A  50      -0.407  -5.748  -7.478  1.00  0.00           H  
ATOM    767  HB2 TYR A  50       0.268  -4.610 -10.176  1.00  0.00           H  
ATOM    768  HB3 TYR A  50       0.703  -6.256  -9.749  1.00  0.00           H  
ATOM    769  HD1 TYR A  50      -2.404  -4.301  -9.012  1.00  0.00           H  
ATOM    770  HD2 TYR A  50      -0.644  -7.642 -10.993  1.00  0.00           H  
ATOM    771  HE1 TYR A  50      -4.635  -5.072  -9.685  1.00  0.00           H  
ATOM    772  HE2 TYR A  50      -2.883  -8.408 -11.672  1.00  0.00           H  
ATOM    773  HH  TYR A  50      -5.450  -7.888 -10.486  1.00  0.00           H  
ATOM    774  N   GLY A  51       1.917  -5.840  -6.667  1.00  0.00           N  
ATOM    775  CA  GLY A  51       3.286  -5.966  -6.182  1.00  0.00           C  
ATOM    776  C   GLY A  51       3.506  -7.350  -5.586  1.00  0.00           C  
ATOM    777  O   GLY A  51       2.707  -7.823  -4.776  1.00  0.00           O  
ATOM    778  H   GLY A  51       1.208  -6.353  -6.227  1.00  0.00           H  
ATOM    779  HA2 GLY A  51       3.970  -5.818  -7.005  1.00  0.00           H  
ATOM    780  HA3 GLY A  51       3.465  -5.217  -5.424  1.00  0.00           H  
ATOM    781  N   GLU A  52       4.590  -8.001  -5.993  1.00  0.00           N  
ATOM    782  CA  GLU A  52       4.906  -9.334  -5.498  1.00  0.00           C  
ATOM    783  C   GLU A  52       5.062  -9.311  -3.983  1.00  0.00           C  
ATOM    784  O   GLU A  52       4.451 -10.111  -3.275  1.00  0.00           O  
ATOM    785  CB  GLU A  52       6.187  -9.842  -6.149  1.00  0.00           C  
ATOM    786  CG  GLU A  52       6.037  -9.938  -7.665  1.00  0.00           C  
ATOM    787  CD  GLU A  52       7.139  -9.142  -8.355  1.00  0.00           C  
ATOM    788  OE1 GLU A  52       8.213  -8.958  -7.744  1.00  0.00           O  
ATOM    789  OE2 GLU A  52       6.925  -8.703  -9.505  1.00  0.00           O  
ATOM    790  H   GLU A  52       5.188  -7.575  -6.641  1.00  0.00           H  
ATOM    791  HA  GLU A  52       4.096 -10.001  -5.756  1.00  0.00           H  
ATOM    792  HB2 GLU A  52       6.993  -9.162  -5.917  1.00  0.00           H  
ATOM    793  HB3 GLU A  52       6.419 -10.819  -5.756  1.00  0.00           H  
ATOM    794  HG2 GLU A  52       6.105 -10.972  -7.964  1.00  0.00           H  
ATOM    795  HG3 GLU A  52       5.076  -9.540  -7.955  1.00  0.00           H  
ATOM    796  N   ASP A  53       5.880  -8.386  -3.489  1.00  0.00           N  
ATOM    797  CA  ASP A  53       6.114  -8.256  -2.054  1.00  0.00           C  
ATOM    798  C   ASP A  53       5.014  -7.418  -1.414  1.00  0.00           C  
ATOM    799  O   ASP A  53       4.787  -6.273  -1.803  1.00  0.00           O  
ATOM    800  CB  ASP A  53       7.472  -7.610  -1.804  1.00  0.00           C  
ATOM    801  CG  ASP A  53       8.581  -8.645  -1.935  1.00  0.00           C  
ATOM    802  OD1 ASP A  53       8.960  -8.969  -3.081  1.00  0.00           O  
ATOM    803  OD2 ASP A  53       9.069  -9.132  -0.893  1.00  0.00           O  
ATOM    804  H   ASP A  53       6.336  -7.775  -4.106  1.00  0.00           H  
ATOM    805  HA  ASP A  53       6.106  -9.241  -1.610  1.00  0.00           H  
ATOM    806  HB2 ASP A  53       7.631  -6.824  -2.527  1.00  0.00           H  
ATOM    807  HB3 ASP A  53       7.490  -7.193  -0.807  1.00  0.00           H  
ATOM    808  N   GLN A  54       4.333  -7.996  -0.430  1.00  0.00           N  
ATOM    809  CA  GLN A  54       3.254  -7.303   0.267  1.00  0.00           C  
ATOM    810  C   GLN A  54       3.782  -6.050   0.954  1.00  0.00           C  
ATOM    811  O   GLN A  54       3.039  -5.093   1.175  1.00  0.00           O  
ATOM    812  CB  GLN A  54       2.621  -8.233   1.297  1.00  0.00           C  
ATOM    813  CG  GLN A  54       3.637  -8.665   2.351  1.00  0.00           C  
ATOM    814  CD  GLN A  54       3.128  -8.324   3.746  1.00  0.00           C  
ATOM    815  OE1 GLN A  54       2.934  -7.154   4.078  1.00  0.00           O  
ATOM    816  NE2 GLN A  54       2.913  -9.346   4.565  1.00  0.00           N  
ATOM    817  H   GLN A  54       4.561  -8.912  -0.167  1.00  0.00           H  
ATOM    818  HA  GLN A  54       2.502  -7.017  -0.453  1.00  0.00           H  
ATOM    819  HB2 GLN A  54       1.806  -7.719   1.783  1.00  0.00           H  
ATOM    820  HB3 GLN A  54       2.241  -9.110   0.794  1.00  0.00           H  
ATOM    821  HG2 GLN A  54       3.793  -9.731   2.280  1.00  0.00           H  
ATOM    822  HG3 GLN A  54       4.571  -8.151   2.178  1.00  0.00           H  
ATOM    823 HE21 GLN A  54       3.091 -10.251   4.234  1.00  0.00           H  
ATOM    824 HE22 GLN A  54       2.586  -9.153   5.470  1.00  0.00           H  
ATOM    825  N   ASP A  55       5.066  -6.061   1.292  1.00  0.00           N  
ATOM    826  CA  ASP A  55       5.696  -4.926   1.956  1.00  0.00           C  
ATOM    827  C   ASP A  55       5.711  -3.710   1.039  1.00  0.00           C  
ATOM    828  O   ASP A  55       5.292  -2.621   1.428  1.00  0.00           O  
ATOM    829  CB  ASP A  55       7.120  -5.289   2.362  1.00  0.00           C  
ATOM    830  CG  ASP A  55       7.433  -4.723   3.741  1.00  0.00           C  
ATOM    831  OD1 ASP A  55       7.286  -3.497   3.929  1.00  0.00           O  
ATOM    832  OD2 ASP A  55       7.824  -5.507   4.631  1.00  0.00           O  
ATOM    833  H   ASP A  55       5.605  -6.855   1.090  1.00  0.00           H  
ATOM    834  HA  ASP A  55       5.130  -4.687   2.845  1.00  0.00           H  
ATOM    835  HB2 ASP A  55       7.220  -6.363   2.388  1.00  0.00           H  
ATOM    836  HB3 ASP A  55       7.812  -4.878   1.642  1.00  0.00           H  
ATOM    837  N   ALA A  56       6.199  -3.900  -0.182  1.00  0.00           N  
ATOM    838  CA  ALA A  56       6.272  -2.815  -1.156  1.00  0.00           C  
ATOM    839  C   ALA A  56       4.877  -2.293  -1.478  1.00  0.00           C  
ATOM    840  O   ALA A  56       4.676  -1.089  -1.638  1.00  0.00           O  
ATOM    841  CB  ALA A  56       6.952  -3.304  -2.431  1.00  0.00           C  
ATOM    842  H   ALA A  56       6.520  -4.792  -0.435  1.00  0.00           H  
ATOM    843  HA  ALA A  56       6.857  -2.011  -0.736  1.00  0.00           H  
ATOM    844  HB1 ALA A  56       6.802  -4.368  -2.533  1.00  0.00           H  
ATOM    845  HB2 ALA A  56       6.524  -2.795  -3.283  1.00  0.00           H  
ATOM    846  HB3 ALA A  56       8.010  -3.090  -2.376  1.00  0.00           H  
ATOM    847  N   VAL A  57       3.916  -3.206  -1.575  1.00  0.00           N  
ATOM    848  CA  VAL A  57       2.537  -2.838  -1.881  1.00  0.00           C  
ATOM    849  C   VAL A  57       1.989  -1.894  -0.819  1.00  0.00           C  
ATOM    850  O   VAL A  57       1.332  -0.902  -1.137  1.00  0.00           O  
ATOM    851  CB  VAL A  57       1.673  -4.092  -1.957  1.00  0.00           C  
ATOM    852  CG1 VAL A  57       0.230  -3.727  -2.290  1.00  0.00           C  
ATOM    853  CG2 VAL A  57       2.231  -5.067  -2.990  1.00  0.00           C  
ATOM    854  H   VAL A  57       4.140  -4.149  -1.438  1.00  0.00           H  
ATOM    855  HA  VAL A  57       2.514  -2.341  -2.839  1.00  0.00           H  
ATOM    856  HB  VAL A  57       1.687  -4.575  -0.991  1.00  0.00           H  
ATOM    857 HG11 VAL A  57       0.079  -2.671  -2.117  1.00  0.00           H  
ATOM    858 HG12 VAL A  57       0.033  -3.956  -3.327  1.00  0.00           H  
ATOM    859 HG13 VAL A  57      -0.438  -4.297  -1.661  1.00  0.00           H  
ATOM    860 HG21 VAL A  57       3.309  -5.012  -2.988  1.00  0.00           H  
ATOM    861 HG22 VAL A  57       1.920  -6.070  -2.740  1.00  0.00           H  
ATOM    862 HG23 VAL A  57       1.857  -4.805  -3.968  1.00  0.00           H  
ATOM    863  N   LYS A  58       2.258  -2.209   0.443  1.00  0.00           N  
ATOM    864  CA  LYS A  58       1.788  -1.390   1.555  1.00  0.00           C  
ATOM    865  C   LYS A  58       2.283   0.044   1.410  1.00  0.00           C  
ATOM    866  O   LYS A  58       1.491   0.987   1.416  1.00  0.00           O  
ATOM    867  CB  LYS A  58       2.280  -1.977   2.876  1.00  0.00           C  
ATOM    868  CG  LYS A  58       1.618  -3.322   3.164  1.00  0.00           C  
ATOM    869  CD  LYS A  58       0.915  -3.314   4.518  1.00  0.00           C  
ATOM    870  CE  LYS A  58       0.519  -4.726   4.945  1.00  0.00           C  
ATOM    871  NZ  LYS A  58      -0.709  -4.711   5.790  1.00  0.00           N  
ATOM    872  H   LYS A  58       2.785  -3.014   0.629  1.00  0.00           H  
ATOM    873  HA  LYS A  58       0.709  -1.390   1.555  1.00  0.00           H  
ATOM    874  HB2 LYS A  58       3.350  -2.113   2.826  1.00  0.00           H  
ATOM    875  HB3 LYS A  58       2.045  -1.290   3.676  1.00  0.00           H  
ATOM    876  HG2 LYS A  58       0.894  -3.531   2.391  1.00  0.00           H  
ATOM    877  HG3 LYS A  58       2.374  -4.094   3.163  1.00  0.00           H  
ATOM    878  HD2 LYS A  58       1.580  -2.897   5.260  1.00  0.00           H  
ATOM    879  HD3 LYS A  58       0.026  -2.705   4.451  1.00  0.00           H  
ATOM    880  HE2 LYS A  58       0.333  -5.321   4.062  1.00  0.00           H  
ATOM    881  HE3 LYS A  58       1.330  -5.165   5.506  1.00  0.00           H  
ATOM    882  HZ1 LYS A  58      -1.439  -4.128   5.331  1.00  0.00           H  
ATOM    883  HZ2 LYS A  58      -1.063  -5.682   5.906  1.00  0.00           H  
ATOM    884  HZ3 LYS A  58      -0.483  -4.313   6.722  1.00  0.00           H  
ATOM    885  N   LYS A  59       3.596   0.202   1.282  1.00  0.00           N  
ATOM    886  CA  LYS A  59       4.199   1.524   1.137  1.00  0.00           C  
ATOM    887  C   LYS A  59       3.600   2.257  -0.056  1.00  0.00           C  
ATOM    888  O   LYS A  59       3.525   3.486  -0.065  1.00  0.00           O  
ATOM    889  CB  LYS A  59       5.709   1.391   0.960  1.00  0.00           C  
ATOM    890  CG  LYS A  59       6.458   2.363   1.865  1.00  0.00           C  
ATOM    891  CD  LYS A  59       7.952   2.054   1.892  1.00  0.00           C  
ATOM    892  CE  LYS A  59       8.415   1.677   3.296  1.00  0.00           C  
ATOM    893  NZ  LYS A  59       8.687   2.888   4.120  1.00  0.00           N  
ATOM    894  H   LYS A  59       4.174  -0.590   1.286  1.00  0.00           H  
ATOM    895  HA  LYS A  59       4.004   2.095   2.033  1.00  0.00           H  
ATOM    896  HB2 LYS A  59       6.005   0.381   1.204  1.00  0.00           H  
ATOM    897  HB3 LYS A  59       5.962   1.599  -0.069  1.00  0.00           H  
ATOM    898  HG2 LYS A  59       6.313   3.369   1.499  1.00  0.00           H  
ATOM    899  HG3 LYS A  59       6.065   2.288   2.868  1.00  0.00           H  
ATOM    900  HD2 LYS A  59       8.155   1.232   1.221  1.00  0.00           H  
ATOM    901  HD3 LYS A  59       8.499   2.925   1.563  1.00  0.00           H  
ATOM    902  HE2 LYS A  59       7.644   1.091   3.774  1.00  0.00           H  
ATOM    903  HE3 LYS A  59       9.318   1.089   3.224  1.00  0.00           H  
ATOM    904  HZ1 LYS A  59       9.336   3.518   3.606  1.00  0.00           H  
ATOM    905  HZ2 LYS A  59       7.795   3.388   4.309  1.00  0.00           H  
ATOM    906  HZ3 LYS A  59       9.119   2.604   5.023  1.00  0.00           H  
ATOM    907  N   ALA A  60       3.177   1.499  -1.061  1.00  0.00           N  
ATOM    908  CA  ALA A  60       2.586   2.079  -2.263  1.00  0.00           C  
ATOM    909  C   ALA A  60       1.226   2.691  -1.948  1.00  0.00           C  
ATOM    910  O   ALA A  60       0.843   3.708  -2.526  1.00  0.00           O  
ATOM    911  CB  ALA A  60       2.438   1.009  -3.340  1.00  0.00           C  
ATOM    912  H   ALA A  60       3.266   0.526  -0.993  1.00  0.00           H  
ATOM    913  HA  ALA A  60       3.240   2.856  -2.631  1.00  0.00           H  
ATOM    914  HB1 ALA A  60       3.181   0.240  -3.185  1.00  0.00           H  
ATOM    915  HB2 ALA A  60       1.451   0.576  -3.281  1.00  0.00           H  
ATOM    916  HB3 ALA A  60       2.580   1.458  -4.312  1.00  0.00           H  
ATOM    917  N   ARG A  61       0.497   2.062  -1.031  1.00  0.00           N  
ATOM    918  CA  ARG A  61      -0.826   2.543  -0.642  1.00  0.00           C  
ATOM    919  C   ARG A  61      -0.709   3.819   0.182  1.00  0.00           C  
ATOM    920  O   ARG A  61      -1.532   4.726   0.059  1.00  0.00           O  
ATOM    921  CB  ARG A  61      -1.554   1.470   0.163  1.00  0.00           C  
ATOM    922  CG  ARG A  61      -3.046   1.773   0.265  1.00  0.00           C  
ATOM    923  CD  ARG A  61      -3.499   1.846   1.720  1.00  0.00           C  
ATOM    924  NE  ARG A  61      -4.707   1.054   1.916  1.00  0.00           N  
ATOM    925  CZ  ARG A  61      -5.020   0.535   3.099  1.00  0.00           C  
ATOM    926  NH1 ARG A  61      -4.361  -0.520   3.558  1.00  0.00           N  
ATOM    927  NH2 ARG A  61      -5.991   1.072   3.825  1.00  0.00           N  
ATOM    928  H   ARG A  61       0.856   1.254  -0.607  1.00  0.00           H  
ATOM    929  HA  ARG A  61      -1.394   2.754  -1.534  1.00  0.00           H  
ATOM    930  HB2 ARG A  61      -1.419   0.514  -0.319  1.00  0.00           H  
ATOM    931  HB3 ARG A  61      -1.134   1.430   1.158  1.00  0.00           H  
ATOM    932  HG2 ARG A  61      -3.247   2.718  -0.215  1.00  0.00           H  
ATOM    933  HG3 ARG A  61      -3.599   0.993  -0.237  1.00  0.00           H  
ATOM    934  HD2 ARG A  61      -2.715   1.462   2.357  1.00  0.00           H  
ATOM    935  HD3 ARG A  61      -3.702   2.875   1.979  1.00  0.00           H  
ATOM    936  HE  ARG A  61      -5.306   0.899   1.156  1.00  0.00           H  
ATOM    937 HH11 ARG A  61      -3.629  -0.928   3.013  1.00  0.00           H  
ATOM    938 HH12 ARG A  61      -4.599  -0.910   4.449  1.00  0.00           H  
ATOM    939 HH21 ARG A  61      -6.490   1.868   3.483  1.00  0.00           H  
ATOM    940 HH22 ARG A  61      -6.224   0.681   4.715  1.00  0.00           H  
ATOM    941  N   SER A  62       0.318   3.883   1.024  1.00  0.00           N  
ATOM    942  CA  SER A  62       0.543   5.050   1.871  1.00  0.00           C  
ATOM    943  C   SER A  62       0.767   6.292   1.018  1.00  0.00           C  
ATOM    944  O   SER A  62       0.384   7.398   1.402  1.00  0.00           O  
ATOM    945  CB  SER A  62       1.751   4.814   2.772  1.00  0.00           C  
ATOM    946  OG  SER A  62       2.258   6.047   3.260  1.00  0.00           O  
ATOM    947  H   SER A  62       0.940   3.127   1.076  1.00  0.00           H  
ATOM    948  HA  SER A  62      -0.328   5.203   2.490  1.00  0.00           H  
ATOM    949  HB2 SER A  62       1.456   4.194   3.606  1.00  0.00           H  
ATOM    950  HB3 SER A  62       2.522   4.311   2.207  1.00  0.00           H  
ATOM    951  HG  SER A  62       3.210   6.070   3.144  1.00  0.00           H  
ATOM    952  N   PHE A  63       1.391   6.105  -0.141  1.00  0.00           N  
ATOM    953  CA  PHE A  63       1.670   7.212  -1.050  1.00  0.00           C  
ATOM    954  C   PHE A  63       0.401   7.637  -1.778  1.00  0.00           C  
ATOM    955  O   PHE A  63       0.120   8.828  -1.912  1.00  0.00           O  
ATOM    956  CB  PHE A  63       2.733   6.796  -2.063  1.00  0.00           C  
ATOM    957  CG  PHE A  63       4.113   6.711  -1.462  1.00  0.00           C  
ATOM    958  CD1 PHE A  63       4.604   7.757  -0.699  1.00  0.00           C  
ATOM    959  CD2 PHE A  63       4.892   5.585  -1.673  1.00  0.00           C  
ATOM    960  CE1 PHE A  63       5.872   7.679  -0.148  1.00  0.00           C  
ATOM    961  CE2 PHE A  63       6.160   5.506  -1.122  1.00  0.00           C  
ATOM    962  CZ  PHE A  63       6.650   6.552  -0.358  1.00  0.00           C  
ATOM    963  H   PHE A  63       1.671   5.200  -0.388  1.00  0.00           H  
ATOM    964  HA  PHE A  63       2.041   8.048  -0.477  1.00  0.00           H  
ATOM    965  HB2 PHE A  63       2.473   5.829  -2.465  1.00  0.00           H  
ATOM    966  HB3 PHE A  63       2.751   7.520  -2.865  1.00  0.00           H  
ATOM    967  HD1 PHE A  63       3.996   8.635  -0.532  1.00  0.00           H  
ATOM    968  HD2 PHE A  63       4.510   4.768  -2.269  1.00  0.00           H  
ATOM    969  HE1 PHE A  63       6.253   8.495   0.448  1.00  0.00           H  
ATOM    970  HE2 PHE A  63       6.768   4.629  -1.288  1.00  0.00           H  
ATOM    971  HZ  PHE A  63       7.638   6.491   0.071  1.00  0.00           H  
ATOM    972  N   LEU A  64      -0.362   6.656  -2.248  1.00  0.00           N  
ATOM    973  CA  LEU A  64      -1.605   6.926  -2.966  1.00  0.00           C  
ATOM    974  C   LEU A  64      -2.694   7.409  -2.012  1.00  0.00           C  
ATOM    975  O   LEU A  64      -3.688   7.993  -2.443  1.00  0.00           O  
ATOM    976  CB  LEU A  64      -2.068   5.666  -3.690  1.00  0.00           C  
ATOM    977  CG  LEU A  64      -1.145   5.331  -4.857  1.00  0.00           C  
ATOM    978  CD1 LEU A  64      -1.496   3.967  -5.444  1.00  0.00           C  
ATOM    979  CD2 LEU A  64      -1.225   6.412  -5.932  1.00  0.00           C  
ATOM    980  H   LEU A  64      -0.083   5.727  -2.110  1.00  0.00           H  
ATOM    981  HA  LEU A  64      -1.418   7.697  -3.700  1.00  0.00           H  
ATOM    982  HB2 LEU A  64      -2.071   4.841  -2.993  1.00  0.00           H  
ATOM    983  HB3 LEU A  64      -3.069   5.822  -4.064  1.00  0.00           H  
ATOM    984  HG  LEU A  64      -0.130   5.292  -4.489  1.00  0.00           H  
ATOM    985 HD11 LEU A  64      -2.538   3.754  -5.256  1.00  0.00           H  
ATOM    986 HD12 LEU A  64      -1.316   3.978  -6.509  1.00  0.00           H  
ATOM    987 HD13 LEU A  64      -0.883   3.209  -4.980  1.00  0.00           H  
ATOM    988 HD21 LEU A  64      -2.207   6.862  -5.913  1.00  0.00           H  
ATOM    989 HD22 LEU A  64      -0.477   7.167  -5.737  1.00  0.00           H  
ATOM    990 HD23 LEU A  64      -1.048   5.968  -6.900  1.00  0.00           H  
ATOM    991  N   GLU A  65      -2.507   7.165  -0.714  1.00  0.00           N  
ATOM    992  CA  GLU A  65      -3.481   7.579   0.295  1.00  0.00           C  
ATOM    993  C   GLU A  65      -3.877   9.037   0.092  1.00  0.00           C  
ATOM    994  O   GLU A  65      -3.153   9.756  -0.627  1.00  0.00           O  
ATOM    995  CB  GLU A  65      -2.896   7.389   1.690  1.00  0.00           C  
ATOM    996  CG  GLU A  65      -3.378   6.087   2.322  1.00  0.00           C  
ATOM    997  CD  GLU A  65      -4.007   6.361   3.682  1.00  0.00           C  
ATOM    998  OE1 GLU A  65      -3.625   7.362   4.324  1.00  0.00           O  
ATOM    999  OE2 GLU A  65      -4.880   5.575   4.104  1.00  0.00           O  
ATOM   1000  OXT GLU A  65      -4.910   9.457   0.655  1.00  0.00           O  
ATOM   1001  H   GLU A  65      -1.698   6.695  -0.428  1.00  0.00           H  
ATOM   1002  HA  GLU A  65      -4.363   6.961   0.199  1.00  0.00           H  
ATOM   1003  HB2 GLU A  65      -1.818   7.371   1.621  1.00  0.00           H  
ATOM   1004  HB3 GLU A  65      -3.200   8.218   2.315  1.00  0.00           H  
ATOM   1005  HG2 GLU A  65      -4.112   5.628   1.677  1.00  0.00           H  
ATOM   1006  HG3 GLU A  65      -2.538   5.420   2.446  1.00  0.00           H  
TER    1007      GLU A  65                                                      
ENDMDL                                                                          
MODEL        3                                                                  
ATOM      1  N   ALA A   1       1.599 -10.344 -13.726  1.00  0.00           N  
ATOM      2  CA  ALA A   1       1.143 -11.526 -12.941  1.00  0.00           C  
ATOM      3  C   ALA A   1       1.761 -11.504 -11.548  1.00  0.00           C  
ATOM      4  O   ALA A   1       2.793 -12.130 -11.306  1.00  0.00           O  
ATOM      5  CB  ALA A   1       1.520 -12.825 -13.647  1.00  0.00           C  
ATOM      6  H1  ALA A   1       1.931  -9.604 -13.074  1.00  0.00           H  
ATOM      7  H2  ALA A   1       2.375 -10.624 -14.357  1.00  0.00           H  
ATOM      8  H3  ALA A   1       0.809  -9.979 -14.294  1.00  0.00           H  
ATOM      9  HA  ALA A   1       0.068 -11.483 -12.842  1.00  0.00           H  
ATOM     10  HB1 ALA A   1       2.215 -12.610 -14.447  1.00  0.00           H  
ATOM     11  HB2 ALA A   1       1.982 -13.498 -12.939  1.00  0.00           H  
ATOM     12  HB3 ALA A   1       0.630 -13.283 -14.054  1.00  0.00           H  
ATOM     13  N   SER A   2       1.122 -10.781 -10.633  1.00  0.00           N  
ATOM     14  CA  SER A   2       1.608 -10.678  -9.260  1.00  0.00           C  
ATOM     15  C   SER A   2       0.852 -11.644  -8.358  1.00  0.00           C  
ATOM     16  O   SER A   2      -0.142 -12.244  -8.769  1.00  0.00           O  
ATOM     17  CB  SER A   2       1.437  -9.249  -8.751  1.00  0.00           C  
ATOM     18  OG  SER A   2       2.583  -8.840  -8.020  1.00  0.00           O  
ATOM     19  H   SER A   2       0.303 -10.306 -10.887  1.00  0.00           H  
ATOM     20  HA  SER A   2       2.658 -10.931  -9.243  1.00  0.00           H  
ATOM     21  HB2 SER A   2       1.295  -8.589  -9.593  1.00  0.00           H  
ATOM     22  HB3 SER A   2       0.569  -9.203  -8.110  1.00  0.00           H  
ATOM     23  HG  SER A   2       3.224  -8.450  -8.620  1.00  0.00           H  
ATOM     24  N   ARG A   3       1.329 -11.796  -7.127  1.00  0.00           N  
ATOM     25  CA  ARG A   3       0.698 -12.695  -6.166  1.00  0.00           C  
ATOM     26  C   ARG A   3       0.116 -11.913  -4.993  1.00  0.00           C  
ATOM     27  O   ARG A   3      -0.782 -12.396  -4.301  1.00  0.00           O  
ATOM     28  CB  ARG A   3       1.718 -13.709  -5.658  1.00  0.00           C  
ATOM     29  CG  ARG A   3       1.974 -14.801  -6.694  1.00  0.00           C  
ATOM     30  CD  ARG A   3       1.800 -16.190  -6.088  1.00  0.00           C  
ATOM     31  NE  ARG A   3       2.409 -16.247  -4.764  1.00  0.00           N  
ATOM     32  CZ  ARG A   3       2.336 -17.339  -4.009  1.00  0.00           C  
ATOM     33  NH1 ARG A   3       3.053 -18.410  -4.318  1.00  0.00           N  
ATOM     34  NH2 ARG A   3       1.547 -17.359  -2.945  1.00  0.00           N  
ATOM     35  H   ARG A   3       2.126 -11.291  -6.861  1.00  0.00           H  
ATOM     36  HA  ARG A   3      -0.101 -13.224  -6.662  1.00  0.00           H  
ATOM     37  HB2 ARG A   3       2.647 -13.199  -5.445  1.00  0.00           H  
ATOM     38  HB3 ARG A   3       1.343 -14.164  -4.753  1.00  0.00           H  
ATOM     39  HG2 ARG A   3       1.277 -14.682  -7.511  1.00  0.00           H  
ATOM     40  HG3 ARG A   3       2.982 -14.703  -7.068  1.00  0.00           H  
ATOM     41  HD2 ARG A   3       0.747 -16.413  -6.003  1.00  0.00           H  
ATOM     42  HD3 ARG A   3       2.274 -16.920  -6.728  1.00  0.00           H  
ATOM     43  HE  ARG A   3       2.885 -15.461  -4.422  1.00  0.00           H  
ATOM     44 HH11 ARG A   3       3.650 -18.398  -5.121  1.00  0.00           H  
ATOM     45 HH12 ARG A   3       2.997 -19.230  -3.749  1.00  0.00           H  
ATOM     46 HH21 ARG A   3       1.006 -16.553  -2.708  1.00  0.00           H  
ATOM     47 HH22 ARG A   3       1.491 -18.183  -2.380  1.00  0.00           H  
ATOM     48  N   PHE A   4       0.628 -10.706  -4.768  1.00  0.00           N  
ATOM     49  CA  PHE A   4       0.153  -9.866  -3.674  1.00  0.00           C  
ATOM     50  C   PHE A   4      -0.394  -8.549  -4.213  1.00  0.00           C  
ATOM     51  O   PHE A   4       0.300  -7.822  -4.924  1.00  0.00           O  
ATOM     52  CB  PHE A   4       1.291  -9.596  -2.696  1.00  0.00           C  
ATOM     53  CG  PHE A   4       1.424 -10.669  -1.645  1.00  0.00           C  
ATOM     54  CD1 PHE A   4       1.926 -11.913  -1.986  1.00  0.00           C  
ATOM     55  CD2 PHE A   4       1.043 -10.411  -0.338  1.00  0.00           C  
ATOM     56  CE1 PHE A   4       2.047 -12.900  -1.022  1.00  0.00           C  
ATOM     57  CE2 PHE A   4       1.163 -11.398   0.625  1.00  0.00           C  
ATOM     58  CZ  PHE A   4       1.665 -12.642   0.284  1.00  0.00           C  
ATOM     59  H   PHE A   4       1.342 -10.373  -5.350  1.00  0.00           H  
ATOM     60  HA  PHE A   4      -0.637 -10.386  -3.154  1.00  0.00           H  
ATOM     61  HB2 PHE A   4       2.220  -9.539  -3.246  1.00  0.00           H  
ATOM     62  HB3 PHE A   4       1.114  -8.652  -2.202  1.00  0.00           H  
ATOM     63  HD1 PHE A   4       2.223 -12.115  -3.005  1.00  0.00           H  
ATOM     64  HD2 PHE A   4       0.650  -9.441  -0.072  1.00  0.00           H  
ATOM     65  HE1 PHE A   4       2.438 -13.870  -1.288  1.00  0.00           H  
ATOM     66  HE2 PHE A   4       0.865 -11.196   1.644  1.00  0.00           H  
ATOM     67  HZ  PHE A   4       1.758 -13.411   1.035  1.00  0.00           H  
ATOM     68  N   HIS A   5      -1.644  -8.252  -3.873  1.00  0.00           N  
ATOM     69  CA  HIS A   5      -2.289  -7.023  -4.323  1.00  0.00           C  
ATOM     70  C   HIS A   5      -3.185  -6.458  -3.226  1.00  0.00           C  
ATOM     71  O   HIS A   5      -3.303  -7.040  -2.146  1.00  0.00           O  
ATOM     72  CB  HIS A   5      -3.107  -7.300  -5.585  1.00  0.00           C  
ATOM     73  CG  HIS A   5      -4.340  -8.104  -5.320  1.00  0.00           C  
ATOM     74  ND1 HIS A   5      -4.319  -9.347  -4.747  1.00  0.00           N  
ATOM     75  CD2 HIS A   5      -5.653  -7.844  -5.547  1.00  0.00           C  
ATOM     76  CE1 HIS A   5      -5.533  -9.830  -4.623  1.00  0.00           C  
ATOM     77  NE2 HIS A   5      -6.381  -8.934  -5.104  1.00  0.00           N  
ATOM     78  H   HIS A   5      -2.145  -8.874  -3.305  1.00  0.00           H  
ATOM     79  HA  HIS A   5      -1.525  -6.297  -4.557  1.00  0.00           H  
ATOM     80  HB2 HIS A   5      -3.400  -6.360  -6.026  1.00  0.00           H  
ATOM     81  HB3 HIS A   5      -2.489  -7.841  -6.287  1.00  0.00           H  
ATOM     82  HD1 HIS A   5      -3.504  -9.815  -4.466  1.00  0.00           H  
ATOM     83  HD2 HIS A   5      -6.058  -6.945  -5.992  1.00  0.00           H  
ATOM     84  HE1 HIS A   5      -5.795 -10.789  -4.203  1.00  0.00           H  
ATOM     85  N   GLU A   6      -3.812  -5.320  -3.506  1.00  0.00           N  
ATOM     86  CA  GLU A   6      -4.696  -4.670  -2.543  1.00  0.00           C  
ATOM     87  C   GLU A   6      -5.631  -3.699  -3.254  1.00  0.00           C  
ATOM     88  O   GLU A   6      -5.232  -3.036  -4.211  1.00  0.00           O  
ATOM     89  CB  GLU A   6      -3.862  -3.924  -1.506  1.00  0.00           C  
ATOM     90  CG  GLU A   6      -4.704  -3.504  -0.305  1.00  0.00           C  
ATOM     91  CD  GLU A   6      -3.803  -3.021   0.823  1.00  0.00           C  
ATOM     92  OE1 GLU A   6      -2.988  -3.826   1.321  1.00  0.00           O  
ATOM     93  OE2 GLU A   6      -3.912  -1.837   1.206  1.00  0.00           O  
ATOM     94  H   GLU A   6      -3.675  -4.904  -4.383  1.00  0.00           H  
ATOM     95  HA  GLU A   6      -5.285  -5.424  -2.043  1.00  0.00           H  
ATOM     96  HB2 GLU A   6      -3.063  -4.567  -1.167  1.00  0.00           H  
ATOM     97  HB3 GLU A   6      -3.438  -3.042  -1.964  1.00  0.00           H  
ATOM     98  HG2 GLU A   6      -5.370  -2.706  -0.598  1.00  0.00           H  
ATOM     99  HG3 GLU A   6      -5.283  -4.349   0.037  1.00  0.00           H  
ATOM    100  N   GLN A   7      -6.875  -3.609  -2.784  1.00  0.00           N  
ATOM    101  CA  GLN A   7      -7.848  -2.702  -3.388  1.00  0.00           C  
ATOM    102  C   GLN A   7      -8.365  -1.703  -2.364  1.00  0.00           C  
ATOM    103  O   GLN A   7      -8.675  -2.062  -1.229  1.00  0.00           O  
ATOM    104  CB  GLN A   7      -9.036  -3.465  -3.986  1.00  0.00           C  
ATOM    105  CG  GLN A   7      -9.361  -4.722  -3.181  1.00  0.00           C  
ATOM    106  CD  GLN A   7     -10.428  -5.548  -3.887  1.00  0.00           C  
ATOM    107  OE1 GLN A   7     -10.312  -5.846  -5.076  1.00  0.00           O  
ATOM    108  NE2 GLN A   7     -11.470  -5.920  -3.151  1.00  0.00           N  
ATOM    109  H   GLN A   7      -7.138  -4.157  -2.015  1.00  0.00           H  
ATOM    110  HA  GLN A   7      -7.355  -2.162  -4.176  1.00  0.00           H  
ATOM    111  HB2 GLN A   7      -9.901  -2.819  -3.981  1.00  0.00           H  
ATOM    112  HB3 GLN A   7      -8.809  -3.740  -5.004  1.00  0.00           H  
ATOM    113  HG2 GLN A   7      -8.465  -5.315  -3.068  1.00  0.00           H  
ATOM    114  HG3 GLN A   7      -9.727  -4.431  -2.209  1.00  0.00           H  
ATOM    115 HE21 GLN A   7     -11.493  -5.645  -2.210  1.00  0.00           H  
ATOM    116 HE22 GLN A   7     -12.171  -6.454  -3.579  1.00  0.00           H  
ATOM    117  N   PHE A   8      -8.470  -0.447  -2.783  1.00  0.00           N  
ATOM    118  CA  PHE A   8      -8.963   0.615  -1.916  1.00  0.00           C  
ATOM    119  C   PHE A   8      -9.484   1.773  -2.757  1.00  0.00           C  
ATOM    120  O   PHE A   8      -8.817   2.225  -3.688  1.00  0.00           O  
ATOM    121  CB  PHE A   8      -7.853   1.097  -0.987  1.00  0.00           C  
ATOM    122  CG  PHE A   8      -6.763   1.849  -1.708  1.00  0.00           C  
ATOM    123  CD1 PHE A   8      -5.699   1.161  -2.267  1.00  0.00           C  
ATOM    124  CD2 PHE A   8      -6.825   3.229  -1.811  1.00  0.00           C  
ATOM    125  CE1 PHE A   8      -4.698   1.852  -2.930  1.00  0.00           C  
ATOM    126  CE2 PHE A   8      -5.824   3.920  -2.472  1.00  0.00           C  
ATOM    127  CZ  PHE A   8      -4.760   3.232  -3.032  1.00  0.00           C  
ATOM    128  H   PHE A   8      -8.216  -0.231  -3.704  1.00  0.00           H  
ATOM    129  HA  PHE A   8      -9.774   0.225  -1.319  1.00  0.00           H  
ATOM    130  HB2 PHE A   8      -8.284   1.749  -0.241  1.00  0.00           H  
ATOM    131  HB3 PHE A   8      -7.415   0.240  -0.497  1.00  0.00           H  
ATOM    132  HD1 PHE A   8      -5.650   0.085  -2.187  1.00  0.00           H  
ATOM    133  HD2 PHE A   8      -7.655   3.766  -1.375  1.00  0.00           H  
ATOM    134  HE1 PHE A   8      -3.868   1.315  -3.365  1.00  0.00           H  
ATOM    135  HE2 PHE A   8      -5.873   4.996  -2.553  1.00  0.00           H  
ATOM    136  HZ  PHE A   8      -3.979   3.772  -3.547  1.00  0.00           H  
ATOM    137  N   ILE A   9     -10.680   2.246  -2.428  1.00  0.00           N  
ATOM    138  CA  ILE A   9     -11.295   3.350  -3.155  1.00  0.00           C  
ATOM    139  C   ILE A   9     -10.521   4.641  -2.918  1.00  0.00           C  
ATOM    140  O   ILE A   9      -9.534   4.660  -2.181  1.00  0.00           O  
ATOM    141  CB  ILE A   9     -12.742   3.523  -2.710  1.00  0.00           C  
ATOM    142  CG1 ILE A   9     -12.802   3.895  -1.230  1.00  0.00           C  
ATOM    143  CG2 ILE A   9     -13.542   2.251  -2.972  1.00  0.00           C  
ATOM    144  CD1 ILE A   9     -14.238   4.144  -0.781  1.00  0.00           C  
ATOM    145  H   ILE A   9     -11.162   1.840  -1.677  1.00  0.00           H  
ATOM    146  HA  ILE A   9     -11.279   3.121  -4.211  1.00  0.00           H  
ATOM    147  HB  ILE A   9     -13.180   4.325  -3.286  1.00  0.00           H  
ATOM    148 HG12 ILE A   9     -12.383   3.089  -0.647  1.00  0.00           H  
ATOM    149 HG13 ILE A   9     -12.222   4.792  -1.069  1.00  0.00           H  
ATOM    150 HG21 ILE A   9     -12.864   1.449  -3.230  1.00  0.00           H  
ATOM    151 HG22 ILE A   9     -14.093   1.985  -2.082  1.00  0.00           H  
ATOM    152 HG23 ILE A   9     -14.229   2.421  -3.787  1.00  0.00           H  
ATOM    153 HD11 ILE A   9     -14.917   3.697  -1.492  1.00  0.00           H  
ATOM    154 HD12 ILE A   9     -14.390   3.699   0.193  1.00  0.00           H  
ATOM    155 HD13 ILE A   9     -14.417   5.207  -0.726  1.00  0.00           H  
ATOM    156  N   VAL A  10     -10.975   5.720  -3.547  1.00  0.00           N  
ATOM    157  CA  VAL A  10     -10.327   7.021  -3.406  1.00  0.00           C  
ATOM    158  C   VAL A  10     -11.338   8.140  -3.619  1.00  0.00           C  
ATOM    159  O   VAL A  10     -12.295   7.989  -4.377  1.00  0.00           O  
ATOM    160  CB  VAL A  10      -9.190   7.148  -4.414  1.00  0.00           C  
ATOM    161  CG1 VAL A  10      -8.011   6.268  -4.006  1.00  0.00           C  
ATOM    162  CG2 VAL A  10      -9.672   6.781  -5.814  1.00  0.00           C  
ATOM    163  H   VAL A  10     -11.764   5.639  -4.121  1.00  0.00           H  
ATOM    164  HA  VAL A  10      -9.921   7.101  -2.409  1.00  0.00           H  
ATOM    165  HB  VAL A  10      -8.860   8.177  -4.427  1.00  0.00           H  
ATOM    166 HG11 VAL A  10      -7.677   6.554  -3.019  1.00  0.00           H  
ATOM    167 HG12 VAL A  10      -8.322   5.235  -3.998  1.00  0.00           H  
ATOM    168 HG13 VAL A  10      -7.205   6.401  -4.713  1.00  0.00           H  
ATOM    169 HG21 VAL A  10     -10.750   6.832  -5.846  1.00  0.00           H  
ATOM    170 HG22 VAL A  10      -9.255   7.474  -6.530  1.00  0.00           H  
ATOM    171 HG23 VAL A  10      -9.350   5.778  -6.051  1.00  0.00           H  
ATOM    172  N   ARG A  11     -11.119   9.265  -2.946  1.00  0.00           N  
ATOM    173  CA  ARG A  11     -12.012  10.413  -3.063  1.00  0.00           C  
ATOM    174  C   ARG A  11     -11.839  11.082  -4.420  1.00  0.00           C  
ATOM    175  O   ARG A  11     -10.728  11.162  -4.946  1.00  0.00           O  
ATOM    176  CB  ARG A  11     -11.723  11.415  -1.950  1.00  0.00           C  
ATOM    177  CG  ARG A  11     -12.653  11.203  -0.759  1.00  0.00           C  
ATOM    178  CD  ARG A  11     -12.103  11.870   0.497  1.00  0.00           C  
ATOM    179  NE  ARG A  11     -12.455  11.091   1.680  1.00  0.00           N  
ATOM    180  CZ  ARG A  11     -13.618  11.253   2.303  1.00  0.00           C  
ATOM    181  NH1 ARG A  11     -13.983  12.455   2.727  1.00  0.00           N  
ATOM    182  NH2 ARG A  11     -14.416  10.213   2.504  1.00  0.00           N  
ATOM    183  H   ARG A  11     -10.337   9.324  -2.358  1.00  0.00           H  
ATOM    184  HA  ARG A  11     -13.032  10.071  -2.969  1.00  0.00           H  
ATOM    185  HB2 ARG A  11     -10.700  11.295  -1.624  1.00  0.00           H  
ATOM    186  HB3 ARG A  11     -11.861  12.417  -2.332  1.00  0.00           H  
ATOM    187  HG2 ARG A  11     -13.622  11.627  -0.988  1.00  0.00           H  
ATOM    188  HG3 ARG A  11     -12.760  10.144  -0.578  1.00  0.00           H  
ATOM    189  HD2 ARG A  11     -11.027  11.935   0.423  1.00  0.00           H  
ATOM    190  HD3 ARG A  11     -12.521  12.862   0.588  1.00  0.00           H  
ATOM    191  HE  ARG A  11     -11.817  10.432   2.027  1.00  0.00           H  
ATOM    192 HH11 ARG A  11     -13.383  13.241   2.578  1.00  0.00           H  
ATOM    193 HH12 ARG A  11     -14.859  12.575   3.195  1.00  0.00           H  
ATOM    194 HH21 ARG A  11     -14.144   9.305   2.186  1.00  0.00           H  
ATOM    195 HH22 ARG A  11     -15.291  10.338   2.973  1.00  0.00           H  
ATOM    196  N   GLU A  12     -12.943  11.560  -4.984  1.00  0.00           N  
ATOM    197  CA  GLU A  12     -12.913  12.223  -6.284  1.00  0.00           C  
ATOM    198  C   GLU A  12     -12.167  13.547  -6.184  1.00  0.00           C  
ATOM    199  O   GLU A  12     -11.376  13.892  -7.062  1.00  0.00           O  
ATOM    200  CB  GLU A  12     -14.336  12.463  -6.779  1.00  0.00           C  
ATOM    201  CG  GLU A  12     -14.741  11.427  -7.824  1.00  0.00           C  
ATOM    202  CD  GLU A  12     -16.225  11.548  -8.143  1.00  0.00           C  
ATOM    203  OE1 GLU A  12     -16.761  12.674  -8.065  1.00  0.00           O  
ATOM    204  OE2 GLU A  12     -16.849  10.516  -8.469  1.00  0.00           O  
ATOM    205  H   GLU A  12     -13.797  11.465  -4.514  1.00  0.00           H  
ATOM    206  HA  GLU A  12     -12.402  11.585  -6.988  1.00  0.00           H  
ATOM    207  HB2 GLU A  12     -15.016  12.403  -5.941  1.00  0.00           H  
ATOM    208  HB3 GLU A  12     -14.395  13.448  -7.218  1.00  0.00           H  
ATOM    209  HG2 GLU A  12     -14.170  11.588  -8.726  1.00  0.00           H  
ATOM    210  HG3 GLU A  12     -14.539  10.437  -7.442  1.00  0.00           H  
ATOM    211  N   ASP A  13     -12.424  14.286  -5.109  1.00  0.00           N  
ATOM    212  CA  ASP A  13     -11.776  15.575  -4.893  1.00  0.00           C  
ATOM    213  C   ASP A  13     -10.306  15.377  -4.543  1.00  0.00           C  
ATOM    214  O   ASP A  13      -9.475  16.249  -4.797  1.00  0.00           O  
ATOM    215  CB  ASP A  13     -12.481  16.331  -3.770  1.00  0.00           C  
ATOM    216  CG  ASP A  13     -12.170  17.819  -3.859  1.00  0.00           C  
ATOM    217  OD1 ASP A  13     -11.129  18.176  -4.452  1.00  0.00           O  
ATOM    218  OD2 ASP A  13     -12.967  18.626  -3.335  1.00  0.00           O  
ATOM    219  H   ASP A  13     -13.065  13.956  -4.446  1.00  0.00           H  
ATOM    220  HA  ASP A  13     -11.845  16.157  -5.800  1.00  0.00           H  
ATOM    221  HB2 ASP A  13     -13.548  16.184  -3.857  1.00  0.00           H  
ATOM    222  HB3 ASP A  13     -12.141  15.951  -2.818  1.00  0.00           H  
ATOM    223  N   LEU A  14      -9.991  14.226  -3.958  1.00  0.00           N  
ATOM    224  CA  LEU A  14      -8.619  13.912  -3.573  1.00  0.00           C  
ATOM    225  C   LEU A  14      -8.098  12.729  -4.378  1.00  0.00           C  
ATOM    226  O   LEU A  14      -7.235  11.983  -3.917  1.00  0.00           O  
ATOM    227  CB  LEU A  14      -8.558  13.590  -2.082  1.00  0.00           C  
ATOM    228  CG  LEU A  14      -8.158  14.818  -1.268  1.00  0.00           C  
ATOM    229  CD1 LEU A  14      -9.290  15.228  -0.330  1.00  0.00           C  
ATOM    230  CD2 LEU A  14      -6.882  14.544  -0.477  1.00  0.00           C  
ATOM    231  H   LEU A  14     -10.700  13.572  -3.783  1.00  0.00           H  
ATOM    232  HA  LEU A  14      -7.996  14.772  -3.770  1.00  0.00           H  
ATOM    233  HB2 LEU A  14      -9.529  13.251  -1.754  1.00  0.00           H  
ATOM    234  HB3 LEU A  14      -7.832  12.808  -1.919  1.00  0.00           H  
ATOM    235  HG  LEU A  14      -7.969  15.634  -1.950  1.00  0.00           H  
ATOM    236 HD11 LEU A  14     -10.006  14.423  -0.261  1.00  0.00           H  
ATOM    237 HD12 LEU A  14      -8.884  15.438   0.649  1.00  0.00           H  
ATOM    238 HD13 LEU A  14      -9.774  16.112  -0.718  1.00  0.00           H  
ATOM    239 HD21 LEU A  14      -6.373  13.691  -0.902  1.00  0.00           H  
ATOM    240 HD22 LEU A  14      -6.239  15.410  -0.524  1.00  0.00           H  
ATOM    241 HD23 LEU A  14      -7.137  14.338   0.552  1.00  0.00           H  
ATOM    242  N   MET A  15      -8.626  12.562  -5.587  1.00  0.00           N  
ATOM    243  CA  MET A  15      -8.213  11.469  -6.460  1.00  0.00           C  
ATOM    244  C   MET A  15      -6.895  11.805  -7.145  1.00  0.00           C  
ATOM    245  O   MET A  15      -5.901  11.097  -6.981  1.00  0.00           O  
ATOM    246  CB  MET A  15      -9.290  11.203  -7.507  1.00  0.00           C  
ATOM    247  CG  MET A  15      -9.322   9.728  -7.902  1.00  0.00           C  
ATOM    248  SD  MET A  15      -9.784   9.489  -9.626  1.00  0.00           S  
ATOM    249  CE  MET A  15      -8.282   8.744 -10.280  1.00  0.00           C  
ATOM    250  H   MET A  15      -9.310  13.192  -5.899  1.00  0.00           H  
ATOM    251  HA  MET A  15      -8.080  10.580  -5.862  1.00  0.00           H  
ATOM    252  HB2 MET A  15     -10.252  11.480  -7.101  1.00  0.00           H  
ATOM    253  HB3 MET A  15      -9.086  11.799  -8.384  1.00  0.00           H  
ATOM    254  HG2 MET A  15      -8.341   9.305  -7.742  1.00  0.00           H  
ATOM    255  HG3 MET A  15     -10.035   9.215  -7.275  1.00  0.00           H  
ATOM    256  HE1 MET A  15      -7.423   9.284  -9.908  1.00  0.00           H  
ATOM    257  HE2 MET A  15      -8.223   7.714  -9.963  1.00  0.00           H  
ATOM    258  HE3 MET A  15      -8.304   8.786 -11.360  1.00  0.00           H  
ATOM    259  N   GLY A  16      -6.892  12.889  -7.914  1.00  0.00           N  
ATOM    260  CA  GLY A  16      -5.693  13.320  -8.626  1.00  0.00           C  
ATOM    261  C   GLY A  16      -5.654  14.839  -8.747  1.00  0.00           C  
ATOM    262  O   GLY A  16      -6.114  15.404  -9.740  1.00  0.00           O  
ATOM    263  H   GLY A  16      -7.716  13.412  -8.004  1.00  0.00           H  
ATOM    264  HA2 GLY A  16      -4.821  12.985  -8.084  1.00  0.00           H  
ATOM    265  HA3 GLY A  16      -5.693  12.885  -9.614  1.00  0.00           H  
ATOM    266  N   LEU A  17      -5.100  15.496  -7.732  1.00  0.00           N  
ATOM    267  CA  LEU A  17      -4.999  16.951  -7.724  1.00  0.00           C  
ATOM    268  C   LEU A  17      -4.378  17.430  -6.418  1.00  0.00           C  
ATOM    269  O   LEU A  17      -5.034  17.448  -5.377  1.00  0.00           O  
ATOM    270  CB  LEU A  17      -6.382  17.571  -7.904  1.00  0.00           C  
ATOM    271  CG  LEU A  17      -6.323  18.803  -8.804  1.00  0.00           C  
ATOM    272  CD1 LEU A  17      -7.607  18.932  -9.620  1.00  0.00           C  
ATOM    273  CD2 LEU A  17      -6.089  20.061  -7.974  1.00  0.00           C  
ATOM    274  H   LEU A  17      -4.752  14.987  -6.971  1.00  0.00           H  
ATOM    275  HA  LEU A  17      -4.369  17.259  -8.545  1.00  0.00           H  
ATOM    276  HB2 LEU A  17      -7.041  16.840  -8.348  1.00  0.00           H  
ATOM    277  HB3 LEU A  17      -6.768  17.859  -6.937  1.00  0.00           H  
ATOM    278  HG  LEU A  17      -5.497  18.686  -9.488  1.00  0.00           H  
ATOM    279 HD11 LEU A  17      -8.282  18.131  -9.355  1.00  0.00           H  
ATOM    280 HD12 LEU A  17      -8.073  19.884  -9.407  1.00  0.00           H  
ATOM    281 HD13 LEU A  17      -7.370  18.874 -10.672  1.00  0.00           H  
ATOM    282 HD21 LEU A  17      -6.062  19.798  -6.927  1.00  0.00           H  
ATOM    283 HD22 LEU A  17      -5.148  20.507  -8.260  1.00  0.00           H  
ATOM    284 HD23 LEU A  17      -6.892  20.761  -8.150  1.00  0.00           H  
ATOM    285  N   ALA A  18      -3.106  17.815  -6.478  1.00  0.00           N  
ATOM    286  CA  ALA A  18      -2.392  18.294  -5.299  1.00  0.00           C  
ATOM    287  C   ALA A  18      -3.010  19.591  -4.793  1.00  0.00           C  
ATOM    288  O   ALA A  18      -3.627  20.333  -5.557  1.00  0.00           O  
ATOM    289  CB  ALA A  18      -0.921  18.514  -5.639  1.00  0.00           C  
ATOM    290  H   ALA A  18      -2.637  17.776  -7.338  1.00  0.00           H  
ATOM    291  HA  ALA A  18      -2.462  17.546  -4.523  1.00  0.00           H  
ATOM    292  HB1 ALA A  18      -0.835  18.841  -6.665  1.00  0.00           H  
ATOM    293  HB2 ALA A  18      -0.511  19.268  -4.983  1.00  0.00           H  
ATOM    294  HB3 ALA A  18      -0.381  17.588  -5.509  1.00  0.00           H  
ATOM    295  N   ILE A  19      -2.843  19.860  -3.502  1.00  0.00           N  
ATOM    296  CA  ILE A  19      -3.388  21.071  -2.895  1.00  0.00           C  
ATOM    297  C   ILE A  19      -2.311  22.142  -2.782  1.00  0.00           C  
ATOM    298  O   ILE A  19      -2.437  23.225  -3.354  1.00  0.00           O  
ATOM    299  CB  ILE A  19      -3.951  20.755  -1.513  1.00  0.00           C  
ATOM    300  CG1 ILE A  19      -4.956  19.609  -1.594  1.00  0.00           C  
ATOM    301  CG2 ILE A  19      -4.604  21.992  -0.906  1.00  0.00           C  
ATOM    302  CD1 ILE A  19      -6.149  19.982  -2.470  1.00  0.00           C  
ATOM    303  H   ILE A  19      -2.341  19.229  -2.943  1.00  0.00           H  
ATOM    304  HA  ILE A  19      -4.186  21.443  -3.520  1.00  0.00           H  
ATOM    305  HB  ILE A  19      -3.133  20.455  -0.873  1.00  0.00           H  
ATOM    306 HG12 ILE A  19      -4.468  18.741  -2.011  1.00  0.00           H  
ATOM    307 HG13 ILE A  19      -5.308  19.378  -0.599  1.00  0.00           H  
ATOM    308 HG21 ILE A  19      -4.827  22.701  -1.689  1.00  0.00           H  
ATOM    309 HG22 ILE A  19      -5.516  21.704  -0.407  1.00  0.00           H  
ATOM    310 HG23 ILE A  19      -3.927  22.440  -0.193  1.00  0.00           H  
ATOM    311 HD11 ILE A  19      -6.163  21.052  -2.618  1.00  0.00           H  
ATOM    312 HD12 ILE A  19      -6.060  19.484  -3.425  1.00  0.00           H  
ATOM    313 HD13 ILE A  19      -7.061  19.671  -1.983  1.00  0.00           H  
ATOM    314  N   GLY A  20      -1.252  21.836  -2.041  1.00  0.00           N  
ATOM    315  CA  GLY A  20      -0.152  22.776  -1.851  1.00  0.00           C  
ATOM    316  C   GLY A  20       1.190  22.059  -1.911  1.00  0.00           C  
ATOM    317  O   GLY A  20       1.764  21.884  -2.986  1.00  0.00           O  
ATOM    318  H   GLY A  20      -1.210  20.957  -1.610  1.00  0.00           H  
ATOM    319  HA2 GLY A  20      -0.189  23.525  -2.628  1.00  0.00           H  
ATOM    320  HA3 GLY A  20      -0.257  23.252  -0.887  1.00  0.00           H  
ATOM    321  N   THR A  21       1.690  21.650  -0.749  1.00  0.00           N  
ATOM    322  CA  THR A  21       2.971  20.954  -0.669  1.00  0.00           C  
ATOM    323  C   THR A  21       2.793  19.469  -0.965  1.00  0.00           C  
ATOM    324  O   THR A  21       3.719  18.807  -1.435  1.00  0.00           O  
ATOM    325  CB  THR A  21       3.586  21.143   0.716  1.00  0.00           C  
ATOM    326  OG1 THR A  21       2.876  22.144   1.431  1.00  0.00           O  
ATOM    327  CG2 THR A  21       5.059  21.527   0.602  1.00  0.00           C  
ATOM    328  H   THR A  21       1.186  21.822   0.073  1.00  0.00           H  
ATOM    329  HA  THR A  21       3.639  21.377  -1.405  1.00  0.00           H  
ATOM    330  HB  THR A  21       3.514  20.211   1.256  1.00  0.00           H  
ATOM    331  HG1 THR A  21       2.591  21.791   2.277  1.00  0.00           H  
ATOM    332 HG21 THR A  21       5.392  21.367  -0.413  1.00  0.00           H  
ATOM    333 HG22 THR A  21       5.180  22.567   0.863  1.00  0.00           H  
ATOM    334 HG23 THR A  21       5.641  20.913   1.275  1.00  0.00           H  
ATOM    335  N   HIS A  22       1.599  18.949  -0.693  1.00  0.00           N  
ATOM    336  CA  HIS A  22       1.305  17.540  -0.938  1.00  0.00           C  
ATOM    337  C   HIS A  22       1.209  17.276  -2.436  1.00  0.00           C  
ATOM    338  O   HIS A  22       0.358  17.844  -3.119  1.00  0.00           O  
ATOM    339  CB  HIS A  22      -0.007  17.155  -0.260  1.00  0.00           C  
ATOM    340  CG  HIS A  22       0.196  16.365   0.996  1.00  0.00           C  
ATOM    341  ND1 HIS A  22       0.123  16.913   2.251  1.00  0.00           N  
ATOM    342  CD2 HIS A  22       0.473  15.051   1.205  1.00  0.00           C  
ATOM    343  CE1 HIS A  22       0.340  16.006   3.175  1.00  0.00           C  
ATOM    344  NE2 HIS A  22       0.559  14.849   2.571  1.00  0.00           N  
ATOM    345  H   HIS A  22       0.900  19.528  -0.322  1.00  0.00           H  
ATOM    346  HA  HIS A  22       2.103  16.940  -0.525  1.00  0.00           H  
ATOM    347  HB2 HIS A  22      -0.550  18.056  -0.016  1.00  0.00           H  
ATOM    348  HB3 HIS A  22      -0.592  16.563  -0.948  1.00  0.00           H  
ATOM    349  HD1 HIS A  22      -0.067  17.857   2.434  1.00  0.00           H  
ATOM    350  HD2 HIS A  22       0.602  14.299   0.442  1.00  0.00           H  
ATOM    351  HE1 HIS A  22       0.341  16.175   4.242  1.00  0.00           H  
ATOM    352  N   GLY A  23       2.084  16.412  -2.943  1.00  0.00           N  
ATOM    353  CA  GLY A  23       2.094  16.077  -4.365  1.00  0.00           C  
ATOM    354  C   GLY A  23       2.935  14.832  -4.628  1.00  0.00           C  
ATOM    355  O   GLY A  23       3.655  14.361  -3.747  1.00  0.00           O  
ATOM    356  H   GLY A  23       2.738  15.992  -2.348  1.00  0.00           H  
ATOM    357  HA2 GLY A  23       1.080  15.895  -4.692  1.00  0.00           H  
ATOM    358  HA3 GLY A  23       2.507  16.907  -4.919  1.00  0.00           H  
ATOM    359  N   ALA A  24       2.833  14.300  -5.846  1.00  0.00           N  
ATOM    360  CA  ALA A  24       3.577  13.101  -6.238  1.00  0.00           C  
ATOM    361  C   ALA A  24       2.962  11.869  -5.593  1.00  0.00           C  
ATOM    362  O   ALA A  24       3.610  11.177  -4.812  1.00  0.00           O  
ATOM    363  CB  ALA A  24       5.040  13.221  -5.825  1.00  0.00           C  
ATOM    364  H   ALA A  24       2.237  14.722  -6.498  1.00  0.00           H  
ATOM    365  HA  ALA A  24       3.525  12.995  -7.311  1.00  0.00           H  
ATOM    366  HB1 ALA A  24       5.334  14.260  -5.842  1.00  0.00           H  
ATOM    367  HB2 ALA A  24       5.163  12.826  -4.827  1.00  0.00           H  
ATOM    368  HB3 ALA A  24       5.654  12.661  -6.514  1.00  0.00           H  
ATOM    369  N   ASN A  25       1.701  11.612  -5.914  1.00  0.00           N  
ATOM    370  CA  ASN A  25       0.984  10.471  -5.355  1.00  0.00           C  
ATOM    371  C   ASN A  25       1.255   9.201  -6.157  1.00  0.00           C  
ATOM    372  O   ASN A  25       1.880   8.263  -5.663  1.00  0.00           O  
ATOM    373  CB  ASN A  25      -0.513  10.764  -5.339  1.00  0.00           C  
ATOM    374  CG  ASN A  25      -0.816  11.928  -4.402  1.00  0.00           C  
ATOM    375  OD1 ASN A  25      -0.857  13.083  -4.824  1.00  0.00           O  
ATOM    376  ND2 ASN A  25      -1.033  11.622  -3.127  1.00  0.00           N  
ATOM    377  H   ASN A  25       1.237  12.210  -6.535  1.00  0.00           H  
ATOM    378  HA  ASN A  25       1.317  10.319  -4.340  1.00  0.00           H  
ATOM    379  HB2 ASN A  25      -0.837  11.018  -6.337  1.00  0.00           H  
ATOM    380  HB3 ASN A  25      -1.044   9.887  -4.999  1.00  0.00           H  
ATOM    381 HD21 ASN A  25      -0.986  10.679  -2.864  1.00  0.00           H  
ATOM    382 HD22 ASN A  25      -1.229  12.351  -2.503  1.00  0.00           H  
ATOM    383  N   ILE A  26       0.755   9.172  -7.387  1.00  0.00           N  
ATOM    384  CA  ILE A  26       0.905   8.014  -8.268  1.00  0.00           C  
ATOM    385  C   ILE A  26       2.361   7.771  -8.658  1.00  0.00           C  
ATOM    386  O   ILE A  26       2.768   6.628  -8.869  1.00  0.00           O  
ATOM    387  CB  ILE A  26       0.067   8.232  -9.524  1.00  0.00           C  
ATOM    388  CG1 ILE A  26      -1.379   8.542  -9.145  1.00  0.00           C  
ATOM    389  CG2 ILE A  26       0.132   7.018 -10.445  1.00  0.00           C  
ATOM    390  CD1 ILE A  26      -1.913   9.734  -9.935  1.00  0.00           C  
ATOM    391  H   ILE A  26       0.251   9.949  -7.708  1.00  0.00           H  
ATOM    392  HA  ILE A  26       0.532   7.139  -7.755  1.00  0.00           H  
ATOM    393  HB  ILE A  26       0.472   9.081 -10.056  1.00  0.00           H  
ATOM    394 HG12 ILE A  26      -1.993   7.677  -9.350  1.00  0.00           H  
ATOM    395 HG13 ILE A  26      -1.425   8.770  -8.090  1.00  0.00           H  
ATOM    396 HG21 ILE A  26       0.096   6.115  -9.853  1.00  0.00           H  
ATOM    397 HG22 ILE A  26      -0.707   7.040 -11.126  1.00  0.00           H  
ATOM    398 HG23 ILE A  26       1.054   7.046 -11.008  1.00  0.00           H  
ATOM    399 HD11 ILE A  26      -1.084  10.332 -10.281  1.00  0.00           H  
ATOM    400 HD12 ILE A  26      -2.479   9.377 -10.782  1.00  0.00           H  
ATOM    401 HD13 ILE A  26      -2.550  10.329  -9.298  1.00  0.00           H  
ATOM    402  N   GLN A  27       3.138   8.841  -8.774  1.00  0.00           N  
ATOM    403  CA  GLN A  27       4.541   8.726  -9.163  1.00  0.00           C  
ATOM    404  C   GLN A  27       5.366   8.079  -8.057  1.00  0.00           C  
ATOM    405  O   GLN A  27       6.045   7.077  -8.281  1.00  0.00           O  
ATOM    406  CB  GLN A  27       5.103  10.103  -9.495  1.00  0.00           C  
ATOM    407  CG  GLN A  27       4.235  10.817 -10.528  1.00  0.00           C  
ATOM    408  CD  GLN A  27       4.789  12.206 -10.812  1.00  0.00           C  
ATOM    409  OE1 GLN A  27       4.508  13.158 -10.084  1.00  0.00           O  
ATOM    410  NE2 GLN A  27       5.581  12.323 -11.871  1.00  0.00           N  
ATOM    411  H   GLN A  27       2.758   9.730  -8.606  1.00  0.00           H  
ATOM    412  HA  GLN A  27       4.603   8.109 -10.047  1.00  0.00           H  
ATOM    413  HB2 GLN A  27       5.138  10.697  -8.593  1.00  0.00           H  
ATOM    414  HB3 GLN A  27       6.101   9.993  -9.889  1.00  0.00           H  
ATOM    415  HG2 GLN A  27       4.228  10.242 -11.443  1.00  0.00           H  
ATOM    416  HG3 GLN A  27       3.228  10.904 -10.148  1.00  0.00           H  
ATOM    417 HE21 GLN A  27       5.762  11.520 -12.403  1.00  0.00           H  
ATOM    418 HE22 GLN A  27       5.953  13.206 -12.076  1.00  0.00           H  
ATOM    419  N   GLN A  28       5.310   8.660  -6.864  1.00  0.00           N  
ATOM    420  CA  GLN A  28       6.060   8.145  -5.723  1.00  0.00           C  
ATOM    421  C   GLN A  28       5.789   6.661  -5.520  1.00  0.00           C  
ATOM    422  O   GLN A  28       6.717   5.874  -5.332  1.00  0.00           O  
ATOM    423  CB  GLN A  28       5.686   8.921  -4.464  1.00  0.00           C  
ATOM    424  CG  GLN A  28       6.262  10.333  -4.501  1.00  0.00           C  
ATOM    425  CD  GLN A  28       6.025  11.038  -3.173  1.00  0.00           C  
ATOM    426  OE1 GLN A  28       4.900  11.081  -2.673  1.00  0.00           O  
ATOM    427  NE2 GLN A  28       7.087  11.592  -2.600  1.00  0.00           N  
ATOM    428  H   GLN A  28       4.756   9.461  -6.750  1.00  0.00           H  
ATOM    429  HA  GLN A  28       7.114   8.284  -5.913  1.00  0.00           H  
ATOM    430  HB2 GLN A  28       4.610   8.980  -4.392  1.00  0.00           H  
ATOM    431  HB3 GLN A  28       6.076   8.402  -3.600  1.00  0.00           H  
ATOM    432  HG2 GLN A  28       7.323  10.277  -4.690  1.00  0.00           H  
ATOM    433  HG3 GLN A  28       5.783  10.890  -5.293  1.00  0.00           H  
ATOM    434 HE21 GLN A  28       7.951  11.517  -3.057  1.00  0.00           H  
ATOM    435 HE22 GLN A  28       6.964  12.053  -1.745  1.00  0.00           H  
ATOM    436  N   ALA A  29       4.517   6.280  -5.555  1.00  0.00           N  
ATOM    437  CA  ALA A  29       4.136   4.883  -5.372  1.00  0.00           C  
ATOM    438  C   ALA A  29       4.837   4.004  -6.400  1.00  0.00           C  
ATOM    439  O   ALA A  29       5.287   2.902  -6.086  1.00  0.00           O  
ATOM    440  CB  ALA A  29       2.622   4.730  -5.498  1.00  0.00           C  
ATOM    441  H   ALA A  29       3.821   6.952  -5.708  1.00  0.00           H  
ATOM    442  HA  ALA A  29       4.436   4.570  -4.382  1.00  0.00           H  
ATOM    443  HB1 ALA A  29       2.153   5.695  -5.373  1.00  0.00           H  
ATOM    444  HB2 ALA A  29       2.383   4.334  -6.474  1.00  0.00           H  
ATOM    445  HB3 ALA A  29       2.267   4.053  -4.734  1.00  0.00           H  
ATOM    446  N   ARG A  30       4.927   4.499  -7.629  1.00  0.00           N  
ATOM    447  CA  ARG A  30       5.574   3.761  -8.708  1.00  0.00           C  
ATOM    448  C   ARG A  30       7.083   3.728  -8.500  1.00  0.00           C  
ATOM    449  O   ARG A  30       7.722   2.692  -8.686  1.00  0.00           O  
ATOM    450  CB  ARG A  30       5.253   4.414 -10.048  1.00  0.00           C  
ATOM    451  CG  ARG A  30       4.287   3.560 -10.863  1.00  0.00           C  
ATOM    452  CD  ARG A  30       3.641   4.374 -11.980  1.00  0.00           C  
ATOM    453  NE  ARG A  30       4.609   4.636 -13.040  1.00  0.00           N  
ATOM    454  CZ  ARG A  30       4.372   5.524 -14.000  1.00  0.00           C  
ATOM    455  NH1 ARG A  30       3.980   6.752 -13.688  1.00  0.00           N  
ATOM    456  NH2 ARG A  30       4.527   5.185 -15.271  1.00  0.00           N  
ATOM    457  H   ARG A  30       4.548   5.383  -7.816  1.00  0.00           H  
ATOM    458  HA  ARG A  30       5.198   2.749  -8.714  1.00  0.00           H  
ATOM    459  HB2 ARG A  30       4.805   5.382  -9.871  1.00  0.00           H  
ATOM    460  HB3 ARG A  30       6.168   4.542 -10.607  1.00  0.00           H  
ATOM    461  HG2 ARG A  30       4.827   2.732 -11.296  1.00  0.00           H  
ATOM    462  HG3 ARG A  30       3.514   3.182 -10.209  1.00  0.00           H  
ATOM    463  HD2 ARG A  30       2.808   3.822 -12.388  1.00  0.00           H  
ATOM    464  HD3 ARG A  30       3.290   5.314 -11.580  1.00  0.00           H  
ATOM    465  HE  ARG A  30       5.456   4.145 -13.046  1.00  0.00           H  
ATOM    466 HH11 ARG A  30       3.863   7.011 -12.729  1.00  0.00           H  
ATOM    467 HH12 ARG A  30       3.803   7.419 -14.412  1.00  0.00           H  
ATOM    468 HH21 ARG A  30       4.824   4.260 -15.509  1.00  0.00           H  
ATOM    469 HH22 ARG A  30       4.348   5.854 -15.993  1.00  0.00           H  
ATOM    470  N   LYS A  31       7.647   4.868  -8.117  1.00  0.00           N  
ATOM    471  CA  LYS A  31       9.085   4.977  -7.884  1.00  0.00           C  
ATOM    472  C   LYS A  31       9.543   3.944  -6.862  1.00  0.00           C  
ATOM    473  O   LYS A  31      10.705   3.538  -6.857  1.00  0.00           O  
ATOM    474  CB  LYS A  31       9.426   6.380  -7.395  1.00  0.00           C  
ATOM    475  CG  LYS A  31       9.201   7.417  -8.490  1.00  0.00           C  
ATOM    476  CD  LYS A  31      10.517   8.054  -8.928  1.00  0.00           C  
ATOM    477  CE  LYS A  31      11.091   8.942  -7.831  1.00  0.00           C  
ATOM    478  NZ  LYS A  31      11.118  10.372  -8.250  1.00  0.00           N  
ATOM    479  H   LYS A  31       7.081   5.660  -7.989  1.00  0.00           H  
ATOM    480  HA  LYS A  31       9.600   4.799  -8.817  1.00  0.00           H  
ATOM    481  HB2 LYS A  31       8.802   6.619  -6.547  1.00  0.00           H  
ATOM    482  HB3 LYS A  31      10.463   6.404  -7.093  1.00  0.00           H  
ATOM    483  HG2 LYS A  31       8.740   6.938  -9.342  1.00  0.00           H  
ATOM    484  HG3 LYS A  31       8.543   8.188  -8.115  1.00  0.00           H  
ATOM    485  HD2 LYS A  31      11.226   7.273  -9.158  1.00  0.00           H  
ATOM    486  HD3 LYS A  31      10.342   8.652  -9.811  1.00  0.00           H  
ATOM    487  HE2 LYS A  31      10.482   8.846  -6.944  1.00  0.00           H  
ATOM    488  HE3 LYS A  31      12.098   8.621  -7.608  1.00  0.00           H  
ATOM    489  HZ1 LYS A  31      11.080  10.432  -9.287  1.00  0.00           H  
ATOM    490  HZ2 LYS A  31      10.299  10.867  -7.843  1.00  0.00           H  
ATOM    491  HZ3 LYS A  31      11.995  10.816  -7.912  1.00  0.00           H  
ATOM    492  N   VAL A  32       8.627   3.523  -5.997  1.00  0.00           N  
ATOM    493  CA  VAL A  32       8.943   2.537  -4.967  1.00  0.00           C  
ATOM    494  C   VAL A  32       9.424   1.237  -5.607  1.00  0.00           C  
ATOM    495  O   VAL A  32       8.811   0.740  -6.551  1.00  0.00           O  
ATOM    496  CB  VAL A  32       7.710   2.266  -4.109  1.00  0.00           C  
ATOM    497  CG1 VAL A  32       8.069   1.372  -2.926  1.00  0.00           C  
ATOM    498  CG2 VAL A  32       7.097   3.576  -3.624  1.00  0.00           C  
ATOM    499  H   VAL A  32       7.718   3.885  -6.050  1.00  0.00           H  
ATOM    500  HA  VAL A  32       9.724   2.935  -4.339  1.00  0.00           H  
ATOM    501  HB  VAL A  32       6.980   1.751  -4.716  1.00  0.00           H  
ATOM    502 HG11 VAL A  32       8.694   0.560  -3.267  1.00  0.00           H  
ATOM    503 HG12 VAL A  32       8.600   1.951  -2.186  1.00  0.00           H  
ATOM    504 HG13 VAL A  32       7.164   0.974  -2.493  1.00  0.00           H  
ATOM    505 HG21 VAL A  32       7.854   4.346  -3.624  1.00  0.00           H  
ATOM    506 HG22 VAL A  32       6.291   3.858  -4.285  1.00  0.00           H  
ATOM    507 HG23 VAL A  32       6.715   3.442  -2.623  1.00  0.00           H  
ATOM    508  N   PRO A  33      10.531   0.664  -5.099  1.00  0.00           N  
ATOM    509  CA  PRO A  33      11.088  -0.585  -5.630  1.00  0.00           C  
ATOM    510  C   PRO A  33      10.359  -1.810  -5.089  1.00  0.00           C  
ATOM    511  O   PRO A  33      10.368  -2.069  -3.885  1.00  0.00           O  
ATOM    512  CB  PRO A  33      12.535  -0.568  -5.159  1.00  0.00           C  
ATOM    513  CG  PRO A  33      12.554   0.295  -3.935  1.00  0.00           C  
ATOM    514  CD  PRO A  33      11.328   1.182  -3.976  1.00  0.00           C  
ATOM    515  HA  PRO A  33      11.069  -0.595  -6.707  1.00  0.00           H  
ATOM    516  HB2 PRO A  33      12.852  -1.574  -4.926  1.00  0.00           H  
ATOM    517  HB3 PRO A  33      13.163  -0.153  -5.932  1.00  0.00           H  
ATOM    518  HG2 PRO A  33      12.530  -0.326  -3.052  1.00  0.00           H  
ATOM    519  HG3 PRO A  33      13.448   0.903  -3.934  1.00  0.00           H  
ATOM    520  HD2 PRO A  33      10.777   1.101  -3.052  1.00  0.00           H  
ATOM    521  HD3 PRO A  33      11.614   2.208  -4.153  1.00  0.00           H  
ATOM    522  N   GLY A  34       9.727  -2.560  -5.985  1.00  0.00           N  
ATOM    523  CA  GLY A  34       8.991  -3.759  -5.598  1.00  0.00           C  
ATOM    524  C   GLY A  34       7.678  -3.853  -6.363  1.00  0.00           C  
ATOM    525  O   GLY A  34       7.270  -4.936  -6.781  1.00  0.00           O  
ATOM    526  H   GLY A  34       9.757  -2.301  -6.930  1.00  0.00           H  
ATOM    527  HA2 GLY A  34       9.593  -4.628  -5.815  1.00  0.00           H  
ATOM    528  HA3 GLY A  34       8.784  -3.719  -4.537  1.00  0.00           H  
ATOM    529  N   VAL A  35       7.021  -2.713  -6.544  1.00  0.00           N  
ATOM    530  CA  VAL A  35       5.751  -2.666  -7.260  1.00  0.00           C  
ATOM    531  C   VAL A  35       5.893  -3.316  -8.630  1.00  0.00           C  
ATOM    532  O   VAL A  35       6.856  -3.060  -9.353  1.00  0.00           O  
ATOM    533  CB  VAL A  35       5.292  -1.220  -7.415  1.00  0.00           C  
ATOM    534  CG1 VAL A  35       3.963  -1.160  -8.162  1.00  0.00           C  
ATOM    535  CG2 VAL A  35       5.170  -0.548  -6.050  1.00  0.00           C  
ATOM    536  H   VAL A  35       7.399  -1.884  -6.185  1.00  0.00           H  
ATOM    537  HA  VAL A  35       5.010  -3.209  -6.691  1.00  0.00           H  
ATOM    538  HB  VAL A  35       6.033  -0.687  -7.992  1.00  0.00           H  
ATOM    539 HG11 VAL A  35       4.011  -1.799  -9.030  1.00  0.00           H  
ATOM    540 HG12 VAL A  35       3.170  -1.493  -7.509  1.00  0.00           H  
ATOM    541 HG13 VAL A  35       3.772  -0.143  -8.472  1.00  0.00           H  
ATOM    542 HG21 VAL A  35       5.832  -1.038  -5.350  1.00  0.00           H  
ATOM    543 HG22 VAL A  35       5.442   0.493  -6.137  1.00  0.00           H  
ATOM    544 HG23 VAL A  35       4.151  -0.629  -5.700  1.00  0.00           H  
ATOM    545  N   THR A  36       4.930  -4.161  -8.981  1.00  0.00           N  
ATOM    546  CA  THR A  36       4.945  -4.852 -10.265  1.00  0.00           C  
ATOM    547  C   THR A  36       4.209  -4.031 -11.318  1.00  0.00           C  
ATOM    548  O   THR A  36       4.718  -3.816 -12.418  1.00  0.00           O  
ATOM    549  CB  THR A  36       4.296  -6.228 -10.123  1.00  0.00           C  
ATOM    550  OG1 THR A  36       4.304  -6.627  -8.762  1.00  0.00           O  
ATOM    551  CG2 THR A  36       5.024  -7.264 -10.973  1.00  0.00           C  
ATOM    552  H   THR A  36       4.190  -4.323  -8.360  1.00  0.00           H  
ATOM    553  HA  THR A  36       5.971  -4.982 -10.577  1.00  0.00           H  
ATOM    554  HB  THR A  36       3.273  -6.162 -10.461  1.00  0.00           H  
ATOM    555  HG1 THR A  36       5.179  -6.943  -8.526  1.00  0.00           H  
ATOM    556 HG21 THR A  36       5.999  -6.886 -11.240  1.00  0.00           H  
ATOM    557 HG22 THR A  36       5.131  -8.178 -10.407  1.00  0.00           H  
ATOM    558 HG23 THR A  36       4.452  -7.456 -11.868  1.00  0.00           H  
ATOM    559  N   ALA A  37       3.010  -3.570 -10.973  1.00  0.00           N  
ATOM    560  CA  ALA A  37       2.203  -2.768 -11.888  1.00  0.00           C  
ATOM    561  C   ALA A  37       1.059  -2.094 -11.141  1.00  0.00           C  
ATOM    562  O   ALA A  37       0.765  -2.436  -9.996  1.00  0.00           O  
ATOM    563  CB  ALA A  37       1.646  -3.650 -13.002  1.00  0.00           C  
ATOM    564  H   ALA A  37       2.660  -3.774 -10.080  1.00  0.00           H  
ATOM    565  HA  ALA A  37       2.830  -2.007 -12.327  1.00  0.00           H  
ATOM    566  HB1 ALA A  37       1.996  -4.661 -12.866  1.00  0.00           H  
ATOM    567  HB2 ALA A  37       0.566  -3.632 -12.968  1.00  0.00           H  
ATOM    568  HB3 ALA A  37       1.983  -3.274 -13.957  1.00  0.00           H  
ATOM    569  N   ILE A  38       0.417  -1.133 -11.798  1.00  0.00           N  
ATOM    570  CA  ILE A  38      -0.698  -0.404 -11.200  1.00  0.00           C  
ATOM    571  C   ILE A  38      -1.863  -0.326 -12.178  1.00  0.00           C  
ATOM    572  O   ILE A  38      -1.662  -0.298 -13.393  1.00  0.00           O  
ATOM    573  CB  ILE A  38      -0.248   1.001 -10.812  1.00  0.00           C  
ATOM    574  CG1 ILE A  38      -1.370   1.740 -10.085  1.00  0.00           C  
ATOM    575  CG2 ILE A  38       0.193   1.784 -12.044  1.00  0.00           C  
ATOM    576  CD1 ILE A  38      -0.844   2.986  -9.379  1.00  0.00           C  
ATOM    577  H   ILE A  38       0.701  -0.907 -12.708  1.00  0.00           H  
ATOM    578  HA  ILE A  38      -1.020  -0.926 -10.311  1.00  0.00           H  
ATOM    579  HB  ILE A  38       0.597   0.915 -10.143  1.00  0.00           H  
ATOM    580 HG12 ILE A  38      -2.122   2.033 -10.802  1.00  0.00           H  
ATOM    581 HG13 ILE A  38      -1.811   1.080  -9.353  1.00  0.00           H  
ATOM    582 HG21 ILE A  38      -0.476   1.569 -12.863  1.00  0.00           H  
ATOM    583 HG22 ILE A  38       0.169   2.841 -11.823  1.00  0.00           H  
ATOM    584 HG23 ILE A  38       1.198   1.492 -12.311  1.00  0.00           H  
ATOM    585 HD11 ILE A  38      -0.030   2.709  -8.725  1.00  0.00           H  
ATOM    586 HD12 ILE A  38      -0.490   3.692 -10.116  1.00  0.00           H  
ATOM    587 HD13 ILE A  38      -1.638   3.432  -8.800  1.00  0.00           H  
ATOM    588  N   ASP A  39      -3.081  -0.294 -11.647  1.00  0.00           N  
ATOM    589  CA  ASP A  39      -4.276  -0.221 -12.480  1.00  0.00           C  
ATOM    590  C   ASP A  39      -5.465   0.288 -11.673  1.00  0.00           C  
ATOM    591  O   ASP A  39      -5.420   0.337 -10.443  1.00  0.00           O  
ATOM    592  CB  ASP A  39      -4.592  -1.599 -13.056  1.00  0.00           C  
ATOM    593  CG  ASP A  39      -5.485  -1.468 -14.284  1.00  0.00           C  
ATOM    594  OD1 ASP A  39      -4.988  -1.018 -15.338  1.00  0.00           O  
ATOM    595  OD2 ASP A  39      -6.680  -1.818 -14.190  1.00  0.00           O  
ATOM    596  H   ASP A  39      -3.176  -0.320 -10.673  1.00  0.00           H  
ATOM    597  HA  ASP A  39      -4.090   0.462 -13.294  1.00  0.00           H  
ATOM    598  HB2 ASP A  39      -3.669  -2.085 -13.337  1.00  0.00           H  
ATOM    599  HB3 ASP A  39      -5.098  -2.189 -12.308  1.00  0.00           H  
ATOM    600  N   LEU A  40      -6.528   0.666 -12.378  1.00  0.00           N  
ATOM    601  CA  LEU A  40      -7.742   1.173 -11.743  1.00  0.00           C  
ATOM    602  C   LEU A  40      -8.965   0.472 -12.324  1.00  0.00           C  
ATOM    603  O   LEU A  40      -8.965   0.076 -13.489  1.00  0.00           O  
ATOM    604  CB  LEU A  40      -7.844   2.681 -11.964  1.00  0.00           C  
ATOM    605  CG  LEU A  40      -8.930   3.305 -11.090  1.00  0.00           C  
ATOM    606  CD1 LEU A  40      -8.327   3.881  -9.811  1.00  0.00           C  
ATOM    607  CD2 LEU A  40      -9.676   4.390 -11.860  1.00  0.00           C  
ATOM    608  H   LEU A  40      -6.495   0.598 -13.355  1.00  0.00           H  
ATOM    609  HA  LEU A  40      -7.692   0.975 -10.682  1.00  0.00           H  
ATOM    610  HB2 LEU A  40      -6.895   3.137 -11.723  1.00  0.00           H  
ATOM    611  HB3 LEU A  40      -8.077   2.869 -13.001  1.00  0.00           H  
ATOM    612  HG  LEU A  40      -9.634   2.535 -10.818  1.00  0.00           H  
ATOM    613 HD11 LEU A  40      -7.386   4.357 -10.043  1.00  0.00           H  
ATOM    614 HD12 LEU A  40      -9.008   4.606  -9.392  1.00  0.00           H  
ATOM    615 HD13 LEU A  40      -8.166   3.084  -9.101  1.00  0.00           H  
ATOM    616 HD21 LEU A  40      -9.258   4.477 -12.851  1.00  0.00           H  
ATOM    617 HD22 LEU A  40     -10.722   4.125 -11.927  1.00  0.00           H  
ATOM    618 HD23 LEU A  40      -9.573   5.331 -11.340  1.00  0.00           H  
ATOM    619  N   ASP A  41     -10.004   0.313 -11.509  1.00  0.00           N  
ATOM    620  CA  ASP A  41     -11.226  -0.351 -11.952  1.00  0.00           C  
ATOM    621  C   ASP A  41     -12.417   0.595 -11.847  1.00  0.00           C  
ATOM    622  O   ASP A  41     -12.500   1.405 -10.924  1.00  0.00           O  
ATOM    623  CB  ASP A  41     -11.474  -1.597 -11.106  1.00  0.00           C  
ATOM    624  CG  ASP A  41     -10.979  -2.838 -11.837  1.00  0.00           C  
ATOM    625  OD1 ASP A  41     -11.489  -3.123 -12.941  1.00  0.00           O  
ATOM    626  OD2 ASP A  41     -10.080  -3.523 -11.306  1.00  0.00           O  
ATOM    627  H   ASP A  41      -9.945   0.643 -10.589  1.00  0.00           H  
ATOM    628  HA  ASP A  41     -11.106  -0.648 -12.983  1.00  0.00           H  
ATOM    629  HB2 ASP A  41     -10.945  -1.502 -10.170  1.00  0.00           H  
ATOM    630  HB3 ASP A  41     -12.533  -1.694 -10.915  1.00  0.00           H  
ATOM    631  N   GLU A  42     -13.338   0.486 -12.801  1.00  0.00           N  
ATOM    632  CA  GLU A  42     -14.528   1.332 -12.819  1.00  0.00           C  
ATOM    633  C   GLU A  42     -15.737   0.562 -12.301  1.00  0.00           C  
ATOM    634  O   GLU A  42     -16.588   1.121 -11.611  1.00  0.00           O  
ATOM    635  CB  GLU A  42     -14.795   1.830 -14.237  1.00  0.00           C  
ATOM    636  CG  GLU A  42     -13.845   2.963 -14.615  1.00  0.00           C  
ATOM    637  CD  GLU A  42     -13.854   3.177 -16.123  1.00  0.00           C  
ATOM    638  OE1 GLU A  42     -13.698   2.185 -16.866  1.00  0.00           O  
ATOM    639  OE2 GLU A  42     -14.019   4.336 -16.559  1.00  0.00           O  
ATOM    640  H   GLU A  42     -13.214  -0.178 -13.510  1.00  0.00           H  
ATOM    641  HA  GLU A  42     -14.356   2.184 -12.179  1.00  0.00           H  
ATOM    642  HB2 GLU A  42     -14.662   1.012 -14.928  1.00  0.00           H  
ATOM    643  HB3 GLU A  42     -15.813   2.188 -14.298  1.00  0.00           H  
ATOM    644  HG2 GLU A  42     -14.160   3.872 -14.125  1.00  0.00           H  
ATOM    645  HG3 GLU A  42     -12.844   2.711 -14.297  1.00  0.00           H  
ATOM    646  N   ASP A  43     -15.807  -0.723 -12.636  1.00  0.00           N  
ATOM    647  CA  ASP A  43     -16.914  -1.568 -12.199  1.00  0.00           C  
ATOM    648  C   ASP A  43     -17.023  -1.540 -10.679  1.00  0.00           C  
ATOM    649  O   ASP A  43     -18.041  -1.126 -10.128  1.00  0.00           O  
ATOM    650  CB  ASP A  43     -16.706  -3.000 -12.682  1.00  0.00           C  
ATOM    651  CG  ASP A  43     -18.043  -3.629 -13.053  1.00  0.00           C  
ATOM    652  OD1 ASP A  43     -18.464  -3.489 -14.221  1.00  0.00           O  
ATOM    653  OD2 ASP A  43     -18.670  -4.259 -12.174  1.00  0.00           O  
ATOM    654  H   ASP A  43     -15.096  -1.112 -13.189  1.00  0.00           H  
ATOM    655  HA  ASP A  43     -17.831  -1.185 -12.622  1.00  0.00           H  
ATOM    656  HB2 ASP A  43     -16.063  -2.995 -13.549  1.00  0.00           H  
ATOM    657  HB3 ASP A  43     -16.246  -3.579 -11.895  1.00  0.00           H  
ATOM    658  N   THR A  44     -15.961  -1.973 -10.007  1.00  0.00           N  
ATOM    659  CA  THR A  44     -15.929  -1.987  -8.547  1.00  0.00           C  
ATOM    660  C   THR A  44     -15.604  -0.595  -8.018  1.00  0.00           C  
ATOM    661  O   THR A  44     -15.970  -0.243  -6.897  1.00  0.00           O  
ATOM    662  CB  THR A  44     -14.890  -2.990  -8.052  1.00  0.00           C  
ATOM    663  OG1 THR A  44     -14.159  -3.518  -9.149  1.00  0.00           O  
ATOM    664  CG2 THR A  44     -15.557  -4.120  -7.274  1.00  0.00           C  
ATOM    665  H   THR A  44     -15.175  -2.282 -10.505  1.00  0.00           H  
ATOM    666  HA  THR A  44     -16.902  -2.282  -8.181  1.00  0.00           H  
ATOM    667  HB  THR A  44     -14.203  -2.480  -7.392  1.00  0.00           H  
ATOM    668  HG1 THR A  44     -14.731  -4.081  -9.674  1.00  0.00           H  
ATOM    669 HG21 THR A  44     -16.445  -3.743  -6.787  1.00  0.00           H  
ATOM    670 HG22 THR A  44     -15.827  -4.912  -7.956  1.00  0.00           H  
ATOM    671 HG23 THR A  44     -14.870  -4.498  -6.532  1.00  0.00           H  
ATOM    672  N   CYS A  45     -14.914   0.194  -8.838  1.00  0.00           N  
ATOM    673  CA  CYS A  45     -14.539   1.552  -8.466  1.00  0.00           C  
ATOM    674  C   CYS A  45     -13.574   1.540  -7.286  1.00  0.00           C  
ATOM    675  O   CYS A  45     -13.958   1.813  -6.149  1.00  0.00           O  
ATOM    676  CB  CYS A  45     -15.785   2.361  -8.117  1.00  0.00           C  
ATOM    677  SG  CYS A  45     -15.972   3.817  -9.160  1.00  0.00           S  
ATOM    678  H   CYS A  45     -14.654  -0.146  -9.719  1.00  0.00           H  
ATOM    679  HA  CYS A  45     -14.049   2.017  -9.308  1.00  0.00           H  
ATOM    680  HB2 CYS A  45     -16.654   1.731  -8.239  1.00  0.00           H  
ATOM    681  HB3 CYS A  45     -15.720   2.677  -7.087  1.00  0.00           H  
ATOM    682  HG  CYS A  45     -16.880   3.842  -9.473  1.00  0.00           H  
ATOM    683  N   THR A  46     -12.315   1.230  -7.569  1.00  0.00           N  
ATOM    684  CA  THR A  46     -11.279   1.191  -6.543  1.00  0.00           C  
ATOM    685  C   THR A  46      -9.916   1.372  -7.185  1.00  0.00           C  
ATOM    686  O   THR A  46      -9.808   1.708  -8.363  1.00  0.00           O  
ATOM    687  CB  THR A  46     -11.319  -0.140  -5.776  1.00  0.00           C  
ATOM    688  OG1 THR A  46     -10.470  -0.071  -4.642  1.00  0.00           O  
ATOM    689  CG2 THR A  46     -10.900  -1.312  -6.662  1.00  0.00           C  
ATOM    690  H   THR A  46     -12.073   1.030  -8.497  1.00  0.00           H  
ATOM    691  HA  THR A  46     -11.448   1.999  -5.848  1.00  0.00           H  
ATOM    692  HB  THR A  46     -12.326  -0.317  -5.437  1.00  0.00           H  
ATOM    693  HG1 THR A  46     -10.783  -0.681  -3.969  1.00  0.00           H  
ATOM    694 HG21 THR A  46     -11.235  -1.135  -7.673  1.00  0.00           H  
ATOM    695 HG22 THR A  46      -9.823  -1.406  -6.647  1.00  0.00           H  
ATOM    696 HG23 THR A  46     -11.346  -2.221  -6.286  1.00  0.00           H  
ATOM    697  N   PHE A  47      -8.881   1.118  -6.407  1.00  0.00           N  
ATOM    698  CA  PHE A  47      -7.517   1.216  -6.889  1.00  0.00           C  
ATOM    699  C   PHE A  47      -6.884  -0.153  -6.764  1.00  0.00           C  
ATOM    700  O   PHE A  47      -7.002  -0.792  -5.728  1.00  0.00           O  
ATOM    701  CB  PHE A  47      -6.739   2.243  -6.072  1.00  0.00           C  
ATOM    702  CG  PHE A  47      -6.176   3.351  -6.919  1.00  0.00           C  
ATOM    703  CD1 PHE A  47      -4.964   3.180  -7.564  1.00  0.00           C  
ATOM    704  CD2 PHE A  47      -6.873   4.539  -7.062  1.00  0.00           C  
ATOM    705  CE1 PHE A  47      -4.446   4.194  -8.349  1.00  0.00           C  
ATOM    706  CE2 PHE A  47      -6.357   5.555  -7.848  1.00  0.00           C  
ATOM    707  CZ  PHE A  47      -5.143   5.382  -8.492  1.00  0.00           C  
ATOM    708  H   PHE A  47      -9.039   0.834  -5.482  1.00  0.00           H  
ATOM    709  HA  PHE A  47      -7.526   1.514  -7.927  1.00  0.00           H  
ATOM    710  HB2 PHE A  47      -7.398   2.676  -5.333  1.00  0.00           H  
ATOM    711  HB3 PHE A  47      -5.922   1.745  -5.570  1.00  0.00           H  
ATOM    712  HD1 PHE A  47      -4.420   2.253  -7.452  1.00  0.00           H  
ATOM    713  HD2 PHE A  47      -7.820   4.674  -6.558  1.00  0.00           H  
ATOM    714  HE1 PHE A  47      -3.500   4.059  -8.852  1.00  0.00           H  
ATOM    715  HE2 PHE A  47      -6.901   6.482  -7.959  1.00  0.00           H  
ATOM    716  HZ  PHE A  47      -4.740   6.174  -9.105  1.00  0.00           H  
ATOM    717  N   HIS A  48      -6.243  -0.624  -7.820  1.00  0.00           N  
ATOM    718  CA  HIS A  48      -5.644  -1.948  -7.784  1.00  0.00           C  
ATOM    719  C   HIS A  48      -4.140  -1.882  -7.968  1.00  0.00           C  
ATOM    720  O   HIS A  48      -3.635  -1.336  -8.949  1.00  0.00           O  
ATOM    721  CB  HIS A  48      -6.277  -2.831  -8.853  1.00  0.00           C  
ATOM    722  CG  HIS A  48      -7.520  -3.502  -8.359  1.00  0.00           C  
ATOM    723  ND1 HIS A  48      -7.540  -4.781  -7.864  1.00  0.00           N  
ATOM    724  CD2 HIS A  48      -8.803  -3.068  -8.262  1.00  0.00           C  
ATOM    725  CE1 HIS A  48      -8.752  -5.118  -7.481  1.00  0.00           C  
ATOM    726  NE2 HIS A  48      -9.554  -4.091  -7.712  1.00  0.00           N  
ATOM    727  H   HIS A  48      -6.193  -0.087  -8.638  1.00  0.00           H  
ATOM    728  HA  HIS A  48      -5.850  -2.386  -6.820  1.00  0.00           H  
ATOM    729  HB2 HIS A  48      -6.528  -2.224  -9.709  1.00  0.00           H  
ATOM    730  HB3 HIS A  48      -5.568  -3.589  -9.150  1.00  0.00           H  
ATOM    731  HD1 HIS A  48      -6.756  -5.363  -7.801  1.00  0.00           H  
ATOM    732  HD2 HIS A  48      -9.169  -2.096  -8.553  1.00  0.00           H  
ATOM    733  HE1 HIS A  48      -9.041  -6.065  -7.051  1.00  0.00           H  
ATOM    734  N   ILE A  49      -3.437  -2.453  -6.998  1.00  0.00           N  
ATOM    735  CA  ILE A  49      -1.982  -2.487  -7.000  1.00  0.00           C  
ATOM    736  C   ILE A  49      -1.518  -3.932  -6.999  1.00  0.00           C  
ATOM    737  O   ILE A  49      -1.977  -4.738  -6.194  1.00  0.00           O  
ATOM    738  CB  ILE A  49      -1.449  -1.765  -5.763  1.00  0.00           C  
ATOM    739  CG1 ILE A  49      -2.225  -0.470  -5.524  1.00  0.00           C  
ATOM    740  CG2 ILE A  49       0.042  -1.472  -5.907  1.00  0.00           C  
ATOM    741  CD1 ILE A  49      -2.143   0.447  -6.742  1.00  0.00           C  
ATOM    742  H   ILE A  49      -3.918  -2.868  -6.252  1.00  0.00           H  
ATOM    743  HA  ILE A  49      -1.614  -1.993  -7.886  1.00  0.00           H  
ATOM    744  HB  ILE A  49      -1.586  -2.412  -4.906  1.00  0.00           H  
ATOM    745 HG12 ILE A  49      -3.264  -0.710  -5.328  1.00  0.00           H  
ATOM    746 HG13 ILE A  49      -1.808   0.040  -4.669  1.00  0.00           H  
ATOM    747 HG21 ILE A  49       0.376  -1.790  -6.882  1.00  0.00           H  
ATOM    748 HG22 ILE A  49       0.211  -0.412  -5.793  1.00  0.00           H  
ATOM    749 HG23 ILE A  49       0.587  -2.009  -5.144  1.00  0.00           H  
ATOM    750 HD11 ILE A  49      -1.501  -0.004  -7.485  1.00  0.00           H  
ATOM    751 HD12 ILE A  49      -3.132   0.583  -7.155  1.00  0.00           H  
ATOM    752 HD13 ILE A  49      -1.739   1.403  -6.445  1.00  0.00           H  
ATOM    753  N   TYR A  50      -0.614  -4.265  -7.907  1.00  0.00           N  
ATOM    754  CA  TYR A  50      -0.112  -5.629  -8.003  1.00  0.00           C  
ATOM    755  C   TYR A  50       1.385  -5.658  -7.755  1.00  0.00           C  
ATOM    756  O   TYR A  50       2.181  -5.477  -8.675  1.00  0.00           O  
ATOM    757  CB  TYR A  50      -0.425  -6.204  -9.382  1.00  0.00           C  
ATOM    758  CG  TYR A  50      -1.774  -5.775  -9.906  1.00  0.00           C  
ATOM    759  CD1 TYR A  50      -2.928  -6.163  -9.248  1.00  0.00           C  
ATOM    760  CD2 TYR A  50      -1.861  -4.983 -11.039  1.00  0.00           C  
ATOM    761  CE1 TYR A  50      -4.167  -5.765  -9.723  1.00  0.00           C  
ATOM    762  CE2 TYR A  50      -3.101  -4.585 -11.513  1.00  0.00           C  
ATOM    763  CZ  TYR A  50      -4.247  -4.976 -10.853  1.00  0.00           C  
ATOM    764  OH  TYR A  50      -5.478  -4.578 -11.324  1.00  0.00           O  
ATOM    765  H   TYR A  50      -0.285  -3.584  -8.531  1.00  0.00           H  
ATOM    766  HA  TYR A  50      -0.602  -6.233  -7.253  1.00  0.00           H  
ATOM    767  HB2 TYR A  50       0.334  -5.878 -10.076  1.00  0.00           H  
ATOM    768  HB3 TYR A  50      -0.407  -7.284  -9.321  1.00  0.00           H  
ATOM    769  HD1 TYR A  50      -2.863  -6.782  -8.365  1.00  0.00           H  
ATOM    770  HD2 TYR A  50      -0.963  -4.678 -11.555  1.00  0.00           H  
ATOM    771  HE1 TYR A  50      -5.068  -6.068  -9.209  1.00  0.00           H  
ATOM    772  HE2 TYR A  50      -3.168  -3.967 -12.398  1.00  0.00           H  
ATOM    773  HH  TYR A  50      -5.978  -5.348 -11.610  1.00  0.00           H  
ATOM    774  N   GLY A  51       1.760  -5.888  -6.502  1.00  0.00           N  
ATOM    775  CA  GLY A  51       3.164  -5.949  -6.118  1.00  0.00           C  
ATOM    776  C   GLY A  51       3.574  -7.386  -5.835  1.00  0.00           C  
ATOM    777  O   GLY A  51       2.730  -8.242  -5.565  1.00  0.00           O  
ATOM    778  H   GLY A  51       1.073  -6.025  -5.818  1.00  0.00           H  
ATOM    779  HA2 GLY A  51       3.770  -5.558  -6.922  1.00  0.00           H  
ATOM    780  HA3 GLY A  51       3.316  -5.353  -5.229  1.00  0.00           H  
ATOM    781  N   GLU A  52       4.872  -7.646  -5.895  1.00  0.00           N  
ATOM    782  CA  GLU A  52       5.396  -8.982  -5.643  1.00  0.00           C  
ATOM    783  C   GLU A  52       5.907  -9.082  -4.213  1.00  0.00           C  
ATOM    784  O   GLU A  52       6.840  -9.832  -3.924  1.00  0.00           O  
ATOM    785  CB  GLU A  52       6.514  -9.297  -6.634  1.00  0.00           C  
ATOM    786  CG  GLU A  52       7.674  -8.314  -6.494  1.00  0.00           C  
ATOM    787  CD  GLU A  52       8.746  -8.607  -7.537  1.00  0.00           C  
ATOM    788  OE1 GLU A  52       8.749  -9.727  -8.090  1.00  0.00           O  
ATOM    789  OE2 GLU A  52       9.581  -7.715  -7.799  1.00  0.00           O  
ATOM    790  H   GLU A  52       5.492  -6.919  -6.112  1.00  0.00           H  
ATOM    791  HA  GLU A  52       4.597  -9.697  -5.780  1.00  0.00           H  
ATOM    792  HB2 GLU A  52       6.875 -10.298  -6.451  1.00  0.00           H  
ATOM    793  HB3 GLU A  52       6.120  -9.235  -7.638  1.00  0.00           H  
ATOM    794  HG2 GLU A  52       7.309  -7.308  -6.635  1.00  0.00           H  
ATOM    795  HG3 GLU A  52       8.103  -8.408  -5.508  1.00  0.00           H  
ATOM    796  N   ASP A  53       5.283  -8.319  -3.320  1.00  0.00           N  
ATOM    797  CA  ASP A  53       5.662  -8.311  -1.909  1.00  0.00           C  
ATOM    798  C   ASP A  53       4.702  -7.434  -1.114  1.00  0.00           C  
ATOM    799  O   ASP A  53       4.479  -6.273  -1.457  1.00  0.00           O  
ATOM    800  CB  ASP A  53       7.089  -7.791  -1.753  1.00  0.00           C  
ATOM    801  CG  ASP A  53       8.037  -8.938  -1.424  1.00  0.00           C  
ATOM    802  OD1 ASP A  53       7.611  -9.879  -0.720  1.00  0.00           O  
ATOM    803  OD2 ASP A  53       9.204  -8.891  -1.866  1.00  0.00           O  
ATOM    804  H   ASP A  53       4.546  -7.746  -3.618  1.00  0.00           H  
ATOM    805  HA  ASP A  53       5.613  -9.320  -1.530  1.00  0.00           H  
ATOM    806  HB2 ASP A  53       7.402  -7.325  -2.676  1.00  0.00           H  
ATOM    807  HB3 ASP A  53       7.118  -7.065  -0.954  1.00  0.00           H  
ATOM    808  N   GLN A  54       4.133  -7.996  -0.053  1.00  0.00           N  
ATOM    809  CA  GLN A  54       3.191  -7.265   0.791  1.00  0.00           C  
ATOM    810  C   GLN A  54       3.818  -5.972   1.301  1.00  0.00           C  
ATOM    811  O   GLN A  54       3.111  -5.019   1.630  1.00  0.00           O  
ATOM    812  CB  GLN A  54       2.767  -8.135   1.972  1.00  0.00           C  
ATOM    813  CG  GLN A  54       3.966  -8.537   2.826  1.00  0.00           C  
ATOM    814  CD  GLN A  54       4.039 -10.053   2.957  1.00  0.00           C  
ATOM    815  OE1 GLN A  54       4.918 -10.694   2.384  1.00  0.00           O  
ATOM    816  NE2 GLN A  54       3.112 -10.627   3.715  1.00  0.00           N  
ATOM    817  H   GLN A  54       4.349  -8.926   0.167  1.00  0.00           H  
ATOM    818  HA  GLN A  54       2.317  -7.023   0.206  1.00  0.00           H  
ATOM    819  HB2 GLN A  54       2.067  -7.585   2.583  1.00  0.00           H  
ATOM    820  HB3 GLN A  54       2.288  -9.029   1.596  1.00  0.00           H  
ATOM    821  HG2 GLN A  54       4.871  -8.175   2.360  1.00  0.00           H  
ATOM    822  HG3 GLN A  54       3.866  -8.098   3.808  1.00  0.00           H  
ATOM    823 HE21 GLN A  54       2.442 -10.052   4.143  1.00  0.00           H  
ATOM    824 HE22 GLN A  54       3.134 -11.601   3.815  1.00  0.00           H  
ATOM    825  N   ASP A  55       5.144  -5.944   1.369  1.00  0.00           N  
ATOM    826  CA  ASP A  55       5.862  -4.764   1.844  1.00  0.00           C  
ATOM    827  C   ASP A  55       5.927  -3.698   0.756  1.00  0.00           C  
ATOM    828  O   ASP A  55       5.912  -2.503   1.048  1.00  0.00           O  
ATOM    829  CB  ASP A  55       7.273  -5.154   2.273  1.00  0.00           C  
ATOM    830  CG  ASP A  55       7.603  -4.536   3.625  1.00  0.00           C  
ATOM    831  OD1 ASP A  55       7.150  -5.080   4.654  1.00  0.00           O  
ATOM    832  OD2 ASP A  55       8.313  -3.509   3.654  1.00  0.00           O  
ATOM    833  H   ASP A  55       5.653  -6.736   1.096  1.00  0.00           H  
ATOM    834  HA  ASP A  55       5.339  -4.361   2.698  1.00  0.00           H  
ATOM    835  HB2 ASP A  55       7.340  -6.229   2.347  1.00  0.00           H  
ATOM    836  HB3 ASP A  55       7.980  -4.799   1.537  1.00  0.00           H  
ATOM    837  N   ALA A  56       6.005  -4.136  -0.496  1.00  0.00           N  
ATOM    838  CA  ALA A  56       6.078  -3.213  -1.624  1.00  0.00           C  
ATOM    839  C   ALA A  56       4.692  -2.686  -1.980  1.00  0.00           C  
ATOM    840  O   ALA A  56       4.524  -1.501  -2.264  1.00  0.00           O  
ATOM    841  CB  ALA A  56       6.691  -3.915  -2.832  1.00  0.00           C  
ATOM    842  H   ALA A  56       6.017  -5.101  -0.665  1.00  0.00           H  
ATOM    843  HA  ALA A  56       6.708  -2.379  -1.350  1.00  0.00           H  
ATOM    844  HB1 ALA A  56       7.586  -4.436  -2.526  1.00  0.00           H  
ATOM    845  HB2 ALA A  56       5.979  -4.620  -3.234  1.00  0.00           H  
ATOM    846  HB3 ALA A  56       6.939  -3.180  -3.585  1.00  0.00           H  
ATOM    847  N   VAL A  57       3.704  -3.574  -1.969  1.00  0.00           N  
ATOM    848  CA  VAL A  57       2.332  -3.199  -2.297  1.00  0.00           C  
ATOM    849  C   VAL A  57       1.777  -2.232  -1.257  1.00  0.00           C  
ATOM    850  O   VAL A  57       1.171  -1.216  -1.598  1.00  0.00           O  
ATOM    851  CB  VAL A  57       1.459  -4.453  -2.384  1.00  0.00           C  
ATOM    852  CG1 VAL A  57       1.197  -5.049  -1.000  1.00  0.00           C  
ATOM    853  CG2 VAL A  57       0.143  -4.140  -3.089  1.00  0.00           C  
ATOM    854  H   VAL A  57       3.903  -4.505  -1.737  1.00  0.00           H  
ATOM    855  HA  VAL A  57       2.332  -2.710  -3.259  1.00  0.00           H  
ATOM    856  HB  VAL A  57       1.989  -5.187  -2.966  1.00  0.00           H  
ATOM    857 HG11 VAL A  57       2.136  -5.190  -0.487  1.00  0.00           H  
ATOM    858 HG12 VAL A  57       0.572  -4.375  -0.433  1.00  0.00           H  
ATOM    859 HG13 VAL A  57       0.697  -6.000  -1.110  1.00  0.00           H  
ATOM    860 HG21 VAL A  57      -0.248  -3.203  -2.720  1.00  0.00           H  
ATOM    861 HG22 VAL A  57       0.316  -4.066  -4.152  1.00  0.00           H  
ATOM    862 HG23 VAL A  57      -0.566  -4.930  -2.892  1.00  0.00           H  
ATOM    863  N   LYS A  58       1.986  -2.560   0.010  1.00  0.00           N  
ATOM    864  CA  LYS A  58       1.506  -1.727   1.109  1.00  0.00           C  
ATOM    865  C   LYS A  58       2.113  -0.332   1.030  1.00  0.00           C  
ATOM    866  O   LYS A  58       1.411   0.668   1.174  1.00  0.00           O  
ATOM    867  CB  LYS A  58       1.864  -2.372   2.444  1.00  0.00           C  
ATOM    868  CG  LYS A  58       0.798  -3.377   2.875  1.00  0.00           C  
ATOM    869  CD  LYS A  58      -0.306  -2.701   3.681  1.00  0.00           C  
ATOM    870  CE  LYS A  58      -1.195  -3.731   4.373  1.00  0.00           C  
ATOM    871  NZ  LYS A  58      -1.802  -4.670   3.387  1.00  0.00           N  
ATOM    872  H   LYS A  58       2.475  -3.386   0.211  1.00  0.00           H  
ATOM    873  HA  LYS A  58       0.432  -1.646   1.038  1.00  0.00           H  
ATOM    874  HB2 LYS A  58       2.810  -2.883   2.347  1.00  0.00           H  
ATOM    875  HB3 LYS A  58       1.948  -1.602   3.197  1.00  0.00           H  
ATOM    876  HG2 LYS A  58       0.366  -3.832   1.996  1.00  0.00           H  
ATOM    877  HG3 LYS A  58       1.260  -4.141   3.483  1.00  0.00           H  
ATOM    878  HD2 LYS A  58       0.143  -2.064   4.430  1.00  0.00           H  
ATOM    879  HD3 LYS A  58      -0.910  -2.102   3.018  1.00  0.00           H  
ATOM    880  HE2 LYS A  58      -0.600  -4.293   5.077  1.00  0.00           H  
ATOM    881  HE3 LYS A  58      -1.983  -3.216   4.902  1.00  0.00           H  
ATOM    882  HZ1 LYS A  58      -1.069  -5.011   2.735  1.00  0.00           H  
ATOM    883  HZ2 LYS A  58      -2.220  -5.479   3.892  1.00  0.00           H  
ATOM    884  HZ3 LYS A  58      -2.541  -4.177   2.847  1.00  0.00           H  
ATOM    885  N   LYS A  59       3.420  -0.271   0.802  1.00  0.00           N  
ATOM    886  CA  LYS A  59       4.124   1.004   0.708  1.00  0.00           C  
ATOM    887  C   LYS A  59       3.488   1.890  -0.355  1.00  0.00           C  
ATOM    888  O   LYS A  59       3.358   3.101  -0.171  1.00  0.00           O  
ATOM    889  CB  LYS A  59       5.593   0.763   0.375  1.00  0.00           C  
ATOM    890  CG  LYS A  59       6.495   1.133   1.549  1.00  0.00           C  
ATOM    891  CD  LYS A  59       7.916   1.436   1.081  1.00  0.00           C  
ATOM    892  CE  LYS A  59       8.848   1.677   2.265  1.00  0.00           C  
ATOM    893  NZ  LYS A  59      10.071   2.421   1.847  1.00  0.00           N  
ATOM    894  H   LYS A  59       3.925  -1.104   0.699  1.00  0.00           H  
ATOM    895  HA  LYS A  59       4.062   1.505   1.662  1.00  0.00           H  
ATOM    896  HB2 LYS A  59       5.734  -0.282   0.136  1.00  0.00           H  
ATOM    897  HB3 LYS A  59       5.863   1.364  -0.481  1.00  0.00           H  
ATOM    898  HG2 LYS A  59       6.092   2.005   2.042  1.00  0.00           H  
ATOM    899  HG3 LYS A  59       6.522   0.309   2.248  1.00  0.00           H  
ATOM    900  HD2 LYS A  59       8.285   0.598   0.508  1.00  0.00           H  
ATOM    901  HD3 LYS A  59       7.902   2.317   0.457  1.00  0.00           H  
ATOM    902  HE2 LYS A  59       8.325   2.252   3.015  1.00  0.00           H  
ATOM    903  HE3 LYS A  59       9.141   0.725   2.684  1.00  0.00           H  
ATOM    904  HZ1 LYS A  59      10.424   2.033   0.950  1.00  0.00           H  
ATOM    905  HZ2 LYS A  59       9.838   3.426   1.718  1.00  0.00           H  
ATOM    906  HZ3 LYS A  59      10.803   2.325   2.580  1.00  0.00           H  
ATOM    907  N   ALA A  60       3.096   1.284  -1.470  1.00  0.00           N  
ATOM    908  CA  ALA A  60       2.476   2.022  -2.567  1.00  0.00           C  
ATOM    909  C   ALA A  60       1.163   2.648  -2.117  1.00  0.00           C  
ATOM    910  O   ALA A  60       0.782   3.720  -2.588  1.00  0.00           O  
ATOM    911  CB  ALA A  60       2.230   1.089  -3.748  1.00  0.00           C  
ATOM    912  H   ALA A  60       3.229   0.317  -1.559  1.00  0.00           H  
ATOM    913  HA  ALA A  60       3.149   2.807  -2.879  1.00  0.00           H  
ATOM    914  HB1 ALA A  60       2.452   0.074  -3.454  1.00  0.00           H  
ATOM    915  HB2 ALA A  60       1.195   1.162  -4.051  1.00  0.00           H  
ATOM    916  HB3 ALA A  60       2.868   1.376  -4.571  1.00  0.00           H  
ATOM    917  N   ARG A  61       0.470   1.973  -1.206  1.00  0.00           N  
ATOM    918  CA  ARG A  61      -0.806   2.463  -0.695  1.00  0.00           C  
ATOM    919  C   ARG A  61      -0.601   3.730   0.129  1.00  0.00           C  
ATOM    920  O   ARG A  61      -1.316   4.716  -0.046  1.00  0.00           O  
ATOM    921  CB  ARG A  61      -1.471   1.389   0.163  1.00  0.00           C  
ATOM    922  CG  ARG A  61      -2.956   1.259  -0.167  1.00  0.00           C  
ATOM    923  CD  ARG A  61      -3.822   1.580   1.048  1.00  0.00           C  
ATOM    924  NE  ARG A  61      -3.381   0.805   2.203  1.00  0.00           N  
ATOM    925  CZ  ARG A  61      -3.819   1.067   3.429  1.00  0.00           C  
ATOM    926  NH1 ARG A  61      -5.121   1.159   3.665  1.00  0.00           N  
ATOM    927  NH2 ARG A  61      -2.957   1.239   4.421  1.00  0.00           N  
ATOM    928  H   ARG A  61       0.825   1.123  -0.871  1.00  0.00           H  
ATOM    929  HA  ARG A  61      -1.450   2.690  -1.530  1.00  0.00           H  
ATOM    930  HB2 ARG A  61      -0.985   0.442  -0.020  1.00  0.00           H  
ATOM    931  HB3 ARG A  61      -1.362   1.652   1.204  1.00  0.00           H  
ATOM    932  HG2 ARG A  61      -3.202   1.943  -0.966  1.00  0.00           H  
ATOM    933  HG3 ARG A  61      -3.159   0.248  -0.487  1.00  0.00           H  
ATOM    934  HD2 ARG A  61      -3.742   2.633   1.275  1.00  0.00           H  
ATOM    935  HD3 ARG A  61      -4.850   1.335   0.827  1.00  0.00           H  
ATOM    936  HE  ARG A  61      -2.744   0.072   2.071  1.00  0.00           H  
ATOM    937 HH11 ARG A  61      -5.774   1.031   2.918  1.00  0.00           H  
ATOM    938 HH12 ARG A  61      -5.450   1.356   4.588  1.00  0.00           H  
ATOM    939 HH21 ARG A  61      -1.974   1.172   4.247  1.00  0.00           H  
ATOM    940 HH22 ARG A  61      -3.288   1.438   5.343  1.00  0.00           H  
ATOM    941  N   SER A  62       0.377   3.696   1.027  1.00  0.00           N  
ATOM    942  CA  SER A  62       0.676   4.841   1.881  1.00  0.00           C  
ATOM    943  C   SER A  62       0.923   6.084   1.037  1.00  0.00           C  
ATOM    944  O   SER A  62       0.565   7.195   1.431  1.00  0.00           O  
ATOM    945  CB  SER A  62       1.902   4.545   2.738  1.00  0.00           C  
ATOM    946  OG  SER A  62       1.965   5.433   3.842  1.00  0.00           O  
ATOM    947  H   SER A  62       0.910   2.879   1.118  1.00  0.00           H  
ATOM    948  HA  SER A  62      -0.168   5.020   2.530  1.00  0.00           H  
ATOM    949  HB2 SER A  62       1.843   3.529   3.100  1.00  0.00           H  
ATOM    950  HB3 SER A  62       2.791   4.659   2.136  1.00  0.00           H  
ATOM    951  HG  SER A  62       2.306   6.283   3.553  1.00  0.00           H  
ATOM    952  N   PHE A  63       1.536   5.893  -0.125  1.00  0.00           N  
ATOM    953  CA  PHE A  63       1.834   7.001  -1.026  1.00  0.00           C  
ATOM    954  C   PHE A  63       0.618   7.333  -1.880  1.00  0.00           C  
ATOM    955  O   PHE A  63       0.421   8.483  -2.275  1.00  0.00           O  
ATOM    956  CB  PHE A  63       3.016   6.639  -1.921  1.00  0.00           C  
ATOM    957  CG  PHE A  63       4.284   6.388  -1.145  1.00  0.00           C  
ATOM    958  CD1 PHE A  63       4.756   7.344  -0.260  1.00  0.00           C  
ATOM    959  CD2 PHE A  63       4.979   5.202  -1.316  1.00  0.00           C  
ATOM    960  CE1 PHE A  63       5.920   7.113   0.454  1.00  0.00           C  
ATOM    961  CE2 PHE A  63       6.144   4.972  -0.603  1.00  0.00           C  
ATOM    962  CZ  PHE A  63       6.614   5.927   0.282  1.00  0.00           C  
ATOM    963  H   PHE A  63       1.797   4.984  -0.382  1.00  0.00           H  
ATOM    964  HA  PHE A  63       2.096   7.866  -0.437  1.00  0.00           H  
ATOM    965  HB2 PHE A  63       2.771   5.746  -2.478  1.00  0.00           H  
ATOM    966  HB3 PHE A  63       3.191   7.450  -2.612  1.00  0.00           H  
ATOM    967  HD1 PHE A  63       4.215   8.268  -0.125  1.00  0.00           H  
ATOM    968  HD2 PHE A  63       4.613   4.456  -2.006  1.00  0.00           H  
ATOM    969  HE1 PHE A  63       6.287   7.858   1.144  1.00  0.00           H  
ATOM    970  HE2 PHE A  63       6.686   4.047  -0.736  1.00  0.00           H  
ATOM    971  HZ  PHE A  63       7.522   5.748   0.838  1.00  0.00           H  
ATOM    972  N   LEU A  64      -0.195   6.322  -2.163  1.00  0.00           N  
ATOM    973  CA  LEU A  64      -1.395   6.506  -2.973  1.00  0.00           C  
ATOM    974  C   LEU A  64      -2.583   6.860  -2.088  1.00  0.00           C  
ATOM    975  O   LEU A  64      -3.642   6.240  -2.175  1.00  0.00           O  
ATOM    976  CB  LEU A  64      -1.695   5.231  -3.757  1.00  0.00           C  
ATOM    977  CG  LEU A  64      -0.660   5.001  -4.856  1.00  0.00           C  
ATOM    978  CD1 LEU A  64      -0.678   3.546  -5.312  1.00  0.00           C  
ATOM    979  CD2 LEU A  64      -0.916   5.935  -6.037  1.00  0.00           C  
ATOM    980  H   LEU A  64       0.017   5.429  -1.819  1.00  0.00           H  
ATOM    981  HA  LEU A  64      -1.224   7.314  -3.670  1.00  0.00           H  
ATOM    982  HB2 LEU A  64      -1.682   4.390  -3.080  1.00  0.00           H  
ATOM    983  HB3 LEU A  64      -2.673   5.315  -4.206  1.00  0.00           H  
ATOM    984  HG  LEU A  64       0.318   5.221  -4.455  1.00  0.00           H  
ATOM    985 HD11 LEU A  64      -0.697   2.900  -4.446  1.00  0.00           H  
ATOM    986 HD12 LEU A  64      -1.557   3.370  -5.914  1.00  0.00           H  
ATOM    987 HD13 LEU A  64       0.208   3.342  -5.896  1.00  0.00           H  
ATOM    988 HD21 LEU A  64      -1.970   6.164  -6.088  1.00  0.00           H  
ATOM    989 HD22 LEU A  64      -0.354   6.846  -5.899  1.00  0.00           H  
ATOM    990 HD23 LEU A  64      -0.604   5.450  -6.950  1.00  0.00           H  
ATOM    991  N   GLU A  65      -2.402   7.864  -1.235  1.00  0.00           N  
ATOM    992  CA  GLU A  65      -3.460   8.303  -0.332  1.00  0.00           C  
ATOM    993  C   GLU A  65      -4.187   9.510  -0.912  1.00  0.00           C  
ATOM    994  O   GLU A  65      -4.966  10.149  -0.173  1.00  0.00           O  
ATOM    995  CB  GLU A  65      -2.869   8.659   1.030  1.00  0.00           C  
ATOM    996  CG  GLU A  65      -2.552   7.405   1.840  1.00  0.00           C  
ATOM    997  CD  GLU A  65      -3.623   7.178   2.900  1.00  0.00           C  
ATOM    998  OE1 GLU A  65      -3.944   8.134   3.636  1.00  0.00           O  
ATOM    999  OE2 GLU A  65      -4.139   6.044   2.992  1.00  0.00           O  
ATOM   1000  OXT GLU A  65      -3.976   9.815  -2.105  1.00  0.00           O  
ATOM   1001  H   GLU A  65      -1.535   8.320  -1.215  1.00  0.00           H  
ATOM   1002  HA  GLU A  65      -4.167   7.497  -0.206  1.00  0.00           H  
ATOM   1003  HB2 GLU A  65      -1.960   9.223   0.884  1.00  0.00           H  
ATOM   1004  HB3 GLU A  65      -3.580   9.260   1.576  1.00  0.00           H  
ATOM   1005  HG2 GLU A  65      -2.518   6.553   1.179  1.00  0.00           H  
ATOM   1006  HG3 GLU A  65      -1.593   7.526   2.323  1.00  0.00           H  
TER    1007      GLU A  65                                                      
ENDMDL                                                                          
MODEL        4                                                                  
ATOM      1  N   ALA A   1       3.127 -10.831 -14.303  1.00  0.00           N  
ATOM      2  CA  ALA A   1       2.186 -11.267 -13.236  1.00  0.00           C  
ATOM      3  C   ALA A   1       2.586 -10.652 -11.901  1.00  0.00           C  
ATOM      4  O   ALA A   1       3.641 -10.025 -11.786  1.00  0.00           O  
ATOM      5  CB  ALA A   1       2.170 -12.789 -13.114  1.00  0.00           C  
ATOM      6  H1  ALA A   1       3.260  -9.802 -14.248  1.00  0.00           H  
ATOM      7  H2  ALA A   1       4.044 -11.308 -14.175  1.00  0.00           H  
ATOM      8  H3  ALA A   1       2.735 -11.078 -15.234  1.00  0.00           H  
ATOM      9  HA  ALA A   1       1.193 -10.927 -13.489  1.00  0.00           H  
ATOM     10  HB1 ALA A   1       2.555 -13.224 -14.025  1.00  0.00           H  
ATOM     11  HB2 ALA A   1       2.786 -13.088 -12.281  1.00  0.00           H  
ATOM     12  HB3 ALA A   1       1.155 -13.123 -12.955  1.00  0.00           H  
ATOM     13  N   SER A   2       1.741 -10.839 -10.894  1.00  0.00           N  
ATOM     14  CA  SER A   2       2.002 -10.309  -9.559  1.00  0.00           C  
ATOM     15  C   SER A   2       1.727 -11.382  -8.514  1.00  0.00           C  
ATOM     16  O   SER A   2       1.185 -12.440  -8.830  1.00  0.00           O  
ATOM     17  CB  SER A   2       1.130  -9.081  -9.304  1.00  0.00           C  
ATOM     18  OG  SER A   2      -0.111  -9.461  -8.733  1.00  0.00           O  
ATOM     19  H   SER A   2       0.920 -11.352 -11.051  1.00  0.00           H  
ATOM     20  HA  SER A   2       3.041 -10.019  -9.498  1.00  0.00           H  
ATOM     21  HB2 SER A   2       1.648  -8.413  -8.631  1.00  0.00           H  
ATOM     22  HB3 SER A   2       0.951  -8.575 -10.241  1.00  0.00           H  
ATOM     23  HG  SER A   2      -0.595 -10.011  -9.356  1.00  0.00           H  
ATOM     24  N   ARG A   3       2.110 -11.115  -7.269  1.00  0.00           N  
ATOM     25  CA  ARG A   3       1.908 -12.077  -6.189  1.00  0.00           C  
ATOM     26  C   ARG A   3       1.182 -11.438  -5.011  1.00  0.00           C  
ATOM     27  O   ARG A   3       0.307 -12.056  -4.406  1.00  0.00           O  
ATOM     28  CB  ARG A   3       3.254 -12.627  -5.728  1.00  0.00           C  
ATOM     29  CG  ARG A   3       3.440 -14.076  -6.167  1.00  0.00           C  
ATOM     30  CD  ARG A   3       3.585 -14.183  -7.683  1.00  0.00           C  
ATOM     31  NE  ARG A   3       4.994 -14.269  -8.055  1.00  0.00           N  
ATOM     32  CZ  ARG A   3       5.413 -13.946  -9.275  1.00  0.00           C  
ATOM     33  NH1 ARG A   3       4.613 -14.111 -10.318  1.00  0.00           N  
ATOM     34  NH2 ARG A   3       6.634 -13.461  -9.453  1.00  0.00           N  
ATOM     35  H   ARG A   3       2.546 -10.258  -7.076  1.00  0.00           H  
ATOM     36  HA  ARG A   3       1.312 -12.895  -6.562  1.00  0.00           H  
ATOM     37  HB2 ARG A   3       4.044 -12.026  -6.151  1.00  0.00           H  
ATOM     38  HB3 ARG A   3       3.306 -12.576  -4.650  1.00  0.00           H  
ATOM     39  HG2 ARG A   3       4.327 -14.476  -5.700  1.00  0.00           H  
ATOM     40  HG3 ARG A   3       2.582 -14.652  -5.856  1.00  0.00           H  
ATOM     41  HD2 ARG A   3       3.072 -15.068  -8.029  1.00  0.00           H  
ATOM     42  HD3 ARG A   3       3.151 -13.310  -8.145  1.00  0.00           H  
ATOM     43  HE  ARG A   3       5.647 -14.571  -7.390  1.00  0.00           H  
ATOM     44 HH11 ARG A   3       3.691 -14.477 -10.188  1.00  0.00           H  
ATOM     45 HH12 ARG A   3       4.930 -13.869 -11.235  1.00  0.00           H  
ATOM     46 HH21 ARG A   3       7.242 -13.335  -8.669  1.00  0.00           H  
ATOM     47 HH22 ARG A   3       6.947 -13.219 -10.371  1.00  0.00           H  
ATOM     48  N   PHE A   4       1.549 -10.203  -4.684  1.00  0.00           N  
ATOM     49  CA  PHE A   4       0.927  -9.495  -3.571  1.00  0.00           C  
ATOM     50  C   PHE A   4       0.308  -8.191  -4.054  1.00  0.00           C  
ATOM     51  O   PHE A   4       0.990  -7.351  -4.645  1.00  0.00           O  
ATOM     52  CB  PHE A   4       1.964  -9.215  -2.485  1.00  0.00           C  
ATOM     53  CG  PHE A   4       1.751 -10.049  -1.247  1.00  0.00           C  
ATOM     54  CD1 PHE A   4       0.475 -10.203  -0.731  1.00  0.00           C  
ATOM     55  CD2 PHE A   4       2.826 -10.661  -0.625  1.00  0.00           C  
ATOM     56  CE1 PHE A   4       0.274 -10.968   0.405  1.00  0.00           C  
ATOM     57  CE2 PHE A   4       2.626 -11.428   0.511  1.00  0.00           C  
ATOM     58  CZ  PHE A   4       1.349 -11.580   1.027  1.00  0.00           C  
ATOM     59  H   PHE A   4       2.255  -9.761  -5.201  1.00  0.00           H  
ATOM     60  HA  PHE A   4       0.148 -10.116  -3.157  1.00  0.00           H  
ATOM     61  HB2 PHE A   4       2.947  -9.431  -2.879  1.00  0.00           H  
ATOM     62  HB3 PHE A   4       1.912  -8.172  -2.211  1.00  0.00           H  
ATOM     63  HD1 PHE A   4      -0.363  -9.725  -1.216  1.00  0.00           H  
ATOM     64  HD2 PHE A   4       3.822 -10.541  -1.026  1.00  0.00           H  
ATOM     65  HE1 PHE A   4      -0.721 -11.088   0.806  1.00  0.00           H  
ATOM     66  HE2 PHE A   4       3.465 -11.905   0.995  1.00  0.00           H  
ATOM     67  HZ  PHE A   4       1.193 -12.178   1.912  1.00  0.00           H  
ATOM     68  N   HIS A   5      -0.988  -8.027  -3.807  1.00  0.00           N  
ATOM     69  CA  HIS A   5      -1.698  -6.824  -4.225  1.00  0.00           C  
ATOM     70  C   HIS A   5      -2.715  -6.395  -3.178  1.00  0.00           C  
ATOM     71  O   HIS A   5      -2.982  -7.118  -2.218  1.00  0.00           O  
ATOM     72  CB  HIS A   5      -2.403  -7.067  -5.557  1.00  0.00           C  
ATOM     73  CG  HIS A   5      -3.448  -8.128  -5.494  1.00  0.00           C  
ATOM     74  ND1 HIS A   5      -3.191  -9.432  -5.163  1.00  0.00           N  
ATOM     75  CD2 HIS A   5      -4.782  -8.082  -5.733  1.00  0.00           C  
ATOM     76  CE1 HIS A   5      -4.290 -10.150  -5.198  1.00  0.00           C  
ATOM     77  NE2 HIS A   5      -5.289  -9.354  -5.543  1.00  0.00           N  
ATOM     78  H   HIS A   5      -1.478  -8.734  -3.335  1.00  0.00           H  
ATOM     79  HA  HIS A   5      -0.979  -6.028  -4.356  1.00  0.00           H  
ATOM     80  HB2 HIS A   5      -2.885  -6.158  -5.864  1.00  0.00           H  
ATOM     81  HB3 HIS A   5      -1.668  -7.347  -6.297  1.00  0.00           H  
ATOM     82  HD1 HIS A   5      -2.305  -9.783  -4.935  1.00  0.00           H  
ATOM     83  HD2 HIS A   5      -5.343  -7.204  -6.024  1.00  0.00           H  
ATOM     84  HE1 HIS A   5      -4.365 -11.204  -4.981  1.00  0.00           H  
ATOM     85  N   GLU A   6      -3.284  -5.210  -3.377  1.00  0.00           N  
ATOM     86  CA  GLU A   6      -4.282  -4.667  -2.464  1.00  0.00           C  
ATOM     87  C   GLU A   6      -5.248  -3.771  -3.229  1.00  0.00           C  
ATOM     88  O   GLU A   6      -4.840  -3.029  -4.122  1.00  0.00           O  
ATOM     89  CB  GLU A   6      -3.600  -3.876  -1.351  1.00  0.00           C  
ATOM     90  CG  GLU A   6      -4.588  -3.514  -0.246  1.00  0.00           C  
ATOM     91  CD  GLU A   6      -3.888  -2.725   0.853  1.00  0.00           C  
ATOM     92  OE1 GLU A   6      -2.990  -1.919   0.527  1.00  0.00           O  
ATOM     93  OE2 GLU A   6      -4.238  -2.914   2.036  1.00  0.00           O  
ATOM     94  H   GLU A   6      -3.026  -4.688  -4.166  1.00  0.00           H  
ATOM     95  HA  GLU A   6      -4.836  -5.484  -2.025  1.00  0.00           H  
ATOM     96  HB2 GLU A   6      -2.804  -4.474  -0.931  1.00  0.00           H  
ATOM     97  HB3 GLU A   6      -3.184  -2.968  -1.767  1.00  0.00           H  
ATOM     98  HG2 GLU A   6      -5.384  -2.916  -0.664  1.00  0.00           H  
ATOM     99  HG3 GLU A   6      -5.000  -4.420   0.173  1.00  0.00           H  
ATOM    100  N   GLN A   7      -6.529  -3.849  -2.887  1.00  0.00           N  
ATOM    101  CA  GLN A   7      -7.547  -3.047  -3.560  1.00  0.00           C  
ATOM    102  C   GLN A   7      -8.268  -2.137  -2.572  1.00  0.00           C  
ATOM    103  O   GLN A   7      -8.543  -2.528  -1.437  1.00  0.00           O  
ATOM    104  CB  GLN A   7      -8.550  -3.961  -4.255  1.00  0.00           C  
ATOM    105  CG  GLN A   7      -8.984  -5.106  -3.345  1.00  0.00           C  
ATOM    106  CD  GLN A   7     -10.220  -5.791  -3.915  1.00  0.00           C  
ATOM    107  OE1 GLN A   7     -10.583  -5.574  -5.071  1.00  0.00           O  
ATOM    108  NE2 GLN A   7     -10.868  -6.622  -3.105  1.00  0.00           N  
ATOM    109  H   GLN A   7      -6.798  -4.463  -2.173  1.00  0.00           H  
ATOM    110  HA  GLN A   7      -7.064  -2.433  -4.306  1.00  0.00           H  
ATOM    111  HB2 GLN A   7      -9.420  -3.383  -4.533  1.00  0.00           H  
ATOM    112  HB3 GLN A   7      -8.096  -4.371  -5.144  1.00  0.00           H  
ATOM    113  HG2 GLN A   7      -8.182  -5.825  -3.268  1.00  0.00           H  
ATOM    114  HG3 GLN A   7      -9.213  -4.715  -2.364  1.00  0.00           H  
ATOM    115 HE21 GLN A   7     -10.522  -6.747  -2.198  1.00  0.00           H  
ATOM    116 HE22 GLN A   7     -11.666  -7.074  -3.450  1.00  0.00           H  
ATOM    117  N   PHE A   8      -8.576  -0.922  -3.018  1.00  0.00           N  
ATOM    118  CA  PHE A   8      -9.273   0.054  -2.184  1.00  0.00           C  
ATOM    119  C   PHE A   8      -9.799   1.201  -3.039  1.00  0.00           C  
ATOM    120  O   PHE A   8      -9.171   1.594  -4.023  1.00  0.00           O  
ATOM    121  CB  PHE A   8      -8.332   0.592  -1.112  1.00  0.00           C  
ATOM    122  CG  PHE A   8      -7.146   1.329  -1.684  1.00  0.00           C  
ATOM    123  CD1 PHE A   8      -6.096   0.623  -2.244  1.00  0.00           C  
ATOM    124  CD2 PHE A   8      -7.108   2.714  -1.646  1.00  0.00           C  
ATOM    125  CE1 PHE A   8      -5.007   1.301  -2.767  1.00  0.00           C  
ATOM    126  CE2 PHE A   8      -6.019   3.391  -2.169  1.00  0.00           C  
ATOM    127  CZ  PHE A   8      -4.969   2.685  -2.729  1.00  0.00           C  
ATOM    128  H   PHE A   8      -8.330  -0.676  -3.933  1.00  0.00           H  
ATOM    129  HA  PHE A   8     -10.108  -0.435  -1.702  1.00  0.00           H  
ATOM    130  HB2 PHE A   8      -8.881   1.267  -0.472  1.00  0.00           H  
ATOM    131  HB3 PHE A   8      -7.968  -0.236  -0.521  1.00  0.00           H  
ATOM    132  HD1 PHE A   8      -6.125  -0.455  -2.274  1.00  0.00           H  
ATOM    133  HD2 PHE A   8      -7.928   3.265  -1.210  1.00  0.00           H  
ATOM    134  HE1 PHE A   8      -4.187   0.750  -3.205  1.00  0.00           H  
ATOM    135  HE2 PHE A   8      -5.990   4.469  -2.140  1.00  0.00           H  
ATOM    136  HZ  PHE A   8      -4.119   3.213  -3.136  1.00  0.00           H  
ATOM    137  N   ILE A   9     -10.957   1.734  -2.661  1.00  0.00           N  
ATOM    138  CA  ILE A   9     -11.571   2.836  -3.395  1.00  0.00           C  
ATOM    139  C   ILE A   9     -10.998   4.169  -2.933  1.00  0.00           C  
ATOM    140  O   ILE A   9     -10.671   4.343  -1.759  1.00  0.00           O  
ATOM    141  CB  ILE A   9     -13.081   2.820  -3.184  1.00  0.00           C  
ATOM    142  CG1 ILE A   9     -13.412   2.938  -1.698  1.00  0.00           C  
ATOM    143  CG2 ILE A   9     -13.695   1.549  -3.766  1.00  0.00           C  
ATOM    144  CD1 ILE A   9     -14.883   3.283  -1.485  1.00  0.00           C  
ATOM    145  H   ILE A   9     -11.410   1.377  -1.869  1.00  0.00           H  
ATOM    146  HA  ILE A   9     -11.365   2.711  -4.448  1.00  0.00           H  
ATOM    147  HB  ILE A   9     -13.506   3.670  -3.700  1.00  0.00           H  
ATOM    148 HG12 ILE A   9     -13.198   1.998  -1.214  1.00  0.00           H  
ATOM    149 HG13 ILE A   9     -12.800   3.713  -1.261  1.00  0.00           H  
ATOM    150 HG21 ILE A   9     -13.044   1.157  -4.534  1.00  0.00           H  
ATOM    151 HG22 ILE A   9     -13.812   0.817  -2.981  1.00  0.00           H  
ATOM    152 HG23 ILE A   9     -14.659   1.781  -4.194  1.00  0.00           H  
ATOM    153 HD11 ILE A   9     -15.487   2.706  -2.168  1.00  0.00           H  
ATOM    154 HD12 ILE A   9     -15.161   3.049  -0.469  1.00  0.00           H  
ATOM    155 HD13 ILE A   9     -15.034   4.337  -1.670  1.00  0.00           H  
ATOM    156  N   VAL A  10     -10.879   5.110  -3.865  1.00  0.00           N  
ATOM    157  CA  VAL A  10     -10.346   6.432  -3.562  1.00  0.00           C  
ATOM    158  C   VAL A  10     -11.239   7.511  -4.164  1.00  0.00           C  
ATOM    159  O   VAL A  10     -11.680   7.399  -5.309  1.00  0.00           O  
ATOM    160  CB  VAL A  10      -8.928   6.554  -4.112  1.00  0.00           C  
ATOM    161  CG1 VAL A  10      -8.373   7.953  -3.863  1.00  0.00           C  
ATOM    162  CG2 VAL A  10      -8.021   5.500  -3.486  1.00  0.00           C  
ATOM    163  H   VAL A  10     -11.157   4.910  -4.783  1.00  0.00           H  
ATOM    164  HA  VAL A  10     -10.318   6.558  -2.490  1.00  0.00           H  
ATOM    165  HB  VAL A  10      -8.962   6.386  -5.178  1.00  0.00           H  
ATOM    166 HG11 VAL A  10      -9.135   8.561  -3.398  1.00  0.00           H  
ATOM    167 HG12 VAL A  10      -7.515   7.885  -3.211  1.00  0.00           H  
ATOM    168 HG13 VAL A  10      -8.081   8.393  -4.804  1.00  0.00           H  
ATOM    169 HG21 VAL A  10      -8.214   5.444  -2.424  1.00  0.00           H  
ATOM    170 HG22 VAL A  10      -8.218   4.541  -3.941  1.00  0.00           H  
ATOM    171 HG23 VAL A  10      -6.988   5.773  -3.650  1.00  0.00           H  
ATOM    172  N   ARG A  11     -11.503   8.558  -3.387  1.00  0.00           N  
ATOM    173  CA  ARG A  11     -12.345   9.659  -3.844  1.00  0.00           C  
ATOM    174  C   ARG A  11     -11.601  10.514  -4.861  1.00  0.00           C  
ATOM    175  O   ARG A  11     -10.451  10.236  -5.198  1.00  0.00           O  
ATOM    176  CB  ARG A  11     -12.767  10.517  -2.655  1.00  0.00           C  
ATOM    177  CG  ARG A  11     -14.274  10.760  -2.654  1.00  0.00           C  
ATOM    178  CD  ARG A  11     -14.770  11.144  -1.264  1.00  0.00           C  
ATOM    179  NE  ARG A  11     -14.354  12.503  -0.934  1.00  0.00           N  
ATOM    180  CZ  ARG A  11     -14.587  13.034   0.262  1.00  0.00           C  
ATOM    181  NH1 ARG A  11     -14.094  12.462   1.352  1.00  0.00           N  
ATOM    182  NH2 ARG A  11     -15.315  14.138   0.369  1.00  0.00           N  
ATOM    183  H   ARG A  11     -11.122   8.587  -2.485  1.00  0.00           H  
ATOM    184  HA  ARG A  11     -13.230   9.252  -4.311  1.00  0.00           H  
ATOM    185  HB2 ARG A  11     -12.490  10.014  -1.741  1.00  0.00           H  
ATOM    186  HB3 ARG A  11     -12.258  11.469  -2.708  1.00  0.00           H  
ATOM    187  HG2 ARG A  11     -14.503  11.559  -3.343  1.00  0.00           H  
ATOM    188  HG3 ARG A  11     -14.777   9.859  -2.972  1.00  0.00           H  
ATOM    189  HD2 ARG A  11     -15.849  11.088  -1.239  1.00  0.00           H  
ATOM    190  HD3 ARG A  11     -14.356  10.461  -0.536  1.00  0.00           H  
ATOM    191  HE  ARG A  11     -13.890  13.037  -1.611  1.00  0.00           H  
ATOM    192 HH11 ARG A  11     -13.544  11.630   1.275  1.00  0.00           H  
ATOM    193 HH12 ARG A  11     -14.272  12.862   2.251  1.00  0.00           H  
ATOM    194 HH21 ARG A  11     -15.689  14.570  -0.452  1.00  0.00           H  
ATOM    195 HH22 ARG A  11     -15.489  14.537   1.269  1.00  0.00           H  
ATOM    196  N   GLU A  12     -12.265  11.559  -5.347  1.00  0.00           N  
ATOM    197  CA  GLU A  12     -11.667  12.459  -6.326  1.00  0.00           C  
ATOM    198  C   GLU A  12     -10.641  13.363  -5.654  1.00  0.00           C  
ATOM    199  O   GLU A  12      -9.505  13.478  -6.115  1.00  0.00           O  
ATOM    200  CB  GLU A  12     -12.751  13.306  -6.987  1.00  0.00           C  
ATOM    201  CG  GLU A  12     -12.428  13.573  -8.455  1.00  0.00           C  
ATOM    202  CD  GLU A  12     -13.432  12.864  -9.354  1.00  0.00           C  
ATOM    203  OE1 GLU A  12     -13.244  11.658  -9.622  1.00  0.00           O  
ATOM    204  OE2 GLU A  12     -14.404  13.516  -9.792  1.00  0.00           O  
ATOM    205  H   GLU A  12     -13.179  11.728  -5.038  1.00  0.00           H  
ATOM    206  HA  GLU A  12     -11.172  11.872  -7.084  1.00  0.00           H  
ATOM    207  HB2 GLU A  12     -13.694  12.785  -6.922  1.00  0.00           H  
ATOM    208  HB3 GLU A  12     -12.827  14.250  -6.466  1.00  0.00           H  
ATOM    209  HG2 GLU A  12     -12.472  14.637  -8.642  1.00  0.00           H  
ATOM    210  HG3 GLU A  12     -11.435  13.209  -8.672  1.00  0.00           H  
ATOM    211  N   ASP A  13     -11.047  14.001  -4.562  1.00  0.00           N  
ATOM    212  CA  ASP A  13     -10.161  14.895  -3.823  1.00  0.00           C  
ATOM    213  C   ASP A  13      -9.038  14.101  -3.169  1.00  0.00           C  
ATOM    214  O   ASP A  13      -7.890  14.545  -3.132  1.00  0.00           O  
ATOM    215  CB  ASP A  13     -10.950  15.653  -2.760  1.00  0.00           C  
ATOM    216  CG  ASP A  13     -10.444  17.085  -2.652  1.00  0.00           C  
ATOM    217  OD1 ASP A  13      -9.248  17.317  -2.927  1.00  0.00           O  
ATOM    218  OD2 ASP A  13     -11.245  17.973  -2.290  1.00  0.00           O  
ATOM    219  H   ASP A  13     -11.964  13.867  -4.243  1.00  0.00           H  
ATOM    220  HA  ASP A  13      -9.731  15.606  -4.514  1.00  0.00           H  
ATOM    221  HB2 ASP A  13     -11.996  15.663  -3.032  1.00  0.00           H  
ATOM    222  HB3 ASP A  13     -10.830  15.158  -1.808  1.00  0.00           H  
ATOM    223  N   LEU A  14      -9.374  12.922  -2.657  1.00  0.00           N  
ATOM    224  CA  LEU A  14      -8.392  12.062  -2.006  1.00  0.00           C  
ATOM    225  C   LEU A  14      -7.382  11.553  -3.025  1.00  0.00           C  
ATOM    226  O   LEU A  14      -6.217  11.323  -2.698  1.00  0.00           O  
ATOM    227  CB  LEU A  14      -9.092  10.884  -1.333  1.00  0.00           C  
ATOM    228  CG  LEU A  14      -9.532  11.242   0.084  1.00  0.00           C  
ATOM    229  CD1 LEU A  14      -8.318  11.480   0.977  1.00  0.00           C  
ATOM    230  CD2 LEU A  14     -10.437  12.470   0.070  1.00  0.00           C  
ATOM    231  H   LEU A  14     -10.306  12.623  -2.720  1.00  0.00           H  
ATOM    232  HA  LEU A  14      -7.872  12.636  -1.253  1.00  0.00           H  
ATOM    233  HB2 LEU A  14      -9.961  10.612  -1.914  1.00  0.00           H  
ATOM    234  HB3 LEU A  14      -8.412  10.046  -1.291  1.00  0.00           H  
ATOM    235  HG  LEU A  14     -10.093  10.410   0.485  1.00  0.00           H  
ATOM    236 HD11 LEU A  14      -7.547  10.766   0.729  1.00  0.00           H  
ATOM    237 HD12 LEU A  14      -7.948  12.482   0.819  1.00  0.00           H  
ATOM    238 HD13 LEU A  14      -8.606  11.359   2.011  1.00  0.00           H  
ATOM    239 HD21 LEU A  14     -10.947  12.528  -0.881  1.00  0.00           H  
ATOM    240 HD22 LEU A  14     -11.162  12.389   0.866  1.00  0.00           H  
ATOM    241 HD23 LEU A  14      -9.839  13.357   0.215  1.00  0.00           H  
ATOM    242  N   MET A  15      -7.834  11.383  -4.263  1.00  0.00           N  
ATOM    243  CA  MET A  15      -6.972  10.905  -5.337  1.00  0.00           C  
ATOM    244  C   MET A  15      -5.713  11.757  -5.422  1.00  0.00           C  
ATOM    245  O   MET A  15      -4.597  11.238  -5.391  1.00  0.00           O  
ATOM    246  CB  MET A  15      -7.722  10.952  -6.665  1.00  0.00           C  
ATOM    247  CG  MET A  15      -7.507   9.672  -7.469  1.00  0.00           C  
ATOM    248  SD  MET A  15      -6.312   9.886  -8.798  1.00  0.00           S  
ATOM    249  CE  MET A  15      -7.113   8.976 -10.127  1.00  0.00           C  
ATOM    250  H   MET A  15      -8.773  11.586  -4.458  1.00  0.00           H  
ATOM    251  HA  MET A  15      -6.691   9.883  -5.131  1.00  0.00           H  
ATOM    252  HB2 MET A  15      -8.777  11.073  -6.470  1.00  0.00           H  
ATOM    253  HB3 MET A  15      -7.365  11.793  -7.242  1.00  0.00           H  
ATOM    254  HG2 MET A  15      -7.154   8.899  -6.802  1.00  0.00           H  
ATOM    255  HG3 MET A  15      -8.452   9.366  -7.895  1.00  0.00           H  
ATOM    256  HE1 MET A  15      -8.177   8.932  -9.940  1.00  0.00           H  
ATOM    257  HE2 MET A  15      -6.927   9.478 -11.066  1.00  0.00           H  
ATOM    258  HE3 MET A  15      -6.714   7.975 -10.168  1.00  0.00           H  
ATOM    259  N   GLY A  16      -5.898  13.068  -5.528  1.00  0.00           N  
ATOM    260  CA  GLY A  16      -4.776  13.996  -5.619  1.00  0.00           C  
ATOM    261  C   GLY A  16      -4.950  15.148  -4.636  1.00  0.00           C  
ATOM    262  O   GLY A  16      -5.863  15.963  -4.774  1.00  0.00           O  
ATOM    263  H   GLY A  16      -6.812  13.420  -5.547  1.00  0.00           H  
ATOM    264  HA2 GLY A  16      -3.861  13.468  -5.393  1.00  0.00           H  
ATOM    265  HA3 GLY A  16      -4.726  14.391  -6.623  1.00  0.00           H  
ATOM    266  N   LEU A  17      -4.069  15.212  -3.643  1.00  0.00           N  
ATOM    267  CA  LEU A  17      -4.124  16.267  -2.636  1.00  0.00           C  
ATOM    268  C   LEU A  17      -2.722  16.754  -2.295  1.00  0.00           C  
ATOM    269  O   LEU A  17      -1.846  15.962  -1.944  1.00  0.00           O  
ATOM    270  CB  LEU A  17      -4.817  15.754  -1.378  1.00  0.00           C  
ATOM    271  CG  LEU A  17      -5.933  16.699  -0.939  1.00  0.00           C  
ATOM    272  CD1 LEU A  17      -6.746  16.081   0.195  1.00  0.00           C  
ATOM    273  CD2 LEU A  17      -5.356  18.045  -0.512  1.00  0.00           C  
ATOM    274  H   LEU A  17      -3.364  14.533  -3.586  1.00  0.00           H  
ATOM    275  HA  LEU A  17      -4.693  17.094  -3.033  1.00  0.00           H  
ATOM    276  HB2 LEU A  17      -5.238  14.780  -1.579  1.00  0.00           H  
ATOM    277  HB3 LEU A  17      -4.091  15.673  -0.583  1.00  0.00           H  
ATOM    278  HG  LEU A  17      -6.590  16.863  -1.780  1.00  0.00           H  
ATOM    279 HD11 LEU A  17      -6.109  15.434   0.780  1.00  0.00           H  
ATOM    280 HD12 LEU A  17      -7.140  16.866   0.822  1.00  0.00           H  
ATOM    281 HD13 LEU A  17      -7.561  15.507  -0.222  1.00  0.00           H  
ATOM    282 HD21 LEU A  17      -4.278  17.992  -0.523  1.00  0.00           H  
ATOM    283 HD22 LEU A  17      -5.689  18.810  -1.197  1.00  0.00           H  
ATOM    284 HD23 LEU A  17      -5.696  18.279   0.488  1.00  0.00           H  
ATOM    285  N   ALA A  18      -2.515  18.062  -2.401  1.00  0.00           N  
ATOM    286  CA  ALA A  18      -1.220  18.664  -2.105  1.00  0.00           C  
ATOM    287  C   ALA A  18      -1.344  20.181  -2.051  1.00  0.00           C  
ATOM    288  O   ALA A  18      -2.441  20.728  -2.170  1.00  0.00           O  
ATOM    289  CB  ALA A  18      -0.201  18.267  -3.170  1.00  0.00           C  
ATOM    290  H   ALA A  18      -3.255  18.638  -2.686  1.00  0.00           H  
ATOM    291  HA  ALA A  18      -0.879  18.306  -1.145  1.00  0.00           H  
ATOM    292  HB1 ALA A  18      -0.706  17.756  -3.976  1.00  0.00           H  
ATOM    293  HB2 ALA A  18       0.282  19.156  -3.551  1.00  0.00           H  
ATOM    294  HB3 ALA A  18       0.538  17.613  -2.731  1.00  0.00           H  
ATOM    295  N   ILE A  19      -0.215  20.856  -1.877  1.00  0.00           N  
ATOM    296  CA  ILE A  19      -0.195  22.313  -1.813  1.00  0.00           C  
ATOM    297  C   ILE A  19       0.639  22.877  -2.957  1.00  0.00           C  
ATOM    298  O   ILE A  19       1.845  23.080  -2.818  1.00  0.00           O  
ATOM    299  CB  ILE A  19       0.376  22.770  -0.476  1.00  0.00           C  
ATOM    300  CG1 ILE A  19      -0.302  22.026   0.673  1.00  0.00           C  
ATOM    301  CG2 ILE A  19       0.210  24.276  -0.307  1.00  0.00           C  
ATOM    302  CD1 ILE A  19      -1.815  22.224   0.644  1.00  0.00           C  
ATOM    303  H   ILE A  19       0.628  20.362  -1.793  1.00  0.00           H  
ATOM    304  HA  ILE A  19      -1.207  22.679  -1.904  1.00  0.00           H  
ATOM    305  HB  ILE A  19       1.434  22.539  -0.461  1.00  0.00           H  
ATOM    306 HG12 ILE A  19      -0.083  20.972   0.588  1.00  0.00           H  
ATOM    307 HG13 ILE A  19       0.086  22.397   1.610  1.00  0.00           H  
ATOM    308 HG21 ILE A  19      -0.767  24.570  -0.661  1.00  0.00           H  
ATOM    309 HG22 ILE A  19       0.308  24.532   0.738  1.00  0.00           H  
ATOM    310 HG23 ILE A  19       0.971  24.787  -0.878  1.00  0.00           H  
ATOM    311 HD11 ILE A  19      -2.039  23.214   0.275  1.00  0.00           H  
ATOM    312 HD12 ILE A  19      -2.260  21.486  -0.004  1.00  0.00           H  
ATOM    313 HD13 ILE A  19      -2.208  22.114   1.645  1.00  0.00           H  
ATOM    314  N   GLY A  20      -0.013  23.131  -4.087  1.00  0.00           N  
ATOM    315  CA  GLY A  20       0.666  23.675  -5.259  1.00  0.00           C  
ATOM    316  C   GLY A  20       0.557  22.728  -6.448  1.00  0.00           C  
ATOM    317  O   GLY A  20       1.465  22.652  -7.275  1.00  0.00           O  
ATOM    318  H   GLY A  20      -0.975  22.950  -4.132  1.00  0.00           H  
ATOM    319  HA2 GLY A  20       0.217  24.623  -5.518  1.00  0.00           H  
ATOM    320  HA3 GLY A  20       1.708  23.824  -5.020  1.00  0.00           H  
ATOM    321  N   THR A  21      -0.558  22.007  -6.533  1.00  0.00           N  
ATOM    322  CA  THR A  21      -0.783  21.064  -7.628  1.00  0.00           C  
ATOM    323  C   THR A  21       0.436  20.169  -7.823  1.00  0.00           C  
ATOM    324  O   THR A  21       0.925  20.005  -8.942  1.00  0.00           O  
ATOM    325  CB  THR A  21      -1.083  21.827  -8.916  1.00  0.00           C  
ATOM    326  OG1 THR A  21      -0.290  23.002  -8.979  1.00  0.00           O  
ATOM    327  CG2 THR A  21      -2.563  22.190  -8.995  1.00  0.00           C  
ATOM    328  H   THR A  21      -1.247  22.111  -5.846  1.00  0.00           H  
ATOM    329  HA  THR A  21      -1.634  20.446  -7.383  1.00  0.00           H  
ATOM    330  HB  THR A  21      -0.839  21.195  -9.756  1.00  0.00           H  
ATOM    331  HG1 THR A  21      -0.457  23.458  -9.807  1.00  0.00           H  
ATOM    332 HG21 THR A  21      -2.912  22.484  -8.017  1.00  0.00           H  
ATOM    333 HG22 THR A  21      -2.694  23.010  -9.687  1.00  0.00           H  
ATOM    334 HG23 THR A  21      -3.126  21.335  -9.339  1.00  0.00           H  
ATOM    335  N   HIS A  22       0.925  19.594  -6.730  1.00  0.00           N  
ATOM    336  CA  HIS A  22       2.091  18.718  -6.780  1.00  0.00           C  
ATOM    337  C   HIS A  22       1.810  17.496  -7.645  1.00  0.00           C  
ATOM    338  O   HIS A  22       2.523  17.230  -8.612  1.00  0.00           O  
ATOM    339  CB  HIS A  22       2.472  18.275  -5.371  1.00  0.00           C  
ATOM    340  CG  HIS A  22       2.870  19.414  -4.488  1.00  0.00           C  
ATOM    341  ND1 HIS A  22       2.904  19.328  -3.121  1.00  0.00           N  
ATOM    342  CD2 HIS A  22       3.255  20.686  -4.768  1.00  0.00           C  
ATOM    343  CE1 HIS A  22       3.286  20.463  -2.586  1.00  0.00           C  
ATOM    344  NE2 HIS A  22       3.510  21.323  -3.567  1.00  0.00           N  
ATOM    345  H   HIS A  22       0.492  19.766  -5.868  1.00  0.00           H  
ATOM    346  HA  HIS A  22       2.918  19.264  -7.207  1.00  0.00           H  
ATOM    347  HB2 HIS A  22       1.629  17.771  -4.923  1.00  0.00           H  
ATOM    348  HB3 HIS A  22       3.301  17.585  -5.436  1.00  0.00           H  
ATOM    349  HD1 HIS A  22       2.675  18.523  -2.610  1.00  0.00           H  
ATOM    350  HD2 HIS A  22       3.344  21.121  -5.752  1.00  0.00           H  
ATOM    351  HE1 HIS A  22       3.395  20.664  -1.530  1.00  0.00           H  
ATOM    352  N   GLY A  23       0.770  16.749  -7.288  1.00  0.00           N  
ATOM    353  CA  GLY A  23       0.399  15.547  -8.030  1.00  0.00           C  
ATOM    354  C   GLY A  23       1.573  14.575  -8.095  1.00  0.00           C  
ATOM    355  O   GLY A  23       2.242  14.460  -9.123  1.00  0.00           O  
ATOM    356  H   GLY A  23       0.241  17.009  -6.505  1.00  0.00           H  
ATOM    357  HA2 GLY A  23      -0.433  15.068  -7.536  1.00  0.00           H  
ATOM    358  HA3 GLY A  23       0.111  15.826  -9.032  1.00  0.00           H  
ATOM    359  N   ALA A  24       1.819  13.878  -6.990  1.00  0.00           N  
ATOM    360  CA  ALA A  24       2.915  12.914  -6.913  1.00  0.00           C  
ATOM    361  C   ALA A  24       2.515  11.730  -6.043  1.00  0.00           C  
ATOM    362  O   ALA A  24       3.324  11.208  -5.276  1.00  0.00           O  
ATOM    363  CB  ALA A  24       4.157  13.584  -6.331  1.00  0.00           C  
ATOM    364  H   ALA A  24       1.251  14.016  -6.204  1.00  0.00           H  
ATOM    365  HA  ALA A  24       3.141  12.560  -7.907  1.00  0.00           H  
ATOM    366  HB1 ALA A  24       3.855  14.319  -5.600  1.00  0.00           H  
ATOM    367  HB2 ALA A  24       4.777  12.838  -5.859  1.00  0.00           H  
ATOM    368  HB3 ALA A  24       4.710  14.068  -7.123  1.00  0.00           H  
ATOM    369  N   ASN A  25       1.260  11.315  -6.162  1.00  0.00           N  
ATOM    370  CA  ASN A  25       0.742  10.197  -5.380  1.00  0.00           C  
ATOM    371  C   ASN A  25       1.044   8.867  -6.060  1.00  0.00           C  
ATOM    372  O   ASN A  25       1.655   7.977  -5.468  1.00  0.00           O  
ATOM    373  CB  ASN A  25      -0.765  10.346  -5.205  1.00  0.00           C  
ATOM    374  CG  ASN A  25      -1.074  11.216  -3.993  1.00  0.00           C  
ATOM    375  OD1 ASN A  25      -0.366  11.169  -2.986  1.00  0.00           O  
ATOM    376  ND2 ASN A  25      -2.135  12.011  -4.088  1.00  0.00           N  
ATOM    377  H   ASN A  25       0.662  11.776  -6.788  1.00  0.00           H  
ATOM    378  HA  ASN A  25       1.208  10.207  -4.406  1.00  0.00           H  
ATOM    379  HB2 ASN A  25      -1.182  10.805  -6.089  1.00  0.00           H  
ATOM    380  HB3 ASN A  25      -1.204   9.370  -5.065  1.00  0.00           H  
ATOM    381 HD21 ASN A  25      -2.653  11.996  -4.921  1.00  0.00           H  
ATOM    382 HD22 ASN A  25      -2.355  12.581  -3.322  1.00  0.00           H  
ATOM    383  N   ILE A  26       0.584   8.735  -7.298  1.00  0.00           N  
ATOM    384  CA  ILE A  26       0.765   7.509  -8.071  1.00  0.00           C  
ATOM    385  C   ILE A  26       2.213   7.324  -8.511  1.00  0.00           C  
ATOM    386  O   ILE A  26       2.745   6.216  -8.456  1.00  0.00           O  
ATOM    387  CB  ILE A  26      -0.138   7.551  -9.300  1.00  0.00           C  
ATOM    388  CG1 ILE A  26      -1.588   7.795  -8.887  1.00  0.00           C  
ATOM    389  CG2 ILE A  26      -0.019   6.261 -10.106  1.00  0.00           C  
ATOM    390  CD1 ILE A  26      -2.399   8.386 -10.036  1.00  0.00           C  
ATOM    391  H   ILE A  26       0.089   9.478  -7.698  1.00  0.00           H  
ATOM    392  HA  ILE A  26       0.475   6.669  -7.459  1.00  0.00           H  
ATOM    393  HB  ILE A  26       0.183   8.371  -9.927  1.00  0.00           H  
ATOM    394 HG12 ILE A  26      -2.032   6.858  -8.587  1.00  0.00           H  
ATOM    395 HG13 ILE A  26      -1.606   8.482  -8.054  1.00  0.00           H  
ATOM    396 HG21 ILE A  26       1.008   5.926 -10.098  1.00  0.00           H  
ATOM    397 HG22 ILE A  26      -0.650   5.502  -9.664  1.00  0.00           H  
ATOM    398 HG23 ILE A  26      -0.331   6.444 -11.123  1.00  0.00           H  
ATOM    399 HD11 ILE A  26      -1.729   8.684 -10.830  1.00  0.00           H  
ATOM    400 HD12 ILE A  26      -3.091   7.645 -10.405  1.00  0.00           H  
ATOM    401 HD13 ILE A  26      -2.946   9.247  -9.682  1.00  0.00           H  
ATOM    402  N   GLN A  27       2.837   8.400  -8.975  1.00  0.00           N  
ATOM    403  CA  GLN A  27       4.216   8.334  -9.455  1.00  0.00           C  
ATOM    404  C   GLN A  27       5.159   7.821  -8.372  1.00  0.00           C  
ATOM    405  O   GLN A  27       6.136   7.134  -8.670  1.00  0.00           O  
ATOM    406  CB  GLN A  27       4.673   9.706  -9.938  1.00  0.00           C  
ATOM    407  CG  GLN A  27       5.739   9.579 -11.024  1.00  0.00           C  
ATOM    408  CD  GLN A  27       5.429  10.524 -12.180  1.00  0.00           C  
ATOM    409  OE1 GLN A  27       4.559  11.388 -12.071  1.00  0.00           O  
ATOM    410  NE2 GLN A  27       6.141  10.362 -13.290  1.00  0.00           N  
ATOM    411  H   GLN A  27       2.354   9.252  -9.015  1.00  0.00           H  
ATOM    412  HA  GLN A  27       4.252   7.649 -10.289  1.00  0.00           H  
ATOM    413  HB2 GLN A  27       3.823  10.238 -10.340  1.00  0.00           H  
ATOM    414  HB3 GLN A  27       5.079  10.260  -9.105  1.00  0.00           H  
ATOM    415  HG2 GLN A  27       6.704   9.830 -10.607  1.00  0.00           H  
ATOM    416  HG3 GLN A  27       5.757   8.563 -11.389  1.00  0.00           H  
ATOM    417 HE21 GLN A  27       6.818   9.653 -13.307  1.00  0.00           H  
ATOM    418 HE22 GLN A  27       5.961  10.958 -14.047  1.00  0.00           H  
ATOM    419  N   GLN A  28       4.874   8.153  -7.118  1.00  0.00           N  
ATOM    420  CA  GLN A  28       5.716   7.716  -6.011  1.00  0.00           C  
ATOM    421  C   GLN A  28       5.565   6.217  -5.784  1.00  0.00           C  
ATOM    422  O   GLN A  28       6.556   5.493  -5.688  1.00  0.00           O  
ATOM    423  CB  GLN A  28       5.350   8.479  -4.743  1.00  0.00           C  
ATOM    424  CG  GLN A  28       5.677   9.962  -4.884  1.00  0.00           C  
ATOM    425  CD  GLN A  28       7.186  10.174  -4.877  1.00  0.00           C  
ATOM    426  OE1 GLN A  28       7.819  10.169  -3.821  1.00  0.00           O  
ATOM    427  NE2 GLN A  28       7.763  10.356  -6.059  1.00  0.00           N  
ATOM    428  H   GLN A  28       4.084   8.704  -6.934  1.00  0.00           H  
ATOM    429  HA  GLN A  28       6.746   7.927  -6.258  1.00  0.00           H  
ATOM    430  HB2 GLN A  28       4.293   8.366  -4.554  1.00  0.00           H  
ATOM    431  HB3 GLN A  28       5.907   8.073  -3.912  1.00  0.00           H  
ATOM    432  HG2 GLN A  28       5.271  10.328  -5.816  1.00  0.00           H  
ATOM    433  HG3 GLN A  28       5.237  10.504  -4.061  1.00  0.00           H  
ATOM    434 HE21 GLN A  28       7.196  10.342  -6.858  1.00  0.00           H  
ATOM    435 HE22 GLN A  28       8.732  10.501  -6.084  1.00  0.00           H  
ATOM    436  N   ALA A  29       4.322   5.753  -5.701  1.00  0.00           N  
ATOM    437  CA  ALA A  29       4.052   4.335  -5.486  1.00  0.00           C  
ATOM    438  C   ALA A  29       4.802   3.490  -6.507  1.00  0.00           C  
ATOM    439  O   ALA A  29       5.372   2.453  -6.170  1.00  0.00           O  
ATOM    440  CB  ALA A  29       2.555   4.064  -5.592  1.00  0.00           C  
ATOM    441  H   ALA A  29       3.572   6.378  -5.786  1.00  0.00           H  
ATOM    442  HA  ALA A  29       4.386   4.064  -4.496  1.00  0.00           H  
ATOM    443  HB1 ALA A  29       2.012   4.988  -5.458  1.00  0.00           H  
ATOM    444  HB2 ALA A  29       2.334   3.651  -6.565  1.00  0.00           H  
ATOM    445  HB3 ALA A  29       2.264   3.359  -4.826  1.00  0.00           H  
ATOM    446  N   ARG A  30       4.799   3.940  -7.757  1.00  0.00           N  
ATOM    447  CA  ARG A  30       5.481   3.227  -8.831  1.00  0.00           C  
ATOM    448  C   ARG A  30       6.978   3.163  -8.557  1.00  0.00           C  
ATOM    449  O   ARG A  30       7.647   2.201  -8.931  1.00  0.00           O  
ATOM    450  CB  ARG A  30       5.227   3.928 -10.163  1.00  0.00           C  
ATOM    451  CG  ARG A  30       5.146   2.925 -11.311  1.00  0.00           C  
ATOM    452  CD  ARG A  30       4.246   3.442 -12.432  1.00  0.00           C  
ATOM    453  NE  ARG A  30       5.003   3.558 -13.675  1.00  0.00           N  
ATOM    454  CZ  ARG A  30       4.429   3.952 -14.808  1.00  0.00           C  
ATOM    455  NH1 ARG A  30       3.207   3.538 -15.113  1.00  0.00           N  
ATOM    456  NH2 ARG A  30       5.077   4.760 -15.636  1.00  0.00           N  
ATOM    457  H   ARG A  30       4.326   4.774  -7.962  1.00  0.00           H  
ATOM    458  HA  ARG A  30       5.090   2.222  -8.886  1.00  0.00           H  
ATOM    459  HB2 ARG A  30       4.295   4.470 -10.102  1.00  0.00           H  
ATOM    460  HB3 ARG A  30       6.032   4.621 -10.355  1.00  0.00           H  
ATOM    461  HG2 ARG A  30       6.138   2.758 -11.704  1.00  0.00           H  
ATOM    462  HG3 ARG A  30       4.746   1.994 -10.939  1.00  0.00           H  
ATOM    463  HD2 ARG A  30       3.425   2.754 -12.578  1.00  0.00           H  
ATOM    464  HD3 ARG A  30       3.861   4.413 -12.160  1.00  0.00           H  
ATOM    465  HE  ARG A  30       5.957   3.338 -13.676  1.00  0.00           H  
ATOM    466 HH11 ARG A  30       2.716   2.929 -14.491  1.00  0.00           H  
ATOM    467 HH12 ARG A  30       2.775   3.836 -15.965  1.00  0.00           H  
ATOM    468 HH21 ARG A  30       5.999   5.074 -15.408  1.00  0.00           H  
ATOM    469 HH22 ARG A  30       4.645   5.056 -16.488  1.00  0.00           H  
ATOM    470  N   LYS A  31       7.496   4.196  -7.902  1.00  0.00           N  
ATOM    471  CA  LYS A  31       8.917   4.264  -7.575  1.00  0.00           C  
ATOM    472  C   LYS A  31       9.294   3.148  -6.610  1.00  0.00           C  
ATOM    473  O   LYS A  31      10.388   2.588  -6.688  1.00  0.00           O  
ATOM    474  CB  LYS A  31       9.245   5.619  -6.955  1.00  0.00           C  
ATOM    475  CG  LYS A  31      10.604   6.128  -7.424  1.00  0.00           C  
ATOM    476  CD  LYS A  31      10.876   7.538  -6.909  1.00  0.00           C  
ATOM    477  CE  LYS A  31      12.247   7.630  -6.244  1.00  0.00           C  
ATOM    478  NZ  LYS A  31      12.124   7.821  -4.771  1.00  0.00           N  
ATOM    479  H   LYS A  31       6.909   4.932  -7.632  1.00  0.00           H  
ATOM    480  HA  LYS A  31       9.489   4.149  -8.484  1.00  0.00           H  
ATOM    481  HB2 LYS A  31       8.484   6.331  -7.239  1.00  0.00           H  
ATOM    482  HB3 LYS A  31       9.257   5.521  -5.879  1.00  0.00           H  
ATOM    483  HG2 LYS A  31      11.375   5.465  -7.060  1.00  0.00           H  
ATOM    484  HG3 LYS A  31      10.624   6.138  -8.504  1.00  0.00           H  
ATOM    485  HD2 LYS A  31      10.841   8.229  -7.738  1.00  0.00           H  
ATOM    486  HD3 LYS A  31      10.117   7.804  -6.189  1.00  0.00           H  
ATOM    487  HE2 LYS A  31      12.793   6.718  -6.436  1.00  0.00           H  
ATOM    488  HE3 LYS A  31      12.787   8.464  -6.663  1.00  0.00           H  
ATOM    489  HZ1 LYS A  31      11.364   7.212  -4.406  1.00  0.00           H  
ATOM    490  HZ2 LYS A  31      13.022   7.567  -4.312  1.00  0.00           H  
ATOM    491  HZ3 LYS A  31      11.901   8.815  -4.567  1.00  0.00           H  
ATOM    492  N   VAL A  32       8.381   2.828  -5.699  1.00  0.00           N  
ATOM    493  CA  VAL A  32       8.616   1.777  -4.715  1.00  0.00           C  
ATOM    494  C   VAL A  32       9.054   0.491  -5.409  1.00  0.00           C  
ATOM    495  O   VAL A  32       8.421   0.054  -6.370  1.00  0.00           O  
ATOM    496  CB  VAL A  32       7.342   1.527  -3.912  1.00  0.00           C  
ATOM    497  CG1 VAL A  32       7.560   0.412  -2.893  1.00  0.00           C  
ATOM    498  CG2 VAL A  32       6.887   2.807  -3.217  1.00  0.00           C  
ATOM    499  H   VAL A  32       7.528   3.312  -5.689  1.00  0.00           H  
ATOM    500  HA  VAL A  32       9.393   2.103  -4.042  1.00  0.00           H  
ATOM    501  HB  VAL A  32       6.565   1.215  -4.596  1.00  0.00           H  
ATOM    502 HG11 VAL A  32       8.375   0.682  -2.237  1.00  0.00           H  
ATOM    503 HG12 VAL A  32       6.658   0.276  -2.313  1.00  0.00           H  
ATOM    504 HG13 VAL A  32       7.800  -0.504  -3.411  1.00  0.00           H  
ATOM    505 HG21 VAL A  32       7.707   3.215  -2.645  1.00  0.00           H  
ATOM    506 HG22 VAL A  32       6.570   3.524  -3.959  1.00  0.00           H  
ATOM    507 HG23 VAL A  32       6.062   2.582  -2.557  1.00  0.00           H  
ATOM    508  N   PRO A  33      10.144  -0.139  -4.931  1.00  0.00           N  
ATOM    509  CA  PRO A  33      10.655  -1.383  -5.522  1.00  0.00           C  
ATOM    510  C   PRO A  33       9.824  -2.593  -5.111  1.00  0.00           C  
ATOM    511  O   PRO A  33       9.847  -3.011  -3.954  1.00  0.00           O  
ATOM    512  CB  PRO A  33      12.072  -1.492  -4.980  1.00  0.00           C  
ATOM    513  CG  PRO A  33      12.077  -0.715  -3.703  1.00  0.00           C  
ATOM    514  CD  PRO A  33      10.961   0.302  -3.788  1.00  0.00           C  
ATOM    515  HA  PRO A  33      10.693  -1.317  -6.598  1.00  0.00           H  
ATOM    516  HB2 PRO A  33      12.313  -2.530  -4.801  1.00  0.00           H  
ATOM    517  HB3 PRO A  33      12.767  -1.070  -5.692  1.00  0.00           H  
ATOM    518  HG2 PRO A  33      11.906  -1.381  -2.872  1.00  0.00           H  
ATOM    519  HG3 PRO A  33      13.026  -0.213  -3.588  1.00  0.00           H  
ATOM    520  HD2 PRO A  33      10.379   0.296  -2.880  1.00  0.00           H  
ATOM    521  HD3 PRO A  33      11.367   1.288  -3.968  1.00  0.00           H  
ATOM    522  N   GLY A  34       9.089  -3.151  -6.068  1.00  0.00           N  
ATOM    523  CA  GLY A  34       8.248  -4.314  -5.810  1.00  0.00           C  
ATOM    524  C   GLY A  34       6.998  -4.274  -6.677  1.00  0.00           C  
ATOM    525  O   GLY A  34       6.536  -5.305  -7.168  1.00  0.00           O  
ATOM    526  H   GLY A  34       9.113  -2.769  -6.970  1.00  0.00           H  
ATOM    527  HA2 GLY A  34       8.808  -5.211  -6.032  1.00  0.00           H  
ATOM    528  HA3 GLY A  34       7.959  -4.317  -4.769  1.00  0.00           H  
ATOM    529  N   VAL A  35       6.450  -3.077  -6.860  1.00  0.00           N  
ATOM    530  CA  VAL A  35       5.249  -2.898  -7.666  1.00  0.00           C  
ATOM    531  C   VAL A  35       5.489  -3.360  -9.098  1.00  0.00           C  
ATOM    532  O   VAL A  35       6.412  -2.899  -9.768  1.00  0.00           O  
ATOM    533  CB  VAL A  35       4.822  -1.432  -7.655  1.00  0.00           C  
ATOM    534  CG1 VAL A  35       3.548  -1.239  -8.474  1.00  0.00           C  
ATOM    535  CG2 VAL A  35       4.613  -0.946  -6.223  1.00  0.00           C  
ATOM    536  H   VAL A  35       6.864  -2.295  -6.440  1.00  0.00           H  
ATOM    537  HA  VAL A  35       4.455  -3.492  -7.239  1.00  0.00           H  
ATOM    538  HB  VAL A  35       5.608  -0.844  -8.104  1.00  0.00           H  
ATOM    539 HG11 VAL A  35       3.636  -1.778  -9.404  1.00  0.00           H  
ATOM    540 HG12 VAL A  35       2.704  -1.615  -7.915  1.00  0.00           H  
ATOM    541 HG13 VAL A  35       3.408  -0.186  -8.675  1.00  0.00           H  
ATOM    542 HG21 VAL A  35       4.319  -1.779  -5.602  1.00  0.00           H  
ATOM    543 HG22 VAL A  35       5.535  -0.526  -5.850  1.00  0.00           H  
ATOM    544 HG23 VAL A  35       3.840  -0.191  -6.210  1.00  0.00           H  
ATOM    545  N   THR A  36       4.640  -4.271  -9.556  1.00  0.00           N  
ATOM    546  CA  THR A  36       4.726  -4.811 -10.906  1.00  0.00           C  
ATOM    547  C   THR A  36       3.937  -3.933 -11.876  1.00  0.00           C  
ATOM    548  O   THR A  36       4.352  -3.723 -13.015  1.00  0.00           O  
ATOM    549  CB  THR A  36       4.172  -6.236 -10.927  1.00  0.00           C  
ATOM    550  OG1 THR A  36       2.965  -6.295 -10.182  1.00  0.00           O  
ATOM    551  CG2 THR A  36       5.187  -7.227 -10.356  1.00  0.00           C  
ATOM    552  H   THR A  36       3.924  -4.587  -8.967  1.00  0.00           H  
ATOM    553  HA  THR A  36       5.760  -4.833 -11.210  1.00  0.00           H  
ATOM    554  HB  THR A  36       3.964  -6.510 -11.951  1.00  0.00           H  
ATOM    555  HG1 THR A  36       2.248  -6.571 -10.757  1.00  0.00           H  
ATOM    556 HG21 THR A  36       5.644  -6.803  -9.474  1.00  0.00           H  
ATOM    557 HG22 THR A  36       4.682  -8.145 -10.095  1.00  0.00           H  
ATOM    558 HG23 THR A  36       5.947  -7.429 -11.096  1.00  0.00           H  
ATOM    559  N   ALA A  37       2.793  -3.423 -11.414  1.00  0.00           N  
ATOM    560  CA  ALA A  37       1.942  -2.567 -12.240  1.00  0.00           C  
ATOM    561  C   ALA A  37       0.774  -2.019 -11.424  1.00  0.00           C  
ATOM    562  O   ALA A  37       0.278  -2.681 -10.511  1.00  0.00           O  
ATOM    563  CB  ALA A  37       1.417  -3.358 -13.434  1.00  0.00           C  
ATOM    564  H   ALA A  37       2.516  -3.629 -10.497  1.00  0.00           H  
ATOM    565  HA  ALA A  37       2.533  -1.739 -12.604  1.00  0.00           H  
ATOM    566  HB1 ALA A  37       2.239  -3.864 -13.917  1.00  0.00           H  
ATOM    567  HB2 ALA A  37       0.695  -4.085 -13.092  1.00  0.00           H  
ATOM    568  HB3 ALA A  37       0.946  -2.682 -14.133  1.00  0.00           H  
ATOM    569  N   ILE A  38       0.332  -0.808 -11.763  1.00  0.00           N  
ATOM    570  CA  ILE A  38      -0.784  -0.168 -11.065  1.00  0.00           C  
ATOM    571  C   ILE A  38      -1.817   0.333 -12.068  1.00  0.00           C  
ATOM    572  O   ILE A  38      -1.485   0.631 -13.216  1.00  0.00           O  
ATOM    573  CB  ILE A  38      -0.278   0.998 -10.222  1.00  0.00           C  
ATOM    574  CG1 ILE A  38      -1.433   1.624  -9.444  1.00  0.00           C  
ATOM    575  CG2 ILE A  38       0.401   2.045 -11.100  1.00  0.00           C  
ATOM    576  CD1 ILE A  38      -0.956   2.781  -8.571  1.00  0.00           C  
ATOM    577  H   ILE A  38       0.767  -0.333 -12.501  1.00  0.00           H  
ATOM    578  HA  ILE A  38      -1.251  -0.894 -10.414  1.00  0.00           H  
ATOM    579  HB  ILE A  38       0.449   0.619  -9.518  1.00  0.00           H  
ATOM    580 HG12 ILE A  38      -2.171   1.989 -10.142  1.00  0.00           H  
ATOM    581 HG13 ILE A  38      -1.881   0.870  -8.815  1.00  0.00           H  
ATOM    582 HG21 ILE A  38       0.741   1.580 -12.014  1.00  0.00           H  
ATOM    583 HG22 ILE A  38      -0.305   2.828 -11.335  1.00  0.00           H  
ATOM    584 HG23 ILE A  38       1.244   2.464 -10.571  1.00  0.00           H  
ATOM    585 HD11 ILE A  38       0.121   2.849  -8.624  1.00  0.00           H  
ATOM    586 HD12 ILE A  38      -1.394   3.701  -8.928  1.00  0.00           H  
ATOM    587 HD13 ILE A  38      -1.259   2.608  -7.549  1.00  0.00           H  
ATOM    588  N   ASP A  39      -3.074   0.420 -11.634  1.00  0.00           N  
ATOM    589  CA  ASP A  39      -4.152   0.884 -12.504  1.00  0.00           C  
ATOM    590  C   ASP A  39      -5.361   1.337 -11.687  1.00  0.00           C  
ATOM    591  O   ASP A  39      -5.434   1.101 -10.481  1.00  0.00           O  
ATOM    592  CB  ASP A  39      -4.561  -0.238 -13.456  1.00  0.00           C  
ATOM    593  CG  ASP A  39      -5.255   0.334 -14.685  1.00  0.00           C  
ATOM    594  OD1 ASP A  39      -6.441   0.712 -14.579  1.00  0.00           O  
ATOM    595  OD2 ASP A  39      -4.612   0.400 -15.755  1.00  0.00           O  
ATOM    596  H   ASP A  39      -3.279   0.166 -10.709  1.00  0.00           H  
ATOM    597  HA  ASP A  39      -3.793   1.718 -13.087  1.00  0.00           H  
ATOM    598  HB2 ASP A  39      -3.680  -0.781 -13.764  1.00  0.00           H  
ATOM    599  HB3 ASP A  39      -5.236  -0.909 -12.944  1.00  0.00           H  
ATOM    600  N   LEU A  40      -6.315   1.981 -12.360  1.00  0.00           N  
ATOM    601  CA  LEU A  40      -7.535   2.463 -11.712  1.00  0.00           C  
ATOM    602  C   LEU A  40      -8.751   1.790 -12.348  1.00  0.00           C  
ATOM    603  O   LEU A  40      -8.692   1.343 -13.494  1.00  0.00           O  
ATOM    604  CB  LEU A  40      -7.634   3.986 -11.850  1.00  0.00           C  
ATOM    605  CG  LEU A  40      -8.754   4.563 -10.985  1.00  0.00           C  
ATOM    606  CD1 LEU A  40      -8.364   4.544  -9.511  1.00  0.00           C  
ATOM    607  CD2 LEU A  40      -9.093   5.987 -11.417  1.00  0.00           C  
ATOM    608  H   LEU A  40      -6.198   2.129 -13.322  1.00  0.00           H  
ATOM    609  HA  LEU A  40      -7.499   2.205 -10.664  1.00  0.00           H  
ATOM    610  HB2 LEU A  40      -6.694   4.427 -11.548  1.00  0.00           H  
ATOM    611  HB3 LEU A  40      -7.826   4.233 -12.884  1.00  0.00           H  
ATOM    612  HG  LEU A  40      -9.634   3.951 -11.113  1.00  0.00           H  
ATOM    613 HD11 LEU A  40      -7.497   3.914  -9.377  1.00  0.00           H  
ATOM    614 HD12 LEU A  40      -8.134   5.550  -9.190  1.00  0.00           H  
ATOM    615 HD13 LEU A  40      -9.186   4.157  -8.927  1.00  0.00           H  
ATOM    616 HD21 LEU A  40      -8.790   6.134 -12.443  1.00  0.00           H  
ATOM    617 HD22 LEU A  40     -10.158   6.145 -11.328  1.00  0.00           H  
ATOM    618 HD23 LEU A  40      -8.570   6.687 -10.781  1.00  0.00           H  
ATOM    619  N   ASP A  41      -9.846   1.705 -11.598  1.00  0.00           N  
ATOM    620  CA  ASP A  41     -11.064   1.067 -12.092  1.00  0.00           C  
ATOM    621  C   ASP A  41     -12.213   2.065 -12.129  1.00  0.00           C  
ATOM    622  O   ASP A  41     -12.371   2.881 -11.221  1.00  0.00           O  
ATOM    623  CB  ASP A  41     -11.431  -0.114 -11.193  1.00  0.00           C  
ATOM    624  CG  ASP A  41     -11.029  -1.427 -11.852  1.00  0.00           C  
ATOM    625  OD1 ASP A  41     -10.071  -1.423 -12.653  1.00  0.00           O  
ATOM    626  OD2 ASP A  41     -11.671  -2.459 -11.563  1.00  0.00           O  
ATOM    627  H   ASP A  41      -9.832   2.068 -10.687  1.00  0.00           H  
ATOM    628  HA  ASP A  41     -10.886   0.700 -13.092  1.00  0.00           H  
ATOM    629  HB2 ASP A  41     -10.912  -0.018 -10.250  1.00  0.00           H  
ATOM    630  HB3 ASP A  41     -12.497  -0.114 -11.019  1.00  0.00           H  
ATOM    631  N   GLU A  42     -13.014   1.995 -13.188  1.00  0.00           N  
ATOM    632  CA  GLU A  42     -14.153   2.891 -13.352  1.00  0.00           C  
ATOM    633  C   GLU A  42     -15.449   2.156 -13.042  1.00  0.00           C  
ATOM    634  O   GLU A  42     -16.250   2.605 -12.223  1.00  0.00           O  
ATOM    635  CB  GLU A  42     -14.193   3.426 -14.780  1.00  0.00           C  
ATOM    636  CG  GLU A  42     -12.945   4.243 -15.103  1.00  0.00           C  
ATOM    637  CD  GLU A  42     -12.786   4.380 -16.610  1.00  0.00           C  
ATOM    638  OE1 GLU A  42     -13.425   5.277 -17.198  1.00  0.00           O  
ATOM    639  OE2 GLU A  42     -12.022   3.587 -17.202  1.00  0.00           O  
ATOM    640  H   GLU A  42     -12.833   1.322 -13.877  1.00  0.00           H  
ATOM    641  HA  GLU A  42     -14.047   3.721 -12.669  1.00  0.00           H  
ATOM    642  HB2 GLU A  42     -14.255   2.595 -15.466  1.00  0.00           H  
ATOM    643  HB3 GLU A  42     -15.064   4.053 -14.897  1.00  0.00           H  
ATOM    644  HG2 GLU A  42     -13.039   5.225 -14.663  1.00  0.00           H  
ATOM    645  HG3 GLU A  42     -12.077   3.746 -14.697  1.00  0.00           H  
ATOM    646  N   ASP A  43     -15.648   1.021 -13.705  1.00  0.00           N  
ATOM    647  CA  ASP A  43     -16.846   0.212 -13.506  1.00  0.00           C  
ATOM    648  C   ASP A  43     -16.938  -0.251 -12.059  1.00  0.00           C  
ATOM    649  O   ASP A  43     -18.029  -0.349 -11.497  1.00  0.00           O  
ATOM    650  CB  ASP A  43     -16.816  -0.996 -14.436  1.00  0.00           C  
ATOM    651  CG  ASP A  43     -15.481  -1.718 -14.311  1.00  0.00           C  
ATOM    652  OD1 ASP A  43     -15.306  -2.485 -13.340  1.00  0.00           O  
ATOM    653  OD2 ASP A  43     -14.611  -1.515 -15.184  1.00  0.00           O  
ATOM    654  H   ASP A  43     -14.969   0.720 -14.345  1.00  0.00           H  
ATOM    655  HA  ASP A  43     -17.715   0.811 -13.739  1.00  0.00           H  
ATOM    656  HB2 ASP A  43     -17.615  -1.672 -14.168  1.00  0.00           H  
ATOM    657  HB3 ASP A  43     -16.949  -0.665 -15.454  1.00  0.00           H  
ATOM    658  N   THR A  44     -15.786  -0.533 -11.460  1.00  0.00           N  
ATOM    659  CA  THR A  44     -15.733  -0.982 -10.074  1.00  0.00           C  
ATOM    660  C   THR A  44     -15.412   0.186  -9.147  1.00  0.00           C  
ATOM    661  O   THR A  44     -15.720   0.143  -7.955  1.00  0.00           O  
ATOM    662  CB  THR A  44     -14.677  -2.075  -9.919  1.00  0.00           C  
ATOM    663  OG1 THR A  44     -14.781  -3.005 -10.987  1.00  0.00           O  
ATOM    664  CG2 THR A  44     -14.829  -2.795  -8.583  1.00  0.00           C  
ATOM    665  H   THR A  44     -14.950  -0.433 -11.961  1.00  0.00           H  
ATOM    666  HA  THR A  44     -16.696  -1.389  -9.804  1.00  0.00           H  
ATOM    667  HB  THR A  44     -13.700  -1.617  -9.953  1.00  0.00           H  
ATOM    668  HG1 THR A  44     -15.681  -3.334 -11.038  1.00  0.00           H  
ATOM    669 HG21 THR A  44     -15.879  -2.948  -8.376  1.00  0.00           H  
ATOM    670 HG22 THR A  44     -14.327  -3.751  -8.632  1.00  0.00           H  
ATOM    671 HG23 THR A  44     -14.390  -2.194  -7.800  1.00  0.00           H  
ATOM    672  N   CYS A  45     -14.788   1.228  -9.694  1.00  0.00           N  
ATOM    673  CA  CYS A  45     -14.425   2.400  -8.903  1.00  0.00           C  
ATOM    674  C   CYS A  45     -13.552   1.974  -7.732  1.00  0.00           C  
ATOM    675  O   CYS A  45     -13.938   2.102  -6.570  1.00  0.00           O  
ATOM    676  CB  CYS A  45     -15.682   3.102  -8.395  1.00  0.00           C  
ATOM    677  SG  CYS A  45     -15.584   4.893  -8.560  1.00  0.00           S  
ATOM    678  H   CYS A  45     -14.562   1.206 -10.647  1.00  0.00           H  
ATOM    679  HA  CYS A  45     -13.867   3.084  -9.526  1.00  0.00           H  
ATOM    680  HB2 CYS A  45     -16.531   2.744  -8.959  1.00  0.00           H  
ATOM    681  HB3 CYS A  45     -15.823   2.855  -7.353  1.00  0.00           H  
ATOM    682  HG  CYS A  45     -15.119   5.092  -9.376  1.00  0.00           H  
ATOM    683  N   THR A  46     -12.377   1.450  -8.051  1.00  0.00           N  
ATOM    684  CA  THR A  46     -11.444   0.980  -7.038  1.00  0.00           C  
ATOM    685  C   THR A  46     -10.010   1.193  -7.510  1.00  0.00           C  
ATOM    686  O   THR A  46      -9.768   1.468  -8.685  1.00  0.00           O  
ATOM    687  CB  THR A  46     -11.707  -0.505  -6.776  1.00  0.00           C  
ATOM    688  OG1 THR A  46     -13.072  -0.700  -6.443  1.00  0.00           O  
ATOM    689  CG2 THR A  46     -10.819  -1.045  -5.659  1.00  0.00           C  
ATOM    690  H   THR A  46     -12.136   1.364  -8.997  1.00  0.00           H  
ATOM    691  HA  THR A  46     -11.604   1.534  -6.126  1.00  0.00           H  
ATOM    692  HB  THR A  46     -11.491  -1.053  -7.680  1.00  0.00           H  
ATOM    693  HG1 THR A  46     -13.188  -1.572  -6.055  1.00  0.00           H  
ATOM    694 HG21 THR A  46     -10.869  -0.382  -4.809  1.00  0.00           H  
ATOM    695 HG22 THR A  46     -11.162  -2.028  -5.373  1.00  0.00           H  
ATOM    696 HG23 THR A  46      -9.799  -1.105  -6.009  1.00  0.00           H  
ATOM    697  N   PHE A  47      -9.062   1.051  -6.591  1.00  0.00           N  
ATOM    698  CA  PHE A  47      -7.650   1.217  -6.909  1.00  0.00           C  
ATOM    699  C   PHE A  47      -6.945  -0.109  -6.691  1.00  0.00           C  
ATOM    700  O   PHE A  47      -7.014  -0.687  -5.607  1.00  0.00           O  
ATOM    701  CB  PHE A  47      -7.030   2.289  -6.012  1.00  0.00           C  
ATOM    702  CG  PHE A  47      -6.355   3.400  -6.780  1.00  0.00           C  
ATOM    703  CD1 PHE A  47      -5.202   3.147  -7.508  1.00  0.00           C  
ATOM    704  CD2 PHE A  47      -6.888   4.678  -6.756  1.00  0.00           C  
ATOM    705  CE1 PHE A  47      -4.585   4.172  -8.207  1.00  0.00           C  
ATOM    706  CE2 PHE A  47      -6.271   5.702  -7.455  1.00  0.00           C  
ATOM    707  CZ  PHE A  47      -5.120   5.449  -8.181  1.00  0.00           C  
ATOM    708  H   PHE A  47      -9.317   0.829  -5.673  1.00  0.00           H  
ATOM    709  HA  PHE A  47      -7.549   1.512  -7.943  1.00  0.00           H  
ATOM    710  HB2 PHE A  47      -7.808   2.722  -5.400  1.00  0.00           H  
ATOM    711  HB3 PHE A  47      -6.296   1.824  -5.370  1.00  0.00           H  
ATOM    712  HD1 PHE A  47      -4.782   2.151  -7.526  1.00  0.00           H  
ATOM    713  HD2 PHE A  47      -7.786   4.877  -6.189  1.00  0.00           H  
ATOM    714  HE1 PHE A  47      -3.688   3.975  -8.774  1.00  0.00           H  
ATOM    715  HE2 PHE A  47      -6.687   6.699  -7.433  1.00  0.00           H  
ATOM    716  HZ  PHE A  47      -4.639   6.248  -8.727  1.00  0.00           H  
ATOM    717  N   HIS A  48      -6.286  -0.601  -7.729  1.00  0.00           N  
ATOM    718  CA  HIS A  48      -5.596  -1.878  -7.646  1.00  0.00           C  
ATOM    719  C   HIS A  48      -4.105  -1.695  -7.855  1.00  0.00           C  
ATOM    720  O   HIS A  48      -3.667  -1.027  -8.793  1.00  0.00           O  
ATOM    721  CB  HIS A  48      -6.147  -2.841  -8.694  1.00  0.00           C  
ATOM    722  CG  HIS A  48      -7.633  -3.013  -8.607  1.00  0.00           C  
ATOM    723  ND1 HIS A  48      -8.235  -4.205  -8.298  1.00  0.00           N  
ATOM    724  CD2 HIS A  48      -8.657  -2.141  -8.793  1.00  0.00           C  
ATOM    725  CE1 HIS A  48      -9.543  -4.084  -8.292  1.00  0.00           C  
ATOM    726  NE2 HIS A  48      -9.839  -2.829  -8.592  1.00  0.00           N  
ATOM    727  H   HIS A  48      -6.280  -0.104  -8.574  1.00  0.00           H  
ATOM    728  HA  HIS A  48      -5.761  -2.299  -6.667  1.00  0.00           H  
ATOM    729  HB2 HIS A  48      -5.900  -2.465  -9.675  1.00  0.00           H  
ATOM    730  HB3 HIS A  48      -5.683  -3.805  -8.558  1.00  0.00           H  
ATOM    731  HD1 HIS A  48      -7.755  -5.037  -8.108  1.00  0.00           H  
ATOM    732  HD2 HIS A  48      -8.565  -1.096  -9.051  1.00  0.00           H  
ATOM    733  HE1 HIS A  48     -10.252  -4.871  -8.078  1.00  0.00           H  
ATOM    734  N   ILE A  49      -3.334  -2.308  -6.974  1.00  0.00           N  
ATOM    735  CA  ILE A  49      -1.885  -2.242  -7.039  1.00  0.00           C  
ATOM    736  C   ILE A  49      -1.348  -3.648  -7.185  1.00  0.00           C  
ATOM    737  O   ILE A  49      -1.747  -4.539  -6.452  1.00  0.00           O  
ATOM    738  CB  ILE A  49      -1.324  -1.600  -5.770  1.00  0.00           C  
ATOM    739  CG1 ILE A  49      -2.189  -0.419  -5.332  1.00  0.00           C  
ATOM    740  CG2 ILE A  49       0.115  -1.147  -5.986  1.00  0.00           C  
ATOM    741  CD1 ILE A  49      -2.267   0.641  -6.426  1.00  0.00           C  
ATOM    742  H   ILE A  49      -3.755  -2.833  -6.259  1.00  0.00           H  
ATOM    743  HA  ILE A  49      -1.591  -1.657  -7.897  1.00  0.00           H  
ATOM    744  HB  ILE A  49      -1.331  -2.343  -4.984  1.00  0.00           H  
ATOM    745 HG12 ILE A  49      -3.186  -0.773  -5.113  1.00  0.00           H  
ATOM    746 HG13 ILE A  49      -1.763   0.021  -4.442  1.00  0.00           H  
ATOM    747 HG21 ILE A  49       0.216  -0.738  -6.981  1.00  0.00           H  
ATOM    748 HG22 ILE A  49       0.367  -0.393  -5.256  1.00  0.00           H  
ATOM    749 HG23 ILE A  49       0.777  -1.993  -5.874  1.00  0.00           H  
ATOM    750 HD11 ILE A  49      -1.321   0.690  -6.944  1.00  0.00           H  
ATOM    751 HD12 ILE A  49      -3.047   0.378  -7.122  1.00  0.00           H  
ATOM    752 HD13 ILE A  49      -2.487   1.599  -5.982  1.00  0.00           H  
ATOM    753  N   TYR A  50      -0.445  -3.854  -8.125  1.00  0.00           N  
ATOM    754  CA  TYR A  50       0.114  -5.178  -8.337  1.00  0.00           C  
ATOM    755  C   TYR A  50       1.591  -5.164  -8.020  1.00  0.00           C  
ATOM    756  O   TYR A  50       2.358  -4.434  -8.636  1.00  0.00           O  
ATOM    757  CB  TYR A  50      -0.095  -5.613  -9.784  1.00  0.00           C  
ATOM    758  CG  TYR A  50      -1.544  -5.612 -10.200  1.00  0.00           C  
ATOM    759  CD1 TYR A  50      -2.487  -6.276  -9.435  1.00  0.00           C  
ATOM    760  CD2 TYR A  50      -1.933  -4.944 -11.348  1.00  0.00           C  
ATOM    761  CE1 TYR A  50      -3.818  -6.273  -9.819  1.00  0.00           C  
ATOM    762  CE2 TYR A  50      -3.264  -4.941 -11.730  1.00  0.00           C  
ATOM    763  CZ  TYR A  50      -4.199  -5.605 -10.964  1.00  0.00           C  
ATOM    764  OH  TYR A  50      -5.520  -5.602 -11.347  1.00  0.00           O  
ATOM    765  H   TYR A  50      -0.155  -3.108  -8.689  1.00  0.00           H  
ATOM    766  HA  TYR A  50      -0.384  -5.878  -7.684  1.00  0.00           H  
ATOM    767  HB2 TYR A  50       0.449  -4.939 -10.431  1.00  0.00           H  
ATOM    768  HB3 TYR A  50       0.298  -6.612  -9.907  1.00  0.00           H  
ATOM    769  HD1 TYR A  50      -2.185  -6.799  -8.540  1.00  0.00           H  
ATOM    770  HD2 TYR A  50      -1.200  -4.425 -11.947  1.00  0.00           H  
ATOM    771  HE1 TYR A  50      -4.555  -6.793  -9.223  1.00  0.00           H  
ATOM    772  HE2 TYR A  50      -3.568  -4.421 -12.626  1.00  0.00           H  
ATOM    773  HH  TYR A  50      -5.593  -5.910 -12.254  1.00  0.00           H  
ATOM    774  N   GLY A  51       1.978  -5.971  -7.041  1.00  0.00           N  
ATOM    775  CA  GLY A  51       3.368  -6.058  -6.619  1.00  0.00           C  
ATOM    776  C   GLY A  51       3.716  -7.488  -6.242  1.00  0.00           C  
ATOM    777  O   GLY A  51       2.905  -8.399  -6.405  1.00  0.00           O  
ATOM    778  H   GLY A  51       1.306  -6.521  -6.585  1.00  0.00           H  
ATOM    779  HA2 GLY A  51       4.006  -5.739  -7.429  1.00  0.00           H  
ATOM    780  HA3 GLY A  51       3.520  -5.417  -5.765  1.00  0.00           H  
ATOM    781  N   GLU A  52       4.925  -7.679  -5.738  1.00  0.00           N  
ATOM    782  CA  GLU A  52       5.384  -9.002  -5.338  1.00  0.00           C  
ATOM    783  C   GLU A  52       6.018  -8.938  -3.954  1.00  0.00           C  
ATOM    784  O   GLU A  52       6.914  -9.718  -3.634  1.00  0.00           O  
ATOM    785  CB  GLU A  52       6.386  -9.540  -6.357  1.00  0.00           C  
ATOM    786  CG  GLU A  52       7.334  -8.446  -6.842  1.00  0.00           C  
ATOM    787  CD  GLU A  52       8.674  -9.046  -7.247  1.00  0.00           C  
ATOM    788  OE1 GLU A  52       8.996 -10.157  -6.777  1.00  0.00           O  
ATOM    789  OE2 GLU A  52       9.402  -8.401  -8.031  1.00  0.00           O  
ATOM    790  H   GLU A  52       5.526  -6.911  -5.636  1.00  0.00           H  
ATOM    791  HA  GLU A  52       4.533  -9.665  -5.301  1.00  0.00           H  
ATOM    792  HB2 GLU A  52       6.963 -10.331  -5.899  1.00  0.00           H  
ATOM    793  HB3 GLU A  52       5.844  -9.939  -7.203  1.00  0.00           H  
ATOM    794  HG2 GLU A  52       6.894  -7.949  -7.696  1.00  0.00           H  
ATOM    795  HG3 GLU A  52       7.488  -7.731  -6.049  1.00  0.00           H  
ATOM    796  N   ASP A  53       5.539  -8.003  -3.138  1.00  0.00           N  
ATOM    797  CA  ASP A  53       6.047  -7.831  -1.780  1.00  0.00           C  
ATOM    798  C   ASP A  53       5.039  -7.059  -0.937  1.00  0.00           C  
ATOM    799  O   ASP A  53       4.776  -5.883  -1.192  1.00  0.00           O  
ATOM    800  CB  ASP A  53       7.378  -7.084  -1.805  1.00  0.00           C  
ATOM    801  CG  ASP A  53       8.522  -8.026  -1.448  1.00  0.00           C  
ATOM    802  OD1 ASP A  53       8.792  -8.960  -2.232  1.00  0.00           O  
ATOM    803  OD2 ASP A  53       9.146  -7.828  -0.384  1.00  0.00           O  
ATOM    804  H   ASP A  53       4.821  -7.418  -3.457  1.00  0.00           H  
ATOM    805  HA  ASP A  53       6.200  -8.804  -1.340  1.00  0.00           H  
ATOM    806  HB2 ASP A  53       7.544  -6.681  -2.793  1.00  0.00           H  
ATOM    807  HB3 ASP A  53       7.346  -6.277  -1.088  1.00  0.00           H  
ATOM    808  N   GLN A  54       4.475  -7.725   0.066  1.00  0.00           N  
ATOM    809  CA  GLN A  54       3.494  -7.100   0.947  1.00  0.00           C  
ATOM    810  C   GLN A  54       4.054  -5.810   1.536  1.00  0.00           C  
ATOM    811  O   GLN A  54       3.306  -4.888   1.862  1.00  0.00           O  
ATOM    812  CB  GLN A  54       3.114  -8.066   2.067  1.00  0.00           C  
ATOM    813  CG  GLN A  54       2.069  -7.455   2.998  1.00  0.00           C  
ATOM    814  CD  GLN A  54       2.361  -7.845   4.442  1.00  0.00           C  
ATOM    815  OE1 GLN A  54       2.460  -9.028   4.768  1.00  0.00           O  
ATOM    816  NE2 GLN A  54       2.497  -6.848   5.310  1.00  0.00           N  
ATOM    817  H   GLN A  54       4.727  -8.659   0.217  1.00  0.00           H  
ATOM    818  HA  GLN A  54       2.610  -6.866   0.373  1.00  0.00           H  
ATOM    819  HB2 GLN A  54       2.713  -8.968   1.631  1.00  0.00           H  
ATOM    820  HB3 GLN A  54       3.998  -8.307   2.639  1.00  0.00           H  
ATOM    821  HG2 GLN A  54       2.094  -6.379   2.907  1.00  0.00           H  
ATOM    822  HG3 GLN A  54       1.090  -7.818   2.722  1.00  0.00           H  
ATOM    823 HE21 GLN A  54       2.405  -5.931   4.979  1.00  0.00           H  
ATOM    824 HE22 GLN A  54       2.685  -7.072   6.245  1.00  0.00           H  
ATOM    825  N   ASP A  55       5.375  -5.751   1.669  1.00  0.00           N  
ATOM    826  CA  ASP A  55       6.040  -4.575   2.222  1.00  0.00           C  
ATOM    827  C   ASP A  55       6.173  -3.490   1.161  1.00  0.00           C  
ATOM    828  O   ASP A  55       6.185  -2.300   1.476  1.00  0.00           O  
ATOM    829  CB  ASP A  55       7.420  -4.959   2.748  1.00  0.00           C  
ATOM    830  CG  ASP A  55       7.293  -5.680   4.083  1.00  0.00           C  
ATOM    831  OD1 ASP A  55       7.084  -5.001   5.109  1.00  0.00           O  
ATOM    832  OD2 ASP A  55       7.403  -6.924   4.100  1.00  0.00           O  
ATOM    833  H   ASP A  55       5.916  -6.520   1.390  1.00  0.00           H  
ATOM    834  HA  ASP A  55       5.449  -4.194   3.039  1.00  0.00           H  
ATOM    835  HB2 ASP A  55       7.905  -5.609   2.035  1.00  0.00           H  
ATOM    836  HB3 ASP A  55       8.011  -4.064   2.881  1.00  0.00           H  
ATOM    837  N   ALA A  56       6.273  -3.907  -0.097  1.00  0.00           N  
ATOM    838  CA  ALA A  56       6.408  -2.968  -1.207  1.00  0.00           C  
ATOM    839  C   ALA A  56       5.049  -2.393  -1.586  1.00  0.00           C  
ATOM    840  O   ALA A  56       4.950  -1.248  -2.028  1.00  0.00           O  
ATOM    841  CB  ALA A  56       7.029  -3.670  -2.412  1.00  0.00           C  
ATOM    842  H   ALA A  56       6.258  -4.869  -0.283  1.00  0.00           H  
ATOM    843  HA  ALA A  56       7.056  -2.160  -0.904  1.00  0.00           H  
ATOM    844  HB1 ALA A  56       6.577  -4.644  -2.532  1.00  0.00           H  
ATOM    845  HB2 ALA A  56       6.856  -3.079  -3.300  1.00  0.00           H  
ATOM    846  HB3 ALA A  56       8.091  -3.780  -2.253  1.00  0.00           H  
ATOM    847  N   VAL A  57       4.003  -3.195  -1.411  1.00  0.00           N  
ATOM    848  CA  VAL A  57       2.648  -2.767  -1.735  1.00  0.00           C  
ATOM    849  C   VAL A  57       2.091  -1.882  -0.626  1.00  0.00           C  
ATOM    850  O   VAL A  57       1.526  -0.821  -0.890  1.00  0.00           O  
ATOM    851  CB  VAL A  57       1.751  -3.985  -1.929  1.00  0.00           C  
ATOM    852  CG1 VAL A  57       0.339  -3.554  -2.314  1.00  0.00           C  
ATOM    853  CG2 VAL A  57       2.335  -4.914  -2.989  1.00  0.00           C  
ATOM    854  H   VAL A  57       4.148  -4.096  -1.054  1.00  0.00           H  
ATOM    855  HA  VAL A  57       2.671  -2.200  -2.655  1.00  0.00           H  
ATOM    856  HB  VAL A  57       1.702  -4.523  -0.994  1.00  0.00           H  
ATOM    857 HG11 VAL A  57       0.393  -2.716  -2.992  1.00  0.00           H  
ATOM    858 HG12 VAL A  57      -0.167  -4.379  -2.795  1.00  0.00           H  
ATOM    859 HG13 VAL A  57      -0.202  -3.266  -1.424  1.00  0.00           H  
ATOM    860 HG21 VAL A  57       3.367  -4.650  -3.166  1.00  0.00           H  
ATOM    861 HG22 VAL A  57       2.276  -5.934  -2.641  1.00  0.00           H  
ATOM    862 HG23 VAL A  57       1.773  -4.810  -3.905  1.00  0.00           H  
ATOM    863  N   LYS A  58       2.254  -2.325   0.616  1.00  0.00           N  
ATOM    864  CA  LYS A  58       1.768  -1.573   1.769  1.00  0.00           C  
ATOM    865  C   LYS A  58       2.370  -0.173   1.780  1.00  0.00           C  
ATOM    866  O   LYS A  58       1.724   0.787   2.198  1.00  0.00           O  
ATOM    867  CB  LYS A  58       2.125  -2.304   3.059  1.00  0.00           C  
ATOM    868  CG  LYS A  58       3.637  -2.409   3.236  1.00  0.00           C  
ATOM    869  CD  LYS A  58       4.187  -1.214   4.010  1.00  0.00           C  
ATOM    870  CE  LYS A  58       4.617  -1.615   5.418  1.00  0.00           C  
ATOM    871  NZ  LYS A  58       5.577  -2.754   5.387  1.00  0.00           N  
ATOM    872  H   LYS A  58       2.713  -3.179   0.761  1.00  0.00           H  
ATOM    873  HA  LYS A  58       0.694  -1.490   1.701  1.00  0.00           H  
ATOM    874  HB2 LYS A  58       1.708  -1.765   3.896  1.00  0.00           H  
ATOM    875  HB3 LYS A  58       1.704  -3.299   3.030  1.00  0.00           H  
ATOM    876  HG2 LYS A  58       3.866  -3.316   3.779  1.00  0.00           H  
ATOM    877  HG3 LYS A  58       4.104  -2.446   2.263  1.00  0.00           H  
ATOM    878  HD2 LYS A  58       5.040  -0.816   3.481  1.00  0.00           H  
ATOM    879  HD3 LYS A  58       3.421  -0.455   4.077  1.00  0.00           H  
ATOM    880  HE2 LYS A  58       5.087  -0.770   5.897  1.00  0.00           H  
ATOM    881  HE3 LYS A  58       3.743  -1.906   5.983  1.00  0.00           H  
ATOM    882  HZ1 LYS A  58       5.933  -2.881   4.417  1.00  0.00           H  
ATOM    883  HZ2 LYS A  58       6.373  -2.555   6.026  1.00  0.00           H  
ATOM    884  HZ3 LYS A  58       5.096  -3.622   5.696  1.00  0.00           H  
ATOM    885  N   LYS A  59       3.610  -0.063   1.316  1.00  0.00           N  
ATOM    886  CA  LYS A  59       4.302   1.220   1.270  1.00  0.00           C  
ATOM    887  C   LYS A  59       3.718   2.095   0.167  1.00  0.00           C  
ATOM    888  O   LYS A  59       3.572   3.307   0.335  1.00  0.00           O  
ATOM    889  CB  LYS A  59       5.792   1.001   1.026  1.00  0.00           C  
ATOM    890  CG  LYS A  59       6.599   1.204   2.306  1.00  0.00           C  
ATOM    891  CD  LYS A  59       7.431   2.481   2.239  1.00  0.00           C  
ATOM    892  CE  LYS A  59       8.788   2.225   1.589  1.00  0.00           C  
ATOM    893  NZ  LYS A  59       9.777   1.717   2.582  1.00  0.00           N  
ATOM    894  H   LYS A  59       4.071  -0.866   0.996  1.00  0.00           H  
ATOM    895  HA  LYS A  59       4.173   1.721   2.219  1.00  0.00           H  
ATOM    896  HB2 LYS A  59       5.946  -0.006   0.668  1.00  0.00           H  
ATOM    897  HB3 LYS A  59       6.134   1.703   0.280  1.00  0.00           H  
ATOM    898  HG2 LYS A  59       5.921   1.268   3.143  1.00  0.00           H  
ATOM    899  HG3 LYS A  59       7.259   0.360   2.444  1.00  0.00           H  
ATOM    900  HD2 LYS A  59       6.898   3.220   1.660  1.00  0.00           H  
ATOM    901  HD3 LYS A  59       7.585   2.855   3.242  1.00  0.00           H  
ATOM    902  HE2 LYS A  59       8.671   1.492   0.804  1.00  0.00           H  
ATOM    903  HE3 LYS A  59       9.156   3.147   1.164  1.00  0.00           H  
ATOM    904  HZ1 LYS A  59       9.294   1.107   3.273  1.00  0.00           H  
ATOM    905  HZ2 LYS A  59      10.513   1.171   2.091  1.00  0.00           H  
ATOM    906  HZ3 LYS A  59      10.216   2.520   3.076  1.00  0.00           H  
ATOM    907  N   ALA A  60       3.387   1.474  -0.960  1.00  0.00           N  
ATOM    908  CA  ALA A  60       2.816   2.194  -2.095  1.00  0.00           C  
ATOM    909  C   ALA A  60       1.447   2.756  -1.733  1.00  0.00           C  
ATOM    910  O   ALA A  60       1.043   3.807  -2.232  1.00  0.00           O  
ATOM    911  CB  ALA A  60       2.694   1.259  -3.296  1.00  0.00           C  
ATOM    912  H   ALA A  60       3.528   0.507  -1.030  1.00  0.00           H  
ATOM    913  HA  ALA A  60       3.471   3.011  -2.356  1.00  0.00           H  
ATOM    914  HB1 ALA A  60       2.852   0.241  -2.974  1.00  0.00           H  
ATOM    915  HB2 ALA A  60       1.706   1.354  -3.724  1.00  0.00           H  
ATOM    916  HB3 ALA A  60       3.436   1.524  -4.035  1.00  0.00           H  
ATOM    917  N   ARG A  61       0.736   2.048  -0.861  1.00  0.00           N  
ATOM    918  CA  ARG A  61      -0.593   2.472  -0.429  1.00  0.00           C  
ATOM    919  C   ARG A  61      -0.510   3.779   0.350  1.00  0.00           C  
ATOM    920  O   ARG A  61      -1.292   4.701   0.119  1.00  0.00           O  
ATOM    921  CB  ARG A  61      -1.222   1.388   0.444  1.00  0.00           C  
ATOM    922  CG  ARG A  61      -2.744   1.479   0.428  1.00  0.00           C  
ATOM    923  CD  ARG A  61      -3.327   1.221   1.816  1.00  0.00           C  
ATOM    924  NE  ARG A  61      -4.424   0.263   1.735  1.00  0.00           N  
ATOM    925  CZ  ARG A  61      -5.279   0.094   2.738  1.00  0.00           C  
ATOM    926  NH1 ARG A  61      -4.829  -0.148   3.961  1.00  0.00           N  
ATOM    927  NH2 ARG A  61      -6.585   0.167   2.520  1.00  0.00           N  
ATOM    928  H   ARG A  61       1.115   1.220  -0.500  1.00  0.00           H  
ATOM    929  HA  ARG A  61      -1.212   2.621  -1.299  1.00  0.00           H  
ATOM    930  HB2 ARG A  61      -0.922   0.419   0.073  1.00  0.00           H  
ATOM    931  HB3 ARG A  61      -0.872   1.505   1.458  1.00  0.00           H  
ATOM    932  HG2 ARG A  61      -3.037   2.466   0.100  1.00  0.00           H  
ATOM    933  HG3 ARG A  61      -3.134   0.743  -0.260  1.00  0.00           H  
ATOM    934  HD2 ARG A  61      -2.556   0.823   2.458  1.00  0.00           H  
ATOM    935  HD3 ARG A  61      -3.696   2.150   2.225  1.00  0.00           H  
ATOM    936  HE  ARG A  61      -4.534  -0.271   0.921  1.00  0.00           H  
ATOM    937 HH11 ARG A  61      -3.845  -0.204   4.130  1.00  0.00           H  
ATOM    938 HH12 ARG A  61      -5.473  -0.274   4.715  1.00  0.00           H  
ATOM    939 HH21 ARG A  61      -6.928   0.349   1.597  1.00  0.00           H  
ATOM    940 HH22 ARG A  61      -7.226   0.040   3.276  1.00  0.00           H  
ATOM    941  N   SER A  62       0.442   3.852   1.276  1.00  0.00           N  
ATOM    942  CA  SER A  62       0.627   5.047   2.094  1.00  0.00           C  
ATOM    943  C   SER A  62       0.804   6.277   1.212  1.00  0.00           C  
ATOM    944  O   SER A  62       0.292   7.353   1.522  1.00  0.00           O  
ATOM    945  CB  SER A  62       1.845   4.874   2.997  1.00  0.00           C  
ATOM    946  OG  SER A  62       2.283   6.132   3.487  1.00  0.00           O  
ATOM    947  H   SER A  62       1.032   3.082   1.413  1.00  0.00           H  
ATOM    948  HA  SER A  62      -0.247   5.184   2.713  1.00  0.00           H  
ATOM    949  HB2 SER A  62       1.582   4.238   3.827  1.00  0.00           H  
ATOM    950  HB3 SER A  62       2.642   4.414   2.431  1.00  0.00           H  
ATOM    951  HG  SER A  62       2.833   6.559   2.828  1.00  0.00           H  
ATOM    952  N   PHE A  63       1.534   6.113   0.114  1.00  0.00           N  
ATOM    953  CA  PHE A  63       1.781   7.213  -0.813  1.00  0.00           C  
ATOM    954  C   PHE A  63       0.518   7.541  -1.598  1.00  0.00           C  
ATOM    955  O   PHE A  63       0.187   8.709  -1.800  1.00  0.00           O  
ATOM    956  CB  PHE A  63       2.909   6.845  -1.772  1.00  0.00           C  
ATOM    957  CG  PHE A  63       4.256   6.781  -1.099  1.00  0.00           C  
ATOM    958  CD1 PHE A  63       4.687   7.834  -0.308  1.00  0.00           C  
ATOM    959  CD2 PHE A  63       5.063   5.668  -1.267  1.00  0.00           C  
ATOM    960  CE1 PHE A  63       5.924   7.774   0.310  1.00  0.00           C  
ATOM    961  CE2 PHE A  63       6.301   5.609  -0.648  1.00  0.00           C  
ATOM    962  CZ  PHE A  63       6.731   6.661   0.141  1.00  0.00           C  
ATOM    963  H   PHE A  63       1.917   5.232  -0.076  1.00  0.00           H  
ATOM    964  HA  PHE A  63       2.076   8.084  -0.246  1.00  0.00           H  
ATOM    965  HB2 PHE A  63       2.695   5.879  -2.207  1.00  0.00           H  
ATOM    966  HB3 PHE A  63       2.952   7.584  -2.559  1.00  0.00           H  
ATOM    967  HD1 PHE A  63       4.059   8.701  -0.175  1.00  0.00           H  
ATOM    968  HD2 PHE A  63       4.729   4.846  -1.882  1.00  0.00           H  
ATOM    969  HE1 PHE A  63       6.259   8.596   0.926  1.00  0.00           H  
ATOM    970  HE2 PHE A  63       6.930   4.741  -0.780  1.00  0.00           H  
ATOM    971  HZ  PHE A  63       7.695   6.617   0.625  1.00  0.00           H  
ATOM    972  N   LEU A  64      -0.184   6.502  -2.040  1.00  0.00           N  
ATOM    973  CA  LEU A  64      -1.414   6.678  -2.805  1.00  0.00           C  
ATOM    974  C   LEU A  64      -2.510   7.264  -1.925  1.00  0.00           C  
ATOM    975  O   LEU A  64      -3.248   8.154  -2.346  1.00  0.00           O  
ATOM    976  CB  LEU A  64      -1.869   5.338  -3.377  1.00  0.00           C  
ATOM    977  CG  LEU A  64      -0.851   4.784  -4.370  1.00  0.00           C  
ATOM    978  CD1 LEU A  64      -0.926   3.261  -4.412  1.00  0.00           C  
ATOM    979  CD2 LEU A  64      -1.082   5.370  -5.760  1.00  0.00           C  
ATOM    980  H   LEU A  64       0.135   5.596  -1.846  1.00  0.00           H  
ATOM    981  HA  LEU A  64      -1.221   7.357  -3.622  1.00  0.00           H  
ATOM    982  HB2 LEU A  64      -1.991   4.633  -2.568  1.00  0.00           H  
ATOM    983  HB3 LEU A  64      -2.814   5.473  -3.881  1.00  0.00           H  
ATOM    984  HG  LEU A  64       0.137   5.067  -4.041  1.00  0.00           H  
ATOM    985 HD11 LEU A  64      -0.753   2.866  -3.422  1.00  0.00           H  
ATOM    986 HD12 LEU A  64      -1.905   2.963  -4.755  1.00  0.00           H  
ATOM    987 HD13 LEU A  64      -0.173   2.884  -5.089  1.00  0.00           H  
ATOM    988 HD21 LEU A  64      -1.223   6.438  -5.680  1.00  0.00           H  
ATOM    989 HD22 LEU A  64      -0.224   5.165  -6.382  1.00  0.00           H  
ATOM    990 HD23 LEU A  64      -1.962   4.920  -6.197  1.00  0.00           H  
ATOM    991  N   GLU A  65      -2.612   6.760  -0.699  1.00  0.00           N  
ATOM    992  CA  GLU A  65      -3.621   7.232   0.245  1.00  0.00           C  
ATOM    993  C   GLU A  65      -3.263   8.622   0.754  1.00  0.00           C  
ATOM    994  O   GLU A  65      -4.136   9.276   1.363  1.00  0.00           O  
ATOM    995  CB  GLU A  65      -3.731   6.262   1.417  1.00  0.00           C  
ATOM    996  CG  GLU A  65      -4.464   4.986   1.013  1.00  0.00           C  
ATOM    997  CD  GLU A  65      -5.969   5.177   1.144  1.00  0.00           C  
ATOM    998  OE1 GLU A  65      -6.491   5.031   2.269  1.00  0.00           O  
ATOM    999  OE2 GLU A  65      -6.624   5.470   0.121  1.00  0.00           O  
ATOM   1000  OXT GLU A  65      -2.110   9.055   0.544  1.00  0.00           O  
ATOM   1001  H   GLU A  65      -1.994   6.051  -0.423  1.00  0.00           H  
ATOM   1002  HA  GLU A  65      -4.574   7.279  -0.260  1.00  0.00           H  
ATOM   1003  HB2 GLU A  65      -2.738   6.007   1.758  1.00  0.00           H  
ATOM   1004  HB3 GLU A  65      -4.272   6.739   2.220  1.00  0.00           H  
ATOM   1005  HG2 GLU A  65      -4.222   4.748  -0.013  1.00  0.00           H  
ATOM   1006  HG3 GLU A  65      -4.149   4.176   1.653  1.00  0.00           H  
TER    1007      GLU A  65                                                      
ENDMDL                                                                          
MODEL        5                                                                  
ATOM      1  N   ALA A   1       2.069 -10.152 -13.772  1.00  0.00           N  
ATOM      2  CA  ALA A   1       1.968 -11.421 -12.998  1.00  0.00           C  
ATOM      3  C   ALA A   1       2.164 -11.145 -11.512  1.00  0.00           C  
ATOM      4  O   ALA A   1       2.983 -11.787 -10.854  1.00  0.00           O  
ATOM      5  CB  ALA A   1       3.008 -12.433 -13.473  1.00  0.00           C  
ATOM      6  H1  ALA A   1       2.960  -9.672 -13.538  1.00  0.00           H  
ATOM      7  H2  ALA A   1       2.049 -10.363 -14.789  1.00  0.00           H  
ATOM      8  H3  ALA A   1       1.267  -9.534 -13.530  1.00  0.00           H  
ATOM      9  HA  ALA A   1       0.983 -11.839 -13.144  1.00  0.00           H  
ATOM     10  HB1 ALA A   1       3.996 -12.014 -13.356  1.00  0.00           H  
ATOM     11  HB2 ALA A   1       2.925 -13.335 -12.885  1.00  0.00           H  
ATOM     12  HB3 ALA A   1       2.834 -12.662 -14.514  1.00  0.00           H  
ATOM     13  N   SER A   2       1.410 -10.182 -10.990  1.00  0.00           N  
ATOM     14  CA  SER A   2       1.502  -9.814  -9.579  1.00  0.00           C  
ATOM     15  C   SER A   2       0.762 -10.827  -8.711  1.00  0.00           C  
ATOM     16  O   SER A   2      -0.418 -11.103  -8.927  1.00  0.00           O  
ATOM     17  CB  SER A   2       0.924  -8.418  -9.367  1.00  0.00           C  
ATOM     18  OG  SER A   2      -0.425  -8.364  -9.806  1.00  0.00           O  
ATOM     19  H   SER A   2       0.779  -9.706 -11.568  1.00  0.00           H  
ATOM     20  HA  SER A   2       2.541  -9.806  -9.291  1.00  0.00           H  
ATOM     21  HB2 SER A   2       0.968  -8.172  -8.316  1.00  0.00           H  
ATOM     22  HB3 SER A   2       1.512  -7.705  -9.926  1.00  0.00           H  
ATOM     23  HG  SER A   2      -0.986  -8.824  -9.177  1.00  0.00           H  
ATOM     24  N   ARG A   3       1.472 -11.374  -7.732  1.00  0.00           N  
ATOM     25  CA  ARG A   3       0.908 -12.365  -6.820  1.00  0.00           C  
ATOM     26  C   ARG A   3       0.202 -11.693  -5.646  1.00  0.00           C  
ATOM     27  O   ARG A   3      -0.655 -12.298  -5.002  1.00  0.00           O  
ATOM     28  CB  ARG A   3       2.020 -13.268  -6.305  1.00  0.00           C  
ATOM     29  CG  ARG A   3       1.461 -14.422  -5.482  1.00  0.00           C  
ATOM     30  CD  ARG A   3       2.531 -15.015  -4.571  1.00  0.00           C  
ATOM     31  NE  ARG A   3       1.921 -15.598  -3.383  1.00  0.00           N  
ATOM     32  CZ  ARG A   3       2.273 -16.799  -2.937  1.00  0.00           C  
ATOM     33  NH1 ARG A   3       3.465 -16.981  -2.383  1.00  0.00           N  
ATOM     34  NH2 ARG A   3       1.436 -17.819  -3.049  1.00  0.00           N  
ATOM     35  H   ARG A   3       2.408 -11.109  -7.621  1.00  0.00           H  
ATOM     36  HA  ARG A   3       0.194 -12.969  -7.359  1.00  0.00           H  
ATOM     37  HB2 ARG A   3       2.569 -13.668  -7.146  1.00  0.00           H  
ATOM     38  HB3 ARG A   3       2.687 -12.686  -5.688  1.00  0.00           H  
ATOM     39  HG2 ARG A   3       0.641 -14.060  -4.878  1.00  0.00           H  
ATOM     40  HG3 ARG A   3       1.100 -15.190  -6.150  1.00  0.00           H  
ATOM     41  HD2 ARG A   3       3.069 -15.782  -5.107  1.00  0.00           H  
ATOM     42  HD3 ARG A   3       3.218 -14.236  -4.272  1.00  0.00           H  
ATOM     43  HE  ARG A   3       1.233 -15.094  -2.900  1.00  0.00           H  
ATOM     44 HH11 ARG A   3       4.100 -16.213  -2.300  1.00  0.00           H  
ATOM     45 HH12 ARG A   3       3.728 -17.887  -2.052  1.00  0.00           H  
ATOM     46 HH21 ARG A   3       0.538 -17.686  -3.469  1.00  0.00           H  
ATOM     47 HH22 ARG A   3       1.702 -18.723  -2.713  1.00  0.00           H  
ATOM     48  N   PHE A   4       0.563 -10.443  -5.369  1.00  0.00           N  
ATOM     49  CA  PHE A   4      -0.045  -9.699  -4.270  1.00  0.00           C  
ATOM     50  C   PHE A   4      -0.743  -8.459  -4.810  1.00  0.00           C  
ATOM     51  O   PHE A   4      -0.302  -7.868  -5.795  1.00  0.00           O  
ATOM     52  CB  PHE A   4       1.015  -9.318  -3.237  1.00  0.00           C  
ATOM     53  CG  PHE A   4       0.916 -10.153  -1.984  1.00  0.00           C  
ATOM     54  CD1 PHE A   4       0.863 -11.533  -2.082  1.00  0.00           C  
ATOM     55  CD2 PHE A   4       0.865  -9.546  -0.741  1.00  0.00           C  
ATOM     56  CE1 PHE A   4       0.760 -12.307  -0.939  1.00  0.00           C  
ATOM     57  CE2 PHE A   4       0.764 -10.320   0.404  1.00  0.00           C  
ATOM     58  CZ  PHE A   4       0.710 -11.700   0.305  1.00  0.00           C  
ATOM     59  H   PHE A   4       1.250 -10.012  -5.917  1.00  0.00           H  
ATOM     60  HA  PHE A   4      -0.780 -10.332  -3.794  1.00  0.00           H  
ATOM     61  HB2 PHE A   4       1.994  -9.460  -3.669  1.00  0.00           H  
ATOM     62  HB3 PHE A   4       0.891  -8.279  -2.972  1.00  0.00           H  
ATOM     63  HD1 PHE A   4       0.904 -12.007  -3.052  1.00  0.00           H  
ATOM     64  HD2 PHE A   4       0.908  -8.469  -0.662  1.00  0.00           H  
ATOM     65  HE1 PHE A   4       0.719 -13.383  -1.017  1.00  0.00           H  
ATOM     66  HE2 PHE A   4       0.724  -9.848   1.374  1.00  0.00           H  
ATOM     67  HZ  PHE A   4       0.630 -12.304   1.197  1.00  0.00           H  
ATOM     68  N   HIS A   5      -1.855  -8.084  -4.184  1.00  0.00           N  
ATOM     69  CA  HIS A   5      -2.622  -6.930  -4.640  1.00  0.00           C  
ATOM     70  C   HIS A   5      -3.111  -6.074  -3.482  1.00  0.00           C  
ATOM     71  O   HIS A   5      -3.102  -6.490  -2.323  1.00  0.00           O  
ATOM     72  CB  HIS A   5      -3.819  -7.406  -5.450  1.00  0.00           C  
ATOM     73  CG  HIS A   5      -3.424  -8.158  -6.677  1.00  0.00           C  
ATOM     74  ND1 HIS A   5      -3.420  -9.527  -6.759  1.00  0.00           N  
ATOM     75  CD2 HIS A   5      -3.014  -7.733  -7.894  1.00  0.00           C  
ATOM     76  CE1 HIS A   5      -3.035  -9.924  -7.951  1.00  0.00           C  
ATOM     77  NE2 HIS A   5      -2.777  -8.849  -8.676  1.00  0.00           N  
ATOM     78  H   HIS A   5      -2.176  -8.606  -3.420  1.00  0.00           H  
ATOM     79  HA  HIS A   5      -1.995  -6.328  -5.279  1.00  0.00           H  
ATOM     80  HB2 HIS A   5      -4.428  -8.050  -4.831  1.00  0.00           H  
ATOM     81  HB3 HIS A   5      -4.402  -6.547  -5.746  1.00  0.00           H  
ATOM     82  HD1 HIS A   5      -3.668 -10.128  -6.026  1.00  0.00           H  
ATOM     83  HD2 HIS A   5      -2.893  -6.705  -8.196  1.00  0.00           H  
ATOM     84  HE1 HIS A   5      -2.952 -10.949  -8.282  1.00  0.00           H  
ATOM     85  N   GLU A   6      -3.563  -4.875  -3.830  1.00  0.00           N  
ATOM     86  CA  GLU A   6      -4.098  -3.918  -2.868  1.00  0.00           C  
ATOM     87  C   GLU A   6      -5.247  -3.164  -3.523  1.00  0.00           C  
ATOM     88  O   GLU A   6      -5.025  -2.328  -4.396  1.00  0.00           O  
ATOM     89  CB  GLU A   6      -3.009  -2.941  -2.434  1.00  0.00           C  
ATOM     90  CG  GLU A   6      -3.258  -2.424  -1.018  1.00  0.00           C  
ATOM     91  CD  GLU A   6      -2.417  -3.206  -0.018  1.00  0.00           C  
ATOM     92  OE1 GLU A   6      -2.414  -4.453  -0.089  1.00  0.00           O  
ATOM     93  OE2 GLU A   6      -1.762  -2.571   0.835  1.00  0.00           O  
ATOM     94  H   GLU A   6      -3.551  -4.630  -4.782  1.00  0.00           H  
ATOM     95  HA  GLU A   6      -4.468  -4.451  -2.004  1.00  0.00           H  
ATOM     96  HB2 GLU A   6      -2.053  -3.441  -2.465  1.00  0.00           H  
ATOM     97  HB3 GLU A   6      -2.994  -2.104  -3.116  1.00  0.00           H  
ATOM     98  HG2 GLU A   6      -2.991  -1.379  -0.968  1.00  0.00           H  
ATOM     99  HG3 GLU A   6      -4.303  -2.543  -0.775  1.00  0.00           H  
ATOM    100  N   GLN A   7      -6.474  -3.479  -3.124  1.00  0.00           N  
ATOM    101  CA  GLN A   7      -7.641  -2.837  -3.714  1.00  0.00           C  
ATOM    102  C   GLN A   7      -8.443  -2.063  -2.674  1.00  0.00           C  
ATOM    103  O   GLN A   7      -8.843  -2.608  -1.645  1.00  0.00           O  
ATOM    104  CB  GLN A   7      -8.521  -3.885  -4.390  1.00  0.00           C  
ATOM    105  CG  GLN A   7      -9.163  -4.820  -3.369  1.00  0.00           C  
ATOM    106  CD  GLN A   7      -9.488  -6.159  -4.017  1.00  0.00           C  
ATOM    107  OE1 GLN A   7     -10.491  -6.292  -4.720  1.00  0.00           O  
ATOM    108  NE2 GLN A   7      -8.642  -7.154  -3.781  1.00  0.00           N  
ATOM    109  H   GLN A   7      -6.595  -4.168  -2.438  1.00  0.00           H  
ATOM    110  HA  GLN A   7      -7.301  -2.147  -4.466  1.00  0.00           H  
ATOM    111  HB2 GLN A   7      -9.299  -3.385  -4.949  1.00  0.00           H  
ATOM    112  HB3 GLN A   7      -7.914  -4.468  -5.067  1.00  0.00           H  
ATOM    113  HG2 GLN A   7      -8.478  -4.976  -2.549  1.00  0.00           H  
ATOM    114  HG3 GLN A   7     -10.072  -4.372  -3.000  1.00  0.00           H  
ATOM    115 HE21 GLN A   7      -7.864  -6.975  -3.211  1.00  0.00           H  
ATOM    116 HE22 GLN A   7      -8.828  -8.026  -4.186  1.00  0.00           H  
ATOM    117  N   PHE A   8      -8.672  -0.785  -2.962  1.00  0.00           N  
ATOM    118  CA  PHE A   8      -9.422   0.091  -2.068  1.00  0.00           C  
ATOM    119  C   PHE A   8     -10.205   1.125  -2.871  1.00  0.00           C  
ATOM    120  O   PHE A   8      -9.909   1.370  -4.040  1.00  0.00           O  
ATOM    121  CB  PHE A   8      -8.460   0.800  -1.121  1.00  0.00           C  
ATOM    122  CG  PHE A   8      -7.292   1.433  -1.841  1.00  0.00           C  
ATOM    123  CD1 PHE A   8      -6.217   0.654  -2.238  1.00  0.00           C  
ATOM    124  CD2 PHE A   8      -7.293   2.794  -2.104  1.00  0.00           C  
ATOM    125  CE1 PHE A   8      -5.144   1.234  -2.896  1.00  0.00           C  
ATOM    126  CE2 PHE A   8      -6.220   3.374  -2.763  1.00  0.00           C  
ATOM    127  CZ  PHE A   8      -5.147   2.594  -3.158  1.00  0.00           C  
ATOM    128  H   PHE A   8      -8.323  -0.419  -3.801  1.00  0.00           H  
ATOM    129  HA  PHE A   8     -10.112  -0.504  -1.488  1.00  0.00           H  
ATOM    130  HB2 PHE A   8      -8.998   1.574  -0.592  1.00  0.00           H  
ATOM    131  HB3 PHE A   8      -8.080   0.085  -0.410  1.00  0.00           H  
ATOM    132  HD1 PHE A   8      -6.213  -0.407  -2.035  1.00  0.00           H  
ATOM    133  HD2 PHE A   8      -8.130   3.403  -1.796  1.00  0.00           H  
ATOM    134  HE1 PHE A   8      -4.306   0.627  -3.205  1.00  0.00           H  
ATOM    135  HE2 PHE A   8      -6.221   4.434  -2.966  1.00  0.00           H  
ATOM    136  HZ  PHE A   8      -4.311   3.046  -3.672  1.00  0.00           H  
ATOM    137  N   ILE A   9     -11.200   1.736  -2.235  1.00  0.00           N  
ATOM    138  CA  ILE A   9     -12.019   2.755  -2.889  1.00  0.00           C  
ATOM    139  C   ILE A   9     -11.452   4.140  -2.609  1.00  0.00           C  
ATOM    140  O   ILE A   9     -11.067   4.446  -1.481  1.00  0.00           O  
ATOM    141  CB  ILE A   9     -13.457   2.676  -2.389  1.00  0.00           C  
ATOM    142  CG1 ILE A   9     -13.488   2.639  -0.864  1.00  0.00           C  
ATOM    143  CG2 ILE A   9     -14.165   1.455  -2.968  1.00  0.00           C  
ATOM    144  CD1 ILE A   9     -14.685   3.411  -0.317  1.00  0.00           C  
ATOM    145  H   ILE A   9     -11.382   1.503  -1.301  1.00  0.00           H  
ATOM    146  HA  ILE A   9     -12.008   2.579  -3.955  1.00  0.00           H  
ATOM    147  HB  ILE A   9     -13.981   3.560  -2.724  1.00  0.00           H  
ATOM    148 HG12 ILE A   9     -13.550   1.612  -0.536  1.00  0.00           H  
ATOM    149 HG13 ILE A   9     -12.579   3.082  -0.483  1.00  0.00           H  
ATOM    150 HG21 ILE A   9     -13.445   0.665  -3.126  1.00  0.00           H  
ATOM    151 HG22 ILE A   9     -14.925   1.120  -2.278  1.00  0.00           H  
ATOM    152 HG23 ILE A   9     -14.621   1.720  -3.910  1.00  0.00           H  
ATOM    153 HD11 ILE A   9     -15.420   3.531  -1.099  1.00  0.00           H  
ATOM    154 HD12 ILE A   9     -15.117   2.863   0.507  1.00  0.00           H  
ATOM    155 HD13 ILE A   9     -14.357   4.382   0.025  1.00  0.00           H  
ATOM    156  N   VAL A  10     -11.399   4.976  -3.641  1.00  0.00           N  
ATOM    157  CA  VAL A  10     -10.875   6.330  -3.500  1.00  0.00           C  
ATOM    158  C   VAL A  10     -11.935   7.358  -3.873  1.00  0.00           C  
ATOM    159  O   VAL A  10     -12.673   7.180  -4.843  1.00  0.00           O  
ATOM    160  CB  VAL A  10      -9.646   6.501  -4.387  1.00  0.00           C  
ATOM    161  CG1 VAL A  10      -9.100   7.922  -4.281  1.00  0.00           C  
ATOM    162  CG2 VAL A  10      -8.570   5.486  -4.012  1.00  0.00           C  
ATOM    163  H   VAL A  10     -11.719   4.675  -4.516  1.00  0.00           H  
ATOM    164  HA  VAL A  10     -10.585   6.483  -2.471  1.00  0.00           H  
ATOM    165  HB  VAL A  10      -9.938   6.324  -5.412  1.00  0.00           H  
ATOM    166 HG11 VAL A  10      -9.886   8.624  -4.513  1.00  0.00           H  
ATOM    167 HG12 VAL A  10      -8.745   8.095  -3.276  1.00  0.00           H  
ATOM    168 HG13 VAL A  10      -8.285   8.045  -4.981  1.00  0.00           H  
ATOM    169 HG21 VAL A  10      -8.287   5.631  -2.979  1.00  0.00           H  
ATOM    170 HG22 VAL A  10      -8.959   4.488  -4.145  1.00  0.00           H  
ATOM    171 HG23 VAL A  10      -7.708   5.627  -4.646  1.00  0.00           H  
ATOM    172  N   ARG A  11     -12.004   8.435  -3.098  1.00  0.00           N  
ATOM    173  CA  ARG A  11     -12.973   9.499  -3.342  1.00  0.00           C  
ATOM    174  C   ARG A  11     -12.667  10.201  -4.658  1.00  0.00           C  
ATOM    175  O   ARG A  11     -11.507  10.453  -4.983  1.00  0.00           O  
ATOM    176  CB  ARG A  11     -12.942  10.506  -2.196  1.00  0.00           C  
ATOM    177  CG  ARG A  11     -14.350  10.972  -1.832  1.00  0.00           C  
ATOM    178  CD  ARG A  11     -14.317  12.302  -1.086  1.00  0.00           C  
ATOM    179  NE  ARG A  11     -15.673  12.745  -0.779  1.00  0.00           N  
ATOM    180  CZ  ARG A  11     -16.176  13.865  -1.291  1.00  0.00           C  
ATOM    181  NH1 ARG A  11     -15.896  14.211  -2.540  1.00  0.00           N  
ATOM    182  NH2 ARG A  11     -16.958  14.641  -0.552  1.00  0.00           N  
ATOM    183  H   ARG A  11     -11.387   8.517  -2.341  1.00  0.00           H  
ATOM    184  HA  ARG A  11     -13.960   9.065  -3.398  1.00  0.00           H  
ATOM    185  HB2 ARG A  11     -12.491  10.042  -1.331  1.00  0.00           H  
ATOM    186  HB3 ARG A  11     -12.353  11.360  -2.491  1.00  0.00           H  
ATOM    187  HG2 ARG A  11     -14.926  11.090  -2.738  1.00  0.00           H  
ATOM    188  HG3 ARG A  11     -14.818  10.227  -1.207  1.00  0.00           H  
ATOM    189  HD2 ARG A  11     -13.766  12.183  -0.164  1.00  0.00           H  
ATOM    190  HD3 ARG A  11     -13.833  13.046  -1.702  1.00  0.00           H  
ATOM    191  HE  ARG A  11     -16.228  12.205  -0.179  1.00  0.00           H  
ATOM    192 HH11 ARG A  11     -15.305  13.629  -3.100  1.00  0.00           H  
ATOM    193 HH12 ARG A  11     -16.276  15.053  -2.922  1.00  0.00           H  
ATOM    194 HH21 ARG A  11     -17.169  14.385   0.391  1.00  0.00           H  
ATOM    195 HH22 ARG A  11     -17.337  15.482  -0.939  1.00  0.00           H  
ATOM    196  N   GLU A  12     -13.714  10.516  -5.412  1.00  0.00           N  
ATOM    197  CA  GLU A  12     -13.560  11.191  -6.697  1.00  0.00           C  
ATOM    198  C   GLU A  12     -12.690  12.431  -6.548  1.00  0.00           C  
ATOM    199  O   GLU A  12     -11.915  12.769  -7.443  1.00  0.00           O  
ATOM    200  CB  GLU A  12     -14.929  11.580  -7.246  1.00  0.00           C  
ATOM    201  CG  GLU A  12     -15.639  10.381  -7.866  1.00  0.00           C  
ATOM    202  CD  GLU A  12     -16.568  10.838  -8.983  1.00  0.00           C  
ATOM    203  OE1 GLU A  12     -16.849  12.052  -9.067  1.00  0.00           O  
ATOM    204  OE2 GLU A  12     -17.015   9.980  -9.775  1.00  0.00           O  
ATOM    205  H   GLU A  12     -14.613  10.288  -5.097  1.00  0.00           H  
ATOM    206  HA  GLU A  12     -13.087  10.512  -7.392  1.00  0.00           H  
ATOM    207  HB2 GLU A  12     -15.534  11.970  -6.441  1.00  0.00           H  
ATOM    208  HB3 GLU A  12     -14.802  12.344  -8.000  1.00  0.00           H  
ATOM    209  HG2 GLU A  12     -14.902   9.702  -8.270  1.00  0.00           H  
ATOM    210  HG3 GLU A  12     -16.217   9.877  -7.106  1.00  0.00           H  
ATOM    211  N   ASP A  13     -12.821  13.109  -5.412  1.00  0.00           N  
ATOM    212  CA  ASP A  13     -12.048  14.317  -5.146  1.00  0.00           C  
ATOM    213  C   ASP A  13     -10.562  13.991  -5.077  1.00  0.00           C  
ATOM    214  O   ASP A  13      -9.719  14.808  -5.450  1.00  0.00           O  
ATOM    215  CB  ASP A  13     -12.502  14.947  -3.833  1.00  0.00           C  
ATOM    216  CG  ASP A  13     -11.826  16.297  -3.636  1.00  0.00           C  
ATOM    217  OD1 ASP A  13     -12.259  17.279  -4.275  1.00  0.00           O  
ATOM    218  OD2 ASP A  13     -10.866  16.372  -2.841  1.00  0.00           O  
ATOM    219  H   ASP A  13     -13.457  12.790  -4.739  1.00  0.00           H  
ATOM    220  HA  ASP A  13     -12.214  15.021  -5.947  1.00  0.00           H  
ATOM    221  HB2 ASP A  13     -13.573  15.085  -3.857  1.00  0.00           H  
ATOM    222  HB3 ASP A  13     -12.240  14.295  -3.014  1.00  0.00           H  
ATOM    223  N   LEU A  14     -10.245  12.794  -4.596  1.00  0.00           N  
ATOM    224  CA  LEU A  14      -8.859  12.357  -4.475  1.00  0.00           C  
ATOM    225  C   LEU A  14      -8.604  11.144  -5.360  1.00  0.00           C  
ATOM    226  O   LEU A  14      -7.855  10.240  -4.992  1.00  0.00           O  
ATOM    227  CB  LEU A  14      -8.544  12.016  -3.022  1.00  0.00           C  
ATOM    228  CG  LEU A  14      -8.840  13.196  -2.102  1.00  0.00           C  
ATOM    229  CD1 LEU A  14      -9.694  12.751  -0.918  1.00  0.00           C  
ATOM    230  CD2 LEU A  14      -7.543  13.836  -1.615  1.00  0.00           C  
ATOM    231  H   LEU A  14     -10.963  12.189  -4.315  1.00  0.00           H  
ATOM    232  HA  LEU A  14      -8.212  13.163  -4.792  1.00  0.00           H  
ATOM    233  HB2 LEU A  14      -9.147  11.172  -2.720  1.00  0.00           H  
ATOM    234  HB3 LEU A  14      -7.499  11.757  -2.938  1.00  0.00           H  
ATOM    235  HG  LEU A  14      -9.394  13.935  -2.663  1.00  0.00           H  
ATOM    236 HD11 LEU A  14      -9.180  11.969  -0.380  1.00  0.00           H  
ATOM    237 HD12 LEU A  14      -9.861  13.594  -0.262  1.00  0.00           H  
ATOM    238 HD13 LEU A  14     -10.641  12.380  -1.280  1.00  0.00           H  
ATOM    239 HD21 LEU A  14      -6.741  13.575  -2.290  1.00  0.00           H  
ATOM    240 HD22 LEU A  14      -7.661  14.909  -1.589  1.00  0.00           H  
ATOM    241 HD23 LEU A  14      -7.314  13.471  -0.625  1.00  0.00           H  
ATOM    242  N   MET A  15      -9.234  11.131  -6.531  1.00  0.00           N  
ATOM    243  CA  MET A  15      -9.078  10.029  -7.473  1.00  0.00           C  
ATOM    244  C   MET A  15      -7.722  10.107  -8.164  1.00  0.00           C  
ATOM    245  O   MET A  15      -7.086   9.085  -8.422  1.00  0.00           O  
ATOM    246  CB  MET A  15     -10.194  10.071  -8.512  1.00  0.00           C  
ATOM    247  CG  MET A  15     -10.361   8.719  -9.201  1.00  0.00           C  
ATOM    248  SD  MET A  15     -11.139   8.866 -10.819  1.00  0.00           S  
ATOM    249  CE  MET A  15     -12.810   9.337 -10.350  1.00  0.00           C  
ATOM    250  H   MET A  15      -9.818  11.883  -6.766  1.00  0.00           H  
ATOM    251  HA  MET A  15      -9.140   9.097  -6.932  1.00  0.00           H  
ATOM    252  HB2 MET A  15     -11.120  10.333  -8.023  1.00  0.00           H  
ATOM    253  HB3 MET A  15      -9.957  10.819  -9.254  1.00  0.00           H  
ATOM    254  HG2 MET A  15      -9.386   8.267  -9.320  1.00  0.00           H  
ATOM    255  HG3 MET A  15     -10.970   8.084  -8.577  1.00  0.00           H  
ATOM    256  HE1 MET A  15     -12.768  10.020  -9.513  1.00  0.00           H  
ATOM    257  HE2 MET A  15     -13.296   9.815 -11.190  1.00  0.00           H  
ATOM    258  HE3 MET A  15     -13.366   8.457 -10.067  1.00  0.00           H  
ATOM    259  N   GLY A  16      -7.284  11.326  -8.461  1.00  0.00           N  
ATOM    260  CA  GLY A  16      -6.001  11.539  -9.121  1.00  0.00           C  
ATOM    261  C   GLY A  16      -6.107  12.635 -10.172  1.00  0.00           C  
ATOM    262  O   GLY A  16      -5.943  12.383 -11.365  1.00  0.00           O  
ATOM    263  H   GLY A  16      -7.837  12.101  -8.228  1.00  0.00           H  
ATOM    264  HA2 GLY A  16      -5.266  11.825  -8.382  1.00  0.00           H  
ATOM    265  HA3 GLY A  16      -5.691  10.620  -9.597  1.00  0.00           H  
ATOM    266  N   LEU A  17      -6.383  13.856  -9.723  1.00  0.00           N  
ATOM    267  CA  LEU A  17      -6.509  14.994 -10.627  1.00  0.00           C  
ATOM    268  C   LEU A  17      -5.160  15.680 -10.799  1.00  0.00           C  
ATOM    269  O   LEU A  17      -4.554  15.620 -11.869  1.00  0.00           O  
ATOM    270  CB  LEU A  17      -7.533  15.985 -10.080  1.00  0.00           C  
ATOM    271  CG  LEU A  17      -8.902  15.333  -9.917  1.00  0.00           C  
ATOM    272  CD1 LEU A  17      -9.780  16.154  -8.976  1.00  0.00           C  
ATOM    273  CD2 LEU A  17      -9.583  15.168 -11.273  1.00  0.00           C  
ATOM    274  H   LEU A  17      -6.501  13.993  -8.760  1.00  0.00           H  
ATOM    275  HA  LEU A  17      -6.847  14.638 -11.589  1.00  0.00           H  
ATOM    276  HB2 LEU A  17      -7.197  16.345  -9.118  1.00  0.00           H  
ATOM    277  HB3 LEU A  17      -7.617  16.817 -10.763  1.00  0.00           H  
ATOM    278  HG  LEU A  17      -8.765  14.354  -9.485  1.00  0.00           H  
ATOM    279 HD11 LEU A  17      -9.205  16.973  -8.573  1.00  0.00           H  
ATOM    280 HD12 LEU A  17     -10.627  16.541  -9.524  1.00  0.00           H  
ATOM    281 HD13 LEU A  17     -10.126  15.524  -8.170  1.00  0.00           H  
ATOM    282 HD21 LEU A  17      -8.855  15.309 -12.058  1.00  0.00           H  
ATOM    283 HD22 LEU A  17     -10.004  14.177 -11.343  1.00  0.00           H  
ATOM    284 HD23 LEU A  17     -10.369  15.904 -11.370  1.00  0.00           H  
ATOM    285  N   ALA A  18      -4.693  16.330  -9.737  1.00  0.00           N  
ATOM    286  CA  ALA A  18      -3.411  17.028  -9.764  1.00  0.00           C  
ATOM    287  C   ALA A  18      -3.467  18.218 -10.714  1.00  0.00           C  
ATOM    288  O   ALA A  18      -3.445  19.370 -10.283  1.00  0.00           O  
ATOM    289  CB  ALA A  18      -2.305  16.069 -10.196  1.00  0.00           C  
ATOM    290  H   ALA A  18      -5.224  16.338  -8.914  1.00  0.00           H  
ATOM    291  HA  ALA A  18      -3.190  17.386  -8.769  1.00  0.00           H  
ATOM    292  HB1 ALA A  18      -2.721  15.080 -10.325  1.00  0.00           H  
ATOM    293  HB2 ALA A  18      -1.882  16.409 -11.130  1.00  0.00           H  
ATOM    294  HB3 ALA A  18      -1.537  16.042  -9.438  1.00  0.00           H  
ATOM    295  N   ILE A  19      -3.541  17.931 -12.011  1.00  0.00           N  
ATOM    296  CA  ILE A  19      -3.602  18.974 -13.032  1.00  0.00           C  
ATOM    297  C   ILE A  19      -2.530  20.031 -12.789  1.00  0.00           C  
ATOM    298  O   ILE A  19      -2.839  21.199 -12.553  1.00  0.00           O  
ATOM    299  CB  ILE A  19      -4.982  19.622 -13.028  1.00  0.00           C  
ATOM    300  CG1 ILE A  19      -6.069  18.552 -12.953  1.00  0.00           C  
ATOM    301  CG2 ILE A  19      -5.170  20.495 -14.265  1.00  0.00           C  
ATOM    302  CD1 ILE A  19      -6.150  17.746 -14.247  1.00  0.00           C  
ATOM    303  H   ILE A  19      -3.557  16.992 -12.289  1.00  0.00           H  
ATOM    304  HA  ILE A  19      -3.434  18.523 -13.998  1.00  0.00           H  
ATOM    305  HB  ILE A  19      -5.056  20.253 -12.152  1.00  0.00           H  
ATOM    306 HG12 ILE A  19      -5.849  17.882 -12.134  1.00  0.00           H  
ATOM    307 HG13 ILE A  19      -7.019  19.028 -12.775  1.00  0.00           H  
ATOM    308 HG21 ILE A  19      -4.374  21.222 -14.315  1.00  0.00           H  
ATOM    309 HG22 ILE A  19      -5.149  19.873 -15.147  1.00  0.00           H  
ATOM    310 HG23 ILE A  19      -6.121  21.003 -14.203  1.00  0.00           H  
ATOM    311 HD11 ILE A  19      -6.361  18.413 -15.068  1.00  0.00           H  
ATOM    312 HD12 ILE A  19      -5.208  17.247 -14.417  1.00  0.00           H  
ATOM    313 HD13 ILE A  19      -6.939  17.013 -14.163  1.00  0.00           H  
ATOM    314  N   GLY A  20      -1.270  19.615 -12.849  1.00  0.00           N  
ATOM    315  CA  GLY A  20      -0.152  20.526 -12.636  1.00  0.00           C  
ATOM    316  C   GLY A  20       0.281  20.516 -11.176  1.00  0.00           C  
ATOM    317  O   GLY A  20      -0.131  21.370 -10.390  1.00  0.00           O  
ATOM    318  H   GLY A  20      -1.089  18.671 -13.040  1.00  0.00           H  
ATOM    319  HA2 GLY A  20       0.679  20.218 -13.254  1.00  0.00           H  
ATOM    320  HA3 GLY A  20      -0.454  21.526 -12.910  1.00  0.00           H  
ATOM    321  N   THR A  21       1.113  19.543 -10.816  1.00  0.00           N  
ATOM    322  CA  THR A  21       1.600  19.421  -9.446  1.00  0.00           C  
ATOM    323  C   THR A  21       2.898  18.628  -9.410  1.00  0.00           C  
ATOM    324  O   THR A  21       2.920  17.439  -9.731  1.00  0.00           O  
ATOM    325  CB  THR A  21       0.550  18.732  -8.579  1.00  0.00           C  
ATOM    326  OG1 THR A  21      -0.722  19.324  -8.792  1.00  0.00           O  
ATOM    327  CG2 THR A  21       0.927  18.820  -7.102  1.00  0.00           C  
ATOM    328  H   THR A  21       1.404  18.891 -11.488  1.00  0.00           H  
ATOM    329  HA  THR A  21       1.783  20.410  -9.053  1.00  0.00           H  
ATOM    330  HB  THR A  21       0.501  17.691  -8.860  1.00  0.00           H  
ATOM    331  HG1 THR A  21      -0.675  20.265  -8.606  1.00  0.00           H  
ATOM    332 HG21 THR A  21       1.724  19.537  -6.979  1.00  0.00           H  
ATOM    333 HG22 THR A  21       0.066  19.131  -6.530  1.00  0.00           H  
ATOM    334 HG23 THR A  21       1.257  17.850  -6.760  1.00  0.00           H  
ATOM    335  N   HIS A  22       3.979  19.293  -9.013  1.00  0.00           N  
ATOM    336  CA  HIS A  22       5.286  18.650  -8.928  1.00  0.00           C  
ATOM    337  C   HIS A  22       5.433  17.931  -7.594  1.00  0.00           C  
ATOM    338  O   HIS A  22       6.135  18.398  -6.698  1.00  0.00           O  
ATOM    339  CB  HIS A  22       6.387  19.694  -9.086  1.00  0.00           C  
ATOM    340  CG  HIS A  22       6.402  20.312 -10.449  1.00  0.00           C  
ATOM    341  ND1 HIS A  22       6.289  21.661 -10.665  1.00  0.00           N  
ATOM    342  CD2 HIS A  22       6.513  19.768 -11.688  1.00  0.00           C  
ATOM    343  CE1 HIS A  22       6.326  21.937 -11.949  1.00  0.00           C  
ATOM    344  NE2 HIS A  22       6.463  20.798 -12.608  1.00  0.00           N  
ATOM    345  H   HIS A  22       3.893  20.238  -8.769  1.00  0.00           H  
ATOM    346  HA  HIS A  22       5.372  17.928  -9.726  1.00  0.00           H  
ATOM    347  HB2 HIS A  22       6.236  20.475  -8.355  1.00  0.00           H  
ATOM    348  HB3 HIS A  22       7.343  19.224  -8.911  1.00  0.00           H  
ATOM    349  HD1 HIS A  22       6.192  22.330  -9.956  1.00  0.00           H  
ATOM    350  HD2 HIS A  22       6.619  18.718 -11.914  1.00  0.00           H  
ATOM    351  HE1 HIS A  22       6.257  22.921 -12.389  1.00  0.00           H  
ATOM    352  N   GLY A  23       4.763  16.790  -7.470  1.00  0.00           N  
ATOM    353  CA  GLY A  23       4.812  15.997  -6.246  1.00  0.00           C  
ATOM    354  C   GLY A  23       3.530  15.192  -6.076  1.00  0.00           C  
ATOM    355  O   GLY A  23       2.657  15.555  -5.288  1.00  0.00           O  
ATOM    356  H   GLY A  23       4.221  16.473  -8.222  1.00  0.00           H  
ATOM    357  HA2 GLY A  23       5.652  15.320  -6.297  1.00  0.00           H  
ATOM    358  HA3 GLY A  23       4.932  16.657  -5.401  1.00  0.00           H  
ATOM    359  N   ALA A  24       3.422  14.095  -6.821  1.00  0.00           N  
ATOM    360  CA  ALA A  24       2.245  13.235  -6.753  1.00  0.00           C  
ATOM    361  C   ALA A  24       2.585  11.926  -6.051  1.00  0.00           C  
ATOM    362  O   ALA A  24       3.735  11.490  -6.058  1.00  0.00           O  
ATOM    363  CB  ALA A  24       1.726  12.951  -8.159  1.00  0.00           C  
ATOM    364  H   ALA A  24       4.153  13.859  -7.430  1.00  0.00           H  
ATOM    365  HA  ALA A  24       1.476  13.743  -6.193  1.00  0.00           H  
ATOM    366  HB1 ALA A  24       1.827  13.839  -8.765  1.00  0.00           H  
ATOM    367  HB2 ALA A  24       2.298  12.146  -8.597  1.00  0.00           H  
ATOM    368  HB3 ALA A  24       0.685  12.666  -8.104  1.00  0.00           H  
ATOM    369  N   ASN A  25       1.579  11.305  -5.445  1.00  0.00           N  
ATOM    370  CA  ASN A  25       1.773  10.044  -4.735  1.00  0.00           C  
ATOM    371  C   ASN A  25       1.697   8.866  -5.700  1.00  0.00           C  
ATOM    372  O   ASN A  25       2.405   7.873  -5.540  1.00  0.00           O  
ATOM    373  CB  ASN A  25       0.717   9.890  -3.643  1.00  0.00           C  
ATOM    374  CG  ASN A  25      -0.674  10.143  -4.211  1.00  0.00           C  
ATOM    375  OD1 ASN A  25      -1.160   9.389  -5.053  1.00  0.00           O  
ATOM    376  ND2 ASN A  25      -1.317  11.209  -3.746  1.00  0.00           N  
ATOM    377  H   ASN A  25       0.686  11.706  -5.475  1.00  0.00           H  
ATOM    378  HA  ASN A  25       2.748  10.053  -4.273  1.00  0.00           H  
ATOM    379  HB2 ASN A  25       0.761   8.887  -3.243  1.00  0.00           H  
ATOM    380  HB3 ASN A  25       0.915  10.600  -2.855  1.00  0.00           H  
ATOM    381 HD21 ASN A  25      -0.868  11.764  -3.075  1.00  0.00           H  
ATOM    382 HD22 ASN A  25      -2.215  11.396  -4.094  1.00  0.00           H  
ATOM    383  N   ILE A  26       0.827   8.981  -6.700  1.00  0.00           N  
ATOM    384  CA  ILE A  26       0.646   7.925  -7.693  1.00  0.00           C  
ATOM    385  C   ILE A  26       1.989   7.436  -8.228  1.00  0.00           C  
ATOM    386  O   ILE A  26       2.348   6.271  -8.056  1.00  0.00           O  
ATOM    387  CB  ILE A  26      -0.211   8.437  -8.846  1.00  0.00           C  
ATOM    388  CG1 ILE A  26      -1.560   8.933  -8.329  1.00  0.00           C  
ATOM    389  CG2 ILE A  26      -0.410   7.346  -9.894  1.00  0.00           C  
ATOM    390  CD1 ILE A  26      -1.910  10.296  -8.919  1.00  0.00           C  
ATOM    391  H   ILE A  26       0.289   9.798  -6.768  1.00  0.00           H  
ATOM    392  HA  ILE A  26       0.135   7.096  -7.225  1.00  0.00           H  
ATOM    393  HB  ILE A  26       0.306   9.265  -9.311  1.00  0.00           H  
ATOM    394 HG12 ILE A  26      -2.326   8.223  -8.605  1.00  0.00           H  
ATOM    395 HG13 ILE A  26      -1.517   9.014  -7.253  1.00  0.00           H  
ATOM    396 HG21 ILE A  26      -0.384   6.379  -9.412  1.00  0.00           H  
ATOM    397 HG22 ILE A  26      -1.366   7.484 -10.377  1.00  0.00           H  
ATOM    398 HG23 ILE A  26       0.380   7.407 -10.628  1.00  0.00           H  
ATOM    399 HD11 ILE A  26      -1.006  10.873  -9.046  1.00  0.00           H  
ATOM    400 HD12 ILE A  26      -2.390  10.160  -9.876  1.00  0.00           H  
ATOM    401 HD13 ILE A  26      -2.578  10.815  -8.247  1.00  0.00           H  
ATOM    402  N   GLN A  27       2.724   8.328  -8.885  1.00  0.00           N  
ATOM    403  CA  GLN A  27       4.024   7.983  -9.454  1.00  0.00           C  
ATOM    404  C   GLN A  27       4.991   7.557  -8.358  1.00  0.00           C  
ATOM    405  O   GLN A  27       5.701   6.561  -8.496  1.00  0.00           O  
ATOM    406  CB  GLN A  27       4.591   9.178 -10.217  1.00  0.00           C  
ATOM    407  CG  GLN A  27       5.816   8.784 -11.037  1.00  0.00           C  
ATOM    408  CD  GLN A  27       6.442  10.016 -11.683  1.00  0.00           C  
ATOM    409  OE1 GLN A  27       5.897  10.572 -12.636  1.00  0.00           O  
ATOM    410  NE2 GLN A  27       7.588  10.440 -11.164  1.00  0.00           N  
ATOM    411  H   GLN A  27       2.381   9.239  -8.995  1.00  0.00           H  
ATOM    412  HA  GLN A  27       3.894   7.162 -10.143  1.00  0.00           H  
ATOM    413  HB2 GLN A  27       3.832   9.563 -10.881  1.00  0.00           H  
ATOM    414  HB3 GLN A  27       4.871   9.946  -9.511  1.00  0.00           H  
ATOM    415  HG2 GLN A  27       6.541   8.313 -10.390  1.00  0.00           H  
ATOM    416  HG3 GLN A  27       5.519   8.090 -11.810  1.00  0.00           H  
ATOM    417 HE21 GLN A  27       7.965   9.948 -10.406  1.00  0.00           H  
ATOM    418 HE22 GLN A  27       8.011  11.230 -11.563  1.00  0.00           H  
ATOM    419  N   GLN A  28       5.017   8.318  -7.270  1.00  0.00           N  
ATOM    420  CA  GLN A  28       5.899   8.020  -6.148  1.00  0.00           C  
ATOM    421  C   GLN A  28       5.700   6.581  -5.687  1.00  0.00           C  
ATOM    422  O   GLN A  28       6.660   5.888  -5.348  1.00  0.00           O  
ATOM    423  CB  GLN A  28       5.620   8.984  -4.998  1.00  0.00           C  
ATOM    424  CG  GLN A  28       6.164  10.377  -5.303  1.00  0.00           C  
ATOM    425  CD  GLN A  28       7.684  10.344  -5.384  1.00  0.00           C  
ATOM    426  OE1 GLN A  28       8.255  10.221  -6.468  1.00  0.00           O  
ATOM    427  NE2 GLN A  28       8.340  10.453  -4.236  1.00  0.00           N  
ATOM    428  H   GLN A  28       4.428   9.099  -7.221  1.00  0.00           H  
ATOM    429  HA  GLN A  28       6.922   8.145  -6.467  1.00  0.00           H  
ATOM    430  HB2 GLN A  28       4.553   9.048  -4.842  1.00  0.00           H  
ATOM    431  HB3 GLN A  28       6.091   8.610  -4.101  1.00  0.00           H  
ATOM    432  HG2 GLN A  28       5.766  10.716  -6.248  1.00  0.00           H  
ATOM    433  HG3 GLN A  28       5.862  11.056  -4.521  1.00  0.00           H  
ATOM    434 HE21 GLN A  28       7.817  10.547  -3.412  1.00  0.00           H  
ATOM    435 HE22 GLN A  28       9.320  10.436  -4.260  1.00  0.00           H  
ATOM    436  N   ALA A  29       4.448   6.134  -5.684  1.00  0.00           N  
ATOM    437  CA  ALA A  29       4.121   4.773  -5.271  1.00  0.00           C  
ATOM    438  C   ALA A  29       4.645   3.775  -6.295  1.00  0.00           C  
ATOM    439  O   ALA A  29       4.950   2.631  -5.962  1.00  0.00           O  
ATOM    440  CB  ALA A  29       2.610   4.620  -5.123  1.00  0.00           C  
ATOM    441  H   ALA A  29       3.727   6.734  -5.969  1.00  0.00           H  
ATOM    442  HA  ALA A  29       4.588   4.574  -4.317  1.00  0.00           H  
ATOM    443  HB1 ALA A  29       2.117   5.119  -5.943  1.00  0.00           H  
ATOM    444  HB2 ALA A  29       2.353   3.571  -5.130  1.00  0.00           H  
ATOM    445  HB3 ALA A  29       2.296   5.062  -4.188  1.00  0.00           H  
ATOM    446  N   ARG A  30       4.744   4.217  -7.545  1.00  0.00           N  
ATOM    447  CA  ARG A  30       5.231   3.365  -8.624  1.00  0.00           C  
ATOM    448  C   ARG A  30       6.747   3.245  -8.561  1.00  0.00           C  
ATOM    449  O   ARG A  30       7.310   2.193  -8.864  1.00  0.00           O  
ATOM    450  CB  ARG A  30       4.811   3.944  -9.973  1.00  0.00           C  
ATOM    451  CG  ARG A  30       5.034   2.936 -11.099  1.00  0.00           C  
ATOM    452  CD  ARG A  30       3.753   2.704 -11.895  1.00  0.00           C  
ATOM    453  NE  ARG A  30       3.878   3.272 -13.233  1.00  0.00           N  
ATOM    454  CZ  ARG A  30       4.113   4.566 -13.423  1.00  0.00           C  
ATOM    455  NH1 ARG A  30       3.110   5.434 -13.402  1.00  0.00           N  
ATOM    456  NH2 ARG A  30       5.349   4.993 -13.636  1.00  0.00           N  
ATOM    457  H   ARG A  30       4.483   5.140  -7.745  1.00  0.00           H  
ATOM    458  HA  ARG A  30       4.796   2.383  -8.515  1.00  0.00           H  
ATOM    459  HB2 ARG A  30       3.764   4.205  -9.934  1.00  0.00           H  
ATOM    460  HB3 ARG A  30       5.394   4.831 -10.172  1.00  0.00           H  
ATOM    461  HG2 ARG A  30       5.798   3.313 -11.763  1.00  0.00           H  
ATOM    462  HG3 ARG A  30       5.360   1.999 -10.675  1.00  0.00           H  
ATOM    463  HD2 ARG A  30       3.570   1.643 -11.976  1.00  0.00           H  
ATOM    464  HD3 ARG A  30       2.925   3.176 -11.386  1.00  0.00           H  
ATOM    465  HE  ARG A  30       3.785   2.686 -14.012  1.00  0.00           H  
ATOM    466 HH11 ARG A  30       2.176   5.115 -13.242  1.00  0.00           H  
ATOM    467 HH12 ARG A  30       3.289   6.407 -13.543  1.00  0.00           H  
ATOM    468 HH21 ARG A  30       6.108   4.341 -13.652  1.00  0.00           H  
ATOM    469 HH22 ARG A  30       5.523   5.967 -13.782  1.00  0.00           H  
ATOM    470  N   LYS A  31       7.406   4.330  -8.167  1.00  0.00           N  
ATOM    471  CA  LYS A  31       8.862   4.351  -8.065  1.00  0.00           C  
ATOM    472  C   LYS A  31       9.336   3.349  -7.019  1.00  0.00           C  
ATOM    473  O   LYS A  31      10.434   2.801  -7.124  1.00  0.00           O  
ATOM    474  CB  LYS A  31       9.337   5.753  -7.696  1.00  0.00           C  
ATOM    475  CG  LYS A  31      10.536   6.172  -8.543  1.00  0.00           C  
ATOM    476  CD  LYS A  31      11.337   7.278  -7.860  1.00  0.00           C  
ATOM    477  CE  LYS A  31      11.638   8.420  -8.826  1.00  0.00           C  
ATOM    478  NZ  LYS A  31      12.223   9.591  -8.114  1.00  0.00           N  
ATOM    479  H   LYS A  31       6.900   5.138  -7.941  1.00  0.00           H  
ATOM    480  HA  LYS A  31       9.280   4.082  -9.023  1.00  0.00           H  
ATOM    481  HB2 LYS A  31       8.530   6.454  -7.856  1.00  0.00           H  
ATOM    482  HB3 LYS A  31       9.621   5.767  -6.654  1.00  0.00           H  
ATOM    483  HG2 LYS A  31      11.176   5.317  -8.695  1.00  0.00           H  
ATOM    484  HG3 LYS A  31      10.184   6.531  -9.499  1.00  0.00           H  
ATOM    485  HD2 LYS A  31      10.767   7.663  -7.027  1.00  0.00           H  
ATOM    486  HD3 LYS A  31      12.267   6.867  -7.497  1.00  0.00           H  
ATOM    487  HE2 LYS A  31      12.339   8.073  -9.571  1.00  0.00           H  
ATOM    488  HE3 LYS A  31      10.722   8.722  -9.311  1.00  0.00           H  
ATOM    489  HZ1 LYS A  31      11.750   9.712  -7.197  1.00  0.00           H  
ATOM    490  HZ2 LYS A  31      13.238   9.431  -7.958  1.00  0.00           H  
ATOM    491  HZ3 LYS A  31      12.091  10.447  -8.690  1.00  0.00           H  
ATOM    492  N   VAL A  32       8.505   3.114  -6.008  1.00  0.00           N  
ATOM    493  CA  VAL A  32       8.840   2.179  -4.938  1.00  0.00           C  
ATOM    494  C   VAL A  32       9.291   0.841  -5.519  1.00  0.00           C  
ATOM    495  O   VAL A  32       8.683   0.329  -6.457  1.00  0.00           O  
ATOM    496  CB  VAL A  32       7.628   1.969  -4.033  1.00  0.00           C  
ATOM    497  CG1 VAL A  32       8.006   1.120  -2.823  1.00  0.00           C  
ATOM    498  CG2 VAL A  32       7.052   3.310  -3.587  1.00  0.00           C  
ATOM    499  H   VAL A  32       7.644   3.583  -5.981  1.00  0.00           H  
ATOM    500  HA  VAL A  32       9.642   2.599  -4.351  1.00  0.00           H  
ATOM    501  HB  VAL A  32       6.869   1.443  -4.596  1.00  0.00           H  
ATOM    502 HG11 VAL A  32       8.682   0.337  -3.133  1.00  0.00           H  
ATOM    503 HG12 VAL A  32       8.487   1.744  -2.085  1.00  0.00           H  
ATOM    504 HG13 VAL A  32       7.113   0.681  -2.401  1.00  0.00           H  
ATOM    505 HG21 VAL A  32       7.862   3.988  -3.357  1.00  0.00           H  
ATOM    506 HG22 VAL A  32       6.449   3.723  -4.381  1.00  0.00           H  
ATOM    507 HG23 VAL A  32       6.444   3.163  -2.707  1.00  0.00           H  
ATOM    508  N   PRO A  33      10.369   0.255  -4.965  1.00  0.00           N  
ATOM    509  CA  PRO A  33      10.897  -1.031  -5.436  1.00  0.00           C  
ATOM    510  C   PRO A  33      10.089  -2.208  -4.902  1.00  0.00           C  
ATOM    511  O   PRO A  33       9.836  -2.305  -3.702  1.00  0.00           O  
ATOM    512  CB  PRO A  33      12.317  -1.067  -4.893  1.00  0.00           C  
ATOM    513  CG  PRO A  33      12.314  -0.173  -3.693  1.00  0.00           C  
ATOM    514  CD  PRO A  33      11.161   0.793  -3.845  1.00  0.00           C  
ATOM    515  HA  PRO A  33      10.930  -1.071  -6.512  1.00  0.00           H  
ATOM    516  HB2 PRO A  33      12.576  -2.079  -4.619  1.00  0.00           H  
ATOM    517  HB3 PRO A  33      13.002  -0.702  -5.644  1.00  0.00           H  
ATOM    518  HG2 PRO A  33      12.182  -0.765  -2.799  1.00  0.00           H  
ATOM    519  HG3 PRO A  33      13.245   0.370  -3.642  1.00  0.00           H  
ATOM    520  HD2 PRO A  33      10.571   0.817  -2.940  1.00  0.00           H  
ATOM    521  HD3 PRO A  33      11.528   1.781  -4.080  1.00  0.00           H  
ATOM    522  N   GLY A  34       9.687  -3.098  -5.801  1.00  0.00           N  
ATOM    523  CA  GLY A  34       8.904  -4.270  -5.423  1.00  0.00           C  
ATOM    524  C   GLY A  34       7.572  -4.282  -6.159  1.00  0.00           C  
ATOM    525  O   GLY A  34       6.996  -5.342  -6.405  1.00  0.00           O  
ATOM    526  H   GLY A  34       9.920  -2.964  -6.743  1.00  0.00           H  
ATOM    527  HA2 GLY A  34       9.458  -5.163  -5.677  1.00  0.00           H  
ATOM    528  HA3 GLY A  34       8.723  -4.248  -4.359  1.00  0.00           H  
ATOM    529  N   VAL A  35       7.085  -3.096  -6.507  1.00  0.00           N  
ATOM    530  CA  VAL A  35       5.818  -2.968  -7.215  1.00  0.00           C  
ATOM    531  C   VAL A  35       5.892  -3.665  -8.571  1.00  0.00           C  
ATOM    532  O   VAL A  35       6.933  -3.657  -9.230  1.00  0.00           O  
ATOM    533  CB  VAL A  35       5.469  -1.493  -7.399  1.00  0.00           C  
ATOM    534  CG1 VAL A  35       4.084  -1.345  -8.019  1.00  0.00           C  
ATOM    535  CG2 VAL A  35       5.536  -0.756  -6.063  1.00  0.00           C  
ATOM    536  H   VAL A  35       7.592  -2.288  -6.281  1.00  0.00           H  
ATOM    537  HA  VAL A  35       5.044  -3.438  -6.625  1.00  0.00           H  
ATOM    538  HB  VAL A  35       6.192  -1.052  -8.069  1.00  0.00           H  
ATOM    539 HG11 VAL A  35       3.397  -2.014  -7.523  1.00  0.00           H  
ATOM    540 HG12 VAL A  35       3.746  -0.326  -7.900  1.00  0.00           H  
ATOM    541 HG13 VAL A  35       4.134  -1.591  -9.068  1.00  0.00           H  
ATOM    542 HG21 VAL A  35       4.960  -1.297  -5.327  1.00  0.00           H  
ATOM    543 HG22 VAL A  35       6.565  -0.690  -5.741  1.00  0.00           H  
ATOM    544 HG23 VAL A  35       5.129   0.238  -6.182  1.00  0.00           H  
ATOM    545  N   THR A  36       4.779  -4.264  -8.980  1.00  0.00           N  
ATOM    546  CA  THR A  36       4.700  -4.966 -10.258  1.00  0.00           C  
ATOM    547  C   THR A  36       4.093  -4.053 -11.312  1.00  0.00           C  
ATOM    548  O   THR A  36       4.568  -3.997 -12.447  1.00  0.00           O  
ATOM    549  CB  THR A  36       3.848  -6.228 -10.112  1.00  0.00           C  
ATOM    550  OG1 THR A  36       4.118  -6.856  -8.869  1.00  0.00           O  
ATOM    551  CG2 THR A  36       4.111  -7.207 -11.256  1.00  0.00           C  
ATOM    552  H   THR A  36       3.985  -4.227  -8.409  1.00  0.00           H  
ATOM    553  HA  THR A  36       5.696  -5.248 -10.566  1.00  0.00           H  
ATOM    554  HB  THR A  36       2.806  -5.943 -10.139  1.00  0.00           H  
ATOM    555  HG1 THR A  36       5.043  -7.106  -8.831  1.00  0.00           H  
ATOM    556 HG21 THR A  36       4.541  -6.676 -12.092  1.00  0.00           H  
ATOM    557 HG22 THR A  36       4.796  -7.973 -10.921  1.00  0.00           H  
ATOM    558 HG23 THR A  36       3.179  -7.663 -11.558  1.00  0.00           H  
ATOM    559  N   ALA A  37       3.041  -3.336 -10.927  1.00  0.00           N  
ATOM    560  CA  ALA A  37       2.362  -2.418 -11.835  1.00  0.00           C  
ATOM    561  C   ALA A  37       1.197  -1.732 -11.128  1.00  0.00           C  
ATOM    562  O   ALA A  37       0.881  -2.047  -9.982  1.00  0.00           O  
ATOM    563  CB  ALA A  37       1.852  -3.178 -13.055  1.00  0.00           C  
ATOM    564  H   ALA A  37       2.714  -3.427 -10.007  1.00  0.00           H  
ATOM    565  HA  ALA A  37       3.066  -1.668 -12.160  1.00  0.00           H  
ATOM    566  HB1 ALA A  37       2.621  -3.850 -13.406  1.00  0.00           H  
ATOM    567  HB2 ALA A  37       0.974  -3.744 -12.781  1.00  0.00           H  
ATOM    568  HB3 ALA A  37       1.602  -2.475 -13.835  1.00  0.00           H  
ATOM    569  N   ILE A  38       0.564  -0.792 -11.823  1.00  0.00           N  
ATOM    570  CA  ILE A  38      -0.570  -0.057 -11.269  1.00  0.00           C  
ATOM    571  C   ILE A  38      -1.758  -0.125 -12.220  1.00  0.00           C  
ATOM    572  O   ILE A  38      -1.607   0.042 -13.429  1.00  0.00           O  
ATOM    573  CB  ILE A  38      -0.177   1.397 -11.027  1.00  0.00           C  
ATOM    574  CG1 ILE A  38      -1.345   2.175 -10.425  1.00  0.00           C  
ATOM    575  CG2 ILE A  38       0.282   2.050 -12.326  1.00  0.00           C  
ATOM    576  CD1 ILE A  38      -1.068   2.549  -8.970  1.00  0.00           C  
ATOM    577  H   ILE A  38       0.866  -0.589 -12.733  1.00  0.00           H  
ATOM    578  HA  ILE A  38      -0.848  -0.505 -10.326  1.00  0.00           H  
ATOM    579  HB  ILE A  38       0.648   1.415 -10.328  1.00  0.00           H  
ATOM    580 HG12 ILE A  38      -1.501   3.078 -10.997  1.00  0.00           H  
ATOM    581 HG13 ILE A  38      -2.235   1.565 -10.468  1.00  0.00           H  
ATOM    582 HG21 ILE A  38       0.160   1.352 -13.141  1.00  0.00           H  
ATOM    583 HG22 ILE A  38      -0.312   2.933 -12.512  1.00  0.00           H  
ATOM    584 HG23 ILE A  38       1.323   2.326 -12.239  1.00  0.00           H  
ATOM    585 HD11 ILE A  38      -0.558   1.731  -8.483  1.00  0.00           H  
ATOM    586 HD12 ILE A  38      -0.448   3.433  -8.940  1.00  0.00           H  
ATOM    587 HD13 ILE A  38      -2.003   2.743  -8.466  1.00  0.00           H  
ATOM    588  N   ASP A  39      -2.943  -0.370 -11.666  1.00  0.00           N  
ATOM    589  CA  ASP A  39      -4.160  -0.461 -12.469  1.00  0.00           C  
ATOM    590  C   ASP A  39      -5.322   0.220 -11.756  1.00  0.00           C  
ATOM    591  O   ASP A  39      -5.398   0.217 -10.528  1.00  0.00           O  
ATOM    592  CB  ASP A  39      -4.501  -1.925 -12.734  1.00  0.00           C  
ATOM    593  CG  ASP A  39      -3.784  -2.415 -13.985  1.00  0.00           C  
ATOM    594  OD1 ASP A  39      -3.703  -1.644 -14.965  1.00  0.00           O  
ATOM    595  OD2 ASP A  39      -3.305  -3.568 -13.984  1.00  0.00           O  
ATOM    596  H   ASP A  39      -2.999  -0.493 -10.696  1.00  0.00           H  
ATOM    597  HA  ASP A  39      -3.991   0.034 -13.413  1.00  0.00           H  
ATOM    598  HB2 ASP A  39      -4.190  -2.522 -11.889  1.00  0.00           H  
ATOM    599  HB3 ASP A  39      -5.567  -2.022 -12.872  1.00  0.00           H  
ATOM    600  N   LEU A  40      -6.227   0.800 -12.538  1.00  0.00           N  
ATOM    601  CA  LEU A  40      -7.393   1.489 -11.993  1.00  0.00           C  
ATOM    602  C   LEU A  40      -8.672   0.841 -12.512  1.00  0.00           C  
ATOM    603  O   LEU A  40      -8.674   0.205 -13.566  1.00  0.00           O  
ATOM    604  CB  LEU A  40      -7.354   2.964 -12.387  1.00  0.00           C  
ATOM    605  CG  LEU A  40      -8.425   3.774 -11.659  1.00  0.00           C  
ATOM    606  CD1 LEU A  40      -8.077   3.923 -10.181  1.00  0.00           C  
ATOM    607  CD2 LEU A  40      -8.591   5.146 -12.307  1.00  0.00           C  
ATOM    608  H   LEU A  40      -6.107   0.763 -13.510  1.00  0.00           H  
ATOM    609  HA  LEU A  40      -7.372   1.413 -10.915  1.00  0.00           H  
ATOM    610  HB2 LEU A  40      -6.382   3.367 -12.142  1.00  0.00           H  
ATOM    611  HB3 LEU A  40      -7.514   3.048 -13.452  1.00  0.00           H  
ATOM    612  HG  LEU A  40      -9.364   3.249 -11.737  1.00  0.00           H  
ATOM    613 HD11 LEU A  40      -7.008   4.035 -10.075  1.00  0.00           H  
ATOM    614 HD12 LEU A  40      -8.575   4.795  -9.783  1.00  0.00           H  
ATOM    615 HD13 LEU A  40      -8.405   3.043  -9.647  1.00  0.00           H  
ATOM    616 HD21 LEU A  40      -8.596   5.036 -13.382  1.00  0.00           H  
ATOM    617 HD22 LEU A  40      -9.524   5.585 -11.983  1.00  0.00           H  
ATOM    618 HD23 LEU A  40      -7.770   5.782 -12.012  1.00  0.00           H  
ATOM    619  N   ASP A  41      -9.762   1.003 -11.767  1.00  0.00           N  
ATOM    620  CA  ASP A  41     -11.046   0.431 -12.154  1.00  0.00           C  
ATOM    621  C   ASP A  41     -12.085   1.531 -12.334  1.00  0.00           C  
ATOM    622  O   ASP A  41     -12.208   2.424 -11.497  1.00  0.00           O  
ATOM    623  CB  ASP A  41     -11.516  -0.557 -11.091  1.00  0.00           C  
ATOM    624  CG  ASP A  41     -11.888  -1.888 -11.733  1.00  0.00           C  
ATOM    625  OD1 ASP A  41     -11.218  -2.289 -12.707  1.00  0.00           O  
ATOM    626  OD2 ASP A  41     -12.853  -2.526 -11.259  1.00  0.00           O  
ATOM    627  H   ASP A  41      -9.698   1.518 -10.934  1.00  0.00           H  
ATOM    628  HA  ASP A  41     -10.926  -0.095 -13.090  1.00  0.00           H  
ATOM    629  HB2 ASP A  41     -10.720  -0.716 -10.378  1.00  0.00           H  
ATOM    630  HB3 ASP A  41     -12.378  -0.151 -10.585  1.00  0.00           H  
ATOM    631  N   GLU A  42     -12.830   1.460 -13.433  1.00  0.00           N  
ATOM    632  CA  GLU A  42     -13.862   2.449 -13.728  1.00  0.00           C  
ATOM    633  C   GLU A  42     -15.234   1.789 -13.754  1.00  0.00           C  
ATOM    634  O   GLU A  42     -16.021   2.004 -14.677  1.00  0.00           O
[truncated: 1,092,934 more chars]
