# Supplementary material for: Assessment of Two Restraint Potentials for Coarse-Grained Chemical-Cross-Link-Assisted Modeling of Protein Structures
Source: J Chem Inf Model. 2024 Feb 12;64(4):1377–93. doi: 10.1021/acs.jcim.3c01890 (PMC10900291; doi:10.1021/acs.jcim.3c01890)
Supplement: Supplementary file 2 — ci3c01890_si_002.zip [file ci3c01890_si_002.zip › Machine_readable/Inputs/SYNTHETIC-SHORT/2L09/2l09.pdb]

HEADER    OXIDOREDUCTASE                          30-JUN-10   2L09              
TITLE     SOLUTION NMR STRUCTURE OF PROTEIN ASR4154 FROM NOSTOC SP. PCC7120     
TITLE    2 NORTHEAST STRUCTURAL GENOMICS CONSORTIUM TARGET ID NSR143            
COMPND    MOL_ID: 1;                                                            
COMPND   2 MOLECULE: ASR4154 PROTEIN;                                           
COMPND   3 CHAIN: A;                                                            
COMPND   4 FRAGMENT: SEQUENCE DATABASE RESIDUES 9-61;                           
COMPND   5 ENGINEERED: YES                                                      
SOURCE    MOL_ID: 1;                                                            
SOURCE   2 ORGANISM_SCIENTIFIC: NOSTOC SP.;                                     
SOURCE   3 ORGANISM_TAXID: 103690;                                              
SOURCE   4 STRAIN: PCC 7120;                                                    
SOURCE   5 GENE: ASR4154;                                                       
SOURCE   6 EXPRESSION_SYSTEM: ESCHERICHIA COLI;                                 
SOURCE   7 EXPRESSION_SYSTEM_TAXID: 469008;                                     
SOURCE   8 EXPRESSION_SYSTEM_STRAIN: BL21(DE3) PMGK;                            
SOURCE   9 EXPRESSION_SYSTEM_VECTOR: PET 21-23C                                 
KEYWDS    PROTO-CHLOROPHYLLIDE REDUCTASE 57 KD SUBUNIT SUPERFAMILY, STRUCTURAL  
KEYWDS   2 GENOMICS, PSI-2, PROTEIN STRUCTURE INITIATIVE, NORTHEAST STRUCTURAL  
KEYWDS   3 GENOMICS CONSORTIUM, NESG, OXIDOREDUCTASE                            
EXPDTA    SOLUTION NMR                                                          
NUMMDL    20                                                                    
AUTHOR    E.A.FELDMANN,Y.A.YANG,T.A.RAMELOT,J.R.CORT,H.JANJUA,C.A.CICCOSANTI,   
AUTHOR   2 D.LEE,T.B.ACTON,R.A.XIAO,J.K.EVERETT,G.T.MONTELIONE,M.A.KENNEDY,     
AUTHOR   3 NORTHEAST STRUCTURAL GENOMICS CONSORTIUM (NESG)                      
REVDAT   4   05-FEB-20 2L09    1       REMARK SEQADV                            
REVDAT   3   13-JUL-11 2L09    1       VERSN                                    
REVDAT   2   29-SEP-10 2L09    1       TITLE                                    
REVDAT   1   25-AUG-10 2L09    0                                                
JRNL        AUTH   E.A.FELDMANN,Y.A.YANG,T.A.RAMELOT,J.R.CORT,H.JANJUA,         
JRNL        AUTH 2 C.A.CICCOSANTI,D.LEE,T.B.ACTON,R.A.XIAO,J.K.EVERETT,         
JRNL        AUTH 3 G.T.MONTELIONE,M.A.KENNEDY                                   
JRNL        TITL   NMR SOLUTION STRUCTURE OF ASR4154 FROM NOSTOC SP. PCC7120    
JRNL        TITL 2 NORTHEAST STRUCTURAL GENOMICS TARGET ID NSR143               
JRNL        REF    TO BE PUBLISHED                                              
JRNL        REFN                                                                
REMARK   2                                                                      
REMARK   2 RESOLUTION. NOT APPLICABLE.                                          
REMARK   3                                                                      
REMARK   3 REFINEMENT.                                                          
REMARK   3   PROGRAM     : NMRPIPE 2008, CNS 1.2, PSVS 1.4                      
REMARK   3   AUTHORS     : DELAGLIO, GRZESIEK, VUISTER, ZHU, PFEIFER AND BAX    
REMARK   3                 (NMRPIPE), BRUNGER, ADAMS, CLORE, GROS, NILGES AND   
REMARK   3                 READ (CNS), BHATTACHARYA AND MONTELIONE (PSVS)       
REMARK   3                                                                      
REMARK   3  OTHER REFINEMENT REMARKS: CNS WATER                                 
REMARK   4                                                                      
REMARK   4 2L09 COMPLIES WITH FORMAT V. 3.30, 13-JUL-11                         
REMARK 100                                                                      
REMARK 100 THIS ENTRY HAS BEEN PROCESSED BY RCSB ON 01-JUL-10.                  
REMARK 100 THE DEPOSITION ID IS D_1000101793.                                   
REMARK 210                                                                      
REMARK 210 EXPERIMENTAL DETAILS                                                 
REMARK 210  EXPERIMENT TYPE                : NMR                                
REMARK 210  TEMPERATURE           (KELVIN) : 293                                
REMARK 210  PH                             : 6.5                                
REMARK 210  IONIC STRENGTH                 : 0.2                                
REMARK 210  PRESSURE                       : AMBIENT                            
REMARK 210  SAMPLE CONTENTS                : 0.9 MM [U-100% 13C; U-100% 15N]    
REMARK 210                                   HYPOTHETICAL PROTEIN ASR4154       
REMARK 210                                   FROM NOSTOC SP. PCC7120, 20 MM     
REMARK 210                                   MES, 100 MM SODIUM CHLORIDE, 5     
REMARK 210                                   MM CALCIUM CHLORIDE, 10 MM DTT,    
REMARK 210                                   0.02 % SODIUM AZIDE, 90% H2O/10%   
REMARK 210                                   D2O; 0.82 MM [U-5% 13C; U-100%     
REMARK 210                                   15N] HYPOTHETICAL PROTEIN          
REMARK 210                                   ASR4154 FROM NOSTOC SP. PCC7120,   
REMARK 210                                   20 MM MES, 100 MM SODIUM           
REMARK 210                                   CHLORIDE, 5 MM CALCIUM CHLORIDE,   
REMARK 210                                   10 MM DTT, 0.02 % SODIUM AZIDE,    
REMARK 210                                   90% H2O/10% D2O; 0.9 MM [U-100%    
REMARK 210                                   13C; U-100% 15N] HYPOTHETICAL      
REMARK 210                                   PROTEIN ASR4154 FROM NOSTOC SP.    
REMARK 210                                   PCC7120, 20 MM MES, 100 MM         
REMARK 210                                   SODIUM CHLORIDE, 5 MM CALCIUM      
REMARK 210                                   CHLORIDE, 10 MM DTT, 0.02 %        
REMARK 210                                   SODIUM AZIDE, 100% D2O             
REMARK 210                                                                      
REMARK 210  NMR EXPERIMENTS CONDUCTED      : 2D 1H-15N HSQC; 2D 1H-13C          
REMARK 210                                   HSQC_CT; 3D 1H-15N NOESY; 3D 1H-   
REMARK 210                                   13C NOESY; 3D HNCO; 3D HNCA; 3D    
REMARK 210                                   HNCACB; 3D CBCA(CO)NH; 3D HN(CO)   
REMARK 210                                   CA; 3D HBHA(CO)NH; 3D H(CCO)NH;    
REMARK 210                                   3D C(CO)NH; 3D HCCH-TOCSY; 3D      
REMARK 210                                   HCCH-COSY; 4D CC NOESY; 2D 1H-     
REMARK 210                                   15N HSQC_SWN150PPM                 
REMARK 210  SPECTROMETER FIELD STRENGTH    : 600 MHZ; 850 MHZ; 500 MHZ          
REMARK 210  SPECTROMETER MODEL             : INOVA; AVANCE III                  
REMARK 210  SPECTROMETER MANUFACTURER      : VARIAN; BRUKER                     
REMARK 210                                                                      
REMARK 210  STRUCTURE DETERMINATION.                                            
REMARK 210   SOFTWARE USED                 : VNMR 6.1C, TOPSPIN 2.1.4,          
REMARK 210                                   AUTOSTRUCTURE 2.2.1, X-PLOR NIH    
REMARK 210                                   2.20, SPARKY 3.113, AUTOASSIGN     
REMARK 210                                   2.30, PDBSTAT 5.1, PINE SERVER     
REMARK 210                                   1.0, CYANA 2.1                     
REMARK 210   METHOD USED                   : SIMULATED ANNEALING                
REMARK 210                                                                      
REMARK 210 CONFORMERS, NUMBER CALCULATED   : 125                                
REMARK 210 CONFORMERS, NUMBER SUBMITTED    : 20                                 
REMARK 210 CONFORMERS, SELECTION CRITERIA  : STRUCTURES WITH THE LOWEST         
REMARK 210                                   ENERGY                             
REMARK 210                                                                      
REMARK 210 BEST REPRESENTATIVE CONFORMER IN THIS ENSEMBLE : 1                   
REMARK 210                                                                      
REMARK 210 REMARK: NULL                                                         
REMARK 215                                                                      
REMARK 215 NMR STUDY                                                            
REMARK 215 THE COORDINATES IN THIS ENTRY WERE GENERATED FROM SOLUTION           
REMARK 215 NMR DATA.  PROTEIN DATA BANK CONVENTIONS REQUIRE THAT                
REMARK 215 CRYST1 AND SCALE RECORDS BE INCLUDED, BUT THE VALUES ON              
REMARK 215 THESE RECORDS ARE MEANINGLESS.                                       
REMARK 300                                                                      
REMARK 300 BIOMOLECULE: 1                                                       
REMARK 300 SEE REMARK 350 FOR THE AUTHOR PROVIDED AND/OR PROGRAM                
REMARK 300 GENERATED ASSEMBLY INFORMATION FOR THE STRUCTURE IN                  
REMARK 300 THIS ENTRY. THE REMARK MAY ALSO PROVIDE INFORMATION ON               
REMARK 300 BURIED SURFACE AREA.                                                 
REMARK 350                                                                      
REMARK 350 COORDINATES FOR A COMPLETE MULTIMER REPRESENTING THE KNOWN           
REMARK 350 BIOLOGICALLY SIGNIFICANT OLIGOMERIZATION STATE OF THE                
REMARK 350 MOLECULE CAN BE GENERATED BY APPLYING BIOMT TRANSFORMATIONS          
REMARK 350 GIVEN BELOW.  BOTH NON-CRYSTALLOGRAPHIC AND                          
REMARK 350 CRYSTALLOGRAPHIC OPERATIONS ARE GIVEN.                               
REMARK 350                                                                      
REMARK 350 BIOMOLECULE: 1                                                       
REMARK 350 AUTHOR DETERMINED BIOLOGICAL UNIT: MONOMERIC                         
REMARK 350 APPLY THE FOLLOWING TO CHAINS: A                                     
REMARK 350   BIOMT1   1  1.000000  0.000000  0.000000        0.00000            
REMARK 350   BIOMT2   1  0.000000  1.000000  0.000000        0.00000            
REMARK 350   BIOMT3   1  0.000000  0.000000  1.000000        0.00000            
REMARK 500                                                                      
REMARK 500 GEOMETRY AND STEREOCHEMISTRY                                         
REMARK 500 SUBTOPIC: CLOSE CONTACTS                                             
REMARK 500                                                                      
REMARK 500 THE FOLLOWING ATOMS ARE IN CLOSE CONTACT.                            
REMARK 500                                                                      
REMARK 500  ATM1  RES C  SSEQI   ATM2  RES C  SSEQI           DISTANCE          
REMARK 500                                                                      
REMARK 500 REMARK: NULL                                                         
REMARK 500                                                                      
REMARK 500 GEOMETRY AND STEREOCHEMISTRY                                         
REMARK 500 SUBTOPIC: TORSION ANGLES                                             
REMARK 500                                                                      
REMARK 500 TORSION ANGLES OUTSIDE THE EXPECTED RAMACHANDRAN REGIONS:            
REMARK 500 (M=MODEL NUMBER; RES=RESIDUE NAME; C=CHAIN IDENTIFIER;               
REMARK 500 SSEQ=SEQUENCE NUMBER; I=INSERTION CODE).                             
REMARK 500                                                                      
REMARK 500 STANDARD TABLE:                                                      
REMARK 500 FORMAT:(10X,I3,1X,A3,1X,A1,I4,A1,4X,F7.2,3X,F7.2)                    
REMARK 500                                                                      
REMARK 500 EXPECTED VALUES: GJ KLEYWEGT AND TA JONES (1996). PHI/PSI-           
REMARK 500 CHOLOGY: RAMACHANDRAN REVISITED. STRUCTURE 4, 1395 - 1400            
REMARK 500                                                                      
REMARK 500  M RES CSSEQI        PSI       PHI                                   
REMARK 500  1 HIS A  58      -71.34     71.42                                   
REMARK 500  2 GLU A  56      -72.62    -79.05                                   
REMARK 500  2 HIS A  59      107.71    -53.88                                   
REMARK 500  2 HIS A  60       79.96   -113.20                                   
REMARK 500  3 GLU A  36       43.44     70.45                                   
REMARK 500  3 GLU A  56       62.29     65.57                                   
REMARK 500  3 HIS A  57      -56.20     71.52                                   
REMARK 500  3 HIS A  59      103.04    -43.65                                   
REMARK 500  3 HIS A  60      -75.40    -78.74                                   
REMARK 500  4 HIS A  59      -78.16   -140.87                                   
REMARK 500  4 HIS A  60       24.82   -142.25                                   
REMARK 500  4 HIS A  61     -159.82     64.02                                   
REMARK 500  5 LEU A  55      -72.09    -76.27                                   
REMARK 500  5 GLU A  56     -145.56     53.55                                   
REMARK 500  6 GLU A  56       86.23    -69.15                                   
REMARK 500  6 HIS A  58     -100.35     61.33                                   
REMARK 500  6 HIS A  59      -66.91     65.20                                   
REMARK 500  8 GLU A  56      117.82     68.59                                   
REMARK 500  8 HIS A  58      -46.42     75.33                                   
REMARK 500  8 HIS A  60       53.84   -149.14                                   
REMARK 500  8 HIS A  61      -51.39   -165.46                                   
REMARK 500  9 GLU A  56       81.20     62.50                                   
REMARK 500  9 HIS A  57      177.96     66.77                                   
REMARK 500  9 HIS A  58       84.12   -158.38                                   
REMARK 500  9 HIS A  59      -30.92   -166.10                                   
REMARK 500  9 HIS A  61      154.67     70.11                                   
REMARK 500 10 HIS A  57       98.26     68.55                                   
REMARK 500 10 HIS A  58      -72.94     73.80                                   
REMARK 500 11 ASN A   2      138.59     70.20                                   
REMARK 500 11 HIS A  57      -67.05    -98.82                                   
REMARK 500 12 ASN A   2       95.02     60.46                                   
REMARK 500 12 LEU A  55      -87.73    -74.40                                   
REMARK 500 13 GLU A  56     -103.03     55.84                                   
REMARK 500 13 HIS A  57      -53.37   -148.83                                   
REMARK 500 14 ASN A   2      156.04     64.39                                   
REMARK 500 14 GLU A  56      -88.28     38.90                                   
REMARK 500 14 HIS A  61     -170.07     63.77                                   
REMARK 500 15 GLU A  56      -67.96     65.32                                   
REMARK 500 15 HIS A  59      -70.16    -66.35                                   
REMARK 500 15 HIS A  61      -66.01     69.04                                   
REMARK 500 16 LEU A  55      -96.94    -76.89                                   
REMARK 500 16 GLU A  56      -91.32     44.18                                   
REMARK 500 16 HIS A  58       35.59    -88.61                                   
REMARK 500 16 HIS A  59      -50.79   -130.83                                   
REMARK 500 17 ASN A   2       99.13     66.79                                   
REMARK 500 17 GLU A  56      -78.75   -126.75                                   
REMARK 500 18 ASN A   2       71.31     62.72                                   
REMARK 500 18 GLU A  56       80.74     56.51                                   
REMARK 500 18 HIS A  61       74.17     53.31                                   
REMARK 500 19 ASN A   2       83.97     65.30                                   
REMARK 500                                                                      
REMARK 500 THIS ENTRY HAS      53 RAMACHANDRAN OUTLIERS.                        
REMARK 500                                                                      
REMARK 500 REMARK: NULL                                                         
REMARK 900                                                                      
REMARK 900 RELATED ENTRIES                                                      
REMARK 900 RELATED ID: NSR143   RELATED DB: TARGETDB                            
REMARK 900 RELATED ID: 17035   RELATED DB: BMRB                                 
DBREF  2L09 A    2    54  UNP    Q8YPN9   Q8YPN9_ANASP     9     61             
SEQADV 2L09 MET A    1  UNP  Q8YPN9              INITIATING METHIONINE          
SEQADV 2L09 LEU A   55  UNP  Q8YPN9              EXPRESSION TAG                 
SEQADV 2L09 GLU A   56  UNP  Q8YPN9              EXPRESSION TAG                 
SEQADV 2L09 HIS A   57  UNP  Q8YPN9              EXPRESSION TAG                 
SEQADV 2L09 HIS A   58  UNP  Q8YPN9              EXPRESSION TAG                 
SEQADV 2L09 HIS A   59  UNP  Q8YPN9              EXPRESSION TAG                 
SEQADV 2L09 HIS A   60  UNP  Q8YPN9              EXPRESSION TAG                 
SEQADV 2L09 HIS A   61  UNP  Q8YPN9              EXPRESSION TAG                 
SEQADV 2L09 HIS A   62  UNP  Q8YPN9              EXPRESSION TAG                 
SEQRES   1 A   62  MET ASN LEU ARG TRP THR SER GLU ALA LYS THR LYS LEU          
SEQRES   2 A   62  LYS ASN ILE PRO PHE PHE ALA ARG SER GLN ALA LYS ALA          
SEQRES   3 A   62  ARG ILE GLU GLN LEU ALA ARG GLN ALA GLU GLN ASP ILE          
SEQRES   4 A   62  VAL THR PRO GLU LEU VAL GLU GLN ALA ARG LEU GLU PHE          
SEQRES   5 A   62  GLY GLN LEU GLU HIS HIS HIS HIS HIS HIS                      
HELIX    1   1 THR A    6  ASN A   15  1                                  10    
HELIX    2   2 PRO A   17  PHE A   19  5                                   3    
HELIX    3   3 ALA A   20  ALA A   35  1                                  16    
HELIX    4   4 THR A   41  GLU A   56  1                                  16    
SHEET    1   A 2 ARG A   4  TRP A   5  0                                        
SHEET    2   A 2 ILE A  39  VAL A  40  1  O  VAL A  40   N  ARG A   4           
CRYST1    1.000    1.000    1.000  90.00  90.00  90.00 P 1           1          
ORIGX1      1.000000  0.000000  0.000000        0.00000                         
ORIGX2      0.000000  1.000000  0.000000        0.00000                         
ORIGX3      0.000000  0.000000  1.000000        0.00000                         
SCALE1      1.000000  0.000000  0.000000        0.00000                         
SCALE2      0.000000  1.000000  0.000000        0.00000                         
SCALE3      0.000000  0.000000  1.000000        0.00000                         
MODEL        1                                                                  
ATOM      1  N   MET A   1     -10.018  10.775  -4.796  1.00  0.00           N  
ATOM      2  CA  MET A   1      -9.652   9.620  -5.650  1.00  0.00           C  
ATOM      3  C   MET A   1      -8.483   8.857  -5.042  1.00  0.00           C  
ATOM      4  O   MET A   1      -8.603   7.675  -4.721  1.00  0.00           O  
ATOM      5  CB  MET A   1      -9.304  10.085  -7.071  1.00  0.00           C  
ATOM      6  CG  MET A   1     -10.509  10.537  -7.880  1.00  0.00           C  
ATOM      7  SD  MET A   1     -11.329  11.984  -7.178  1.00  0.00           S  
ATOM      8  CE  MET A   1     -12.743  12.126  -8.269  1.00  0.00           C  
ATOM      9  H1  MET A   1     -10.286  10.441  -3.844  1.00  0.00           H  
ATOM     10  H2  MET A   1     -10.821  11.289  -5.211  1.00  0.00           H  
ATOM     11  H3  MET A   1      -9.209  11.428  -4.707  1.00  0.00           H  
ATOM     12  HA  MET A   1     -10.505   8.959  -5.698  1.00  0.00           H  
ATOM     13  HB2 MET A   1      -8.610  10.910  -7.009  1.00  0.00           H  
ATOM     14  HB3 MET A   1      -8.832   9.268  -7.597  1.00  0.00           H  
ATOM     15  HG2 MET A   1     -10.180  10.781  -8.879  1.00  0.00           H  
ATOM     16  HG3 MET A   1     -11.219   9.725  -7.926  1.00  0.00           H  
ATOM     17  HE1 MET A   1     -13.334  12.983  -7.982  1.00  0.00           H  
ATOM     18  HE2 MET A   1     -13.344  11.232  -8.198  1.00  0.00           H  
ATOM     19  HE3 MET A   1     -12.402  12.250  -9.287  1.00  0.00           H  
ATOM     20  N   ASN A   2      -7.359   9.534  -4.874  1.00  0.00           N  
ATOM     21  CA  ASN A   2      -6.190   8.922  -4.258  1.00  0.00           C  
ATOM     22  C   ASN A   2      -6.035   9.431  -2.835  1.00  0.00           C  
ATOM     23  O   ASN A   2      -6.600  10.463  -2.470  1.00  0.00           O  
ATOM     24  CB  ASN A   2      -4.919   9.226  -5.062  1.00  0.00           C  
ATOM     25  CG  ASN A   2      -4.539  10.699  -5.044  1.00  0.00           C  
ATOM     26  OD1 ASN A   2      -5.014  11.480  -5.866  1.00  0.00           O  
ATOM     27  ND2 ASN A   2      -3.665  11.085  -4.122  1.00  0.00           N  
ATOM     28  H   ASN A   2      -7.312  10.476  -5.161  1.00  0.00           H  
ATOM     29  HA  ASN A   2      -6.346   7.853  -4.233  1.00  0.00           H  
ATOM     30  HB2 ASN A   2      -4.098   8.659  -4.651  1.00  0.00           H  
ATOM     31  HB3 ASN A   2      -5.073   8.926  -6.088  1.00  0.00           H  
ATOM     32 HD21 ASN A   2      -3.314  10.409  -3.500  1.00  0.00           H  
ATOM     33 HD22 ASN A   2      -3.402  12.033  -4.096  1.00  0.00           H  
ATOM     34  N   LEU A   3      -5.291   8.698  -2.029  1.00  0.00           N  
ATOM     35  CA  LEU A   3      -5.005   9.132  -0.675  1.00  0.00           C  
ATOM     36  C   LEU A   3      -3.605   9.722  -0.603  1.00  0.00           C  
ATOM     37  O   LEU A   3      -2.888   9.759  -1.606  1.00  0.00           O  
ATOM     38  CB  LEU A   3      -5.161   7.968   0.304  1.00  0.00           C  
ATOM     39  CG  LEU A   3      -6.579   7.395   0.395  1.00  0.00           C  
ATOM     40  CD1 LEU A   3      -6.634   6.274   1.413  1.00  0.00           C  
ATOM     41  CD2 LEU A   3      -7.576   8.487   0.752  1.00  0.00           C  
ATOM     42  H   LEU A   3      -4.925   7.845  -2.351  1.00  0.00           H  
ATOM     43  HA  LEU A   3      -5.718   9.902  -0.420  1.00  0.00           H  
ATOM     44  HB2 LEU A   3      -4.491   7.174   0.001  1.00  0.00           H  
ATOM     45  HB3 LEU A   3      -4.870   8.307   1.286  1.00  0.00           H  
ATOM     46  HG  LEU A   3      -6.858   6.987  -0.566  1.00  0.00           H  
ATOM     47 HD11 LEU A   3      -7.634   5.868   1.450  1.00  0.00           H  
ATOM     48 HD12 LEU A   3      -6.366   6.659   2.386  1.00  0.00           H  
ATOM     49 HD13 LEU A   3      -5.940   5.496   1.131  1.00  0.00           H  
ATOM     50 HD21 LEU A   3      -7.301   8.931   1.697  1.00  0.00           H  
ATOM     51 HD22 LEU A   3      -8.566   8.061   0.830  1.00  0.00           H  
ATOM     52 HD23 LEU A   3      -7.570   9.245  -0.018  1.00  0.00           H  
ATOM     53  N   ARG A   4      -3.217  10.191   0.570  1.00  0.00           N  
ATOM     54  CA  ARG A   4      -1.913  10.806   0.739  1.00  0.00           C  
ATOM     55  C   ARG A   4      -0.855   9.745   0.976  1.00  0.00           C  
ATOM     56  O   ARG A   4      -0.854   9.069   2.004  1.00  0.00           O  
ATOM     57  CB  ARG A   4      -1.929  11.799   1.897  1.00  0.00           C  
ATOM     58  CG  ARG A   4      -2.915  12.935   1.702  1.00  0.00           C  
ATOM     59  CD  ARG A   4      -2.788  13.971   2.805  1.00  0.00           C  
ATOM     60  NE  ARG A   4      -3.761  15.054   2.663  1.00  0.00           N  
ATOM     61  CZ  ARG A   4      -3.484  16.234   2.111  1.00  0.00           C  
ATOM     62  NH1 ARG A   4      -2.294  16.456   1.562  1.00  0.00           N  
ATOM     63  NH2 ARG A   4      -4.404  17.187   2.084  1.00  0.00           N  
ATOM     64  H   ARG A   4      -3.817  10.109   1.348  1.00  0.00           H  
ATOM     65  HA  ARG A   4      -1.676  11.334  -0.173  1.00  0.00           H  
ATOM     66  HB2 ARG A   4      -2.191  11.274   2.804  1.00  0.00           H  
ATOM     67  HB3 ARG A   4      -0.941  12.222   2.008  1.00  0.00           H  
ATOM     68  HG2 ARG A   4      -2.718  13.407   0.750  1.00  0.00           H  
ATOM     69  HG3 ARG A   4      -3.917  12.533   1.706  1.00  0.00           H  
ATOM     70  HD2 ARG A   4      -2.944  13.485   3.756  1.00  0.00           H  
ATOM     71  HD3 ARG A   4      -1.794  14.389   2.774  1.00  0.00           H  
ATOM     72  HE  ARG A   4      -4.670  14.896   3.028  1.00  0.00           H  
ATOM     73 HH11 ARG A   4      -1.593  15.729   1.555  1.00  0.00           H  
ATOM     74 HH12 ARG A   4      -2.080  17.349   1.155  1.00  0.00           H  
ATOM     75 HH21 ARG A   4      -5.316  17.024   2.482  1.00  0.00           H  
ATOM     76 HH22 ARG A   4      -4.198  18.078   1.661  1.00  0.00           H  
ATOM     77  N   TRP A   5       0.033   9.595   0.015  1.00  0.00           N  
ATOM     78  CA  TRP A   5       1.107   8.622   0.119  1.00  0.00           C  
ATOM     79  C   TRP A   5       2.347   9.259   0.722  1.00  0.00           C  
ATOM     80  O   TRP A   5       2.837  10.274   0.226  1.00  0.00           O  
ATOM     81  CB  TRP A   5       1.441   8.021  -1.251  1.00  0.00           C  
ATOM     82  CG  TRP A   5       0.377   7.109  -1.782  1.00  0.00           C  
ATOM     83  CD1 TRP A   5      -0.858   7.457  -2.259  1.00  0.00           C  
ATOM     84  CD2 TRP A   5       0.467   5.687  -1.906  1.00  0.00           C  
ATOM     85  NE1 TRP A   5      -1.545   6.333  -2.654  1.00  0.00           N  
ATOM     86  CE2 TRP A   5      -0.748   5.235  -2.450  1.00  0.00           C  
ATOM     87  CE3 TRP A   5       1.461   4.751  -1.601  1.00  0.00           C  
ATOM     88  CZ2 TRP A   5      -0.993   3.889  -2.699  1.00  0.00           C  
ATOM     89  CZ3 TRP A   5       1.212   3.415  -1.849  1.00  0.00           C  
ATOM     90  CH2 TRP A   5      -0.005   2.997  -2.393  1.00  0.00           C  
ATOM     91  H   TRP A   5      -0.034  10.151  -0.788  1.00  0.00           H  
ATOM     92  HA  TRP A   5       0.771   7.834   0.775  1.00  0.00           H  
ATOM     93  HB2 TRP A   5       1.588   8.817  -1.963  1.00  0.00           H  
ATOM     94  HB3 TRP A   5       2.353   7.450  -1.168  1.00  0.00           H  
ATOM     95  HD1 TRP A   5      -1.230   8.472  -2.301  1.00  0.00           H  
ATOM     96  HE1 TRP A   5      -2.459   6.318  -3.025  1.00  0.00           H  
ATOM     97  HE3 TRP A   5       2.407   5.056  -1.176  1.00  0.00           H  
ATOM     98  HZ2 TRP A   5      -1.925   3.546  -3.120  1.00  0.00           H  
ATOM     99  HZ3 TRP A   5       1.966   2.676  -1.623  1.00  0.00           H  
ATOM    100  HH2 TRP A   5      -0.155   1.942  -2.570  1.00  0.00           H  
ATOM    101  N   THR A   6       2.835   8.675   1.804  1.00  0.00           N  
ATOM    102  CA  THR A   6       4.065   9.136   2.425  1.00  0.00           C  
ATOM    103  C   THR A   6       5.256   8.785   1.541  1.00  0.00           C  
ATOM    104  O   THR A   6       5.167   7.875   0.713  1.00  0.00           O  
ATOM    105  CB  THR A   6       4.247   8.516   3.826  1.00  0.00           C  
ATOM    106  OG1 THR A   6       4.081   7.096   3.759  1.00  0.00           O  
ATOM    107  CG2 THR A   6       3.245   9.092   4.812  1.00  0.00           C  
ATOM    108  H   THR A   6       2.362   7.911   2.193  1.00  0.00           H  
ATOM    109  HA  THR A   6       4.009  10.209   2.528  1.00  0.00           H  
ATOM    110  HB  THR A   6       5.246   8.740   4.177  1.00  0.00           H  
ATOM    111  HG1 THR A   6       3.153   6.873   3.920  1.00  0.00           H  
ATOM    112 HG21 THR A   6       3.411  10.155   4.918  1.00  0.00           H  
ATOM    113 HG22 THR A   6       3.367   8.610   5.771  1.00  0.00           H  
ATOM    114 HG23 THR A   6       2.240   8.920   4.447  1.00  0.00           H  
ATOM    115  N   SER A   7       6.358   9.505   1.705  1.00  0.00           N  
ATOM    116  CA  SER A   7       7.550   9.272   0.899  1.00  0.00           C  
ATOM    117  C   SER A   7       8.021   7.825   1.034  1.00  0.00           C  
ATOM    118  O   SER A   7       8.436   7.203   0.056  1.00  0.00           O  
ATOM    119  CB  SER A   7       8.658  10.238   1.319  1.00  0.00           C  
ATOM    120  OG  SER A   7       8.210  11.582   1.245  1.00  0.00           O  
ATOM    121  H   SER A   7       6.372  10.214   2.385  1.00  0.00           H  
ATOM    122  HA  SER A   7       7.293   9.460  -0.132  1.00  0.00           H  
ATOM    123  HB2 SER A   7       8.953  10.025   2.335  1.00  0.00           H  
ATOM    124  HB3 SER A   7       9.506  10.117   0.662  1.00  0.00           H  
ATOM    125  HG  SER A   7       7.374  11.614   0.749  1.00  0.00           H  
ATOM    126  N   GLU A   8       7.933   7.293   2.247  1.00  0.00           N  
ATOM    127  CA  GLU A   8       8.311   5.913   2.507  1.00  0.00           C  
ATOM    128  C   GLU A   8       7.349   4.952   1.809  1.00  0.00           C  
ATOM    129  O   GLU A   8       7.769   3.938   1.249  1.00  0.00           O  
ATOM    130  CB  GLU A   8       8.325   5.616   4.008  1.00  0.00           C  
ATOM    131  CG  GLU A   8       9.124   6.608   4.842  1.00  0.00           C  
ATOM    132  CD  GLU A   8       8.326   7.843   5.203  1.00  0.00           C  
ATOM    133  OE1 GLU A   8       7.591   7.801   6.208  1.00  0.00           O  
ATOM    134  OE2 GLU A   8       8.418   8.855   4.479  1.00  0.00           O  
ATOM    135  H   GLU A   8       7.624   7.855   2.993  1.00  0.00           H  
ATOM    136  HA  GLU A   8       9.304   5.762   2.109  1.00  0.00           H  
ATOM    137  HB2 GLU A   8       7.307   5.621   4.370  1.00  0.00           H  
ATOM    138  HB3 GLU A   8       8.742   4.632   4.163  1.00  0.00           H  
ATOM    139  HG2 GLU A   8       9.437   6.122   5.753  1.00  0.00           H  
ATOM    140  HG3 GLU A   8       9.995   6.911   4.279  1.00  0.00           H  
ATOM    141  N   ALA A   9       6.058   5.280   1.845  1.00  0.00           N  
ATOM    142  CA  ALA A   9       5.037   4.453   1.208  1.00  0.00           C  
ATOM    143  C   ALA A   9       5.245   4.406  -0.297  1.00  0.00           C  
ATOM    144  O   ALA A   9       5.136   3.346  -0.913  1.00  0.00           O  
ATOM    145  CB  ALA A   9       3.645   4.976   1.532  1.00  0.00           C  
ATOM    146  H   ALA A   9       5.786   6.104   2.303  1.00  0.00           H  
ATOM    147  HA  ALA A   9       5.121   3.452   1.604  1.00  0.00           H  
ATOM    148  HB1 ALA A   9       3.502   4.974   2.602  1.00  0.00           H  
ATOM    149  HB2 ALA A   9       2.905   4.340   1.069  1.00  0.00           H  
ATOM    150  HB3 ALA A   9       3.540   5.982   1.156  1.00  0.00           H  
ATOM    151  N   LYS A  10       5.547   5.562  -0.880  1.00  0.00           N  
ATOM    152  CA  LYS A  10       5.876   5.652  -2.297  1.00  0.00           C  
ATOM    153  C   LYS A  10       7.016   4.699  -2.652  1.00  0.00           C  
ATOM    154  O   LYS A  10       6.935   3.965  -3.636  1.00  0.00           O  
ATOM    155  CB  LYS A  10       6.263   7.087  -2.654  1.00  0.00           C  
ATOM    156  CG  LYS A  10       5.127   8.081  -2.487  1.00  0.00           C  
ATOM    157  CD  LYS A  10       5.611   9.517  -2.609  1.00  0.00           C  
ATOM    158  CE  LYS A  10       6.238   9.791  -3.967  1.00  0.00           C  
ATOM    159  NZ  LYS A  10       6.684  11.202  -4.093  1.00  0.00           N  
ATOM    160  H   LYS A  10       5.529   6.387  -0.341  1.00  0.00           H  
ATOM    161  HA  LYS A  10       4.998   5.373  -2.862  1.00  0.00           H  
ATOM    162  HB2 LYS A  10       7.080   7.396  -2.018  1.00  0.00           H  
ATOM    163  HB3 LYS A  10       6.590   7.116  -3.684  1.00  0.00           H  
ATOM    164  HG2 LYS A  10       4.388   7.898  -3.251  1.00  0.00           H  
ATOM    165  HG3 LYS A  10       4.682   7.944  -1.513  1.00  0.00           H  
ATOM    166  HD2 LYS A  10       4.771  10.183  -2.473  1.00  0.00           H  
ATOM    167  HD3 LYS A  10       6.347   9.704  -1.839  1.00  0.00           H  
ATOM    168  HE2 LYS A  10       7.090   9.141  -4.095  1.00  0.00           H  
ATOM    169  HE3 LYS A  10       5.508   9.582  -4.735  1.00  0.00           H  
ATOM    170  HZ1 LYS A  10       7.396  11.421  -3.365  1.00  0.00           H  
ATOM    171  HZ2 LYS A  10       5.869  11.844  -3.975  1.00  0.00           H  
ATOM    172  HZ3 LYS A  10       7.107  11.365  -5.035  1.00  0.00           H  
ATOM    173  N   THR A  11       8.065   4.704  -1.838  1.00  0.00           N  
ATOM    174  CA  THR A  11       9.207   3.826  -2.054  1.00  0.00           C  
ATOM    175  C   THR A  11       8.800   2.355  -1.916  1.00  0.00           C  
ATOM    176  O   THR A  11       9.219   1.508  -2.705  1.00  0.00           O  
ATOM    177  CB  THR A  11      10.344   4.144  -1.062  1.00  0.00           C  
ATOM    178  OG1 THR A  11      10.649   5.544  -1.115  1.00  0.00           O  
ATOM    179  CG2 THR A  11      11.599   3.339  -1.380  1.00  0.00           C  
ATOM    180  H   THR A  11       8.076   5.320  -1.073  1.00  0.00           H  
ATOM    181  HA  THR A  11       9.573   3.993  -3.056  1.00  0.00           H  
ATOM    182  HB  THR A  11      10.013   3.892  -0.065  1.00  0.00           H  
ATOM    183  HG1 THR A  11      10.814   5.870  -0.217  1.00  0.00           H  
ATOM    184 HG21 THR A  11      12.382   3.604  -0.684  1.00  0.00           H  
ATOM    185 HG22 THR A  11      11.924   3.557  -2.387  1.00  0.00           H  
ATOM    186 HG23 THR A  11      11.382   2.285  -1.292  1.00  0.00           H  
ATOM    187  N   LYS A  12       7.970   2.068  -0.918  1.00  0.00           N  
ATOM    188  CA  LYS A  12       7.474   0.716  -0.696  1.00  0.00           C  
ATOM    189  C   LYS A  12       6.639   0.231  -1.874  1.00  0.00           C  
ATOM    190  O   LYS A  12       6.727  -0.931  -2.270  1.00  0.00           O  
ATOM    191  CB  LYS A  12       6.655   0.660   0.595  1.00  0.00           C  
ATOM    192  CG  LYS A  12       7.502   0.461   1.835  1.00  0.00           C  
ATOM    193  CD  LYS A  12       8.130  -0.920   1.839  1.00  0.00           C  
ATOM    194  CE  LYS A  12       9.030  -1.130   3.042  1.00  0.00           C  
ATOM    195  NZ  LYS A  12       9.600  -2.501   3.064  1.00  0.00           N  
ATOM    196  H   LYS A  12       7.683   2.790  -0.312  1.00  0.00           H  
ATOM    197  HA  LYS A  12       8.331   0.068  -0.594  1.00  0.00           H  
ATOM    198  HB2 LYS A  12       6.106   1.583   0.700  1.00  0.00           H  
ATOM    199  HB3 LYS A  12       5.955  -0.159   0.528  1.00  0.00           H  
ATOM    200  HG2 LYS A  12       8.284   1.204   1.850  1.00  0.00           H  
ATOM    201  HG3 LYS A  12       6.878   0.569   2.710  1.00  0.00           H  
ATOM    202  HD2 LYS A  12       7.344  -1.658   1.859  1.00  0.00           H  
ATOM    203  HD3 LYS A  12       8.714  -1.039   0.938  1.00  0.00           H  
ATOM    204  HE2 LYS A  12       9.836  -0.413   3.004  1.00  0.00           H  
ATOM    205  HE3 LYS A  12       8.451  -0.974   3.939  1.00  0.00           H  
ATOM    206  HZ1 LYS A  12       8.855  -3.195   3.299  1.00  0.00           H  
ATOM    207  HZ2 LYS A  12      10.354  -2.564   3.782  1.00  0.00           H  
ATOM    208  HZ3 LYS A  12      10.002  -2.741   2.133  1.00  0.00           H  
ATOM    209  N   LEU A  13       5.842   1.130  -2.439  1.00  0.00           N  
ATOM    210  CA  LEU A  13       5.011   0.805  -3.592  1.00  0.00           C  
ATOM    211  C   LEU A  13       5.884   0.425  -4.785  1.00  0.00           C  
ATOM    212  O   LEU A  13       5.532  -0.449  -5.575  1.00  0.00           O  
ATOM    213  CB  LEU A  13       4.108   1.995  -3.942  1.00  0.00           C  
ATOM    214  CG  LEU A  13       3.107   1.760  -5.078  1.00  0.00           C  
ATOM    215  CD1 LEU A  13       2.175   0.606  -4.744  1.00  0.00           C  
ATOM    216  CD2 LEU A  13       2.309   3.027  -5.351  1.00  0.00           C  
ATOM    217  H   LEU A  13       5.802   2.036  -2.060  1.00  0.00           H  
ATOM    218  HA  LEU A  13       4.393  -0.042  -3.329  1.00  0.00           H  
ATOM    219  HB2 LEU A  13       3.554   2.265  -3.055  1.00  0.00           H  
ATOM    220  HB3 LEU A  13       4.739   2.829  -4.215  1.00  0.00           H  
ATOM    221  HG  LEU A  13       3.645   1.503  -5.978  1.00  0.00           H  
ATOM    222 HD11 LEU A  13       1.612   0.846  -3.855  1.00  0.00           H  
ATOM    223 HD12 LEU A  13       2.757  -0.288  -4.572  1.00  0.00           H  
ATOM    224 HD13 LEU A  13       1.496   0.442  -5.567  1.00  0.00           H  
ATOM    225 HD21 LEU A  13       1.751   3.298  -4.464  1.00  0.00           H  
ATOM    226 HD22 LEU A  13       1.623   2.854  -6.167  1.00  0.00           H  
ATOM    227 HD23 LEU A  13       2.984   3.829  -5.611  1.00  0.00           H  
ATOM    228  N   LYS A  14       7.037   1.075  -4.892  1.00  0.00           N  
ATOM    229  CA  LYS A  14       7.982   0.803  -5.970  1.00  0.00           C  
ATOM    230  C   LYS A  14       8.605  -0.585  -5.819  1.00  0.00           C  
ATOM    231  O   LYS A  14       8.971  -1.219  -6.807  1.00  0.00           O  
ATOM    232  CB  LYS A  14       9.086   1.865  -5.983  1.00  0.00           C  
ATOM    233  CG  LYS A  14       8.569   3.285  -6.152  1.00  0.00           C  
ATOM    234  CD  LYS A  14       9.665   4.312  -5.917  1.00  0.00           C  
ATOM    235  CE  LYS A  14       9.113   5.728  -5.922  1.00  0.00           C  
ATOM    236  NZ  LYS A  14       8.665   6.150  -7.275  1.00  0.00           N  
ATOM    237  H   LYS A  14       7.258   1.763  -4.227  1.00  0.00           H  
ATOM    238  HA  LYS A  14       7.442   0.842  -6.906  1.00  0.00           H  
ATOM    239  HB2 LYS A  14       9.630   1.812  -5.052  1.00  0.00           H  
ATOM    240  HB3 LYS A  14       9.763   1.653  -6.797  1.00  0.00           H  
ATOM    241  HG2 LYS A  14       8.191   3.402  -7.155  1.00  0.00           H  
ATOM    242  HG3 LYS A  14       7.772   3.456  -5.441  1.00  0.00           H  
ATOM    243  HD2 LYS A  14      10.127   4.121  -4.960  1.00  0.00           H  
ATOM    244  HD3 LYS A  14      10.406   4.221  -6.699  1.00  0.00           H  
ATOM    245  HE2 LYS A  14       8.271   5.772  -5.247  1.00  0.00           H  
ATOM    246  HE3 LYS A  14       9.883   6.402  -5.580  1.00  0.00           H  
ATOM    247  HZ1 LYS A  14       8.067   5.410  -7.708  1.00  0.00           H  
ATOM    248  HZ2 LYS A  14       9.492   6.314  -7.892  1.00  0.00           H  
ATOM    249  HZ3 LYS A  14       8.110   7.030  -7.211  1.00  0.00           H  
ATOM    250  N   ASN A  15       8.711  -1.053  -4.578  1.00  0.00           N  
ATOM    251  CA  ASN A  15       9.307  -2.361  -4.297  1.00  0.00           C  
ATOM    252  C   ASN A  15       8.350  -3.490  -4.664  1.00  0.00           C  
ATOM    253  O   ASN A  15       8.741  -4.659  -4.726  1.00  0.00           O  
ATOM    254  CB  ASN A  15       9.698  -2.483  -2.820  1.00  0.00           C  
ATOM    255  CG  ASN A  15      10.846  -1.571  -2.431  1.00  0.00           C  
ATOM    256  OD1 ASN A  15      11.667  -1.193  -3.266  1.00  0.00           O  
ATOM    257  ND2 ASN A  15      10.928  -1.237  -1.151  1.00  0.00           N  
ATOM    258  H   ASN A  15       8.380  -0.507  -3.831  1.00  0.00           H  
ATOM    259  HA  ASN A  15      10.197  -2.454  -4.902  1.00  0.00           H  
ATOM    260  HB2 ASN A  15       8.844  -2.231  -2.209  1.00  0.00           H  
ATOM    261  HB3 ASN A  15       9.987  -3.503  -2.617  1.00  0.00           H  
ATOM    262 HD21 ASN A  15      10.252  -1.592  -0.536  1.00  0.00           H  
ATOM    263 HD22 ASN A  15      11.672  -0.658  -0.868  1.00  0.00           H  
ATOM    264  N   ILE A  16       7.098  -3.136  -4.902  1.00  0.00           N  
ATOM    265  CA  ILE A  16       6.088  -4.103  -5.298  1.00  0.00           C  
ATOM    266  C   ILE A  16       6.156  -4.336  -6.808  1.00  0.00           C  
ATOM    267  O   ILE A  16       6.385  -3.396  -7.572  1.00  0.00           O  
ATOM    268  CB  ILE A  16       4.676  -3.615  -4.884  1.00  0.00           C  
ATOM    269  CG1 ILE A  16       4.611  -3.467  -3.361  1.00  0.00           C  
ATOM    270  CG2 ILE A  16       3.589  -4.564  -5.377  1.00  0.00           C  
ATOM    271  CD1 ILE A  16       3.275  -2.980  -2.844  1.00  0.00           C  
ATOM    272  H   ILE A  16       6.845  -2.193  -4.813  1.00  0.00           H  
ATOM    273  HA  ILE A  16       6.294  -5.035  -4.788  1.00  0.00           H  
ATOM    274  HB  ILE A  16       4.507  -2.649  -5.338  1.00  0.00           H  
ATOM    275 HG12 ILE A  16       4.810  -4.427  -2.907  1.00  0.00           H  
ATOM    276 HG13 ILE A  16       5.367  -2.764  -3.044  1.00  0.00           H  
ATOM    277 HG21 ILE A  16       3.748  -5.543  -4.951  1.00  0.00           H  
ATOM    278 HG22 ILE A  16       3.628  -4.629  -6.455  1.00  0.00           H  
ATOM    279 HG23 ILE A  16       2.622  -4.192  -5.073  1.00  0.00           H  
ATOM    280 HD11 ILE A  16       3.310  -2.908  -1.768  1.00  0.00           H  
ATOM    281 HD12 ILE A  16       2.501  -3.677  -3.132  1.00  0.00           H  
ATOM    282 HD13 ILE A  16       3.059  -2.009  -3.265  1.00  0.00           H  
ATOM    283  N   PRO A  17       6.018  -5.599  -7.252  1.00  0.00           N  
ATOM    284  CA  PRO A  17       6.025  -5.945  -8.678  1.00  0.00           C  
ATOM    285  C   PRO A  17       4.991  -5.152  -9.474  1.00  0.00           C  
ATOM    286  O   PRO A  17       3.841  -5.011  -9.049  1.00  0.00           O  
ATOM    287  CB  PRO A  17       5.680  -7.438  -8.686  1.00  0.00           C  
ATOM    288  CG  PRO A  17       6.102  -7.931  -7.348  1.00  0.00           C  
ATOM    289  CD  PRO A  17       5.861  -6.793  -6.400  1.00  0.00           C  
ATOM    290  HA  PRO A  17       7.002  -5.798  -9.114  1.00  0.00           H  
ATOM    291  HB2 PRO A  17       4.618  -7.565  -8.840  1.00  0.00           H  
ATOM    292  HB3 PRO A  17       6.226  -7.931  -9.477  1.00  0.00           H  
ATOM    293  HG2 PRO A  17       5.504  -8.786  -7.068  1.00  0.00           H  
ATOM    294  HG3 PRO A  17       7.149  -8.192  -7.363  1.00  0.00           H  
ATOM    295  HD2 PRO A  17       4.862  -6.847  -5.995  1.00  0.00           H  
ATOM    296  HD3 PRO A  17       6.591  -6.800  -5.607  1.00  0.00           H  
ATOM    297  N   PHE A  18       5.407  -4.666 -10.636  1.00  0.00           N  
ATOM    298  CA  PHE A  18       4.584  -3.791 -11.471  1.00  0.00           C  
ATOM    299  C   PHE A  18       3.252  -4.438 -11.843  1.00  0.00           C  
ATOM    300  O   PHE A  18       2.226  -3.761 -11.912  1.00  0.00           O  
ATOM    301  CB  PHE A  18       5.380  -3.393 -12.724  1.00  0.00           C  
ATOM    302  CG  PHE A  18       4.545  -3.117 -13.946  1.00  0.00           C  
ATOM    303  CD1 PHE A  18       3.876  -1.914 -14.095  1.00  0.00           C  
ATOM    304  CD2 PHE A  18       4.443  -4.066 -14.953  1.00  0.00           C  
ATOM    305  CE1 PHE A  18       3.116  -1.664 -15.223  1.00  0.00           C  
ATOM    306  CE2 PHE A  18       3.686  -3.820 -16.081  1.00  0.00           C  
ATOM    307  CZ  PHE A  18       3.023  -2.618 -16.217  1.00  0.00           C  
ATOM    308  H   PHE A  18       6.305  -4.916 -10.956  1.00  0.00           H  
ATOM    309  HA  PHE A  18       4.379  -2.900 -10.898  1.00  0.00           H  
ATOM    310  HB2 PHE A  18       5.940  -2.498 -12.503  1.00  0.00           H  
ATOM    311  HB3 PHE A  18       6.071  -4.188 -12.965  1.00  0.00           H  
ATOM    312  HD1 PHE A  18       3.947  -1.169 -13.319  1.00  0.00           H  
ATOM    313  HD2 PHE A  18       4.962  -5.007 -14.849  1.00  0.00           H  
ATOM    314  HE1 PHE A  18       2.597  -0.723 -15.327  1.00  0.00           H  
ATOM    315  HE2 PHE A  18       3.613  -4.569 -16.857  1.00  0.00           H  
ATOM    316  HZ  PHE A  18       2.430  -2.424 -17.099  1.00  0.00           H  
ATOM    317  N   PHE A  19       3.264  -5.745 -12.057  1.00  0.00           N  
ATOM    318  CA  PHE A  19       2.055  -6.463 -12.449  1.00  0.00           C  
ATOM    319  C   PHE A  19       0.968  -6.358 -11.377  1.00  0.00           C  
ATOM    320  O   PHE A  19      -0.224  -6.374 -11.684  1.00  0.00           O  
ATOM    321  CB  PHE A  19       2.374  -7.934 -12.722  1.00  0.00           C  
ATOM    322  CG  PHE A  19       3.369  -8.143 -13.828  1.00  0.00           C  
ATOM    323  CD1 PHE A  19       2.968  -8.107 -15.155  1.00  0.00           C  
ATOM    324  CD2 PHE A  19       4.706  -8.373 -13.543  1.00  0.00           C  
ATOM    325  CE1 PHE A  19       3.882  -8.297 -16.176  1.00  0.00           C  
ATOM    326  CE2 PHE A  19       5.624  -8.564 -14.558  1.00  0.00           C  
ATOM    327  CZ  PHE A  19       5.210  -8.525 -15.877  1.00  0.00           C  
ATOM    328  H   PHE A  19       4.105  -6.239 -11.955  1.00  0.00           H  
ATOM    329  HA  PHE A  19       1.687  -6.013 -13.358  1.00  0.00           H  
ATOM    330  HB2 PHE A  19       2.777  -8.378 -11.826  1.00  0.00           H  
ATOM    331  HB3 PHE A  19       1.461  -8.446 -12.992  1.00  0.00           H  
ATOM    332  HD1 PHE A  19       1.929  -7.929 -15.389  1.00  0.00           H  
ATOM    333  HD2 PHE A  19       5.031  -8.403 -12.515  1.00  0.00           H  
ATOM    334  HE1 PHE A  19       3.557  -8.266 -17.205  1.00  0.00           H  
ATOM    335  HE2 PHE A  19       6.662  -8.742 -14.323  1.00  0.00           H  
ATOM    336  HZ  PHE A  19       5.925  -8.673 -16.674  1.00  0.00           H  
ATOM    337  N   ALA A  20       1.381  -6.220 -10.124  1.00  0.00           N  
ATOM    338  CA  ALA A  20       0.439  -6.212  -9.017  1.00  0.00           C  
ATOM    339  C   ALA A  20       0.458  -4.887  -8.261  1.00  0.00           C  
ATOM    340  O   ALA A  20      -0.089  -4.793  -7.168  1.00  0.00           O  
ATOM    341  CB  ALA A  20       0.741  -7.357  -8.062  1.00  0.00           C  
ATOM    342  H   ALA A  20       2.341  -6.116  -9.939  1.00  0.00           H  
ATOM    343  HA  ALA A  20      -0.549  -6.368  -9.422  1.00  0.00           H  
ATOM    344  HB1 ALA A  20       1.704  -7.195  -7.595  1.00  0.00           H  
ATOM    345  HB2 ALA A  20       0.758  -8.287  -8.609  1.00  0.00           H  
ATOM    346  HB3 ALA A  20      -0.026  -7.400  -7.299  1.00  0.00           H  
ATOM    347  N   ARG A  21       1.071  -3.862  -8.841  1.00  0.00           N  
ATOM    348  CA  ARG A  21       1.167  -2.572  -8.163  1.00  0.00           C  
ATOM    349  C   ARG A  21      -0.181  -1.865  -8.109  1.00  0.00           C  
ATOM    350  O   ARG A  21      -0.546  -1.308  -7.076  1.00  0.00           O  
ATOM    351  CB  ARG A  21       2.221  -1.674  -8.804  1.00  0.00           C  
ATOM    352  CG  ARG A  21       3.617  -1.965  -8.295  1.00  0.00           C  
ATOM    353  CD  ARG A  21       4.549  -0.785  -8.481  1.00  0.00           C  
ATOM    354  NE  ARG A  21       4.881  -0.540  -9.880  1.00  0.00           N  
ATOM    355  CZ  ARG A  21       6.132  -0.468 -10.325  1.00  0.00           C  
ATOM    356  NH1 ARG A  21       7.141  -0.733  -9.502  1.00  0.00           N  
ATOM    357  NH2 ARG A  21       6.376  -0.150 -11.587  1.00  0.00           N  
ATOM    358  H   ARG A  21       1.462  -3.972  -9.734  1.00  0.00           H  
ATOM    359  HA  ARG A  21       1.472  -2.777  -7.146  1.00  0.00           H  
ATOM    360  HB2 ARG A  21       2.206  -1.826  -9.874  1.00  0.00           H  
ATOM    361  HB3 ARG A  21       1.989  -0.643  -8.592  1.00  0.00           H  
ATOM    362  HG2 ARG A  21       3.562  -2.202  -7.245  1.00  0.00           H  
ATOM    363  HG3 ARG A  21       4.013  -2.813  -8.836  1.00  0.00           H  
ATOM    364  HD2 ARG A  21       4.074   0.097  -8.079  1.00  0.00           H  
ATOM    365  HD3 ARG A  21       5.461  -0.981  -7.936  1.00  0.00           H  
ATOM    366  HE  ARG A  21       4.135  -0.388 -10.509  1.00  0.00           H  
ATOM    367 HH11 ARG A  21       6.960  -0.987  -8.550  1.00  0.00           H  
ATOM    368 HH12 ARG A  21       8.095  -0.682  -9.830  1.00  0.00           H  
ATOM    369 HH21 ARG A  21       5.616   0.041 -12.219  1.00  0.00           H  
ATOM    370 HH22 ARG A  21       7.328  -0.083 -11.918  1.00  0.00           H  
ATOM    371  N   SER A  22      -0.915  -1.888  -9.212  1.00  0.00           N  
ATOM    372  CA  SER A  22      -2.272  -1.361  -9.230  1.00  0.00           C  
ATOM    373  C   SER A  22      -3.137  -2.144  -8.246  1.00  0.00           C  
ATOM    374  O   SER A  22      -3.919  -1.569  -7.484  1.00  0.00           O  
ATOM    375  CB  SER A  22      -2.852  -1.453 -10.643  1.00  0.00           C  
ATOM    376  OG  SER A  22      -4.176  -0.941 -10.700  1.00  0.00           O  
ATOM    377  H   SER A  22      -0.531  -2.257 -10.040  1.00  0.00           H  
ATOM    378  HA  SER A  22      -2.233  -0.326  -8.924  1.00  0.00           H  
ATOM    379  HB2 SER A  22      -2.233  -0.885 -11.321  1.00  0.00           H  
ATOM    380  HB3 SER A  22      -2.868  -2.488 -10.954  1.00  0.00           H  
ATOM    381  HG  SER A  22      -4.182  -0.035 -10.344  1.00  0.00           H  
ATOM    382  N   GLN A  23      -2.967  -3.463  -8.266  1.00  0.00           N  
ATOM    383  CA  GLN A  23      -3.651  -4.356  -7.342  1.00  0.00           C  
ATOM    384  C   GLN A  23      -3.348  -3.969  -5.895  1.00  0.00           C  
ATOM    385  O   GLN A  23      -4.258  -3.807  -5.078  1.00  0.00           O  
ATOM    386  CB  GLN A  23      -3.211  -5.801  -7.606  1.00  0.00           C  
ATOM    387  CG  GLN A  23      -3.792  -6.814  -6.632  1.00  0.00           C  
ATOM    388  CD  GLN A  23      -5.285  -6.996  -6.793  1.00  0.00           C  
ATOM    389  OE1 GLN A  23      -5.737  -7.853  -7.550  1.00  0.00           O  
ATOM    390  NE2 GLN A  23      -6.061  -6.189  -6.087  1.00  0.00           N  
ATOM    391  H   GLN A  23      -2.363  -3.847  -8.934  1.00  0.00           H  
ATOM    392  HA  GLN A  23      -4.713  -4.271  -7.516  1.00  0.00           H  
ATOM    393  HB2 GLN A  23      -3.519  -6.080  -8.601  1.00  0.00           H  
ATOM    394  HB3 GLN A  23      -2.133  -5.853  -7.544  1.00  0.00           H  
ATOM    395  HG2 GLN A  23      -3.310  -7.767  -6.796  1.00  0.00           H  
ATOM    396  HG3 GLN A  23      -3.591  -6.479  -5.625  1.00  0.00           H  
ATOM    397 HE21 GLN A  23      -5.634  -5.523  -5.506  1.00  0.00           H  
ATOM    398 HE22 GLN A  23      -7.032  -6.286  -6.178  1.00  0.00           H  
ATOM    399  N   ALA A  24      -2.065  -3.814  -5.594  1.00  0.00           N  
ATOM    400  CA  ALA A  24      -1.621  -3.479  -4.251  1.00  0.00           C  
ATOM    401  C   ALA A  24      -2.104  -2.098  -3.835  1.00  0.00           C  
ATOM    402  O   ALA A  24      -2.586  -1.924  -2.721  1.00  0.00           O  
ATOM    403  CB  ALA A  24      -0.108  -3.558  -4.157  1.00  0.00           C  
ATOM    404  H   ALA A  24      -1.392  -3.930  -6.302  1.00  0.00           H  
ATOM    405  HA  ALA A  24      -2.036  -4.212  -3.574  1.00  0.00           H  
ATOM    406  HB1 ALA A  24       0.196  -3.402  -3.133  1.00  0.00           H  
ATOM    407  HB2 ALA A  24       0.330  -2.795  -4.784  1.00  0.00           H  
ATOM    408  HB3 ALA A  24       0.223  -4.530  -4.490  1.00  0.00           H  
ATOM    409  N   LYS A  25      -1.982  -1.124  -4.735  1.00  0.00           N  
ATOM    410  CA  LYS A  25      -2.404   0.245  -4.452  1.00  0.00           C  
ATOM    411  C   LYS A  25      -3.862   0.279  -4.005  1.00  0.00           C  
ATOM    412  O   LYS A  25      -4.209   0.954  -3.033  1.00  0.00           O  
ATOM    413  CB  LYS A  25      -2.210   1.123  -5.689  1.00  0.00           C  
ATOM    414  CG  LYS A  25      -2.538   2.589  -5.458  1.00  0.00           C  
ATOM    415  CD  LYS A  25      -2.238   3.426  -6.689  1.00  0.00           C  
ATOM    416  CE  LYS A  25      -2.537   4.901  -6.461  1.00  0.00           C  
ATOM    417  NZ  LYS A  25      -3.974   5.147  -6.167  1.00  0.00           N  
ATOM    418  H   LYS A  25      -1.592  -1.329  -5.613  1.00  0.00           H  
ATOM    419  HA  LYS A  25      -1.786   0.624  -3.651  1.00  0.00           H  
ATOM    420  HB2 LYS A  25      -1.181   1.054  -6.008  1.00  0.00           H  
ATOM    421  HB3 LYS A  25      -2.847   0.755  -6.479  1.00  0.00           H  
ATOM    422  HG2 LYS A  25      -3.589   2.679  -5.222  1.00  0.00           H  
ATOM    423  HG3 LYS A  25      -1.949   2.953  -4.631  1.00  0.00           H  
ATOM    424  HD2 LYS A  25      -1.194   3.317  -6.938  1.00  0.00           H  
ATOM    425  HD3 LYS A  25      -2.845   3.069  -7.508  1.00  0.00           H  
ATOM    426  HE2 LYS A  25      -1.946   5.247  -5.626  1.00  0.00           H  
ATOM    427  HE3 LYS A  25      -2.259   5.451  -7.347  1.00  0.00           H  
ATOM    428  HZ1 LYS A  25      -4.565   4.406  -6.599  1.00  0.00           H  
ATOM    429  HZ2 LYS A  25      -4.265   6.075  -6.546  1.00  0.00           H  
ATOM    430  HZ3 LYS A  25      -4.140   5.143  -5.134  1.00  0.00           H  
ATOM    431  N   ALA A  26      -4.702  -0.479  -4.702  1.00  0.00           N  
ATOM    432  CA  ALA A  26      -6.114  -0.567  -4.358  1.00  0.00           C  
ATOM    433  C   ALA A  26      -6.283  -1.116  -2.945  1.00  0.00           C  
ATOM    434  O   ALA A  26      -7.111  -0.630  -2.172  1.00  0.00           O  
ATOM    435  CB  ALA A  26      -6.847  -1.444  -5.358  1.00  0.00           C  
ATOM    436  H   ALA A  26      -4.361  -0.997  -5.467  1.00  0.00           H  
ATOM    437  HA  ALA A  26      -6.535   0.426  -4.402  1.00  0.00           H  
ATOM    438  HB1 ALA A  26      -6.732  -1.032  -6.351  1.00  0.00           H  
ATOM    439  HB2 ALA A  26      -7.896  -1.481  -5.103  1.00  0.00           H  
ATOM    440  HB3 ALA A  26      -6.435  -2.442  -5.333  1.00  0.00           H  
ATOM    441  N   ARG A  27      -5.480  -2.118  -2.611  1.00  0.00           N  
ATOM    442  CA  ARG A  27      -5.524  -2.726  -1.286  1.00  0.00           C  
ATOM    443  C   ARG A  27      -5.055  -1.739  -0.218  1.00  0.00           C  
ATOM    444  O   ARG A  27      -5.728  -1.539   0.791  1.00  0.00           O  
ATOM    445  CB  ARG A  27      -4.647  -3.979  -1.252  1.00  0.00           C  
ATOM    446  CG  ARG A  27      -4.991  -4.989  -2.333  1.00  0.00           C  
ATOM    447  CD  ARG A  27      -6.362  -5.599  -2.121  1.00  0.00           C  
ATOM    448  NE  ARG A  27      -6.359  -6.592  -1.053  1.00  0.00           N  
ATOM    449  CZ  ARG A  27      -7.445  -7.219  -0.619  1.00  0.00           C  
ATOM    450  NH1 ARG A  27      -8.625  -6.979  -1.181  1.00  0.00           N  
ATOM    451  NH2 ARG A  27      -7.336  -8.098   0.367  1.00  0.00           N  
ATOM    452  H   ARG A  27      -4.838  -2.459  -3.276  1.00  0.00           H  
ATOM    453  HA  ARG A  27      -6.546  -3.004  -1.082  1.00  0.00           H  
ATOM    454  HB2 ARG A  27      -3.615  -3.685  -1.380  1.00  0.00           H  
ATOM    455  HB3 ARG A  27      -4.760  -4.458  -0.292  1.00  0.00           H  
ATOM    456  HG2 ARG A  27      -4.978  -4.491  -3.291  1.00  0.00           H  
ATOM    457  HG3 ARG A  27      -4.253  -5.775  -2.325  1.00  0.00           H  
ATOM    458  HD2 ARG A  27      -7.054  -4.810  -1.862  1.00  0.00           H  
ATOM    459  HD3 ARG A  27      -6.679  -6.070  -3.038  1.00  0.00           H  
ATOM    460  HE  ARG A  27      -5.488  -6.807  -0.629  1.00  0.00           H  
ATOM    461 HH11 ARG A  27      -8.699  -6.325  -1.937  1.00  0.00           H  
ATOM    462 HH12 ARG A  27      -9.453  -7.457  -0.850  1.00  0.00           H  
ATOM    463 HH21 ARG A  27      -6.429  -8.282   0.773  1.00  0.00           H  
ATOM    464 HH22 ARG A  27      -8.143  -8.581   0.714  1.00  0.00           H  
ATOM    465  N   ILE A  28      -3.912  -1.114  -0.467  1.00  0.00           N  
ATOM    466  CA  ILE A  28      -3.291  -0.192   0.486  1.00  0.00           C  
ATOM    467  C   ILE A  28      -4.237   0.944   0.867  1.00  0.00           C  
ATOM    468  O   ILE A  28      -4.455   1.218   2.048  1.00  0.00           O  
ATOM    469  CB  ILE A  28      -1.990   0.402  -0.096  1.00  0.00           C  
ATOM    470  CG1 ILE A  28      -1.003  -0.718  -0.424  1.00  0.00           C  
ATOM    471  CG2 ILE A  28      -1.368   1.398   0.878  1.00  0.00           C  
ATOM    472  CD1 ILE A  28       0.160  -0.273  -1.280  1.00  0.00           C  
ATOM    473  H   ILE A  28      -3.462  -1.277  -1.327  1.00  0.00           H  
ATOM    474  HA  ILE A  28      -3.040  -0.753   1.376  1.00  0.00           H  
ATOM    475  HB  ILE A  28      -2.237   0.932  -1.003  1.00  0.00           H  
ATOM    476 HG12 ILE A  28      -0.600  -1.114   0.495  1.00  0.00           H  
ATOM    477 HG13 ILE A  28      -1.523  -1.506  -0.952  1.00  0.00           H  
ATOM    478 HG21 ILE A  28      -0.475   1.821   0.440  1.00  0.00           H  
ATOM    479 HG22 ILE A  28      -1.113   0.892   1.798  1.00  0.00           H  
ATOM    480 HG23 ILE A  28      -2.076   2.187   1.084  1.00  0.00           H  
ATOM    481 HD11 ILE A  28       0.807  -1.115  -1.477  1.00  0.00           H  
ATOM    482 HD12 ILE A  28       0.715   0.493  -0.758  1.00  0.00           H  
ATOM    483 HD13 ILE A  28      -0.211   0.125  -2.213  1.00  0.00           H  
ATOM    484  N   GLU A  29      -4.811   1.589  -0.139  1.00  0.00           N  
ATOM    485  CA  GLU A  29      -5.697   2.721   0.091  1.00  0.00           C  
ATOM    486  C   GLU A  29      -6.995   2.275   0.767  1.00  0.00           C  
ATOM    487  O   GLU A  29      -7.585   3.020   1.553  1.00  0.00           O  
ATOM    488  CB  GLU A  29      -5.970   3.441  -1.233  1.00  0.00           C  
ATOM    489  CG  GLU A  29      -4.697   3.970  -1.880  1.00  0.00           C  
ATOM    490  CD  GLU A  29      -4.921   4.569  -3.252  1.00  0.00           C  
ATOM    491  OE1 GLU A  29      -5.547   3.903  -4.104  1.00  0.00           O  
ATOM    492  OE2 GLU A  29      -4.435   5.696  -3.504  1.00  0.00           O  
ATOM    493  H   GLU A  29      -4.631   1.300  -1.062  1.00  0.00           H  
ATOM    494  HA  GLU A  29      -5.186   3.403   0.756  1.00  0.00           H  
ATOM    495  HB2 GLU A  29      -6.444   2.751  -1.919  1.00  0.00           H  
ATOM    496  HB3 GLU A  29      -6.633   4.272  -1.051  1.00  0.00           H  
ATOM    497  HG2 GLU A  29      -4.280   4.734  -1.239  1.00  0.00           H  
ATOM    498  HG3 GLU A  29      -3.993   3.156  -1.971  1.00  0.00           H  
ATOM    499  N   GLN A  30      -7.422   1.047   0.488  1.00  0.00           N  
ATOM    500  CA  GLN A  30      -8.605   0.488   1.133  1.00  0.00           C  
ATOM    501  C   GLN A  30      -8.306   0.185   2.601  1.00  0.00           C  
ATOM    502  O   GLN A  30      -9.164   0.345   3.471  1.00  0.00           O  
ATOM    503  CB  GLN A  30      -9.064  -0.780   0.410  1.00  0.00           C  
ATOM    504  CG  GLN A  30     -10.425  -1.282   0.868  1.00  0.00           C  
ATOM    505  CD  GLN A  30     -10.884  -2.522   0.123  1.00  0.00           C  
ATOM    506  OE1 GLN A  30     -12.078  -2.714  -0.109  1.00  0.00           O  
ATOM    507  NE2 GLN A  30      -9.950  -3.390  -0.229  1.00  0.00           N  
ATOM    508  H   GLN A  30      -6.931   0.505  -0.168  1.00  0.00           H  
ATOM    509  HA  GLN A  30      -9.392   1.229   1.084  1.00  0.00           H  
ATOM    510  HB2 GLN A  30      -9.117  -0.575  -0.650  1.00  0.00           H  
ATOM    511  HB3 GLN A  30      -8.340  -1.562   0.581  1.00  0.00           H  
ATOM    512  HG2 GLN A  30     -10.371  -1.515   1.919  1.00  0.00           H  
ATOM    513  HG3 GLN A  30     -11.151  -0.496   0.713  1.00  0.00           H  
ATOM    514 HE21 GLN A  30      -9.013  -3.194   0.013  1.00  0.00           H  
ATOM    515 HE22 GLN A  30     -10.226  -4.197  -0.714  1.00  0.00           H  
ATOM    516  N   LEU A  31      -7.074  -0.243   2.868  1.00  0.00           N  
ATOM    517  CA  LEU A  31      -6.618  -0.491   4.231  1.00  0.00           C  
ATOM    518  C   LEU A  31      -6.615   0.810   5.026  1.00  0.00           C  
ATOM    519  O   LEU A  31      -6.977   0.840   6.206  1.00  0.00           O  
ATOM    520  CB  LEU A  31      -5.214  -1.108   4.218  1.00  0.00           C  
ATOM    521  CG  LEU A  31      -5.121  -2.508   3.601  1.00  0.00           C  
ATOM    522  CD1 LEU A  31      -3.677  -2.870   3.303  1.00  0.00           C  
ATOM    523  CD2 LEU A  31      -5.741  -3.539   4.530  1.00  0.00           C  
ATOM    524  H   LEU A  31      -6.452  -0.397   2.121  1.00  0.00           H  
ATOM    525  HA  LEU A  31      -7.305  -1.184   4.693  1.00  0.00           H  
ATOM    526  HB2 LEU A  31      -4.559  -0.450   3.667  1.00  0.00           H  
ATOM    527  HB3 LEU A  31      -4.860  -1.167   5.237  1.00  0.00           H  
ATOM    528  HG  LEU A  31      -5.670  -2.521   2.670  1.00  0.00           H  
ATOM    529 HD11 LEU A  31      -3.637  -3.864   2.880  1.00  0.00           H  
ATOM    530 HD12 LEU A  31      -3.102  -2.841   4.216  1.00  0.00           H  
ATOM    531 HD13 LEU A  31      -3.267  -2.164   2.596  1.00  0.00           H  
ATOM    532 HD21 LEU A  31      -5.208  -3.542   5.471  1.00  0.00           H  
ATOM    533 HD22 LEU A  31      -5.676  -4.518   4.078  1.00  0.00           H  
ATOM    534 HD23 LEU A  31      -6.778  -3.290   4.704  1.00  0.00           H  
ATOM    535  N   ALA A  32      -6.224   1.891   4.364  1.00  0.00           N  
ATOM    536  CA  ALA A  32      -6.233   3.208   4.982  1.00  0.00           C  
ATOM    537  C   ALA A  32      -7.649   3.607   5.378  1.00  0.00           C  
ATOM    538  O   ALA A  32      -7.862   4.224   6.418  1.00  0.00           O  
ATOM    539  CB  ALA A  32      -5.627   4.240   4.046  1.00  0.00           C  
ATOM    540  H   ALA A  32      -5.907   1.797   3.439  1.00  0.00           H  
ATOM    541  HA  ALA A  32      -5.624   3.160   5.872  1.00  0.00           H  
ATOM    542  HB1 ALA A  32      -4.620   3.944   3.793  1.00  0.00           H  
ATOM    543  HB2 ALA A  32      -5.607   5.202   4.537  1.00  0.00           H  
ATOM    544  HB3 ALA A  32      -6.222   4.306   3.147  1.00  0.00           H  
ATOM    545  N   ARG A  33      -8.623   3.237   4.555  1.00  0.00           N  
ATOM    546  CA  ARG A  33     -10.017   3.509   4.865  1.00  0.00           C  
ATOM    547  C   ARG A  33     -10.511   2.611   5.991  1.00  0.00           C  
ATOM    548  O   ARG A  33     -11.432   2.972   6.719  1.00  0.00           O  
ATOM    549  CB  ARG A  33     -10.894   3.332   3.631  1.00  0.00           C  
ATOM    550  CG  ARG A  33     -10.529   4.270   2.496  1.00  0.00           C  
ATOM    551  CD  ARG A  33     -10.439   5.717   2.964  1.00  0.00           C  
ATOM    552  NE  ARG A  33     -11.584   6.120   3.786  1.00  0.00           N  
ATOM    553  CZ  ARG A  33     -12.424   7.096   3.464  1.00  0.00           C  
ATOM    554  NH1 ARG A  33     -12.360   7.670   2.268  1.00  0.00           N  
ATOM    555  NH2 ARG A  33     -13.356   7.471   4.329  1.00  0.00           N  
ATOM    556  H   ARG A  33      -8.396   2.787   3.712  1.00  0.00           H  
ATOM    557  HA  ARG A  33     -10.083   4.535   5.193  1.00  0.00           H  
ATOM    558  HB2 ARG A  33     -10.796   2.317   3.276  1.00  0.00           H  
ATOM    559  HB3 ARG A  33     -11.922   3.513   3.904  1.00  0.00           H  
ATOM    560  HG2 ARG A  33      -9.571   3.975   2.094  1.00  0.00           H  
ATOM    561  HG3 ARG A  33     -11.279   4.195   1.727  1.00  0.00           H  
ATOM    562  HD2 ARG A  33      -9.537   5.838   3.546  1.00  0.00           H  
ATOM    563  HD3 ARG A  33     -10.390   6.359   2.095  1.00  0.00           H  
ATOM    564  HE  ARG A  33     -11.702   5.661   4.650  1.00  0.00           H  
ATOM    565 HH11 ARG A  33     -11.674   7.364   1.595  1.00  0.00           H  
ATOM    566 HH12 ARG A  33     -12.995   8.409   2.024  1.00  0.00           H  
ATOM    567 HH21 ARG A  33     -13.422   7.015   5.229  1.00  0.00           H  
ATOM    568 HH22 ARG A  33     -13.993   8.215   4.097  1.00  0.00           H  
ATOM    569  N   GLN A  34      -9.890   1.447   6.139  1.00  0.00           N  
ATOM    570  CA  GLN A  34     -10.212   0.550   7.241  1.00  0.00           C  
ATOM    571  C   GLN A  34      -9.764   1.186   8.553  1.00  0.00           C  
ATOM    572  O   GLN A  34     -10.319   0.918   9.618  1.00  0.00           O  
ATOM    573  CB  GLN A  34      -9.528  -0.808   7.045  1.00  0.00           C  
ATOM    574  CG  GLN A  34     -10.048  -1.901   7.968  1.00  0.00           C  
ATOM    575  CD  GLN A  34      -9.306  -3.217   7.804  1.00  0.00           C  
ATOM    576  OE1 GLN A  34      -9.888  -4.292   7.950  1.00  0.00           O  
ATOM    577  NE2 GLN A  34      -8.012  -3.147   7.535  1.00  0.00           N  
ATOM    578  H   GLN A  34      -9.202   1.183   5.489  1.00  0.00           H  
ATOM    579  HA  GLN A  34     -11.283   0.413   7.262  1.00  0.00           H  
ATOM    580  HB2 GLN A  34      -9.681  -1.128   6.026  1.00  0.00           H  
ATOM    581  HB3 GLN A  34      -8.468  -0.692   7.221  1.00  0.00           H  
ATOM    582  HG2 GLN A  34      -9.940  -1.569   8.991  1.00  0.00           H  
ATOM    583  HG3 GLN A  34     -11.094  -2.066   7.756  1.00  0.00           H  
ATOM    584 HE21 GLN A  34      -7.595  -2.257   7.458  1.00  0.00           H  
ATOM    585 HE22 GLN A  34      -7.513  -3.989   7.435  1.00  0.00           H  
ATOM    586  N   ALA A  35      -8.756   2.045   8.452  1.00  0.00           N  
ATOM    587  CA  ALA A  35      -8.252   2.789   9.599  1.00  0.00           C  
ATOM    588  C   ALA A  35      -8.781   4.225   9.600  1.00  0.00           C  
ATOM    589  O   ALA A  35      -8.530   4.989  10.536  1.00  0.00           O  
ATOM    590  CB  ALA A  35      -6.733   2.788   9.588  1.00  0.00           C  
ATOM    591  H   ALA A  35      -8.325   2.171   7.578  1.00  0.00           H  
ATOM    592  HA  ALA A  35      -8.583   2.289  10.498  1.00  0.00           H  
ATOM    593  HB1 ALA A  35      -6.365   3.314  10.455  1.00  0.00           H  
ATOM    594  HB2 ALA A  35      -6.381   3.279   8.691  1.00  0.00           H  
ATOM    595  HB3 ALA A  35      -6.375   1.769   9.604  1.00  0.00           H  
ATOM    596  N   GLU A  36      -9.511   4.576   8.539  1.00  0.00           N  
ATOM    597  CA  GLU A  36     -10.067   5.919   8.360  1.00  0.00           C  
ATOM    598  C   GLU A  36      -8.989   6.992   8.402  1.00  0.00           C  
ATOM    599  O   GLU A  36      -9.175   8.064   8.983  1.00  0.00           O  
ATOM    600  CB  GLU A  36     -11.150   6.199   9.395  1.00  0.00           C  
ATOM    601  CG  GLU A  36     -12.516   5.714   8.951  1.00  0.00           C  
ATOM    602  CD  GLU A  36     -13.024   6.461   7.730  1.00  0.00           C  
ATOM    603  OE1 GLU A  36     -13.499   7.604   7.884  1.00  0.00           O  
ATOM    604  OE2 GLU A  36     -12.959   5.906   6.611  1.00  0.00           O  
ATOM    605  H   GLU A  36      -9.680   3.905   7.847  1.00  0.00           H  
ATOM    606  HA  GLU A  36     -10.522   5.943   7.379  1.00  0.00           H  
ATOM    607  HB2 GLU A  36     -10.891   5.699  10.317  1.00  0.00           H  
ATOM    608  HB3 GLU A  36     -11.204   7.263   9.571  1.00  0.00           H  
ATOM    609  HG2 GLU A  36     -12.441   4.664   8.705  1.00  0.00           H  
ATOM    610  HG3 GLU A  36     -13.216   5.851   9.760  1.00  0.00           H  
ATOM    611  N   GLN A  37      -7.878   6.700   7.756  1.00  0.00           N  
ATOM    612  CA  GLN A  37      -6.774   7.638   7.651  1.00  0.00           C  
ATOM    613  C   GLN A  37      -6.655   8.123   6.212  1.00  0.00           C  
ATOM    614  O   GLN A  37      -6.919   7.371   5.275  1.00  0.00           O  
ATOM    615  CB  GLN A  37      -5.473   6.969   8.111  1.00  0.00           C  
ATOM    616  CG  GLN A  37      -5.102   5.732   7.305  1.00  0.00           C  
ATOM    617  CD  GLN A  37      -4.095   4.840   8.006  1.00  0.00           C  
ATOM    618  OE1 GLN A  37      -4.093   3.625   7.819  1.00  0.00           O  
ATOM    619  NE2 GLN A  37      -3.237   5.428   8.820  1.00  0.00           N  
ATOM    620  H   GLN A  37      -7.800   5.821   7.319  1.00  0.00           H  
ATOM    621  HA  GLN A  37      -6.989   8.481   8.294  1.00  0.00           H  
ATOM    622  HB2 GLN A  37      -4.667   7.681   8.027  1.00  0.00           H  
ATOM    623  HB3 GLN A  37      -5.580   6.679   9.147  1.00  0.00           H  
ATOM    624  HG2 GLN A  37      -5.999   5.158   7.122  1.00  0.00           H  
ATOM    625  HG3 GLN A  37      -4.683   6.048   6.360  1.00  0.00           H  
ATOM    626 HE21 GLN A  37      -3.290   6.405   8.930  1.00  0.00           H  
ATOM    627 HE22 GLN A  37      -2.586   4.865   9.290  1.00  0.00           H  
ATOM    628  N   ASP A  38      -6.273   9.379   6.040  1.00  0.00           N  
ATOM    629  CA  ASP A  38      -6.151   9.961   4.707  1.00  0.00           C  
ATOM    630  C   ASP A  38      -4.751   9.728   4.172  1.00  0.00           C  
ATOM    631  O   ASP A  38      -4.480   9.911   2.985  1.00  0.00           O  
ATOM    632  CB  ASP A  38      -6.431  11.468   4.733  1.00  0.00           C  
ATOM    633  CG  ASP A  38      -7.785  11.823   5.315  1.00  0.00           C  
ATOM    634  OD1 ASP A  38      -8.782  11.841   4.560  1.00  0.00           O  
ATOM    635  OD2 ASP A  38      -7.853  12.110   6.530  1.00  0.00           O  
ATOM    636  H   ASP A  38      -6.064   9.933   6.830  1.00  0.00           H  
ATOM    637  HA  ASP A  38      -6.865   9.475   4.060  1.00  0.00           H  
ATOM    638  HB2 ASP A  38      -5.671  11.955   5.325  1.00  0.00           H  
ATOM    639  HB3 ASP A  38      -6.385  11.848   3.723  1.00  0.00           H  
ATOM    640  N   ILE A  39      -3.862   9.326   5.066  1.00  0.00           N  
ATOM    641  CA  ILE A  39      -2.458   9.153   4.740  1.00  0.00           C  
ATOM    642  C   ILE A  39      -2.066   7.691   4.886  1.00  0.00           C  
ATOM    643  O   ILE A  39      -2.333   7.075   5.916  1.00  0.00           O  
ATOM    644  CB  ILE A  39      -1.573  10.014   5.668  1.00  0.00           C  
ATOM    645  CG1 ILE A  39      -2.046  11.470   5.652  1.00  0.00           C  
ATOM    646  CG2 ILE A  39      -0.112   9.926   5.250  1.00  0.00           C  
ATOM    647  CD1 ILE A  39      -1.395  12.336   6.706  1.00  0.00           C  
ATOM    648  H   ILE A  39      -4.165   9.122   5.973  1.00  0.00           H  
ATOM    649  HA  ILE A  39      -2.301   9.466   3.717  1.00  0.00           H  
ATOM    650  HB  ILE A  39      -1.658   9.628   6.672  1.00  0.00           H  
ATOM    651 HG12 ILE A  39      -1.824  11.902   4.688  1.00  0.00           H  
ATOM    652 HG13 ILE A  39      -3.113  11.494   5.815  1.00  0.00           H  
ATOM    653 HG21 ILE A  39       0.215   8.899   5.301  1.00  0.00           H  
ATOM    654 HG22 ILE A  39       0.488  10.530   5.915  1.00  0.00           H  
ATOM    655 HG23 ILE A  39      -0.005  10.288   4.238  1.00  0.00           H  
ATOM    656 HD11 ILE A  39      -1.629  11.947   7.687  1.00  0.00           H  
ATOM    657 HD12 ILE A  39      -1.769  13.346   6.622  1.00  0.00           H  
ATOM    658 HD13 ILE A  39      -0.324  12.336   6.564  1.00  0.00           H  
ATOM    659  N   VAL A  40      -1.445   7.135   3.859  1.00  0.00           N  
ATOM    660  CA  VAL A  40      -1.017   5.749   3.907  1.00  0.00           C  
ATOM    661  C   VAL A  40       0.443   5.660   4.333  1.00  0.00           C  
ATOM    662  O   VAL A  40       1.295   6.435   3.876  1.00  0.00           O  
ATOM    663  CB  VAL A  40      -1.217   5.016   2.555  1.00  0.00           C  
ATOM    664  CG1 VAL A  40      -2.648   5.160   2.065  1.00  0.00           C  
ATOM    665  CG2 VAL A  40      -0.240   5.511   1.501  1.00  0.00           C  
ATOM    666  H   VAL A  40      -1.259   7.672   3.056  1.00  0.00           H  
ATOM    667  HA  VAL A  40      -1.621   5.249   4.652  1.00  0.00           H  
ATOM    668  HB  VAL A  40      -1.028   3.962   2.716  1.00  0.00           H  
ATOM    669 HG11 VAL A  40      -3.322   4.741   2.797  1.00  0.00           H  
ATOM    670 HG12 VAL A  40      -2.764   4.636   1.129  1.00  0.00           H  
ATOM    671 HG13 VAL A  40      -2.875   6.206   1.922  1.00  0.00           H  
ATOM    672 HG21 VAL A  40      -0.414   4.986   0.573  1.00  0.00           H  
ATOM    673 HG22 VAL A  40       0.774   5.325   1.834  1.00  0.00           H  
ATOM    674 HG23 VAL A  40      -0.381   6.570   1.348  1.00  0.00           H  
ATOM    675  N   THR A  41       0.723   4.741   5.229  1.00  0.00           N  
ATOM    676  CA  THR A  41       2.077   4.517   5.685  1.00  0.00           C  
ATOM    677  C   THR A  41       2.694   3.355   4.918  1.00  0.00           C  
ATOM    678  O   THR A  41       1.973   2.557   4.306  1.00  0.00           O  
ATOM    679  CB  THR A  41       2.103   4.215   7.197  1.00  0.00           C  
ATOM    680  OG1 THR A  41       1.313   3.052   7.475  1.00  0.00           O  
ATOM    681  CG2 THR A  41       1.572   5.399   7.994  1.00  0.00           C  
ATOM    682  H   THR A  41      -0.001   4.196   5.602  1.00  0.00           H  
ATOM    683  HA  THR A  41       2.654   5.413   5.500  1.00  0.00           H  
ATOM    684  HB  THR A  41       3.126   4.028   7.496  1.00  0.00           H  
ATOM    685  HG1 THR A  41       0.982   3.095   8.388  1.00  0.00           H  
ATOM    686 HG21 THR A  41       1.580   5.159   9.047  1.00  0.00           H  
ATOM    687 HG22 THR A  41       0.561   5.616   7.682  1.00  0.00           H  
ATOM    688 HG23 THR A  41       2.197   6.261   7.817  1.00  0.00           H  
ATOM    689  N   PRO A  42       4.030   3.234   4.926  1.00  0.00           N  
ATOM    690  CA  PRO A  42       4.720   2.103   4.298  1.00  0.00           C  
ATOM    691  C   PRO A  42       4.317   0.777   4.935  1.00  0.00           C  
ATOM    692  O   PRO A  42       4.495  -0.293   4.355  1.00  0.00           O  
ATOM    693  CB  PRO A  42       6.205   2.390   4.555  1.00  0.00           C  
ATOM    694  CG  PRO A  42       6.222   3.364   5.685  1.00  0.00           C  
ATOM    695  CD  PRO A  42       4.978   4.186   5.531  1.00  0.00           C  
ATOM    696  HA  PRO A  42       4.530   2.066   3.234  1.00  0.00           H  
ATOM    697  HB2 PRO A  42       6.710   1.472   4.818  1.00  0.00           H  
ATOM    698  HB3 PRO A  42       6.652   2.810   3.666  1.00  0.00           H  
ATOM    699  HG2 PRO A  42       6.209   2.836   6.627  1.00  0.00           H  
ATOM    700  HG3 PRO A  42       7.098   3.991   5.615  1.00  0.00           H  
ATOM    701  HD2 PRO A  42       4.626   4.524   6.496  1.00  0.00           H  
ATOM    702  HD3 PRO A  42       5.157   5.025   4.875  1.00  0.00           H  
ATOM    703  N   GLU A  43       3.759   0.871   6.133  1.00  0.00           N  
ATOM    704  CA  GLU A  43       3.291  -0.289   6.870  1.00  0.00           C  
ATOM    705  C   GLU A  43       2.046  -0.872   6.205  1.00  0.00           C  
ATOM    706  O   GLU A  43       1.890  -2.089   6.112  1.00  0.00           O  
ATOM    707  CB  GLU A  43       3.003   0.119   8.314  1.00  0.00           C  
ATOM    708  CG  GLU A  43       4.231   0.679   9.015  1.00  0.00           C  
ATOM    709  CD  GLU A  43       3.899   1.431  10.284  1.00  0.00           C  
ATOM    710  OE1 GLU A  43       3.550   0.786  11.292  1.00  0.00           O  
ATOM    711  OE2 GLU A  43       3.998   2.675  10.281  1.00  0.00           O  
ATOM    712  H   GLU A  43       3.656   1.758   6.535  1.00  0.00           H  
ATOM    713  HA  GLU A  43       4.075  -1.032   6.861  1.00  0.00           H  
ATOM    714  HB2 GLU A  43       2.230   0.873   8.319  1.00  0.00           H  
ATOM    715  HB3 GLU A  43       2.661  -0.745   8.864  1.00  0.00           H  
ATOM    716  HG2 GLU A  43       4.892  -0.138   9.264  1.00  0.00           H  
ATOM    717  HG3 GLU A  43       4.736   1.352   8.339  1.00  0.00           H  
ATOM    718  N   LEU A  44       1.171   0.008   5.725  1.00  0.00           N  
ATOM    719  CA  LEU A  44      -0.004  -0.411   4.964  1.00  0.00           C  
ATOM    720  C   LEU A  44       0.416  -1.014   3.632  1.00  0.00           C  
ATOM    721  O   LEU A  44      -0.139  -2.020   3.189  1.00  0.00           O  
ATOM    722  CB  LEU A  44      -0.939   0.771   4.707  1.00  0.00           C  
ATOM    723  CG  LEU A  44      -1.997   1.031   5.780  1.00  0.00           C  
ATOM    724  CD1 LEU A  44      -1.358   1.323   7.129  1.00  0.00           C  
ATOM    725  CD2 LEU A  44      -2.885   2.183   5.353  1.00  0.00           C  
ATOM    726  H   LEU A  44       1.317   0.966   5.887  1.00  0.00           H  
ATOM    727  HA  LEU A  44      -0.527  -1.158   5.540  1.00  0.00           H  
ATOM    728  HB2 LEU A  44      -0.334   1.660   4.609  1.00  0.00           H  
ATOM    729  HB3 LEU A  44      -1.447   0.599   3.770  1.00  0.00           H  
ATOM    730  HG  LEU A  44      -2.616   0.153   5.886  1.00  0.00           H  
ATOM    731 HD11 LEU A  44      -2.132   1.499   7.862  1.00  0.00           H  
ATOM    732 HD12 LEU A  44      -0.733   2.200   7.049  1.00  0.00           H  
ATOM    733 HD13 LEU A  44      -0.757   0.479   7.435  1.00  0.00           H  
ATOM    734 HD21 LEU A  44      -3.623   2.371   6.118  1.00  0.00           H  
ATOM    735 HD22 LEU A  44      -3.383   1.931   4.428  1.00  0.00           H  
ATOM    736 HD23 LEU A  44      -2.282   3.068   5.208  1.00  0.00           H  
ATOM    737  N   VAL A  45       1.398  -0.383   3.001  1.00  0.00           N  
ATOM    738  CA  VAL A  45       1.932  -0.872   1.737  1.00  0.00           C  
ATOM    739  C   VAL A  45       2.515  -2.269   1.913  1.00  0.00           C  
ATOM    740  O   VAL A  45       2.297  -3.158   1.087  1.00  0.00           O  
ATOM    741  CB  VAL A  45       3.020   0.067   1.181  1.00  0.00           C  
ATOM    742  CG1 VAL A  45       3.497  -0.409  -0.180  1.00  0.00           C  
ATOM    743  CG2 VAL A  45       2.503   1.491   1.091  1.00  0.00           C  
ATOM    744  H   VAL A  45       1.766   0.441   3.390  1.00  0.00           H  
ATOM    745  HA  VAL A  45       1.119  -0.914   1.025  1.00  0.00           H  
ATOM    746  HB  VAL A  45       3.860   0.054   1.857  1.00  0.00           H  
ATOM    747 HG11 VAL A  45       3.871  -1.418  -0.098  1.00  0.00           H  
ATOM    748 HG12 VAL A  45       4.286   0.241  -0.532  1.00  0.00           H  
ATOM    749 HG13 VAL A  45       2.674  -0.384  -0.878  1.00  0.00           H  
ATOM    750 HG21 VAL A  45       2.216   1.833   2.074  1.00  0.00           H  
ATOM    751 HG22 VAL A  45       1.645   1.521   0.436  1.00  0.00           H  
ATOM    752 HG23 VAL A  45       3.279   2.132   0.697  1.00  0.00           H  
ATOM    753  N   GLU A  46       3.244  -2.455   3.009  1.00  0.00           N  
ATOM    754  CA  GLU A  46       3.835  -3.744   3.330  1.00  0.00           C  
ATOM    755  C   GLU A  46       2.737  -4.784   3.530  1.00  0.00           C  
ATOM    756  O   GLU A  46       2.831  -5.888   3.015  1.00  0.00           O  
ATOM    757  CB  GLU A  46       4.700  -3.639   4.590  1.00  0.00           C  
ATOM    758  CG  GLU A  46       5.633  -4.825   4.797  1.00  0.00           C  
ATOM    759  CD  GLU A  46       6.761  -4.861   3.783  1.00  0.00           C  
ATOM    760  OE1 GLU A  46       7.796  -4.195   4.020  1.00  0.00           O  
ATOM    761  OE2 GLU A  46       6.629  -5.551   2.753  1.00  0.00           O  
ATOM    762  H   GLU A  46       3.396  -1.698   3.613  1.00  0.00           H  
ATOM    763  HA  GLU A  46       4.455  -4.044   2.499  1.00  0.00           H  
ATOM    764  HB2 GLU A  46       5.304  -2.745   4.522  1.00  0.00           H  
ATOM    765  HB3 GLU A  46       4.055  -3.561   5.451  1.00  0.00           H  
ATOM    766  HG2 GLU A  46       6.062  -4.761   5.786  1.00  0.00           H  
ATOM    767  HG3 GLU A  46       5.061  -5.739   4.713  1.00  0.00           H  
ATOM    768  N   GLN A  47       1.684  -4.406   4.258  1.00  0.00           N  
ATOM    769  CA  GLN A  47       0.558  -5.304   4.523  1.00  0.00           C  
ATOM    770  C   GLN A  47       0.001  -5.902   3.235  1.00  0.00           C  
ATOM    771  O   GLN A  47      -0.177  -7.116   3.140  1.00  0.00           O  
ATOM    772  CB  GLN A  47      -0.554  -4.563   5.273  1.00  0.00           C  
ATOM    773  CG  GLN A  47      -0.314  -4.422   6.768  1.00  0.00           C  
ATOM    774  CD  GLN A  47      -0.691  -5.667   7.561  1.00  0.00           C  
ATOM    775  OE1 GLN A  47      -1.069  -5.576   8.727  1.00  0.00           O  
ATOM    776  NE2 GLN A  47      -0.628  -6.832   6.931  1.00  0.00           N  
ATOM    777  H   GLN A  47       1.663  -3.499   4.630  1.00  0.00           H  
ATOM    778  HA  GLN A  47       0.922  -6.109   5.145  1.00  0.00           H  
ATOM    779  HB2 GLN A  47      -0.653  -3.572   4.855  1.00  0.00           H  
ATOM    780  HB3 GLN A  47      -1.481  -5.093   5.130  1.00  0.00           H  
ATOM    781  HG2 GLN A  47       0.732  -4.220   6.932  1.00  0.00           H  
ATOM    782  HG3 GLN A  47      -0.900  -3.592   7.134  1.00  0.00           H  
ATOM    783 HE21 GLN A  47      -0.355  -6.837   5.992  1.00  0.00           H  
ATOM    784 HE22 GLN A  47      -0.850  -7.643   7.435  1.00  0.00           H  
ATOM    785  N   ALA A  48      -0.250  -5.053   2.245  1.00  0.00           N  
ATOM    786  CA  ALA A  48      -0.777  -5.510   0.964  1.00  0.00           C  
ATOM    787  C   ALA A  48       0.226  -6.413   0.257  1.00  0.00           C  
ATOM    788  O   ALA A  48      -0.141  -7.388  -0.398  1.00  0.00           O  
ATOM    789  CB  ALA A  48      -1.134  -4.322   0.087  1.00  0.00           C  
ATOM    790  H   ALA A  48      -0.079  -4.096   2.379  1.00  0.00           H  
ATOM    791  HA  ALA A  48      -1.679  -6.070   1.155  1.00  0.00           H  
ATOM    792  HB1 ALA A  48      -1.568  -4.675  -0.838  1.00  0.00           H  
ATOM    793  HB2 ALA A  48      -0.241  -3.754  -0.129  1.00  0.00           H  
ATOM    794  HB3 ALA A  48      -1.842  -3.696   0.603  1.00  0.00           H  
ATOM    795  N   ARG A  49       1.499  -6.096   0.421  1.00  0.00           N  
ATOM    796  CA  ARG A  49       2.560  -6.861  -0.208  1.00  0.00           C  
ATOM    797  C   ARG A  49       2.686  -8.225   0.462  1.00  0.00           C  
ATOM    798  O   ARG A  49       2.941  -9.242  -0.188  1.00  0.00           O  
ATOM    799  CB  ARG A  49       3.875  -6.097  -0.103  1.00  0.00           C  
ATOM    800  CG  ARG A  49       5.045  -6.802  -0.756  1.00  0.00           C  
ATOM    801  CD  ARG A  49       6.355  -6.162  -0.357  1.00  0.00           C  
ATOM    802  NE  ARG A  49       7.498  -6.987  -0.732  1.00  0.00           N  
ATOM    803  CZ  ARG A  49       8.322  -7.557   0.144  1.00  0.00           C  
ATOM    804  NH1 ARG A  49       8.180  -7.324   1.444  1.00  0.00           N  
ATOM    805  NH2 ARG A  49       9.300  -8.341  -0.285  1.00  0.00           N  
ATOM    806  H   ARG A  49       1.735  -5.338   1.002  1.00  0.00           H  
ATOM    807  HA  ARG A  49       2.312  -6.998  -1.247  1.00  0.00           H  
ATOM    808  HB2 ARG A  49       3.755  -5.133  -0.577  1.00  0.00           H  
ATOM    809  HB3 ARG A  49       4.108  -5.947   0.941  1.00  0.00           H  
ATOM    810  HG2 ARG A  49       5.049  -7.838  -0.450  1.00  0.00           H  
ATOM    811  HG3 ARG A  49       4.935  -6.741  -1.830  1.00  0.00           H  
ATOM    812  HD2 ARG A  49       6.437  -5.203  -0.847  1.00  0.00           H  
ATOM    813  HD3 ARG A  49       6.353  -6.022   0.712  1.00  0.00           H  
ATOM    814  HE  ARG A  49       7.651  -7.140  -1.699  1.00  0.00           H  
ATOM    815 HH11 ARG A  49       7.443  -6.711   1.777  1.00  0.00           H  
ATOM    816 HH12 ARG A  49       8.807  -7.750   2.109  1.00  0.00           H  
ATOM    817 HH21 ARG A  49       9.420  -8.504  -1.268  1.00  0.00           H  
ATOM    818 HH22 ARG A  49       9.919  -8.791   0.372  1.00  0.00           H  
ATOM    819  N   LEU A  50       2.481  -8.230   1.768  1.00  0.00           N  
ATOM    820  CA  LEU A  50       2.603  -9.430   2.573  1.00  0.00           C  
ATOM    821  C   LEU A  50       1.429 -10.365   2.326  1.00  0.00           C  
ATOM    822  O   LEU A  50       1.615 -11.572   2.190  1.00  0.00           O  
ATOM    823  CB  LEU A  50       2.682  -9.058   4.056  1.00  0.00           C  
ATOM    824  CG  LEU A  50       3.802  -9.746   4.843  1.00  0.00           C  
ATOM    825  CD1 LEU A  50       3.554 -11.242   4.946  1.00  0.00           C  
ATOM    826  CD2 LEU A  50       5.143  -9.476   4.181  1.00  0.00           C  
ATOM    827  H   LEU A  50       2.246  -7.384   2.213  1.00  0.00           H  
ATOM    828  HA  LEU A  50       3.516  -9.931   2.288  1.00  0.00           H  
ATOM    829  HB2 LEU A  50       2.824  -7.988   4.127  1.00  0.00           H  
ATOM    830  HB3 LEU A  50       1.740  -9.310   4.519  1.00  0.00           H  
ATOM    831  HG  LEU A  50       3.833  -9.342   5.844  1.00  0.00           H  
ATOM    832 HD11 LEU A  50       2.599 -11.417   5.421  1.00  0.00           H  
ATOM    833 HD12 LEU A  50       4.335 -11.697   5.534  1.00  0.00           H  
ATOM    834 HD13 LEU A  50       3.548 -11.675   3.957  1.00  0.00           H  
ATOM    835 HD21 LEU A  50       5.138  -9.888   3.180  1.00  0.00           H  
ATOM    836 HD22 LEU A  50       5.930  -9.940   4.758  1.00  0.00           H  
ATOM    837 HD23 LEU A  50       5.310  -8.410   4.131  1.00  0.00           H  
ATOM    838  N   GLU A  51       0.224  -9.810   2.252  1.00  0.00           N  
ATOM    839  CA  GLU A  51      -0.964 -10.627   2.043  1.00  0.00           C  
ATOM    840  C   GLU A  51      -0.885 -11.355   0.706  1.00  0.00           C  
ATOM    841  O   GLU A  51      -1.261 -12.523   0.613  1.00  0.00           O  
ATOM    842  CB  GLU A  51      -2.248  -9.794   2.141  1.00  0.00           C  
ATOM    843  CG  GLU A  51      -2.368  -8.698   1.101  1.00  0.00           C  
ATOM    844  CD  GLU A  51      -3.633  -7.887   1.260  1.00  0.00           C  
ATOM    845  OE1 GLU A  51      -3.699  -7.053   2.188  1.00  0.00           O  
ATOM    846  OE2 GLU A  51      -4.575  -8.081   0.468  1.00  0.00           O  
ATOM    847  H   GLU A  51       0.132  -8.833   2.344  1.00  0.00           H  
ATOM    848  HA  GLU A  51      -0.978 -11.370   2.827  1.00  0.00           H  
ATOM    849  HB2 GLU A  51      -3.096 -10.453   2.030  1.00  0.00           H  
ATOM    850  HB3 GLU A  51      -2.289  -9.337   3.118  1.00  0.00           H  
ATOM    851  HG2 GLU A  51      -1.519  -8.035   1.194  1.00  0.00           H  
ATOM    852  HG3 GLU A  51      -2.367  -9.149   0.119  1.00  0.00           H  
ATOM    853  N   PHE A  52      -0.366 -10.678  -0.319  1.00  0.00           N  
ATOM    854  CA  PHE A  52      -0.180 -11.305  -1.624  1.00  0.00           C  
ATOM    855  C   PHE A  52       0.902 -12.375  -1.553  1.00  0.00           C  
ATOM    856  O   PHE A  52       0.838 -13.384  -2.253  1.00  0.00           O  
ATOM    857  CB  PHE A  52       0.178 -10.265  -2.688  1.00  0.00           C  
ATOM    858  CG  PHE A  52      -0.914  -9.266  -2.943  1.00  0.00           C  
ATOM    859  CD1 PHE A  52      -2.245  -9.615  -2.769  1.00  0.00           C  
ATOM    860  CD2 PHE A  52      -0.611  -7.980  -3.358  1.00  0.00           C  
ATOM    861  CE1 PHE A  52      -3.251  -8.701  -3.003  1.00  0.00           C  
ATOM    862  CE2 PHE A  52      -1.614  -7.061  -3.594  1.00  0.00           C  
ATOM    863  CZ  PHE A  52      -2.935  -7.422  -3.416  1.00  0.00           C  
ATOM    864  H   PHE A  52      -0.117  -9.730  -0.196  1.00  0.00           H  
ATOM    865  HA  PHE A  52      -1.112 -11.777  -1.895  1.00  0.00           H  
ATOM    866  HB2 PHE A  52       1.058  -9.724  -2.368  1.00  0.00           H  
ATOM    867  HB3 PHE A  52       0.391 -10.770  -3.618  1.00  0.00           H  
ATOM    868  HD1 PHE A  52      -2.491 -10.615  -2.443  1.00  0.00           H  
ATOM    869  HD2 PHE A  52       0.421  -7.696  -3.497  1.00  0.00           H  
ATOM    870  HE1 PHE A  52      -4.283  -8.985  -2.864  1.00  0.00           H  
ATOM    871  HE2 PHE A  52      -1.366  -6.060  -3.917  1.00  0.00           H  
ATOM    872  HZ  PHE A  52      -3.722  -6.704  -3.599  1.00  0.00           H  
ATOM    873  N   GLY A  53       1.891 -12.149  -0.699  1.00  0.00           N  
ATOM    874  CA  GLY A  53       2.938 -13.128  -0.493  1.00  0.00           C  
ATOM    875  C   GLY A  53       2.419 -14.378   0.198  1.00  0.00           C  
ATOM    876  O   GLY A  53       2.824 -15.492  -0.127  1.00  0.00           O  
ATOM    877  H   GLY A  53       1.915 -11.300  -0.205  1.00  0.00           H  
ATOM    878  HA2 GLY A  53       3.356 -13.403  -1.451  1.00  0.00           H  
ATOM    879  HA3 GLY A  53       3.715 -12.687   0.117  1.00  0.00           H  
ATOM    880  N   GLN A  54       1.506 -14.186   1.140  1.00  0.00           N  
ATOM    881  CA  GLN A  54       0.956 -15.290   1.921  1.00  0.00           C  
ATOM    882  C   GLN A  54      -0.009 -16.136   1.096  1.00  0.00           C  
ATOM    883  O   GLN A  54      -0.051 -17.356   1.242  1.00  0.00           O  
ATOM    884  CB  GLN A  54       0.242 -14.754   3.164  1.00  0.00           C  
ATOM    885  CG  GLN A  54       1.155 -13.997   4.115  1.00  0.00           C  
ATOM    886  CD  GLN A  54       0.406 -13.330   5.255  1.00  0.00           C  
ATOM    887  OE1 GLN A  54       0.945 -13.153   6.349  1.00  0.00           O  
ATOM    888  NE2 GLN A  54      -0.842 -12.960   5.015  1.00  0.00           N  
ATOM    889  H   GLN A  54       1.202 -13.271   1.329  1.00  0.00           H  
ATOM    890  HA  GLN A  54       1.779 -15.913   2.236  1.00  0.00           H  
ATOM    891  HB2 GLN A  54      -0.548 -14.087   2.850  1.00  0.00           H  
ATOM    892  HB3 GLN A  54      -0.195 -15.585   3.700  1.00  0.00           H  
ATOM    893  HG2 GLN A  54       1.870 -14.690   4.534  1.00  0.00           H  
ATOM    894  HG3 GLN A  54       1.679 -13.236   3.556  1.00  0.00           H  
ATOM    895 HE21 GLN A  54      -1.220 -13.136   4.124  1.00  0.00           H  
ATOM    896 HE22 GLN A  54      -1.342 -12.513   5.736  1.00  0.00           H  
ATOM    897  N   LEU A  55      -0.777 -15.492   0.223  1.00  0.00           N  
ATOM    898  CA  LEU A  55      -1.783 -16.208  -0.557  1.00  0.00           C  
ATOM    899  C   LEU A  55      -1.188 -16.822  -1.824  1.00  0.00           C  
ATOM    900  O   LEU A  55      -1.873 -17.539  -2.555  1.00  0.00           O  
ATOM    901  CB  LEU A  55      -2.975 -15.292  -0.896  1.00  0.00           C  
ATOM    902  CG  LEU A  55      -2.655 -13.982  -1.638  1.00  0.00           C  
ATOM    903  CD1 LEU A  55      -2.421 -14.218  -3.124  1.00  0.00           C  
ATOM    904  CD2 LEU A  55      -3.777 -12.974  -1.434  1.00  0.00           C  
ATOM    905  H   LEU A  55      -0.668 -14.522   0.103  1.00  0.00           H  
ATOM    906  HA  LEU A  55      -2.143 -17.016   0.064  1.00  0.00           H  
ATOM    907  HB2 LEU A  55      -3.665 -15.858  -1.505  1.00  0.00           H  
ATOM    908  HB3 LEU A  55      -3.474 -15.038   0.029  1.00  0.00           H  
ATOM    909  HG  LEU A  55      -1.751 -13.559  -1.226  1.00  0.00           H  
ATOM    910 HD11 LEU A  55      -1.592 -14.899  -3.255  1.00  0.00           H  
ATOM    911 HD12 LEU A  55      -2.194 -13.278  -3.606  1.00  0.00           H  
ATOM    912 HD13 LEU A  55      -3.310 -14.643  -3.567  1.00  0.00           H  
ATOM    913 HD21 LEU A  55      -3.865 -12.742  -0.384  1.00  0.00           H  
ATOM    914 HD22 LEU A  55      -4.707 -13.392  -1.791  1.00  0.00           H  
ATOM    915 HD23 LEU A  55      -3.554 -12.072  -1.986  1.00  0.00           H  
ATOM    916  N   GLU A  56       0.084 -16.551  -2.082  1.00  0.00           N  
ATOM    917  CA  GLU A  56       0.724 -17.056  -3.285  1.00  0.00           C  
ATOM    918  C   GLU A  56       2.084 -17.673  -2.967  1.00  0.00           C  
ATOM    919  O   GLU A  56       3.054 -16.968  -2.692  1.00  0.00           O  
ATOM    920  CB  GLU A  56       0.877 -15.939  -4.318  1.00  0.00           C  
ATOM    921  CG  GLU A  56       0.397 -16.323  -5.710  1.00  0.00           C  
ATOM    922  CD  GLU A  56       1.052 -17.586  -6.225  1.00  0.00           C  
ATOM    923  OE1 GLU A  56       2.247 -17.530  -6.587  1.00  0.00           O  
ATOM    924  OE2 GLU A  56       0.378 -18.642  -6.248  1.00  0.00           O  
ATOM    925  H   GLU A  56       0.602 -16.004  -1.452  1.00  0.00           H  
ATOM    926  HA  GLU A  56       0.086 -17.824  -3.696  1.00  0.00           H  
ATOM    927  HB2 GLU A  56       0.310 -15.081  -3.989  1.00  0.00           H  
ATOM    928  HB3 GLU A  56       1.920 -15.666  -4.384  1.00  0.00           H  
ATOM    929  HG2 GLU A  56      -0.672 -16.476  -5.681  1.00  0.00           H  
ATOM    930  HG3 GLU A  56       0.626 -15.513  -6.390  1.00  0.00           H  
ATOM    931  N   HIS A  57       2.140 -18.998  -3.000  1.00  0.00           N  
ATOM    932  CA  HIS A  57       3.385 -19.727  -2.774  1.00  0.00           C  
ATOM    933  C   HIS A  57       3.842 -20.384  -4.071  1.00  0.00           C  
ATOM    934  O   HIS A  57       4.436 -21.463  -4.063  1.00  0.00           O  
ATOM    935  CB  HIS A  57       3.207 -20.783  -1.677  1.00  0.00           C  
ATOM    936  CG  HIS A  57       3.191 -20.216  -0.289  1.00  0.00           C  
ATOM    937  ND1 HIS A  57       4.156 -20.499   0.655  1.00  0.00           N  
ATOM    938  CD2 HIS A  57       2.316 -19.377   0.316  1.00  0.00           C  
ATOM    939  CE1 HIS A  57       3.874 -19.859   1.774  1.00  0.00           C  
ATOM    940  NE2 HIS A  57       2.763 -19.171   1.595  1.00  0.00           N  
ATOM    941  H   HIS A  57       1.318 -19.504  -3.191  1.00  0.00           H  
ATOM    942  HA  HIS A  57       4.134 -19.016  -2.463  1.00  0.00           H  
ATOM    943  HB2 HIS A  57       2.276 -21.301  -1.833  1.00  0.00           H  
ATOM    944  HB3 HIS A  57       4.021 -21.492  -1.736  1.00  0.00           H  
ATOM    945  HD1 HIS A  57       4.938 -21.089   0.526  1.00  0.00           H  
ATOM    946  HD2 HIS A  57       1.433 -18.942  -0.131  1.00  0.00           H  
ATOM    947  HE1 HIS A  57       4.463 -19.881   2.678  1.00  0.00           H  
ATOM    948  HE2 HIS A  57       2.247 -18.735   2.315  1.00  0.00           H  
ATOM    949  N   HIS A  58       3.549 -19.705  -5.176  1.00  0.00           N  
ATOM    950  CA  HIS A  58       3.905 -20.150  -6.522  1.00  0.00           C  
ATOM    951  C   HIS A  58       3.063 -21.346  -6.954  1.00  0.00           C  
ATOM    952  O   HIS A  58       2.196 -21.216  -7.814  1.00  0.00           O  
ATOM    953  CB  HIS A  58       5.402 -20.459  -6.641  1.00  0.00           C  
ATOM    954  CG  HIS A  58       5.832 -20.798  -8.038  1.00  0.00           C  
ATOM    955  ND1 HIS A  58       5.783 -19.896  -9.077  1.00  0.00           N  
ATOM    956  CD2 HIS A  58       6.305 -21.952  -8.570  1.00  0.00           C  
ATOM    957  CE1 HIS A  58       6.209 -20.479 -10.184  1.00  0.00           C  
ATOM    958  NE2 HIS A  58       6.530 -21.726  -9.905  1.00  0.00           N  
ATOM    959  H   HIS A  58       3.062 -18.858  -5.086  1.00  0.00           H  
ATOM    960  HA  HIS A  58       3.676 -19.330  -7.190  1.00  0.00           H  
ATOM    961  HB2 HIS A  58       5.967 -19.597  -6.318  1.00  0.00           H  
ATOM    962  HB3 HIS A  58       5.640 -21.298  -6.004  1.00  0.00           H  
ATOM    963  HD1 HIS A  58       5.458 -18.966  -9.019  1.00  0.00           H  
ATOM    964  HD2 HIS A  58       6.475 -22.878  -8.038  1.00  0.00           H  
ATOM    965  HE1 HIS A  58       6.282 -20.011 -11.155  1.00  0.00           H  
ATOM    966  HE2 HIS A  58       6.651 -22.435 -10.584  1.00  0.00           H  
ATOM    967  N   HIS A  59       3.310 -22.509  -6.364  1.00  0.00           N  
ATOM    968  CA  HIS A  59       2.554 -23.698  -6.731  1.00  0.00           C  
ATOM    969  C   HIS A  59       1.208 -23.722  -5.997  1.00  0.00           C  
ATOM    970  O   HIS A  59       1.065 -24.291  -4.915  1.00  0.00           O  
ATOM    971  CB  HIS A  59       3.370 -24.993  -6.499  1.00  0.00           C  
ATOM    972  CG  HIS A  59       3.601 -25.379  -5.064  1.00  0.00           C  
ATOM    973  ND1 HIS A  59       3.268 -26.622  -4.564  1.00  0.00           N  
ATOM    974  CD2 HIS A  59       4.135 -24.693  -4.026  1.00  0.00           C  
ATOM    975  CE1 HIS A  59       3.584 -26.679  -3.284  1.00  0.00           C  
ATOM    976  NE2 HIS A  59       4.111 -25.523  -2.935  1.00  0.00           N  
ATOM    977  H   HIS A  59       4.000 -22.562  -5.663  1.00  0.00           H  
ATOM    978  HA  HIS A  59       2.346 -23.616  -7.789  1.00  0.00           H  
ATOM    979  HB2 HIS A  59       2.853 -25.815  -6.974  1.00  0.00           H  
ATOM    980  HB3 HIS A  59       4.338 -24.878  -6.968  1.00  0.00           H  
ATOM    981  HD1 HIS A  59       2.858 -27.358  -5.077  1.00  0.00           H  
ATOM    982  HD2 HIS A  59       4.508 -23.677  -4.052  1.00  0.00           H  
ATOM    983  HE1 HIS A  59       3.438 -27.530  -2.636  1.00  0.00           H  
ATOM    984  HE2 HIS A  59       4.529 -25.331  -2.062  1.00  0.00           H  
ATOM    985  N   HIS A  60       0.223 -23.068  -6.589  1.00  0.00           N  
ATOM    986  CA  HIS A  60      -1.104 -22.973  -5.992  1.00  0.00           C  
ATOM    987  C   HIS A  60      -1.953 -24.187  -6.349  1.00  0.00           C  
ATOM    988  O   HIS A  60      -2.982 -24.076  -7.011  1.00  0.00           O  
ATOM    989  CB  HIS A  60      -1.803 -21.662  -6.392  1.00  0.00           C  
ATOM    990  CG  HIS A  60      -1.575 -21.238  -7.813  1.00  0.00           C  
ATOM    991  ND1 HIS A  60      -0.692 -20.237  -8.163  1.00  0.00           N  
ATOM    992  CD2 HIS A  60      -2.126 -21.673  -8.970  1.00  0.00           C  
ATOM    993  CE1 HIS A  60      -0.709 -20.078  -9.472  1.00  0.00           C  
ATOM    994  NE2 HIS A  60      -1.571 -20.935  -9.985  1.00  0.00           N  
ATOM    995  H   HIS A  60       0.392 -22.641  -7.459  1.00  0.00           H  
ATOM    996  HA  HIS A  60      -0.965 -22.970  -4.919  1.00  0.00           H  
ATOM    997  HB2 HIS A  60      -2.867 -21.780  -6.253  1.00  0.00           H  
ATOM    998  HB3 HIS A  60      -1.452 -20.869  -5.749  1.00  0.00           H  
ATOM    999  HD1 HIS A  60      -0.133 -19.709  -7.537  1.00  0.00           H  
ATOM   1000  HD2 HIS A  60      -2.866 -22.452  -9.074  1.00  0.00           H  
ATOM   1001  HE1 HIS A  60      -0.119 -19.366 -10.030  1.00  0.00           H  
ATOM   1002  HE2 HIS A  60      -1.880 -20.936 -10.925  1.00  0.00           H  
ATOM   1003  N   HIS A  61      -1.485 -25.347  -5.902  1.00  0.00           N  
ATOM   1004  CA  HIS A  61      -2.181 -26.615  -6.082  1.00  0.00           C  
ATOM   1005  C   HIS A  61      -1.359 -27.711  -5.419  1.00  0.00           C  
ATOM   1006  O   HIS A  61      -0.274 -27.438  -4.895  1.00  0.00           O  
ATOM   1007  CB  HIS A  61      -2.406 -26.938  -7.574  1.00  0.00           C  
ATOM   1008  CG  HIS A  61      -1.175 -27.379  -8.315  1.00  0.00           C  
ATOM   1009  ND1 HIS A  61      -1.036 -28.642  -8.848  1.00  0.00           N  
ATOM   1010  CD2 HIS A  61      -0.030 -26.721  -8.616  1.00  0.00           C  
ATOM   1011  CE1 HIS A  61       0.138 -28.743  -9.436  1.00  0.00           C  
ATOM   1012  NE2 HIS A  61       0.769 -27.594  -9.312  1.00  0.00           N  
ATOM   1013  H   HIS A  61      -0.627 -25.350  -5.418  1.00  0.00           H  
ATOM   1014  HA  HIS A  61      -3.137 -26.545  -5.583  1.00  0.00           H  
ATOM   1015  HB2 HIS A  61      -3.135 -27.731  -7.652  1.00  0.00           H  
ATOM   1016  HB3 HIS A  61      -2.791 -26.058  -8.067  1.00  0.00           H  
ATOM   1017  HD1 HIS A  61      -1.704 -29.369  -8.799  1.00  0.00           H  
ATOM   1018  HD2 HIS A  61       0.209 -25.700  -8.354  1.00  0.00           H  
ATOM   1019  HE1 HIS A  61       0.518 -29.619  -9.939  1.00  0.00           H  
ATOM   1020  HE2 HIS A  61       1.738 -27.473  -9.463  1.00  0.00           H  
ATOM   1021  N   HIS A  62      -1.856 -28.936  -5.429  1.00  0.00           N  
ATOM   1022  CA  HIS A  62      -1.100 -30.050  -4.877  1.00  0.00           C  
ATOM   1023  C   HIS A  62      -0.922 -31.138  -5.933  1.00  0.00           C  
ATOM   1024  O   HIS A  62      -1.918 -31.791  -6.307  1.00  0.00           O  
ATOM   1025  CB  HIS A  62      -1.742 -30.594  -3.581  1.00  0.00           C  
ATOM   1026  CG  HIS A  62      -3.088 -31.248  -3.737  1.00  0.00           C  
ATOM   1027  ND1 HIS A  62      -3.278 -32.602  -3.572  1.00  0.00           N  
ATOM   1028  CD2 HIS A  62      -4.311 -30.732  -4.016  1.00  0.00           C  
ATOM   1029  CE1 HIS A  62      -4.553 -32.891  -3.744  1.00  0.00           C  
ATOM   1030  NE2 HIS A  62      -5.200 -31.777  -4.013  1.00  0.00           N  
ATOM   1031  OXT HIS A  62       0.215 -31.310  -6.416  1.00  0.00           O  
ATOM   1032  H   HIS A  62      -2.747 -29.098  -5.819  1.00  0.00           H  
ATOM   1033  HA  HIS A  62      -0.118 -29.668  -4.633  1.00  0.00           H  
ATOM   1034  HB2 HIS A  62      -1.079 -31.328  -3.150  1.00  0.00           H  
ATOM   1035  HB3 HIS A  62      -1.854 -29.776  -2.883  1.00  0.00           H  
ATOM   1036  HD1 HIS A  62      -2.576 -33.258  -3.339  1.00  0.00           H  
ATOM   1037  HD2 HIS A  62      -4.540 -29.692  -4.208  1.00  0.00           H  
ATOM   1038  HE1 HIS A  62      -4.991 -33.876  -3.678  1.00  0.00           H  
ATOM   1039  HE2 HIS A  62      -6.166 -31.716  -4.206  1.00  0.00           H  
TER    1040      HIS A  62                                                      
ENDMDL                                                                          
MODEL        2                                                                  
ATOM      1  N   MET A   1     -10.746   7.635  -6.318  1.00  0.00           N  
ATOM      2  CA  MET A   1     -10.003   8.481  -5.361  1.00  0.00           C  
ATOM      3  C   MET A   1      -8.625   7.902  -5.090  1.00  0.00           C  
ATOM      4  O   MET A   1      -8.344   6.748  -5.418  1.00  0.00           O  
ATOM      5  CB  MET A   1     -10.757   8.610  -4.030  1.00  0.00           C  
ATOM      6  CG  MET A   1     -12.052   9.403  -4.111  1.00  0.00           C  
ATOM      7  SD  MET A   1     -13.344   8.553  -5.036  1.00  0.00           S  
ATOM      8  CE  MET A   1     -14.714   9.681  -4.793  1.00  0.00           C  
ATOM      9  H1  MET A   1     -10.244   7.600  -7.232  1.00  0.00           H  
ATOM     10  H2  MET A   1     -11.701   8.012  -6.474  1.00  0.00           H  
ATOM     11  H3  MET A   1     -10.824   6.661  -5.948  1.00  0.00           H  
ATOM     12  HA  MET A   1      -9.887   9.463  -5.795  1.00  0.00           H  
ATOM     13  HB2 MET A   1     -10.994   7.620  -3.671  1.00  0.00           H  
ATOM     14  HB3 MET A   1     -10.109   9.092  -3.312  1.00  0.00           H  
ATOM     15  HG2 MET A   1     -12.408   9.588  -3.107  1.00  0.00           H  
ATOM     16  HG3 MET A   1     -11.847  10.347  -4.596  1.00  0.00           H  
ATOM     17  HE1 MET A   1     -14.944   9.748  -3.740  1.00  0.00           H  
ATOM     18  HE2 MET A   1     -15.579   9.313  -5.327  1.00  0.00           H  
ATOM     19  HE3 MET A   1     -14.446  10.657  -5.167  1.00  0.00           H  
ATOM     20  N   ASN A   2      -7.772   8.710  -4.488  1.00  0.00           N  
ATOM     21  CA  ASN A   2      -6.458   8.269  -4.057  1.00  0.00           C  
ATOM     22  C   ASN A   2      -6.172   8.856  -2.687  1.00  0.00           C  
ATOM     23  O   ASN A   2      -6.795   9.845  -2.287  1.00  0.00           O  
ATOM     24  CB  ASN A   2      -5.371   8.708  -5.048  1.00  0.00           C  
ATOM     25  CG  ASN A   2      -5.133  10.207  -5.034  1.00  0.00           C  
ATOM     26  OD1 ASN A   2      -5.802  10.959  -5.740  1.00  0.00           O  
ATOM     27  ND2 ASN A   2      -4.173  10.651  -4.235  1.00  0.00           N  
ATOM     28  H   ASN A   2      -8.038   9.645  -4.319  1.00  0.00           H  
ATOM     29  HA  ASN A   2      -6.469   7.193  -3.987  1.00  0.00           H  
ATOM     30  HB2 ASN A   2      -4.445   8.214  -4.795  1.00  0.00           H  
ATOM     31  HB3 ASN A   2      -5.667   8.419  -6.046  1.00  0.00           H  
ATOM     32 HD21 ASN A   2      -3.670   9.997  -3.697  1.00  0.00           H  
ATOM     33 HD22 ASN A   2      -3.999  11.621  -4.209  1.00  0.00           H  
ATOM     34  N   LEU A   3      -5.254   8.250  -1.965  1.00  0.00           N  
ATOM     35  CA  LEU A   3      -4.888   8.748  -0.654  1.00  0.00           C  
ATOM     36  C   LEU A   3      -3.541   9.446  -0.701  1.00  0.00           C  
ATOM     37  O   LEU A   3      -2.910   9.525  -1.755  1.00  0.00           O  
ATOM     38  CB  LEU A   3      -4.867   7.607   0.360  1.00  0.00           C  
ATOM     39  CG  LEU A   3      -6.236   6.991   0.640  1.00  0.00           C  
ATOM     40  CD1 LEU A   3      -6.128   5.911   1.695  1.00  0.00           C  
ATOM     41  CD2 LEU A   3      -7.214   8.064   1.085  1.00  0.00           C  
ATOM     42  H   LEU A   3      -4.808   7.441  -2.323  1.00  0.00           H  
ATOM     43  HA  LEU A   3      -5.640   9.464  -0.356  1.00  0.00           H  
ATOM     44  HB2 LEU A   3      -4.210   6.833  -0.012  1.00  0.00           H  
ATOM     45  HB3 LEU A   3      -4.469   7.984   1.289  1.00  0.00           H  
ATOM     46  HG  LEU A   3      -6.619   6.540  -0.267  1.00  0.00           H  
ATOM     47 HD11 LEU A   3      -7.096   5.460   1.849  1.00  0.00           H  
ATOM     48 HD12 LEU A   3      -5.784   6.349   2.622  1.00  0.00           H  
ATOM     49 HD13 LEU A   3      -5.426   5.157   1.371  1.00  0.00           H  
ATOM     50 HD21 LEU A   3      -6.828   8.559   1.964  1.00  0.00           H  
ATOM     51 HD22 LEU A   3      -8.167   7.610   1.315  1.00  0.00           H  
ATOM     52 HD23 LEU A   3      -7.342   8.787   0.291  1.00  0.00           H  
ATOM     53  N   ARG A   4      -3.118   9.966   0.438  1.00  0.00           N  
ATOM     54  CA  ARG A   4      -1.848  10.657   0.528  1.00  0.00           C  
ATOM     55  C   ARG A   4      -0.751   9.669   0.897  1.00  0.00           C  
ATOM     56  O   ARG A   4      -0.753   9.096   1.988  1.00  0.00           O  
ATOM     57  CB  ARG A   4      -1.934  11.778   1.561  1.00  0.00           C  
ATOM     58  CG  ARG A   4      -0.805  12.787   1.465  1.00  0.00           C  
ATOM     59  CD  ARG A   4      -1.026  13.939   2.427  1.00  0.00           C  
ATOM     60  NE  ARG A   4      -0.119  15.053   2.172  1.00  0.00           N  
ATOM     61  CZ  ARG A   4      -0.305  16.283   2.644  1.00  0.00           C  
ATOM     62  NH1 ARG A   4      -1.368  16.553   3.394  1.00  0.00           N  
ATOM     63  NH2 ARG A   4       0.567  17.238   2.357  1.00  0.00           N  
ATOM     64  H   ARG A   4      -3.675   9.880   1.249  1.00  0.00           H  
ATOM     65  HA  ARG A   4      -1.628  11.081  -0.439  1.00  0.00           H  
ATOM     66  HB2 ARG A   4      -2.869  12.303   1.427  1.00  0.00           H  
ATOM     67  HB3 ARG A   4      -1.914  11.342   2.550  1.00  0.00           H  
ATOM     68  HG2 ARG A   4       0.126  12.297   1.711  1.00  0.00           H  
ATOM     69  HG3 ARG A   4      -0.760  13.172   0.456  1.00  0.00           H  
ATOM     70  HD2 ARG A   4      -2.045  14.287   2.323  1.00  0.00           H  
ATOM     71  HD3 ARG A   4      -0.871  13.585   3.435  1.00  0.00           H  
ATOM     72  HE  ARG A   4       0.674  14.874   1.615  1.00  0.00           H  
ATOM     73 HH11 ARG A   4      -2.035  15.832   3.605  1.00  0.00           H  
ATOM     74 HH12 ARG A   4      -1.508  17.483   3.762  1.00  0.00           H  
ATOM     75 HH21 ARG A   4       1.366  17.034   1.779  1.00  0.00           H  
ATOM     76 HH22 ARG A   4       0.434  18.171   2.715  1.00  0.00           H  
ATOM     77  N   TRP A   5       0.165   9.467  -0.027  1.00  0.00           N  
ATOM     78  CA  TRP A   5       1.236   8.503   0.151  1.00  0.00           C  
ATOM     79  C   TRP A   5       2.488   9.181   0.694  1.00  0.00           C  
ATOM     80  O   TRP A   5       2.916  10.216   0.177  1.00  0.00           O  
ATOM     81  CB  TRP A   5       1.542   7.817  -1.183  1.00  0.00           C  
ATOM     82  CG  TRP A   5       0.456   6.895  -1.646  1.00  0.00           C  
ATOM     83  CD1 TRP A   5      -0.803   7.238  -2.045  1.00  0.00           C  
ATOM     84  CD2 TRP A   5       0.539   5.474  -1.764  1.00  0.00           C  
ATOM     85  NE1 TRP A   5      -1.513   6.114  -2.387  1.00  0.00           N  
ATOM     86  CE2 TRP A   5      -0.708   5.018  -2.225  1.00  0.00           C  
ATOM     87  CE3 TRP A   5       1.551   4.542  -1.516  1.00  0.00           C  
ATOM     88  CZ2 TRP A   5      -0.967   3.671  -2.448  1.00  0.00           C  
ATOM     89  CZ3 TRP A   5       1.291   3.206  -1.738  1.00  0.00           C  
ATOM     90  CH2 TRP A   5       0.040   2.782  -2.199  1.00  0.00           C  
ATOM     91  H   TRP A   5       0.125   9.986  -0.863  1.00  0.00           H  
ATOM     92  HA  TRP A   5       0.903   7.762   0.862  1.00  0.00           H  
ATOM     93  HB2 TRP A   5       1.685   8.571  -1.942  1.00  0.00           H  
ATOM     94  HB3 TRP A   5       2.452   7.240  -1.083  1.00  0.00           H  
ATOM     95  HD1 TRP A   5      -1.178   8.250  -2.069  1.00  0.00           H  
ATOM     96  HE1 TRP A   5      -2.453   6.097  -2.699  1.00  0.00           H  
ATOM     97  HE3 TRP A   5       2.522   4.853  -1.156  1.00  0.00           H  
ATOM     98  HZ2 TRP A   5      -1.927   3.324  -2.805  1.00  0.00           H  
ATOM     99  HZ3 TRP A   5       2.060   2.472  -1.554  1.00  0.00           H  
ATOM    100  HH2 TRP A   5      -0.120   1.726  -2.359  1.00  0.00           H  
ATOM    101  N   THR A   6       3.067   8.604   1.739  1.00  0.00           N  
ATOM    102  CA  THR A   6       4.296   9.133   2.309  1.00  0.00           C  
ATOM    103  C   THR A   6       5.485   8.716   1.453  1.00  0.00           C  
ATOM    104  O   THR A   6       5.376   7.792   0.648  1.00  0.00           O  
ATOM    105  CB  THR A   6       4.510   8.646   3.758  1.00  0.00           C  
ATOM    106  OG1 THR A   6       4.715   7.227   3.790  1.00  0.00           O  
ATOM    107  CG2 THR A   6       3.320   9.005   4.636  1.00  0.00           C  
ATOM    108  H   THR A   6       2.663   7.802   2.135  1.00  0.00           H  
ATOM    109  HA  THR A   6       4.226  10.212   2.316  1.00  0.00           H  
ATOM    110  HB  THR A   6       5.387   9.133   4.157  1.00  0.00           H  
ATOM    111  HG1 THR A   6       5.266   7.013   4.558  1.00  0.00           H  
ATOM    112 HG21 THR A   6       3.201  10.077   4.657  1.00  0.00           H  
ATOM    113 HG22 THR A   6       3.488   8.640   5.637  1.00  0.00           H  
ATOM    114 HG23 THR A   6       2.424   8.550   4.233  1.00  0.00           H  
ATOM    115  N   SER A   7       6.615   9.386   1.621  1.00  0.00           N  
ATOM    116  CA  SER A   7       7.803   9.073   0.838  1.00  0.00           C  
ATOM    117  C   SER A   7       8.217   7.613   1.023  1.00  0.00           C  
ATOM    118  O   SER A   7       8.679   6.960   0.083  1.00  0.00           O  
ATOM    119  CB  SER A   7       8.944  10.016   1.217  1.00  0.00           C  
ATOM    120  OG  SER A   7       9.098  10.115   2.629  1.00  0.00           O  
ATOM    121  H   SER A   7       6.653  10.114   2.285  1.00  0.00           H  
ATOM    122  HA  SER A   7       7.556   9.230  -0.201  1.00  0.00           H  
ATOM    123  HB2 SER A   7       9.864   9.649   0.796  1.00  0.00           H  
ATOM    124  HB3 SER A   7       8.735  10.998   0.817  1.00  0.00           H  
ATOM    125  HG  SER A   7       8.461   9.529   3.077  1.00  0.00           H  
ATOM    126  N   GLU A   8       8.028   7.101   2.231  1.00  0.00           N  
ATOM    127  CA  GLU A   8       8.328   5.710   2.531  1.00  0.00           C  
ATOM    128  C   GLU A   8       7.355   4.802   1.798  1.00  0.00           C  
ATOM    129  O   GLU A   8       7.753   3.830   1.162  1.00  0.00           O  
ATOM    130  CB  GLU A   8       8.231   5.424   4.035  1.00  0.00           C  
ATOM    131  CG  GLU A   8       8.674   6.564   4.937  1.00  0.00           C  
ATOM    132  CD  GLU A   8       7.611   7.631   5.075  1.00  0.00           C  
ATOM    133  OE1 GLU A   8       6.627   7.402   5.806  1.00  0.00           O  
ATOM    134  OE2 GLU A   8       7.739   8.689   4.423  1.00  0.00           O  
ATOM    135  H   GLU A   8       7.685   7.683   2.948  1.00  0.00           H  
ATOM    136  HA  GLU A   8       9.330   5.501   2.191  1.00  0.00           H  
ATOM    137  HB2 GLU A   8       7.203   5.195   4.274  1.00  0.00           H  
ATOM    138  HB3 GLU A   8       8.837   4.562   4.260  1.00  0.00           H  
ATOM    139  HG2 GLU A   8       8.894   6.168   5.917  1.00  0.00           H  
ATOM    140  HG3 GLU A   8       9.563   7.012   4.520  1.00  0.00           H  
ATOM    141  N   ALA A   9       6.073   5.141   1.887  1.00  0.00           N  
ATOM    142  CA  ALA A   9       5.017   4.347   1.279  1.00  0.00           C  
ATOM    143  C   ALA A   9       5.181   4.276  -0.236  1.00  0.00           C  
ATOM    144  O   ALA A   9       5.044   3.208  -0.832  1.00  0.00           O  
ATOM    145  CB  ALA A   9       3.661   4.928   1.643  1.00  0.00           C  
ATOM    146  H   ALA A   9       5.829   5.960   2.376  1.00  0.00           H  
ATOM    147  HA  ALA A   9       5.076   3.347   1.685  1.00  0.00           H  
ATOM    148  HB1 ALA A   9       2.880   4.308   1.227  1.00  0.00           H  
ATOM    149  HB2 ALA A   9       3.580   5.928   1.245  1.00  0.00           H  
ATOM    150  HB3 ALA A   9       3.562   4.959   2.719  1.00  0.00           H  
ATOM    151  N   LYS A  10       5.494   5.414  -0.847  1.00  0.00           N  
ATOM    152  CA  LYS A  10       5.693   5.479  -2.289  1.00  0.00           C  
ATOM    153  C   LYS A  10       6.879   4.614  -2.702  1.00  0.00           C  
ATOM    154  O   LYS A  10       6.834   3.934  -3.728  1.00  0.00           O  
ATOM    155  CB  LYS A  10       5.900   6.931  -2.731  1.00  0.00           C  
ATOM    156  CG  LYS A  10       4.750   7.841  -2.336  1.00  0.00           C  
ATOM    157  CD  LYS A  10       4.985   9.287  -2.739  1.00  0.00           C  
ATOM    158  CE  LYS A  10       4.909   9.468  -4.245  1.00  0.00           C  
ATOM    159  NZ  LYS A  10       4.972  10.901  -4.631  1.00  0.00           N  
ATOM    160  H   LYS A  10       5.586   6.234  -0.312  1.00  0.00           H  
ATOM    161  HA  LYS A  10       4.801   5.092  -2.761  1.00  0.00           H  
ATOM    162  HB2 LYS A  10       6.806   7.311  -2.282  1.00  0.00           H  
ATOM    163  HB3 LYS A  10       6.001   6.960  -3.806  1.00  0.00           H  
ATOM    164  HG2 LYS A  10       3.850   7.490  -2.819  1.00  0.00           H  
ATOM    165  HG3 LYS A  10       4.621   7.792  -1.263  1.00  0.00           H  
ATOM    166  HD2 LYS A  10       4.229   9.905  -2.274  1.00  0.00           H  
ATOM    167  HD3 LYS A  10       5.962   9.591  -2.394  1.00  0.00           H  
ATOM    168  HE2 LYS A  10       5.736   8.945  -4.702  1.00  0.00           H  
ATOM    169  HE3 LYS A  10       3.979   9.049  -4.600  1.00  0.00           H  
ATOM    170  HZ1 LYS A  10       5.017  10.991  -5.671  1.00  0.00           H  
ATOM    171  HZ2 LYS A  10       5.821  11.349  -4.224  1.00  0.00           H  
ATOM    172  HZ3 LYS A  10       4.130  11.408  -4.284  1.00  0.00           H  
ATOM    173  N   THR A  11       7.924   4.618  -1.883  1.00  0.00           N  
ATOM    174  CA  THR A  11       9.101   3.805  -2.144  1.00  0.00           C  
ATOM    175  C   THR A  11       8.790   2.320  -1.926  1.00  0.00           C  
ATOM    176  O   THR A  11       9.202   1.464  -2.710  1.00  0.00           O  
ATOM    177  CB  THR A  11      10.281   4.241  -1.249  1.00  0.00           C  
ATOM    178  OG1 THR A  11      10.504   5.653  -1.400  1.00  0.00           O  
ATOM    179  CG2 THR A  11      11.553   3.486  -1.612  1.00  0.00           C  
ATOM    180  H   THR A  11       7.900   5.181  -1.079  1.00  0.00           H  
ATOM    181  HA  THR A  11       9.385   3.953  -3.178  1.00  0.00           H  
ATOM    182  HB  THR A  11      10.033   4.029  -0.219  1.00  0.00           H  
ATOM    183  HG1 THR A  11       9.911   6.137  -0.805  1.00  0.00           H  
ATOM    184 HG21 THR A  11      12.356   3.798  -0.960  1.00  0.00           H  
ATOM    185 HG22 THR A  11      11.816   3.703  -2.635  1.00  0.00           H  
ATOM    186 HG23 THR A  11      11.386   2.425  -1.499  1.00  0.00           H  
ATOM    187  N   LYS A  12       8.042   2.026  -0.865  1.00  0.00           N  
ATOM    188  CA  LYS A  12       7.600   0.661  -0.585  1.00  0.00           C  
ATOM    189  C   LYS A  12       6.799   0.102  -1.755  1.00  0.00           C  
ATOM    190  O   LYS A  12       6.990  -1.048  -2.157  1.00  0.00           O  
ATOM    191  CB  LYS A  12       6.741   0.627   0.684  1.00  0.00           C  
ATOM    192  CG  LYS A  12       7.524   0.699   1.986  1.00  0.00           C  
ATOM    193  CD  LYS A  12       8.223  -0.618   2.295  1.00  0.00           C  
ATOM    194  CE  LYS A  12       8.773  -0.635   3.713  1.00  0.00           C  
ATOM    195  NZ  LYS A  12       9.328  -1.964   4.084  1.00  0.00           N  
ATOM    196  H   LYS A  12       7.779   2.750  -0.249  1.00  0.00           H  
ATOM    197  HA  LYS A  12       8.476   0.050  -0.433  1.00  0.00           H  
ATOM    198  HB2 LYS A  12       6.058   1.463   0.661  1.00  0.00           H  
ATOM    199  HB3 LYS A  12       6.168  -0.289   0.686  1.00  0.00           H  
ATOM    200  HG2 LYS A  12       8.266   1.479   1.906  1.00  0.00           H  
ATOM    201  HG3 LYS A  12       6.842   0.930   2.790  1.00  0.00           H  
ATOM    202  HD2 LYS A  12       7.514  -1.424   2.187  1.00  0.00           H  
ATOM    203  HD3 LYS A  12       9.037  -0.755   1.599  1.00  0.00           H  
ATOM    204  HE2 LYS A  12       9.556   0.105   3.791  1.00  0.00           H  
ATOM    205  HE3 LYS A  12       7.975  -0.384   4.397  1.00  0.00           H  
ATOM    206  HZ1 LYS A  12       9.421  -2.032   5.122  1.00  0.00           H  
ATOM    207  HZ2 LYS A  12      10.266  -2.105   3.649  1.00  0.00           H  
ATOM    208  HZ3 LYS A  12       8.688  -2.726   3.761  1.00  0.00           H  
ATOM    209  N   LEU A  13       5.914   0.931  -2.301  1.00  0.00           N  
ATOM    210  CA  LEU A  13       5.065   0.536  -3.417  1.00  0.00           C  
ATOM    211  C   LEU A  13       5.897   0.219  -4.654  1.00  0.00           C  
ATOM    212  O   LEU A  13       5.630  -0.749  -5.359  1.00  0.00           O  
ATOM    213  CB  LEU A  13       4.056   1.644  -3.734  1.00  0.00           C  
ATOM    214  CG  LEU A  13       3.064   1.325  -4.857  1.00  0.00           C  
ATOM    215  CD1 LEU A  13       2.202   0.127  -4.487  1.00  0.00           C  
ATOM    216  CD2 LEU A  13       2.196   2.538  -5.160  1.00  0.00           C  
ATOM    217  H   LEU A  13       5.823   1.839  -1.932  1.00  0.00           H  
ATOM    218  HA  LEU A  13       4.526  -0.354  -3.123  1.00  0.00           H  
ATOM    219  HB2 LEU A  13       3.493   1.857  -2.837  1.00  0.00           H  
ATOM    220  HB3 LEU A  13       4.605   2.531  -4.012  1.00  0.00           H  
ATOM    221  HG  LEU A  13       3.614   1.074  -5.752  1.00  0.00           H  
ATOM    222 HD11 LEU A  13       1.691   0.327  -3.554  1.00  0.00           H  
ATOM    223 HD12 LEU A  13       2.826  -0.749  -4.375  1.00  0.00           H  
ATOM    224 HD13 LEU A  13       1.474  -0.048  -5.265  1.00  0.00           H  
ATOM    225 HD21 LEU A  13       2.826   3.368  -5.449  1.00  0.00           H  
ATOM    226 HD22 LEU A  13       1.630   2.805  -4.277  1.00  0.00           H  
ATOM    227 HD23 LEU A  13       1.517   2.304  -5.965  1.00  0.00           H  
ATOM    228  N   LYS A  14       6.923   1.026  -4.900  1.00  0.00           N  
ATOM    229  CA  LYS A  14       7.804   0.824  -6.051  1.00  0.00           C  
ATOM    230  C   LYS A  14       8.628  -0.452  -5.895  1.00  0.00           C  
ATOM    231  O   LYS A  14       9.231  -0.939  -6.853  1.00  0.00           O  
ATOM    232  CB  LYS A  14       8.721   2.036  -6.234  1.00  0.00           C  
ATOM    233  CG  LYS A  14       7.963   3.313  -6.561  1.00  0.00           C  
ATOM    234  CD  LYS A  14       8.874   4.527  -6.542  1.00  0.00           C  
ATOM    235  CE  LYS A  14       8.087   5.809  -6.742  1.00  0.00           C  
ATOM    236  NZ  LYS A  14       8.944   7.016  -6.598  1.00  0.00           N  
ATOM    237  H   LYS A  14       7.088   1.787  -4.299  1.00  0.00           H  
ATOM    238  HA  LYS A  14       7.180   0.725  -6.926  1.00  0.00           H  
ATOM    239  HB2 LYS A  14       9.278   2.194  -5.321  1.00  0.00           H  
ATOM    240  HB3 LYS A  14       9.412   1.835  -7.039  1.00  0.00           H  
ATOM    241  HG2 LYS A  14       7.529   3.219  -7.545  1.00  0.00           H  
ATOM    242  HG3 LYS A  14       7.178   3.452  -5.832  1.00  0.00           H  
ATOM    243  HD2 LYS A  14       9.379   4.572  -5.588  1.00  0.00           H  
ATOM    244  HD3 LYS A  14       9.602   4.432  -7.333  1.00  0.00           H  
ATOM    245  HE2 LYS A  14       7.654   5.802  -7.732  1.00  0.00           H  
ATOM    246  HE3 LYS A  14       7.298   5.848  -6.006  1.00  0.00           H  
ATOM    247  HZ1 LYS A  14       8.365   7.878  -6.672  1.00  0.00           H  
ATOM    248  HZ2 LYS A  14       9.670   7.033  -7.345  1.00  0.00           H  
ATOM    249  HZ3 LYS A  14       9.417   7.010  -5.667  1.00  0.00           H  
ATOM    250  N   ASN A  15       8.645  -0.999  -4.687  1.00  0.00           N  
ATOM    251  CA  ASN A  15       9.318  -2.268  -4.435  1.00  0.00           C  
ATOM    252  C   ASN A  15       8.366  -3.437  -4.679  1.00  0.00           C  
ATOM    253  O   ASN A  15       8.749  -4.598  -4.560  1.00  0.00           O  
ATOM    254  CB  ASN A  15       9.870  -2.321  -3.007  1.00  0.00           C  
ATOM    255  CG  ASN A  15      11.232  -1.664  -2.884  1.00  0.00           C  
ATOM    256  OD1 ASN A  15      12.260  -2.312  -3.061  1.00  0.00           O  
ATOM    257  ND2 ASN A  15      11.258  -0.377  -2.577  1.00  0.00           N  
ATOM    258  H   ASN A  15       8.191  -0.540  -3.948  1.00  0.00           H  
ATOM    259  HA  ASN A  15      10.141  -2.345  -5.130  1.00  0.00           H  
ATOM    260  HB2 ASN A  15       9.185  -1.813  -2.344  1.00  0.00           H  
ATOM    261  HB3 ASN A  15       9.958  -3.354  -2.703  1.00  0.00           H  
ATOM    262 HD21 ASN A  15      10.403   0.093  -2.450  1.00  0.00           H  
ATOM    263 HD22 ASN A  15      12.139   0.061  -2.482  1.00  0.00           H  
ATOM    264  N   ILE A  16       7.120  -3.121  -4.998  1.00  0.00           N  
ATOM    265  CA  ILE A  16       6.146  -4.129  -5.395  1.00  0.00           C  
ATOM    266  C   ILE A  16       6.103  -4.218  -6.921  1.00  0.00           C  
ATOM    267  O   ILE A  16       6.154  -3.190  -7.596  1.00  0.00           O  
ATOM    268  CB  ILE A  16       4.734  -3.793  -4.845  1.00  0.00           C  
ATOM    269  CG1 ILE A  16       4.774  -3.712  -3.316  1.00  0.00           C  
ATOM    270  CG2 ILE A  16       3.703  -4.824  -5.298  1.00  0.00           C  
ATOM    271  CD1 ILE A  16       3.422  -3.494  -2.669  1.00  0.00           C  
ATOM    272  H   ILE A  16       6.840  -2.178  -4.968  1.00  0.00           H  
ATOM    273  HA  ILE A  16       6.458  -5.081  -4.991  1.00  0.00           H  
ATOM    274  HB  ILE A  16       4.439  -2.834  -5.241  1.00  0.00           H  
ATOM    275 HG12 ILE A  16       5.175  -4.635  -2.929  1.00  0.00           H  
ATOM    276 HG13 ILE A  16       5.418  -2.896  -3.024  1.00  0.00           H  
ATOM    277 HG21 ILE A  16       3.988  -5.802  -4.938  1.00  0.00           H  
ATOM    278 HG22 ILE A  16       3.654  -4.837  -6.377  1.00  0.00           H  
ATOM    279 HG23 ILE A  16       2.734  -4.562  -4.898  1.00  0.00           H  
ATOM    280 HD11 ILE A  16       3.544  -3.409  -1.599  1.00  0.00           H  
ATOM    281 HD12 ILE A  16       2.779  -4.334  -2.891  1.00  0.00           H  
ATOM    282 HD13 ILE A  16       2.977  -2.587  -3.055  1.00  0.00           H  
ATOM    283  N   PRO A  17       6.053  -5.440  -7.482  1.00  0.00           N  
ATOM    284  CA  PRO A  17       5.953  -5.649  -8.935  1.00  0.00           C  
ATOM    285  C   PRO A  17       4.814  -4.842  -9.560  1.00  0.00           C  
ATOM    286  O   PRO A  17       3.694  -4.834  -9.046  1.00  0.00           O  
ATOM    287  CB  PRO A  17       5.676  -7.147  -9.059  1.00  0.00           C  
ATOM    288  CG  PRO A  17       6.274  -7.745  -7.835  1.00  0.00           C  
ATOM    289  CD  PRO A  17       6.111  -6.719  -6.749  1.00  0.00           C  
ATOM    290  HA  PRO A  17       6.880  -5.407  -9.435  1.00  0.00           H  
ATOM    291  HB2 PRO A  17       4.609  -7.314  -9.102  1.00  0.00           H  
ATOM    292  HB3 PRO A  17       6.143  -7.532  -9.953  1.00  0.00           H  
ATOM    293  HG2 PRO A  17       5.747  -8.651  -7.576  1.00  0.00           H  
ATOM    294  HG3 PRO A  17       7.320  -7.951  -8.000  1.00  0.00           H  
ATOM    295  HD2 PRO A  17       5.193  -6.890  -6.205  1.00  0.00           H  
ATOM    296  HD3 PRO A  17       6.958  -6.741  -6.079  1.00  0.00           H  
ATOM    297  N   PHE A  18       5.107  -4.189 -10.682  1.00  0.00           N  
ATOM    298  CA  PHE A  18       4.166  -3.271 -11.330  1.00  0.00           C  
ATOM    299  C   PHE A  18       2.847  -3.953 -11.669  1.00  0.00           C  
ATOM    300  O   PHE A  18       1.777  -3.364 -11.511  1.00  0.00           O  
ATOM    301  CB  PHE A  18       4.789  -2.688 -12.601  1.00  0.00           C  
ATOM    302  CG  PHE A  18       3.867  -1.779 -13.370  1.00  0.00           C  
ATOM    303  CD1 PHE A  18       3.665  -0.471 -12.964  1.00  0.00           C  
ATOM    304  CD2 PHE A  18       3.192  -2.241 -14.490  1.00  0.00           C  
ATOM    305  CE1 PHE A  18       2.812   0.362 -13.661  1.00  0.00           C  
ATOM    306  CE2 PHE A  18       2.337  -1.414 -15.190  1.00  0.00           C  
ATOM    307  CZ  PHE A  18       2.146  -0.111 -14.775  1.00  0.00           C  
ATOM    308  H   PHE A  18       5.989  -4.333 -11.095  1.00  0.00           H  
ATOM    309  HA  PHE A  18       3.968  -2.466 -10.641  1.00  0.00           H  
ATOM    310  HB2 PHE A  18       5.666  -2.119 -12.332  1.00  0.00           H  
ATOM    311  HB3 PHE A  18       5.080  -3.499 -13.254  1.00  0.00           H  
ATOM    312  HD1 PHE A  18       4.187  -0.100 -12.093  1.00  0.00           H  
ATOM    313  HD2 PHE A  18       3.341  -3.260 -14.818  1.00  0.00           H  
ATOM    314  HE1 PHE A  18       2.665   1.380 -13.336  1.00  0.00           H  
ATOM    315  HE2 PHE A  18       1.819  -1.786 -16.061  1.00  0.00           H  
ATOM    316  HZ  PHE A  18       1.477   0.537 -15.320  1.00  0.00           H  
ATOM    317  N   PHE A  19       2.928  -5.202 -12.106  1.00  0.00           N  
ATOM    318  CA  PHE A  19       1.749  -5.943 -12.539  1.00  0.00           C  
ATOM    319  C   PHE A  19       0.776  -6.163 -11.383  1.00  0.00           C  
ATOM    320  O   PHE A  19      -0.387  -6.501 -11.592  1.00  0.00           O  
ATOM    321  CB  PHE A  19       2.161  -7.284 -13.146  1.00  0.00           C  
ATOM    322  CG  PHE A  19       3.107  -7.145 -14.305  1.00  0.00           C  
ATOM    323  CD1 PHE A  19       2.640  -6.797 -15.563  1.00  0.00           C  
ATOM    324  CD2 PHE A  19       4.464  -7.362 -14.136  1.00  0.00           C  
ATOM    325  CE1 PHE A  19       3.510  -6.662 -16.627  1.00  0.00           C  
ATOM    326  CE2 PHE A  19       5.340  -7.228 -15.197  1.00  0.00           C  
ATOM    327  CZ  PHE A  19       4.862  -6.882 -16.445  1.00  0.00           C  
ATOM    328  H   PHE A  19       3.805  -5.636 -12.141  1.00  0.00           H  
ATOM    329  HA  PHE A  19       1.254  -5.353 -13.298  1.00  0.00           H  
ATOM    330  HB2 PHE A  19       2.646  -7.882 -12.388  1.00  0.00           H  
ATOM    331  HB3 PHE A  19       1.279  -7.799 -13.495  1.00  0.00           H  
ATOM    332  HD1 PHE A  19       1.583  -6.624 -15.707  1.00  0.00           H  
ATOM    333  HD2 PHE A  19       4.840  -7.635 -13.161  1.00  0.00           H  
ATOM    334  HE1 PHE A  19       3.133  -6.390 -17.602  1.00  0.00           H  
ATOM    335  HE2 PHE A  19       6.397  -7.399 -15.051  1.00  0.00           H  
ATOM    336  HZ  PHE A  19       5.544  -6.778 -17.277  1.00  0.00           H  
ATOM    337  N   ALA A  20       1.258  -5.965 -10.164  1.00  0.00           N  
ATOM    338  CA  ALA A  20       0.425  -6.117  -8.984  1.00  0.00           C  
ATOM    339  C   ALA A  20       0.315  -4.805  -8.214  1.00  0.00           C  
ATOM    340  O   ALA A  20      -0.370  -4.739  -7.201  1.00  0.00           O  
ATOM    341  CB  ALA A  20       0.988  -7.209  -8.089  1.00  0.00           C  
ATOM    342  H   ALA A  20       2.200  -5.707 -10.055  1.00  0.00           H  
ATOM    343  HA  ALA A  20      -0.564  -6.420  -9.302  1.00  0.00           H  
ATOM    344  HB1 ALA A  20       1.965  -6.917  -7.738  1.00  0.00           H  
ATOM    345  HB2 ALA A  20       1.066  -8.130  -8.650  1.00  0.00           H  
ATOM    346  HB3 ALA A  20       0.333  -7.355  -7.246  1.00  0.00           H  
ATOM    347  N   ARG A  21       0.971  -3.753  -8.709  1.00  0.00           N  
ATOM    348  CA  ARG A  21       0.986  -2.473  -8.004  1.00  0.00           C  
ATOM    349  C   ARG A  21      -0.379  -1.809  -8.017  1.00  0.00           C  
ATOM    350  O   ARG A  21      -0.801  -1.251  -7.012  1.00  0.00           O  
ATOM    351  CB  ARG A  21       2.038  -1.515  -8.573  1.00  0.00           C  
ATOM    352  CG  ARG A  21       3.438  -1.814  -8.072  1.00  0.00           C  
ATOM    353  CD  ARG A  21       4.349  -0.596  -8.122  1.00  0.00           C  
ATOM    354  NE  ARG A  21       4.773  -0.243  -9.477  1.00  0.00           N  
ATOM    355  CZ  ARG A  21       6.020  -0.406  -9.918  1.00  0.00           C  
ATOM    356  NH1 ARG A  21       6.904  -1.064  -9.179  1.00  0.00           N  
ATOM    357  NH2 ARG A  21       6.375   0.056 -11.109  1.00  0.00           N  
ATOM    358  H   ARG A  21       1.447  -3.842  -9.562  1.00  0.00           H  
ATOM    359  HA  ARG A  21       1.243  -2.685  -6.975  1.00  0.00           H  
ATOM    360  HB2 ARG A  21       2.037  -1.592  -9.650  1.00  0.00           H  
ATOM    361  HB3 ARG A  21       1.785  -0.502  -8.291  1.00  0.00           H  
ATOM    362  HG2 ARG A  21       3.375  -2.154  -7.050  1.00  0.00           H  
ATOM    363  HG3 ARG A  21       3.864  -2.595  -8.686  1.00  0.00           H  
ATOM    364  HD2 ARG A  21       3.822   0.244  -7.696  1.00  0.00           H  
ATOM    365  HD3 ARG A  21       5.226  -0.803  -7.527  1.00  0.00           H  
ATOM    366  HE  ARG A  21       4.110   0.185 -10.060  1.00  0.00           H  
ATOM    367 HH11 ARG A  21       6.634  -1.445  -8.288  1.00  0.00           H  
ATOM    368 HH12 ARG A  21       7.851  -1.183  -9.505  1.00  0.00           H  
ATOM    369 HH21 ARG A  21       5.709   0.537 -11.685  1.00  0.00           H  
ATOM    370 HH22 ARG A  21       7.313  -0.077 -11.441  1.00  0.00           H  
ATOM    371  N   SER A  22      -1.067  -1.872  -9.146  1.00  0.00           N  
ATOM    372  CA  SER A  22      -2.404  -1.307  -9.250  1.00  0.00           C  
ATOM    373  C   SER A  22      -3.357  -2.034  -8.302  1.00  0.00           C  
ATOM    374  O   SER A  22      -4.217  -1.422  -7.661  1.00  0.00           O  
ATOM    375  CB  SER A  22      -2.895  -1.414 -10.694  1.00  0.00           C  
ATOM    376  OG  SER A  22      -1.947  -0.847 -11.583  1.00  0.00           O  
ATOM    377  H   SER A  22      -0.663  -2.298  -9.933  1.00  0.00           H  
ATOM    378  HA  SER A  22      -2.353  -0.266  -8.968  1.00  0.00           H  
ATOM    379  HB2 SER A  22      -3.039  -2.453 -10.951  1.00  0.00           H  
ATOM    380  HB3 SER A  22      -3.832  -0.885 -10.796  1.00  0.00           H  
ATOM    381  HG  SER A  22      -2.044  -1.250 -12.461  1.00  0.00           H  
ATOM    382  N   GLN A  23      -3.162  -3.340  -8.199  1.00  0.00           N  
ATOM    383  CA  GLN A  23      -3.984  -4.186  -7.346  1.00  0.00           C  
ATOM    384  C   GLN A  23      -3.633  -3.978  -5.875  1.00  0.00           C  
ATOM    385  O   GLN A  23      -4.517  -3.882  -5.017  1.00  0.00           O  
ATOM    386  CB  GLN A  23      -3.785  -5.649  -7.751  1.00  0.00           C  
ATOM    387  CG  GLN A  23      -4.619  -6.636  -6.956  1.00  0.00           C  
ATOM    388  CD  GLN A  23      -4.662  -8.005  -7.606  1.00  0.00           C  
ATOM    389  OE1 GLN A  23      -4.788  -9.025  -6.931  1.00  0.00           O  
ATOM    390  NE2 GLN A  23      -4.566  -8.038  -8.928  1.00  0.00           N  
ATOM    391  H   GLN A  23      -2.441  -3.751  -8.717  1.00  0.00           H  
ATOM    392  HA  GLN A  23      -5.017  -3.913  -7.502  1.00  0.00           H  
ATOM    393  HB2 GLN A  23      -4.043  -5.757  -8.793  1.00  0.00           H  
ATOM    394  HB3 GLN A  23      -2.744  -5.906  -7.622  1.00  0.00           H  
ATOM    395  HG2 GLN A  23      -4.188  -6.738  -5.972  1.00  0.00           H  
ATOM    396  HG3 GLN A  23      -5.626  -6.257  -6.874  1.00  0.00           H  
ATOM    397 HE21 GLN A  23      -4.473  -7.184  -9.412  1.00  0.00           H  
ATOM    398 HE22 GLN A  23      -4.596  -8.910  -9.373  1.00  0.00           H  
ATOM    399  N   ALA A  24      -2.340  -3.898  -5.587  1.00  0.00           N  
ATOM    400  CA  ALA A  24      -1.868  -3.664  -4.233  1.00  0.00           C  
ATOM    401  C   ALA A  24      -2.251  -2.270  -3.759  1.00  0.00           C  
ATOM    402  O   ALA A  24      -2.707  -2.103  -2.635  1.00  0.00           O  
ATOM    403  CB  ALA A  24      -0.361  -3.854  -4.148  1.00  0.00           C  
ATOM    404  H   ALA A  24      -1.681  -4.010  -6.308  1.00  0.00           H  
ATOM    405  HA  ALA A  24      -2.337  -4.395  -3.587  1.00  0.00           H  
ATOM    406  HB1 ALA A  24      -0.103  -4.838  -4.507  1.00  0.00           H  
ATOM    407  HB2 ALA A  24      -0.044  -3.750  -3.120  1.00  0.00           H  
ATOM    408  HB3 ALA A  24       0.130  -3.107  -4.755  1.00  0.00           H  
ATOM    409  N   LYS A  25      -2.077  -1.276  -4.631  1.00  0.00           N  
ATOM    410  CA  LYS A  25      -2.415   0.105  -4.305  1.00  0.00           C  
ATOM    411  C   LYS A  25      -3.873   0.213  -3.877  1.00  0.00           C  
ATOM    412  O   LYS A  25      -4.189   0.869  -2.884  1.00  0.00           O  
ATOM    413  CB  LYS A  25      -2.153   1.014  -5.508  1.00  0.00           C  
ATOM    414  CG  LYS A  25      -2.463   2.478  -5.247  1.00  0.00           C  
ATOM    415  CD  LYS A  25      -2.076   3.352  -6.427  1.00  0.00           C  
ATOM    416  CE  LYS A  25      -2.322   4.827  -6.141  1.00  0.00           C  
ATOM    417  NZ  LYS A  25      -3.768   5.139  -5.989  1.00  0.00           N  
ATOM    418  H   LYS A  25      -1.705  -1.476  -5.519  1.00  0.00           H  
ATOM    419  HA  LYS A  25      -1.786   0.416  -3.486  1.00  0.00           H  
ATOM    420  HB2 LYS A  25      -1.113   0.931  -5.786  1.00  0.00           H  
ATOM    421  HB3 LYS A  25      -2.763   0.681  -6.335  1.00  0.00           H  
ATOM    422  HG2 LYS A  25      -3.523   2.581  -5.068  1.00  0.00           H  
ATOM    423  HG3 LYS A  25      -1.916   2.798  -4.373  1.00  0.00           H  
ATOM    424  HD2 LYS A  25      -1.026   3.210  -6.638  1.00  0.00           H  
ATOM    425  HD3 LYS A  25      -2.659   3.059  -7.289  1.00  0.00           H  
ATOM    426  HE2 LYS A  25      -1.810   5.093  -5.229  1.00  0.00           H  
ATOM    427  HE3 LYS A  25      -1.922   5.409  -6.959  1.00  0.00           H  
ATOM    428  HZ1 LYS A  25      -3.902   6.158  -5.847  1.00  0.00           H  
ATOM    429  HZ2 LYS A  25      -4.171   4.627  -5.169  1.00  0.00           H  
ATOM    430  HZ3 LYS A  25      -4.287   4.852  -6.848  1.00  0.00           H  
ATOM    431  N   ALA A  26      -4.750  -0.453  -4.619  1.00  0.00           N  
ATOM    432  CA  ALA A  26      -6.162  -0.482  -4.284  1.00  0.00           C  
ATOM    433  C   ALA A  26      -6.365  -1.030  -2.874  1.00  0.00           C  
ATOM    434  O   ALA A  26      -7.128  -0.473  -2.089  1.00  0.00           O  
ATOM    435  CB  ALA A  26      -6.931  -1.313  -5.301  1.00  0.00           C  
ATOM    436  H   ALA A  26      -4.437  -0.934  -5.416  1.00  0.00           H  
ATOM    437  HA  ALA A  26      -6.535   0.531  -4.323  1.00  0.00           H  
ATOM    438  HB1 ALA A  26      -6.583  -2.336  -5.267  1.00  0.00           H  
ATOM    439  HB2 ALA A  26      -6.769  -0.912  -6.291  1.00  0.00           H  
ATOM    440  HB3 ALA A  26      -7.985  -1.282  -5.067  1.00  0.00           H  
ATOM    441  N   ARG A  27      -5.657  -2.109  -2.554  1.00  0.00           N  
ATOM    442  CA  ARG A  27      -5.746  -2.721  -1.234  1.00  0.00           C  
ATOM    443  C   ARG A  27      -5.180  -1.798  -0.158  1.00  0.00           C  
ATOM    444  O   ARG A  27      -5.802  -1.602   0.883  1.00  0.00           O  
ATOM    445  CB  ARG A  27      -5.009  -4.057  -1.215  1.00  0.00           C  
ATOM    446  CG  ARG A  27      -5.037  -4.755   0.135  1.00  0.00           C  
ATOM    447  CD  ARG A  27      -4.551  -6.189   0.025  1.00  0.00           C  
ATOM    448  NE  ARG A  27      -5.374  -6.971  -0.897  1.00  0.00           N  
ATOM    449  CZ  ARG A  27      -6.149  -7.994  -0.525  1.00  0.00           C  
ATOM    450  NH1 ARG A  27      -6.243  -8.335   0.759  1.00  0.00           N  
ATOM    451  NH2 ARG A  27      -6.850  -8.658  -1.440  1.00  0.00           N  
ATOM    452  H   ARG A  27      -5.057  -2.505  -3.227  1.00  0.00           H  
ATOM    453  HA  ARG A  27      -6.791  -2.895  -1.023  1.00  0.00           H  
ATOM    454  HB2 ARG A  27      -5.462  -4.711  -1.942  1.00  0.00           H  
ATOM    455  HB3 ARG A  27      -3.978  -3.891  -1.489  1.00  0.00           H  
ATOM    456  HG2 ARG A  27      -4.395  -4.221   0.822  1.00  0.00           H  
ATOM    457  HG3 ARG A  27      -6.049  -4.752   0.508  1.00  0.00           H  
ATOM    458  HD2 ARG A  27      -3.530  -6.183  -0.331  1.00  0.00           H  
ATOM    459  HD3 ARG A  27      -4.588  -6.645   1.003  1.00  0.00           H  
ATOM    460  HE  ARG A  27      -5.345  -6.718  -1.855  1.00  0.00           H  
ATOM    461 HH11 ARG A  27      -5.727  -7.825   1.458  1.00  0.00           H  
ATOM    462 HH12 ARG A  27      -6.842  -9.093   1.044  1.00  0.00           H  
ATOM    463 HH21 ARG A  27      -6.801  -8.387  -2.405  1.00  0.00           H  
ATOM    464 HH22 ARG A  27      -7.424  -9.441  -1.171  1.00  0.00           H  
ATOM    465  N   ILE A  28      -4.007  -1.230  -0.422  1.00  0.00           N  
ATOM    466  CA  ILE A  28      -3.336  -0.344   0.531  1.00  0.00           C  
ATOM    467  C   ILE A  28      -4.237   0.821   0.929  1.00  0.00           C  
ATOM    468  O   ILE A  28      -4.413   1.109   2.115  1.00  0.00           O  
ATOM    469  CB  ILE A  28      -2.019   0.215  -0.054  1.00  0.00           C  
ATOM    470  CG1 ILE A  28      -1.063  -0.930  -0.383  1.00  0.00           C  
ATOM    471  CG2 ILE A  28      -1.364   1.189   0.922  1.00  0.00           C  
ATOM    472  CD1 ILE A  28       0.119  -0.517  -1.232  1.00  0.00           C  
ATOM    473  H   ILE A  28      -3.576  -1.411  -1.290  1.00  0.00           H  
ATOM    474  HA  ILE A  28      -3.099  -0.922   1.412  1.00  0.00           H  
ATOM    475  HB  ILE A  28      -2.251   0.754  -0.959  1.00  0.00           H  
ATOM    476 HG12 ILE A  28      -0.678  -1.343   0.535  1.00  0.00           H  
ATOM    477 HG13 ILE A  28      -1.604  -1.698  -0.918  1.00  0.00           H  
ATOM    478 HG21 ILE A  28      -0.440   1.558   0.498  1.00  0.00           H  
ATOM    479 HG22 ILE A  28      -1.156   0.681   1.852  1.00  0.00           H  
ATOM    480 HG23 ILE A  28      -2.031   2.018   1.107  1.00  0.00           H  
ATOM    481 HD11 ILE A  28       0.687   0.240  -0.717  1.00  0.00           H  
ATOM    482 HD12 ILE A  28      -0.233  -0.125  -2.175  1.00  0.00           H  
ATOM    483 HD13 ILE A  28       0.748  -1.377  -1.413  1.00  0.00           H  
ATOM    484  N   GLU A  29      -4.814   1.477  -0.064  1.00  0.00           N  
ATOM    485  CA  GLU A  29      -5.667   2.626   0.185  1.00  0.00           C  
ATOM    486  C   GLU A  29      -6.996   2.201   0.817  1.00  0.00           C  
ATOM    487  O   GLU A  29      -7.616   2.972   1.549  1.00  0.00           O  
ATOM    488  CB  GLU A  29      -5.871   3.417  -1.112  1.00  0.00           C  
ATOM    489  CG  GLU A  29      -4.553   3.939  -1.677  1.00  0.00           C  
ATOM    490  CD  GLU A  29      -4.712   4.735  -2.955  1.00  0.00           C  
ATOM    491  OE1 GLU A  29      -5.205   4.177  -3.954  1.00  0.00           O  
ATOM    492  OE2 GLU A  29      -4.315   5.922  -2.979  1.00  0.00           O  
ATOM    493  H   GLU A  29      -4.657   1.185  -0.991  1.00  0.00           H  
ATOM    494  HA  GLU A  29      -5.148   3.259   0.891  1.00  0.00           H  
ATOM    495  HB2 GLU A  29      -6.331   2.773  -1.849  1.00  0.00           H  
ATOM    496  HB3 GLU A  29      -6.516   4.259  -0.918  1.00  0.00           H  
ATOM    497  HG2 GLU A  29      -4.089   4.574  -0.938  1.00  0.00           H  
ATOM    498  HG3 GLU A  29      -3.907   3.096  -1.875  1.00  0.00           H  
ATOM    499  N   GLN A  30      -7.414   0.961   0.565  1.00  0.00           N  
ATOM    500  CA  GLN A  30      -8.584   0.404   1.243  1.00  0.00           C  
ATOM    501  C   GLN A  30      -8.269   0.132   2.711  1.00  0.00           C  
ATOM    502  O   GLN A  30      -9.108   0.345   3.584  1.00  0.00           O  
ATOM    503  CB  GLN A  30      -9.058  -0.887   0.570  1.00  0.00           C  
ATOM    504  CG  GLN A  30      -9.810  -0.656  -0.730  1.00  0.00           C  
ATOM    505  CD  GLN A  30     -10.238  -1.948  -1.404  1.00  0.00           C  
ATOM    506  OE1 GLN A  30     -10.349  -2.017  -2.628  1.00  0.00           O  
ATOM    507  NE2 GLN A  30     -10.488  -2.980  -0.612  1.00  0.00           N  
ATOM    508  H   GLN A  30      -6.931   0.415  -0.093  1.00  0.00           H  
ATOM    509  HA  GLN A  30      -9.374   1.140   1.190  1.00  0.00           H  
ATOM    510  HB2 GLN A  30      -8.199  -1.505   0.359  1.00  0.00           H  
ATOM    511  HB3 GLN A  30      -9.712  -1.414   1.249  1.00  0.00           H  
ATOM    512  HG2 GLN A  30     -10.691  -0.069  -0.523  1.00  0.00           H  
ATOM    513  HG3 GLN A  30      -9.168  -0.112  -1.409  1.00  0.00           H  
ATOM    514 HE21 GLN A  30     -10.382  -2.860   0.354  1.00  0.00           H  
ATOM    515 HE22 GLN A  30     -10.770  -3.826  -1.028  1.00  0.00           H  
ATOM    516  N   LEU A  31      -7.053  -0.335   2.973  1.00  0.00           N  
ATOM    517  CA  LEU A  31      -6.598  -0.587   4.337  1.00  0.00           C  
ATOM    518  C   LEU A  31      -6.585   0.710   5.139  1.00  0.00           C  
ATOM    519  O   LEU A  31      -7.010   0.750   6.297  1.00  0.00           O  
ATOM    520  CB  LEU A  31      -5.197  -1.212   4.327  1.00  0.00           C  
ATOM    521  CG  LEU A  31      -5.096  -2.587   3.662  1.00  0.00           C  
ATOM    522  CD1 LEU A  31      -3.642  -2.964   3.431  1.00  0.00           C  
ATOM    523  CD2 LEU A  31      -5.788  -3.640   4.516  1.00  0.00           C  
ATOM    524  H   LEU A  31      -6.441  -0.522   2.226  1.00  0.00           H  
ATOM    525  HA  LEU A  31      -7.292  -1.276   4.798  1.00  0.00           H  
ATOM    526  HB2 LEU A  31      -4.529  -0.538   3.809  1.00  0.00           H  
ATOM    527  HB3 LEU A  31      -4.861  -1.307   5.349  1.00  0.00           H  
ATOM    528  HG  LEU A  31      -5.591  -2.555   2.703  1.00  0.00           H  
ATOM    529 HD11 LEU A  31      -3.182  -2.238   2.776  1.00  0.00           H  
ATOM    530 HD12 LEU A  31      -3.592  -3.942   2.972  1.00  0.00           H  
ATOM    531 HD13 LEU A  31      -3.118  -2.979   4.375  1.00  0.00           H  
ATOM    532 HD21 LEU A  31      -6.827  -3.372   4.645  1.00  0.00           H  
ATOM    533 HD22 LEU A  31      -5.305  -3.694   5.482  1.00  0.00           H  
ATOM    534 HD23 LEU A  31      -5.722  -4.600   4.025  1.00  0.00           H  
ATOM    535  N   ALA A  32      -6.108   1.773   4.511  1.00  0.00           N  
ATOM    536  CA  ALA A  32      -6.069   3.080   5.146  1.00  0.00           C  
ATOM    537  C   ALA A  32      -7.477   3.624   5.367  1.00  0.00           C  
ATOM    538  O   ALA A  32      -7.783   4.158   6.429  1.00  0.00           O  
ATOM    539  CB  ALA A  32      -5.246   4.043   4.316  1.00  0.00           C  
ATOM    540  H   ALA A  32      -5.755   1.672   3.599  1.00  0.00           H  
ATOM    541  HA  ALA A  32      -5.587   2.968   6.106  1.00  0.00           H  
ATOM    542  HB1 ALA A  32      -5.718   4.191   3.357  1.00  0.00           H  
ATOM    543  HB2 ALA A  32      -4.256   3.636   4.171  1.00  0.00           H  
ATOM    544  HB3 ALA A  32      -5.173   4.991   4.832  1.00  0.00           H  
ATOM    545  N   ARG A  33      -8.341   3.477   4.368  1.00  0.00           N  
ATOM    546  CA  ARG A  33      -9.729   3.895   4.499  1.00  0.00           C  
ATOM    547  C   ARG A  33     -10.484   3.036   5.507  1.00  0.00           C  
ATOM    548  O   ARG A  33     -11.525   3.443   6.017  1.00  0.00           O  
ATOM    549  CB  ARG A  33     -10.422   3.869   3.144  1.00  0.00           C  
ATOM    550  CG  ARG A  33     -10.097   5.085   2.299  1.00  0.00           C  
ATOM    551  CD  ARG A  33     -10.680   6.348   2.921  1.00  0.00           C  
ATOM    552  NE  ARG A  33     -10.347   7.556   2.165  1.00  0.00           N  
ATOM    553  CZ  ARG A  33     -10.344   8.783   2.693  1.00  0.00           C  
ATOM    554  NH1 ARG A  33     -10.752   8.968   3.944  1.00  0.00           N  
ATOM    555  NH2 ARG A  33      -9.972   9.831   1.965  1.00  0.00           N  
ATOM    556  H   ARG A  33      -8.034   3.098   3.518  1.00  0.00           H  
ATOM    557  HA  ARG A  33      -9.723   4.913   4.860  1.00  0.00           H  
ATOM    558  HB2 ARG A  33     -10.111   2.984   2.609  1.00  0.00           H  
ATOM    559  HB3 ARG A  33     -11.489   3.833   3.294  1.00  0.00           H  
ATOM    560  HG2 ARG A  33      -9.025   5.189   2.233  1.00  0.00           H  
ATOM    561  HG3 ARG A  33     -10.509   4.946   1.315  1.00  0.00           H  
ATOM    562  HD2 ARG A  33     -11.754   6.249   2.961  1.00  0.00           H  
ATOM    563  HD3 ARG A  33     -10.294   6.447   3.926  1.00  0.00           H  
ATOM    564  HE  ARG A  33     -10.102   7.441   1.219  1.00  0.00           H  
ATOM    565 HH11 ARG A  33     -11.064   8.185   4.496  1.00  0.00           H  
ATOM    566 HH12 ARG A  33     -10.763   9.891   4.343  1.00  0.00           H  
ATOM    567 HH21 ARG A  33      -9.697   9.715   1.002  1.00  0.00           H  
ATOM    568 HH22 ARG A  33      -9.935  10.746   2.381  1.00  0.00           H  
ATOM    569  N   GLN A  34      -9.959   1.851   5.797  1.00  0.00           N  
ATOM    570  CA  GLN A  34     -10.498   1.027   6.871  1.00  0.00           C  
ATOM    571  C   GLN A  34     -10.212   1.705   8.207  1.00  0.00           C  
ATOM    572  O   GLN A  34     -11.054   1.734   9.102  1.00  0.00           O  
ATOM    573  CB  GLN A  34      -9.879  -0.372   6.848  1.00  0.00           C  
ATOM    574  CG  GLN A  34     -10.549  -1.353   7.803  1.00  0.00           C  
ATOM    575  CD  GLN A  34      -9.824  -2.685   7.893  1.00  0.00           C  
ATOM    576  OE1 GLN A  34     -10.448  -3.727   8.077  1.00  0.00           O  
ATOM    577  NE2 GLN A  34      -8.503  -2.661   7.796  1.00  0.00           N  
ATOM    578  H   GLN A  34      -9.201   1.520   5.267  1.00  0.00           H  
ATOM    579  HA  GLN A  34     -11.566   0.953   6.734  1.00  0.00           H  
ATOM    580  HB2 GLN A  34      -9.951  -0.769   5.847  1.00  0.00           H  
ATOM    581  HB3 GLN A  34      -8.837  -0.294   7.121  1.00  0.00           H  
ATOM    582  HG2 GLN A  34     -10.577  -0.913   8.788  1.00  0.00           H  
ATOM    583  HG3 GLN A  34     -11.559  -1.533   7.463  1.00  0.00           H  
ATOM    584 HE21 GLN A  34      -8.059  -1.795   7.674  1.00  0.00           H  
ATOM    585 HE22 GLN A  34      -8.021  -3.512   7.861  1.00  0.00           H  
ATOM    586  N   ALA A  35      -9.012   2.263   8.315  1.00  0.00           N  
ATOM    587  CA  ALA A  35      -8.629   3.060   9.475  1.00  0.00           C  
ATOM    588  C   ALA A  35      -9.240   4.457   9.383  1.00  0.00           C  
ATOM    589  O   ALA A  35      -9.198   5.229  10.342  1.00  0.00           O  
ATOM    590  CB  ALA A  35      -7.111   3.151   9.568  1.00  0.00           C  
ATOM    591  H   ALA A  35      -8.361   2.133   7.590  1.00  0.00           H  
ATOM    592  HA  ALA A  35      -8.999   2.567  10.362  1.00  0.00           H  
ATOM    593  HB1 ALA A  35      -6.836   3.702  10.456  1.00  0.00           H  
ATOM    594  HB2 ALA A  35      -6.725   3.661   8.695  1.00  0.00           H  
ATOM    595  HB3 ALA A  35      -6.692   2.157   9.618  1.00  0.00           H  
ATOM    596  N   GLU A  36      -9.808   4.759   8.214  1.00  0.00           N  
ATOM    597  CA  GLU A  36     -10.402   6.063   7.920  1.00  0.00           C  
ATOM    598  C   GLU A  36      -9.349   7.164   7.962  1.00  0.00           C  
ATOM    599  O   GLU A  36      -9.622   8.303   8.344  1.00  0.00           O  
ATOM    600  CB  GLU A  36     -11.568   6.362   8.867  1.00  0.00           C  
ATOM    601  CG  GLU A  36     -12.808   5.533   8.566  1.00  0.00           C  
ATOM    602  CD  GLU A  36     -13.991   5.893   9.438  1.00  0.00           C  
ATOM    603  OE1 GLU A  36     -14.337   7.089   9.519  1.00  0.00           O  
ATOM    604  OE2 GLU A  36     -14.597   4.977  10.035  1.00  0.00           O  
ATOM    605  H   GLU A  36      -9.817   4.075   7.514  1.00  0.00           H  
ATOM    606  HA  GLU A  36     -10.787   6.012   6.911  1.00  0.00           H  
ATOM    607  HB2 GLU A  36     -11.257   6.158   9.882  1.00  0.00           H  
ATOM    608  HB3 GLU A  36     -11.831   7.406   8.783  1.00  0.00           H  
ATOM    609  HG2 GLU A  36     -13.083   5.687   7.534  1.00  0.00           H  
ATOM    610  HG3 GLU A  36     -12.571   4.489   8.719  1.00  0.00           H  
ATOM    611  N   GLN A  37      -8.148   6.816   7.529  1.00  0.00           N  
ATOM    612  CA  GLN A  37      -7.052   7.765   7.445  1.00  0.00           C  
ATOM    613  C   GLN A  37      -6.821   8.156   5.988  1.00  0.00           C  
ATOM    614  O   GLN A  37      -7.021   7.345   5.082  1.00  0.00           O  
ATOM    615  CB  GLN A  37      -5.787   7.150   8.051  1.00  0.00           C  
ATOM    616  CG  GLN A  37      -5.350   5.871   7.354  1.00  0.00           C  
ATOM    617  CD  GLN A  37      -4.300   5.095   8.121  1.00  0.00           C  
ATOM    618  OE1 GLN A  37      -4.235   3.870   8.037  1.00  0.00           O  
ATOM    619  NE2 GLN A  37      -3.472   5.790   8.879  1.00  0.00           N  
ATOM    620  H   GLN A  37      -7.994   5.885   7.248  1.00  0.00           H  
ATOM    621  HA  GLN A  37      -7.323   8.645   8.007  1.00  0.00           H  
ATOM    622  HB2 GLN A  37      -4.981   7.866   7.984  1.00  0.00           H  
ATOM    623  HB3 GLN A  37      -5.972   6.924   9.092  1.00  0.00           H  
ATOM    624  HG2 GLN A  37      -6.216   5.238   7.223  1.00  0.00           H  
ATOM    625  HG3 GLN A  37      -4.947   6.129   6.385  1.00  0.00           H  
ATOM    626 HE21 GLN A  37      -3.577   6.766   8.909  1.00  0.00           H  
ATOM    627 HE22 GLN A  37      -2.787   5.301   9.377  1.00  0.00           H  
ATOM    628  N   ASP A  38      -6.415   9.395   5.760  1.00  0.00           N  
ATOM    629  CA  ASP A  38      -6.204   9.883   4.399  1.00  0.00           C  
ATOM    630  C   ASP A  38      -4.764   9.666   3.974  1.00  0.00           C  
ATOM    631  O   ASP A  38      -4.404   9.887   2.819  1.00  0.00           O  
ATOM    632  CB  ASP A  38      -6.540  11.374   4.290  1.00  0.00           C  
ATOM    633  CG  ASP A  38      -7.984  11.682   4.628  1.00  0.00           C  
ATOM    634  OD1 ASP A  38      -8.297  11.857   5.824  1.00  0.00           O  
ATOM    635  OD2 ASP A  38      -8.815  11.782   3.696  1.00  0.00           O  
ATOM    636  H   ASP A  38      -6.258  10.003   6.523  1.00  0.00           H  
ATOM    637  HA  ASP A  38      -6.853   9.324   3.743  1.00  0.00           H  
ATOM    638  HB2 ASP A  38      -5.907  11.928   4.963  1.00  0.00           H  
ATOM    639  HB3 ASP A  38      -6.350  11.701   3.278  1.00  0.00           H  
ATOM    640  N   ILE A  39      -3.945   9.229   4.913  1.00  0.00           N  
ATOM    641  CA  ILE A  39      -2.525   9.047   4.672  1.00  0.00           C  
ATOM    642  C   ILE A  39      -2.148   7.586   4.859  1.00  0.00           C  
ATOM    643  O   ILE A  39      -2.496   6.980   5.872  1.00  0.00           O  
ATOM    644  CB  ILE A  39      -1.688   9.917   5.634  1.00  0.00           C  
ATOM    645  CG1 ILE A  39      -2.123  11.383   5.546  1.00  0.00           C  
ATOM    646  CG2 ILE A  39      -0.203   9.784   5.326  1.00  0.00           C  
ATOM    647  CD1 ILE A  39      -1.532  12.254   6.632  1.00  0.00           C  
ATOM    648  H   ILE A  39      -4.309   9.001   5.794  1.00  0.00           H  
ATOM    649  HA  ILE A  39      -2.310   9.345   3.655  1.00  0.00           H  
ATOM    650  HB  ILE A  39      -1.853   9.560   6.640  1.00  0.00           H  
ATOM    651 HG12 ILE A  39      -1.816  11.787   4.596  1.00  0.00           H  
ATOM    652 HG13 ILE A  39      -3.198  11.437   5.627  1.00  0.00           H  
ATOM    653 HG21 ILE A  39       0.360  10.416   5.994  1.00  0.00           H  
ATOM    654 HG22 ILE A  39      -0.020  10.082   4.303  1.00  0.00           H  
ATOM    655 HG23 ILE A  39       0.101   8.756   5.460  1.00  0.00           H  
ATOM    656 HD11 ILE A  39      -1.878  13.269   6.506  1.00  0.00           H  
ATOM    657 HD12 ILE A  39      -0.456  12.231   6.568  1.00  0.00           H  
ATOM    658 HD13 ILE A  39      -1.847  11.885   7.597  1.00  0.00           H  
ATOM    659  N   VAL A  40      -1.448   7.019   3.890  1.00  0.00           N  
ATOM    660  CA  VAL A  40      -1.011   5.635   3.995  1.00  0.00           C  
ATOM    661  C   VAL A  40       0.423   5.570   4.504  1.00  0.00           C  
ATOM    662  O   VAL A  40       1.287   6.339   4.073  1.00  0.00           O  
ATOM    663  CB  VAL A  40      -1.122   4.873   2.650  1.00  0.00           C  
ATOM    664  CG1 VAL A  40      -2.548   4.907   2.125  1.00  0.00           C  
ATOM    665  CG2 VAL A  40      -0.161   5.432   1.615  1.00  0.00           C  
ATOM    666  H   VAL A  40      -1.207   7.544   3.094  1.00  0.00           H  
ATOM    667  HA  VAL A  40      -1.654   5.144   4.714  1.00  0.00           H  
ATOM    668  HB  VAL A  40      -0.857   3.839   2.828  1.00  0.00           H  
ATOM    669 HG11 VAL A  40      -3.209   4.457   2.851  1.00  0.00           H  
ATOM    670 HG12 VAL A  40      -2.604   4.356   1.197  1.00  0.00           H  
ATOM    671 HG13 VAL A  40      -2.844   5.930   1.956  1.00  0.00           H  
ATOM    672 HG21 VAL A  40      -0.264   4.881   0.689  1.00  0.00           H  
ATOM    673 HG22 VAL A  40       0.854   5.336   1.976  1.00  0.00           H  
ATOM    674 HG23 VAL A  40      -0.385   6.474   1.442  1.00  0.00           H  
ATOM    675  N   THR A  41       0.665   4.680   5.444  1.00  0.00           N  
ATOM    676  CA  THR A  41       2.000   4.475   5.962  1.00  0.00           C  
ATOM    677  C   THR A  41       2.678   3.298   5.256  1.00  0.00           C  
ATOM    678  O   THR A  41       2.001   2.428   4.691  1.00  0.00           O  
ATOM    679  CB  THR A  41       1.969   4.241   7.486  1.00  0.00           C  
ATOM    680  OG1 THR A  41       0.870   3.385   7.830  1.00  0.00           O  
ATOM    681  CG2 THR A  41       1.846   5.561   8.231  1.00  0.00           C  
ATOM    682  H   THR A  41      -0.073   4.149   5.806  1.00  0.00           H  
ATOM    683  HA  THR A  41       2.573   5.373   5.771  1.00  0.00           H  
ATOM    684  HB  THR A  41       2.893   3.762   7.781  1.00  0.00           H  
ATOM    685  HG1 THR A  41       0.230   3.885   8.367  1.00  0.00           H  
ATOM    686 HG21 THR A  41       2.673   6.204   7.965  1.00  0.00           H  
ATOM    687 HG22 THR A  41       1.863   5.376   9.295  1.00  0.00           H  
ATOM    688 HG23 THR A  41       0.918   6.041   7.965  1.00  0.00           H  
ATOM    689  N   PRO A  42       4.022   3.262   5.264  1.00  0.00           N  
ATOM    690  CA  PRO A  42       4.801   2.218   4.583  1.00  0.00           C  
ATOM    691  C   PRO A  42       4.425   0.809   5.031  1.00  0.00           C  
ATOM    692  O   PRO A  42       4.487  -0.137   4.245  1.00  0.00           O  
ATOM    693  CB  PRO A  42       6.253   2.530   4.975  1.00  0.00           C  
ATOM    694  CG  PRO A  42       6.158   3.459   6.137  1.00  0.00           C  
ATOM    695  CD  PRO A  42       4.898   4.242   5.925  1.00  0.00           C  
ATOM    696  HA  PRO A  42       4.693   2.289   3.511  1.00  0.00           H  
ATOM    697  HB2 PRO A  42       6.761   1.615   5.240  1.00  0.00           H  
ATOM    698  HB3 PRO A  42       6.757   2.997   4.141  1.00  0.00           H  
ATOM    699  HG2 PRO A  42       6.100   2.894   7.058  1.00  0.00           H  
ATOM    700  HG3 PRO A  42       7.011   4.119   6.152  1.00  0.00           H  
ATOM    701  HD2 PRO A  42       4.482   4.562   6.869  1.00  0.00           H  
ATOM    702  HD3 PRO A  42       5.082   5.090   5.281  1.00  0.00           H  
ATOM    703  N   GLU A  43       4.018   0.677   6.287  1.00  0.00           N  
ATOM    704  CA  GLU A  43       3.660  -0.621   6.844  1.00  0.00           C  
ATOM    705  C   GLU A  43       2.355  -1.131   6.237  1.00  0.00           C  
ATOM    706  O   GLU A  43       2.163  -2.336   6.087  1.00  0.00           O  
ATOM    707  CB  GLU A  43       3.550  -0.532   8.367  1.00  0.00           C  
ATOM    708  CG  GLU A  43       4.799   0.034   9.034  1.00  0.00           C  
ATOM    709  CD  GLU A  43       6.052  -0.767   8.725  1.00  0.00           C  
ATOM    710  OE1 GLU A  43       6.723  -0.472   7.711  1.00  0.00           O  
ATOM    711  OE2 GLU A  43       6.381  -1.684   9.505  1.00  0.00           O  
ATOM    712  H   GLU A  43       3.964   1.471   6.855  1.00  0.00           H  
ATOM    713  HA  GLU A  43       4.449  -1.314   6.593  1.00  0.00           H  
ATOM    714  HB2 GLU A  43       2.714   0.102   8.620  1.00  0.00           H  
ATOM    715  HB3 GLU A  43       3.376  -1.520   8.761  1.00  0.00           H  
ATOM    716  HG2 GLU A  43       4.944   1.047   8.690  1.00  0.00           H  
ATOM    717  HG3 GLU A  43       4.647   0.037  10.103  1.00  0.00           H  
ATOM    718  N   LEU A  44       1.469  -0.211   5.868  1.00  0.00           N  
ATOM    719  CA  LEU A  44       0.234  -0.582   5.184  1.00  0.00           C  
ATOM    720  C   LEU A  44       0.553  -1.089   3.786  1.00  0.00           C  
ATOM    721  O   LEU A  44      -0.042  -2.060   3.311  1.00  0.00           O  
ATOM    722  CB  LEU A  44      -0.732   0.604   5.107  1.00  0.00           C  
ATOM    723  CG  LEU A  44      -1.743   0.705   6.254  1.00  0.00           C  
ATOM    724  CD1 LEU A  44      -1.046   0.850   7.597  1.00  0.00           C  
ATOM    725  CD2 LEU A  44      -2.690   1.871   6.017  1.00  0.00           C  
ATOM    726  H   LEU A  44       1.650   0.736   6.052  1.00  0.00           H  
ATOM    727  HA  LEU A  44      -0.229  -1.378   5.747  1.00  0.00           H  
ATOM    728  HB2 LEU A  44      -0.147   1.513   5.092  1.00  0.00           H  
ATOM    729  HB3 LEU A  44      -1.279   0.534   4.177  1.00  0.00           H  
ATOM    730  HG  LEU A  44      -2.331  -0.198   6.282  1.00  0.00           H  
ATOM    731 HD11 LEU A  44      -0.455  -0.033   7.795  1.00  0.00           H  
ATOM    732 HD12 LEU A  44      -1.787   0.971   8.375  1.00  0.00           H  
ATOM    733 HD13 LEU A  44      -0.401   1.718   7.577  1.00  0.00           H  
ATOM    734 HD21 LEU A  44      -3.408   1.920   6.825  1.00  0.00           H  
ATOM    735 HD22 LEU A  44      -3.210   1.729   5.083  1.00  0.00           H  
ATOM    736 HD23 LEU A  44      -2.128   2.791   5.980  1.00  0.00           H  
ATOM    737  N   VAL A  45       1.509  -0.431   3.138  1.00  0.00           N  
ATOM    738  CA  VAL A  45       1.991  -0.872   1.834  1.00  0.00           C  
ATOM    739  C   VAL A  45       2.622  -2.254   1.955  1.00  0.00           C  
ATOM    740  O   VAL A  45       2.383  -3.139   1.131  1.00  0.00           O  
ATOM    741  CB  VAL A  45       3.029   0.108   1.243  1.00  0.00           C  
ATOM    742  CG1 VAL A  45       3.475  -0.337  -0.144  1.00  0.00           C  
ATOM    743  CG2 VAL A  45       2.468   1.521   1.201  1.00  0.00           C  
ATOM    744  H   VAL A  45       1.897   0.376   3.549  1.00  0.00           H  
ATOM    745  HA  VAL A  45       1.146  -0.929   1.163  1.00  0.00           H  
ATOM    746  HB  VAL A  45       3.897   0.110   1.887  1.00  0.00           H  
ATOM    747 HG11 VAL A  45       3.960  -1.299  -0.074  1.00  0.00           H  
ATOM    748 HG12 VAL A  45       4.166   0.385  -0.552  1.00  0.00           H  
ATOM    749 HG13 VAL A  45       2.614  -0.416  -0.791  1.00  0.00           H  
ATOM    750 HG21 VAL A  45       2.265   1.857   2.207  1.00  0.00           H  
ATOM    751 HG22 VAL A  45       1.553   1.529   0.627  1.00  0.00           H  
ATOM    752 HG23 VAL A  45       3.188   2.182   0.739  1.00  0.00           H  
ATOM    753  N   GLU A  46       3.415  -2.428   3.001  1.00  0.00           N  
ATOM    754  CA  GLU A  46       4.062  -3.699   3.274  1.00  0.00           C  
ATOM    755  C   GLU A  46       3.015  -4.788   3.494  1.00  0.00           C  
ATOM    756  O   GLU A  46       3.099  -5.861   2.907  1.00  0.00           O  
ATOM    757  CB  GLU A  46       4.958  -3.573   4.507  1.00  0.00           C  
ATOM    758  CG  GLU A  46       5.893  -4.753   4.711  1.00  0.00           C  
ATOM    759  CD  GLU A  46       6.871  -4.917   3.567  1.00  0.00           C  
ATOM    760  OE1 GLU A  46       7.839  -4.131   3.488  1.00  0.00           O  
ATOM    761  OE2 GLU A  46       6.682  -5.827   2.735  1.00  0.00           O  
ATOM    762  H   GLU A  46       3.576  -1.672   3.606  1.00  0.00           H  
ATOM    763  HA  GLU A  46       4.668  -3.959   2.419  1.00  0.00           H  
ATOM    764  HB2 GLU A  46       5.556  -2.681   4.409  1.00  0.00           H  
ATOM    765  HB3 GLU A  46       4.333  -3.480   5.383  1.00  0.00           H  
ATOM    766  HG2 GLU A  46       6.451  -4.601   5.623  1.00  0.00           H  
ATOM    767  HG3 GLU A  46       5.305  -5.655   4.796  1.00  0.00           H  
ATOM    768  N   GLN A  47       2.017  -4.487   4.324  1.00  0.00           N  
ATOM    769  CA  GLN A  47       0.963  -5.445   4.643  1.00  0.00           C  
ATOM    770  C   GLN A  47       0.247  -5.932   3.391  1.00  0.00           C  
ATOM    771  O   GLN A  47      -0.093  -7.107   3.291  1.00  0.00           O  
ATOM    772  CB  GLN A  47      -0.043  -4.841   5.624  1.00  0.00           C  
ATOM    773  CG  GLN A  47       0.019  -5.461   7.013  1.00  0.00           C  
ATOM    774  CD  GLN A  47      -0.711  -6.796   7.119  1.00  0.00           C  
ATOM    775  OE1 GLN A  47      -1.177  -7.170   8.195  1.00  0.00           O  
ATOM    776  NE2 GLN A  47      -0.837  -7.516   6.011  1.00  0.00           N  
ATOM    777  H   GLN A  47       1.996  -3.597   4.745  1.00  0.00           H  
ATOM    778  HA  GLN A  47       1.433  -6.296   5.115  1.00  0.00           H  
ATOM    779  HB2 GLN A  47       0.153  -3.783   5.714  1.00  0.00           H  
ATOM    780  HB3 GLN A  47      -1.039  -4.983   5.233  1.00  0.00           H  
ATOM    781  HG2 GLN A  47       1.056  -5.617   7.273  1.00  0.00           H  
ATOM    782  HG3 GLN A  47      -0.423  -4.772   7.717  1.00  0.00           H  
ATOM    783 HE21 GLN A  47      -0.462  -7.162   5.180  1.00  0.00           H  
ATOM    784 HE22 GLN A  47      -1.311  -8.380   6.063  1.00  0.00           H  
ATOM    785  N   ALA A  48       0.024  -5.038   2.437  1.00  0.00           N  
ATOM    786  CA  ALA A  48      -0.595  -5.429   1.177  1.00  0.00           C  
ATOM    787  C   ALA A  48       0.265  -6.465   0.462  1.00  0.00           C  
ATOM    788  O   ALA A  48      -0.237  -7.469  -0.051  1.00  0.00           O  
ATOM    789  CB  ALA A  48      -0.818  -4.220   0.290  1.00  0.00           C  
ATOM    790  H   ALA A  48       0.275  -4.098   2.583  1.00  0.00           H  
ATOM    791  HA  ALA A  48      -1.558  -5.868   1.399  1.00  0.00           H  
ATOM    792  HB1 ALA A  48      -1.411  -3.490   0.818  1.00  0.00           H  
ATOM    793  HB2 ALA A  48      -1.337  -4.522  -0.609  1.00  0.00           H  
ATOM    794  HB3 ALA A  48       0.135  -3.787   0.025  1.00  0.00           H  
ATOM    795  N   ARG A  49       1.571  -6.233   0.468  1.00  0.00           N  
ATOM    796  CA  ARG A  49       2.509  -7.140  -0.172  1.00  0.00           C  
ATOM    797  C   ARG A  49       2.658  -8.410   0.654  1.00  0.00           C  
ATOM    798  O   ARG A  49       2.984  -9.471   0.130  1.00  0.00           O  
ATOM    799  CB  ARG A  49       3.864  -6.458  -0.361  1.00  0.00           C  
ATOM    800  CG  ARG A  49       4.930  -7.369  -0.947  1.00  0.00           C  
ATOM    801  CD  ARG A  49       6.205  -6.609  -1.262  1.00  0.00           C  
ATOM    802  NE  ARG A  49       6.661  -5.786  -0.143  1.00  0.00           N  
ATOM    803  CZ  ARG A  49       7.299  -4.628  -0.295  1.00  0.00           C  
ATOM    804  NH1 ARG A  49       7.552  -4.159  -1.508  1.00  0.00           N  
ATOM    805  NH2 ARG A  49       7.700  -3.948   0.765  1.00  0.00           N  
ATOM    806  H   ARG A  49       1.915  -5.439   0.937  1.00  0.00           H  
ATOM    807  HA  ARG A  49       2.110  -7.402  -1.142  1.00  0.00           H  
ATOM    808  HB2 ARG A  49       3.740  -5.613  -1.022  1.00  0.00           H  
ATOM    809  HB3 ARG A  49       4.212  -6.104   0.599  1.00  0.00           H  
ATOM    810  HG2 ARG A  49       5.153  -8.153  -0.240  1.00  0.00           H  
ATOM    811  HG3 ARG A  49       4.547  -7.803  -1.860  1.00  0.00           H  
ATOM    812  HD2 ARG A  49       6.980  -7.320  -1.507  1.00  0.00           H  
ATOM    813  HD3 ARG A  49       6.024  -5.972  -2.113  1.00  0.00           H  
ATOM    814  HE  ARG A  49       6.485  -6.117   0.774  1.00  0.00           H  
ATOM    815 HH11 ARG A  49       7.269  -4.676  -2.318  1.00  0.00           H  
ATOM    816 HH12 ARG A  49       8.012  -3.275  -1.621  1.00  0.00           H  
ATOM    817 HH21 ARG A  49       7.515  -4.304   1.694  1.00  0.00           H  
ATOM    818 HH22 ARG A  49       8.200  -3.086   0.655  1.00  0.00           H  
ATOM    819  N   LEU A  50       2.413  -8.287   1.949  1.00  0.00           N  
ATOM    820  CA  LEU A  50       2.446  -9.423   2.851  1.00  0.00           C  
ATOM    821  C   LEU A  50       1.317 -10.389   2.493  1.00  0.00           C  
ATOM    822  O   LEU A  50       1.530 -11.599   2.391  1.00  0.00           O  
ATOM    823  CB  LEU A  50       2.307  -8.936   4.301  1.00  0.00           C  
ATOM    824  CG  LEU A  50       3.011  -9.782   5.370  1.00  0.00           C  
ATOM    825  CD1 LEU A  50       2.388 -11.167   5.482  1.00  0.00           C  
ATOM    826  CD2 LEU A  50       4.499  -9.879   5.064  1.00  0.00           C  
ATOM    827  H   LEU A  50       2.216  -7.396   2.312  1.00  0.00           H  
ATOM    828  HA  LEU A  50       3.394  -9.926   2.730  1.00  0.00           H  
ATOM    829  HB2 LEU A  50       2.702  -7.933   4.355  1.00  0.00           H  
ATOM    830  HB3 LEU A  50       1.255  -8.898   4.545  1.00  0.00           H  
ATOM    831  HG  LEU A  50       2.901  -9.293   6.328  1.00  0.00           H  
ATOM    832 HD11 LEU A  50       2.917 -11.740   6.229  1.00  0.00           H  
ATOM    833 HD12 LEU A  50       2.452 -11.670   4.528  1.00  0.00           H  
ATOM    834 HD13 LEU A  50       1.350 -11.074   5.770  1.00  0.00           H  
ATOM    835 HD21 LEU A  50       4.932  -8.890   5.064  1.00  0.00           H  
ATOM    836 HD22 LEU A  50       4.638 -10.335   4.093  1.00  0.00           H  
ATOM    837 HD23 LEU A  50       4.983 -10.484   5.817  1.00  0.00           H  
ATOM    838  N   GLU A  51       0.126  -9.835   2.278  1.00  0.00           N  
ATOM    839  CA  GLU A  51      -1.037 -10.624   1.884  1.00  0.00           C  
ATOM    840  C   GLU A  51      -0.726 -11.439   0.633  1.00  0.00           C  
ATOM    841  O   GLU A  51      -0.852 -12.664   0.629  1.00  0.00           O  
ATOM    842  CB  GLU A  51      -2.239  -9.713   1.621  1.00  0.00           C  
ATOM    843  CG  GLU A  51      -2.633  -8.848   2.808  1.00  0.00           C  
ATOM    844  CD  GLU A  51      -3.011  -9.662   4.027  1.00  0.00           C  
ATOM    845  OE1 GLU A  51      -4.105 -10.267   4.022  1.00  0.00           O  
ATOM    846  OE2 GLU A  51      -2.235  -9.681   5.005  1.00  0.00           O  
ATOM    847  H   GLU A  51       0.025  -8.865   2.403  1.00  0.00           H  
ATOM    848  HA  GLU A  51      -1.273 -11.299   2.691  1.00  0.00           H  
ATOM    849  HB2 GLU A  51      -2.007  -9.060   0.791  1.00  0.00           H  
ATOM    850  HB3 GLU A  51      -3.088 -10.327   1.353  1.00  0.00           H  
ATOM    851  HG2 GLU A  51      -1.800  -8.213   3.065  1.00  0.00           H  
ATOM    852  HG3 GLU A  51      -3.477  -8.236   2.527  1.00  0.00           H  
ATOM    853  N   PHE A  52      -0.290 -10.756  -0.421  1.00  0.00           N  
ATOM    854  CA  PHE A  52       0.063 -11.429  -1.667  1.00  0.00           C  
ATOM    855  C   PHE A  52       1.281 -12.330  -1.472  1.00  0.00           C  
ATOM    856  O   PHE A  52       1.416 -13.363  -2.129  1.00  0.00           O  
ATOM    857  CB  PHE A  52       0.330 -10.407  -2.776  1.00  0.00           C  
ATOM    858  CG  PHE A  52      -0.890  -9.631  -3.185  1.00  0.00           C  
ATOM    859  CD1 PHE A  52      -1.865 -10.217  -3.975  1.00  0.00           C  
ATOM    860  CD2 PHE A  52      -1.056  -8.315  -2.790  1.00  0.00           C  
ATOM    861  CE1 PHE A  52      -2.987  -9.507  -4.357  1.00  0.00           C  
ATOM    862  CE2 PHE A  52      -2.175  -7.597  -3.168  1.00  0.00           C  
ATOM    863  CZ  PHE A  52      -3.141  -8.195  -3.954  1.00  0.00           C  
ATOM    864  H   PHE A  52      -0.206  -9.776  -0.357  1.00  0.00           H  
ATOM    865  HA  PHE A  52      -0.775 -12.044  -1.955  1.00  0.00           H  
ATOM    866  HB2 PHE A  52       1.072  -9.701  -2.435  1.00  0.00           H  
ATOM    867  HB3 PHE A  52       0.703 -10.924  -3.649  1.00  0.00           H  
ATOM    868  HD1 PHE A  52      -1.748 -11.243  -4.289  1.00  0.00           H  
ATOM    869  HD2 PHE A  52      -0.302  -7.848  -2.175  1.00  0.00           H  
ATOM    870  HE1 PHE A  52      -3.740  -9.975  -4.973  1.00  0.00           H  
ATOM    871  HE2 PHE A  52      -2.293  -6.572  -2.849  1.00  0.00           H  
ATOM    872  HZ  PHE A  52      -4.016  -7.635  -4.252  1.00  0.00           H  
ATOM    873  N   GLY A  53       2.150 -11.943  -0.545  1.00  0.00           N  
ATOM    874  CA  GLY A  53       3.340 -12.720  -0.255  1.00  0.00           C  
ATOM    875  C   GLY A  53       3.042 -13.968   0.554  1.00  0.00           C  
ATOM    876  O   GLY A  53       3.941 -14.757   0.835  1.00  0.00           O  
ATOM    877  H   GLY A  53       1.987 -11.107  -0.054  1.00  0.00           H  
ATOM    878  HA2 GLY A  53       3.799 -13.012  -1.187  1.00  0.00           H  
ATOM    879  HA3 GLY A  53       4.034 -12.102   0.296  1.00  0.00           H  
ATOM    880  N   GLN A  54       1.794 -14.121   0.973  1.00  0.00           N  
ATOM    881  CA  GLN A  54       1.352 -15.358   1.600  1.00  0.00           C  
ATOM    882  C   GLN A  54       0.398 -16.116   0.683  1.00  0.00           C  
ATOM    883  O   GLN A  54       0.503 -17.332   0.532  1.00  0.00           O  
ATOM    884  CB  GLN A  54       0.665 -15.074   2.940  1.00  0.00           C  
ATOM    885  CG  GLN A  54       1.562 -14.385   3.959  1.00  0.00           C  
ATOM    886  CD  GLN A  54       2.816 -15.178   4.272  1.00  0.00           C  
ATOM    887  OE1 GLN A  54       2.819 -16.409   4.213  1.00  0.00           O  
ATOM    888  NE2 GLN A  54       3.886 -14.478   4.614  1.00  0.00           N  
ATOM    889  H   GLN A  54       1.167 -13.369   0.893  1.00  0.00           H  
ATOM    890  HA  GLN A  54       2.223 -15.971   1.777  1.00  0.00           H  
ATOM    891  HB2 GLN A  54      -0.194 -14.444   2.764  1.00  0.00           H  
ATOM    892  HB3 GLN A  54       0.332 -16.012   3.363  1.00  0.00           H  
ATOM    893  HG2 GLN A  54       1.853 -13.423   3.569  1.00  0.00           H  
ATOM    894  HG3 GLN A  54       1.003 -14.247   4.874  1.00  0.00           H  
ATOM    895 HE21 GLN A  54       3.810 -13.502   4.647  1.00  0.00           H  
ATOM    896 HE22 GLN A  54       4.715 -14.963   4.825  1.00  0.00           H  
ATOM    897  N   LEU A  55      -0.526 -15.384   0.065  1.00  0.00           N  
ATOM    898  CA  LEU A  55      -1.551 -15.986  -0.785  1.00  0.00           C  
ATOM    899  C   LEU A  55      -0.951 -16.644  -2.024  1.00  0.00           C  
ATOM    900  O   LEU A  55      -1.365 -17.738  -2.407  1.00  0.00           O  
ATOM    901  CB  LEU A  55      -2.582 -14.932  -1.197  1.00  0.00           C  
ATOM    902  CG  LEU A  55      -3.380 -14.320  -0.044  1.00  0.00           C  
ATOM    903  CD1 LEU A  55      -4.305 -13.229  -0.558  1.00  0.00           C  
ATOM    904  CD2 LEU A  55      -4.173 -15.392   0.688  1.00  0.00           C  
ATOM    905  H   LEU A  55      -0.528 -14.409   0.195  1.00  0.00           H  
ATOM    906  HA  LEU A  55      -2.050 -16.745  -0.202  1.00  0.00           H  
ATOM    907  HB2 LEU A  55      -2.065 -14.136  -1.714  1.00  0.00           H  
ATOM    908  HB3 LEU A  55      -3.278 -15.392  -1.884  1.00  0.00           H  
ATOM    909  HG  LEU A  55      -2.694 -13.871   0.658  1.00  0.00           H  
ATOM    910 HD11 LEU A  55      -3.723 -12.460  -1.044  1.00  0.00           H  
ATOM    911 HD12 LEU A  55      -4.851 -12.799   0.269  1.00  0.00           H  
ATOM    912 HD13 LEU A  55      -5.004 -13.652  -1.268  1.00  0.00           H  
ATOM    913 HD21 LEU A  55      -4.724 -14.939   1.501  1.00  0.00           H  
ATOM    914 HD22 LEU A  55      -3.496 -16.137   1.081  1.00  0.00           H  
ATOM    915 HD23 LEU A  55      -4.864 -15.862   0.002  1.00  0.00           H  
ATOM    916  N   GLU A  56       0.009 -15.982  -2.657  1.00  0.00           N  
ATOM    917  CA  GLU A  56       0.648 -16.535  -3.843  1.00  0.00           C  
ATOM    918  C   GLU A  56       1.685 -17.579  -3.438  1.00  0.00           C  
ATOM    919  O   GLU A  56       1.476 -18.780  -3.614  1.00  0.00           O  
ATOM    920  CB  GLU A  56       1.304 -15.433  -4.680  1.00  0.00           C  
ATOM    921  CG  GLU A  56       1.923 -15.945  -5.974  1.00  0.00           C  
ATOM    922  CD  GLU A  56       2.597 -14.856  -6.781  1.00  0.00           C  
ATOM    923  OE1 GLU A  56       3.794 -14.587  -6.536  1.00  0.00           O  
ATOM    924  OE2 GLU A  56       1.940 -14.278  -7.672  1.00  0.00           O  
ATOM    925  H   GLU A  56       0.296 -15.105  -2.319  1.00  0.00           H  
ATOM    926  HA  GLU A  56      -0.116 -17.018  -4.432  1.00  0.00           H  
ATOM    927  HB2 GLU A  56       0.558 -14.693  -4.929  1.00  0.00           H  
ATOM    928  HB3 GLU A  56       2.082 -14.965  -4.095  1.00  0.00           H  
ATOM    929  HG2 GLU A  56       2.660 -16.696  -5.732  1.00  0.00           H  
ATOM    930  HG3 GLU A  56       1.144 -16.390  -6.575  1.00  0.00           H  
ATOM    931  N   HIS A  57       2.798 -17.113  -2.890  1.00  0.00           N  
ATOM    932  CA  HIS A  57       3.849 -17.998  -2.403  1.00  0.00           C  
ATOM    933  C   HIS A  57       4.423 -17.466  -1.103  1.00  0.00           C  
ATOM    934  O   HIS A  57       5.046 -16.405  -1.087  1.00  0.00           O  
ATOM    935  CB  HIS A  57       4.975 -18.149  -3.432  1.00  0.00           C  
ATOM    936  CG  HIS A  57       4.625 -19.005  -4.608  1.00  0.00           C  
ATOM    937  ND1 HIS A  57       4.575 -20.381  -4.546  1.00  0.00           N  
ATOM    938  CD2 HIS A  57       4.323 -18.679  -5.887  1.00  0.00           C  
ATOM    939  CE1 HIS A  57       4.263 -20.861  -5.735  1.00  0.00           C  
ATOM    940  NE2 HIS A  57       4.104 -19.850  -6.568  1.00  0.00           N  
ATOM    941  H   HIS A  57       2.915 -16.144  -2.800  1.00  0.00           H  
ATOM    942  HA  HIS A  57       3.408 -18.966  -2.217  1.00  0.00           H  
ATOM    943  HB2 HIS A  57       5.245 -17.173  -3.805  1.00  0.00           H  
ATOM    944  HB3 HIS A  57       5.835 -18.589  -2.947  1.00  0.00           H  
ATOM    945  HD1 HIS A  57       4.731 -20.927  -3.738  1.00  0.00           H  
ATOM    946  HD2 HIS A  57       4.261 -17.680  -6.296  1.00  0.00           H  
ATOM    947  HE1 HIS A  57       4.157 -21.906  -5.985  1.00  0.00           H  
ATOM    948  HE2 HIS A  57       4.047 -19.932  -7.552  1.00  0.00           H  
ATOM    949  N   HIS A  58       4.185 -18.202  -0.020  1.00  0.00           N  
ATOM    950  CA  HIS A  58       4.750 -17.883   1.288  1.00  0.00           C  
ATOM    951  C   HIS A  58       6.237 -17.576   1.166  1.00  0.00           C  
ATOM    952  O   HIS A  58       6.984 -18.346   0.558  1.00  0.00           O  
ATOM    953  CB  HIS A  58       4.521 -19.063   2.246  1.00  0.00           C  
ATOM    954  CG  HIS A  58       5.226 -18.944   3.566  1.00  0.00           C  
ATOM    955  ND1 HIS A  58       4.735 -18.202   4.617  1.00  0.00           N  
ATOM    956  CD2 HIS A  58       6.385 -19.491   4.009  1.00  0.00           C  
ATOM    957  CE1 HIS A  58       5.556 -18.298   5.646  1.00  0.00           C  
ATOM    958  NE2 HIS A  58       6.566 -19.072   5.303  1.00  0.00           N  
ATOM    959  H   HIS A  58       3.598 -18.984  -0.103  1.00  0.00           H  
ATOM    960  HA  HIS A  58       4.240 -17.013   1.672  1.00  0.00           H  
ATOM    961  HB2 HIS A  58       3.466 -19.148   2.448  1.00  0.00           H  
ATOM    962  HB3 HIS A  58       4.861 -19.972   1.769  1.00  0.00           H  
ATOM    963  HD1 HIS A  58       3.908 -17.663   4.604  1.00  0.00           H  
ATOM    964  HD2 HIS A  58       7.047 -20.136   3.446  1.00  0.00           H  
ATOM    965  HE1 HIS A  58       5.424 -17.819   6.604  1.00  0.00           H  
ATOM    966  HE2 HIS A  58       7.406 -19.162   5.816  1.00  0.00           H  
ATOM    967  N   HIS A  59       6.650 -16.443   1.732  1.00  0.00           N  
ATOM    968  CA  HIS A  59       8.048 -16.020   1.686  1.00  0.00           C  
ATOM    969  C   HIS A  59       8.959 -17.117   2.213  1.00  0.00           C  
ATOM    970  O   HIS A  59       8.986 -17.393   3.413  1.00  0.00           O  
ATOM    971  CB  HIS A  59       8.274 -14.743   2.501  1.00  0.00           C  
ATOM    972  CG  HIS A  59       7.624 -13.520   1.934  1.00  0.00           C  
ATOM    973  ND1 HIS A  59       6.905 -12.635   2.701  1.00  0.00           N  
ATOM    974  CD2 HIS A  59       7.621 -13.017   0.678  1.00  0.00           C  
ATOM    975  CE1 HIS A  59       6.483 -11.643   1.945  1.00  0.00           C  
ATOM    976  NE2 HIS A  59       6.906 -11.844   0.708  1.00  0.00           N  
ATOM    977  H   HIS A  59       5.993 -15.873   2.186  1.00  0.00           H  
ATOM    978  HA  HIS A  59       8.298 -15.828   0.654  1.00  0.00           H  
ATOM    979  HB2 HIS A  59       7.884 -14.888   3.497  1.00  0.00           H  
ATOM    980  HB3 HIS A  59       9.335 -14.554   2.564  1.00  0.00           H  
ATOM    981  HD1 HIS A  59       6.754 -12.709   3.670  1.00  0.00           H  
ATOM    982  HD2 HIS A  59       8.099 -13.454  -0.187  1.00  0.00           H  
ATOM    983  HE1 HIS A  59       5.892 -10.805   2.278  1.00  0.00           H  
ATOM    984  HE2 HIS A  59       6.991 -11.126   0.032  1.00  0.00           H  
ATOM    985  N   HIS A  60       9.688 -17.749   1.310  1.00  0.00           N  
ATOM    986  CA  HIS A  60      10.580 -18.830   1.682  1.00  0.00           C  
ATOM    987  C   HIS A  60      12.032 -18.432   1.464  1.00  0.00           C  
ATOM    988  O   HIS A  60      12.651 -18.760   0.450  1.00  0.00           O  
ATOM    989  CB  HIS A  60      10.227 -20.129   0.941  1.00  0.00           C  
ATOM    990  CG  HIS A  60      10.007 -19.986  -0.540  1.00  0.00           C  
ATOM    991  ND1 HIS A  60       8.816 -19.557  -1.083  1.00  0.00           N  
ATOM    992  CD2 HIS A  60      10.821 -20.250  -1.589  1.00  0.00           C  
ATOM    993  CE1 HIS A  60       8.905 -19.568  -2.400  1.00  0.00           C  
ATOM    994  NE2 HIS A  60      10.112 -19.983  -2.735  1.00  0.00           N  
ATOM    995  H   HIS A  60       9.626 -17.478   0.364  1.00  0.00           H  
ATOM    996  HA  HIS A  60      10.440 -19.000   2.742  1.00  0.00           H  
ATOM    997  HB2 HIS A  60      11.027 -20.838   1.083  1.00  0.00           H  
ATOM    998  HB3 HIS A  60       9.322 -20.535   1.369  1.00  0.00           H  
ATOM    999  HD1 HIS A  60       8.020 -19.271  -0.575  1.00  0.00           H  
ATOM   1000  HD2 HIS A  60      11.839 -20.608  -1.535  1.00  0.00           H  
ATOM   1001  HE1 HIS A  60       8.123 -19.284  -3.089  1.00  0.00           H  
ATOM   1002  HE2 HIS A  60      10.364 -20.296  -3.637  1.00  0.00           H  
ATOM   1003  N   HIS A  61      12.547 -17.679   2.419  1.00  0.00           N  
ATOM   1004  CA  HIS A  61      13.935 -17.258   2.408  1.00  0.00           C  
ATOM   1005  C   HIS A  61      14.743 -18.140   3.343  1.00  0.00           C  
ATOM   1006  O   HIS A  61      14.377 -18.317   4.504  1.00  0.00           O  
ATOM   1007  CB  HIS A  61      14.050 -15.786   2.831  1.00  0.00           C  
ATOM   1008  CG  HIS A  61      15.451 -15.244   2.796  1.00  0.00           C  
ATOM   1009  ND1 HIS A  61      16.004 -14.667   1.673  1.00  0.00           N  
ATOM   1010  CD2 HIS A  61      16.410 -15.188   3.754  1.00  0.00           C  
ATOM   1011  CE1 HIS A  61      17.240 -14.282   1.939  1.00  0.00           C  
ATOM   1012  NE2 HIS A  61      17.508 -14.585   3.193  1.00  0.00           N  
ATOM   1013  H   HIS A  61      11.973 -17.398   3.162  1.00  0.00           H  
ATOM   1014  HA  HIS A  61      14.312 -17.370   1.404  1.00  0.00           H  
ATOM   1015  HB2 HIS A  61      13.446 -15.182   2.172  1.00  0.00           H  
ATOM   1016  HB3 HIS A  61      13.679 -15.683   3.841  1.00  0.00           H  
ATOM   1017  HD1 HIS A  61      15.549 -14.554   0.801  1.00  0.00           H  
ATOM   1018  HD2 HIS A  61      16.323 -15.549   4.770  1.00  0.00           H  
ATOM   1019  HE1 HIS A  61      17.915 -13.799   1.248  1.00  0.00           H  
ATOM   1020  HE2 HIS A  61      18.367 -14.412   3.653  1.00  0.00           H  
ATOM   1021  N   HIS A  62      15.820 -18.704   2.828  1.00  0.00           N  
ATOM   1022  CA  HIS A  62      16.710 -19.520   3.636  1.00  0.00           C  
ATOM   1023  C   HIS A  62      17.528 -18.639   4.564  1.00  0.00           C  
ATOM   1024  O   HIS A  62      18.569 -18.117   4.126  1.00  0.00           O  
ATOM   1025  CB  HIS A  62      17.630 -20.366   2.754  1.00  0.00           C  
ATOM   1026  CG  HIS A  62      16.895 -21.401   1.964  1.00  0.00           C  
ATOM   1027  ND1 HIS A  62      16.872 -21.428   0.590  1.00  0.00           N  
ATOM   1028  CD2 HIS A  62      16.137 -22.442   2.373  1.00  0.00           C  
ATOM   1029  CE1 HIS A  62      16.127 -22.438   0.185  1.00  0.00           C  
ATOM   1030  NE2 HIS A  62      15.668 -23.073   1.247  1.00  0.00           N  
ATOM   1031  OXT HIS A  62      17.109 -18.453   5.723  1.00  0.00           O  
ATOM   1032  H   HIS A  62      16.022 -18.569   1.873  1.00  0.00           H  
ATOM   1033  HA  HIS A  62      16.098 -20.178   4.235  1.00  0.00           H  
ATOM   1034  HB2 HIS A  62      18.147 -19.721   2.058  1.00  0.00           H  
ATOM   1035  HB3 HIS A  62      18.353 -20.871   3.377  1.00  0.00           H  
ATOM   1036  HD1 HIS A  62      17.344 -20.805  -0.007  1.00  0.00           H  
ATOM   1037  HD2 HIS A  62      15.938 -22.725   3.397  1.00  0.00           H  
ATOM   1038  HE1 HIS A  62      15.924 -22.699  -0.844  1.00  0.00           H  
ATOM   1039  HE2 HIS A  62      14.913 -23.708   1.236  1.00  0.00           H  
TER    1040      HIS A  62                                                      
ENDMDL                                                                          
MODEL        3                                                                  
ATOM      1  N   MET A   1     -10.029   8.240  -7.749  1.00  0.00           N  
ATOM      2  CA  MET A   1      -9.752   8.518  -6.322  1.00  0.00           C  
ATOM      3  C   MET A   1      -8.354   8.058  -5.956  1.00  0.00           C  
ATOM      4  O   MET A   1      -7.882   7.027  -6.440  1.00  0.00           O  
ATOM      5  CB  MET A   1     -10.770   7.807  -5.424  1.00  0.00           C  
ATOM      6  CG  MET A   1     -12.189   8.329  -5.565  1.00  0.00           C  
ATOM      7  SD  MET A   1     -12.346  10.061  -5.094  1.00  0.00           S  
ATOM      8  CE  MET A   1     -14.103  10.317  -5.341  1.00  0.00           C  
ATOM      9  H1  MET A   1      -9.266   8.627  -8.344  1.00  0.00           H  
ATOM     10  H2  MET A   1     -10.932   8.680  -8.032  1.00  0.00           H  
ATOM     11  H3  MET A   1     -10.092   7.211  -7.909  1.00  0.00           H  
ATOM     12  HA  MET A   1      -9.823   9.586  -6.161  1.00  0.00           H  
ATOM     13  HB2 MET A   1     -10.773   6.756  -5.668  1.00  0.00           H  
ATOM     14  HB3 MET A   1     -10.464   7.927  -4.393  1.00  0.00           H  
ATOM     15  HG2 MET A   1     -12.496   8.226  -6.593  1.00  0.00           H  
ATOM     16  HG3 MET A   1     -12.841   7.739  -4.936  1.00  0.00           H  
ATOM     17  HE1 MET A   1     -14.358  11.338  -5.095  1.00  0.00           H  
ATOM     18  HE2 MET A   1     -14.657   9.643  -4.702  1.00  0.00           H  
ATOM     19  HE3 MET A   1     -14.353  10.123  -6.373  1.00  0.00           H  
ATOM     20  N   ASN A   2      -7.691   8.829  -5.110  1.00  0.00           N  
ATOM     21  CA  ASN A   2      -6.360   8.487  -4.640  1.00  0.00           C  
ATOM     22  C   ASN A   2      -6.168   9.019  -3.231  1.00  0.00           C  
ATOM     23  O   ASN A   2      -6.749  10.043  -2.862  1.00  0.00           O  
ATOM     24  CB  ASN A   2      -5.281   9.060  -5.575  1.00  0.00           C  
ATOM     25  CG  ASN A   2      -5.155  10.575  -5.493  1.00  0.00           C  
ATOM     26  OD1 ASN A   2      -4.358  11.105  -4.720  1.00  0.00           O  
ATOM     27  ND2 ASN A   2      -5.938  11.282  -6.295  1.00  0.00           N  
ATOM     28  H   ASN A   2      -8.115   9.660  -4.785  1.00  0.00           H  
ATOM     29  HA  ASN A   2      -6.279   7.410  -4.623  1.00  0.00           H  
ATOM     30  HB2 ASN A   2      -4.326   8.629  -5.315  1.00  0.00           H  
ATOM     31  HB3 ASN A   2      -5.522   8.792  -6.594  1.00  0.00           H  
ATOM     32 HD21 ASN A   2      -6.550  10.801  -6.889  1.00  0.00           H  
ATOM     33 HD22 ASN A   2      -5.872  12.260  -6.261  1.00  0.00           H  
ATOM     34  N   LEU A   3      -5.387   8.312  -2.435  1.00  0.00           N  
ATOM     35  CA  LEU A   3      -5.078   8.768  -1.091  1.00  0.00           C  
ATOM     36  C   LEU A   3      -3.704   9.416  -1.056  1.00  0.00           C  
ATOM     37  O   LEU A   3      -2.985   9.426  -2.056  1.00  0.00           O  
ATOM     38  CB  LEU A   3      -5.143   7.613  -0.088  1.00  0.00           C  
ATOM     39  CG  LEU A   3      -6.537   7.032   0.152  1.00  0.00           C  
ATOM     40  CD1 LEU A   3      -6.490   5.990   1.257  1.00  0.00           C  
ATOM     41  CD2 LEU A   3      -7.525   8.132   0.506  1.00  0.00           C  
ATOM     42  H   LEU A   3      -5.004   7.464  -2.758  1.00  0.00           H  
ATOM     43  HA  LEU A   3      -5.814   9.509  -0.819  1.00  0.00           H  
ATOM     44  HB2 LEU A   3      -4.504   6.819  -0.443  1.00  0.00           H  
ATOM     45  HB3 LEU A   3      -4.758   7.963   0.858  1.00  0.00           H  
ATOM     46  HG  LEU A   3      -6.880   6.548  -0.749  1.00  0.00           H  
ATOM     47 HD11 LEU A   3      -7.477   5.578   1.407  1.00  0.00           H  
ATOM     48 HD12 LEU A   3      -6.150   6.452   2.172  1.00  0.00           H  
ATOM     49 HD13 LEU A   3      -5.809   5.200   0.977  1.00  0.00           H  
ATOM     50 HD21 LEU A   3      -7.588   8.834  -0.310  1.00  0.00           H  
ATOM     51 HD22 LEU A   3      -7.190   8.643   1.397  1.00  0.00           H  
ATOM     52 HD23 LEU A   3      -8.498   7.698   0.685  1.00  0.00           H  
ATOM     53  N   ARG A   4      -3.349   9.957   0.096  1.00  0.00           N  
ATOM     54  CA  ARG A   4      -2.073  10.627   0.266  1.00  0.00           C  
ATOM     55  C   ARG A   4      -0.991   9.626   0.633  1.00  0.00           C  
ATOM     56  O   ARG A   4      -1.018   9.017   1.705  1.00  0.00           O  
ATOM     57  CB  ARG A   4      -2.182  11.726   1.328  1.00  0.00           C  
ATOM     58  CG  ARG A   4      -3.070  12.874   0.892  1.00  0.00           C  
ATOM     59  CD  ARG A   4      -3.164  13.961   1.948  1.00  0.00           C  
ATOM     60  NE  ARG A   4      -3.887  15.133   1.448  1.00  0.00           N  
ATOM     61  CZ  ARG A   4      -4.438  16.066   2.224  1.00  0.00           C  
ATOM     62  NH1 ARG A   4      -4.430  15.936   3.545  1.00  0.00           N  
ATOM     63  NH2 ARG A   4      -5.026  17.115   1.670  1.00  0.00           N  
ATOM     64  H   ARG A   4      -3.961   9.890   0.866  1.00  0.00           H  
ATOM     65  HA  ARG A   4      -1.814  11.082  -0.678  1.00  0.00           H  
ATOM     66  HB2 ARG A   4      -2.590  11.301   2.235  1.00  0.00           H  
ATOM     67  HB3 ARG A   4      -1.197  12.116   1.534  1.00  0.00           H  
ATOM     68  HG2 ARG A   4      -2.666  13.304  -0.013  1.00  0.00           H  
ATOM     69  HG3 ARG A   4      -4.061  12.490   0.695  1.00  0.00           H  
ATOM     70  HD2 ARG A   4      -3.684  13.564   2.807  1.00  0.00           H  
ATOM     71  HD3 ARG A   4      -2.163  14.257   2.233  1.00  0.00           H  
ATOM     72  HE  ARG A   4      -3.955  15.233   0.469  1.00  0.00           H  
ATOM     73 HH11 ARG A   4      -4.017  15.125   3.974  1.00  0.00           H  
ATOM     74 HH12 ARG A   4      -4.833  16.655   4.129  1.00  0.00           H  
ATOM     75 HH21 ARG A   4      -5.055  17.207   0.663  1.00  0.00           H  
ATOM     76 HH22 ARG A   4      -5.455  17.822   2.246  1.00  0.00           H  
ATOM     77  N   TRP A   5      -0.054   9.447  -0.279  1.00  0.00           N  
ATOM     78  CA  TRP A   5       1.021   8.494  -0.087  1.00  0.00           C  
ATOM     79  C   TRP A   5       2.249   9.170   0.505  1.00  0.00           C  
ATOM     80  O   TRP A   5       2.767  10.140  -0.051  1.00  0.00           O  
ATOM     81  CB  TRP A   5       1.380   7.820  -1.414  1.00  0.00           C  
ATOM     82  CG  TRP A   5       0.350   6.839  -1.884  1.00  0.00           C  
ATOM     83  CD1 TRP A   5      -0.899   7.114  -2.366  1.00  0.00           C  
ATOM     84  CD2 TRP A   5       0.484   5.414  -1.907  1.00  0.00           C  
ATOM     85  NE1 TRP A   5      -1.552   5.944  -2.680  1.00  0.00           N  
ATOM     86  CE2 TRP A   5      -0.721   4.889  -2.409  1.00  0.00           C  
ATOM     87  CE3 TRP A   5       1.506   4.533  -1.545  1.00  0.00           C  
ATOM     88  CZ2 TRP A   5      -0.926   3.524  -2.566  1.00  0.00           C  
ATOM     89  CZ3 TRP A   5       1.300   3.177  -1.701  1.00  0.00           C  
ATOM     90  CH2 TRP A   5       0.091   2.685  -2.205  1.00  0.00           C  
ATOM     91  H   TRP A   5      -0.083   9.980  -1.104  1.00  0.00           H  
ATOM     92  HA  TRP A   5       0.676   7.742   0.602  1.00  0.00           H  
ATOM     93  HB2 TRP A   5       1.496   8.576  -2.175  1.00  0.00           H  
ATOM     94  HB3 TRP A   5       2.315   7.290  -1.294  1.00  0.00           H  
ATOM     95  HD1 TRP A   5      -1.306   8.109  -2.471  1.00  0.00           H  
ATOM     96  HE1 TRP A   5      -2.470   5.878  -3.041  1.00  0.00           H  
ATOM     97  HE3 TRP A   5       2.445   4.896  -1.155  1.00  0.00           H  
ATOM     98  HZ2 TRP A   5      -1.847   3.125  -2.962  1.00  0.00           H  
ATOM     99  HZ3 TRP A   5       2.080   2.478  -1.428  1.00  0.00           H  
ATOM    100  HH2 TRP A   5      -0.027   1.615  -2.309  1.00  0.00           H  
ATOM    101  N   THR A   6       2.704   8.653   1.638  1.00  0.00           N  
ATOM    102  CA  THR A   6       3.914   9.149   2.275  1.00  0.00           C  
ATOM    103  C   THR A   6       5.135   8.787   1.435  1.00  0.00           C  
ATOM    104  O   THR A   6       5.075   7.870   0.612  1.00  0.00           O  
ATOM    105  CB  THR A   6       4.072   8.569   3.696  1.00  0.00           C  
ATOM    106  OG1 THR A   6       3.991   7.141   3.657  1.00  0.00           O  
ATOM    107  CG2 THR A   6       3.002   9.103   4.630  1.00  0.00           C  
ATOM    108  H   THR A   6       2.214   7.915   2.057  1.00  0.00           H  
ATOM    109  HA  THR A   6       3.840  10.226   2.349  1.00  0.00           H  
ATOM    110  HB  THR A   6       5.041   8.857   4.082  1.00  0.00           H  
ATOM    111  HG1 THR A   6       3.103   6.865   3.923  1.00  0.00           H  
ATOM    112 HG21 THR A   6       3.105   8.633   5.597  1.00  0.00           H  
ATOM    113 HG22 THR A   6       2.026   8.875   4.226  1.00  0.00           H  
ATOM    114 HG23 THR A   6       3.110  10.171   4.734  1.00  0.00           H  
ATOM    115  N   SER A   7       6.233   9.502   1.634  1.00  0.00           N  
ATOM    116  CA  SER A   7       7.465   9.237   0.902  1.00  0.00           C  
ATOM    117  C   SER A   7       7.934   7.796   1.118  1.00  0.00           C  
ATOM    118  O   SER A   7       8.441   7.144   0.198  1.00  0.00           O  
ATOM    119  CB  SER A   7       8.536  10.235   1.341  1.00  0.00           C  
ATOM    120  OG  SER A   7       8.309  10.654   2.680  1.00  0.00           O  
ATOM    121  H   SER A   7       6.221  10.232   2.290  1.00  0.00           H  
ATOM    122  HA  SER A   7       7.263   9.378  -0.149  1.00  0.00           H  
ATOM    123  HB2 SER A   7       9.509   9.770   1.279  1.00  0.00           H  
ATOM    124  HB3 SER A   7       8.506  11.101   0.695  1.00  0.00           H  
ATOM    125  HG  SER A   7       8.715  10.013   3.293  1.00  0.00           H  
ATOM    126  N   GLU A   8       7.725   7.296   2.327  1.00  0.00           N  
ATOM    127  CA  GLU A   8       8.082   5.928   2.667  1.00  0.00           C  
ATOM    128  C   GLU A   8       7.136   4.952   1.977  1.00  0.00           C  
ATOM    129  O   GLU A   8       7.564   3.936   1.435  1.00  0.00           O  
ATOM    130  CB  GLU A   8       8.040   5.712   4.186  1.00  0.00           C  
ATOM    131  CG  GLU A   8       8.985   6.607   4.980  1.00  0.00           C  
ATOM    132  CD  GLU A   8       8.546   8.057   5.001  1.00  0.00           C  
ATOM    133  OE1 GLU A   8       7.520   8.360   5.641  1.00  0.00           O  
ATOM    134  OE2 GLU A   8       9.218   8.895   4.365  1.00  0.00           O  
ATOM    135  H   GLU A   8       7.327   7.870   3.015  1.00  0.00           H  
ATOM    136  HA  GLU A   8       9.086   5.749   2.313  1.00  0.00           H  
ATOM    137  HB2 GLU A   8       7.034   5.901   4.531  1.00  0.00           H  
ATOM    138  HB3 GLU A   8       8.292   4.684   4.396  1.00  0.00           H  
ATOM    139  HG2 GLU A   8       9.032   6.248   5.997  1.00  0.00           H  
ATOM    140  HG3 GLU A   8       9.968   6.552   4.535  1.00  0.00           H  
ATOM    141  N   ALA A   9       5.847   5.281   1.986  1.00  0.00           N  
ATOM    142  CA  ALA A   9       4.833   4.442   1.357  1.00  0.00           C  
ATOM    143  C   ALA A   9       5.092   4.285  -0.136  1.00  0.00           C  
ATOM    144  O   ALA A   9       5.038   3.181  -0.667  1.00  0.00           O  
ATOM    145  CB  ALA A   9       3.446   5.016   1.589  1.00  0.00           C  
ATOM    146  H   ALA A   9       5.569   6.113   2.433  1.00  0.00           H  
ATOM    147  HA  ALA A   9       4.874   3.468   1.823  1.00  0.00           H  
ATOM    148  HB1 ALA A   9       2.702   4.327   1.217  1.00  0.00           H  
ATOM    149  HB2 ALA A   9       3.355   5.960   1.071  1.00  0.00           H  
ATOM    150  HB3 ALA A   9       3.295   5.172   2.647  1.00  0.00           H  
ATOM    151  N   LYS A  10       5.377   5.399  -0.803  1.00  0.00           N  
ATOM    152  CA  LYS A  10       5.687   5.385  -2.230  1.00  0.00           C  
ATOM    153  C   LYS A  10       6.910   4.515  -2.513  1.00  0.00           C  
ATOM    154  O   LYS A  10       6.949   3.784  -3.504  1.00  0.00           O  
ATOM    155  CB  LYS A  10       5.911   6.814  -2.725  1.00  0.00           C  
ATOM    156  CG  LYS A  10       4.676   7.685  -2.571  1.00  0.00           C  
ATOM    157  CD  LYS A  10       4.989   9.162  -2.735  1.00  0.00           C  
ATOM    158  CE  LYS A  10       5.377   9.515  -4.160  1.00  0.00           C  
ATOM    159  NZ  LYS A  10       5.594  10.977  -4.320  1.00  0.00           N  
ATOM    160  H   LYS A  10       5.366   6.260  -0.324  1.00  0.00           H  
ATOM    161  HA  LYS A  10       4.836   4.966  -2.746  1.00  0.00           H  
ATOM    162  HB2 LYS A  10       6.717   7.260  -2.161  1.00  0.00           H  
ATOM    163  HB3 LYS A  10       6.181   6.788  -3.769  1.00  0.00           H  
ATOM    164  HG2 LYS A  10       3.952   7.398  -3.320  1.00  0.00           H  
ATOM    165  HG3 LYS A  10       4.258   7.522  -1.588  1.00  0.00           H  
ATOM    166  HD2 LYS A  10       4.117   9.733  -2.462  1.00  0.00           H  
ATOM    167  HD3 LYS A  10       5.807   9.416  -2.075  1.00  0.00           H  
ATOM    168  HE2 LYS A  10       6.291   8.996  -4.410  1.00  0.00           H  
ATOM    169  HE3 LYS A  10       4.588   9.198  -4.824  1.00  0.00           H  
ATOM    170  HZ1 LYS A  10       4.722  11.498  -4.071  1.00  0.00           H  
ATOM    171  HZ2 LYS A  10       5.846  11.198  -5.307  1.00  0.00           H  
ATOM    172  HZ3 LYS A  10       6.364  11.297  -3.698  1.00  0.00           H  
ATOM    173  N   THR A  11       7.894   4.581  -1.624  1.00  0.00           N  
ATOM    174  CA  THR A  11       9.091   3.756  -1.741  1.00  0.00           C  
ATOM    175  C   THR A  11       8.740   2.275  -1.581  1.00  0.00           C  
ATOM    176  O   THR A  11       9.222   1.426  -2.331  1.00  0.00           O  
ATOM    177  CB  THR A  11      10.142   4.160  -0.690  1.00  0.00           C  
ATOM    178  OG1 THR A  11      10.443   5.558  -0.820  1.00  0.00           O  
ATOM    179  CG2 THR A  11      11.418   3.345  -0.851  1.00  0.00           C  
ATOM    180  H   THR A  11       7.816   5.202  -0.872  1.00  0.00           H  
ATOM    181  HA  THR A  11       9.509   3.912  -2.723  1.00  0.00           H  
ATOM    182  HB  THR A  11       9.735   3.975   0.295  1.00  0.00           H  
ATOM    183  HG1 THR A  11       9.769   6.078  -0.355  1.00  0.00           H  
ATOM    184 HG21 THR A  11      12.134   3.648  -0.102  1.00  0.00           H  
ATOM    185 HG22 THR A  11      11.832   3.513  -1.834  1.00  0.00           H  
ATOM    186 HG23 THR A  11      11.192   2.293  -0.731  1.00  0.00           H  
ATOM    187  N   LYS A  12       7.885   1.981  -0.610  1.00  0.00           N  
ATOM    188  CA  LYS A  12       7.427   0.616  -0.370  1.00  0.00           C  
ATOM    189  C   LYS A  12       6.587   0.113  -1.544  1.00  0.00           C  
ATOM    190  O   LYS A  12       6.612  -1.073  -1.874  1.00  0.00           O  
ATOM    191  CB  LYS A  12       6.608   0.554   0.921  1.00  0.00           C  
ATOM    192  CG  LYS A  12       7.418   0.787   2.186  1.00  0.00           C  
ATOM    193  CD  LYS A  12       8.295  -0.409   2.514  1.00  0.00           C  
ATOM    194  CE  LYS A  12       9.029  -0.224   3.831  1.00  0.00           C  
ATOM    195  NZ  LYS A  12       9.731  -1.466   4.246  1.00  0.00           N  
ATOM    196  H   LYS A  12       7.549   2.703  -0.034  1.00  0.00           H  
ATOM    197  HA  LYS A  12       8.298  -0.014  -0.269  1.00  0.00           H  
ATOM    198  HB2 LYS A  12       5.833   1.305   0.877  1.00  0.00           H  
ATOM    199  HB3 LYS A  12       6.145  -0.419   0.991  1.00  0.00           H  
ATOM    200  HG2 LYS A  12       8.047   1.655   2.047  1.00  0.00           H  
ATOM    201  HG3 LYS A  12       6.739   0.960   3.009  1.00  0.00           H  
ATOM    202  HD2 LYS A  12       7.675  -1.290   2.582  1.00  0.00           H  
ATOM    203  HD3 LYS A  12       9.020  -0.540   1.722  1.00  0.00           H  
ATOM    204  HE2 LYS A  12       9.754   0.570   3.716  1.00  0.00           H  
ATOM    205  HE3 LYS A  12       8.315   0.049   4.592  1.00  0.00           H  
ATOM    206  HZ1 LYS A  12      10.268  -1.301   5.126  1.00  0.00           H  
ATOM    207  HZ2 LYS A  12      10.398  -1.768   3.501  1.00  0.00           H  
ATOM    208  HZ3 LYS A  12       9.042  -2.228   4.411  1.00  0.00           H  
ATOM    209  N   LEU A  13       5.849   1.024  -2.169  1.00  0.00           N  
ATOM    210  CA  LEU A  13       5.011   0.685  -3.314  1.00  0.00           C  
ATOM    211  C   LEU A  13       5.875   0.218  -4.481  1.00  0.00           C  
ATOM    212  O   LEU A  13       5.491  -0.675  -5.235  1.00  0.00           O  
ATOM    213  CB  LEU A  13       4.158   1.893  -3.729  1.00  0.00           C  
ATOM    214  CG  LEU A  13       3.103   1.613  -4.806  1.00  0.00           C  
ATOM    215  CD1 LEU A  13       2.115   0.554  -4.329  1.00  0.00           C  
ATOM    216  CD2 LEU A  13       2.369   2.895  -5.183  1.00  0.00           C  
ATOM    217  H   LEU A  13       5.855   1.951  -1.839  1.00  0.00           H  
ATOM    218  HA  LEU A  13       4.359  -0.123  -3.018  1.00  0.00           H  
ATOM    219  HB2 LEU A  13       3.653   2.269  -2.851  1.00  0.00           H  
ATOM    220  HB3 LEU A  13       4.819   2.664  -4.100  1.00  0.00           H  
ATOM    221  HG  LEU A  13       3.593   1.236  -5.690  1.00  0.00           H  
ATOM    222 HD11 LEU A  13       1.386   0.364  -5.105  1.00  0.00           H  
ATOM    223 HD12 LEU A  13       1.611   0.905  -3.442  1.00  0.00           H  
ATOM    224 HD13 LEU A  13       2.646  -0.359  -4.104  1.00  0.00           H  
ATOM    225 HD21 LEU A  13       1.888   3.307  -4.305  1.00  0.00           H  
ATOM    226 HD22 LEU A  13       1.621   2.676  -5.932  1.00  0.00           H  
ATOM    227 HD23 LEU A  13       3.075   3.613  -5.577  1.00  0.00           H  
ATOM    228  N   LYS A  14       7.058   0.811  -4.604  1.00  0.00           N  
ATOM    229  CA  LYS A  14       8.002   0.443  -5.656  1.00  0.00           C  
ATOM    230  C   LYS A  14       8.529  -0.973  -5.450  1.00  0.00           C  
ATOM    231  O   LYS A  14       9.008  -1.610  -6.390  1.00  0.00           O  
ATOM    232  CB  LYS A  14       9.174   1.421  -5.683  1.00  0.00           C  
ATOM    233  CG  LYS A  14       8.760   2.862  -5.938  1.00  0.00           C  
ATOM    234  CD  LYS A  14       9.940   3.811  -5.830  1.00  0.00           C  
ATOM    235  CE  LYS A  14       9.508   5.255  -5.996  1.00  0.00           C  
ATOM    236  NZ  LYS A  14      10.645   6.192  -5.808  1.00  0.00           N  
ATOM    237  H   LYS A  14       7.301   1.529  -3.975  1.00  0.00           H  
ATOM    238  HA  LYS A  14       7.482   0.489  -6.601  1.00  0.00           H  
ATOM    239  HB2 LYS A  14       9.684   1.380  -4.731  1.00  0.00           H  
ATOM    240  HB3 LYS A  14       9.859   1.123  -6.461  1.00  0.00           H  
ATOM    241  HG2 LYS A  14       8.344   2.934  -6.932  1.00  0.00           H  
ATOM    242  HG3 LYS A  14       8.011   3.146  -5.212  1.00  0.00           H  
ATOM    243  HD2 LYS A  14      10.397   3.691  -4.860  1.00  0.00           H  
ATOM    244  HD3 LYS A  14      10.658   3.567  -6.599  1.00  0.00           H  
ATOM    245  HE2 LYS A  14       9.103   5.388  -6.988  1.00  0.00           H  
ATOM    246  HE3 LYS A  14       8.742   5.477  -5.264  1.00  0.00           H  
ATOM    247  HZ1 LYS A  14      11.384   6.013  -6.524  1.00  0.00           H  
ATOM    248  HZ2 LYS A  14      11.059   6.067  -4.858  1.00  0.00           H  
ATOM    249  HZ3 LYS A  14      10.317   7.178  -5.904  1.00  0.00           H  
ATOM    250  N   ASN A  15       8.435  -1.464  -4.220  1.00  0.00           N  
ATOM    251  CA  ASN A  15       8.918  -2.801  -3.894  1.00  0.00           C  
ATOM    252  C   ASN A  15       7.927  -3.854  -4.366  1.00  0.00           C  
ATOM    253  O   ASN A  15       8.228  -5.048  -4.383  1.00  0.00           O  
ATOM    254  CB  ASN A  15       9.145  -2.955  -2.387  1.00  0.00           C  
ATOM    255  CG  ASN A  15      10.120  -1.938  -1.823  1.00  0.00           C  
ATOM    256  OD1 ASN A  15      11.011  -1.450  -2.521  1.00  0.00           O  
ATOM    257  ND2 ASN A  15       9.968  -1.619  -0.549  1.00  0.00           N  
ATOM    258  H   ASN A  15       8.025  -0.917  -3.516  1.00  0.00           H  
ATOM    259  HA  ASN A  15       9.857  -2.948  -4.408  1.00  0.00           H  
ATOM    260  HB2 ASN A  15       8.200  -2.838  -1.875  1.00  0.00           H  
ATOM    261  HB3 ASN A  15       9.533  -3.945  -2.189  1.00  0.00           H  
ATOM    262 HD21 ASN A  15       9.239  -2.056  -0.047  1.00  0.00           H  
ATOM    263 HD22 ASN A  15      10.586  -0.969  -0.156  1.00  0.00           H  
ATOM    264  N   ILE A  16       6.738  -3.406  -4.741  1.00  0.00           N  
ATOM    265  CA  ILE A  16       5.696  -4.298  -5.220  1.00  0.00           C  
ATOM    266  C   ILE A  16       5.801  -4.467  -6.735  1.00  0.00           C  
ATOM    267  O   ILE A  16       5.970  -3.479  -7.458  1.00  0.00           O  
ATOM    268  CB  ILE A  16       4.294  -3.763  -4.847  1.00  0.00           C  
ATOM    269  CG1 ILE A  16       4.250  -3.427  -3.353  1.00  0.00           C  
ATOM    270  CG2 ILE A  16       3.212  -4.776  -5.208  1.00  0.00           C  
ATOM    271  CD1 ILE A  16       2.905  -2.935  -2.870  1.00  0.00           C  
ATOM    272  H   ILE A  16       6.555  -2.440  -4.694  1.00  0.00           H  
ATOM    273  HA  ILE A  16       5.832  -5.260  -4.745  1.00  0.00           H  
ATOM    274  HB  ILE A  16       4.114  -2.862  -5.414  1.00  0.00           H  
ATOM    275 HG12 ILE A  16       4.498  -4.312  -2.786  1.00  0.00           H  
ATOM    276 HG13 ILE A  16       4.978  -2.657  -3.146  1.00  0.00           H  
ATOM    277 HG21 ILE A  16       3.390  -5.698  -4.674  1.00  0.00           H  
ATOM    278 HG22 ILE A  16       3.233  -4.966  -6.270  1.00  0.00           H  
ATOM    279 HG23 ILE A  16       2.244  -4.383  -4.933  1.00  0.00           H  
ATOM    280 HD11 ILE A  16       2.967  -2.692  -1.819  1.00  0.00           H  
ATOM    281 HD12 ILE A  16       2.165  -3.709  -3.018  1.00  0.00           H  
ATOM    282 HD13 ILE A  16       2.623  -2.054  -3.428  1.00  0.00           H  
ATOM    283  N   PRO A  17       5.726  -5.722  -7.229  1.00  0.00           N  
ATOM    284  CA  PRO A  17       5.767  -6.023  -8.665  1.00  0.00           C  
ATOM    285  C   PRO A  17       4.850  -5.111  -9.475  1.00  0.00           C  
ATOM    286  O   PRO A  17       3.714  -4.859  -9.081  1.00  0.00           O  
ATOM    287  CB  PRO A  17       5.276  -7.467  -8.731  1.00  0.00           C  
ATOM    288  CG  PRO A  17       5.682  -8.061  -7.428  1.00  0.00           C  
ATOM    289  CD  PRO A  17       5.605  -6.950  -6.416  1.00  0.00           C  
ATOM    290  HA  PRO A  17       6.774  -5.962  -9.054  1.00  0.00           H  
ATOM    291  HB2 PRO A  17       4.203  -7.482  -8.856  1.00  0.00           H  
ATOM    292  HB3 PRO A  17       5.749  -7.976  -9.559  1.00  0.00           H  
ATOM    293  HG2 PRO A  17       5.003  -8.857  -7.160  1.00  0.00           H  
ATOM    294  HG3 PRO A  17       6.694  -8.436  -7.495  1.00  0.00           H  
ATOM    295  HD2 PRO A  17       4.658  -6.976  -5.899  1.00  0.00           H  
ATOM    296  HD3 PRO A  17       6.421  -7.025  -5.714  1.00  0.00           H  
ATOM    297  N   PHE A  18       5.349  -4.639 -10.612  1.00  0.00           N  
ATOM    298  CA  PHE A  18       4.666  -3.623 -11.414  1.00  0.00           C  
ATOM    299  C   PHE A  18       3.210  -3.993 -11.720  1.00  0.00           C  
ATOM    300  O   PHE A  18       2.303  -3.179 -11.535  1.00  0.00           O  
ATOM    301  CB  PHE A  18       5.433  -3.388 -12.720  1.00  0.00           C  
ATOM    302  CG  PHE A  18       4.757  -2.422 -13.651  1.00  0.00           C  
ATOM    303  CD1 PHE A  18       4.749  -1.065 -13.374  1.00  0.00           C  
ATOM    304  CD2 PHE A  18       4.124  -2.872 -14.798  1.00  0.00           C  
ATOM    305  CE1 PHE A  18       4.124  -0.176 -14.225  1.00  0.00           C  
ATOM    306  CE2 PHE A  18       3.497  -1.986 -15.652  1.00  0.00           C  
ATOM    307  CZ  PHE A  18       3.496  -0.636 -15.365  1.00  0.00           C  
ATOM    308  H   PHE A  18       6.217  -4.990 -10.928  1.00  0.00           H  
ATOM    309  HA  PHE A  18       4.672  -2.705 -10.847  1.00  0.00           H  
ATOM    310  HB2 PHE A  18       6.411  -2.994 -12.488  1.00  0.00           H  
ATOM    311  HB3 PHE A  18       5.544  -4.331 -13.238  1.00  0.00           H  
ATOM    312  HD1 PHE A  18       5.240  -0.702 -12.483  1.00  0.00           H  
ATOM    313  HD2 PHE A  18       4.121  -3.928 -15.023  1.00  0.00           H  
ATOM    314  HE1 PHE A  18       4.124   0.881 -13.999  1.00  0.00           H  
ATOM    315  HE2 PHE A  18       3.008  -2.349 -16.543  1.00  0.00           H  
ATOM    316  HZ  PHE A  18       3.008   0.059 -16.030  1.00  0.00           H  
ATOM    317  N   PHE A  19       2.988  -5.222 -12.171  1.00  0.00           N  
ATOM    318  CA  PHE A  19       1.658  -5.653 -12.599  1.00  0.00           C  
ATOM    319  C   PHE A  19       0.701  -5.800 -11.418  1.00  0.00           C  
ATOM    320  O   PHE A  19      -0.506  -5.625 -11.560  1.00  0.00           O  
ATOM    321  CB  PHE A  19       1.748  -6.969 -13.369  1.00  0.00           C  
ATOM    322  CG  PHE A  19       2.614  -6.885 -14.593  1.00  0.00           C  
ATOM    323  CD1 PHE A  19       2.222  -6.126 -15.684  1.00  0.00           C  
ATOM    324  CD2 PHE A  19       3.820  -7.563 -14.651  1.00  0.00           C  
ATOM    325  CE1 PHE A  19       3.018  -6.044 -16.809  1.00  0.00           C  
ATOM    326  CE2 PHE A  19       4.618  -7.485 -15.774  1.00  0.00           C  
ATOM    327  CZ  PHE A  19       4.216  -6.726 -16.855  1.00  0.00           C  
ATOM    328  H   PHE A  19       3.736  -5.853 -12.222  1.00  0.00           H  
ATOM    329  HA  PHE A  19       1.267  -4.894 -13.262  1.00  0.00           H  
ATOM    330  HB2 PHE A  19       2.159  -7.730 -12.723  1.00  0.00           H  
ATOM    331  HB3 PHE A  19       0.756  -7.268 -13.682  1.00  0.00           H  
ATOM    332  HD1 PHE A  19       1.284  -5.593 -15.648  1.00  0.00           H  
ATOM    333  HD2 PHE A  19       4.134  -8.157 -13.806  1.00  0.00           H  
ATOM    334  HE1 PHE A  19       2.701  -5.449 -17.655  1.00  0.00           H  
ATOM    335  HE2 PHE A  19       5.555  -8.019 -15.806  1.00  0.00           H  
ATOM    336  HZ  PHE A  19       4.841  -6.663 -17.735  1.00  0.00           H  
ATOM    337  N   ALA A  20       1.244  -6.107 -10.248  1.00  0.00           N  
ATOM    338  CA  ALA A  20       0.421  -6.298  -9.062  1.00  0.00           C  
ATOM    339  C   ALA A  20       0.377  -5.030  -8.219  1.00  0.00           C  
ATOM    340  O   ALA A  20      -0.383  -4.937  -7.261  1.00  0.00           O  
ATOM    341  CB  ALA A  20       0.947  -7.462  -8.240  1.00  0.00           C  
ATOM    342  H   ALA A  20       2.216  -6.203 -10.179  1.00  0.00           H  
ATOM    343  HA  ALA A  20      -0.583  -6.538  -9.384  1.00  0.00           H  
ATOM    344  HB1 ALA A  20       1.945  -7.237  -7.893  1.00  0.00           H  
ATOM    345  HB2 ALA A  20       0.971  -8.353  -8.850  1.00  0.00           H  
ATOM    346  HB3 ALA A  20       0.300  -7.626  -7.391  1.00  0.00           H  
ATOM    347  N   ARG A  21       1.182  -4.047  -8.601  1.00  0.00           N  
ATOM    348  CA  ARG A  21       1.327  -2.820  -7.830  1.00  0.00           C  
ATOM    349  C   ARG A  21       0.027  -2.028  -7.802  1.00  0.00           C  
ATOM    350  O   ARG A  21      -0.366  -1.510  -6.760  1.00  0.00           O  
ATOM    351  CB  ARG A  21       2.454  -1.965  -8.410  1.00  0.00           C  
ATOM    352  CG  ARG A  21       2.808  -0.764  -7.551  1.00  0.00           C  
ATOM    353  CD  ARG A  21       3.996  -0.007  -8.116  1.00  0.00           C  
ATOM    354  NE  ARG A  21       5.168  -0.864  -8.254  1.00  0.00           N  
ATOM    355  CZ  ARG A  21       6.288  -0.506  -8.876  1.00  0.00           C  
ATOM    356  NH1 ARG A  21       6.407   0.706  -9.406  1.00  0.00           N  
ATOM    357  NH2 ARG A  21       7.295  -1.363  -8.955  1.00  0.00           N  
ATOM    358  H   ARG A  21       1.702  -4.154  -9.424  1.00  0.00           H  
ATOM    359  HA  ARG A  21       1.586  -3.097  -6.817  1.00  0.00           H  
ATOM    360  HB2 ARG A  21       3.336  -2.578  -8.516  1.00  0.00           H  
ATOM    361  HB3 ARG A  21       2.155  -1.608  -9.385  1.00  0.00           H  
ATOM    362  HG2 ARG A  21       1.958  -0.100  -7.508  1.00  0.00           H  
ATOM    363  HG3 ARG A  21       3.052  -1.107  -6.557  1.00  0.00           H  
ATOM    364  HD2 ARG A  21       3.733   0.386  -9.086  1.00  0.00           H  
ATOM    365  HD3 ARG A  21       4.234   0.808  -7.448  1.00  0.00           H  
ATOM    366  HE  ARG A  21       5.117  -1.765  -7.858  1.00  0.00           H  
ATOM    367 HH11 ARG A  21       5.649   1.367  -9.342  1.00  0.00           H  
ATOM    368 HH12 ARG A  21       7.259   0.972  -9.882  1.00  0.00           H  
ATOM    369 HH21 ARG A  21       7.209  -2.278  -8.551  1.00  0.00           H  
ATOM    370 HH22 ARG A  21       8.160  -1.095  -9.405  1.00  0.00           H  
ATOM    371  N   SER A  22      -0.643  -1.950  -8.946  1.00  0.00           N  
ATOM    372  CA  SER A  22      -1.914  -1.240  -9.039  1.00  0.00           C  
ATOM    373  C   SER A  22      -2.971  -1.943  -8.183  1.00  0.00           C  
ATOM    374  O   SER A  22      -3.799  -1.301  -7.534  1.00  0.00           O  
ATOM    375  CB  SER A  22      -2.363  -1.161 -10.505  1.00  0.00           C  
ATOM    376  OG  SER A  22      -3.500  -0.328 -10.660  1.00  0.00           O  
ATOM    377  H   SER A  22      -0.274  -2.376  -9.747  1.00  0.00           H  
ATOM    378  HA  SER A  22      -1.764  -0.241  -8.657  1.00  0.00           H  
ATOM    379  HB2 SER A  22      -1.559  -0.762 -11.102  1.00  0.00           H  
ATOM    380  HB3 SER A  22      -2.609  -2.154 -10.855  1.00  0.00           H  
ATOM    381  HG  SER A  22      -4.305  -0.880 -10.654  1.00  0.00           H  
ATOM    382  N   GLN A  23      -2.899  -3.268  -8.157  1.00  0.00           N  
ATOM    383  CA  GLN A  23      -3.835  -4.083  -7.399  1.00  0.00           C  
ATOM    384  C   GLN A  23      -3.560  -3.958  -5.902  1.00  0.00           C  
ATOM    385  O   GLN A  23      -4.481  -3.797  -5.092  1.00  0.00           O  
ATOM    386  CB  GLN A  23      -3.717  -5.534  -7.867  1.00  0.00           C  
ATOM    387  CG  GLN A  23      -4.597  -6.515  -7.120  1.00  0.00           C  
ATOM    388  CD  GLN A  23      -4.593  -7.886  -7.766  1.00  0.00           C  
ATOM    389  OE1 GLN A  23      -5.436  -8.186  -8.610  1.00  0.00           O  
ATOM    390  NE2 GLN A  23      -3.636  -8.717  -7.394  1.00  0.00           N  
ATOM    391  H   GLN A  23      -2.183  -3.712  -8.658  1.00  0.00           H  
ATOM    392  HA  GLN A  23      -4.833  -3.724  -7.602  1.00  0.00           H  
ATOM    393  HB2 GLN A  23      -3.981  -5.580  -8.913  1.00  0.00           H  
ATOM    394  HB3 GLN A  23      -2.690  -5.849  -7.753  1.00  0.00           H  
ATOM    395  HG2 GLN A  23      -4.233  -6.608  -6.107  1.00  0.00           H  
ATOM    396  HG3 GLN A  23      -5.610  -6.141  -7.105  1.00  0.00           H  
ATOM    397 HE21 GLN A  23      -2.991  -8.412  -6.724  1.00  0.00           H  
ATOM    398 HE22 GLN A  23      -3.601  -9.609  -7.819  1.00  0.00           H  
ATOM    399  N   ALA A  24      -2.285  -4.013  -5.539  1.00  0.00           N  
ATOM    400  CA  ALA A  24      -1.883  -3.834  -4.156  1.00  0.00           C  
ATOM    401  C   ALA A  24      -2.229  -2.432  -3.684  1.00  0.00           C  
ATOM    402  O   ALA A  24      -2.726  -2.257  -2.578  1.00  0.00           O  
ATOM    403  CB  ALA A  24      -0.399  -4.103  -3.988  1.00  0.00           C  
ATOM    404  H   ALA A  24      -1.595  -4.182  -6.224  1.00  0.00           H  
ATOM    405  HA  ALA A  24      -2.428  -4.548  -3.554  1.00  0.00           H  
ATOM    406  HB1 ALA A  24      -0.170  -5.096  -4.346  1.00  0.00           H  
ATOM    407  HB2 ALA A  24      -0.137  -4.026  -2.945  1.00  0.00           H  
ATOM    408  HB3 ALA A  24       0.163  -3.377  -4.556  1.00  0.00           H  
ATOM    409  N   LYS A  25      -1.982  -1.442  -4.540  1.00  0.00           N  
ATOM    410  CA  LYS A  25      -2.307  -0.050  -4.241  1.00  0.00           C  
ATOM    411  C   LYS A  25      -3.767   0.089  -3.827  1.00  0.00           C  
ATOM    412  O   LYS A  25      -4.081   0.784  -2.860  1.00  0.00           O  
ATOM    413  CB  LYS A  25      -2.031   0.837  -5.457  1.00  0.00           C  
ATOM    414  CG  LYS A  25      -2.442   2.284  -5.252  1.00  0.00           C  
ATOM    415  CD  LYS A  25      -2.183   3.128  -6.486  1.00  0.00           C  
ATOM    416  CE  LYS A  25      -2.561   4.580  -6.256  1.00  0.00           C  
ATOM    417  NZ  LYS A  25      -4.008   4.743  -5.949  1.00  0.00           N  
ATOM    418  H   LYS A  25      -1.557  -1.653  -5.401  1.00  0.00           H  
ATOM    419  HA  LYS A  25      -1.678   0.269  -3.423  1.00  0.00           H  
ATOM    420  HB2 LYS A  25      -0.974   0.811  -5.678  1.00  0.00           H  
ATOM    421  HB3 LYS A  25      -2.577   0.446  -6.304  1.00  0.00           H  
ATOM    422  HG2 LYS A  25      -3.495   2.316  -5.023  1.00  0.00           H  
ATOM    423  HG3 LYS A  25      -1.881   2.690  -4.423  1.00  0.00           H  
ATOM    424  HD2 LYS A  25      -1.133   3.078  -6.732  1.00  0.00           H  
ATOM    425  HD3 LYS A  25      -2.767   2.738  -7.307  1.00  0.00           H  
ATOM    426  HE2 LYS A  25      -1.986   4.961  -5.426  1.00  0.00           H  
ATOM    427  HE3 LYS A  25      -2.323   5.144  -7.143  1.00  0.00           H  
ATOM    428  HZ1 LYS A  25      -4.435   5.457  -6.579  1.00  0.00           H  
ATOM    429  HZ2 LYS A  25      -4.133   5.052  -4.958  1.00  0.00           H  
ATOM    430  HZ3 LYS A  25      -4.513   3.840  -6.080  1.00  0.00           H  
ATOM    431  N   ALA A  26      -4.648  -0.582  -4.564  1.00  0.00           N  
ATOM    432  CA  ALA A  26      -6.067  -0.578  -4.248  1.00  0.00           C  
ATOM    433  C   ALA A  26      -6.297  -1.071  -2.823  1.00  0.00           C  
ATOM    434  O   ALA A  26      -7.027  -0.451  -2.057  1.00  0.00           O  
ATOM    435  CB  ALA A  26      -6.838  -1.437  -5.241  1.00  0.00           C  
ATOM    436  H   ALA A  26      -4.331  -1.089  -5.341  1.00  0.00           H  
ATOM    437  HA  ALA A  26      -6.425   0.438  -4.330  1.00  0.00           H  
ATOM    438  HB1 ALA A  26      -6.640  -1.095  -6.246  1.00  0.00           H  
ATOM    439  HB2 ALA A  26      -7.896  -1.362  -5.039  1.00  0.00           H  
ATOM    440  HB3 ALA A  26      -6.526  -2.466  -5.144  1.00  0.00           H  
ATOM    441  N   ARG A  27      -5.651  -2.180  -2.471  1.00  0.00           N  
ATOM    442  CA  ARG A  27      -5.779  -2.734  -1.124  1.00  0.00           C  
ATOM    443  C   ARG A  27      -5.140  -1.830  -0.073  1.00  0.00           C  
ATOM    444  O   ARG A  27      -5.719  -1.614   0.989  1.00  0.00           O  
ATOM    445  CB  ARG A  27      -5.169  -4.132  -1.045  1.00  0.00           C  
ATOM    446  CG  ARG A  27      -6.044  -5.198  -1.674  1.00  0.00           C  
ATOM    447  CD  ARG A  27      -5.676  -6.591  -1.193  1.00  0.00           C  
ATOM    448  NE  ARG A  27      -5.738  -6.705   0.264  1.00  0.00           N  
ATOM    449  CZ  ARG A  27      -6.866  -6.805   0.971  1.00  0.00           C  
ATOM    450  NH1 ARG A  27      -8.052  -6.758   0.368  1.00  0.00           N  
ATOM    451  NH2 ARG A  27      -6.798  -6.954   2.283  1.00  0.00           N  
ATOM    452  H   ARG A  27      -5.077  -2.635  -3.132  1.00  0.00           H  
ATOM    453  HA  ARG A  27      -6.834  -2.811  -0.907  1.00  0.00           H  
ATOM    454  HB2 ARG A  27      -4.219  -4.127  -1.561  1.00  0.00           H  
ATOM    455  HB3 ARG A  27      -5.007  -4.389  -0.012  1.00  0.00           H  
ATOM    456  HG2 ARG A  27      -7.074  -5.002  -1.416  1.00  0.00           H  
ATOM    457  HG3 ARG A  27      -5.926  -5.156  -2.746  1.00  0.00           H  
ATOM    458  HD2 ARG A  27      -6.364  -7.299  -1.627  1.00  0.00           H  
ATOM    459  HD3 ARG A  27      -4.672  -6.816  -1.519  1.00  0.00           H  
ATOM    460  HE  ARG A  27      -4.873  -6.723   0.757  1.00  0.00           H  
ATOM    461 HH11 ARG A  27      -8.112  -6.644  -0.631  1.00  0.00           H  
ATOM    462 HH12 ARG A  27      -8.898  -6.835   0.906  1.00  0.00           H  
ATOM    463 HH21 ARG A  27      -5.898  -6.997   2.740  1.00  0.00           H  
ATOM    464 HH22 ARG A  27      -7.642  -7.015   2.838  1.00  0.00           H  
ATOM    465  N   ILE A  28      -3.957  -1.298  -0.373  1.00  0.00           N  
ATOM    466  CA  ILE A  28      -3.237  -0.425   0.554  1.00  0.00           C  
ATOM    467  C   ILE A  28      -4.090   0.772   0.953  1.00  0.00           C  
ATOM    468  O   ILE A  28      -4.199   1.104   2.137  1.00  0.00           O  
ATOM    469  CB  ILE A  28      -1.916   0.088  -0.056  1.00  0.00           C  
ATOM    470  CG1 ILE A  28      -1.005  -1.084  -0.409  1.00  0.00           C  
ATOM    471  CG2 ILE A  28      -1.213   1.030   0.913  1.00  0.00           C  
ATOM    472  CD1 ILE A  28       0.146  -0.700  -1.310  1.00  0.00           C  
ATOM    473  H   ILE A  28      -3.551  -1.503  -1.246  1.00  0.00           H  
ATOM    474  HA  ILE A  28      -3.001  -0.999   1.439  1.00  0.00           H  
ATOM    475  HB  ILE A  28      -2.148   0.640  -0.955  1.00  0.00           H  
ATOM    476 HG12 ILE A  28      -0.595  -1.498   0.501  1.00  0.00           H  
ATOM    477 HG13 ILE A  28      -1.585  -1.843  -0.913  1.00  0.00           H  
ATOM    478 HG21 ILE A  28      -0.275   1.350   0.485  1.00  0.00           H  
ATOM    479 HG22 ILE A  28      -1.028   0.516   1.848  1.00  0.00           H  
ATOM    480 HG23 ILE A  28      -1.839   1.891   1.094  1.00  0.00           H  
ATOM    481 HD11 ILE A  28       0.816  -1.541  -1.416  1.00  0.00           H  
ATOM    482 HD12 ILE A  28       0.680   0.134  -0.876  1.00  0.00           H  
ATOM    483 HD13 ILE A  28      -0.234  -0.419  -2.279  1.00  0.00           H  
ATOM    484  N   GLU A  29      -4.701   1.416  -0.032  1.00  0.00           N  
ATOM    485  CA  GLU A  29      -5.545   2.565   0.242  1.00  0.00           C  
ATOM    486  C   GLU A  29      -6.778   2.151   1.034  1.00  0.00           C  
ATOM    487  O   GLU A  29      -7.206   2.868   1.934  1.00  0.00           O  
ATOM    488  CB  GLU A  29      -5.942   3.284  -1.046  1.00  0.00           C  
ATOM    489  CG  GLU A  29      -4.774   3.976  -1.730  1.00  0.00           C  
ATOM    490  CD  GLU A  29      -5.210   4.901  -2.846  1.00  0.00           C  
ATOM    491  OE1 GLU A  29      -6.424   4.975  -3.126  1.00  0.00           O  
ATOM    492  OE2 GLU A  29      -4.333   5.565  -3.449  1.00  0.00           O  
ATOM    493  H   GLU A  29      -4.577   1.112  -0.959  1.00  0.00           H  
ATOM    494  HA  GLU A  29      -4.968   3.246   0.851  1.00  0.00           H  
ATOM    495  HB2 GLU A  29      -6.362   2.565  -1.735  1.00  0.00           H  
ATOM    496  HB3 GLU A  29      -6.691   4.029  -0.816  1.00  0.00           H  
ATOM    497  HG2 GLU A  29      -4.237   4.555  -0.993  1.00  0.00           H  
ATOM    498  HG3 GLU A  29      -4.118   3.223  -2.141  1.00  0.00           H  
ATOM    499  N   GLN A  30      -7.324   0.980   0.721  1.00  0.00           N  
ATOM    500  CA  GLN A  30      -8.466   0.450   1.463  1.00  0.00           C  
ATOM    501  C   GLN A  30      -8.091   0.216   2.924  1.00  0.00           C  
ATOM    502  O   GLN A  30      -8.902   0.420   3.823  1.00  0.00           O  
ATOM    503  CB  GLN A  30      -8.969  -0.853   0.837  1.00  0.00           C  
ATOM    504  CG  GLN A  30      -9.577  -0.674  -0.545  1.00  0.00           C  
ATOM    505  CD  GLN A  30     -10.014  -1.986  -1.168  1.00  0.00           C  
ATOM    506  OE1 GLN A  30     -10.402  -2.923  -0.468  1.00  0.00           O  
ATOM    507  NE2 GLN A  30      -9.947  -2.068  -2.488  1.00  0.00           N  
ATOM    508  H   GLN A  30      -6.953   0.462  -0.024  1.00  0.00           H  
ATOM    509  HA  GLN A  30      -9.257   1.187   1.423  1.00  0.00           H  
ATOM    510  HB2 GLN A  30      -8.139  -1.540   0.753  1.00  0.00           H  
ATOM    511  HB3 GLN A  30      -9.717  -1.285   1.483  1.00  0.00           H  
ATOM    512  HG2 GLN A  30     -10.440  -0.030  -0.465  1.00  0.00           H  
ATOM    513  HG3 GLN A  30      -8.845  -0.213  -1.190  1.00  0.00           H  
ATOM    514 HE21 GLN A  30      -9.622  -1.287  -2.983  1.00  0.00           H  
ATOM    515 HE22 GLN A  30     -10.220  -2.907  -2.917  1.00  0.00           H  
ATOM    516  N   LEU A  31      -6.850  -0.196   3.156  1.00  0.00           N  
ATOM    517  CA  LEU A  31      -6.351  -0.413   4.508  1.00  0.00           C  
ATOM    518  C   LEU A  31      -6.315   0.904   5.286  1.00  0.00           C  
ATOM    519  O   LEU A  31      -6.630   0.943   6.474  1.00  0.00           O  
ATOM    520  CB  LEU A  31      -4.956  -1.041   4.469  1.00  0.00           C  
ATOM    521  CG  LEU A  31      -4.878  -2.426   3.813  1.00  0.00           C  
ATOM    522  CD1 LEU A  31      -3.432  -2.896   3.713  1.00  0.00           C  
ATOM    523  CD2 LEU A  31      -5.715  -3.432   4.592  1.00  0.00           C  
ATOM    524  H   LEU A  31      -6.256  -0.375   2.392  1.00  0.00           H  
ATOM    525  HA  LEU A  31      -7.028  -1.092   5.006  1.00  0.00           H  
ATOM    526  HB2 LEU A  31      -4.301  -0.372   3.928  1.00  0.00           H  
ATOM    527  HB3 LEU A  31      -4.595  -1.127   5.483  1.00  0.00           H  
ATOM    528  HG  LEU A  31      -5.276  -2.364   2.810  1.00  0.00           H  
ATOM    529 HD11 LEU A  31      -2.863  -2.188   3.127  1.00  0.00           H  
ATOM    530 HD12 LEU A  31      -3.400  -3.862   3.236  1.00  0.00           H  
ATOM    531 HD13 LEU A  31      -3.005  -2.969   4.702  1.00  0.00           H  
ATOM    532 HD21 LEU A  31      -5.352  -3.494   5.608  1.00  0.00           H  
ATOM    533 HD22 LEU A  31      -5.640  -4.403   4.124  1.00  0.00           H  
ATOM    534 HD23 LEU A  31      -6.746  -3.115   4.596  1.00  0.00           H  
ATOM    535  N   ALA A  32      -5.937   1.982   4.609  1.00  0.00           N  
ATOM    536  CA  ALA A  32      -5.905   3.302   5.233  1.00  0.00           C  
ATOM    537  C   ALA A  32      -7.320   3.824   5.457  1.00  0.00           C  
ATOM    538  O   ALA A  32      -7.624   4.413   6.500  1.00  0.00           O  
ATOM    539  CB  ALA A  32      -5.106   4.273   4.380  1.00  0.00           C  
ATOM    540  H   ALA A  32      -5.664   1.886   3.671  1.00  0.00           H  
ATOM    541  HA  ALA A  32      -5.410   3.204   6.187  1.00  0.00           H  
ATOM    542  HB1 ALA A  32      -4.124   3.865   4.198  1.00  0.00           H  
ATOM    543  HB2 ALA A  32      -5.014   5.216   4.901  1.00  0.00           H  
ATOM    544  HB3 ALA A  32      -5.614   4.429   3.440  1.00  0.00           H  
ATOM    545  N   ARG A  33      -8.188   3.588   4.479  1.00  0.00           N  
ATOM    546  CA  ARG A  33      -9.593   3.964   4.593  1.00  0.00           C  
ATOM    547  C   ARG A  33     -10.242   3.186   5.729  1.00  0.00           C  
ATOM    548  O   ARG A  33     -11.133   3.682   6.412  1.00  0.00           O  
ATOM    549  CB  ARG A  33     -10.327   3.703   3.276  1.00  0.00           C  
ATOM    550  CG  ARG A  33      -9.719   4.439   2.095  1.00  0.00           C  
ATOM    551  CD  ARG A  33     -10.342   4.014   0.777  1.00  0.00           C  
ATOM    552  NE  ARG A  33      -9.533   4.430  -0.370  1.00  0.00           N  
ATOM    553  CZ  ARG A  33      -9.965   4.404  -1.631  1.00  0.00           C  
ATOM    554  NH1 ARG A  33     -11.222   4.061  -1.897  1.00  0.00           N  
ATOM    555  NH2 ARG A  33      -9.150   4.739  -2.625  1.00  0.00           N  
ATOM    556  H   ARG A  33      -7.874   3.154   3.656  1.00  0.00           H  
ATOM    557  HA  ARG A  33      -9.639   5.019   4.821  1.00  0.00           H  
ATOM    558  HB2 ARG A  33     -10.303   2.644   3.066  1.00  0.00           H  
ATOM    559  HB3 ARG A  33     -11.356   4.018   3.381  1.00  0.00           H  
ATOM    560  HG2 ARG A  33      -9.876   5.500   2.225  1.00  0.00           H  
ATOM    561  HG3 ARG A  33      -8.660   4.233   2.064  1.00  0.00           H  
ATOM    562  HD2 ARG A  33     -10.440   2.938   0.768  1.00  0.00           H  
ATOM    563  HD3 ARG A  33     -11.321   4.465   0.697  1.00  0.00           H  
ATOM    564  HE  ARG A  33      -8.614   4.721  -0.189  1.00  0.00           H  
ATOM    565 HH11 ARG A  33     -11.857   3.831  -1.146  1.00  0.00           H  
ATOM    566 HH12 ARG A  33     -11.543   4.011  -2.850  1.00  0.00           H  
ATOM    567 HH21 ARG A  33      -8.197   5.014  -2.439  1.00  0.00           H  
ATOM    568 HH22 ARG A  33      -9.481   4.724  -3.580  1.00  0.00           H  
ATOM    569  N   GLN A  34      -9.765   1.964   5.935  1.00  0.00           N  
ATOM    570  CA  GLN A  34     -10.204   1.140   7.051  1.00  0.00           C  
ATOM    571  C   GLN A  34      -9.777   1.770   8.369  1.00  0.00           C  
ATOM    572  O   GLN A  34     -10.503   1.722   9.359  1.00  0.00           O  
ATOM    573  CB  GLN A  34      -9.612  -0.262   6.928  1.00  0.00           C  
ATOM    574  CG  GLN A  34     -10.087  -1.231   7.996  1.00  0.00           C  
ATOM    575  CD  GLN A  34      -9.404  -2.581   7.904  1.00  0.00           C  
ATOM    576  OE1 GLN A  34      -9.239  -3.274   8.906  1.00  0.00           O  
ATOM    577  NE2 GLN A  34      -8.989  -2.960   6.704  1.00  0.00           N  
ATOM    578  H   GLN A  34      -9.104   1.601   5.306  1.00  0.00           H  
ATOM    579  HA  GLN A  34     -11.280   1.076   7.020  1.00  0.00           H  
ATOM    580  HB2 GLN A  34      -9.878  -0.670   5.962  1.00  0.00           H  
ATOM    581  HB3 GLN A  34      -8.537  -0.192   6.991  1.00  0.00           H  
ATOM    582  HG2 GLN A  34      -9.879  -0.806   8.967  1.00  0.00           H  
ATOM    583  HG3 GLN A  34     -11.153  -1.374   7.888  1.00  0.00           H  
ATOM    584 HE21 GLN A  34      -9.142  -2.353   5.945  1.00  0.00           H  
ATOM    585 HE22 GLN A  34      -8.551  -3.837   6.618  1.00  0.00           H  
ATOM    586  N   ALA A  35      -8.594   2.372   8.368  1.00  0.00           N  
ATOM    587  CA  ALA A  35      -8.059   3.031   9.554  1.00  0.00           C  
ATOM    588  C   ALA A  35      -8.634   4.438   9.706  1.00  0.00           C  
ATOM    589  O   ALA A  35      -8.367   5.120  10.698  1.00  0.00           O  
ATOM    590  CB  ALA A  35      -6.539   3.080   9.495  1.00  0.00           C  
ATOM    591  H   ALA A  35      -8.062   2.368   7.543  1.00  0.00           H  
ATOM    592  HA  ALA A  35      -8.342   2.443  10.414  1.00  0.00           H  
ATOM    593  HB1 ALA A  35      -6.147   2.075   9.427  1.00  0.00           H  
ATOM    594  HB2 ALA A  35      -6.159   3.555  10.388  1.00  0.00           H  
ATOM    595  HB3 ALA A  35      -6.230   3.646   8.627  1.00  0.00           H  
ATOM    596  N   GLU A  36      -9.410   4.861   8.708  1.00  0.00           N  
ATOM    597  CA  GLU A  36     -10.107   6.147   8.731  1.00  0.00           C  
ATOM    598  C   GLU A  36      -9.136   7.311   8.594  1.00  0.00           C  
ATOM    599  O   GLU A  36      -9.252   8.325   9.287  1.00  0.00           O  
ATOM    600  CB  GLU A  36     -10.948   6.296  10.000  1.00  0.00           C  
ATOM    601  CG  GLU A  36     -12.139   5.362  10.030  1.00  0.00           C  
ATOM    602  CD  GLU A  36     -13.146   5.677   8.944  1.00  0.00           C  
ATOM    603  OE1 GLU A  36     -13.822   6.726   9.036  1.00  0.00           O  
ATOM    604  OE2 GLU A  36     -13.271   4.881   7.996  1.00  0.00           O  
ATOM    605  H   GLU A  36      -9.505   4.289   7.916  1.00  0.00           H  
ATOM    606  HA  GLU A  36     -10.772   6.163   7.882  1.00  0.00           H  
ATOM    607  HB2 GLU A  36     -10.326   6.086  10.859  1.00  0.00           H  
ATOM    608  HB3 GLU A  36     -11.309   7.312  10.065  1.00  0.00           H  
ATOM    609  HG2 GLU A  36     -11.784   4.352   9.885  1.00  0.00           H  
ATOM    610  HG3 GLU A  36     -12.624   5.442  10.991  1.00  0.00           H  
ATOM    611  N   GLN A  37      -8.190   7.165   7.683  1.00  0.00           N  
ATOM    612  CA  GLN A  37      -7.251   8.231   7.378  1.00  0.00           C  
ATOM    613  C   GLN A  37      -7.042   8.326   5.874  1.00  0.00           C  
ATOM    614  O   GLN A  37      -7.246   7.350   5.148  1.00  0.00           O  
ATOM    615  CB  GLN A  37      -5.920   8.007   8.099  1.00  0.00           C  
ATOM    616  CG  GLN A  37      -5.217   6.713   7.728  1.00  0.00           C  
ATOM    617  CD  GLN A  37      -3.978   6.470   8.566  1.00  0.00           C  
ATOM    618  OE1 GLN A  37      -3.324   7.410   9.024  1.00  0.00           O  
ATOM    619  NE2 GLN A  37      -3.640   5.205   8.773  1.00  0.00           N  
ATOM    620  H   GLN A  37      -8.120   6.313   7.197  1.00  0.00           H  
ATOM    621  HA  GLN A  37      -7.686   9.159   7.724  1.00  0.00           H  
ATOM    622  HB2 GLN A  37      -5.257   8.827   7.866  1.00  0.00           H  
ATOM    623  HB3 GLN A  37      -6.101   7.999   9.164  1.00  0.00           H  
ATOM    624  HG2 GLN A  37      -5.899   5.890   7.873  1.00  0.00           H  
ATOM    625  HG3 GLN A  37      -4.928   6.762   6.688  1.00  0.00           H  
ATOM    626 HE21 GLN A  37      -4.200   4.507   8.377  1.00  0.00           H  
ATOM    627 HE22 GLN A  37      -2.842   5.022   9.317  1.00  0.00           H  
ATOM    628  N   ASP A  38      -6.648   9.502   5.408  1.00  0.00           N  
ATOM    629  CA  ASP A  38      -6.440   9.731   3.981  1.00  0.00           C  
ATOM    630  C   ASP A  38      -4.990   9.494   3.608  1.00  0.00           C  
ATOM    631  O   ASP A  38      -4.609   9.601   2.445  1.00  0.00           O  
ATOM    632  CB  ASP A  38      -6.835  11.160   3.592  1.00  0.00           C  
ATOM    633  CG  ASP A  38      -8.332  11.379   3.587  1.00  0.00           C  
ATOM    634  OD1 ASP A  38      -8.903  11.648   4.666  1.00  0.00           O  
ATOM    635  OD2 ASP A  38      -8.945  11.303   2.503  1.00  0.00           O  
ATOM    636  H   ASP A  38      -6.488  10.240   6.040  1.00  0.00           H  
ATOM    637  HA  ASP A  38      -7.058   9.034   3.437  1.00  0.00           H  
ATOM    638  HB2 ASP A  38      -6.395  11.849   4.295  1.00  0.00           H  
ATOM    639  HB3 ASP A  38      -6.456  11.375   2.602  1.00  0.00           H  
ATOM    640  N   ILE A  39      -4.181   9.176   4.604  1.00  0.00           N  
ATOM    641  CA  ILE A  39      -2.757   8.979   4.405  1.00  0.00           C  
ATOM    642  C   ILE A  39      -2.394   7.512   4.584  1.00  0.00           C  
ATOM    643  O   ILE A  39      -2.814   6.880   5.552  1.00  0.00           O  
ATOM    644  CB  ILE A  39      -1.939   9.830   5.403  1.00  0.00           C  
ATOM    645  CG1 ILE A  39      -2.322  11.305   5.272  1.00  0.00           C  
ATOM    646  CG2 ILE A  39      -0.447   9.642   5.173  1.00  0.00           C  
ATOM    647  CD1 ILE A  39      -1.684  12.195   6.313  1.00  0.00           C  
ATOM    648  H   ILE A  39      -4.556   9.061   5.499  1.00  0.00           H  
ATOM    649  HA  ILE A  39      -2.508   9.292   3.400  1.00  0.00           H  
ATOM    650  HB  ILE A  39      -2.172   9.494   6.402  1.00  0.00           H  
ATOM    651 HG12 ILE A  39      -2.017  11.662   4.301  1.00  0.00           H  
ATOM    652 HG13 ILE A  39      -3.394  11.398   5.365  1.00  0.00           H  
ATOM    653 HG21 ILE A  39      -0.189   8.603   5.310  1.00  0.00           H  
ATOM    654 HG22 ILE A  39       0.102  10.244   5.881  1.00  0.00           H  
ATOM    655 HG23 ILE A  39      -0.193   9.948   4.169  1.00  0.00           H  
ATOM    656 HD11 ILE A  39      -0.609  12.145   6.222  1.00  0.00           H  
ATOM    657 HD12 ILE A  39      -1.978  11.862   7.298  1.00  0.00           H  
ATOM    658 HD13 ILE A  39      -2.013  13.213   6.164  1.00  0.00           H  
ATOM    659  N   VAL A  40      -1.632   6.966   3.647  1.00  0.00           N  
ATOM    660  CA  VAL A  40      -1.162   5.594   3.771  1.00  0.00           C  
ATOM    661  C   VAL A  40       0.257   5.576   4.330  1.00  0.00           C  
ATOM    662  O   VAL A  40       1.106   6.399   3.959  1.00  0.00           O  
ATOM    663  CB  VAL A  40      -1.198   4.830   2.426  1.00  0.00           C  
ATOM    664  CG1 VAL A  40      -2.599   4.838   1.836  1.00  0.00           C  
ATOM    665  CG2 VAL A  40      -0.197   5.402   1.442  1.00  0.00           C  
ATOM    666  H   VAL A  40      -1.374   7.501   2.863  1.00  0.00           H  
ATOM    667  HA  VAL A  40      -1.814   5.084   4.467  1.00  0.00           H  
ATOM    668  HB  VAL A  40      -0.927   3.800   2.619  1.00  0.00           H  
ATOM    669 HG11 VAL A  40      -3.277   4.335   2.510  1.00  0.00           H  
ATOM    670 HG12 VAL A  40      -2.591   4.327   0.884  1.00  0.00           H  
ATOM    671 HG13 VAL A  40      -2.924   5.858   1.695  1.00  0.00           H  
ATOM    672 HG21 VAL A  40       0.798   5.323   1.854  1.00  0.00           H  
ATOM    673 HG22 VAL A  40      -0.429   6.440   1.255  1.00  0.00           H  
ATOM    674 HG23 VAL A  40      -0.249   4.849   0.515  1.00  0.00           H  
ATOM    675  N   THR A  41       0.508   4.656   5.237  1.00  0.00           N  
ATOM    676  CA  THR A  41       1.808   4.538   5.855  1.00  0.00           C  
ATOM    677  C   THR A  41       2.577   3.360   5.260  1.00  0.00           C  
ATOM    678  O   THR A  41       1.977   2.433   4.714  1.00  0.00           O  
ATOM    679  CB  THR A  41       1.657   4.389   7.378  1.00  0.00           C  
ATOM    680  OG1 THR A  41       0.503   3.591   7.668  1.00  0.00           O  
ATOM    681  CG2 THR A  41       1.528   5.749   8.045  1.00  0.00           C  
ATOM    682  H   THR A  41      -0.199   4.030   5.502  1.00  0.00           H  
ATOM    683  HA  THR A  41       2.353   5.449   5.657  1.00  0.00           H  
ATOM    684  HB  THR A  41       2.536   3.893   7.765  1.00  0.00           H  
ATOM    685  HG1 THR A  41       0.792   2.669   7.790  1.00  0.00           H  
ATOM    686 HG21 THR A  41       1.421   5.618   9.111  1.00  0.00           H  
ATOM    687 HG22 THR A  41       0.659   6.260   7.656  1.00  0.00           H  
ATOM    688 HG23 THR A  41       2.412   6.335   7.840  1.00  0.00           H  
ATOM    689  N   PRO A  42       3.916   3.390   5.346  1.00  0.00           N  
ATOM    690  CA  PRO A  42       4.789   2.410   4.683  1.00  0.00           C  
ATOM    691  C   PRO A  42       4.497   0.952   5.055  1.00  0.00           C  
ATOM    692  O   PRO A  42       4.574   0.064   4.203  1.00  0.00           O  
ATOM    693  CB  PRO A  42       6.198   2.803   5.147  1.00  0.00           C  
ATOM    694  CG  PRO A  42       5.988   3.672   6.341  1.00  0.00           C  
ATOM    695  CD  PRO A  42       4.697   4.387   6.094  1.00  0.00           C  
ATOM    696  HA  PRO A  42       4.730   2.512   3.609  1.00  0.00           H  
ATOM    697  HB2 PRO A  42       6.756   1.913   5.400  1.00  0.00           H  
ATOM    698  HB3 PRO A  42       6.703   3.338   4.357  1.00  0.00           H  
ATOM    699  HG2 PRO A  42       5.918   3.065   7.232  1.00  0.00           H  
ATOM    700  HG3 PRO A  42       6.799   4.378   6.428  1.00  0.00           H  
ATOM    701  HD2 PRO A  42       4.215   4.638   7.029  1.00  0.00           H  
ATOM    702  HD3 PRO A  42       4.860   5.273   5.499  1.00  0.00           H  
ATOM    703  N   GLU A  43       4.152   0.700   6.312  1.00  0.00           N  
ATOM    704  CA  GLU A  43       3.955  -0.672   6.763  1.00  0.00           C  
ATOM    705  C   GLU A  43       2.608  -1.209   6.283  1.00  0.00           C  
ATOM    706  O   GLU A  43       2.441  -2.417   6.127  1.00  0.00           O  
ATOM    707  CB  GLU A  43       4.104  -0.803   8.288  1.00  0.00           C  
ATOM    708  CG  GLU A  43       2.945  -0.257   9.097  1.00  0.00           C  
ATOM    709  CD  GLU A  43       2.765   1.226   8.916  1.00  0.00           C  
ATOM    710  OE1 GLU A  43       3.400   2.005   9.657  1.00  0.00           O  
ATOM    711  OE2 GLU A  43       2.002   1.617   8.022  1.00  0.00           O  
ATOM    712  H   GLU A  43       4.011   1.444   6.937  1.00  0.00           H  
ATOM    713  HA  GLU A  43       4.726  -1.268   6.299  1.00  0.00           H  
ATOM    714  HB2 GLU A  43       4.222  -1.844   8.536  1.00  0.00           H  
ATOM    715  HB3 GLU A  43       4.996  -0.270   8.587  1.00  0.00           H  
ATOM    716  HG2 GLU A  43       2.040  -0.754   8.781  1.00  0.00           H  
ATOM    717  HG3 GLU A  43       3.122  -0.462  10.141  1.00  0.00           H  
ATOM    718  N   LEU A  44       1.654  -0.314   6.026  1.00  0.00           N  
ATOM    719  CA  LEU A  44       0.394  -0.716   5.407  1.00  0.00           C  
ATOM    720  C   LEU A  44       0.640  -1.130   3.966  1.00  0.00           C  
ATOM    721  O   LEU A  44       0.033  -2.074   3.461  1.00  0.00           O  
ATOM    722  CB  LEU A  44      -0.643   0.416   5.449  1.00  0.00           C  
ATOM    723  CG  LEU A  44      -1.687   0.309   6.565  1.00  0.00           C  
ATOM    724  CD1 LEU A  44      -1.038   0.438   7.935  1.00  0.00           C  
ATOM    725  CD2 LEU A  44      -2.779   1.354   6.381  1.00  0.00           C  
ATOM    726  H   LEU A  44       1.794   0.634   6.267  1.00  0.00           H  
ATOM    727  HA  LEU A  44       0.014  -1.566   5.952  1.00  0.00           H  
ATOM    728  HB2 LEU A  44      -0.119   1.352   5.564  1.00  0.00           H  
ATOM    729  HB3 LEU A  44      -1.164   0.427   4.504  1.00  0.00           H  
ATOM    730  HG  LEU A  44      -2.150  -0.665   6.512  1.00  0.00           H  
ATOM    731 HD11 LEU A  44      -1.794   0.350   8.700  1.00  0.00           H  
ATOM    732 HD12 LEU A  44      -0.557   1.402   8.012  1.00  0.00           H  
ATOM    733 HD13 LEU A  44      -0.305  -0.344   8.060  1.00  0.00           H  
ATOM    734 HD21 LEU A  44      -3.495   1.274   7.188  1.00  0.00           H  
ATOM    735 HD22 LEU A  44      -3.282   1.186   5.440  1.00  0.00           H  
ATOM    736 HD23 LEU A  44      -2.339   2.341   6.384  1.00  0.00           H  
ATOM    737  N   VAL A  45       1.553  -0.420   3.317  1.00  0.00           N  
ATOM    738  CA  VAL A  45       1.918  -0.710   1.938  1.00  0.00           C  
ATOM    739  C   VAL A  45       2.494  -2.115   1.811  1.00  0.00           C  
ATOM    740  O   VAL A  45       2.049  -2.905   0.977  1.00  0.00           O  
ATOM    741  CB  VAL A  45       2.942   0.310   1.402  1.00  0.00           C  
ATOM    742  CG1 VAL A  45       3.356  -0.029  -0.022  1.00  0.00           C  
ATOM    743  CG2 VAL A  45       2.371   1.716   1.475  1.00  0.00           C  
ATOM    744  H   VAL A  45       1.988   0.328   3.780  1.00  0.00           H  
ATOM    745  HA  VAL A  45       1.025  -0.642   1.336  1.00  0.00           H  
ATOM    746  HB  VAL A  45       3.822   0.271   2.029  1.00  0.00           H  
ATOM    747 HG11 VAL A  45       3.757  -1.032  -0.051  1.00  0.00           H  
ATOM    748 HG12 VAL A  45       4.113   0.667  -0.353  1.00  0.00           H  
ATOM    749 HG13 VAL A  45       2.500   0.033  -0.673  1.00  0.00           H  
ATOM    750 HG21 VAL A  45       2.115   1.947   2.499  1.00  0.00           H  
ATOM    751 HG22 VAL A  45       1.485   1.776   0.858  1.00  0.00           H  
ATOM    752 HG23 VAL A  45       3.106   2.422   1.120  1.00  0.00           H  
ATOM    753  N   GLU A  46       3.472  -2.435   2.647  1.00  0.00           N  
ATOM    754  CA  GLU A  46       4.097  -3.742   2.576  1.00  0.00           C  
ATOM    755  C   GLU A  46       3.176  -4.806   3.154  1.00  0.00           C  
ATOM    756  O   GLU A  46       3.302  -5.973   2.815  1.00  0.00           O  
ATOM    757  CB  GLU A  46       5.448  -3.766   3.293  1.00  0.00           C  
ATOM    758  CG  GLU A  46       5.357  -3.849   4.805  1.00  0.00           C  
ATOM    759  CD  GLU A  46       6.718  -3.996   5.443  1.00  0.00           C  
ATOM    760  OE1 GLU A  46       7.600  -3.149   5.174  1.00  0.00           O  
ATOM    761  OE2 GLU A  46       6.922  -4.964   6.202  1.00  0.00           O  
ATOM    762  H   GLU A  46       3.774  -1.783   3.316  1.00  0.00           H  
ATOM    763  HA  GLU A  46       4.257  -3.965   1.532  1.00  0.00           H  
ATOM    764  HB2 GLU A  46       6.008  -4.620   2.945  1.00  0.00           H  
ATOM    765  HB3 GLU A  46       5.992  -2.866   3.037  1.00  0.00           H  
ATOM    766  HG2 GLU A  46       4.888  -2.952   5.179  1.00  0.00           H  
ATOM    767  HG3 GLU A  46       4.756  -4.712   5.069  1.00  0.00           H  
ATOM    768  N   GLN A  47       2.243  -4.405   4.011  1.00  0.00           N  
ATOM    769  CA  GLN A  47       1.292  -5.352   4.580  1.00  0.00           C  
ATOM    770  C   GLN A  47       0.434  -5.950   3.470  1.00  0.00           C  
ATOM    771  O   GLN A  47       0.177  -7.154   3.451  1.00  0.00           O  
ATOM    772  CB  GLN A  47       0.401  -4.676   5.619  1.00  0.00           C  
ATOM    773  CG  GLN A  47       0.245  -5.478   6.905  1.00  0.00           C  
ATOM    774  CD  GLN A  47      -0.114  -6.932   6.660  1.00  0.00           C  
ATOM    775  OE1 GLN A  47       0.759  -7.795   6.562  1.00  0.00           O  
ATOM    776  NE2 GLN A  47      -1.398  -7.206   6.542  1.00  0.00           N  
ATOM    777  H   GLN A  47       2.199  -3.459   4.274  1.00  0.00           H  
ATOM    778  HA  GLN A  47       1.854  -6.144   5.053  1.00  0.00           H  
ATOM    779  HB2 GLN A  47       0.826  -3.715   5.869  1.00  0.00           H  
ATOM    780  HB3 GLN A  47      -0.580  -4.527   5.192  1.00  0.00           H  
ATOM    781  HG2 GLN A  47       1.175  -5.442   7.450  1.00  0.00           H  
ATOM    782  HG3 GLN A  47      -0.539  -5.027   7.499  1.00  0.00           H  
ATOM    783 HE21 GLN A  47      -2.035  -6.467   6.615  1.00  0.00           H  
ATOM    784 HE22 GLN A  47      -1.663  -8.136   6.381  1.00  0.00           H  
ATOM    785  N   ALA A  48       0.017  -5.105   2.536  1.00  0.00           N  
ATOM    786  CA  ALA A  48      -0.707  -5.572   1.364  1.00  0.00           C  
ATOM    787  C   ALA A  48       0.200  -6.443   0.503  1.00  0.00           C  
ATOM    788  O   ALA A  48      -0.250  -7.402  -0.124  1.00  0.00           O  
ATOM    789  CB  ALA A  48      -1.242  -4.399   0.560  1.00  0.00           C  
ATOM    790  H   ALA A  48       0.192  -4.145   2.643  1.00  0.00           H  
ATOM    791  HA  ALA A  48      -1.546  -6.163   1.702  1.00  0.00           H  
ATOM    792  HB1 ALA A  48      -1.870  -3.786   1.191  1.00  0.00           H  
ATOM    793  HB2 ALA A  48      -1.819  -4.768  -0.275  1.00  0.00           H  
ATOM    794  HB3 ALA A  48      -0.415  -3.808   0.194  1.00  0.00           H  
ATOM    795  N   ARG A  49       1.495  -6.128   0.515  1.00  0.00           N  
ATOM    796  CA  ARG A  49       2.478  -6.899  -0.235  1.00  0.00           C  
ATOM    797  C   ARG A  49       2.671  -8.250   0.437  1.00  0.00           C  
ATOM    798  O   ARG A  49       2.992  -9.244  -0.208  1.00  0.00           O  
ATOM    799  CB  ARG A  49       3.811  -6.152  -0.303  1.00  0.00           C  
ATOM    800  CG  ARG A  49       4.868  -6.861  -1.131  1.00  0.00           C  
ATOM    801  CD  ARG A  49       6.254  -6.324  -0.821  1.00  0.00           C  
ATOM    802  NE  ARG A  49       7.314  -7.153  -1.395  1.00  0.00           N  
ATOM    803  CZ  ARG A  49       7.870  -8.195  -0.764  1.00  0.00           C  
ATOM    804  NH1 ARG A  49       7.451  -8.548   0.445  1.00  0.00           N  
ATOM    805  NH2 ARG A  49       8.845  -8.883  -1.344  1.00  0.00           N  
ATOM    806  H   ARG A  49       1.800  -5.372   1.066  1.00  0.00           H  
ATOM    807  HA  ARG A  49       2.103  -7.051  -1.234  1.00  0.00           H  
ATOM    808  HB2 ARG A  49       3.643  -5.177  -0.735  1.00  0.00           H  
ATOM    809  HB3 ARG A  49       4.194  -6.031   0.700  1.00  0.00           H  
ATOM    810  HG2 ARG A  49       4.843  -7.917  -0.909  1.00  0.00           H  
ATOM    811  HG3 ARG A  49       4.657  -6.702  -2.179  1.00  0.00           H  
ATOM    812  HD2 ARG A  49       6.336  -5.325  -1.223  1.00  0.00           H  
ATOM    813  HD3 ARG A  49       6.374  -6.292   0.251  1.00  0.00           H  
ATOM    814  HE  ARG A  49       7.637  -6.912  -2.292  1.00  0.00           H  
ATOM    815 HH11 ARG A  49       6.712  -8.033   0.898  1.00  0.00           H  
ATOM    816 HH12 ARG A  49       7.863  -9.337   0.916  1.00  0.00           H  
ATOM    817 HH21 ARG A  49       9.168  -8.631  -2.257  1.00  0.00           H  
ATOM    818 HH22 ARG A  49       9.275  -9.656  -0.861  1.00  0.00           H  
ATOM    819  N   LEU A  50       2.460  -8.266   1.745  1.00  0.00           N  
ATOM    820  CA  LEU A  50       2.544  -9.479   2.534  1.00  0.00           C  
ATOM    821  C   LEU A  50       1.374 -10.388   2.190  1.00  0.00           C  
ATOM    822  O   LEU A  50       1.536 -11.597   2.032  1.00  0.00           O  
ATOM    823  CB  LEU A  50       2.516  -9.132   4.031  1.00  0.00           C  
ATOM    824  CG  LEU A  50       3.507  -9.897   4.908  1.00  0.00           C  
ATOM    825  CD1 LEU A  50       3.257 -11.395   4.823  1.00  0.00           C  
ATOM    826  CD2 LEU A  50       4.932  -9.561   4.501  1.00  0.00           C  
ATOM    827  H   LEU A  50       2.247  -7.422   2.198  1.00  0.00           H  
ATOM    828  HA  LEU A  50       3.470  -9.979   2.296  1.00  0.00           H  
ATOM    829  HB2 LEU A  50       2.711  -8.075   4.140  1.00  0.00           H  
ATOM    830  HB3 LEU A  50       1.523  -9.330   4.400  1.00  0.00           H  
ATOM    831  HG  LEU A  50       3.374  -9.595   5.937  1.00  0.00           H  
ATOM    832 HD11 LEU A  50       3.978 -11.917   5.432  1.00  0.00           H  
ATOM    833 HD12 LEU A  50       3.352 -11.717   3.795  1.00  0.00           H  
ATOM    834 HD13 LEU A  50       2.260 -11.610   5.175  1.00  0.00           H  
ATOM    835 HD21 LEU A  50       5.100  -8.499   4.625  1.00  0.00           H  
ATOM    836 HD22 LEU A  50       5.084  -9.830   3.464  1.00  0.00           H  
ATOM    837 HD23 LEU A  50       5.624 -10.112   5.121  1.00  0.00           H  
ATOM    838  N   GLU A  51       0.194  -9.788   2.057  1.00  0.00           N  
ATOM    839  CA  GLU A  51      -1.006 -10.528   1.698  1.00  0.00           C  
ATOM    840  C   GLU A  51      -0.799 -11.236   0.363  1.00  0.00           C  
ATOM    841  O   GLU A  51      -1.004 -12.443   0.249  1.00  0.00           O  
ATOM    842  CB  GLU A  51      -2.214  -9.594   1.615  1.00  0.00           C  
ATOM    843  CG  GLU A  51      -2.450  -8.785   2.879  1.00  0.00           C  
ATOM    844  CD  GLU A  51      -3.751  -8.016   2.836  1.00  0.00           C  
ATOM    845  OE1 GLU A  51      -3.823  -6.997   2.122  1.00  0.00           O  
ATOM    846  OE2 GLU A  51      -4.713  -8.437   3.514  1.00  0.00           O  
ATOM    847  H   GLU A  51       0.131  -8.819   2.208  1.00  0.00           H  
ATOM    848  HA  GLU A  51      -1.181 -11.268   2.465  1.00  0.00           H  
ATOM    849  HB2 GLU A  51      -2.063  -8.904   0.799  1.00  0.00           H  
ATOM    850  HB3 GLU A  51      -3.099 -10.182   1.418  1.00  0.00           H  
ATOM    851  HG2 GLU A  51      -2.474  -9.458   3.725  1.00  0.00           H  
ATOM    852  HG3 GLU A  51      -1.637  -8.085   3.001  1.00  0.00           H  
ATOM    853  N   PHE A  52      -0.348 -10.480  -0.631  1.00  0.00           N  
ATOM    854  CA  PHE A  52      -0.092 -11.038  -1.954  1.00  0.00           C  
ATOM    855  C   PHE A  52       1.148 -11.922  -1.934  1.00  0.00           C  
ATOM    856  O   PHE A  52       1.292 -12.826  -2.754  1.00  0.00           O  
ATOM    857  CB  PHE A  52       0.059  -9.932  -3.001  1.00  0.00           C  
ATOM    858  CG  PHE A  52      -1.219  -9.188  -3.272  1.00  0.00           C  
ATOM    859  CD1 PHE A  52      -2.274  -9.815  -3.915  1.00  0.00           C  
ATOM    860  CD2 PHE A  52      -1.367  -7.870  -2.881  1.00  0.00           C  
ATOM    861  CE1 PHE A  52      -3.451  -9.138  -4.166  1.00  0.00           C  
ATOM    862  CE2 PHE A  52      -2.542  -7.187  -3.128  1.00  0.00           C  
ATOM    863  CZ  PHE A  52      -3.586  -7.823  -3.771  1.00  0.00           C  
ATOM    864  H   PHE A  52      -0.177  -9.528  -0.469  1.00  0.00           H  
ATOM    865  HA  PHE A  52      -0.942 -11.650  -2.217  1.00  0.00           H  
ATOM    866  HB2 PHE A  52       0.794  -9.217  -2.658  1.00  0.00           H  
ATOM    867  HB3 PHE A  52       0.396 -10.367  -3.931  1.00  0.00           H  
ATOM    868  HD1 PHE A  52      -2.169 -10.846  -4.224  1.00  0.00           H  
ATOM    869  HD2 PHE A  52      -0.551  -7.371  -2.378  1.00  0.00           H  
ATOM    870  HE1 PHE A  52      -4.265  -9.637  -4.669  1.00  0.00           H  
ATOM    871  HE2 PHE A  52      -2.645  -6.158  -2.819  1.00  0.00           H  
ATOM    872  HZ  PHE A  52      -4.504  -7.290  -3.965  1.00  0.00           H  
ATOM    873  N   GLY A  53       2.033 -11.665  -0.979  1.00  0.00           N  
ATOM    874  CA  GLY A  53       3.202 -12.502  -0.798  1.00  0.00           C  
ATOM    875  C   GLY A  53       2.825 -13.904  -0.366  1.00  0.00           C  
ATOM    876  O   GLY A  53       3.528 -14.865  -0.663  1.00  0.00           O  
ATOM    877  H   GLY A  53       1.896 -10.891  -0.394  1.00  0.00           H  
ATOM    878  HA2 GLY A  53       3.744 -12.554  -1.732  1.00  0.00           H  
ATOM    879  HA3 GLY A  53       3.838 -12.061  -0.045  1.00  0.00           H  
ATOM    880  N   GLN A  54       1.705 -14.013   0.339  1.00  0.00           N  
ATOM    881  CA  GLN A  54       1.190 -15.305   0.764  1.00  0.00           C  
ATOM    882  C   GLN A  54       0.264 -15.886  -0.297  1.00  0.00           C  
ATOM    883  O   GLN A  54       0.157 -17.100  -0.439  1.00  0.00           O  
ATOM    884  CB  GLN A  54       0.451 -15.180   2.099  1.00  0.00           C  
ATOM    885  CG  GLN A  54       1.290 -14.589   3.226  1.00  0.00           C  
ATOM    886  CD  GLN A  54       2.375 -15.523   3.750  1.00  0.00           C  
ATOM    887  OE1 GLN A  54       2.734 -15.463   4.925  1.00  0.00           O  
ATOM    888  NE2 GLN A  54       2.911 -16.387   2.901  1.00  0.00           N  
ATOM    889  H   GLN A  54       1.217 -13.197   0.585  1.00  0.00           H  
ATOM    890  HA  GLN A  54       2.032 -15.971   0.890  1.00  0.00           H  
ATOM    891  HB2 GLN A  54      -0.417 -14.550   1.960  1.00  0.00           H  
ATOM    892  HB3 GLN A  54       0.122 -16.162   2.406  1.00  0.00           H  
ATOM    893  HG2 GLN A  54       1.766 -13.690   2.860  1.00  0.00           H  
ATOM    894  HG3 GLN A  54       0.635 -14.333   4.044  1.00  0.00           H  
ATOM    895 HE21 GLN A  54       2.593 -16.392   1.975  1.00  0.00           H  
ATOM    896 HE22 GLN A  54       3.618 -16.985   3.235  1.00  0.00           H  
ATOM    897  N   LEU A  55      -0.405 -15.012  -1.040  1.00  0.00           N  
ATOM    898  CA  LEU A  55      -1.290 -15.448  -2.116  1.00  0.00           C  
ATOM    899  C   LEU A  55      -0.475 -15.922  -3.313  1.00  0.00           C  
ATOM    900  O   LEU A  55      -0.961 -16.692  -4.141  1.00  0.00           O  
ATOM    901  CB  LEU A  55      -2.235 -14.321  -2.535  1.00  0.00           C  
ATOM    902  CG  LEU A  55      -3.136 -13.776  -1.421  1.00  0.00           C  
ATOM    903  CD1 LEU A  55      -4.064 -12.696  -1.960  1.00  0.00           C  
ATOM    904  CD2 LEU A  55      -3.935 -14.900  -0.778  1.00  0.00           C  
ATOM    905  H   LEU A  55      -0.309 -14.053  -0.855  1.00  0.00           H  
ATOM    906  HA  LEU A  55      -1.874 -16.278  -1.744  1.00  0.00           H  
ATOM    907  HB2 LEU A  55      -1.638 -13.508  -2.918  1.00  0.00           H  
ATOM    908  HB3 LEU A  55      -2.865 -14.690  -3.330  1.00  0.00           H  
ATOM    909  HG  LEU A  55      -2.517 -13.327  -0.658  1.00  0.00           H  
ATOM    910 HD11 LEU A  55      -3.478 -11.877  -2.351  1.00  0.00           H  
ATOM    911 HD12 LEU A  55      -4.698 -12.336  -1.162  1.00  0.00           H  
ATOM    912 HD13 LEU A  55      -4.678 -13.109  -2.748  1.00  0.00           H  
ATOM    913 HD21 LEU A  55      -3.258 -15.609  -0.322  1.00  0.00           H  
ATOM    914 HD22 LEU A  55      -4.524 -15.399  -1.531  1.00  0.00           H  
ATOM    915 HD23 LEU A  55      -4.588 -14.490  -0.023  1.00  0.00           H  
ATOM    916  N   GLU A  56       0.761 -15.426  -3.398  1.00  0.00           N  
ATOM    917  CA  GLU A  56       1.732 -15.867  -4.395  1.00  0.00           C  
ATOM    918  C   GLU A  56       1.299 -15.507  -5.812  1.00  0.00           C  
ATOM    919  O   GLU A  56       1.093 -16.391  -6.649  1.00  0.00           O  
ATOM    920  CB  GLU A  56       1.973 -17.376  -4.274  1.00  0.00           C  
ATOM    921  CG  GLU A  56       2.547 -17.787  -2.930  1.00  0.00           C  
ATOM    922  CD  GLU A  56       3.997 -17.388  -2.761  1.00  0.00           C  
ATOM    923  OE1 GLU A  56       4.408 -16.342  -3.307  1.00  0.00           O  
ATOM    924  OE2 GLU A  56       4.744 -18.137  -2.095  1.00  0.00           O  
ATOM    925  H   GLU A  56       1.026 -14.724  -2.768  1.00  0.00           H  
ATOM    926  HA  GLU A  56       2.660 -15.354  -4.186  1.00  0.00           H  
ATOM    927  HB2 GLU A  56       1.036 -17.892  -4.416  1.00  0.00           H  
ATOM    928  HB3 GLU A  56       2.665 -17.682  -5.048  1.00  0.00           H  
ATOM    929  HG2 GLU A  56       1.967 -17.317  -2.147  1.00  0.00           H  
ATOM    930  HG3 GLU A  56       2.471 -18.860  -2.833  1.00  0.00           H  
ATOM    931  N   HIS A  57       1.175 -14.197  -6.072  1.00  0.00           N  
ATOM    932  CA  HIS A  57       0.794 -13.665  -7.393  1.00  0.00           C  
ATOM    933  C   HIS A  57      -0.678 -13.937  -7.700  1.00  0.00           C  
ATOM    934  O   HIS A  57      -1.452 -13.020  -7.973  1.00  0.00           O  
ATOM    935  CB  HIS A  57       1.673 -14.250  -8.511  1.00  0.00           C  
ATOM    936  CG  HIS A  57       3.101 -13.798  -8.491  1.00  0.00           C  
ATOM    937  ND1 HIS A  57       3.865 -13.703  -9.631  1.00  0.00           N  
ATOM    938  CD2 HIS A  57       3.913 -13.436  -7.469  1.00  0.00           C  
ATOM    939  CE1 HIS A  57       5.081 -13.302  -9.315  1.00  0.00           C  
ATOM    940  NE2 HIS A  57       5.137 -13.132  -8.009  1.00  0.00           N  
ATOM    941  H   HIS A  57       1.343 -13.558  -5.344  1.00  0.00           H  
ATOM    942  HA  HIS A  57       0.941 -12.596  -7.362  1.00  0.00           H  
ATOM    943  HB2 HIS A  57       1.670 -15.328  -8.430  1.00  0.00           H  
ATOM    944  HB3 HIS A  57       1.250 -13.970  -9.466  1.00  0.00           H  
ATOM    945  HD1 HIS A  57       3.558 -13.912 -10.550  1.00  0.00           H  
ATOM    946  HD2 HIS A  57       3.644 -13.391  -6.421  1.00  0.00           H  
ATOM    947  HE1 HIS A  57       5.892 -13.137 -10.009  1.00  0.00           H  
ATOM    948  HE2 HIS A  57       5.970 -12.987  -7.494  1.00  0.00           H  
ATOM    949  N   HIS A  58      -1.047 -15.200  -7.648  1.00  0.00           N  
ATOM    950  CA  HIS A  58      -2.390 -15.648  -7.958  1.00  0.00           C  
ATOM    951  C   HIS A  58      -2.711 -16.821  -7.051  1.00  0.00           C  
ATOM    952  O   HIS A  58      -1.847 -17.669  -6.838  1.00  0.00           O  
ATOM    953  CB  HIS A  58      -2.475 -16.053  -9.439  1.00  0.00           C  
ATOM    954  CG  HIS A  58      -3.788 -16.654  -9.860  1.00  0.00           C  
ATOM    955  ND1 HIS A  58      -4.831 -15.912 -10.369  1.00  0.00           N  
ATOM    956  CD2 HIS A  58      -4.206 -17.944  -9.883  1.00  0.00           C  
ATOM    957  CE1 HIS A  58      -5.830 -16.716 -10.682  1.00  0.00           C  
ATOM    958  NE2 HIS A  58      -5.478 -17.957 -10.400  1.00  0.00           N  
ATOM    959  H   HIS A  58      -0.382 -15.872  -7.366  1.00  0.00           H  
ATOM    960  HA  HIS A  58      -3.078 -14.839  -7.758  1.00  0.00           H  
ATOM    961  HB2 HIS A  58      -2.308 -15.179 -10.050  1.00  0.00           H  
ATOM    962  HB3 HIS A  58      -1.699 -16.776  -9.646  1.00  0.00           H  
ATOM    963  HD1 HIS A  58      -4.835 -14.930 -10.498  1.00  0.00           H  
ATOM    964  HD2 HIS A  58      -3.641 -18.804  -9.553  1.00  0.00           H  
ATOM    965  HE1 HIS A  58      -6.778 -16.411 -11.103  1.00  0.00           H  
ATOM    966  HE2 HIS A  58      -5.918 -18.757 -10.777  1.00  0.00           H  
ATOM    967  N   HIS A  59      -3.937 -16.849  -6.517  1.00  0.00           N  
ATOM    968  CA  HIS A  59      -4.366 -17.893  -5.578  1.00  0.00           C  
ATOM    969  C   HIS A  59      -3.919 -19.273  -6.038  1.00  0.00           C  
ATOM    970  O   HIS A  59      -4.490 -19.853  -6.962  1.00  0.00           O  
ATOM    971  CB  HIS A  59      -5.890 -17.875  -5.398  1.00  0.00           C  
ATOM    972  CG  HIS A  59      -6.392 -16.724  -4.580  1.00  0.00           C  
ATOM    973  ND1 HIS A  59      -7.553 -16.036  -4.869  1.00  0.00           N  
ATOM    974  CD2 HIS A  59      -5.895 -16.156  -3.459  1.00  0.00           C  
ATOM    975  CE1 HIS A  59      -7.741 -15.095  -3.965  1.00  0.00           C  
ATOM    976  NE2 HIS A  59      -6.750 -15.148  -3.097  1.00  0.00           N  
ATOM    977  H   HIS A  59      -4.573 -16.137  -6.758  1.00  0.00           H  
ATOM    978  HA  HIS A  59      -3.901 -17.683  -4.625  1.00  0.00           H  
ATOM    979  HB2 HIS A  59      -6.357 -17.820  -6.368  1.00  0.00           H  
ATOM    980  HB3 HIS A  59      -6.196 -18.789  -4.909  1.00  0.00           H  
ATOM    981  HD1 HIS A  59      -8.164 -16.219  -5.624  1.00  0.00           H  
ATOM    982  HD2 HIS A  59      -4.994 -16.450  -2.939  1.00  0.00           H  
ATOM    983  HE1 HIS A  59      -8.567 -14.401  -3.937  1.00  0.00           H  
ATOM    984  HE2 HIS A  59      -6.752 -14.693  -2.218  1.00  0.00           H  
ATOM    985  N   HIS A  60      -2.871 -19.778  -5.400  1.00  0.00           N  
ATOM    986  CA  HIS A  60      -2.284 -21.052  -5.779  1.00  0.00           C  
ATOM    987  C   HIS A  60      -3.121 -22.199  -5.230  1.00  0.00           C  
ATOM    988  O   HIS A  60      -3.859 -22.846  -5.967  1.00  0.00           O  
ATOM    989  CB  HIS A  60      -0.844 -21.141  -5.267  1.00  0.00           C  
ATOM    990  CG  HIS A  60      -0.041 -22.243  -5.885  1.00  0.00           C  
ATOM    991  ND1 HIS A  60       0.899 -22.017  -6.865  1.00  0.00           N  
ATOM    992  CD2 HIS A  60      -0.027 -23.577  -5.655  1.00  0.00           C  
ATOM    993  CE1 HIS A  60       1.452 -23.160  -7.213  1.00  0.00           C  
ATOM    994  NE2 HIS A  60       0.909 -24.122  -6.495  1.00  0.00           N  
ATOM    995  H   HIS A  60      -2.478 -19.272  -4.661  1.00  0.00           H  
ATOM    996  HA  HIS A  60      -2.280 -21.107  -6.856  1.00  0.00           H  
ATOM    997  HB2 HIS A  60      -0.338 -20.210  -5.475  1.00  0.00           H  
ATOM    998  HB3 HIS A  60      -0.859 -21.301  -4.200  1.00  0.00           H  
ATOM    999  HD1 HIS A  60       1.134 -21.136  -7.246  1.00  0.00           H  
ATOM   1000  HD2 HIS A  60      -0.638 -24.113  -4.942  1.00  0.00           H  
ATOM   1001  HE1 HIS A  60       2.220 -23.290  -7.962  1.00  0.00           H  
ATOM   1002  HE2 HIS A  60       1.147 -25.078  -6.553  1.00  0.00           H  
ATOM   1003  N   HIS A  61      -3.010 -22.447  -3.934  1.00  0.00           N  
ATOM   1004  CA  HIS A  61      -3.815 -23.475  -3.296  1.00  0.00           C  
ATOM   1005  C   HIS A  61      -4.789 -22.830  -2.317  1.00  0.00           C  
ATOM   1006  O   HIS A  61      -5.667 -23.490  -1.765  1.00  0.00           O  
ATOM   1007  CB  HIS A  61      -2.918 -24.483  -2.574  1.00  0.00           C  
ATOM   1008  CG  HIS A  61      -3.582 -25.798  -2.296  1.00  0.00           C  
ATOM   1009  ND1 HIS A  61      -4.116 -26.138  -1.072  1.00  0.00           N  
ATOM   1010  CD2 HIS A  61      -3.787 -26.867  -3.099  1.00  0.00           C  
ATOM   1011  CE1 HIS A  61      -4.619 -27.355  -1.136  1.00  0.00           C  
ATOM   1012  NE2 HIS A  61      -4.433 -27.820  -2.355  1.00  0.00           N  
ATOM   1013  H   HIS A  61      -2.363 -21.933  -3.394  1.00  0.00           H  
ATOM   1014  HA  HIS A  61      -4.374 -23.985  -4.066  1.00  0.00           H  
ATOM   1015  HB2 HIS A  61      -2.045 -24.674  -3.183  1.00  0.00           H  
ATOM   1016  HB3 HIS A  61      -2.605 -24.061  -1.632  1.00  0.00           H  
ATOM   1017  HD1 HIS A  61      -4.125 -25.564  -0.266  1.00  0.00           H  
ATOM   1018  HD2 HIS A  61      -3.487 -26.957  -4.134  1.00  0.00           H  
ATOM   1019  HE1 HIS A  61      -5.097 -27.885  -0.327  1.00  0.00           H  
ATOM   1020  HE2 HIS A  61      -4.537 -28.768  -2.617  1.00  0.00           H  
ATOM   1021  N   HIS A  62      -4.615 -21.533  -2.109  1.00  0.00           N  
ATOM   1022  CA  HIS A  62      -5.496 -20.761  -1.247  1.00  0.00           C  
ATOM   1023  C   HIS A  62      -5.662 -19.364  -1.825  1.00  0.00           C  
ATOM   1024  O   HIS A  62      -6.804 -18.861  -1.854  1.00  0.00           O  
ATOM   1025  CB  HIS A  62      -4.963 -20.689   0.197  1.00  0.00           C  
ATOM   1026  CG  HIS A  62      -3.679 -19.927   0.367  1.00  0.00           C  
ATOM   1027  ND1 HIS A  62      -3.630 -18.628   0.827  1.00  0.00           N  
ATOM   1028  CD2 HIS A  62      -2.393 -20.301   0.165  1.00  0.00           C  
ATOM   1029  CE1 HIS A  62      -2.371 -18.238   0.901  1.00  0.00           C  
ATOM   1030  NE2 HIS A  62      -1.601 -19.233   0.506  1.00  0.00           N  
ATOM   1031  OXT HIS A  62      -4.650 -18.796  -2.278  1.00  0.00           O  
ATOM   1032  H   HIS A  62      -3.883 -21.070  -2.569  1.00  0.00           H  
ATOM   1033  HA  HIS A  62      -6.461 -21.247  -1.242  1.00  0.00           H  
ATOM   1034  HB2 HIS A  62      -5.706 -20.214   0.819  1.00  0.00           H  
ATOM   1035  HB3 HIS A  62      -4.798 -21.693   0.556  1.00  0.00           H  
ATOM   1036  HD1 HIS A  62      -4.405 -18.067   1.059  1.00  0.00           H  
ATOM   1037  HD2 HIS A  62      -2.053 -21.258  -0.207  1.00  0.00           H  
ATOM   1038  HE1 HIS A  62      -2.029 -17.267   1.226  1.00  0.00           H  
ATOM   1039  HE2 HIS A  62      -0.625 -19.173   0.366  1.00  0.00           H  
TER    1040      HIS A  62                                                      
ENDMDL                                                                          
MODEL        4                                                                  
ATOM      1  N   MET A   1     -10.462   8.406  -4.585  1.00  0.00           N  
ATOM      2  CA  MET A   1      -9.984   7.006  -4.658  1.00  0.00           C  
ATOM      3  C   MET A   1      -8.490   6.925  -4.358  1.00  0.00           C  
ATOM      4  O   MET A   1      -7.998   5.894  -3.904  1.00  0.00           O  
ATOM      5  CB  MET A   1     -10.280   6.404  -6.039  1.00  0.00           C  
ATOM      6  CG  MET A   1      -9.529   7.070  -7.184  1.00  0.00           C  
ATOM      7  SD  MET A   1      -9.937   6.362  -8.790  1.00  0.00           S  
ATOM      8  CE  MET A   1     -11.680   6.759  -8.911  1.00  0.00           C  
ATOM      9  H1  MET A   1     -10.247   8.806  -3.645  1.00  0.00           H  
ATOM     10  H2  MET A   1     -11.494   8.443  -4.732  1.00  0.00           H  
ATOM     11  H3  MET A   1      -9.996   8.990  -5.312  1.00  0.00           H  
ATOM     12  HA  MET A   1     -10.516   6.436  -3.907  1.00  0.00           H  
ATOM     13  HB2 MET A   1     -10.012   5.358  -6.024  1.00  0.00           H  
ATOM     14  HB3 MET A   1     -11.339   6.490  -6.234  1.00  0.00           H  
ATOM     15  HG2 MET A   1      -9.777   8.122  -7.195  1.00  0.00           H  
ATOM     16  HG3 MET A   1      -8.469   6.954  -7.014  1.00  0.00           H  
ATOM     17  HE1 MET A   1     -12.211   6.308  -8.084  1.00  0.00           H  
ATOM     18  HE2 MET A   1     -12.073   6.378  -9.842  1.00  0.00           H  
ATOM     19  HE3 MET A   1     -11.809   7.829  -8.876  1.00  0.00           H  
ATOM     20  N   ASN A   2      -7.774   8.016  -4.611  1.00  0.00           N  
ATOM     21  CA  ASN A   2      -6.347   8.081  -4.322  1.00  0.00           C  
ATOM     22  C   ASN A   2      -6.110   8.871  -3.040  1.00  0.00           C  
ATOM     23  O   ASN A   2      -6.707   9.931  -2.837  1.00  0.00           O  
ATOM     24  CB  ASN A   2      -5.595   8.724  -5.495  1.00  0.00           C  
ATOM     25  CG  ASN A   2      -4.108   8.882  -5.232  1.00  0.00           C  
ATOM     26  OD1 ASN A   2      -3.319   7.965  -5.470  1.00  0.00           O  
ATOM     27  ND2 ASN A   2      -3.710  10.055  -4.764  1.00  0.00           N  
ATOM     28  H   ASN A   2      -8.215   8.803  -5.003  1.00  0.00           H  
ATOM     29  HA  ASN A   2      -5.988   7.072  -4.182  1.00  0.00           H  
ATOM     30  HB2 ASN A   2      -5.719   8.108  -6.374  1.00  0.00           H  
ATOM     31  HB3 ASN A   2      -6.013   9.701  -5.689  1.00  0.00           H  
ATOM     32 HD21 ASN A   2      -4.389  10.753  -4.615  1.00  0.00           H  
ATOM     33 HD22 ASN A   2      -2.752  10.182  -4.585  1.00  0.00           H  
ATOM     34  N   LEU A   3      -5.258   8.348  -2.175  1.00  0.00           N  
ATOM     35  CA  LEU A   3      -4.997   8.965  -0.880  1.00  0.00           C  
ATOM     36  C   LEU A   3      -3.600   9.574  -0.826  1.00  0.00           C  
ATOM     37  O   LEU A   3      -2.857   9.536  -1.807  1.00  0.00           O  
ATOM     38  CB  LEU A   3      -5.167   7.939   0.239  1.00  0.00           C  
ATOM     39  CG  LEU A   3      -6.581   7.375   0.382  1.00  0.00           C  
ATOM     40  CD1 LEU A   3      -6.634   6.359   1.506  1.00  0.00           C  
ATOM     41  CD2 LEU A   3      -7.580   8.499   0.627  1.00  0.00           C  
ATOM     42  H   LEU A   3      -4.785   7.513  -2.415  1.00  0.00           H  
ATOM     43  HA  LEU A   3      -5.721   9.754  -0.737  1.00  0.00           H  
ATOM     44  HB2 LEU A   3      -4.488   7.116   0.056  1.00  0.00           H  
ATOM     45  HB3 LEU A   3      -4.895   8.405   1.172  1.00  0.00           H  
ATOM     46  HG  LEU A   3      -6.857   6.874  -0.535  1.00  0.00           H  
ATOM     47 HD11 LEU A   3      -7.642   5.985   1.609  1.00  0.00           H  
ATOM     48 HD12 LEU A   3      -6.326   6.827   2.429  1.00  0.00           H  
ATOM     49 HD13 LEU A   3      -5.969   5.538   1.281  1.00  0.00           H  
ATOM     50 HD21 LEU A   3      -7.302   9.041   1.517  1.00  0.00           H  
ATOM     51 HD22 LEU A   3      -8.568   8.084   0.751  1.00  0.00           H  
ATOM     52 HD23 LEU A   3      -7.578   9.171  -0.218  1.00  0.00           H  
ATOM     53  N   ARG A   4      -3.258  10.160   0.313  1.00  0.00           N  
ATOM     54  CA  ARG A   4      -1.938  10.740   0.501  1.00  0.00           C  
ATOM     55  C   ARG A   4      -0.911   9.652   0.773  1.00  0.00           C  
ATOM     56  O   ARG A   4      -0.990   8.942   1.778  1.00  0.00           O  
ATOM     57  CB  ARG A   4      -1.945  11.750   1.652  1.00  0.00           C  
ATOM     58  CG  ARG A   4      -0.554  12.240   2.024  1.00  0.00           C  
ATOM     59  CD  ARG A   4      -0.588  13.297   3.117  1.00  0.00           C  
ATOM     60  NE  ARG A   4       0.762  13.685   3.524  1.00  0.00           N  
ATOM     61  CZ  ARG A   4       1.335  14.844   3.207  1.00  0.00           C  
ATOM     62  NH1 ARG A   4       0.661  15.759   2.523  1.00  0.00           N  
ATOM     63  NH2 ARG A   4       2.583  15.085   3.585  1.00  0.00           N  
ATOM     64  H   ARG A   4      -3.907  10.191   1.053  1.00  0.00           H  
ATOM     65  HA  ARG A   4      -1.669  11.250  -0.412  1.00  0.00           H  
ATOM     66  HB2 ARG A   4      -2.541  12.605   1.366  1.00  0.00           H  
ATOM     67  HB3 ARG A   4      -2.386  11.287   2.522  1.00  0.00           H  
ATOM     68  HG2 ARG A   4       0.030  11.401   2.371  1.00  0.00           H  
ATOM     69  HG3 ARG A   4      -0.085  12.662   1.145  1.00  0.00           H  
ATOM     70  HD2 ARG A   4      -1.107  14.168   2.748  1.00  0.00           H  
ATOM     71  HD3 ARG A   4      -1.112  12.897   3.973  1.00  0.00           H  
ATOM     72  HE  ARG A   4       1.283  13.029   4.052  1.00  0.00           H  
ATOM     73 HH11 ARG A   4      -0.281  15.581   2.239  1.00  0.00           H  
ATOM     74 HH12 ARG A   4       1.092  16.641   2.290  1.00  0.00           H  
ATOM     75 HH21 ARG A   4       3.091  14.396   4.112  1.00  0.00           H  
ATOM     76 HH22 ARG A   4       3.035  15.948   3.328  1.00  0.00           H  
ATOM     77  N   TRP A   5       0.044   9.515  -0.131  1.00  0.00           N  
ATOM     78  CA  TRP A   5       1.109   8.544   0.035  1.00  0.00           C  
ATOM     79  C   TRP A   5       2.340   9.197   0.631  1.00  0.00           C  
ATOM     80  O   TRP A   5       2.794  10.243   0.161  1.00  0.00           O  
ATOM     81  CB  TRP A   5       1.466   7.890  -1.302  1.00  0.00           C  
ATOM     82  CG  TRP A   5       0.403   6.968  -1.814  1.00  0.00           C  
ATOM     83  CD1 TRP A   5      -0.845   7.303  -2.251  1.00  0.00           C  
ATOM     84  CD2 TRP A   5       0.506   5.548  -1.941  1.00  0.00           C  
ATOM     85  NE1 TRP A   5      -1.532   6.175  -2.624  1.00  0.00           N  
ATOM     86  CE2 TRP A   5      -0.722   5.085  -2.445  1.00  0.00           C  
ATOM     87  CE3 TRP A   5       1.516   4.624  -1.667  1.00  0.00           C  
ATOM     88  CZ2 TRP A   5      -0.962   3.735  -2.687  1.00  0.00           C  
ATOM     89  CZ3 TRP A   5       1.276   3.286  -1.907  1.00  0.00           C  
ATOM     90  CH2 TRP A   5       0.044   2.852  -2.412  1.00  0.00           C  
ATOM     91  H   TRP A   5       0.032  10.080  -0.935  1.00  0.00           H  
ATOM     92  HA  TRP A   5       0.756   7.782   0.715  1.00  0.00           H  
ATOM     93  HB2 TRP A   5       1.631   8.660  -2.042  1.00  0.00           H  
ATOM     94  HB3 TRP A   5       2.374   7.318  -1.180  1.00  0.00           H  
ATOM     95  HD1 TRP A   5      -1.228   8.312  -2.282  1.00  0.00           H  
ATOM     96  HE1 TRP A   5      -2.460   6.155  -2.965  1.00  0.00           H  
ATOM     97  HE3 TRP A   5       2.471   4.941  -1.277  1.00  0.00           H  
ATOM     98  HZ2 TRP A   5      -1.905   3.385  -3.077  1.00  0.00           H  
ATOM     99  HZ3 TRP A   5       2.044   2.555  -1.702  1.00  0.00           H  
ATOM    100  HH2 TRP A   5      -0.101   1.796  -2.581  1.00  0.00           H  
ATOM    101  N   THR A   6       2.865   8.586   1.679  1.00  0.00           N  
ATOM    102  CA  THR A   6       4.100   9.039   2.281  1.00  0.00           C  
ATOM    103  C   THR A   6       5.274   8.662   1.381  1.00  0.00           C  
ATOM    104  O   THR A   6       5.159   7.737   0.573  1.00  0.00           O  
ATOM    105  CB  THR A   6       4.294   8.423   3.683  1.00  0.00           C  
ATOM    106  OG1 THR A   6       4.188   6.996   3.615  1.00  0.00           O  
ATOM    107  CG2 THR A   6       3.254   8.951   4.657  1.00  0.00           C  
ATOM    108  H   THR A   6       2.407   7.805   2.057  1.00  0.00           H  
ATOM    109  HA  THR A   6       4.055  10.115   2.379  1.00  0.00           H  
ATOM    110  HB  THR A   6       5.276   8.689   4.048  1.00  0.00           H  
ATOM    111  HG1 THR A   6       3.305   6.730   3.903  1.00  0.00           H  
ATOM    112 HG21 THR A   6       2.265   8.722   4.287  1.00  0.00           H  
ATOM    113 HG22 THR A   6       3.363  10.021   4.755  1.00  0.00           H  
ATOM    114 HG23 THR A   6       3.395   8.484   5.620  1.00  0.00           H  
ATOM    115  N   SER A   7       6.387   9.370   1.500  1.00  0.00           N  
ATOM    116  CA  SER A   7       7.561   9.079   0.683  1.00  0.00           C  
ATOM    117  C   SER A   7       8.057   7.656   0.937  1.00  0.00           C  
ATOM    118  O   SER A   7       8.582   6.992   0.036  1.00  0.00           O  
ATOM    119  CB  SER A   7       8.664  10.092   0.970  1.00  0.00           C  
ATOM    120  OG  SER A   7       8.213  11.413   0.712  1.00  0.00           O  
ATOM    121  H   SER A   7       6.423  10.111   2.146  1.00  0.00           H  
ATOM    122  HA  SER A   7       7.268   9.163  -0.354  1.00  0.00           H  
ATOM    123  HB2 SER A   7       8.957  10.020   2.008  1.00  0.00           H  
ATOM    124  HB3 SER A   7       9.516   9.886   0.341  1.00  0.00           H  
ATOM    125  HG  SER A   7       8.538  12.005   1.408  1.00  0.00           H  
ATOM    126  N   GLU A   8       7.873   7.189   2.165  1.00  0.00           N  
ATOM    127  CA  GLU A   8       8.210   5.822   2.520  1.00  0.00           C  
ATOM    128  C   GLU A   8       7.267   4.854   1.816  1.00  0.00           C  
ATOM    129  O   GLU A   8       7.696   3.841   1.262  1.00  0.00           O  
ATOM    130  CB  GLU A   8       8.125   5.622   4.037  1.00  0.00           C  
ATOM    131  CG  GLU A   8       9.183   6.368   4.842  1.00  0.00           C  
ATOM    132  CD  GLU A   8       9.050   7.875   4.754  1.00  0.00           C  
ATOM    133  OE1 GLU A   8       7.941   8.391   4.989  1.00  0.00           O  
ATOM    134  OE2 GLU A   8      10.057   8.551   4.456  1.00  0.00           O  
ATOM    135  H   GLU A   8       7.504   7.786   2.853  1.00  0.00           H  
ATOM    136  HA  GLU A   8       9.220   5.630   2.192  1.00  0.00           H  
ATOM    137  HB2 GLU A   8       7.155   5.956   4.370  1.00  0.00           H  
ATOM    138  HB3 GLU A   8       8.222   4.566   4.249  1.00  0.00           H  
ATOM    139  HG2 GLU A   8       9.096   6.078   5.877  1.00  0.00           H  
ATOM    140  HG3 GLU A   8      10.158   6.087   4.474  1.00  0.00           H  
ATOM    141  N   ALA A   9       5.977   5.184   1.828  1.00  0.00           N  
ATOM    142  CA  ALA A   9       4.963   4.367   1.170  1.00  0.00           C  
ATOM    143  C   ALA A   9       5.216   4.290  -0.329  1.00  0.00           C  
ATOM    144  O   ALA A   9       5.099   3.224  -0.925  1.00  0.00           O  
ATOM    145  CB  ALA A   9       3.571   4.914   1.446  1.00  0.00           C  
ATOM    146  H   ALA A   9       5.701   6.004   2.297  1.00  0.00           H  
ATOM    147  HA  ALA A   9       5.020   3.371   1.585  1.00  0.00           H  
ATOM    148  HB1 ALA A   9       2.836   4.285   0.969  1.00  0.00           H  
ATOM    149  HB2 ALA A   9       3.495   5.917   1.052  1.00  0.00           H  
ATOM    150  HB3 ALA A   9       3.395   4.931   2.511  1.00  0.00           H  
ATOM    151  N   LYS A  10       5.559   5.425  -0.933  1.00  0.00           N  
ATOM    152  CA  LYS A  10       5.907   5.470  -2.352  1.00  0.00           C  
ATOM    153  C   LYS A  10       7.029   4.484  -2.661  1.00  0.00           C  
ATOM    154  O   LYS A  10       6.950   3.717  -3.618  1.00  0.00           O  
ATOM    155  CB  LYS A  10       6.346   6.878  -2.760  1.00  0.00           C  
ATOM    156  CG  LYS A  10       5.281   7.942  -2.566  1.00  0.00           C  
ATOM    157  CD  LYS A  10       5.815   9.316  -2.926  1.00  0.00           C  
ATOM    158  CE  LYS A  10       4.777  10.400  -2.703  1.00  0.00           C  
ATOM    159  NZ  LYS A  10       5.300  11.744  -3.061  1.00  0.00           N  
ATOM    160  H   LYS A  10       5.560   6.260  -0.412  1.00  0.00           H  
ATOM    161  HA  LYS A  10       5.031   5.194  -2.921  1.00  0.00           H  
ATOM    162  HB2 LYS A  10       7.207   7.158  -2.173  1.00  0.00           H  
ATOM    163  HB3 LYS A  10       6.622   6.865  -3.804  1.00  0.00           H  
ATOM    164  HG2 LYS A  10       4.438   7.715  -3.203  1.00  0.00           H  
ATOM    165  HG3 LYS A  10       4.968   7.945  -1.533  1.00  0.00           H  
ATOM    166  HD2 LYS A  10       6.678   9.527  -2.311  1.00  0.00           H  
ATOM    167  HD3 LYS A  10       6.107   9.317  -3.966  1.00  0.00           H  
ATOM    168  HE2 LYS A  10       3.913  10.186  -3.313  1.00  0.00           H  
ATOM    169  HE3 LYS A  10       4.492  10.399  -1.661  1.00  0.00           H  
ATOM    170  HZ1 LYS A  10       4.584  12.474  -2.848  1.00  0.00           H  
ATOM    171  HZ2 LYS A  10       5.527  11.783  -4.076  1.00  0.00           H  
ATOM    172  HZ3 LYS A  10       6.168  11.953  -2.518  1.00  0.00           H  
ATOM    173  N   THR A  11       8.068   4.508  -1.833  1.00  0.00           N  
ATOM    174  CA  THR A  11       9.202   3.612  -1.999  1.00  0.00           C  
ATOM    175  C   THR A  11       8.771   2.151  -1.840  1.00  0.00           C  
ATOM    176  O   THR A  11       9.231   1.270  -2.569  1.00  0.00           O  
ATOM    177  CB  THR A  11      10.310   3.949  -0.981  1.00  0.00           C  
ATOM    178  OG1 THR A  11      10.645   5.344  -1.079  1.00  0.00           O  
ATOM    179  CG2 THR A  11      11.555   3.106  -1.224  1.00  0.00           C  
ATOM    180  H   THR A  11       8.071   5.149  -1.089  1.00  0.00           H  
ATOM    181  HA  THR A  11       9.600   3.756  -2.994  1.00  0.00           H  
ATOM    182  HB  THR A  11       9.939   3.743   0.012  1.00  0.00           H  
ATOM    183  HG1 THR A  11      10.013   5.867  -0.568  1.00  0.00           H  
ATOM    184 HG21 THR A  11      11.305   2.058  -1.133  1.00  0.00           H  
ATOM    185 HG22 THR A  11      12.311   3.362  -0.496  1.00  0.00           H  
ATOM    186 HG23 THR A  11      11.931   3.300  -2.218  1.00  0.00           H  
ATOM    187  N   LYS A  12       7.867   1.912  -0.895  1.00  0.00           N  
ATOM    188  CA  LYS A  12       7.317   0.583  -0.668  1.00  0.00           C  
ATOM    189  C   LYS A  12       6.478   0.129  -1.860  1.00  0.00           C  
ATOM    190  O   LYS A  12       6.503  -1.041  -2.230  1.00  0.00           O  
ATOM    191  CB  LYS A  12       6.460   0.576   0.597  1.00  0.00           C  
ATOM    192  CG  LYS A  12       7.252   0.591   1.891  1.00  0.00           C  
ATOM    193  CD  LYS A  12       7.970  -0.729   2.117  1.00  0.00           C  
ATOM    194  CE  LYS A  12       8.457  -0.844   3.551  1.00  0.00           C  
ATOM    195  NZ  LYS A  12       9.075  -2.162   3.831  1.00  0.00           N  
ATOM    196  H   LYS A  12       7.560   2.656  -0.331  1.00  0.00           H  
ATOM    197  HA  LYS A  12       8.141  -0.102  -0.538  1.00  0.00           H  
ATOM    198  HB2 LYS A  12       5.821   1.446   0.585  1.00  0.00           H  
ATOM    199  HB3 LYS A  12       5.841  -0.311   0.590  1.00  0.00           H  
ATOM    200  HG2 LYS A  12       7.983   1.386   1.848  1.00  0.00           H  
ATOM    201  HG3 LYS A  12       6.574   0.769   2.714  1.00  0.00           H  
ATOM    202  HD2 LYS A  12       7.289  -1.542   1.910  1.00  0.00           H  
ATOM    203  HD3 LYS A  12       8.819  -0.787   1.450  1.00  0.00           H  
ATOM    204  HE2 LYS A  12       9.187  -0.071   3.730  1.00  0.00           H  
ATOM    205  HE3 LYS A  12       7.616  -0.702   4.215  1.00  0.00           H  
ATOM    206  HZ1 LYS A  12       9.256  -2.261   4.853  1.00  0.00           H  
ATOM    207  HZ2 LYS A  12       9.979  -2.250   3.317  1.00  0.00           H  
ATOM    208  HZ3 LYS A  12       8.436  -2.932   3.527  1.00  0.00           H  
ATOM    209  N   LEU A  13       5.730   1.057  -2.449  1.00  0.00           N  
ATOM    210  CA  LEU A  13       4.911   0.753  -3.620  1.00  0.00           C  
ATOM    211  C   LEU A  13       5.803   0.400  -4.805  1.00  0.00           C  
ATOM    212  O   LEU A  13       5.491  -0.488  -5.596  1.00  0.00           O  
ATOM    213  CB  LEU A  13       4.008   1.942  -3.973  1.00  0.00           C  
ATOM    214  CG  LEU A  13       3.031   1.706  -5.131  1.00  0.00           C  
ATOM    215  CD1 LEU A  13       2.077   0.567  -4.801  1.00  0.00           C  
ATOM    216  CD2 LEU A  13       2.260   2.981  -5.436  1.00  0.00           C  
ATOM    217  H   LEU A  13       5.715   1.966  -2.076  1.00  0.00           H  
ATOM    218  HA  LEU A  13       4.295  -0.101  -3.379  1.00  0.00           H  
ATOM    219  HB2 LEU A  13       3.434   2.204  -3.096  1.00  0.00           H  
ATOM    220  HB3 LEU A  13       4.639   2.780  -4.232  1.00  0.00           H  
ATOM    221  HG  LEU A  13       3.588   1.429  -6.014  1.00  0.00           H  
ATOM    222 HD11 LEU A  13       1.499   0.822  -3.926  1.00  0.00           H  
ATOM    223 HD12 LEU A  13       2.643  -0.332  -4.607  1.00  0.00           H  
ATOM    224 HD13 LEU A  13       1.413   0.400  -5.635  1.00  0.00           H  
ATOM    225 HD21 LEU A  13       2.954   3.762  -5.712  1.00  0.00           H  
ATOM    226 HD22 LEU A  13       1.705   3.287  -4.559  1.00  0.00           H  
ATOM    227 HD23 LEU A  13       1.575   2.802  -6.252  1.00  0.00           H  
ATOM    228  N   LYS A  14       6.928   1.098  -4.905  1.00  0.00           N  
ATOM    229  CA  LYS A  14       7.926   0.815  -5.930  1.00  0.00           C  
ATOM    230  C   LYS A  14       8.624  -0.512  -5.639  1.00  0.00           C  
ATOM    231  O   LYS A  14       9.221  -1.122  -6.526  1.00  0.00           O  
ATOM    232  CB  LYS A  14       8.960   1.941  -5.987  1.00  0.00           C  
ATOM    233  CG  LYS A  14       8.382   3.290  -6.382  1.00  0.00           C  
ATOM    234  CD  LYS A  14       9.412   4.398  -6.231  1.00  0.00           C  
ATOM    235  CE  LYS A  14       8.837   5.751  -6.612  1.00  0.00           C  
ATOM    236  NZ  LYS A  14       9.810   6.848  -6.370  1.00  0.00           N  
ATOM    237  H   LYS A  14       7.089   1.833  -4.273  1.00  0.00           H  
ATOM    238  HA  LYS A  14       7.421   0.747  -6.881  1.00  0.00           H  
ATOM    239  HB2 LYS A  14       9.416   2.042  -5.013  1.00  0.00           H  
ATOM    240  HB3 LYS A  14       9.723   1.676  -6.704  1.00  0.00           H  
ATOM    241  HG2 LYS A  14       8.060   3.248  -7.410  1.00  0.00           H  
ATOM    242  HG3 LYS A  14       7.537   3.506  -5.744  1.00  0.00           H  
ATOM    243  HD2 LYS A  14       9.739   4.434  -5.202  1.00  0.00           H  
ATOM    244  HD3 LYS A  14      10.254   4.181  -6.870  1.00  0.00           H  
ATOM    245  HE2 LYS A  14       8.575   5.737  -7.660  1.00  0.00           H  
ATOM    246  HE3 LYS A  14       7.948   5.930  -6.022  1.00  0.00           H  
ATOM    247  HZ1 LYS A  14       9.418   7.758  -6.696  1.00  0.00           H  
ATOM    248  HZ2 LYS A  14      10.698   6.660  -6.887  1.00  0.00           H  
ATOM    249  HZ3 LYS A  14      10.026   6.919  -5.352  1.00  0.00           H  
ATOM    250  N   ASN A  15       8.543  -0.945  -4.388  1.00  0.00           N  
ATOM    251  CA  ASN A  15       9.158  -2.193  -3.955  1.00  0.00           C  
ATOM    252  C   ASN A  15       8.301  -3.373  -4.399  1.00  0.00           C  
ATOM    253  O   ASN A  15       8.757  -4.518  -4.443  1.00  0.00           O  
ATOM    254  CB  ASN A  15       9.301  -2.199  -2.432  1.00  0.00           C  
ATOM    255  CG  ASN A  15      10.357  -3.167  -1.941  1.00  0.00           C  
ATOM    256  OD1 ASN A  15      10.094  -4.355  -1.752  1.00  0.00           O  
ATOM    257  ND2 ASN A  15      11.548  -2.654  -1.695  1.00  0.00           N  
ATOM    258  H   ASN A  15       8.050  -0.406  -3.731  1.00  0.00           H  
ATOM    259  HA  ASN A  15      10.135  -2.269  -4.410  1.00  0.00           H  
ATOM    260  HB2 ASN A  15       9.566  -1.207  -2.097  1.00  0.00           H  
ATOM    261  HB3 ASN A  15       8.353  -2.478  -1.995  1.00  0.00           H  
ATOM    262 HD21 ASN A  15      11.675  -1.689  -1.839  1.00  0.00           H  
ATOM    263 HD22 ASN A  15      12.262  -3.254  -1.379  1.00  0.00           H  
ATOM    264  N   ILE A  16       7.052  -3.074  -4.726  1.00  0.00           N  
ATOM    265  CA  ILE A  16       6.117  -4.070  -5.216  1.00  0.00           C  
ATOM    266  C   ILE A  16       6.257  -4.205  -6.728  1.00  0.00           C  
ATOM    267  O   ILE A  16       6.399  -3.199  -7.429  1.00  0.00           O  
ATOM    268  CB  ILE A  16       4.657  -3.681  -4.874  1.00  0.00           C  
ATOM    269  CG1 ILE A  16       4.528  -3.373  -3.382  1.00  0.00           C  
ATOM    270  CG2 ILE A  16       3.685  -4.786  -5.277  1.00  0.00           C  
ATOM    271  CD1 ILE A  16       3.139  -2.936  -2.966  1.00  0.00           C  
ATOM    272  H   ILE A  16       6.751  -2.146  -4.644  1.00  0.00           H  
ATOM    273  HA  ILE A  16       6.346  -5.018  -4.747  1.00  0.00           H  
ATOM    274  HB  ILE A  16       4.405  -2.794  -5.437  1.00  0.00           H  
ATOM    275 HG12 ILE A  16       4.780  -4.258  -2.817  1.00  0.00           H  
ATOM    276 HG13 ILE A  16       5.216  -2.580  -3.127  1.00  0.00           H  
ATOM    277 HG21 ILE A  16       3.919  -5.688  -4.731  1.00  0.00           H  
ATOM    278 HG22 ILE A  16       3.772  -4.973  -6.337  1.00  0.00           H  
ATOM    279 HG23 ILE A  16       2.676  -4.479  -5.047  1.00  0.00           H  
ATOM    280 HD11 ILE A  16       2.878  -2.025  -3.484  1.00  0.00           H  
ATOM    281 HD12 ILE A  16       3.122  -2.762  -1.900  1.00  0.00           H  
ATOM    282 HD13 ILE A  16       2.428  -3.708  -3.217  1.00  0.00           H  
ATOM    283  N   PRO A  17       6.262  -5.441  -7.251  1.00  0.00           N  
ATOM    284  CA  PRO A  17       6.278  -5.685  -8.694  1.00  0.00           C  
ATOM    285  C   PRO A  17       5.139  -4.953  -9.399  1.00  0.00           C  
ATOM    286  O   PRO A  17       4.003  -4.963  -8.922  1.00  0.00           O  
ATOM    287  CB  PRO A  17       6.097  -7.199  -8.807  1.00  0.00           C  
ATOM    288  CG  PRO A  17       6.596  -7.741  -7.511  1.00  0.00           C  
ATOM    289  CD  PRO A  17       6.275  -6.698  -6.476  1.00  0.00           C  
ATOM    290  HA  PRO A  17       7.222  -5.394  -9.136  1.00  0.00           H  
ATOM    291  HB2 PRO A  17       5.051  -7.429  -8.957  1.00  0.00           H  
ATOM    292  HB3 PRO A  17       6.676  -7.572  -9.639  1.00  0.00           H  
ATOM    293  HG2 PRO A  17       6.089  -8.667  -7.280  1.00  0.00           H  
ATOM    294  HG3 PRO A  17       7.662  -7.898  -7.567  1.00  0.00           H  
ATOM    295  HD2 PRO A  17       5.307  -6.886  -6.037  1.00  0.00           H  
ATOM    296  HD3 PRO A  17       7.040  -6.673  -5.714  1.00  0.00           H  
ATOM    297  N   PHE A  18       5.451  -4.327 -10.532  1.00  0.00           N  
ATOM    298  CA  PHE A  18       4.476  -3.555 -11.306  1.00  0.00           C  
ATOM    299  C   PHE A  18       3.208  -4.359 -11.577  1.00  0.00           C  
ATOM    300  O   PHE A  18       2.104  -3.809 -11.580  1.00  0.00           O  
ATOM    301  CB  PHE A  18       5.112  -3.095 -12.623  1.00  0.00           C  
ATOM    302  CG  PHE A  18       4.138  -2.521 -13.617  1.00  0.00           C  
ATOM    303  CD1 PHE A  18       3.677  -1.222 -13.488  1.00  0.00           C  
ATOM    304  CD2 PHE A  18       3.687  -3.284 -14.684  1.00  0.00           C  
ATOM    305  CE1 PHE A  18       2.786  -0.693 -14.401  1.00  0.00           C  
ATOM    306  CE2 PHE A  18       2.796  -2.759 -15.598  1.00  0.00           C  
ATOM    307  CZ  PHE A  18       2.344  -1.462 -15.456  1.00  0.00           C  
ATOM    308  H   PHE A  18       6.375  -4.389 -10.866  1.00  0.00           H  
ATOM    309  HA  PHE A  18       4.213  -2.684 -10.727  1.00  0.00           H  
ATOM    310  HB2 PHE A  18       5.844  -2.332 -12.407  1.00  0.00           H  
ATOM    311  HB3 PHE A  18       5.605  -3.936 -13.086  1.00  0.00           H  
ATOM    312  HD1 PHE A  18       4.022  -0.618 -12.661  1.00  0.00           H  
ATOM    313  HD2 PHE A  18       4.038  -4.297 -14.796  1.00  0.00           H  
ATOM    314  HE1 PHE A  18       2.433   0.322 -14.287  1.00  0.00           H  
ATOM    315  HE2 PHE A  18       2.453  -3.363 -16.424  1.00  0.00           H  
ATOM    316  HZ  PHE A  18       1.647  -1.052 -16.170  1.00  0.00           H  
ATOM    317  N   PHE A  19       3.373  -5.660 -11.775  1.00  0.00           N  
ATOM    318  CA  PHE A  19       2.251  -6.552 -12.041  1.00  0.00           C  
ATOM    319  C   PHE A  19       1.210  -6.499 -10.920  1.00  0.00           C  
ATOM    320  O   PHE A  19       0.014  -6.661 -11.163  1.00  0.00           O  
ATOM    321  CB  PHE A  19       2.765  -7.984 -12.219  1.00  0.00           C  
ATOM    322  CG  PHE A  19       1.673  -9.013 -12.306  1.00  0.00           C  
ATOM    323  CD1 PHE A  19       0.902  -9.129 -13.449  1.00  0.00           C  
ATOM    324  CD2 PHE A  19       1.420  -9.860 -11.239  1.00  0.00           C  
ATOM    325  CE1 PHE A  19      -0.104 -10.071 -13.526  1.00  0.00           C  
ATOM    326  CE2 PHE A  19       0.417 -10.804 -11.311  1.00  0.00           C  
ATOM    327  CZ  PHE A  19      -0.348 -10.908 -12.455  1.00  0.00           C  
ATOM    328  H   PHE A  19       4.282  -6.034 -11.748  1.00  0.00           H  
ATOM    329  HA  PHE A  19       1.787  -6.231 -12.960  1.00  0.00           H  
ATOM    330  HB2 PHE A  19       3.345  -8.036 -13.124  1.00  0.00           H  
ATOM    331  HB3 PHE A  19       3.396  -8.238 -11.378  1.00  0.00           H  
ATOM    332  HD1 PHE A  19       1.091  -8.474 -14.286  1.00  0.00           H  
ATOM    333  HD2 PHE A  19       2.018  -9.777 -10.343  1.00  0.00           H  
ATOM    334  HE1 PHE A  19      -0.700 -10.154 -14.423  1.00  0.00           H  
ATOM    335  HE2 PHE A  19       0.227 -11.457 -10.471  1.00  0.00           H  
ATOM    336  HZ  PHE A  19      -1.134 -11.646 -12.513  1.00  0.00           H  
ATOM    337  N   ALA A  20       1.656  -6.250  -9.698  1.00  0.00           N  
ATOM    338  CA  ALA A  20       0.759  -6.274  -8.554  1.00  0.00           C  
ATOM    339  C   ALA A  20       0.662  -4.909  -7.880  1.00  0.00           C  
ATOM    340  O   ALA A  20       0.018  -4.779  -6.843  1.00  0.00           O  
ATOM    341  CB  ALA A  20       1.209  -7.329  -7.555  1.00  0.00           C  
ATOM    342  H   ALA A  20       2.607  -6.037  -9.563  1.00  0.00           H  
ATOM    343  HA  ALA A  20      -0.221  -6.552  -8.912  1.00  0.00           H  
ATOM    344  HB1 ALA A  20       2.157  -7.038  -7.127  1.00  0.00           H  
ATOM    345  HB2 ALA A  20       1.315  -8.278  -8.057  1.00  0.00           H  
ATOM    346  HB3 ALA A  20       0.471  -7.417  -6.769  1.00  0.00           H  
ATOM    347  N   ARG A  21       1.283  -3.891  -8.472  1.00  0.00           N  
ATOM    348  CA  ARG A  21       1.279  -2.555  -7.877  1.00  0.00           C  
ATOM    349  C   ARG A  21      -0.131  -1.980  -7.820  1.00  0.00           C  
ATOM    350  O   ARG A  21      -0.562  -1.491  -6.781  1.00  0.00           O  
ATOM    351  CB  ARG A  21       2.178  -1.594  -8.648  1.00  0.00           C  
ATOM    352  CG  ARG A  21       3.665  -1.823  -8.457  1.00  0.00           C  
ATOM    353  CD  ARG A  21       4.472  -0.664  -9.025  1.00  0.00           C  
ATOM    354  NE  ARG A  21       3.701   0.105 -10.006  1.00  0.00           N  
ATOM    355  CZ  ARG A  21       4.232   0.868 -10.960  1.00  0.00           C  
ATOM    356  NH1 ARG A  21       5.546   0.915 -11.141  1.00  0.00           N  
ATOM    357  NH2 ARG A  21       3.431   1.561 -11.757  1.00  0.00           N  
ATOM    358  H   ARG A  21       1.748  -4.039  -9.323  1.00  0.00           H  
ATOM    359  HA  ARG A  21       1.653  -2.649  -6.867  1.00  0.00           H  
ATOM    360  HB2 ARG A  21       1.960  -1.693  -9.700  1.00  0.00           H  
ATOM    361  HB3 ARG A  21       1.954  -0.586  -8.341  1.00  0.00           H  
ATOM    362  HG2 ARG A  21       3.872  -1.911  -7.401  1.00  0.00           H  
ATOM    363  HG3 ARG A  21       3.950  -2.734  -8.963  1.00  0.00           H  
ATOM    364  HD2 ARG A  21       4.761  -0.011  -8.213  1.00  0.00           H  
ATOM    365  HD3 ARG A  21       5.358  -1.058  -9.502  1.00  0.00           H  
ATOM    366  HE  ARG A  21       2.718   0.067  -9.932  1.00  0.00           H  
ATOM    367 HH11 ARG A  21       6.161   0.371 -10.555  1.00  0.00           H  
ATOM    368 HH12 ARG A  21       5.936   1.488 -11.875  1.00  0.00           H  
ATOM    369 HH21 ARG A  21       2.436   1.502 -11.639  1.00  0.00           H  
ATOM    370 HH22 ARG A  21       3.811   2.151 -12.475  1.00  0.00           H  
ATOM    371  N   SER A  22      -0.840  -2.042  -8.940  1.00  0.00           N  
ATOM    372  CA  SER A  22      -2.196  -1.514  -9.019  1.00  0.00           C  
ATOM    373  C   SER A  22      -3.118  -2.252  -8.054  1.00  0.00           C  
ATOM    374  O   SER A  22      -3.920  -1.637  -7.346  1.00  0.00           O  
ATOM    375  CB  SER A  22      -2.718  -1.640 -10.449  1.00  0.00           C  
ATOM    376  OG  SER A  22      -1.858  -0.982 -11.368  1.00  0.00           O  
ATOM    377  H   SER A  22      -0.445  -2.454  -9.737  1.00  0.00           H  
ATOM    378  HA  SER A  22      -2.165  -0.470  -8.745  1.00  0.00           H  
ATOM    379  HB2 SER A  22      -2.777  -2.683 -10.719  1.00  0.00           H  
ATOM    380  HB3 SER A  22      -3.701  -1.194 -10.512  1.00  0.00           H  
ATOM    381  HG  SER A  22      -2.389  -0.633 -12.099  1.00  0.00           H  
ATOM    382  N   GLN A  23      -2.985  -3.573  -8.026  1.00  0.00           N  
ATOM    383  CA  GLN A  23      -3.763  -4.408  -7.126  1.00  0.00           C  
ATOM    384  C   GLN A  23      -3.462  -4.049  -5.671  1.00  0.00           C  
ATOM    385  O   GLN A  23      -4.373  -3.826  -4.868  1.00  0.00           O  
ATOM    386  CB  GLN A  23      -3.439  -5.881  -7.381  1.00  0.00           C  
ATOM    387  CG  GLN A  23      -4.280  -6.844  -6.564  1.00  0.00           C  
ATOM    388  CD  GLN A  23      -5.747  -6.794  -6.935  1.00  0.00           C  
ATOM    389  OE1 GLN A  23      -6.518  -6.012  -6.378  1.00  0.00           O  
ATOM    390  NE2 GLN A  23      -6.138  -7.629  -7.882  1.00  0.00           N  
ATOM    391  H   GLN A  23      -2.346  -3.999  -8.641  1.00  0.00           H  
ATOM    392  HA  GLN A  23      -4.809  -4.235  -7.324  1.00  0.00           H  
ATOM    393  HB2 GLN A  23      -3.600  -6.096  -8.427  1.00  0.00           H  
ATOM    394  HB3 GLN A  23      -2.400  -6.055  -7.144  1.00  0.00           H  
ATOM    395  HG2 GLN A  23      -3.920  -7.848  -6.728  1.00  0.00           H  
ATOM    396  HG3 GLN A  23      -4.180  -6.589  -5.518  1.00  0.00           H  
ATOM    397 HE21 GLN A  23      -5.464  -8.224  -8.286  1.00  0.00           H  
ATOM    398 HE22 GLN A  23      -7.086  -7.626  -8.139  1.00  0.00           H  
ATOM    399  N   ALA A  24      -2.175  -3.980  -5.347  1.00  0.00           N  
ATOM    400  CA  ALA A  24      -1.748  -3.648  -4.002  1.00  0.00           C  
ATOM    401  C   ALA A  24      -2.220  -2.258  -3.616  1.00  0.00           C  
ATOM    402  O   ALA A  24      -2.785  -2.078  -2.548  1.00  0.00           O  
ATOM    403  CB  ALA A  24      -0.237  -3.752  -3.875  1.00  0.00           C  
ATOM    404  H   ALA A  24      -1.494  -4.157  -6.036  1.00  0.00           H  
ATOM    405  HA  ALA A  24      -2.192  -4.363  -3.325  1.00  0.00           H  
ATOM    406  HB1 ALA A  24       0.084  -4.735  -4.186  1.00  0.00           H  
ATOM    407  HB2 ALA A  24       0.049  -3.588  -2.845  1.00  0.00           H  
ATOM    408  HB3 ALA A  24       0.228  -3.006  -4.501  1.00  0.00           H  
ATOM    409  N   LYS A  25      -2.005  -1.290  -4.506  1.00  0.00           N  
ATOM    410  CA  LYS A  25      -2.390   0.098  -4.263  1.00  0.00           C  
ATOM    411  C   LYS A  25      -3.854   0.193  -3.843  1.00  0.00           C  
ATOM    412  O   LYS A  25      -4.192   0.890  -2.885  1.00  0.00           O  
ATOM    413  CB  LYS A  25      -2.152   0.938  -5.521  1.00  0.00           C  
ATOM    414  CG  LYS A  25      -2.427   2.420  -5.327  1.00  0.00           C  
ATOM    415  CD  LYS A  25      -2.109   3.220  -6.580  1.00  0.00           C  
ATOM    416  CE  LYS A  25      -2.153   4.721  -6.314  1.00  0.00           C  
ATOM    417  NZ  LYS A  25      -3.517   5.199  -5.960  1.00  0.00           N  
ATOM    418  H   LYS A  25      -1.566  -1.515  -5.356  1.00  0.00           H  
ATOM    419  HA  LYS A  25      -1.774   0.479  -3.464  1.00  0.00           H  
ATOM    420  HB2 LYS A  25      -1.123   0.821  -5.828  1.00  0.00           H  
ATOM    421  HB3 LYS A  25      -2.796   0.575  -6.308  1.00  0.00           H  
ATOM    422  HG2 LYS A  25      -3.470   2.550  -5.087  1.00  0.00           H  
ATOM    423  HG3 LYS A  25      -1.819   2.783  -4.514  1.00  0.00           H  
ATOM    424  HD2 LYS A  25      -1.122   2.954  -6.922  1.00  0.00           H  
ATOM    425  HD3 LYS A  25      -2.834   2.977  -7.342  1.00  0.00           H  
ATOM    426  HE2 LYS A  25      -1.483   4.949  -5.499  1.00  0.00           H  
ATOM    427  HE3 LYS A  25      -1.821   5.238  -7.203  1.00  0.00           H  
ATOM    428  HZ1 LYS A  25      -4.166   5.069  -6.764  1.00  0.00           H  
ATOM    429  HZ2 LYS A  25      -3.488   6.212  -5.716  1.00  0.00           H  
ATOM    430  HZ3 LYS A  25      -3.889   4.667  -5.140  1.00  0.00           H  
ATOM    431  N   ALA A  26      -4.708  -0.534  -4.553  1.00  0.00           N  
ATOM    432  CA  ALA A  26      -6.134  -0.552  -4.265  1.00  0.00           C  
ATOM    433  C   ALA A  26      -6.399  -1.047  -2.846  1.00  0.00           C  
ATOM    434  O   ALA A  26      -7.243  -0.498  -2.135  1.00  0.00           O  
ATOM    435  CB  ALA A  26      -6.859  -1.423  -5.277  1.00  0.00           C  
ATOM    436  H   ALA A  26      -4.365  -1.078  -5.297  1.00  0.00           H  
ATOM    437  HA  ALA A  26      -6.506   0.458  -4.360  1.00  0.00           H  
ATOM    438  HB1 ALA A  26      -7.923  -1.386  -5.088  1.00  0.00           H  
ATOM    439  HB2 ALA A  26      -6.513  -2.442  -5.187  1.00  0.00           H  
ATOM    440  HB3 ALA A  26      -6.658  -1.059  -6.273  1.00  0.00           H  
ATOM    441  N   ARG A  27      -5.676  -2.082  -2.432  1.00  0.00           N  
ATOM    442  CA  ARG A  27      -5.845  -2.621  -1.089  1.00  0.00           C  
ATOM    443  C   ARG A  27      -5.183  -1.719  -0.050  1.00  0.00           C  
ATOM    444  O   ARG A  27      -5.697  -1.564   1.050  1.00  0.00           O  
ATOM    445  CB  ARG A  27      -5.292  -4.045  -0.983  1.00  0.00           C  
ATOM    446  CG  ARG A  27      -5.568  -4.693   0.367  1.00  0.00           C  
ATOM    447  CD  ARG A  27      -5.200  -6.166   0.373  1.00  0.00           C  
ATOM    448  NE  ARG A  27      -5.466  -6.790   1.671  1.00  0.00           N  
ATOM    449  CZ  ARG A  27      -5.834  -8.063   1.832  1.00  0.00           C  
ATOM    450  NH1 ARG A  27      -6.020  -8.848   0.778  1.00  0.00           N  
ATOM    451  NH2 ARG A  27      -6.027  -8.552   3.051  1.00  0.00           N  
ATOM    452  H   ARG A  27      -5.022  -2.493  -3.046  1.00  0.00           H  
ATOM    453  HA  ARG A  27      -6.905  -2.650  -0.885  1.00  0.00           H  
ATOM    454  HB2 ARG A  27      -5.741  -4.654  -1.749  1.00  0.00           H  
ATOM    455  HB3 ARG A  27      -4.223  -4.019  -1.133  1.00  0.00           H  
ATOM    456  HG2 ARG A  27      -4.988  -4.187   1.123  1.00  0.00           H  
ATOM    457  HG3 ARG A  27      -6.620  -4.594   0.592  1.00  0.00           H  
ATOM    458  HD2 ARG A  27      -5.779  -6.672  -0.385  1.00  0.00           H  
ATOM    459  HD3 ARG A  27      -4.149  -6.262   0.147  1.00  0.00           H  
ATOM    460  HE  ARG A  27      -5.349  -6.230   2.471  1.00  0.00           H  
ATOM    461 HH11 ARG A  27      -5.892  -8.492  -0.147  1.00  0.00           H  
ATOM    462 HH12 ARG A  27      -6.283  -9.816   0.910  1.00  0.00           H  
ATOM    463 HH21 ARG A  27      -5.898  -7.972   3.862  1.00  0.00           H  
ATOM    464 HH22 ARG A  27      -6.300  -9.512   3.169  1.00  0.00           H  
ATOM    465  N   ILE A  28      -4.052  -1.121  -0.402  1.00  0.00           N  
ATOM    466  CA  ILE A  28      -3.334  -0.224   0.502  1.00  0.00           C  
ATOM    467  C   ILE A  28      -4.214   0.948   0.911  1.00  0.00           C  
ATOM    468  O   ILE A  28      -4.409   1.214   2.098  1.00  0.00           O  
ATOM    469  CB  ILE A  28      -2.047   0.321  -0.152  1.00  0.00           C  
ATOM    470  CG1 ILE A  28      -1.085  -0.827  -0.465  1.00  0.00           C  
ATOM    471  CG2 ILE A  28      -1.377   1.342   0.762  1.00  0.00           C  
ATOM    472  CD1 ILE A  28       0.062  -0.428  -1.365  1.00  0.00           C  
ATOM    473  H   ILE A  28      -3.684  -1.286  -1.302  1.00  0.00           H  
ATOM    474  HA  ILE A  28      -3.059  -0.786   1.384  1.00  0.00           H  
ATOM    475  HB  ILE A  28      -2.319   0.817  -1.069  1.00  0.00           H  
ATOM    476 HG12 ILE A  28      -0.667  -1.201   0.456  1.00  0.00           H  
ATOM    477 HG13 ILE A  28      -1.630  -1.622  -0.956  1.00  0.00           H  
ATOM    478 HG21 ILE A  28      -1.115   0.874   1.698  1.00  0.00           H  
ATOM    479 HG22 ILE A  28      -2.059   2.160   0.949  1.00  0.00           H  
ATOM    480 HG23 ILE A  28      -0.484   1.721   0.287  1.00  0.00           H  
ATOM    481 HD11 ILE A  28       0.623   0.368  -0.898  1.00  0.00           H  
ATOM    482 HD12 ILE A  28      -0.325  -0.087  -2.314  1.00  0.00           H  
ATOM    483 HD13 ILE A  28       0.706  -1.280  -1.523  1.00  0.00           H  
ATOM    484  N   GLU A  29      -4.762   1.632  -0.082  1.00  0.00           N  
ATOM    485  CA  GLU A  29      -5.616   2.782   0.169  1.00  0.00           C  
ATOM    486  C   GLU A  29      -6.941   2.334   0.786  1.00  0.00           C  
ATOM    487  O   GLU A  29      -7.596   3.096   1.495  1.00  0.00           O  
ATOM    488  CB  GLU A  29      -5.821   3.564  -1.132  1.00  0.00           C  
ATOM    489  CG  GLU A  29      -4.502   4.059  -1.711  1.00  0.00           C  
ATOM    490  CD  GLU A  29      -4.638   4.759  -3.049  1.00  0.00           C  
ATOM    491  OE1 GLU A  29      -4.997   4.093  -4.043  1.00  0.00           O  
ATOM    492  OE2 GLU A  29      -4.336   5.969  -3.126  1.00  0.00           O  
ATOM    493  H   GLU A  29      -4.582   1.362  -1.011  1.00  0.00           H  
ATOM    494  HA  GLU A  29      -5.107   3.416   0.879  1.00  0.00           H  
ATOM    495  HB2 GLU A  29      -6.300   2.923  -1.858  1.00  0.00           H  
ATOM    496  HB3 GLU A  29      -6.452   4.417  -0.936  1.00  0.00           H  
ATOM    497  HG2 GLU A  29      -4.062   4.753  -1.012  1.00  0.00           H  
ATOM    498  HG3 GLU A  29      -3.842   3.213  -1.834  1.00  0.00           H  
ATOM    499  N   GLN A  30      -7.312   1.080   0.541  1.00  0.00           N  
ATOM    500  CA  GLN A  30      -8.473   0.482   1.192  1.00  0.00           C  
ATOM    501  C   GLN A  30      -8.186   0.265   2.679  1.00  0.00           C  
ATOM    502  O   GLN A  30      -9.042   0.503   3.530  1.00  0.00           O  
ATOM    503  CB  GLN A  30      -8.823  -0.849   0.528  1.00  0.00           C  
ATOM    504  CG  GLN A  30     -10.127  -1.463   1.012  1.00  0.00           C  
ATOM    505  CD  GLN A  30     -10.374  -2.826   0.401  1.00  0.00           C  
ATOM    506  OE1 GLN A  30     -10.953  -2.938  -0.679  1.00  0.00           O  
ATOM    507  NE2 GLN A  30      -9.948  -3.871   1.092  1.00  0.00           N  
ATOM    508  H   GLN A  30      -6.797   0.548  -0.106  1.00  0.00           H  
ATOM    509  HA  GLN A  30      -9.305   1.164   1.087  1.00  0.00           H  
ATOM    510  HB2 GLN A  30      -8.899  -0.694  -0.538  1.00  0.00           H  
ATOM    511  HB3 GLN A  30      -8.025  -1.553   0.723  1.00  0.00           H  
ATOM    512  HG2 GLN A  30     -10.087  -1.564   2.086  1.00  0.00           H  
ATOM    513  HG3 GLN A  30     -10.942  -0.807   0.742  1.00  0.00           H  
ATOM    514 HE21 GLN A  30      -9.505  -3.711   1.953  1.00  0.00           H  
ATOM    515 HE22 GLN A  30     -10.093  -4.770   0.711  1.00  0.00           H  
ATOM    516  N   LEU A  31      -6.970  -0.183   2.981  1.00  0.00           N  
ATOM    517  CA  LEU A  31      -6.536  -0.399   4.358  1.00  0.00           C  
ATOM    518  C   LEU A  31      -6.485   0.925   5.116  1.00  0.00           C  
ATOM    519  O   LEU A  31      -6.755   0.979   6.317  1.00  0.00           O  
ATOM    520  CB  LEU A  31      -5.164  -1.084   4.385  1.00  0.00           C  
ATOM    521  CG  LEU A  31      -5.138  -2.501   3.805  1.00  0.00           C  
ATOM    522  CD1 LEU A  31      -3.709  -2.983   3.622  1.00  0.00           C  
ATOM    523  CD2 LEU A  31      -5.911  -3.453   4.705  1.00  0.00           C  
ATOM    524  H   LEU A  31      -6.343  -0.382   2.247  1.00  0.00           H  
ATOM    525  HA  LEU A  31      -7.261  -1.043   4.835  1.00  0.00           H  
ATOM    526  HB2 LEU A  31      -4.467  -0.476   3.825  1.00  0.00           H  
ATOM    527  HB3 LEU A  31      -4.830  -1.135   5.409  1.00  0.00           H  
ATOM    528  HG  LEU A  31      -5.615  -2.494   2.836  1.00  0.00           H  
ATOM    529 HD11 LEU A  31      -3.714  -3.947   3.131  1.00  0.00           H  
ATOM    530 HD12 LEU A  31      -3.232  -3.072   4.587  1.00  0.00           H  
ATOM    531 HD13 LEU A  31      -3.165  -2.273   3.015  1.00  0.00           H  
ATOM    532 HD21 LEU A  31      -6.940  -3.133   4.767  1.00  0.00           H  
ATOM    533 HD22 LEU A  31      -5.472  -3.449   5.693  1.00  0.00           H  
ATOM    534 HD23 LEU A  31      -5.867  -4.451   4.295  1.00  0.00           H  
ATOM    535  N   ALA A  32      -6.150   1.991   4.401  1.00  0.00           N  
ATOM    536  CA  ALA A  32      -6.168   3.329   4.974  1.00  0.00           C  
ATOM    537  C   ALA A  32      -7.599   3.741   5.302  1.00  0.00           C  
ATOM    538  O   ALA A  32      -7.851   4.394   6.312  1.00  0.00           O  
ATOM    539  CB  ALA A  32      -5.520   4.322   4.029  1.00  0.00           C  
ATOM    540  H   ALA A  32      -5.871   1.873   3.467  1.00  0.00           H  
ATOM    541  HA  ALA A  32      -5.593   3.306   5.890  1.00  0.00           H  
ATOM    542  HB1 ALA A  32      -4.519   3.994   3.794  1.00  0.00           H  
ATOM    543  HB2 ALA A  32      -5.481   5.295   4.497  1.00  0.00           H  
ATOM    544  HB3 ALA A  32      -6.101   4.385   3.119  1.00  0.00           H  
ATOM    545  N   ARG A  33      -8.539   3.338   4.448  1.00  0.00           N  
ATOM    546  CA  ARG A  33      -9.958   3.572   4.699  1.00  0.00           C  
ATOM    547  C   ARG A  33     -10.417   2.776   5.917  1.00  0.00           C  
ATOM    548  O   ARG A  33     -11.247   3.238   6.700  1.00  0.00           O  
ATOM    549  CB  ARG A  33     -10.800   3.168   3.486  1.00  0.00           C  
ATOM    550  CG  ARG A  33     -10.499   3.947   2.217  1.00  0.00           C  
ATOM    551  CD  ARG A  33     -10.799   5.427   2.381  1.00  0.00           C  
ATOM    552  NE  ARG A  33     -10.719   6.134   1.107  1.00  0.00           N  
ATOM    553  CZ  ARG A  33     -11.038   7.414   0.932  1.00  0.00           C  
ATOM    554  NH1 ARG A  33     -11.372   8.175   1.966  1.00  0.00           N  
ATOM    555  NH2 ARG A  33     -10.999   7.935  -0.283  1.00  0.00           N  
ATOM    556  H   ARG A  33      -8.268   2.871   3.626  1.00  0.00           H  
ATOM    557  HA  ARG A  33     -10.096   4.625   4.893  1.00  0.00           H  
ATOM    558  HB2 ARG A  33     -10.633   2.121   3.283  1.00  0.00           H  
ATOM    559  HB3 ARG A  33     -11.842   3.311   3.730  1.00  0.00           H  
ATOM    560  HG2 ARG A  33      -9.454   3.830   1.973  1.00  0.00           H  
ATOM    561  HG3 ARG A  33     -11.104   3.554   1.414  1.00  0.00           H  
ATOM    562  HD2 ARG A  33     -11.795   5.538   2.782  1.00  0.00           H  
ATOM    563  HD3 ARG A  33     -10.084   5.854   3.068  1.00  0.00           H  
ATOM    564  HE  ARG A  33     -10.431   5.611   0.318  1.00  0.00           H  
ATOM    565 HH11 ARG A  33     -11.388   7.795   2.890  1.00  0.00           H  
ATOM    566 HH12 ARG A  33     -11.602   9.147   1.823  1.00  0.00           H  
ATOM    567 HH21 ARG A  33     -10.727   7.366  -1.063  1.00  0.00           H  
ATOM    568 HH22 ARG A  33     -11.258   8.895  -0.433  1.00  0.00           H  
ATOM    569  N   GLN A  34      -9.865   1.576   6.057  1.00  0.00           N  
ATOM    570  CA  GLN A  34     -10.132   0.717   7.206  1.00  0.00           C  
ATOM    571  C   GLN A  34      -9.682   1.396   8.498  1.00  0.00           C  
ATOM    572  O   GLN A  34     -10.368   1.335   9.523  1.00  0.00           O  
ATOM    573  CB  GLN A  34      -9.402  -0.616   7.024  1.00  0.00           C  
ATOM    574  CG  GLN A  34      -9.552  -1.581   8.188  1.00  0.00           C  
ATOM    575  CD  GLN A  34      -8.752  -2.853   7.976  1.00  0.00           C  
ATOM    576  OE1 GLN A  34      -9.250  -3.826   7.411  1.00  0.00           O  
ATOM    577  NE2 GLN A  34      -7.506  -2.854   8.425  1.00  0.00           N  
ATOM    578  H   GLN A  34      -9.263   1.248   5.351  1.00  0.00           H  
ATOM    579  HA  GLN A  34     -11.193   0.538   7.253  1.00  0.00           H  
ATOM    580  HB2 GLN A  34      -9.785  -1.101   6.139  1.00  0.00           H  
ATOM    581  HB3 GLN A  34      -8.350  -0.417   6.884  1.00  0.00           H  
ATOM    582  HG2 GLN A  34      -9.204  -1.098   9.090  1.00  0.00           H  
ATOM    583  HG3 GLN A  34     -10.594  -1.840   8.295  1.00  0.00           H  
ATOM    584 HE21 GLN A  34      -7.170  -2.046   8.865  1.00  0.00           H  
ATOM    585 HE22 GLN A  34      -6.962  -3.666   8.291  1.00  0.00           H  
ATOM    586  N   ALA A  35      -8.532   2.048   8.435  1.00  0.00           N  
ATOM    587  CA  ALA A  35      -8.008   2.803   9.564  1.00  0.00           C  
ATOM    588  C   ALA A  35      -8.704   4.157   9.669  1.00  0.00           C  
ATOM    589  O   ALA A  35      -8.571   4.857  10.673  1.00  0.00           O  
ATOM    590  CB  ALA A  35      -6.504   2.983   9.420  1.00  0.00           C  
ATOM    591  H   ALA A  35      -8.013   2.014   7.602  1.00  0.00           H  
ATOM    592  HA  ALA A  35      -8.198   2.236  10.465  1.00  0.00           H  
ATOM    593  HB1 ALA A  35      -6.032   2.013   9.374  1.00  0.00           H  
ATOM    594  HB2 ALA A  35      -6.120   3.530  10.268  1.00  0.00           H  
ATOM    595  HB3 ALA A  35      -6.292   3.528   8.512  1.00  0.00           H  
ATOM    596  N   GLU A  36      -9.445   4.509   8.618  1.00  0.00           N  
ATOM    597  CA  GLU A  36     -10.193   5.763   8.551  1.00  0.00           C  
ATOM    598  C   GLU A  36      -9.255   6.963   8.486  1.00  0.00           C  
ATOM    599  O   GLU A  36      -9.533   8.024   9.044  1.00  0.00           O  
ATOM    600  CB  GLU A  36     -11.158   5.880   9.733  1.00  0.00           C  
ATOM    601  CG  GLU A  36     -12.318   4.904   9.648  1.00  0.00           C  
ATOM    602  CD  GLU A  36     -13.192   4.921  10.880  1.00  0.00           C  
ATOM    603  OE1 GLU A  36     -13.620   6.017  11.297  1.00  0.00           O  
ATOM    604  OE2 GLU A  36     -13.470   3.834  11.428  1.00  0.00           O  
ATOM    605  H   GLU A  36      -9.487   3.898   7.851  1.00  0.00           H  
ATOM    606  HA  GLU A  36     -10.772   5.740   7.638  1.00  0.00           H  
ATOM    607  HB2 GLU A  36     -10.616   5.686  10.648  1.00  0.00           H  
ATOM    608  HB3 GLU A  36     -11.557   6.882   9.764  1.00  0.00           H  
ATOM    609  HG2 GLU A  36     -12.925   5.162   8.793  1.00  0.00           H  
ATOM    610  HG3 GLU A  36     -11.924   3.907   9.519  1.00  0.00           H  
ATOM    611  N   GLN A  37      -8.152   6.791   7.771  1.00  0.00           N  
ATOM    612  CA  GLN A  37      -7.194   7.864   7.561  1.00  0.00           C  
ATOM    613  C   GLN A  37      -6.945   8.045   6.066  1.00  0.00           C  
ATOM    614  O   GLN A  37      -6.981   7.082   5.305  1.00  0.00           O  
ATOM    615  CB  GLN A  37      -5.885   7.569   8.306  1.00  0.00           C  
ATOM    616  CG  GLN A  37      -5.257   6.236   7.938  1.00  0.00           C  
ATOM    617  CD  GLN A  37      -4.076   5.872   8.817  1.00  0.00           C  
ATOM    618  OE1 GLN A  37      -4.008   6.251   9.987  1.00  0.00           O  
ATOM    619  NE2 GLN A  37      -3.135   5.134   8.256  1.00  0.00           N  
ATOM    620  H   GLN A  37      -7.981   5.913   7.358  1.00  0.00           H  
ATOM    621  HA  GLN A  37      -7.626   8.772   7.953  1.00  0.00           H  
ATOM    622  HB2 GLN A  37      -5.172   8.350   8.083  1.00  0.00           H  
ATOM    623  HB3 GLN A  37      -6.083   7.567   9.368  1.00  0.00           H  
ATOM    624  HG2 GLN A  37      -6.005   5.461   8.033  1.00  0.00           H  
ATOM    625  HG3 GLN A  37      -4.922   6.284   6.912  1.00  0.00           H  
ATOM    626 HE21 GLN A  37      -3.249   4.876   7.317  1.00  0.00           H  
ATOM    627 HE22 GLN A  37      -2.367   4.864   8.804  1.00  0.00           H  
ATOM    628  N   ASP A  38      -6.700   9.279   5.646  1.00  0.00           N  
ATOM    629  CA  ASP A  38      -6.536   9.583   4.224  1.00  0.00           C  
ATOM    630  C   ASP A  38      -5.065   9.548   3.834  1.00  0.00           C  
ATOM    631  O   ASP A  38      -4.674  10.035   2.771  1.00  0.00           O  
ATOM    632  CB  ASP A  38      -7.140  10.950   3.890  1.00  0.00           C  
ATOM    633  CG  ASP A  38      -8.609  11.046   4.261  1.00  0.00           C  
ATOM    634  OD1 ASP A  38      -8.912  11.282   5.449  1.00  0.00           O  
ATOM    635  OD2 ASP A  38      -9.471  10.908   3.366  1.00  0.00           O  
ATOM    636  H   ASP A  38      -6.627  10.009   6.304  1.00  0.00           H  
ATOM    637  HA  ASP A  38      -7.062   8.824   3.665  1.00  0.00           H  
ATOM    638  HB2 ASP A  38      -6.600  11.718   4.428  1.00  0.00           H  
ATOM    639  HB3 ASP A  38      -7.043  11.129   2.829  1.00  0.00           H  
ATOM    640  N   ILE A  39      -4.256   8.957   4.700  1.00  0.00           N  
ATOM    641  CA  ILE A  39      -2.821   8.848   4.487  1.00  0.00           C  
ATOM    642  C   ILE A  39      -2.395   7.394   4.626  1.00  0.00           C  
ATOM    643  O   ILE A  39      -2.833   6.702   5.547  1.00  0.00           O  
ATOM    644  CB  ILE A  39      -2.038   9.706   5.509  1.00  0.00           C  
ATOM    645  CG1 ILE A  39      -2.495  11.166   5.449  1.00  0.00           C  
ATOM    646  CG2 ILE A  39      -0.539   9.607   5.259  1.00  0.00           C  
ATOM    647  CD1 ILE A  39      -1.860  12.046   6.505  1.00  0.00           C  
ATOM    648  H   ILE A  39      -4.642   8.563   5.508  1.00  0.00           H  
ATOM    649  HA  ILE A  39      -2.592   9.195   3.489  1.00  0.00           H  
ATOM    650  HB  ILE A  39      -2.237   9.316   6.496  1.00  0.00           H  
ATOM    651 HG12 ILE A  39      -2.242  11.576   4.483  1.00  0.00           H  
ATOM    652 HG13 ILE A  39      -3.566  11.207   5.582  1.00  0.00           H  
ATOM    653 HG21 ILE A  39      -0.220   8.581   5.381  1.00  0.00           H  
ATOM    654 HG22 ILE A  39      -0.012  10.233   5.963  1.00  0.00           H  
ATOM    655 HG23 ILE A  39      -0.321   9.933   4.251  1.00  0.00           H  
ATOM    656 HD11 ILE A  39      -0.787  12.034   6.389  1.00  0.00           H  
ATOM    657 HD12 ILE A  39      -2.120  11.673   7.485  1.00  0.00           H  
ATOM    658 HD13 ILE A  39      -2.222  13.057   6.397  1.00  0.00           H  
ATOM    659  N   VAL A  40      -1.559   6.925   3.714  1.00  0.00           N  
ATOM    660  CA  VAL A  40      -1.079   5.557   3.780  1.00  0.00           C  
ATOM    661  C   VAL A  40       0.353   5.513   4.307  1.00  0.00           C  
ATOM    662  O   VAL A  40       1.191   6.353   3.958  1.00  0.00           O  
ATOM    663  CB  VAL A  40      -1.149   4.841   2.414  1.00  0.00           C  
ATOM    664  CG1 VAL A  40      -2.565   4.869   1.861  1.00  0.00           C  
ATOM    665  CG2 VAL A  40      -0.175   5.452   1.424  1.00  0.00           C  
ATOM    666  H   VAL A  40      -1.248   7.516   2.989  1.00  0.00           H  
ATOM    667  HA  VAL A  40      -1.716   5.023   4.473  1.00  0.00           H  
ATOM    668  HB  VAL A  40      -0.872   3.808   2.562  1.00  0.00           H  
ATOM    669 HG11 VAL A  40      -2.589   4.365   0.904  1.00  0.00           H  
ATOM    670 HG12 VAL A  40      -2.883   5.894   1.737  1.00  0.00           H  
ATOM    671 HG13 VAL A  40      -3.228   4.365   2.548  1.00  0.00           H  
ATOM    672 HG21 VAL A  40      -0.256   4.940   0.476  1.00  0.00           H  
ATOM    673 HG22 VAL A  40       0.834   5.350   1.802  1.00  0.00           H  
ATOM    674 HG23 VAL A  40      -0.406   6.499   1.288  1.00  0.00           H  
ATOM    675  N   THR A  41       0.620   4.546   5.163  1.00  0.00           N  
ATOM    676  CA  THR A  41       1.944   4.368   5.723  1.00  0.00           C  
ATOM    677  C   THR A  41       2.709   3.304   4.941  1.00  0.00           C  
ATOM    678  O   THR A  41       2.103   2.475   4.254  1.00  0.00           O  
ATOM    679  CB  THR A  41       1.853   3.957   7.203  1.00  0.00           C  
ATOM    680  OG1 THR A  41       0.983   2.826   7.334  1.00  0.00           O  
ATOM    681  CG2 THR A  41       1.334   5.107   8.053  1.00  0.00           C  
ATOM    682  H   THR A  41      -0.094   3.929   5.427  1.00  0.00           H  
ATOM    683  HA  THR A  41       2.470   5.309   5.655  1.00  0.00           H  
ATOM    684  HB  THR A  41       2.840   3.686   7.547  1.00  0.00           H  
ATOM    685  HG1 THR A  41       0.932   2.562   8.268  1.00  0.00           H  
ATOM    686 HG21 THR A  41       1.263   4.789   9.085  1.00  0.00           H  
ATOM    687 HG22 THR A  41       0.357   5.403   7.701  1.00  0.00           H  
ATOM    688 HG23 THR A  41       2.012   5.945   7.981  1.00  0.00           H  
ATOM    689  N   PRO A  42       4.047   3.308   5.032  1.00  0.00           N  
ATOM    690  CA  PRO A  42       4.884   2.322   4.343  1.00  0.00           C  
ATOM    691  C   PRO A  42       4.574   0.897   4.790  1.00  0.00           C  
ATOM    692  O   PRO A  42       4.667  -0.048   4.009  1.00  0.00           O  
ATOM    693  CB  PRO A  42       6.311   2.703   4.751  1.00  0.00           C  
ATOM    694  CG  PRO A  42       6.154   3.541   5.973  1.00  0.00           C  
ATOM    695  CD  PRO A  42       4.855   4.268   5.801  1.00  0.00           C  
ATOM    696  HA  PRO A  42       4.777   2.394   3.270  1.00  0.00           H  
ATOM    697  HB2 PRO A  42       6.879   1.808   4.957  1.00  0.00           H  
ATOM    698  HB3 PRO A  42       6.781   3.256   3.952  1.00  0.00           H  
ATOM    699  HG2 PRO A  42       6.122   2.912   6.851  1.00  0.00           H  
ATOM    700  HG3 PRO A  42       6.971   4.245   6.042  1.00  0.00           H  
ATOM    701  HD2 PRO A  42       4.405   4.473   6.762  1.00  0.00           H  
ATOM    702  HD3 PRO A  42       5.001   5.182   5.246  1.00  0.00           H  
ATOM    703  N   GLU A  43       4.185   0.758   6.051  1.00  0.00           N  
ATOM    704  CA  GLU A  43       3.897  -0.546   6.622  1.00  0.00           C  
ATOM    705  C   GLU A  43       2.554  -1.075   6.122  1.00  0.00           C  
ATOM    706  O   GLU A  43       2.338  -2.283   6.076  1.00  0.00           O  
ATOM    707  CB  GLU A  43       3.920  -0.470   8.149  1.00  0.00           C  
ATOM    708  CG  GLU A  43       5.236   0.062   8.704  1.00  0.00           C  
ATOM    709  CD  GLU A  43       6.439  -0.752   8.265  1.00  0.00           C  
ATOM    710  OE1 GLU A  43       7.004  -0.464   7.191  1.00  0.00           O  
ATOM    711  OE2 GLU A  43       6.836  -1.674   9.003  1.00  0.00           O  
ATOM    712  H   GLU A  43       4.097   1.555   6.612  1.00  0.00           H  
ATOM    713  HA  GLU A  43       4.673  -1.221   6.296  1.00  0.00           H  
ATOM    714  HB2 GLU A  43       3.124   0.180   8.478  1.00  0.00           H  
ATOM    715  HB3 GLU A  43       3.759  -1.460   8.550  1.00  0.00           H  
ATOM    716  HG2 GLU A  43       5.368   1.078   8.364  1.00  0.00           H  
ATOM    717  HG3 GLU A  43       5.186   0.051   9.784  1.00  0.00           H  
ATOM    718  N   LEU A  44       1.659  -0.169   5.741  1.00  0.00           N  
ATOM    719  CA  LEU A  44       0.408  -0.560   5.106  1.00  0.00           C  
ATOM    720  C   LEU A  44       0.687  -1.130   3.725  1.00  0.00           C  
ATOM    721  O   LEU A  44       0.101  -2.135   3.321  1.00  0.00           O  
ATOM    722  CB  LEU A  44      -0.543   0.633   4.998  1.00  0.00           C  
ATOM    723  CG  LEU A  44      -1.745   0.589   5.939  1.00  0.00           C  
ATOM    724  CD1 LEU A  44      -1.298   0.448   7.384  1.00  0.00           C  
ATOM    725  CD2 LEU A  44      -2.604   1.834   5.766  1.00  0.00           C  
ATOM    726  H   LEU A  44       1.839   0.781   5.896  1.00  0.00           H  
ATOM    727  HA  LEU A  44      -0.050  -1.326   5.715  1.00  0.00           H  
ATOM    728  HB2 LEU A  44       0.019   1.533   5.206  1.00  0.00           H  
ATOM    729  HB3 LEU A  44      -0.910   0.685   3.984  1.00  0.00           H  
ATOM    730  HG  LEU A  44      -2.349  -0.270   5.694  1.00  0.00           H  
ATOM    731 HD11 LEU A  44      -0.650   1.272   7.641  1.00  0.00           H  
ATOM    732 HD12 LEU A  44      -0.765  -0.484   7.506  1.00  0.00           H  
ATOM    733 HD13 LEU A  44      -2.164   0.457   8.032  1.00  0.00           H  
ATOM    734 HD21 LEU A  44      -2.984   1.870   4.756  1.00  0.00           H  
ATOM    735 HD22 LEU A  44      -2.006   2.712   5.958  1.00  0.00           H  
ATOM    736 HD23 LEU A  44      -3.428   1.800   6.461  1.00  0.00           H  
ATOM    737  N   VAL A  45       1.599  -0.485   3.010  1.00  0.00           N  
ATOM    738  CA  VAL A  45       2.046  -0.979   1.715  1.00  0.00           C  
ATOM    739  C   VAL A  45       2.743  -2.325   1.892  1.00  0.00           C  
ATOM    740  O   VAL A  45       2.528  -3.259   1.119  1.00  0.00           O  
ATOM    741  CB  VAL A  45       3.013   0.010   1.038  1.00  0.00           C  
ATOM    742  CG1 VAL A  45       3.373  -0.464  -0.360  1.00  0.00           C  
ATOM    743  CG2 VAL A  45       2.409   1.405   0.994  1.00  0.00           C  
ATOM    744  H   VAL A  45       1.978   0.349   3.363  1.00  0.00           H  
ATOM    745  HA  VAL A  45       1.180  -1.105   1.082  1.00  0.00           H  
ATOM    746  HB  VAL A  45       3.919   0.053   1.624  1.00  0.00           H  
ATOM    747 HG11 VAL A  45       4.086   0.218  -0.798  1.00  0.00           H  
ATOM    748 HG12 VAL A  45       2.484  -0.497  -0.969  1.00  0.00           H  
ATOM    749 HG13 VAL A  45       3.808  -1.452  -0.304  1.00  0.00           H  
ATOM    750 HG21 VAL A  45       2.242   1.756   2.001  1.00  0.00           H  
ATOM    751 HG22 VAL A  45       1.470   1.377   0.463  1.00  0.00           H  
ATOM    752 HG23 VAL A  45       3.088   2.075   0.488  1.00  0.00           H  
ATOM    753  N   GLU A  46       3.571  -2.403   2.932  1.00  0.00           N  
ATOM    754  CA  GLU A  46       4.230  -3.643   3.319  1.00  0.00           C  
ATOM    755  C   GLU A  46       3.193  -4.737   3.537  1.00  0.00           C  
ATOM    756  O   GLU A  46       3.223  -5.774   2.875  1.00  0.00           O  
ATOM    757  CB  GLU A  46       5.041  -3.414   4.603  1.00  0.00           C  
ATOM    758  CG  GLU A  46       5.826  -4.625   5.085  1.00  0.00           C  
ATOM    759  CD  GLU A  46       6.920  -5.036   4.125  1.00  0.00           C  
ATOM    760  OE1 GLU A  46       7.371  -4.190   3.322  1.00  0.00           O  
ATOM    761  OE2 GLU A  46       7.338  -6.209   4.161  1.00  0.00           O  
ATOM    762  H   GLU A  46       3.748  -1.592   3.458  1.00  0.00           H  
ATOM    763  HA  GLU A  46       4.897  -3.937   2.521  1.00  0.00           H  
ATOM    764  HB2 GLU A  46       5.744  -2.612   4.432  1.00  0.00           H  
ATOM    765  HB3 GLU A  46       4.363  -3.121   5.391  1.00  0.00           H  
ATOM    766  HG2 GLU A  46       6.276  -4.391   6.038  1.00  0.00           H  
ATOM    767  HG3 GLU A  46       5.144  -5.451   5.202  1.00  0.00           H  
ATOM    768  N   GLN A  47       2.255  -4.468   4.441  1.00  0.00           N  
ATOM    769  CA  GLN A  47       1.211  -5.422   4.790  1.00  0.00           C  
ATOM    770  C   GLN A  47       0.443  -5.880   3.556  1.00  0.00           C  
ATOM    771  O   GLN A  47       0.230  -7.073   3.364  1.00  0.00           O  
ATOM    772  CB  GLN A  47       0.242  -4.803   5.799  1.00  0.00           C  
ATOM    773  CG  GLN A  47      -0.833  -5.763   6.278  1.00  0.00           C  
ATOM    774  CD  GLN A  47      -0.258  -6.962   7.004  1.00  0.00           C  
ATOM    775  OE1 GLN A  47       0.789  -6.872   7.647  1.00  0.00           O  
ATOM    776  NE2 GLN A  47      -0.923  -8.096   6.894  1.00  0.00           N  
ATOM    777  H   GLN A  47       2.269  -3.592   4.894  1.00  0.00           H  
ATOM    778  HA  GLN A  47       1.687  -6.278   5.242  1.00  0.00           H  
ATOM    779  HB2 GLN A  47       0.802  -4.465   6.657  1.00  0.00           H  
ATOM    780  HB3 GLN A  47      -0.242  -3.955   5.338  1.00  0.00           H  
ATOM    781  HG2 GLN A  47      -1.489  -5.236   6.953  1.00  0.00           H  
ATOM    782  HG3 GLN A  47      -1.397  -6.112   5.425  1.00  0.00           H  
ATOM    783 HE21 GLN A  47      -1.749  -8.107   6.350  1.00  0.00           H  
ATOM    784 HE22 GLN A  47      -0.576  -8.884   7.361  1.00  0.00           H  
ATOM    785  N   ALA A  48       0.043  -4.932   2.720  1.00  0.00           N  
ATOM    786  CA  ALA A  48      -0.701  -5.253   1.510  1.00  0.00           C  
ATOM    787  C   ALA A  48       0.107  -6.164   0.594  1.00  0.00           C  
ATOM    788  O   ALA A  48      -0.435  -7.091  -0.006  1.00  0.00           O  
ATOM    789  CB  ALA A  48      -1.106  -3.987   0.779  1.00  0.00           C  
ATOM    790  H   ALA A  48       0.246  -3.990   2.924  1.00  0.00           H  
ATOM    791  HA  ALA A  48      -1.602  -5.773   1.804  1.00  0.00           H  
ATOM    792  HB1 ALA A  48      -1.672  -3.354   1.447  1.00  0.00           H  
ATOM    793  HB2 ALA A  48      -1.714  -4.242  -0.076  1.00  0.00           H  
ATOM    794  HB3 ALA A  48      -0.221  -3.462   0.448  1.00  0.00           H  
ATOM    795  N   ARG A  49       1.409  -5.924   0.518  1.00  0.00           N  
ATOM    796  CA  ARG A  49       2.270  -6.716  -0.346  1.00  0.00           C  
ATOM    797  C   ARG A  49       2.536  -8.074   0.302  1.00  0.00           C  
ATOM    798  O   ARG A  49       2.845  -9.054  -0.376  1.00  0.00           O  
ATOM    799  CB  ARG A  49       3.582  -5.974  -0.633  1.00  0.00           C  
ATOM    800  CG  ARG A  49       4.470  -6.671  -1.653  1.00  0.00           C  
ATOM    801  CD  ARG A  49       5.685  -7.310  -1.002  1.00  0.00           C  
ATOM    802  NE  ARG A  49       6.820  -6.391  -0.926  1.00  0.00           N  
ATOM    803  CZ  ARG A  49       7.157  -5.701   0.161  1.00  0.00           C  
ATOM    804  NH1 ARG A  49       6.401  -5.757   1.246  1.00  0.00           N  
ATOM    805  NH2 ARG A  49       8.247  -4.948   0.158  1.00  0.00           N  
ATOM    806  H   ARG A  49       1.806  -5.211   1.073  1.00  0.00           H  
ATOM    807  HA  ARG A  49       1.743  -6.875  -1.277  1.00  0.00           H  
ATOM    808  HB2 ARG A  49       3.347  -4.986  -1.007  1.00  0.00           H  
ATOM    809  HB3 ARG A  49       4.136  -5.878   0.288  1.00  0.00           H  
ATOM    810  HG2 ARG A  49       3.898  -7.443  -2.147  1.00  0.00           H  
ATOM    811  HG3 ARG A  49       4.803  -5.947  -2.380  1.00  0.00           H  
ATOM    812  HD2 ARG A  49       5.418  -7.621  -0.002  1.00  0.00           H  
ATOM    813  HD3 ARG A  49       5.971  -8.176  -1.581  1.00  0.00           H  
ATOM    814  HE  ARG A  49       7.386  -6.310  -1.731  1.00  0.00           H  
ATOM    815 HH11 ARG A  49       5.574  -6.317   1.259  1.00  0.00           H  
ATOM    816 HH12 ARG A  49       6.663  -5.231   2.068  1.00  0.00           H  
ATOM    817 HH21 ARG A  49       8.825  -4.890  -0.668  1.00  0.00           H  
ATOM    818 HH22 ARG A  49       8.514  -4.447   0.983  1.00  0.00           H  
ATOM    819  N   LEU A  50       2.407  -8.120   1.620  1.00  0.00           N  
ATOM    820  CA  LEU A  50       2.538  -9.362   2.362  1.00  0.00           C  
ATOM    821  C   LEU A  50       1.296 -10.219   2.142  1.00  0.00           C  
ATOM    822  O   LEU A  50       1.387 -11.434   1.957  1.00  0.00           O  
ATOM    823  CB  LEU A  50       2.723  -9.068   3.855  1.00  0.00           C  
ATOM    824  CG  LEU A  50       3.779  -9.914   4.566  1.00  0.00           C  
ATOM    825  CD1 LEU A  50       3.428 -11.393   4.498  1.00  0.00           C  
ATOM    826  CD2 LEU A  50       5.149  -9.656   3.956  1.00  0.00           C  
ATOM    827  H   LEU A  50       2.218  -7.288   2.112  1.00  0.00           H  
ATOM    828  HA  LEU A  50       3.404  -9.890   1.990  1.00  0.00           H  
ATOM    829  HB2 LEU A  50       2.994  -8.028   3.961  1.00  0.00           H  
ATOM    830  HB3 LEU A  50       1.775  -9.227   4.349  1.00  0.00           H  
ATOM    831  HG  LEU A  50       3.819  -9.627   5.606  1.00  0.00           H  
ATOM    832 HD11 LEU A  50       2.488 -11.563   5.006  1.00  0.00           H  
ATOM    833 HD12 LEU A  50       4.205 -11.971   4.975  1.00  0.00           H  
ATOM    834 HD13 LEU A  50       3.335 -11.694   3.465  1.00  0.00           H  
ATOM    835 HD21 LEU A  50       5.891 -10.243   4.474  1.00  0.00           H  
ATOM    836 HD22 LEU A  50       5.393  -8.606   4.050  1.00  0.00           H  
ATOM    837 HD23 LEU A  50       5.134  -9.931   2.911  1.00  0.00           H  
ATOM    838  N   GLU A  51       0.140  -9.560   2.147  1.00  0.00           N  
ATOM    839  CA  GLU A  51      -1.138 -10.214   1.892  1.00  0.00           C  
ATOM    840  C   GLU A  51      -1.094 -10.995   0.585  1.00  0.00           C  
ATOM    841  O   GLU A  51      -1.365 -12.199   0.559  1.00  0.00           O  
ATOM    842  CB  GLU A  51      -2.261  -9.175   1.824  1.00  0.00           C  
ATOM    843  CG  GLU A  51      -2.512  -8.448   3.134  1.00  0.00           C  
ATOM    844  CD  GLU A  51      -3.038  -9.360   4.221  1.00  0.00           C  
ATOM    845  OE1 GLU A  51      -3.515 -10.466   3.898  1.00  0.00           O  
ATOM    846  OE2 GLU A  51      -3.005  -8.961   5.403  1.00  0.00           O  
ATOM    847  H   GLU A  51       0.146  -8.596   2.343  1.00  0.00           H  
ATOM    848  HA  GLU A  51      -1.337 -10.897   2.704  1.00  0.00           H  
ATOM    849  HB2 GLU A  51      -2.009  -8.440   1.074  1.00  0.00           H  
ATOM    850  HB3 GLU A  51      -3.174  -9.671   1.533  1.00  0.00           H  
ATOM    851  HG2 GLU A  51      -1.585  -8.013   3.470  1.00  0.00           H  
ATOM    852  HG3 GLU A  51      -3.234  -7.663   2.960  1.00  0.00           H  
ATOM    853  N   PHE A  52      -0.725 -10.309  -0.490  1.00  0.00           N  
ATOM    854  CA  PHE A  52      -0.684 -10.927  -1.808  1.00  0.00           C  
ATOM    855  C   PHE A  52       0.477 -11.912  -1.907  1.00  0.00           C  
ATOM    856  O   PHE A  52       0.429 -12.858  -2.691  1.00  0.00           O  
ATOM    857  CB  PHE A  52      -0.588  -9.865  -2.905  1.00  0.00           C  
ATOM    858  CG  PHE A  52      -1.805  -8.985  -2.981  1.00  0.00           C  
ATOM    859  CD1 PHE A  52      -3.024  -9.503  -3.392  1.00  0.00           C  
ATOM    860  CD2 PHE A  52      -1.733  -7.646  -2.641  1.00  0.00           C  
ATOM    861  CE1 PHE A  52      -4.146  -8.700  -3.458  1.00  0.00           C  
ATOM    862  CE2 PHE A  52      -2.852  -6.838  -2.706  1.00  0.00           C  
ATOM    863  CZ  PHE A  52      -4.059  -7.367  -3.114  1.00  0.00           C  
ATOM    864  H   PHE A  52      -0.469  -9.366  -0.391  1.00  0.00           H  
ATOM    865  HA  PHE A  52      -1.607 -11.473  -1.936  1.00  0.00           H  
ATOM    866  HB2 PHE A  52       0.268  -9.234  -2.715  1.00  0.00           H  
ATOM    867  HB3 PHE A  52      -0.466 -10.353  -3.861  1.00  0.00           H  
ATOM    868  HD1 PHE A  52      -3.094 -10.547  -3.657  1.00  0.00           H  
ATOM    869  HD2 PHE A  52      -0.787  -7.230  -2.322  1.00  0.00           H  
ATOM    870  HE1 PHE A  52      -5.090  -9.114  -3.779  1.00  0.00           H  
ATOM    871  HE2 PHE A  52      -2.782  -5.795  -2.437  1.00  0.00           H  
ATOM    872  HZ  PHE A  52      -4.934  -6.737  -3.166  1.00  0.00           H  
ATOM    873  N   GLY A  53       1.502 -11.696  -1.091  1.00  0.00           N  
ATOM    874  CA  GLY A  53       2.614 -12.627  -1.025  1.00  0.00           C  
ATOM    875  C   GLY A  53       2.173 -13.984  -0.513  1.00  0.00           C  
ATOM    876  O   GLY A  53       2.619 -15.020  -1.004  1.00  0.00           O  
ATOM    877  H   GLY A  53       1.508 -10.893  -0.530  1.00  0.00           H  
ATOM    878  HA2 GLY A  53       3.041 -12.738  -2.012  1.00  0.00           H  
ATOM    879  HA3 GLY A  53       3.366 -12.230  -0.355  1.00  0.00           H  
ATOM    880  N   GLN A  54       1.284 -13.970   0.473  1.00  0.00           N  
ATOM    881  CA  GLN A  54       0.710 -15.195   1.015  1.00  0.00           C  
ATOM    882  C   GLN A  54      -0.311 -15.793   0.053  1.00  0.00           C  
ATOM    883  O   GLN A  54      -0.445 -17.014  -0.050  1.00  0.00           O  
ATOM    884  CB  GLN A  54       0.054 -14.924   2.368  1.00  0.00           C  
ATOM    885  CG  GLN A  54       1.048 -14.628   3.477  1.00  0.00           C  
ATOM    886  CD  GLN A  54       1.932 -15.821   3.789  1.00  0.00           C  
ATOM    887  OE1 GLN A  54       3.014 -15.978   3.222  1.00  0.00           O  
ATOM    888  NE2 GLN A  54       1.464 -16.679   4.681  1.00  0.00           N  
ATOM    889  H   GLN A  54       1.014 -13.105   0.857  1.00  0.00           H  
ATOM    890  HA  GLN A  54       1.515 -15.900   1.149  1.00  0.00           H  
ATOM    891  HB2 GLN A  54      -0.609 -14.076   2.272  1.00  0.00           H  
ATOM    892  HB3 GLN A  54      -0.527 -15.790   2.653  1.00  0.00           H  
ATOM    893  HG2 GLN A  54       1.676 -13.805   3.173  1.00  0.00           H  
ATOM    894  HG3 GLN A  54       0.504 -14.355   4.370  1.00  0.00           H  
ATOM    895 HE21 GLN A  54       0.585 -16.497   5.082  1.00  0.00           H  
ATOM    896 HE22 GLN A  54       2.016 -17.459   4.913  1.00  0.00           H  
ATOM    897  N   LEU A  55      -1.026 -14.929  -0.650  1.00  0.00           N  
ATOM    898  CA  LEU A  55      -2.028 -15.367  -1.617  1.00  0.00           C  
ATOM    899  C   LEU A  55      -1.369 -16.046  -2.811  1.00  0.00           C  
ATOM    900  O   LEU A  55      -1.906 -17.004  -3.370  1.00  0.00           O  
ATOM    901  CB  LEU A  55      -2.861 -14.175  -2.087  1.00  0.00           C  
ATOM    902  CG  LEU A  55      -3.655 -13.472  -0.985  1.00  0.00           C  
ATOM    903  CD1 LEU A  55      -4.362 -12.246  -1.538  1.00  0.00           C  
ATOM    904  CD2 LEU A  55      -4.660 -14.429  -0.360  1.00  0.00           C  
ATOM    905  H   LEU A  55      -0.882 -13.968  -0.514  1.00  0.00           H  
ATOM    906  HA  LEU A  55      -2.677 -16.078  -1.125  1.00  0.00           H  
ATOM    907  HB2 LEU A  55      -2.197 -13.454  -2.541  1.00  0.00           H  
ATOM    908  HB3 LEU A  55      -3.558 -14.520  -2.838  1.00  0.00           H  
ATOM    909  HG  LEU A  55      -2.976 -13.146  -0.212  1.00  0.00           H  
ATOM    910 HD11 LEU A  55      -4.932 -11.773  -0.751  1.00  0.00           H  
ATOM    911 HD12 LEU A  55      -5.028 -12.545  -2.335  1.00  0.00           H  
ATOM    912 HD13 LEU A  55      -3.630 -11.551  -1.922  1.00  0.00           H  
ATOM    913 HD21 LEU A  55      -5.369 -14.744  -1.110  1.00  0.00           H  
ATOM    914 HD22 LEU A  55      -5.183 -13.928   0.441  1.00  0.00           H  
ATOM    915 HD23 LEU A  55      -4.141 -15.292   0.032  1.00  0.00           H  
ATOM    916  N   GLU A  56      -0.199 -15.551  -3.188  1.00  0.00           N  
ATOM    917  CA  GLU A  56       0.546 -16.112  -4.303  1.00  0.00           C  
ATOM    918  C   GLU A  56       1.539 -17.161  -3.797  1.00  0.00           C  
ATOM    919  O   GLU A  56       2.372 -17.673  -4.545  1.00  0.00           O  
ATOM    920  CB  GLU A  56       1.251 -14.985  -5.071  1.00  0.00           C  
ATOM    921  CG  GLU A  56       1.864 -15.410  -6.399  1.00  0.00           C  
ATOM    922  CD  GLU A  56       0.926 -16.245  -7.251  1.00  0.00           C  
ATOM    923  OE1 GLU A  56      -0.290 -15.962  -7.277  1.00  0.00           O  
ATOM    924  OE2 GLU A  56       1.411 -17.193  -7.908  1.00  0.00           O  
ATOM    925  H   GLU A  56       0.169 -14.775  -2.710  1.00  0.00           H  
ATOM    926  HA  GLU A  56      -0.161 -16.596  -4.960  1.00  0.00           H  
ATOM    927  HB2 GLU A  56       0.535 -14.203  -5.269  1.00  0.00           H  
ATOM    928  HB3 GLU A  56       2.039 -14.585  -4.450  1.00  0.00           H  
ATOM    929  HG2 GLU A  56       2.132 -14.523  -6.954  1.00  0.00           H  
ATOM    930  HG3 GLU A  56       2.754 -15.988  -6.198  1.00  0.00           H  
ATOM    931  N   HIS A  57       1.427 -17.492  -2.517  1.00  0.00           N  
ATOM    932  CA  HIS A  57       2.247 -18.539  -1.928  1.00  0.00           C  
ATOM    933  C   HIS A  57       1.579 -19.887  -2.181  1.00  0.00           C  
ATOM    934  O   HIS A  57       0.481 -20.145  -1.688  1.00  0.00           O  
ATOM    935  CB  HIS A  57       2.423 -18.300  -0.422  1.00  0.00           C  
ATOM    936  CG  HIS A  57       3.633 -18.963   0.174  1.00  0.00           C  
ATOM    937  ND1 HIS A  57       4.504 -18.309   1.019  1.00  0.00           N  
ATOM    938  CD2 HIS A  57       4.111 -20.226   0.052  1.00  0.00           C  
ATOM    939  CE1 HIS A  57       5.462 -19.138   1.387  1.00  0.00           C  
ATOM    940  NE2 HIS A  57       5.248 -20.306   0.815  1.00  0.00           N  
ATOM    941  H   HIS A  57       0.773 -17.025  -1.959  1.00  0.00           H  
ATOM    942  HA  HIS A  57       3.214 -18.527  -2.410  1.00  0.00           H  
ATOM    943  HB2 HIS A  57       2.506 -17.238  -0.242  1.00  0.00           H  
ATOM    944  HB3 HIS A  57       1.552 -18.675   0.096  1.00  0.00           H  
ATOM    945  HD1 HIS A  57       4.436 -17.370   1.305  1.00  0.00           H  
ATOM    946  HD2 HIS A  57       3.681 -21.021  -0.543  1.00  0.00           H  
ATOM    947  HE1 HIS A  57       6.282 -18.899   2.046  1.00  0.00           H  
ATOM    948  HE2 HIS A  57       5.914 -21.038   0.772  1.00  0.00           H  
ATOM    949  N   HIS A  58       2.227 -20.730  -2.964  1.00  0.00           N  
ATOM    950  CA  HIS A  58       1.645 -22.006  -3.359  1.00  0.00           C  
ATOM    951  C   HIS A  58       2.062 -23.112  -2.400  1.00  0.00           C  
ATOM    952  O   HIS A  58       3.252 -23.361  -2.208  1.00  0.00           O  
ATOM    953  CB  HIS A  58       2.067 -22.369  -4.786  1.00  0.00           C  
ATOM    954  CG  HIS A  58       1.588 -21.396  -5.819  1.00  0.00           C  
ATOM    955  ND1 HIS A  58       0.427 -21.574  -6.534  1.00  0.00           N  
ATOM    956  CD2 HIS A  58       2.117 -20.229  -6.252  1.00  0.00           C  
ATOM    957  CE1 HIS A  58       0.261 -20.560  -7.362  1.00  0.00           C  
ATOM    958  NE2 HIS A  58       1.272 -19.727  -7.212  1.00  0.00           N  
ATOM    959  H   HIS A  58       3.130 -20.491  -3.286  1.00  0.00           H  
ATOM    960  HA  HIS A  58       0.572 -21.905  -3.326  1.00  0.00           H  
ATOM    961  HB2 HIS A  58       3.145 -22.403  -4.838  1.00  0.00           H  
ATOM    962  HB3 HIS A  58       1.669 -23.342  -5.035  1.00  0.00           H  
ATOM    963  HD1 HIS A  58      -0.187 -22.337  -6.445  1.00  0.00           H  
ATOM    964  HD2 HIS A  58       3.035 -19.775  -5.907  1.00  0.00           H  
ATOM    965  HE1 HIS A  58      -0.565 -20.432  -8.045  1.00  0.00           H  
ATOM    966  HE2 HIS A  58       1.288 -18.795  -7.549  1.00  0.00           H  
ATOM    967  N   HIS A  59       1.084 -23.777  -1.799  1.00  0.00           N  
ATOM    968  CA  HIS A  59       1.371 -24.861  -0.872  1.00  0.00           C  
ATOM    969  C   HIS A  59       0.376 -26.009  -1.043  1.00  0.00           C  
ATOM    970  O   HIS A  59       0.693 -27.016  -1.673  1.00  0.00           O  
ATOM    971  CB  HIS A  59       1.363 -24.350   0.577  1.00  0.00           C  
ATOM    972  CG  HIS A  59       1.866 -25.344   1.590  1.00  0.00           C  
ATOM    973  ND1 HIS A  59       1.994 -25.048   2.928  1.00  0.00           N  
ATOM    974  CD2 HIS A  59       2.261 -26.636   1.459  1.00  0.00           C  
ATOM    975  CE1 HIS A  59       2.443 -26.106   3.572  1.00  0.00           C  
ATOM    976  NE2 HIS A  59       2.613 -27.083   2.706  1.00  0.00           N  
ATOM    977  H   HIS A  59       0.146 -23.534  -1.985  1.00  0.00           H  
ATOM    978  HA  HIS A  59       2.360 -25.230  -1.103  1.00  0.00           H  
ATOM    979  HB2 HIS A  59       1.990 -23.474   0.641  1.00  0.00           H  
ATOM    980  HB3 HIS A  59       0.352 -24.082   0.848  1.00  0.00           H  
ATOM    981  HD1 HIS A  59       1.798 -24.174   3.348  1.00  0.00           H  
ATOM    982  HD2 HIS A  59       2.296 -27.205   0.541  1.00  0.00           H  
ATOM    983  HE1 HIS A  59       2.640 -26.162   4.632  1.00  0.00           H  
ATOM    984  HE2 HIS A  59       2.776 -28.027   2.950  1.00  0.00           H  
ATOM    985  N   HIS A  60      -0.832 -25.860  -0.503  1.00  0.00           N  
ATOM    986  CA  HIS A  60      -1.782 -26.974  -0.472  1.00  0.00           C  
ATOM    987  C   HIS A  60      -3.218 -26.513  -0.715  1.00  0.00           C  
ATOM    988  O   HIS A  60      -4.161 -27.190  -0.302  1.00  0.00           O  
ATOM    989  CB  HIS A  60      -1.697 -27.698   0.882  1.00  0.00           C  
ATOM    990  CG  HIS A  60      -2.217 -26.900   2.050  1.00  0.00           C  
ATOM    991  ND1 HIS A  60      -3.480 -27.075   2.576  1.00  0.00           N  
ATOM    992  CD2 HIS A  60      -1.639 -25.923   2.791  1.00  0.00           C  
ATOM    993  CE1 HIS A  60      -3.655 -26.242   3.585  1.00  0.00           C  
ATOM    994  NE2 HIS A  60      -2.554 -25.532   3.736  1.00  0.00           N  
ATOM    995  H   HIS A  60      -1.093 -24.986  -0.121  1.00  0.00           H  
ATOM    996  HA  HIS A  60      -1.504 -27.665  -1.252  1.00  0.00           H  
ATOM    997  HB2 HIS A  60      -2.273 -28.610   0.828  1.00  0.00           H  
ATOM    998  HB3 HIS A  60      -0.665 -27.945   1.082  1.00  0.00           H  
ATOM    999  HD1 HIS A  60      -4.154 -27.722   2.255  1.00  0.00           H  
ATOM   1000  HD2 HIS A  60      -0.642 -25.525   2.662  1.00  0.00           H  
ATOM   1001  HE1 HIS A  60      -4.550 -26.156   4.186  1.00  0.00           H  
ATOM   1002  HE2 HIS A  60      -2.365 -24.931   4.500  1.00  0.00           H  
ATOM   1003  N   HIS A  61      -3.380 -25.379  -1.396  1.00  0.00           N  
ATOM   1004  CA  HIS A  61      -4.709 -24.799  -1.622  1.00  0.00           C  
ATOM   1005  C   HIS A  61      -5.325 -24.399  -0.283  1.00  0.00           C  
ATOM   1006  O   HIS A  61      -4.605 -24.211   0.702  1.00  0.00           O  
ATOM   1007  CB  HIS A  61      -5.640 -25.792  -2.341  1.00  0.00           C  
ATOM   1008  CG  HIS A  61      -5.258 -26.101  -3.754  1.00  0.00           C  
ATOM   1009  ND1 HIS A  61      -5.954 -25.623  -4.840  1.00  0.00           N  
ATOM   1010  CD2 HIS A  61      -4.270 -26.876  -4.255  1.00  0.00           C  
ATOM   1011  CE1 HIS A  61      -5.418 -26.095  -5.946  1.00  0.00           C  
ATOM   1012  NE2 HIS A  61      -4.392 -26.858  -5.622  1.00  0.00           N  
ATOM   1013  H   HIS A  61      -2.589 -24.911  -1.746  1.00  0.00           H  
ATOM   1014  HA  HIS A  61      -4.589 -23.915  -2.232  1.00  0.00           H  
ATOM   1015  HB2 HIS A  61      -5.643 -26.725  -1.794  1.00  0.00           H  
ATOM   1016  HB3 HIS A  61      -6.640 -25.387  -2.348  1.00  0.00           H  
ATOM   1017  HD1 HIS A  61      -6.735 -25.016  -4.806  1.00  0.00           H  
ATOM   1018  HD2 HIS A  61      -3.524 -27.411  -3.686  1.00  0.00           H  
ATOM   1019  HE1 HIS A  61      -5.762 -25.891  -6.950  1.00  0.00           H  
ATOM   1020  HE2 HIS A  61      -3.918 -27.456  -6.244  1.00  0.00           H  
ATOM   1021  N   HIS A  62      -6.640 -24.250  -0.249  1.00  0.00           N  
ATOM   1022  CA  HIS A  62      -7.344 -23.993   0.997  1.00  0.00           C  
ATOM   1023  C   HIS A  62      -8.638 -24.801   1.036  1.00  0.00           C  
ATOM   1024  O   HIS A  62      -9.725 -24.206   0.880  1.00  0.00           O  
ATOM   1025  CB  HIS A  62      -7.640 -22.498   1.154  1.00  0.00           C  
ATOM   1026  CG  HIS A  62      -8.198 -22.136   2.496  1.00  0.00           C  
ATOM   1027  ND1 HIS A  62      -9.523 -21.823   2.705  1.00  0.00           N  
ATOM   1028  CD2 HIS A  62      -7.598 -22.053   3.705  1.00  0.00           C  
ATOM   1029  CE1 HIS A  62      -9.712 -21.560   3.985  1.00  0.00           C  
ATOM   1030  NE2 HIS A  62      -8.561 -21.694   4.611  1.00  0.00           N  
ATOM   1031  OXT HIS A  62      -8.556 -26.037   1.187  1.00  0.00           O  
ATOM   1032  H   HIS A  62      -7.155 -24.311  -1.085  1.00  0.00           H  
ATOM   1033  HA  HIS A  62      -6.710 -24.316   1.811  1.00  0.00           H  
ATOM   1034  HB2 HIS A  62      -6.726 -21.940   1.014  1.00  0.00           H  
ATOM   1035  HB3 HIS A  62      -8.358 -22.199   0.403  1.00  0.00           H  
ATOM   1036  HD1 HIS A  62     -10.224 -21.796   2.015  1.00  0.00           H  
ATOM   1037  HD2 HIS A  62      -6.553 -22.228   3.915  1.00  0.00           H  
ATOM   1038  HE1 HIS A  62     -10.651 -21.280   4.441  1.00  0.00           H  
ATOM   1039  HE2 HIS A  62      -8.401 -21.480   5.562  1.00  0.00           H  
TER    1040      HIS A  62                                                      
ENDMDL                                                                          
MODEL        5                                                                  
ATOM      1  N   MET A   1      -8.850   9.101  -7.400  1.00  0.00           N  
ATOM      2  CA  MET A   1      -8.823   7.799  -6.692  1.00  0.00           C  
ATOM      3  C   MET A   1      -7.439   7.546  -6.108  1.00  0.00           C  
ATOM      4  O   MET A   1      -6.873   6.461  -6.264  1.00  0.00           O  
ATOM      5  CB  MET A   1      -9.203   6.658  -7.645  1.00  0.00           C  
ATOM      6  CG  MET A   1     -10.605   6.773  -8.227  1.00  0.00           C  
ATOM      7  SD  MET A   1     -10.751   8.096  -9.445  1.00  0.00           S  
ATOM      8  CE  MET A   1     -12.507   8.052  -9.785  1.00  0.00           C  
ATOM      9  H1  MET A   1      -8.547   9.866  -6.761  1.00  0.00           H  
ATOM     10  H2  MET A   1      -9.818   9.309  -7.732  1.00  0.00           H  
ATOM     11  H3  MET A   1      -8.211   9.076  -8.224  1.00  0.00           H  
ATOM     12  HA  MET A   1      -9.540   7.840  -5.883  1.00  0.00           H  
ATOM     13  HB2 MET A   1      -8.502   6.644  -8.465  1.00  0.00           H  
ATOM     14  HB3 MET A   1      -9.134   5.722  -7.111  1.00  0.00           H  
ATOM     15  HG2 MET A   1     -10.860   5.838  -8.702  1.00  0.00           H  
ATOM     16  HG3 MET A   1     -11.298   6.967  -7.422  1.00  0.00           H  
ATOM     17  HE1 MET A   1     -12.757   8.833 -10.485  1.00  0.00           H  
ATOM     18  HE2 MET A   1     -13.055   8.204  -8.868  1.00  0.00           H  
ATOM     19  HE3 MET A   1     -12.769   7.093 -10.205  1.00  0.00           H  
ATOM     20  N   ASN A   2      -6.894   8.557  -5.445  1.00  0.00           N  
ATOM     21  CA  ASN A   2      -5.590   8.446  -4.807  1.00  0.00           C  
ATOM     22  C   ASN A   2      -5.635   9.027  -3.405  1.00  0.00           C  
ATOM     23  O   ASN A   2      -6.109  10.147  -3.201  1.00  0.00           O  
ATOM     24  CB  ASN A   2      -4.513   9.183  -5.612  1.00  0.00           C  
ATOM     25  CG  ASN A   2      -4.045   8.417  -6.830  1.00  0.00           C  
ATOM     26  OD1 ASN A   2      -3.121   7.606  -6.748  1.00  0.00           O  
ATOM     27  ND2 ASN A   2      -4.663   8.674  -7.972  1.00  0.00           N  
ATOM     28  H   ASN A   2      -7.388   9.406  -5.368  1.00  0.00           H  
ATOM     29  HA  ASN A   2      -5.330   7.401  -4.747  1.00  0.00           H  
ATOM     30  HB2 ASN A   2      -4.913  10.129  -5.944  1.00  0.00           H  
ATOM     31  HB3 ASN A   2      -3.660   9.366  -4.975  1.00  0.00           H  
ATOM     32 HD21 ASN A   2      -5.387   9.333  -7.970  1.00  0.00           H  
ATOM     33 HD22 ASN A   2      -4.361   8.202  -8.781  1.00  0.00           H  
ATOM     34  N   LEU A   3      -5.160   8.264  -2.441  1.00  0.00           N  
ATOM     35  CA  LEU A   3      -5.001   8.768  -1.088  1.00  0.00           C  
ATOM     36  C   LEU A   3      -3.661   9.474  -0.955  1.00  0.00           C  
ATOM     37  O   LEU A   3      -2.921   9.596  -1.932  1.00  0.00           O  
ATOM     38  CB  LEU A   3      -5.130   7.646  -0.057  1.00  0.00           C  
ATOM     39  CG  LEU A   3      -6.545   7.092   0.112  1.00  0.00           C  
ATOM     40  CD1 LEU A   3      -6.582   6.050   1.215  1.00  0.00           C  
ATOM     41  CD2 LEU A   3      -7.521   8.218   0.414  1.00  0.00           C  
ATOM     42  H   LEU A   3      -4.905   7.329  -2.643  1.00  0.00           H  
ATOM     43  HA  LEU A   3      -5.787   9.490  -0.919  1.00  0.00           H  
ATOM     44  HB2 LEU A   3      -4.480   6.835  -0.358  1.00  0.00           H  
ATOM     45  HB3 LEU A   3      -4.794   8.019   0.898  1.00  0.00           H  
ATOM     46  HG  LEU A   3      -6.855   6.616  -0.808  1.00  0.00           H  
ATOM     47 HD11 LEU A   3      -7.594   5.699   1.346  1.00  0.00           H  
ATOM     48 HD12 LEU A   3      -6.229   6.486   2.137  1.00  0.00           H  
ATOM     49 HD13 LEU A   3      -5.947   5.218   0.944  1.00  0.00           H  
ATOM     50 HD21 LEU A   3      -7.236   8.702   1.337  1.00  0.00           H  
ATOM     51 HD22 LEU A   3      -8.518   7.814   0.514  1.00  0.00           H  
ATOM     52 HD23 LEU A   3      -7.500   8.937  -0.393  1.00  0.00           H  
ATOM     53  N   ARG A   4      -3.365   9.974   0.230  1.00  0.00           N  
ATOM     54  CA  ARG A   4      -2.115  10.682   0.454  1.00  0.00           C  
ATOM     55  C   ARG A   4      -1.010   9.691   0.758  1.00  0.00           C  
ATOM     56  O   ARG A   4      -1.064   8.965   1.751  1.00  0.00           O  
ATOM     57  CB  ARG A   4      -2.271  11.677   1.596  1.00  0.00           C  
ATOM     58  CG  ARG A   4      -3.467  12.582   1.414  1.00  0.00           C  
ATOM     59  CD  ARG A   4      -3.677  13.469   2.623  1.00  0.00           C  
ATOM     60  NE  ARG A   4      -5.055  13.938   2.714  1.00  0.00           N  
ATOM     61  CZ  ARG A   4      -5.540  14.657   3.722  1.00  0.00           C  
ATOM     62  NH1 ARG A   4      -4.739  15.076   4.696  1.00  0.00           N  
ATOM     63  NH2 ARG A   4      -6.827  14.969   3.734  1.00  0.00           N  
ATOM     64  H   ARG A   4      -3.992   9.849   0.979  1.00  0.00           H  
ATOM     65  HA  ARG A   4      -1.869  11.215  -0.451  1.00  0.00           H  
ATOM     66  HB2 ARG A   4      -2.389  11.135   2.523  1.00  0.00           H  
ATOM     67  HB3 ARG A   4      -1.385  12.292   1.654  1.00  0.00           H  
ATOM     68  HG2 ARG A   4      -3.304  13.201   0.543  1.00  0.00           H  
ATOM     69  HG3 ARG A   4      -4.344  11.968   1.267  1.00  0.00           H  
ATOM     70  HD2 ARG A   4      -3.436  12.907   3.512  1.00  0.00           H  
ATOM     71  HD3 ARG A   4      -3.019  14.322   2.548  1.00  0.00           H  
ATOM     72  HE  ARG A   4      -5.670  13.675   1.985  1.00  0.00           H  
ATOM     73 HH11 ARG A   4      -3.755  14.856   4.675  1.00  0.00           H  
ATOM     74 HH12 ARG A   4      -5.110  15.621   5.461  1.00  0.00           H  
ATOM     75 HH21 ARG A   4      -7.424  14.666   2.985  1.00  0.00           H  
ATOM     76 HH22 ARG A   4      -7.217  15.500   4.498  1.00  0.00           H  
ATOM     77  N   TRP A   5      -0.018   9.658  -0.104  1.00  0.00           N  
ATOM     78  CA  TRP A   5       1.068   8.705   0.035  1.00  0.00           C  
ATOM     79  C   TRP A   5       2.282   9.357   0.671  1.00  0.00           C  
ATOM     80  O   TRP A   5       2.769  10.387   0.201  1.00  0.00           O  
ATOM     81  CB  TRP A   5       1.445   8.104  -1.323  1.00  0.00           C  
ATOM     82  CG  TRP A   5       0.409   7.168  -1.871  1.00  0.00           C  
ATOM     83  CD1 TRP A   5      -0.818   7.495  -2.370  1.00  0.00           C  
ATOM     84  CD2 TRP A   5       0.522   5.747  -1.978  1.00  0.00           C  
ATOM     85  NE1 TRP A   5      -1.483   6.359  -2.770  1.00  0.00           N  
ATOM     86  CE2 TRP A   5      -0.680   5.274  -2.540  1.00  0.00           C  
ATOM     87  CE3 TRP A   5       1.523   4.827  -1.649  1.00  0.00           C  
ATOM     88  CZ2 TRP A   5      -0.903   3.921  -2.778  1.00  0.00           C  
ATOM     89  CZ3 TRP A   5       1.297   3.486  -1.887  1.00  0.00           C  
ATOM     90  CH2 TRP A   5       0.092   3.044  -2.446  1.00  0.00           C  
ATOM     91  H   TRP A   5      -0.007  10.302  -0.849  1.00  0.00           H  
ATOM     92  HA  TRP A   5       0.726   7.914   0.684  1.00  0.00           H  
ATOM     93  HB2 TRP A   5       1.591   8.899  -2.039  1.00  0.00           H  
ATOM     94  HB3 TRP A   5       2.367   7.551  -1.221  1.00  0.00           H  
ATOM     95  HD1 TRP A   5      -1.202   8.503  -2.430  1.00  0.00           H  
ATOM     96  HE1 TRP A   5      -2.391   6.332  -3.153  1.00  0.00           H  
ATOM     97  HE3 TRP A   5       2.458   5.152  -1.214  1.00  0.00           H  
ATOM     98  HZ2 TRP A   5      -1.826   3.563  -3.210  1.00  0.00           H  
ATOM     99  HZ3 TRP A   5       2.058   2.761  -1.636  1.00  0.00           H  
ATOM    100  HH2 TRP A   5      -0.042   1.985  -2.612  1.00  0.00           H  
ATOM    101  N   THR A   6       2.755   8.764   1.753  1.00  0.00           N  
ATOM    102  CA  THR A   6       3.984   9.203   2.385  1.00  0.00           C  
ATOM    103  C   THR A   6       5.170   8.812   1.510  1.00  0.00           C  
ATOM    104  O   THR A   6       5.055   7.904   0.685  1.00  0.00           O  
ATOM    105  CB  THR A   6       4.139   8.581   3.790  1.00  0.00           C  
ATOM    106  OG1 THR A   6       3.961   7.159   3.720  1.00  0.00           O  
ATOM    107  CG2 THR A   6       3.125   9.165   4.761  1.00  0.00           C  
ATOM    108  H   THR A   6       2.270   8.004   2.133  1.00  0.00           H  
ATOM    109  HA  THR A   6       3.951  10.279   2.483  1.00  0.00           H  
ATOM    110  HB  THR A   6       5.133   8.797   4.155  1.00  0.00           H  
ATOM    111  HG1 THR A   6       3.032   6.946   3.886  1.00  0.00           H  
ATOM    112 HG21 THR A   6       2.124   8.947   4.411  1.00  0.00           H  
ATOM    113 HG22 THR A   6       3.260  10.234   4.825  1.00  0.00           H  
ATOM    114 HG23 THR A   6       3.268   8.721   5.735  1.00  0.00           H  
ATOM    115  N   SER A   7       6.296   9.493   1.675  1.00  0.00           N  
ATOM    116  CA  SER A   7       7.480   9.196   0.879  1.00  0.00           C  
ATOM    117  C   SER A   7       7.884   7.738   1.071  1.00  0.00           C  
ATOM    118  O   SER A   7       8.217   7.031   0.116  1.00  0.00           O  
ATOM    119  CB  SER A   7       8.627  10.131   1.273  1.00  0.00           C  
ATOM    120  OG  SER A   7       9.771   9.928   0.460  1.00  0.00           O  
ATOM    121  H   SER A   7       6.339  10.204   2.356  1.00  0.00           H  
ATOM    122  HA  SER A   7       7.232   9.358  -0.161  1.00  0.00           H  
ATOM    123  HB2 SER A   7       8.305  11.155   1.165  1.00  0.00           H  
ATOM    124  HB3 SER A   7       8.895   9.947   2.304  1.00  0.00           H  
ATOM    125  HG  SER A   7      10.562   9.935   1.020  1.00  0.00           H  
ATOM    126  N   GLU A   8       7.807   7.289   2.317  1.00  0.00           N  
ATOM    127  CA  GLU A   8       8.115   5.913   2.669  1.00  0.00           C  
ATOM    128  C   GLU A   8       7.177   4.951   1.947  1.00  0.00           C  
ATOM    129  O   GLU A   8       7.608   3.931   1.411  1.00  0.00           O  
ATOM    130  CB  GLU A   8       7.993   5.711   4.181  1.00  0.00           C  
ATOM    131  CG  GLU A   8       9.055   6.431   5.004  1.00  0.00           C  
ATOM    132  CD  GLU A   8       9.104   7.926   4.757  1.00  0.00           C  
ATOM    133  OE1 GLU A   8       8.073   8.601   4.953  1.00  0.00           O  
ATOM    134  OE2 GLU A   8      10.176   8.429   4.357  1.00  0.00           O  
ATOM    135  H   GLU A   8       7.545   7.913   3.030  1.00  0.00           H  
ATOM    136  HA  GLU A   8       9.131   5.708   2.365  1.00  0.00           H  
ATOM    137  HB2 GLU A   8       7.025   6.064   4.501  1.00  0.00           H  
ATOM    138  HB3 GLU A   8       8.066   4.654   4.393  1.00  0.00           H  
ATOM    139  HG2 GLU A   8       8.849   6.264   6.050  1.00  0.00           H  
ATOM    140  HG3 GLU A   8      10.020   6.012   4.761  1.00  0.00           H  
ATOM    141  N   ALA A   9       5.892   5.294   1.933  1.00  0.00           N  
ATOM    142  CA  ALA A   9       4.883   4.474   1.269  1.00  0.00           C  
ATOM    143  C   ALA A   9       5.132   4.399  -0.232  1.00  0.00           C  
ATOM    144  O   ALA A   9       5.067   3.325  -0.827  1.00  0.00           O  
ATOM    145  CB  ALA A   9       3.490   5.018   1.539  1.00  0.00           C  
ATOM    146  H   ALA A   9       5.617   6.121   2.382  1.00  0.00           H  
ATOM    147  HA  ALA A   9       4.940   3.479   1.685  1.00  0.00           H  
ATOM    148  HB1 ALA A   9       2.757   4.355   1.101  1.00  0.00           H  
ATOM    149  HB2 ALA A   9       3.396   5.999   1.101  1.00  0.00           H  
ATOM    150  HB3 ALA A   9       3.326   5.081   2.604  1.00  0.00           H  
ATOM    151  N   LYS A  10       5.418   5.547  -0.838  1.00  0.00           N  
ATOM    152  CA  LYS A  10       5.726   5.617  -2.263  1.00  0.00           C  
ATOM    153  C   LYS A  10       6.919   4.725  -2.612  1.00  0.00           C  
ATOM    154  O   LYS A  10       6.896   4.004  -3.611  1.00  0.00           O  
ATOM    155  CB  LYS A  10       6.003   7.069  -2.663  1.00  0.00           C  
ATOM    156  CG  LYS A  10       4.804   7.981  -2.454  1.00  0.00           C  
ATOM    157  CD  LYS A  10       5.191   9.453  -2.462  1.00  0.00           C  
ATOM    158  CE  LYS A  10       5.648   9.923  -3.832  1.00  0.00           C  
ATOM    159  NZ  LYS A  10       6.024  11.359  -3.815  1.00  0.00           N  
ATOM    160  H   LYS A  10       5.408   6.380  -0.311  1.00  0.00           H  
ATOM    161  HA  LYS A  10       4.860   5.263  -2.807  1.00  0.00           H  
ATOM    162  HB2 LYS A  10       6.828   7.445  -2.072  1.00  0.00           H  
ATOM    163  HB3 LYS A  10       6.278   7.099  -3.708  1.00  0.00           H  
ATOM    164  HG2 LYS A  10       4.092   7.808  -3.246  1.00  0.00           H  
ATOM    165  HG3 LYS A  10       4.348   7.745  -1.504  1.00  0.00           H  
ATOM    166  HD2 LYS A  10       4.336  10.038  -2.160  1.00  0.00           H  
ATOM    167  HD3 LYS A  10       5.995   9.604  -1.755  1.00  0.00           H  
ATOM    168  HE2 LYS A  10       6.503   9.336  -4.138  1.00  0.00           H  
ATOM    169  HE3 LYS A  10       4.843   9.778  -4.536  1.00  0.00           H  
ATOM    170  HZ1 LYS A  10       6.254  11.687  -4.779  1.00  0.00           H  
ATOM    171  HZ2 LYS A  10       6.857  11.504  -3.201  1.00  0.00           H  
ATOM    172  HZ3 LYS A  10       5.235  11.934  -3.445  1.00  0.00           H  
ATOM    173  N   THR A  11       7.951   4.762  -1.776  1.00  0.00           N  
ATOM    174  CA  THR A  11       9.131   3.932  -1.977  1.00  0.00           C  
ATOM    175  C   THR A  11       8.795   2.449  -1.784  1.00  0.00           C  
ATOM    176  O   THR A  11       9.272   1.591  -2.531  1.00  0.00           O  
ATOM    177  CB  THR A  11      10.266   4.354  -1.023  1.00  0.00           C  
ATOM    178  OG1 THR A  11      10.561   5.745  -1.220  1.00  0.00           O  
ATOM    179  CG2 THR A  11      11.522   3.530  -1.262  1.00  0.00           C  
ATOM    180  H   THR A  11       7.923   5.371  -1.006  1.00  0.00           H  
ATOM    181  HA  THR A  11       9.470   4.080  -2.992  1.00  0.00           H  
ATOM    182  HB  THR A  11       9.937   4.201  -0.004  1.00  0.00           H  
ATOM    183  HG1 THR A  11      10.975   6.110  -0.418  1.00  0.00           H  
ATOM    184 HG21 THR A  11      11.306   2.486  -1.089  1.00  0.00           H  
ATOM    185 HG22 THR A  11      12.300   3.852  -0.585  1.00  0.00           H  
ATOM    186 HG23 THR A  11      11.854   3.666  -2.281  1.00  0.00           H  
ATOM    187  N   LYS A  12       7.957   2.155  -0.796  1.00  0.00           N  
ATOM    188  CA  LYS A  12       7.497   0.790  -0.554  1.00  0.00           C  
ATOM    189  C   LYS A  12       6.680   0.270  -1.734  1.00  0.00           C  
ATOM    190  O   LYS A  12       6.809  -0.889  -2.123  1.00  0.00           O  
ATOM    191  CB  LYS A  12       6.664   0.726   0.728  1.00  0.00           C  
ATOM    192  CG  LYS A  12       7.490   0.744   2.006  1.00  0.00           C  
ATOM    193  CD  LYS A  12       8.222  -0.572   2.211  1.00  0.00           C  
ATOM    194  CE  LYS A  12       8.968  -0.587   3.533  1.00  0.00           C  
ATOM    195  NZ  LYS A  12       9.595  -1.908   3.810  1.00  0.00           N  
ATOM    196  H   LYS A  12       7.638   2.876  -0.208  1.00  0.00           H  
ATOM    197  HA  LYS A  12       8.368   0.164  -0.435  1.00  0.00           H  
ATOM    198  HB2 LYS A  12       5.993   1.574   0.749  1.00  0.00           H  
ATOM    199  HB3 LYS A  12       6.080  -0.180   0.718  1.00  0.00           H  
ATOM    200  HG2 LYS A  12       8.216   1.541   1.943  1.00  0.00           H  
ATOM    201  HG3 LYS A  12       6.833   0.916   2.848  1.00  0.00           H  
ATOM    202  HD2 LYS A  12       7.506  -1.378   2.204  1.00  0.00           H  
ATOM    203  HD3 LYS A  12       8.932  -0.708   1.405  1.00  0.00           H  
ATOM    204  HE2 LYS A  12       9.740   0.168   3.501  1.00  0.00           H  
ATOM    205  HE3 LYS A  12       8.271  -0.355   4.323  1.00  0.00           H  
ATOM    206  HZ1 LYS A  12      10.108  -1.873   4.716  1.00  0.00           H  
ATOM    207  HZ2 LYS A  12      10.268  -2.156   3.050  1.00  0.00           H  
ATOM    208  HZ3 LYS A  12       8.863  -2.652   3.868  1.00  0.00           H  
ATOM    209  N   LEU A  13       5.854   1.139  -2.306  1.00  0.00           N  
ATOM    210  CA  LEU A  13       5.035   0.788  -3.462  1.00  0.00           C  
ATOM    211  C   LEU A  13       5.918   0.378  -4.638  1.00  0.00           C  
ATOM    212  O   LEU A  13       5.585  -0.531  -5.396  1.00  0.00           O  
ATOM    213  CB  LEU A  13       4.149   1.976  -3.858  1.00  0.00           C  
ATOM    214  CG  LEU A  13       3.149   1.703  -4.989  1.00  0.00           C  
ATOM    215  CD1 LEU A  13       2.176   0.602  -4.599  1.00  0.00           C  
ATOM    216  CD2 LEU A  13       2.393   2.976  -5.352  1.00  0.00           C  
ATOM    217  H   LEU A  13       5.784   2.048  -1.930  1.00  0.00           H  
ATOM    218  HA  LEU A  13       4.406  -0.047  -3.186  1.00  0.00           H  
ATOM    219  HB2 LEU A  13       3.599   2.293  -2.984  1.00  0.00           H  
ATOM    220  HB3 LEU A  13       4.795   2.786  -4.168  1.00  0.00           H  
ATOM    221  HG  LEU A  13       3.689   1.375  -5.866  1.00  0.00           H  
ATOM    222 HD11 LEU A  13       2.722  -0.308  -4.402  1.00  0.00           H  
ATOM    223 HD12 LEU A  13       1.479   0.436  -5.408  1.00  0.00           H  
ATOM    224 HD13 LEU A  13       1.634   0.897  -3.712  1.00  0.00           H  
ATOM    225 HD21 LEU A  13       1.859   3.339  -4.485  1.00  0.00           H  
ATOM    226 HD22 LEU A  13       1.689   2.762  -6.144  1.00  0.00           H  
ATOM    227 HD23 LEU A  13       3.092   3.728  -5.687  1.00  0.00           H  
ATOM    228  N   LYS A  14       7.059   1.044  -4.765  1.00  0.00           N  
ATOM    229  CA  LYS A  14       8.017   0.743  -5.827  1.00  0.00           C  
ATOM    230  C   LYS A  14       8.682  -0.618  -5.612  1.00  0.00           C  
ATOM    231  O   LYS A  14       9.300  -1.170  -6.523  1.00  0.00           O  
ATOM    232  CB  LYS A  14       9.084   1.832  -5.892  1.00  0.00           C  
ATOM    233  CG  LYS A  14       8.539   3.208  -6.219  1.00  0.00           C  
ATOM    234  CD  LYS A  14       9.631   4.256  -6.135  1.00  0.00           C  
ATOM    235  CE  LYS A  14       9.111   5.639  -6.481  1.00  0.00           C  
ATOM    236  NZ  LYS A  14      10.173   6.666  -6.342  1.00  0.00           N  
ATOM    237  H   LYS A  14       7.260   1.768  -4.131  1.00  0.00           H  
ATOM    238  HA  LYS A  14       7.479   0.724  -6.763  1.00  0.00           H  
ATOM    239  HB2 LYS A  14       9.585   1.886  -4.936  1.00  0.00           H  
ATOM    240  HB3 LYS A  14       9.807   1.567  -6.650  1.00  0.00           H  
ATOM    241  HG2 LYS A  14       8.134   3.201  -7.219  1.00  0.00           H  
ATOM    242  HG3 LYS A  14       7.759   3.454  -5.511  1.00  0.00           H  
ATOM    243  HD2 LYS A  14      10.023   4.272  -5.130  1.00  0.00           H  
ATOM    244  HD3 LYS A  14      10.417   3.994  -6.826  1.00  0.00           H  
ATOM    245  HE2 LYS A  14       8.757   5.632  -7.501  1.00  0.00           H  
ATOM    246  HE3 LYS A  14       8.294   5.881  -5.818  1.00  0.00           H  
ATOM    247  HZ1 LYS A  14       9.818   7.597  -6.653  1.00  0.00           H  
ATOM    248  HZ2 LYS A  14      11.000   6.407  -6.925  1.00  0.00           H  
ATOM    249  HZ3 LYS A  14      10.474   6.738  -5.343  1.00  0.00           H  
ATOM    250  N   ASN A  15       8.551  -1.157  -4.408  1.00  0.00           N  
ATOM    251  CA  ASN A  15       9.124  -2.460  -4.086  1.00  0.00           C  
ATOM    252  C   ASN A  15       8.107  -3.570  -4.314  1.00  0.00           C  
ATOM    253  O   ASN A  15       8.373  -4.739  -4.041  1.00  0.00           O  
ATOM    254  CB  ASN A  15       9.631  -2.500  -2.638  1.00  0.00           C  
ATOM    255  CG  ASN A  15      11.009  -1.877  -2.479  1.00  0.00           C  
ATOM    256  OD1 ASN A  15      12.027  -2.559  -2.593  1.00  0.00           O  
ATOM    257  ND2 ASN A  15      11.052  -0.580  -2.219  1.00  0.00           N  
ATOM    258  H   ASN A  15       8.042  -0.675  -3.721  1.00  0.00           H  
ATOM    259  HA  ASN A  15       9.961  -2.620  -4.751  1.00  0.00           H  
ATOM    260  HB2 ASN A  15       8.942  -1.962  -2.006  1.00  0.00           H  
ATOM    261  HB3 ASN A  15       9.683  -3.527  -2.312  1.00  0.00           H  
ATOM    262 HD21 ASN A  15      10.205  -0.089  -2.145  1.00  0.00           H  
ATOM    263 HD22 ASN A  15      11.936  -0.162  -2.098  1.00  0.00           H  
ATOM    264  N   ILE A  16       6.936  -3.196  -4.812  1.00  0.00           N  
ATOM    265  CA  ILE A  16       5.905  -4.163  -5.160  1.00  0.00           C  
ATOM    266  C   ILE A  16       5.983  -4.488  -6.652  1.00  0.00           C  
ATOM    267  O   ILE A  16       6.116  -3.579  -7.475  1.00  0.00           O  
ATOM    268  CB  ILE A  16       4.496  -3.624  -4.808  1.00  0.00           C  
ATOM    269  CG1 ILE A  16       4.435  -3.237  -3.328  1.00  0.00           C  
ATOM    270  CG2 ILE A  16       3.424  -4.658  -5.133  1.00  0.00           C  
ATOM    271  CD1 ILE A  16       3.103  -2.670  -2.898  1.00  0.00           C  
ATOM    272  H   ILE A  16       6.757  -2.238  -4.951  1.00  0.00           H  
ATOM    273  HA  ILE A  16       6.083  -5.065  -4.590  1.00  0.00           H  
ATOM    274  HB  ILE A  16       4.309  -2.748  -5.411  1.00  0.00           H  
ATOM    275 HG12 ILE A  16       4.629  -4.110  -2.727  1.00  0.00           H  
ATOM    276 HG13 ILE A  16       5.191  -2.492  -3.130  1.00  0.00           H  
ATOM    277 HG21 ILE A  16       3.589  -5.547  -4.541  1.00  0.00           H  
ATOM    278 HG22 ILE A  16       3.473  -4.910  -6.181  1.00  0.00           H  
ATOM    279 HG23 ILE A  16       2.451  -4.249  -4.905  1.00  0.00           H  
ATOM    280 HD11 ILE A  16       3.137  -2.437  -1.845  1.00  0.00           H  
ATOM    281 HD12 ILE A  16       2.329  -3.401  -3.080  1.00  0.00           H  
ATOM    282 HD13 ILE A  16       2.895  -1.773  -3.459  1.00  0.00           H  
ATOM    283  N   PRO A  17       5.936  -5.787  -7.015  1.00  0.00           N  
ATOM    284  CA  PRO A  17       5.963  -6.224  -8.420  1.00  0.00           C  
ATOM    285  C   PRO A  17       4.894  -5.521  -9.249  1.00  0.00           C  
ATOM    286  O   PRO A  17       3.744  -5.426  -8.824  1.00  0.00           O  
ATOM    287  CB  PRO A  17       5.670  -7.725  -8.330  1.00  0.00           C  
ATOM    288  CG  PRO A  17       6.130  -8.116  -6.970  1.00  0.00           C  
ATOM    289  CD  PRO A  17       5.856  -6.931  -6.087  1.00  0.00           C  
ATOM    290  HA  PRO A  17       6.931  -6.065  -8.869  1.00  0.00           H  
ATOM    291  HB2 PRO A  17       4.612  -7.896  -8.454  1.00  0.00           H  
ATOM    292  HB3 PRO A  17       6.220  -8.249  -9.099  1.00  0.00           H  
ATOM    293  HG2 PRO A  17       5.574  -8.977  -6.629  1.00  0.00           H  
ATOM    294  HG3 PRO A  17       7.187  -8.334  -6.988  1.00  0.00           H  
ATOM    295  HD2 PRO A  17       4.869  -7.006  -5.653  1.00  0.00           H  
ATOM    296  HD3 PRO A  17       6.604  -6.855  -5.315  1.00  0.00           H  
ATOM    297  N   PHE A  18       5.276  -5.054 -10.437  1.00  0.00           N  
ATOM    298  CA  PHE A  18       4.413  -4.203 -11.260  1.00  0.00           C  
ATOM    299  C   PHE A  18       3.038  -4.828 -11.491  1.00  0.00           C  
ATOM    300  O   PHE A  18       2.015  -4.155 -11.359  1.00  0.00           O  
ATOM    301  CB  PHE A  18       5.082  -3.902 -12.604  1.00  0.00           C  
ATOM    302  CG  PHE A  18       4.268  -2.994 -13.485  1.00  0.00           C  
ATOM    303  CD1 PHE A  18       4.286  -1.622 -13.293  1.00  0.00           C  
ATOM    304  CD2 PHE A  18       3.480  -3.514 -14.497  1.00  0.00           C  
ATOM    305  CE1 PHE A  18       3.534  -0.787 -14.094  1.00  0.00           C  
ATOM    306  CE2 PHE A  18       2.724  -2.682 -15.302  1.00  0.00           C  
ATOM    307  CZ  PHE A  18       2.751  -1.317 -15.099  1.00  0.00           C  
ATOM    308  H   PHE A  18       6.165  -5.292 -10.775  1.00  0.00           H  
ATOM    309  HA  PHE A  18       4.277  -3.273 -10.730  1.00  0.00           H  
ATOM    310  HB2 PHE A  18       6.034  -3.427 -12.429  1.00  0.00           H  
ATOM    311  HB3 PHE A  18       5.239  -4.829 -13.137  1.00  0.00           H  
ATOM    312  HD1 PHE A  18       4.899  -1.207 -12.506  1.00  0.00           H  
ATOM    313  HD2 PHE A  18       3.459  -4.580 -14.656  1.00  0.00           H  
ATOM    314  HE1 PHE A  18       3.556   0.280 -13.933  1.00  0.00           H  
ATOM    315  HE2 PHE A  18       2.113  -3.100 -16.088  1.00  0.00           H  
ATOM    316  HZ  PHE A  18       2.160  -0.667 -15.726  1.00  0.00           H  
ATOM    317  N   PHE A  19       3.019  -6.114 -11.815  1.00  0.00           N  
ATOM    318  CA  PHE A  19       1.771  -6.814 -12.127  1.00  0.00           C  
ATOM    319  C   PHE A  19       0.773  -6.746 -10.977  1.00  0.00           C  
ATOM    320  O   PHE A  19      -0.438  -6.791 -11.191  1.00  0.00           O  
ATOM    321  CB  PHE A  19       2.055  -8.275 -12.476  1.00  0.00           C  
ATOM    322  CG  PHE A  19       2.816  -8.446 -13.758  1.00  0.00           C  
ATOM    323  CD1 PHE A  19       4.199  -8.396 -13.770  1.00  0.00           C  
ATOM    324  CD2 PHE A  19       2.146  -8.661 -14.952  1.00  0.00           C  
ATOM    325  CE1 PHE A  19       4.899  -8.557 -14.947  1.00  0.00           C  
ATOM    326  CE2 PHE A  19       2.844  -8.822 -16.131  1.00  0.00           C  
ATOM    327  CZ  PHE A  19       4.223  -8.770 -16.128  1.00  0.00           C  
ATOM    328  H   PHE A  19       3.864  -6.611 -11.849  1.00  0.00           H  
ATOM    329  HA  PHE A  19       1.336  -6.334 -12.989  1.00  0.00           H  
ATOM    330  HB2 PHE A  19       2.634  -8.721 -11.681  1.00  0.00           H  
ATOM    331  HB3 PHE A  19       1.118  -8.804 -12.572  1.00  0.00           H  
ATOM    332  HD1 PHE A  19       4.733  -8.230 -12.845  1.00  0.00           H  
ATOM    333  HD2 PHE A  19       1.065  -8.701 -14.955  1.00  0.00           H  
ATOM    334  HE1 PHE A  19       5.979  -8.514 -14.942  1.00  0.00           H  
ATOM    335  HE2 PHE A  19       2.311  -8.989 -17.056  1.00  0.00           H  
ATOM    336  HZ  PHE A  19       4.771  -8.898 -17.049  1.00  0.00           H  
ATOM    337  N   ALA A  20       1.276  -6.623  -9.760  1.00  0.00           N  
ATOM    338  CA  ALA A  20       0.419  -6.571  -8.590  1.00  0.00           C  
ATOM    339  C   ALA A  20       0.564  -5.239  -7.867  1.00  0.00           C  
ATOM    340  O   ALA A  20       0.037  -5.063  -6.776  1.00  0.00           O  
ATOM    341  CB  ALA A  20       0.737  -7.721  -7.647  1.00  0.00           C  
ATOM    342  H   ALA A  20       2.249  -6.555  -9.645  1.00  0.00           H  
ATOM    343  HA  ALA A  20      -0.602  -6.680  -8.921  1.00  0.00           H  
ATOM    344  HB1 ALA A  20       0.062  -7.691  -6.803  1.00  0.00           H  
ATOM    345  HB2 ALA A  20       1.756  -7.630  -7.296  1.00  0.00           H  
ATOM    346  HB3 ALA A  20       0.618  -8.658  -8.170  1.00  0.00           H  
ATOM    347  N   ARG A  21       1.263  -4.297  -8.486  1.00  0.00           N  
ATOM    348  CA  ARG A  21       1.540  -3.017  -7.845  1.00  0.00           C  
ATOM    349  C   ARG A  21       0.283  -2.162  -7.786  1.00  0.00           C  
ATOM    350  O   ARG A  21      -0.083  -1.649  -6.728  1.00  0.00           O  
ATOM    351  CB  ARG A  21       2.657  -2.272  -8.578  1.00  0.00           C  
ATOM    352  CG  ARG A  21       3.152  -1.048  -7.828  1.00  0.00           C  
ATOM    353  CD  ARG A  21       4.404  -0.465  -8.458  1.00  0.00           C  
ATOM    354  NE  ARG A  21       4.143   0.161  -9.754  1.00  0.00           N  
ATOM    355  CZ  ARG A  21       5.097   0.676 -10.526  1.00  0.00           C  
ATOM    356  NH1 ARG A  21       6.374   0.509 -10.200  1.00  0.00           N  
ATOM    357  NH2 ARG A  21       4.782   1.328 -11.639  1.00  0.00           N  
ATOM    358  H   ARG A  21       1.609  -4.469  -9.391  1.00  0.00           H  
ATOM    359  HA  ARG A  21       1.864  -3.222  -6.835  1.00  0.00           H  
ATOM    360  HB2 ARG A  21       3.489  -2.944  -8.722  1.00  0.00           H  
ATOM    361  HB3 ARG A  21       2.290  -1.955  -9.543  1.00  0.00           H  
ATOM    362  HG2 ARG A  21       2.376  -0.296  -7.838  1.00  0.00           H  
ATOM    363  HG3 ARG A  21       3.370  -1.327  -6.808  1.00  0.00           H  
ATOM    364  HD2 ARG A  21       4.815   0.276  -7.789  1.00  0.00           H  
ATOM    365  HD3 ARG A  21       5.122  -1.261  -8.594  1.00  0.00           H  
ATOM    366  HE  ARG A  21       3.198   0.234 -10.044  1.00  0.00           H  
ATOM    367 HH11 ARG A  21       6.622  -0.015  -9.375  1.00  0.00           H  
ATOM    368 HH12 ARG A  21       7.103   0.916 -10.766  1.00  0.00           H  
ATOM    369 HH21 ARG A  21       3.817   1.440 -11.904  1.00  0.00           H  
ATOM    370 HH22 ARG A  21       5.503   1.710 -12.224  1.00  0.00           H  
ATOM    371  N   SER A  22      -0.382  -2.021  -8.922  1.00  0.00           N  
ATOM    372  CA  SER A  22      -1.631  -1.276  -8.986  1.00  0.00           C  
ATOM    373  C   SER A  22      -2.719  -2.002  -8.193  1.00  0.00           C  
ATOM    374  O   SER A  22      -3.642  -1.379  -7.658  1.00  0.00           O  
ATOM    375  CB  SER A  22      -2.050  -1.098 -10.448  1.00  0.00           C  
ATOM    376  OG  SER A  22      -0.970  -0.591 -11.216  1.00  0.00           O  
ATOM    377  H   SER A  22      -0.017  -2.413  -9.744  1.00  0.00           H  
ATOM    378  HA  SER A  22      -1.464  -0.306  -8.545  1.00  0.00           H  
ATOM    379  HB2 SER A  22      -2.351  -2.051 -10.857  1.00  0.00           H  
ATOM    380  HB3 SER A  22      -2.875  -0.403 -10.504  1.00  0.00           H  
ATOM    381  HG  SER A  22      -1.259  -0.452 -12.134  1.00  0.00           H  
ATOM    382  N   GLN A  23      -2.586  -3.321  -8.098  1.00  0.00           N  
ATOM    383  CA  GLN A  23      -3.518  -4.130  -7.332  1.00  0.00           C  
ATOM    384  C   GLN A  23      -3.285  -3.912  -5.840  1.00  0.00           C  
ATOM    385  O   GLN A  23      -4.230  -3.703  -5.071  1.00  0.00           O  
ATOM    386  CB  GLN A  23      -3.346  -5.611  -7.680  1.00  0.00           C  
ATOM    387  CG  GLN A  23      -4.457  -6.496  -7.143  1.00  0.00           C  
ATOM    388  CD  GLN A  23      -5.676  -6.543  -8.049  1.00  0.00           C  
ATOM    389  OE1 GLN A  23      -6.431  -7.513  -8.035  1.00  0.00           O  
ATOM    390  NE2 GLN A  23      -5.855  -5.522  -8.872  1.00  0.00           N  
ATOM    391  H   GLN A  23      -1.833  -3.756  -8.547  1.00  0.00           H  
ATOM    392  HA  GLN A  23      -4.521  -3.817  -7.578  1.00  0.00           H  
ATOM    393  HB2 GLN A  23      -3.320  -5.717  -8.754  1.00  0.00           H  
ATOM    394  HB3 GLN A  23      -2.409  -5.959  -7.270  1.00  0.00           H  
ATOM    395  HG2 GLN A  23      -4.075  -7.499  -7.029  1.00  0.00           H  
ATOM    396  HG3 GLN A  23      -4.760  -6.117  -6.177  1.00  0.00           H  
ATOM    397 HE21 GLN A  23      -5.199  -4.800  -8.861  1.00  0.00           H  
ATOM    398 HE22 GLN A  23      -6.645  -5.531  -9.459  1.00  0.00           H  
ATOM    399  N   ALA A  24      -2.017  -3.953  -5.442  1.00  0.00           N  
ATOM    400  CA  ALA A  24      -1.640  -3.698  -4.065  1.00  0.00           C  
ATOM    401  C   ALA A  24      -2.065  -2.300  -3.655  1.00  0.00           C  
ATOM    402  O   ALA A  24      -2.602  -2.114  -2.572  1.00  0.00           O  
ATOM    403  CB  ALA A  24      -0.145  -3.879  -3.870  1.00  0.00           C  
ATOM    404  H   ALA A  24      -1.314  -4.180  -6.095  1.00  0.00           H  
ATOM    405  HA  ALA A  24      -2.152  -4.415  -3.440  1.00  0.00           H  
ATOM    406  HB1 ALA A  24       0.135  -4.880  -4.159  1.00  0.00           H  
ATOM    407  HB2 ALA A  24       0.105  -3.719  -2.830  1.00  0.00           H  
ATOM    408  HB3 ALA A  24       0.388  -3.165  -4.482  1.00  0.00           H  
ATOM    409  N   LYS A  25      -1.842  -1.329  -4.541  1.00  0.00           N  
ATOM    410  CA  LYS A  25      -2.250   0.052  -4.304  1.00  0.00           C  
ATOM    411  C   LYS A  25      -3.721   0.126  -3.899  1.00  0.00           C  
ATOM    412  O   LYS A  25      -4.067   0.776  -2.911  1.00  0.00           O  
ATOM    413  CB  LYS A  25      -2.009   0.896  -5.560  1.00  0.00           C  
ATOM    414  CG  LYS A  25      -2.508   2.325  -5.430  1.00  0.00           C  
ATOM    415  CD  LYS A  25      -2.226   3.138  -6.680  1.00  0.00           C  
ATOM    416  CE  LYS A  25      -2.642   4.590  -6.505  1.00  0.00           C  
ATOM    417  NZ  LYS A  25      -4.119   4.757  -6.390  1.00  0.00           N  
ATOM    418  H   LYS A  25      -1.378  -1.548  -5.377  1.00  0.00           H  
ATOM    419  HA  LYS A  25      -1.645   0.441  -3.499  1.00  0.00           H  
ATOM    420  HB2 LYS A  25      -0.949   0.925  -5.766  1.00  0.00           H  
ATOM    421  HB3 LYS A  25      -2.518   0.436  -6.393  1.00  0.00           H  
ATOM    422  HG2 LYS A  25      -3.572   2.307  -5.259  1.00  0.00           H  
ATOM    423  HG3 LYS A  25      -2.015   2.791  -4.590  1.00  0.00           H  
ATOM    424  HD2 LYS A  25      -1.167   3.103  -6.891  1.00  0.00           H  
ATOM    425  HD3 LYS A  25      -2.774   2.711  -7.507  1.00  0.00           H  
ATOM    426  HE2 LYS A  25      -2.179   4.973  -5.609  1.00  0.00           H  
ATOM    427  HE3 LYS A  25      -2.290   5.153  -7.358  1.00  0.00           H  
ATOM    428  HZ1 LYS A  25      -4.591   4.422  -7.259  1.00  0.00           H  
ATOM    429  HZ2 LYS A  25      -4.352   5.760  -6.248  1.00  0.00           H  
ATOM    430  HZ3 LYS A  25      -4.487   4.215  -5.570  1.00  0.00           H  
ATOM    431  N   ALA A  26      -4.573  -0.559  -4.656  1.00  0.00           N  
ATOM    432  CA  ALA A  26      -6.002  -0.585  -4.374  1.00  0.00           C  
ATOM    433  C   ALA A  26      -6.277  -1.134  -2.977  1.00  0.00           C  
ATOM    434  O   ALA A  26      -7.184  -0.670  -2.284  1.00  0.00           O  
ATOM    435  CB  ALA A  26      -6.733  -1.410  -5.426  1.00  0.00           C  
ATOM    436  H   ALA A  26      -4.230  -1.059  -5.428  1.00  0.00           H  
ATOM    437  HA  ALA A  26      -6.370   0.429  -4.429  1.00  0.00           H  
ATOM    438  HB1 ALA A  26      -6.540  -0.999  -6.404  1.00  0.00           H  
ATOM    439  HB2 ALA A  26      -7.794  -1.385  -5.228  1.00  0.00           H  
ATOM    440  HB3 ALA A  26      -6.385  -2.433  -5.389  1.00  0.00           H  
ATOM    441  N   ARG A  27      -5.493  -2.121  -2.561  1.00  0.00           N  
ATOM    442  CA  ARG A  27      -5.657  -2.700  -1.236  1.00  0.00           C  
ATOM    443  C   ARG A  27      -5.067  -1.783  -0.164  1.00  0.00           C  
ATOM    444  O   ARG A  27      -5.634  -1.647   0.912  1.00  0.00           O  
ATOM    445  CB  ARG A  27      -5.020  -4.090  -1.168  1.00  0.00           C  
ATOM    446  CG  ARG A  27      -5.257  -4.806   0.154  1.00  0.00           C  
ATOM    447  CD  ARG A  27      -4.949  -6.292   0.049  1.00  0.00           C  
ATOM    448  NE  ARG A  27      -5.815  -6.960  -0.926  1.00  0.00           N  
ATOM    449  CZ  ARG A  27      -6.286  -8.200  -0.790  1.00  0.00           C  
ATOM    450  NH1 ARG A  27      -5.977  -8.928   0.281  1.00  0.00           N  
ATOM    451  NH2 ARG A  27      -7.069  -8.711  -1.732  1.00  0.00           N  
ATOM    452  H   ARG A  27      -4.790  -2.468  -3.159  1.00  0.00           H  
ATOM    453  HA  ARG A  27      -6.719  -2.797  -1.054  1.00  0.00           H  
ATOM    454  HB2 ARG A  27      -5.425  -4.701  -1.959  1.00  0.00           H  
ATOM    455  HB3 ARG A  27      -3.953  -3.991  -1.311  1.00  0.00           H  
ATOM    456  HG2 ARG A  27      -4.617  -4.370   0.907  1.00  0.00           H  
ATOM    457  HG3 ARG A  27      -6.291  -4.680   0.441  1.00  0.00           H  
ATOM    458  HD2 ARG A  27      -3.920  -6.415  -0.254  1.00  0.00           H  
ATOM    459  HD3 ARG A  27      -5.097  -6.747   1.018  1.00  0.00           H  
ATOM    460  HE  ARG A  27      -6.061  -6.450  -1.733  1.00  0.00           H  
ATOM    461 HH11 ARG A  27      -5.387  -8.548   0.999  1.00  0.00           H  
ATOM    462 HH12 ARG A  27      -6.341  -9.857   0.380  1.00  0.00           H  
ATOM    463 HH21 ARG A  27      -7.304  -8.165  -2.541  1.00  0.00           H  
ATOM    464 HH22 ARG A  27      -7.429  -9.653  -1.642  1.00  0.00           H  
ATOM    465  N   ILE A  28      -3.937  -1.145  -0.469  1.00  0.00           N  
ATOM    466  CA  ILE A  28      -3.285  -0.225   0.466  1.00  0.00           C  
ATOM    467  C   ILE A  28      -4.228   0.906   0.854  1.00  0.00           C  
ATOM    468  O   ILE A  28      -4.465   1.159   2.038  1.00  0.00           O  
ATOM    469  CB  ILE A  28      -2.001   0.385  -0.142  1.00  0.00           C  
ATOM    470  CG1 ILE A  28      -0.999  -0.718  -0.484  1.00  0.00           C  
ATOM    471  CG2 ILE A  28      -1.379   1.393   0.816  1.00  0.00           C  
ATOM    472  CD1 ILE A  28       0.175  -0.241  -1.307  1.00  0.00           C  
ATOM    473  H   ILE A  28      -3.526  -1.299  -1.350  1.00  0.00           H  
ATOM    474  HA  ILE A  28      -3.013  -0.782   1.353  1.00  0.00           H  
ATOM    475  HB  ILE A  28      -2.271   0.907  -1.048  1.00  0.00           H  
ATOM    476 HG12 ILE A  28      -0.613  -1.140   0.432  1.00  0.00           H  
ATOM    477 HG13 ILE A  28      -1.506  -1.490  -1.044  1.00  0.00           H  
ATOM    478 HG21 ILE A  28      -2.082   2.193   1.000  1.00  0.00           H  
ATOM    479 HG22 ILE A  28      -0.477   1.798   0.379  1.00  0.00           H  
ATOM    480 HG23 ILE A  28      -1.139   0.904   1.749  1.00  0.00           H  
ATOM    481 HD11 ILE A  28       0.852  -1.066  -1.476  1.00  0.00           H  
ATOM    482 HD12 ILE A  28       0.691   0.545  -0.775  1.00  0.00           H  
ATOM    483 HD13 ILE A  28      -0.180   0.135  -2.253  1.00  0.00           H  
ATOM    484  N   GLU A  29      -4.776   1.569  -0.152  1.00  0.00           N  
ATOM    485  CA  GLU A  29      -5.681   2.687   0.066  1.00  0.00           C  
ATOM    486  C   GLU A  29      -6.992   2.199   0.687  1.00  0.00           C  
ATOM    487  O   GLU A  29      -7.646   2.921   1.441  1.00  0.00           O  
ATOM    488  CB  GLU A  29      -5.906   3.432  -1.254  1.00  0.00           C  
ATOM    489  CG  GLU A  29      -4.601   3.956  -1.848  1.00  0.00           C  
ATOM    490  CD  GLU A  29      -4.757   4.603  -3.209  1.00  0.00           C  
ATOM    491  OE1 GLU A  29      -5.189   3.910  -4.155  1.00  0.00           O  
ATOM    492  OE2 GLU A  29      -4.400   5.796  -3.351  1.00  0.00           O  
ATOM    493  H   GLU A  29      -4.562   1.302  -1.074  1.00  0.00           H  
ATOM    494  HA  GLU A  29      -5.202   3.358   0.765  1.00  0.00           H  
ATOM    495  HB2 GLU A  29      -6.364   2.759  -1.967  1.00  0.00           H  
ATOM    496  HB3 GLU A  29      -6.564   4.271  -1.080  1.00  0.00           H  
ATOM    497  HG2 GLU A  29      -4.188   4.688  -1.172  1.00  0.00           H  
ATOM    498  HG3 GLU A  29      -3.910   3.128  -1.938  1.00  0.00           H  
ATOM    499  N   GLN A  30      -7.350   0.955   0.392  1.00  0.00           N  
ATOM    500  CA  GLN A  30      -8.486   0.306   1.039  1.00  0.00           C  
ATOM    501  C   GLN A  30      -8.210   0.122   2.532  1.00  0.00           C  
ATOM    502  O   GLN A  30      -9.072   0.382   3.375  1.00  0.00           O  
ATOM    503  CB  GLN A  30      -8.747  -1.057   0.396  1.00  0.00           C  
ATOM    504  CG  GLN A  30      -9.919  -1.817   0.998  1.00  0.00           C  
ATOM    505  CD  GLN A  30     -10.026  -3.228   0.458  1.00  0.00           C  
ATOM    506  OE1 GLN A  30     -10.676  -3.471  -0.559  1.00  0.00           O  
ATOM    507  NE2 GLN A  30      -9.389  -4.172   1.135  1.00  0.00           N  
ATOM    508  H   GLN A  30      -6.841   0.459  -0.289  1.00  0.00           H  
ATOM    509  HA  GLN A  30      -9.357   0.935   0.912  1.00  0.00           H  
ATOM    510  HB2 GLN A  30      -8.942  -0.915  -0.657  1.00  0.00           H  
ATOM    511  HB3 GLN A  30      -7.861  -1.663   0.508  1.00  0.00           H  
ATOM    512  HG2 GLN A  30      -9.790  -1.865   2.069  1.00  0.00           H  
ATOM    513  HG3 GLN A  30     -10.834  -1.288   0.770  1.00  0.00           H  
ATOM    514 HE21 GLN A  30      -8.889  -3.913   1.938  1.00  0.00           H  
ATOM    515 HE22 GLN A  30      -9.444  -5.097   0.811  1.00  0.00           H  
ATOM    516  N   LEU A  31      -6.998  -0.325   2.847  1.00  0.00           N  
ATOM    517  CA  LEU A  31      -6.588  -0.548   4.226  1.00  0.00           C  
ATOM    518  C   LEU A  31      -6.541   0.766   4.995  1.00  0.00           C  
ATOM    519  O   LEU A  31      -6.806   0.800   6.196  1.00  0.00           O  
ATOM    520  CB  LEU A  31      -5.220  -1.238   4.276  1.00  0.00           C  
ATOM    521  CG  LEU A  31      -5.173  -2.635   3.645  1.00  0.00           C  
ATOM    522  CD1 LEU A  31      -3.739  -3.132   3.535  1.00  0.00           C  
ATOM    523  CD2 LEU A  31      -6.014  -3.616   4.448  1.00  0.00           C  
ATOM    524  H   LEU A  31      -6.358  -0.521   2.123  1.00  0.00           H  
ATOM    525  HA  LEU A  31      -7.322  -1.191   4.687  1.00  0.00           H  
ATOM    526  HB2 LEU A  31      -4.506  -0.610   3.765  1.00  0.00           H  
ATOM    527  HB3 LEU A  31      -4.925  -1.324   5.310  1.00  0.00           H  
ATOM    528  HG  LEU A  31      -5.582  -2.585   2.645  1.00  0.00           H
[truncated: 1,307,746 more chars]
