# Supplementary material for: Assessment of Two Restraint Potentials for Coarse-Grained Chemical-Cross-Link-Assisted Modeling of Protein Structures
Source: J Chem Inf Model. 2024 Feb 12;64(4):1377–93. doi: 10.1021/acs.jcim.3c01890 (PMC10900291; doi:10.1021/acs.jcim.3c01890)
Supplement: Supplementary file 2 — ci3c01890_si_002.zip [file ci3c01890_si_002.zip › Machine_readable/Inputs/SYNTHETIC-SHORT/readme.txt]

The subsequent directories contain the input files for UNRES/MREMD simulations
with short cross-link restraints from DSA and SDA crosss-linker, the restraints 
derived from PDB structures (not from XL-MS experiments).

The input files protein_noxlink.inp are input files for unrestrained simulations.
The input files protein_MD.inp are input files for cross-link-restrained
simulations with MD-derived cross-link potentials.
The input files protein_sigma_A.inp are input files for cross-link-restrained
simulations with Lorentz-like cross-link potentials with the sigma and A 
parameters as in eq 8 of the main text.
