# Supplementary material for: Assessment of Two Restraint Potentials for Coarse-Grained Chemical-Cross-Link-Assisted Modeling of Protein Structures
Source: J Chem Inf Model. 2024 Feb 12;64(4):1377–93. doi: 10.1021/acs.jcim.3c01890 (PMC10900291; doi:10.1021/acs.jcim.3c01890)
Supplement: Supplementary file 2 — ci3c01890_si_002.zip [file ci3c01890_si_002.zip › Machine_readable/Parameters/electr_631Gdp_ext.parm]

    1.0850  0.5544  0.5544  0.9622        ! EPP
    5.2739  5.4561  5.4561  5.2261        ! RPP
   -1.6027 -1.4879 -1.4879 -0.0779        ! ELPP6
   -0.0444  0.0000  0.0000  0.0137        ! ELPP3
