# Supplementary material for: Assessment of Two Restraint Potentials for Coarse-Grained Chemical-Cross-Link-Assisted Modeling of Protein Structures
Source: J Chem Inf Model. 2024 Feb 12;64(4):1377–93. doi: 10.1021/acs.jcim.3c01890 (PMC10900291; doi:10.1021/acs.jcim.3c01890)
Supplement: Supplementary file 2 — ci3c01890_si_002.zip [file ci3c01890_si_002.zip › Machine_readable/Parameters/Lip_tran_initial_ext.parm]

   0.02
  -2.09251
  -1.67129
  -2.43220
  -2.44579
  -2.30991
  -1.65770
  -3.05723
  -1.30442
  -0.42122
   0.00000
  -0.35328
   0.05435
   0.29893
   0.81526
   0.86961
   1.04625
  -0.17664
   1.37236
   1.34518
  -0.97831
  -1.67129
  -2.43220
  -0.35328
  -0.35328
