# Supplementary material for: Assessment of Two Restraint Potentials for Coarse-Grained Chemical-Cross-Link-Assisted Modeling of Protein Structures
Source: J Chem Inf Model. 2024 Feb 12;64(4):1377–93. doi: 10.1021/acs.jcim.3c01890 (PMC10900291; doi:10.1021/acs.jcim.3c01890)
Supplement: Supplementary file 2 — ci3c01890_si_002.zip [file ci3c01890_si_002.zip › Machine_readable/Parameters/nmr.parm]

*** Parameters for distance restraints form NMR-data ***
14 **** HN for all types
  1	a1y		-0.52804E+00
  2	a2y		-0.13290E+01
  3	a3y		0.15368E+00
  4	a1z		0.19909E+00
  5	a2z		0.16324E+01
  6	a3z		0.10702E+01
  7	b1y		0.25855E+00
  8	b2y		0.15256E+00
  9	b3y		-0.71847E+00
 10	b1z		0.11586E+00
 11	b2z		-0.43965E+00
 12	b3z		-0.43010E-01
 13	delta		0.21388E+01
 14	epsil		0.11464E+01
2 **** HA for glycines
  1	alpha		0.17959E+03
  2	bondLength	0.55574E+00
8 **** HA for prolines
  1	alpha		0.11056E+03
  2	a1		-0.19851E+01
  3	a2		0.18497E+00
  4	a3		-0.10107E+01
  5	a4		0.27010E+00
  6	a5		-0.27306E+00
  7	a6		0.29012E+00
  8	bondLength	0.10333E+01
8 **** HA for others amino-acids
  1	alpha		0.11240E+03
  2	a1		-0.23584E+00
  3	a2		-0.82378E-01
  4	a3		-0.95702E-01
  5	a4		-0.16562E+00
  6	a5		-0.92429E-01
  7	a6		0.67481E-01
  8	bondLength	0.10650E+01
21 **** HB for all types
  1	alpha0		0.13675E+03
  2	a1		0.20380E+00
  3	a2		0.25507E+00
  4	a3		0.44817E+00
  5	a4		0.51953E+00
  6	a5		0.30544E+00
  7	a6		0.11575E+00
  8	beta		0.25797E+01
  9	b1		-0.14925E+01
 10	b2		-0.16393E+01
 11	b3		-0.21575E+01
 12	b4		-0.78699E+00
 13	b5		-0.43214E+00
 14	b6		0.25522E+00
 15	c1		0.16876E+01
 16	c2		0.16691E+01
 17	c3		0.12863E+01
 18	c4		0.11205E+01
 19	c5		0.58898E+00
 20	c6		0.27280E+00
 21	bondLength	0.18145E+01
  3   2.740                                  ! Cys, HG 
  5   0.924   0.000   2.059                  ! Met, HE
  6   0.000   0.888   1.653   2.026          ! Phe, HZ
  4   1.090   2.167                          ! Ile, HD
  4   1.182   1.638                          ! Leu, HD
  3   1.602                                  ! Val, HG
  7   0.000   0.945   1.089   1.547   1.807  ! Trp, HH
  7   0.000   0.785   1.485   0.000   1.877  ! Tyr, HH
  2                                          ! Ala, HB
  1                                          ! Gly, HA
  3   1.797                                  ! Thr, HD
  3   2.600                                  ! Ser, HG
  5   0.821   0.000   1.456                  ! Gln, HD
  4   0.000   1.123                          ! Asn, HD
  5   0.823   0.000   1.796                  ! Glu, HG
  4   0.000   1.646                          ! Asp, HD
  5   0.000   1.089   2.109                  ! His, HE
  7   0.594   0.961   1.152   0.000   1.770  ! Arg, HH
  6   0.760   1.246   1.548   2.130          ! Lys, HZ
  4   2.325   1.505                          ! Pro, HD
  5   0.924   0.000   2.059                  ! Sme, HD
  5   1.00    1.500   2.000                  ! Dbz, HD
  2                                          ! Aib, HB
  3   2.090                                  ! Abu, HG
