# Supplementary material for: Assessment of Two Restraint Potentials for Coarse-Grained Chemical-Cross-Link-Assisted Modeling of Protein Structures
Source: J Chem Inf Model. 2024 Feb 12;64(4):1377–93. doi: 10.1021/acs.jcim.3c01890 (PMC10900291; doi:10.1021/acs.jcim.3c01890)
Supplement: Supplementary file 2 — ci3c01890_si_002.zip [file ci3c01890_si_002.zip › Machine_readable/Parameters/patterns.cart]

  507 ! # of sequences in the database
   46  1CBN:      1  46
  17.282  12.671   4.355  13.832  11.480   5.936  13.564  10.664   9.653
  10.657   8.927  11.341   9.474   9.025  14.942   8.706   5.341  15.230
   8.941   2.087  13.267   5.250   2.180  12.300   5.600   5.711  11.016
   8.470   4.577   8.764   6.494   1.547   7.538   3.543   3.842   6.717
   5.885   6.300   5.014   7.273   3.580   2.775   3.781   2.488   1.703
   2.845   6.154   1.083   5.821   6.448  -1.247   4.945   3.388  -3.380
   2.650   5.343  -5.802   5.230   8.154  -5.956   3.677  10.559  -3.462
   6.035  13.459  -2.622   8.080  12.987   0.542   6.592  16.184   1.972
   3.033  14.786   1.800   4.116  11.434   3.161   5.818  13.340   6.023
   2.708  15.163   7.150   0.682  12.007   6.659   2.910   9.891   8.934
   4.718  12.221  11.316   8.050  11.589   9.560  10.151  14.634   8.671
  12.463  15.803   5.900  15.801  17.362   6.845  18.540  18.829   4.633
  21.289  16.992   6.487  21.880  13.278   6.877  21.784  12.874  10.644
  18.423  12.147  12.215  17.905  13.205  15.847  17.204  10.808  18.701
  13.469  11.536  18.728  13.244  10.734  14.972  15.393   7.618  15.200
  13.501   5.329  12.797
   58  5PTI:      1  58
  32.184  14.697 -11.772  34.897  13.603  -9.390  35.837  10.014  -9.507
  34.975   9.704  -5.855  31.286  10.029  -6.794  31.467   6.583  -8.351
  32.663   4.924  -5.112  30.224   2.852  -3.086  29.160   4.238   0.321
  31.512   3.320   3.156  30.045   2.720   6.641  33.523   2.128   8.130
  34.519   0.168  11.227  32.817   2.337  13.956  29.455   1.371  15.454
  27.519   4.598  15.454  24.373   4.865  13.248  24.709   8.341  11.537
  22.472   8.852   8.467  24.442  10.455   5.670  23.980  10.950   1.898
  25.997   9.344  -0.804  25.779   9.725  -4.634  24.473   6.511  -6.126
  25.937   6.771  -9.710  23.844   3.843 -10.944  20.576   5.701 -10.043
  21.970   9.249 -10.618  20.589  10.458  -7.271  21.875  11.033  -3.734
  20.508   8.474  -1.259  20.941   7.836   2.490  23.207   5.275   4.060
  24.349   4.496   7.646  27.814   5.860   8.458  29.544   4.252  11.487
  31.172   7.377  12.736  34.813   7.212  11.868  37.025   7.056   8.805
  34.631   8.632   6.385  35.456   8.549   2.638  34.659  11.372   0.167
  31.235  10.157  -1.075  29.680  10.998   2.281  27.732  14.188   2.696
  25.670  15.810   5.399  23.068  17.191   3.061  21.452  16.202  -0.192
  22.235  19.620  -1.652  25.961  19.288  -1.082  25.822  15.753  -2.493
  23.975  16.860  -5.592  26.111  19.970  -6.044  29.317  17.889  -5.933
  28.337  14.779  -7.839  25.221  15.180  -9.791  23.532  16.179 -13.038
  20.058  15.148 -14.143
   52  8RXN:A     1  52
  -2.048 -14.148  -2.715  -3.914 -10.773  -2.455  -1.525  -8.171  -0.874
  -2.675  -5.652   1.740  -1.114  -2.331   2.624  -0.864  -0.608   5.982
  -2.523   2.818   5.652  -0.380   4.103   8.532   3.106   3.302   7.153
   2.856   1.682   3.785   4.159  -1.801   4.696   2.716  -4.408   2.413
   1.670  -7.812   3.753   2.644 -10.339   1.048   1.094 -13.778   1.550
   3.893 -15.422  -0.429   6.386 -14.265   2.185   4.250 -14.442   5.308
   5.843 -12.945   8.414   8.058 -15.619  10.008   9.160 -13.622  13.013
   5.583 -13.255  14.061   4.717 -16.919  13.556   3.221 -16.605  10.141
   4.568 -19.021   7.576   4.900 -18.266   3.919   1.677 -18.725   2.055
  -0.672 -17.493   4.771  -3.421 -15.187   3.490  -4.054 -11.857   5.163
  -7.446 -13.102   6.293  -5.784 -15.937   8.241  -3.385 -13.794  10.229
  -3.612 -14.224  14.029  -6.186 -12.005  15.680  -3.469 -10.104  17.555
  -1.111  -9.580  14.601  -0.170  -5.969  13.926   1.874  -4.240  11.240
   5.506  -5.271  11.924   6.881  -1.932  10.753   4.643   0.411  12.734
   2.287  -1.449  15.089  -0.970  -0.446  13.407  -3.953  -2.763  13.517
  -5.215  -4.995  10.720  -8.374  -2.855  10.535  -6.154  -0.156   9.027
  -4.882  -2.226   6.137  -6.504  -2.038   2.705  -6.336  -4.347  -0.265
  -3.362  -3.405  -2.562
   58  2SN3:      1  58
  29.804  26.998  15.348  26.695  25.551  16.997  25.672  24.937  20.555
  23.677  26.161  23.524  23.561  29.901  24.088  24.973  30.977  27.489
  24.394  34.030  29.602  27.454  36.116  30.437  25.864  37.125  33.736
  25.334  33.780  35.448  26.879  31.246  33.078  23.562  29.484  32.550
  21.746  28.269  29.455  18.641  30.109  28.157  15.702  27.886  29.266
  12.736  27.251  26.963   9.527  25.258  27.277   8.305  24.550  23.748
  10.653  21.999  22.136  11.517  22.470  18.489  10.561  25.654  16.674
  10.757  28.456  19.183  10.568  32.170  18.555  12.313  33.262  21.722
  15.305  30.971  21.031  15.499  32.085  17.372  15.331  35.777  18.191
  18.138  35.503  20.762  20.264  33.365  18.381  19.908  35.894  15.548
  20.595  39.020  17.631  24.089  40.522  16.893  25.112  40.039  20.546
  25.160  36.422  19.303  25.383  36.490  15.505  23.868  33.097  14.651
  21.758  31.982  11.728  18.835  30.042  13.357  17.851  28.934  16.841
  15.377  26.520  18.386  14.613  24.828  21.723  16.379  21.483  22.285
  16.016  19.544  25.504  14.709  22.712  27.253  17.462  25.091  26.285
  18.042  27.335  23.321  20.440  25.894  20.694  21.844  28.215  18.003
  23.346  27.301  14.644  25.801  29.377  12.597  27.482  31.231  15.483
  30.846  32.905  14.936  33.674  31.173  16.755  33.998  34.243  18.961
  30.512  33.824  20.530  30.658  31.839  23.720  28.533  28.691  24.050
  27.721  26.694  27.197
   64  1PLC:     36  99
   3.263  36.259  14.099   4.992  33.545  15.990   6.450  30.074  15.388
   7.791  27.176  17.452  11.263  25.869  16.664  13.084  23.138  18.566
  16.825  23.777  18.943  18.570  20.874  17.190  21.538  21.037  19.588
  19.182  21.159  22.546  16.913  18.109  22.254  17.496  14.467  23.171
  19.983  12.496  21.141  18.568  10.847  18.044  15.431  12.965  17.817
  14.642  14.516  14.400  13.950  18.201  15.030  12.110  18.196  11.692
   9.337  15.927  12.919   8.474  18.151  15.906   9.251  21.709  14.808
   7.929  24.417  12.482  10.513  25.667   9.962  12.138  28.987  10.963
  10.407  30.449   7.865   6.967  29.063   8.823   4.688  31.403  10.794
   1.337  31.343  12.683  -0.051  34.682  11.523  -3.514  34.940  13.042
  -5.119  34.744  16.429  -6.254  31.238  17.222  -3.990  29.386  14.815
  -2.406  26.343  16.470   0.632  24.091  16.122   0.282  20.664  17.759
   3.086  18.264  18.615   3.488  15.067  20.632   6.916  14.170  22.041
   7.924  10.599  22.795  11.635  10.519  23.669  12.347  11.352  27.307
  14.656  14.264  28.125  14.785  18.020  27.845  13.796  19.992  24.826
  14.641  23.683  24.338  12.442  25.649  21.929  12.016  29.218  20.778
  10.020  31.569  18.549  12.452  32.557  15.725  11.444  36.213  15.195
  11.306  36.871  18.972  14.183  34.788  20.285  16.232  37.878  21.217
  13.235  39.316  23.068  13.245  36.187  25.280  10.455  34.174  23.708
  12.046  30.806  24.615  10.938  27.739  26.582  11.853  24.258  27.685
   9.757  21.110  28.028  10.859  18.027  29.947   9.478  14.638  28.848
   9.591  12.407  31.960
   70  1UTG:      1  70
  22.716  28.864  31.549  25.728  26.644  32.158  29.469  26.887  32.634
  30.858  26.133  29.178  33.565  23.753  30.425  31.071  21.871  32.604
  28.800  21.374  29.611  31.780  19.924  27.723  32.327  17.519  30.594
  28.697  16.407  30.498  28.777  16.104  26.684  31.822  13.880  26.842
  30.304  11.876  29.713  27.176  11.023  27.802  28.265  10.906  24.157
  32.047  10.858  24.005  34.880   8.455  24.707  36.403   7.817  28.131
  39.437   9.412  26.527  37.813  12.750  25.783  35.916  12.733  29.067
  39.250  12.209  30.759  40.854  15.256  29.048  37.782  17.309  29.868
  38.030  16.526  33.579  41.738  17.323  33.878  40.912  21.001  33.317
  39.522  21.057  36.843  42.550  19.442  38.465  40.622  16.630  40.166
  42.494  14.588  42.781  43.005  10.866  42.182  39.946   9.933  44.242
  37.575  12.299  42.398  39.051  11.231  39.024  38.528   7.558  39.944
  34.943   8.227  41.022  34.278  10.066  37.742  35.660   7.169  35.652
  33.497   4.723  37.610  30.542   6.929  36.552  31.599   6.872  32.883
  32.004   3.107  32.830  28.442   2.544  34.084  26.865   5.277  31.886
  28.543   3.622  28.934  26.341   0.560  29.611  23.287   2.527  28.466
  22.202   2.459  24.821  23.196   5.334  22.534  19.597   6.511  22.141
  19.233   6.718  25.912  22.356   8.872  26.249  21.174  11.115  23.403
  17.889  11.641  25.276  19.728  12.343  28.553  21.783  15.020  26.678
  18.566  16.488  25.251  17.061  16.423  28.745  20.134  18.208  30.090
  19.828  20.939  27.515  16.147  21.391  28.338  17.066  21.963  31.978
  19.887  24.393  31.346  17.766  26.476  28.934  14.618  26.568  31.049
  13.145  29.844  32.238  13.891  28.304  35.624  17.684  28.431  34.983
  17.670  31.905  33.427
   36  1PPT:      1  36
   1.470  -9.017  17.255  -1.135 -10.606  14.958  -0.626 -14.187  14.053
   0.489 -14.940  10.481  -2.414 -14.970   8.087  -3.548 -18.158   6.308
  -3.065 -18.017   2.495  -6.566 -18.626   0.996  -5.423 -20.730  -1.983
  -4.521 -19.865  -5.611  -8.106 -20.411  -6.537  -9.622 -18.132  -4.017
 -11.981 -15.406  -5.466 -10.341 -11.949  -5.914 -12.142 -10.553  -2.855
 -10.488 -13.190  -0.722  -7.028 -12.438  -2.126  -7.676  -8.682  -1.354
  -8.636  -9.644   2.284  -5.441 -11.780   2.548  -3.402  -8.885   1.007
  -4.728  -6.473   3.688  -4.038  -8.947   6.542  -0.451  -9.679   5.213
   0.085  -5.877   5.096  -0.856  -5.563   8.757   1.356  -8.520   9.698
   4.342  -7.279   7.784   4.064  -3.735   9.328   4.069  -5.352  12.824
   7.001  -7.699  12.162   9.068  -4.861  10.736   7.995  -2.499  13.658
   6.779   0.039  11.099   3.108   0.616  11.852   2.765   3.446   9.296
   62  1NXB:      1  62
  37.811   7.243  22.293  35.142   6.317  19.987  32.759   8.379  17.896
  29.817   7.721  15.277  31.015   8.628  11.865  27.934   7.840   9.761
  25.926  10.615   7.674  22.443  11.541   8.362  22.166   8.437  10.012
  22.726   5.870   7.669  23.768   2.589   8.983  25.758   3.339  12.081
  29.488   3.394  11.576  31.888   4.307  14.524  35.627   5.386  14.283
  38.441   5.003  16.907  39.650   7.990  17.180  43.230   9.200  17.510
  44.970   8.950  20.880  44.520  12.210  22.830  41.240  13.180  21.190
  38.680  12.970  23.990  35.831  14.791  21.667  33.184  13.883  19.158
  31.139  16.037  16.762  27.569  16.188  15.221  27.206  19.022  12.389
  24.008  19.696  10.631  23.516  22.036   7.763  21.323  21.756   4.487
  21.555  23.069   1.025  20.251  22.287  -2.489  20.210  18.362  -1.939
  18.638  18.454   1.662  19.601  18.646   5.226  22.941  16.753   6.339
  24.411  15.685   9.496  28.100  14.605   9.607  29.423  12.776  12.473
  33.343  12.402  13.393  36.141  12.798  16.256  36.279  16.334  17.444
  35.516  19.602  17.286  35.782  21.628  14.147  35.767  25.578  14.259
  32.515  24.875  13.075  31.504  27.498  10.683  28.969  30.140   8.814
  25.745  28.239   8.363  27.052  26.049  10.744  25.364  23.697  12.778
  27.610  22.315  15.614  27.884  20.136  18.702  30.676  18.468  20.463
  30.480  15.993  23.586  33.015  14.319  25.437  32.336  10.749  25.956
  32.011   7.395  23.807  29.200   7.192  20.997  28.298  10.695  22.333
  27.342  12.256  18.781  24.413  10.362  19.058
   65  1ABA:      1  65
  19.791  50.519  58.057  16.979  48.002  57.683  14.164  49.432  55.491
  10.574  48.651  56.514   7.706  49.436  54.084   4.317  49.477  55.789
   1.413  51.506  57.119   1.379  54.012  59.918  -1.173  52.358  62.288
  -2.659  55.732  63.202  -3.859  55.957  59.566  -4.323  52.242  58.734
  -3.913  49.659  61.489  -0.992  47.311  60.887  -0.066  45.169  63.887
   2.722  43.233  61.953   4.203  46.620  60.883   4.400  47.850  64.519
   5.811  44.521  65.668   8.610  44.724  63.054   9.633  48.188  64.320
   9.685  47.087  67.937  11.678  43.916  67.198  14.351  45.998  65.398
  14.464  48.415  68.382  14.897  45.533  70.909  17.697  44.100  68.703
  19.361  47.580  68.574  19.070  47.766  64.796  18.596  51.204  63.067
  15.759  51.228  60.551  13.950  53.593  58.225  10.147  53.178  57.973
   8.472  54.040  54.638   4.714  54.653  54.968   2.813  53.718  51.788
  -0.523  55.306  52.821   0.130  59.004  53.753  -3.580  59.608  54.506
  -6.757  57.578  54.836  -7.542  55.739  51.597  -4.668  57.406  49.617
  -1.694  55.276  48.503   1.648  56.676  47.609   2.074  55.193  44.152
   5.738  56.262  43.810   6.595  54.232  46.948   4.574  51.175  45.767
   6.428  51.322  42.387   9.754  51.519  44.282   8.772  48.508  46.402
   7.852  46.455  43.322  11.223  47.366  41.743  13.102  46.219  44.832
  11.130  42.976  44.972  11.525  42.334  41.214   7.732  41.847  40.950
   5.293  42.579  38.150   2.003  41.980  40.075   0.860  42.841  43.647
  -0.846  39.468  44.218  -0.441  38.279  47.754   1.732  41.190  48.902
   1.098  42.152  52.502   2.669  44.782  54.721
   85  3B5C:      1  85
  46.207  13.185  10.873  45.763  16.399  12.856  42.818  18.702  12.180
  43.351  22.421  12.795  40.582  24.972  13.439  41.052  28.741  13.517
  39.696  30.811  16.390  37.659  32.629  13.737  35.853  29.379  12.950
  35.555  28.270  16.583  33.723  31.461  17.537  30.782  30.494  15.290
  30.067  27.327  17.263  28.101  28.934  20.014  24.716  27.227  20.335
  22.847  24.050  21.262  23.252  22.456  17.844  27.019  23.013  17.923
  28.848  24.096  21.074  32.672  24.102  20.809  35.293  25.393  23.212
  39.044  25.266  23.587  41.039  23.736  26.421  44.842  23.915  26.341
  44.915  24.415  22.563  42.612  21.429  21.869  39.117  21.911  20.392
  36.109  20.032  21.812  32.589  19.635  20.418  30.520  19.450  23.620
  27.110  19.310  21.935  26.405  15.761  23.162  27.963  16.465  26.586
  25.845  19.457  27.668  23.164  17.436  29.450  25.652  14.975  30.954
  28.128  17.379  32.556  28.082  17.176  36.366  28.746  20.920  36.553
  25.606  21.716  34.468  24.933  23.010  30.960  24.980  26.780  31.600
  28.627  26.909  32.669  29.560  25.320  29.311  27.187  27.407  27.180
  28.690  30.598  28.638  32.162  29.629  27.379  31.065  28.345  23.970
  33.085  29.720  21.045  36.211  30.500  23.110  38.934  29.400  25.512
  37.795  27.896  28.820  41.189  26.611  29.987  41.369  28.668  33.174
  37.717  27.942  33.999  38.377  24.224  33.688  41.590  24.207  35.742
  40.250  26.534  38.449  37.503  24.105  39.558  39.764  21.106  40.150
  38.617  18.729  37.383  39.682  15.173  38.137  41.717  12.720  36.101
  38.351  11.127  35.290  37.174  14.417  33.763  40.417  14.754  31.774
  40.032  11.240  30.391  36.359  11.787  29.604  37.125  14.945  27.628
  38.835  12.773  24.978  35.428  11.601  23.774  34.726  15.105  22.515
  38.041  16.224  20.992  37.775  17.242  17.331  41.235  18.749  16.715
  43.630  21.525  17.675  43.787  25.305  17.596  45.585  26.603  14.514
  49.186  27.509  15.474  48.782  31.141  14.319  46.014  31.590  16.932
  47.867  30.080  19.900  49.383  33.434  20.829  45.891  34.965  21.102
  45.026  32.841  24.091
   61  1ISU:A     1  61
  38.545  24.618  11.091  39.056  26.046   7.666  37.655  25.131   4.281
  40.744  25.178   2.121  38.876  24.294  -1.041  36.473  27.281  -0.764
  39.272  29.645   0.350  41.160  28.661  -2.782  38.048  29.108  -4.973
  37.628  32.756  -3.887  41.290  33.633  -3.393  40.880  34.316   0.308
  43.776  36.290   1.844  44.553  37.284   5.404  44.960  40.969   4.551
  42.666  43.634   3.116  42.496  44.611  -0.535  42.320  48.443  -1.129
  40.647  48.837   2.241  38.095  46.133   1.634  37.957  43.561   4.408
  35.727  40.864   5.830  34.471  42.945   8.762  33.009  45.408   6.229
  31.509  42.662   3.962  27.865  41.678   3.869  28.710  37.916   3.759
  30.659  37.994   7.022  29.303  36.407  10.226  31.194  38.109  13.082
  32.960  36.279  15.842  32.575  37.213  19.627  34.583  40.470  19.320
  35.367  42.640  16.340  38.810  41.276  16.238  37.973  37.548  16.627
  37.742  35.099  13.756  34.214  34.673  12.280  32.383  32.827   9.499
  31.293  33.591   5.950  28.215  32.668   3.855  30.354  32.034   0.801
  32.916  29.763   2.569  30.812  27.210   4.375  32.408  25.080   7.156
  35.112  27.598   7.963  35.137  29.333  11.344  38.600  30.995  10.966
  37.675  33.843   8.705  39.771  36.881   9.751  37.901  40.196  10.162
  40.901  41.868   8.398  40.931  39.328   5.507  39.391  39.534   2.052
  38.114  37.346  -0.784  36.919  37.959  -4.339  33.282  37.644  -3.170
  33.542  40.803  -1.098  30.380  42.991  -1.075  30.055  46.054   0.995
  27.562  45.835   3.931
   61  1ISU:B     1  61
  25.303  23.536  13.633  27.904  23.782  16.400  26.553  20.965  18.598
  29.100  21.312  21.330  28.492  24.987  21.879  24.757  24.678  21.612
  24.905  21.993  24.249  27.276  24.004  26.428  24.753  26.887  26.461
  21.687  24.641  26.616  20.368  26.206  23.380  16.602  25.640  22.645
  14.540  26.512  19.556  11.888  28.160  21.588  11.970  31.409  23.636
  12.464  31.347  27.487   9.871  33.626  29.088   9.994  36.298  26.323
  13.792  35.834  25.858  14.873  34.996  22.401  17.764  35.353  19.941
  16.137  38.096  17.972  16.278  40.312  21.083  19.771  39.154  22.083
  22.995  41.161  21.666  24.843  38.155  20.181  22.436  37.431  17.335
  23.547  37.878  13.708  20.253  38.030  11.867  19.627  36.241   8.506
  18.334  37.781   5.216  14.805  38.210   6.601  12.968  38.111   9.793
  12.107  34.600   9.926  15.329  33.434   8.459  17.780  31.334  10.612
  20.896  33.400  11.484  24.190  33.118  13.324  25.464  33.858  16.853
  28.638  35.690  17.936  29.311  33.046  20.658  28.356  29.837  18.649
  30.933  29.704  15.899  30.122  28.098  12.587  26.430  27.761  13.280
  24.065  29.132  10.714  20.957  27.532  11.998  20.195  29.863  14.945
  16.422  30.414  15.088  15.307  34.011  15.647  12.905  32.589  18.286
  15.500  30.368  19.973  17.344  30.962  23.263  20.493  29.892  25.202
  22.204  30.595  28.462  24.465  33.173  26.929  21.615  35.539  26.152
  22.105  39.232  26.891  19.417  41.723  26.189  20.444  43.819  23.315
  20.499  47.710  23.607
   45  2OVO:     12  56
  -7.620  -1.968   8.384  -6.517  -4.692   5.883  -6.729  -8.531   6.268
  -3.255  -9.161   4.880   0.023  -7.590   4.007   2.740  -8.589   1.753
   6.189  -9.507   2.993   8.414  -6.798   1.551  10.947  -5.489   4.060
  10.561  -1.759   4.048  10.998  -0.893   7.770   9.251   1.770   9.857
   9.944   2.590  13.445   6.874   3.021  15.698   6.539   5.313  18.695
   6.310   2.142  20.698  10.016   1.413  19.777   9.086  -1.483  17.486
  10.333  -1.897  13.996   7.395  -2.739  11.662   8.502  -4.713   8.547
   6.443  -2.498   6.230   3.763   0.160   5.942   0.930  -2.288   5.896
   2.015  -3.942   9.139   2.392  -0.470  10.625  -1.014   0.836   9.589
  -2.630  -2.417  10.754  -1.067  -1.747  14.186  -2.221   1.901  14.233
  -5.773   0.628  13.797  -5.381  -2.196  16.283  -4.031   0.275  18.887
  -6.985   2.565  18.448  -4.608   5.216  17.100  -2.300   5.198  20.159
   0.580   4.047  17.884   2.305   6.846  15.965   5.254   6.871  13.594
   8.551   7.750  15.299  10.616   7.670  12.127  11.191   6.078   8.794
  13.666   3.161   8.786  14.371   0.552  11.436  14.388   1.653  15.028
   87  1PTF:      1  87
   0.419 -15.666   8.975   4.085 -16.573   9.746   6.253 -14.853  12.383
  10.007 -15.299  13.016  12.612 -13.767  15.292  16.174 -12.911  14.186
  19.299 -11.458  15.850  21.131  -9.001  13.594  24.888  -9.513  13.535
  26.033  -7.439  10.510  28.424  -4.608  11.463  26.360  -2.242   9.307
  23.033  -3.236  11.031  20.120  -2.869   8.562  21.552   0.046   6.558
  23.246   0.623   3.142  23.227  -2.105   0.467  22.173  -4.837   2.956
  19.032  -2.757   3.695  18.227  -2.096   0.021  18.559  -5.744  -1.009
  16.314  -6.827   1.898  13.545  -4.337   0.955  13.862  -5.397  -2.709
  13.298  -9.030  -1.704  10.290  -8.158   0.448   8.849  -6.133  -2.426
   8.606  -9.243  -4.624   5.758 -10.690  -2.493   2.029  -9.844  -2.201
   1.691 -10.695   1.523   1.930  -7.949   4.107   5.494  -8.027   5.542
   6.342  -6.051   8.689   9.618  -5.689  10.615   9.337  -5.016  14.336
  12.058  -3.700  16.648  11.579  -2.814  20.291   7.808  -2.671  19.869
   7.742  -0.456  16.771   6.635  -1.992  13.462   7.285  -0.839   9.879
   6.422  -2.111   6.415   9.487  -4.085   5.202   8.661  -3.020   1.620
   9.413   0.609   2.569  13.083   1.697   2.571  12.047   4.840   4.497
  10.299   2.799   7.145  13.293   0.484   7.509  15.737   3.406   7.793
  13.490   5.079  10.384  13.695   2.019  12.615  17.477   2.368  13.111
  18.362  -1.292  13.536  21.992  -1.781  14.546  24.317  -4.726  15.032
  23.130  -6.961  17.929  19.412  -6.105  17.617  16.586  -8.614  18.115
  13.887  -8.140  15.429  10.662  -9.943  14.469   9.365 -10.331  10.929
   5.701 -11.119  10.204   4.494 -12.355   6.808   0.692 -12.525   6.157
  -0.993 -13.297   2.840  -1.448 -15.531  -0.193   2.299 -16.156  -0.726
   3.383 -16.074   2.874   5.044 -19.529   2.873   7.484 -18.736   0.078
   7.718 -15.070   1.290   8.932 -16.072   4.783  11.263 -18.676   3.223
  12.799 -16.110   0.822  13.285 -13.603   3.702  15.101 -16.236   5.866
  17.281 -17.114   2.886  18.100 -13.448   2.177  18.961 -12.574   5.777
  21.437 -15.490   5.897  22.922 -14.874   2.387  23.501 -11.153   3.131
  25.098 -12.029   6.511  22.450  -9.958   8.311  21.345 -12.636  10.797
   82  351C:      1  82
  -6.820  -8.951  10.043  -4.018  -6.763   8.709  -0.506  -8.029   9.599
   0.933  -4.542   9.918  -1.691  -3.575  12.485  -1.181  -6.859  14.310
   2.572  -6.279  14.384   1.983  -3.151  16.420  -1.040  -4.222  18.489
   0.251  -7.589  19.604   3.488  -6.046  20.897   5.795  -7.698  18.302
   7.212  -4.226  17.624   8.783  -4.187  21.078  11.217  -6.995  20.211
  11.428  -7.011  16.427  12.137  -4.796  13.429  12.266  -5.833   9.833
  15.797  -4.736   8.960  17.617  -4.744  12.272  17.894  -7.129  15.171
  16.500  -5.898  18.471  15.574  -8.487  21.080  14.594 -11.099  18.530
  15.810 -11.552  14.922  15.118  -9.147  12.082  12.218 -10.256   9.883
  14.319  -9.992   6.708  16.703 -12.549   8.243  13.876 -14.864   9.178
  12.401 -14.660   5.729  15.802 -15.315   4.247  16.343 -18.440   6.318
  12.958 -19.917   5.744  13.329 -18.823   2.157  10.912 -20.985   0.260
  10.918 -24.028   2.519   7.847 -26.218   2.307   5.613 -25.886   5.377
   7.501 -22.943   6.907   4.396 -20.819   7.333   2.658 -23.341   9.566
   5.839 -23.888  11.501   6.488 -20.229  12.107   2.849 -19.700  13.023
   3.152 -22.269  15.762   6.310 -20.674  17.139   4.763 -17.209  17.101
   1.854 -18.474  19.133   3.457 -20.914  21.518   6.933 -19.521  21.857
  10.401 -20.293  20.517  13.944 -20.881  21.817  17.298 -21.938  20.388
  16.844 -21.139  16.704  18.387 -17.656  16.720  20.109 -17.673  20.083
  19.669 -18.815  23.704  16.873 -16.435  24.717  13.222 -17.352  24.293
  10.358 -15.712  22.567   7.606 -15.982  25.224   4.157 -17.215  24.090
   2.094 -14.506  22.422  -1.508 -13.422  22.988  -2.507 -14.207  19.431
  -5.064 -16.556  17.953  -4.279 -19.251  15.416  -5.585 -17.175  12.564
  -3.591 -14.175  13.742  -0.408 -16.234  13.949  -0.873 -17.491  10.401
  -1.379 -13.963   9.131   1.754 -12.780  10.866   3.840 -15.757   9.737
   2.861 -15.181   6.134   3.760 -11.497   6.392   7.154 -12.209   7.999
   8.014 -14.590   5.203   7.193 -11.973   2.638  10.001  -9.807   3.961
  12.347 -11.641   1.554
   76  4ICB:      1  76
   1.516   9.645  -0.899   4.326  11.276  -2.844   6.273  10.100  -5.912
  10.018   9.437  -5.443  10.754  12.673  -7.398   8.464  14.621  -5.078
  10.115  13.103  -1.999  13.550  14.058  -3.354  12.393  17.630  -3.793
  11.307  17.826  -0.127  14.671  16.301   0.960  16.517  18.837  -1.216
  14.693  21.852   0.252  15.629  20.868   3.830  19.171  19.596   2.991
  20.229  22.988   1.523  19.525  24.980   4.736  22.911  24.507   6.437
  26.294  22.779   6.077  26.394  20.156   3.276  23.764  21.500   0.837
  23.089  17.931  -0.370  22.771  16.166   2.946  20.666  16.517   6.110
  22.197  17.468   9.459  20.221  16.283  12.582  18.649  19.770  12.901
  17.599  19.663   9.239  16.046  16.191   9.706  14.146  17.646  12.729
  12.731  20.504  10.638  11.711  18.145   7.819  10.014  15.642  10.157
   8.272  18.250  12.276   6.924  20.025   9.198   6.202  17.244   6.728
   5.986  13.909   8.555   5.211  14.767  12.198   3.936  11.324  13.170
   7.453  10.021  12.567   8.609  11.723  15.781   6.003  10.116  18.017
   7.116   7.046  17.632   9.249   4.736  19.677  12.473   6.451  18.626
  13.677   9.878  19.672  15.122  12.166  16.903  18.665  11.413  18.108
  17.938   7.699  17.723  16.296   8.010  14.345  19.255  10.173  13.123
  21.747   7.590  14.428  19.909   4.821  12.639  19.691   6.604   9.289
  23.315   7.751   9.417  24.929   4.424   8.493  28.424   5.705   7.705
  28.546   7.774  10.884  29.582  10.999   9.140  26.944  13.099  10.931
  24.956  13.659   7.728  21.981  11.861   6.165  22.295  11.466   2.376
  19.302  10.909   0.057  20.374   7.216  -0.151  20.350   6.916   3.626
  16.991   8.696   3.889  15.339   5.922   1.781  15.020   3.743   4.864
  12.153   6.114   5.916  10.065   5.793   2.797   8.294   2.557   3.897
   7.151   4.472   7.036   6.096   7.493   4.978   4.369   5.520   2.160
   2.452   3.246   4.441
   70  1PGX:      1  70
  35.700  16.307  76.194  34.224  18.806  78.672  31.402  19.526  76.270
  28.822  17.407  74.494  30.303  15.929  71.289  27.868  16.326  68.418
  27.798  14.455  65.127  26.330  15.676  61.851  23.596  13.450  60.438
  22.027  13.714  57.014  18.523  13.000  55.771  17.702  12.243  52.181
  14.001  12.810  51.393  12.536  10.850  48.527   8.948  12.197  48.759
   5.979  12.808  46.522   6.442  16.564  46.604   9.251  17.155  49.091
  12.665  16.128  47.740  16.245  16.811  48.773  18.565  16.665  51.686
  18.953  18.299  55.056  21.109  17.814  58.116  21.029  18.048  61.894
  23.622  17.815  64.657  22.856  15.456  67.560  24.604  13.590  70.310
  23.612  10.206  68.892  21.786   8.444  66.092  18.635   7.922  68.209
  18.285  11.658  68.811  18.843  12.365  65.101  16.219   9.781  64.153
  13.610  11.461  66.414  14.391  14.901  64.953  14.188  13.627  61.410
  10.944  11.704  61.949   9.378  14.834  63.488  10.589  17.021  60.594
   9.284  14.567  57.995   5.804  14.315  59.602   5.594  18.099  60.122
   6.233  18.508  56.409   3.649  15.884  55.490   6.100  13.117  54.553
   5.535   9.737  56.209   6.989   6.543  54.785   9.604   3.838  55.091
  13.064   4.595  56.423  16.653   3.444  56.275  19.654   4.508  58.303
  23.353   3.859  57.542  25.537   4.209  60.610  28.602   4.138  58.328
  27.487   7.286  56.482  25.347   8.840  59.278  22.555   9.068  56.724
  18.810   8.460  57.054  16.582   8.147  54.007  12.756   8.419  54.019
  10.792   7.193  51.039   7.261   8.600  51.105   4.405   6.170  50.725
   1.615   7.427  48.515  -2.019   7.183  49.700  -4.132   6.285  46.708
  -7.846   5.437  46.371  -9.200   2.631  44.176  -9.879   3.048  40.473
 -12.264   0.476  39.014
   98  1FRD:      1  98
 -19.883  31.857  -4.253 -18.530  28.873  -6.027 -16.092  28.950  -8.910
 -15.103  26.508 -11.590 -11.457  25.415 -11.363  -9.894  23.592 -14.292
  -7.000  21.320 -13.345  -4.424  20.307 -15.920  -1.675  17.784 -16.080
  -0.961  15.754 -19.167   1.409  13.196 -17.555  -1.212  12.404 -14.977
  -3.865  12.517 -17.584  -5.815  15.104 -15.782  -7.883  17.755 -17.471
 -10.931  18.299 -15.446 -13.017  21.137 -14.215 -14.479  21.018 -10.714
 -16.928  23.304  -9.001 -15.844  24.493  -5.580 -16.868  26.938  -2.967
 -14.681  29.976  -2.493 -13.901  29.018   1.085 -12.465  25.673  -0.048
  -8.753  25.379  -0.960  -7.834  24.122  -4.391  -6.231  21.024  -2.989
  -9.136  20.131  -0.673 -11.603  20.695  -3.492  -9.678  18.452  -5.798
  -9.440  15.787  -3.128 -13.154  15.787  -2.530 -13.612  15.327  -6.287
 -11.420  12.288  -6.495  -8.397  14.074  -7.805  -5.269  13.151  -5.891
  -2.818  16.054  -6.028   0.527  15.968  -4.203   1.027  17.594  -0.801
   3.104  17.193   2.334   2.919  19.914   4.894  -0.569  21.207   4.082
   0.586  24.402   5.799   2.220  26.531   3.151   5.876  25.960   3.957
   6.913  23.488   1.245   6.949  23.067  -2.500   4.968  19.852  -2.618
   1.577  21.048  -3.690   2.665  23.788  -6.066   0.654  24.527  -9.128
   0.706  27.294 -11.715  -2.223  29.580 -12.241  -2.752  29.756 -16.047
  -5.799  32.046 -15.894  -7.907  33.535 -13.118  -7.319  35.037  -9.673
  -6.619  33.300  -6.411  -5.875  34.072  -2.771  -2.845  32.469  -1.224
  -2.080  35.015   1.414  -1.539  32.279   4.087   1.373  30.883   2.092
   4.939  31.227   3.179   7.256  29.355   0.877   7.031  31.218  -2.377
   8.586  34.497  -3.066   7.119  37.488  -4.970   8.783  36.622  -8.168
   7.470  33.033  -8.119   4.046  34.217  -7.292   4.237  36.771 -10.044
   4.764  34.044 -12.577   1.584  32.348 -11.314   2.935  29.685  -9.025
   0.602  28.925  -6.070   0.759  26.520  -3.086  -2.497  24.731  -3.598
  -2.948  23.640   0.006  -3.491  27.287   0.923  -4.974  28.723  -2.265
  -8.584  29.736  -2.623 -10.200  30.691  -5.956 -11.319  34.277  -6.434
 -12.713  33.613  -9.914 -13.066  30.727 -12.255  -9.519  29.626 -12.997
  -7.239  27.195 -14.800  -4.345  25.675 -13.013  -1.589  23.337 -14.019
  -0.838  20.819 -11.257   2.299  19.021 -10.264   4.663  21.945 -11.016
   7.149  21.130  -8.284   9.976  20.129 -10.784   9.511  23.383 -12.686
   9.710  25.377  -9.567  12.753  27.300 -10.131
   69  1GMP:A    27  95
  69.877  -3.496  15.044  68.598   0.043  15.658  70.565   3.030  16.957
  67.981   4.052  19.550  66.219   2.131  22.282  62.910   3.813  21.338
  63.092   2.274  17.829  60.266  -0.156  17.354  58.005   1.003  20.229
  54.271   1.267  19.541  53.049   4.504  17.938  49.640   5.168  19.539
  48.104   7.288  16.738  46.672   9.274  19.732  45.836  12.302  17.575
  43.974  10.242  15.004  46.113  11.533  12.081  46.540   8.039  10.569
  43.697   5.583   9.874  42.106   4.119  12.996  43.597   0.701  13.839
  44.081  -1.522  16.887  46.784  -0.661  19.449  50.115  -1.994  18.211
  49.246  -1.859  14.520  51.699   1.081  14.229  55.330   1.235  15.379
  57.788   4.153  15.300  61.445   4.306  14.259  63.834   7.229  14.303
  65.016   8.845  11.069  68.374  10.360  12.146  68.753  14.108  11.740
  72.425  14.741  10.792  74.187  16.763  13.505  71.425  16.486  16.108
  72.200  15.676  19.719  68.643  14.327  20.255  66.304  12.050  18.305
  64.908  15.133  16.586  61.579  15.198  14.779  61.935  12.730  11.891
  60.362   9.313  12.111  59.085   6.409  10.100  55.819   4.924  11.307
  55.093   1.414   9.984  51.598  -0.040   9.760  51.017  -3.831   9.662
  50.043  -3.826   5.952  52.534  -4.657   3.205  54.613  -1.552   2.291
  52.589   0.622   4.698  55.208   3.071   5.984  54.723   6.759   6.696
  57.336   9.487   7.019  56.963  12.473   9.334  59.503  15.319   9.411
  57.565  17.317  12.073  57.171  14.927  14.964  53.766  13.556  13.921
  51.998  16.735  12.816  51.925  15.532   9.175  52.616  12.286   7.364
  53.315  11.093   3.865  53.124   7.459   2.647  56.513   6.300   1.394
  56.709   4.718  -2.048  59.778   2.420  -2.044  59.440   1.829  -5.788
   70  1GMP:B    26  95
  34.135   2.325   4.814  33.775   3.266   8.532  36.597   3.115  11.057
  34.682   1.237  13.774  32.683  -1.964  13.530  29.968  -0.250  15.656
  29.481   2.469  13.008  26.071   2.200  11.324  24.259   0.285  14.107
  20.640   1.283  14.780  20.171   4.016  17.344  17.153   2.965  19.480
  16.143   6.429  20.732  15.315   4.678  23.958  15.193   7.909  25.986
  12.795   9.397  23.412  14.857  12.577  22.963  14.329  12.512  19.170
  10.912  12.093  17.499   9.443   8.611  17.949   9.834   6.450  14.835
   9.821   2.750  13.993  12.911   0.825  15.137  15.573   1.102  12.402
  14.774   4.663  11.361  17.877   6.023  13.091  21.502   4.911  12.787
  24.552   6.119  14.731  28.127   6.823  13.653  31.193   7.699  15.640
  32.590  11.217  15.506  36.267  10.579  16.462  37.582  12.602  19.422
  41.337  13.107  18.796  43.263  12.260  21.973  40.523  10.023  23.464
  41.509   6.424  24.241  38.017   5.153  23.333  35.292   5.877  20.788
  34.288   8.684  23.196  30.944  10.444  23.329  30.504  12.257  19.990
  28.176  10.732  17.445  26.138  11.614  14.403  22.674  10.059  14.296
  20.922   9.966  10.934  17.196   9.718  10.308  15.653   8.749   6.988
  14.648  12.282   5.890  16.993  14.276   3.665  19.744  15.956   5.656
  18.148  14.638   8.815  21.464  14.361  10.748  21.783  15.095  14.472
  25.002  15.666  16.407  25.453  14.746  20.053  28.674  15.538  21.925
  27.483  14.062  25.255  26.572  10.507  24.397  22.884  11.098  23.621
  21.932  13.423  26.469  21.284  16.262  24.007  21.048  16.535  20.239
  21.175  19.335  17.700  20.093  19.141  14.082  23.068  19.860  11.841
  22.719  22.734   9.392  25.158  21.906   6.558  24.736  25.326   5.001
  26.534  27.364   7.678
   39  1MOL:A     1  39
   4.499  62.177 -47.774   3.188  62.567 -51.311   2.343  59.382 -53.137
   2.329  58.383 -56.800   2.294  55.208 -58.883   5.301  54.661 -61.117
   5.583  51.845 -63.775   7.508  48.608 -63.529  10.207  49.151 -66.101
  14.033  48.782 -65.649  14.336  51.230 -62.666  11.726  49.340 -60.679
  13.098  45.932 -61.774  16.477  46.946 -60.264  14.754  48.019 -57.045
  13.069  44.536 -56.927  16.501  42.913 -57.431  18.018  45.119 -54.651
  15.233  43.987 -52.269  15.858  40.268 -52.993  19.628  40.772 -52.551
  19.121  42.567 -49.256  16.651  39.958 -48.013  19.130  37.198 -48.922
  21.584  38.853 -46.542  18.969  38.617 -43.818  18.100  34.971 -44.457
  14.595  34.793 -43.012  13.174  33.209 -46.188  16.251  31.159 -47.179
  17.950  31.894 -50.486  15.759  33.735 -53.007  16.168  34.533 -56.694
  14.413  37.402 -58.392  11.640  36.706 -60.807   9.511  39.812 -61.435
   8.029  43.046 -60.156   4.285  43.451 -60.808   1.979  46.466 -60.663
   50  1MOL:A    40  89
   1.209  48.598 -58.602   4.518  50.120 -57.560   4.130  53.138 -55.197
   6.669  55.889 -54.576   6.414  58.027 -51.493   8.302  61.334 -51.362
   9.061  62.564 -47.826   9.717  66.300 -47.346  11.523  68.143 -44.563
  12.081  71.828 -43.626  10.613  74.202 -46.313   9.343  71.607 -48.785
  12.865  70.145 -49.223  12.911  66.438 -50.328  14.370  64.332 -47.520
  14.051  60.947 -49.311  11.740  58.382 -50.928  10.192  55.043 -50.139
   9.146  52.521 -52.827   6.509  49.883 -52.105   6.933  46.914 -54.382
   5.269  43.596 -55.100   8.043  41.185 -55.961   7.984  37.542 -57.109
  11.126  35.844 -55.816  11.553  32.055 -56.094   7.897  31.935 -57.223
   6.461  33.449 -53.998   4.979  36.958 -53.943   6.419  39.365 -51.389
   5.749  43.002 -50.471   9.065  44.930 -50.137   9.523  48.557 -48.973
  12.771  50.373 -49.863  14.020  53.768 -48.694  16.287  55.981 -50.701
  17.946  58.930 -48.996  17.806  62.064 -51.165  21.233  63.414 -50.252
  23.314  60.250 -50.302  21.064  58.308 -52.752  21.657  55.365 -50.385
  19.045  52.609 -50.461  17.964  50.494 -47.507  15.533  47.562 -47.285
  12.844  48.581 -44.780  10.697  45.450 -44.840  10.145  42.352 -46.882
   7.080  40.267 -46.047   5.132  37.488 -47.504
   38  1MOL:B     1  38
  -5.745  49.548 -63.669  -4.579  51.371 -60.567  -4.771  54.978 -59.428
  -4.440  56.960 -56.211  -7.540  58.903 -55.311  -7.690  61.976 -53.097
  -9.120  61.672 -49.527 -12.313  63.756 -49.587 -15.939  62.867 -48.762
 -16.068  59.769 -51.014 -13.136  58.018 -49.371 -14.231  59.041 -45.861
 -17.515  57.271 -46.627 -15.615  54.169 -47.777 -13.760  54.217 -44.367
 -17.023  54.467 -42.458 -18.380  51.399 -44.457 -15.243  49.409 -43.594
 -15.611  50.053 -39.879 -19.455  49.395 -39.827 -18.789  46.100 -41.655
 -15.915  45.008 -39.433 -18.130  45.852 -36.417 -20.603  43.224 -37.623
 -17.808  40.618 -37.407 -16.473  41.365 -33.897 -12.828  40.386 -34.507
 -11.615  43.803 -33.166 -14.379  44.570 -30.704 -16.352  47.741 -31.417
 -14.519  50.359 -33.446 -15.313  54.026 -33.897 -14.332  55.373 -37.304
 -12.105  58.410 -37.129 -10.741  59.031 -40.679  -9.171  57.602 -43.842
  -5.651  58.929 -44.640  -3.490  58.958 -47.747
   50  1MOL:B    39  88
  -2.644  56.915 -49.761  -5.978  55.556 -51.039  -5.598  53.186 -53.987
  -8.294  52.310 -56.475  -8.268  49.361 -58.881 -10.707  49.356 -61.803
 -11.813  45.925 -63.062 -13.412  45.636 -66.507 -16.080  43.210 -67.656
 -15.111  43.586 -71.292 -13.849  46.483 -73.485 -17.189  48.124 -72.947
 -18.217  47.697 -69.316 -16.526  48.269 -65.965 -17.297  45.352 -63.695
 -16.360  47.029 -60.407 -13.615  48.491 -58.267 -11.430  47.520 -55.351
 -10.002  50.085 -52.869  -7.090  49.690 -50.492  -7.510  52.052 -47.528
  -5.692  53.152 -44.381  -8.368  53.776 -41.765  -8.008  55.201 -38.268
 -10.665  53.778 -35.971 -10.584  54.060 -32.141  -7.224  55.766 -32.620
  -5.647  52.724 -34.208  -4.699  52.423 -37.890  -5.955  49.576 -39.994
  -5.641  48.407 -43.590  -9.078  47.691 -45.223  -9.685  46.339 -48.800
 -13.201  46.912 -50.129 -14.781  45.778 -53.434 -17.600  47.750 -55.137
 -19.862  46.486 -57.877 -20.240  48.961 -60.681 -23.918  48.268 -61.444
 -25.432  47.864 -57.983 -22.899  50.113 -56.163 -22.957  47.509 -53.324
 -19.756  47.041 -51.425 -18.030  44.134 -49.682 -15.291  44.283 -47.039
 -12.565  41.926 -48.354  -9.979  42.326 -45.533  -9.501  44.478 -42.436
  -6.098  44.057 -40.723  -3.995  45.783 -38.159
   56  1ROP:A     1  56
  32.390   2.582  17.546  34.312   0.620  14.917  36.887  -1.985  15.858
  39.711   0.311  14.687  38.406   3.139  16.923  38.167   0.708  19.859
  41.844  -0.251  19.327  42.914   3.391  19.255  40.896   4.170  22.436
  42.398   1.144  24.252  45.913   2.263  23.200  45.349   5.842  24.519
  44.082   4.341  27.830  47.173   2.085  28.018  49.572   4.978  27.448
  47.740   7.046  30.101  48.181   4.120  32.611  51.839   3.583  31.634
  52.827   7.233  32.205  51.363   6.954  35.788  53.402   3.769  36.404
  56.550   5.505  35.190  55.830   8.601  37.292  55.836   6.398  40.397
  59.104   4.727  39.318  60.772   8.145  38.834  59.446   9.279  42.300
  61.035   6.163  43.836  64.428   7.125  42.308  64.064  10.729  43.441
  64.659  11.924  39.900  63.050  15.307  40.360  63.237  16.922  36.904
  62.214  13.679  35.180  59.242  13.158  37.504  58.094  16.781  36.802
  58.304  16.055  33.058  56.459  12.769  33.560  53.627  14.342  35.557
  53.068  16.767  32.660  53.247  13.812  30.257  50.560  11.869  32.172
  48.290  14.988  32.098  48.890  15.268  28.322  48.089  11.534  27.965
  44.852  11.992  29.884  43.928  14.889  27.599  44.399  12.621  24.511
  42.407   9.745  26.038  39.496  12.044  26.919  39.618  13.599  23.424
  39.406  10.104  21.850  36.520   9.107  24.156  34.524  12.206  23.155
  35.135  11.700  19.427  34.677   7.924  19.184
   38  1CTF:      1  38
  17.706  17.982 -14.905  17.509  14.262 -14.184  15.330  11.738 -12.384
  16.640   8.752 -10.373  14.361   5.721 -10.503  14.621   2.726  -8.176
  13.722  -0.100 -10.583  14.133  -3.034  -8.084  15.878  -3.899  -4.798
  15.247  -7.661  -4.788  17.148  -9.442  -2.071  19.064  -6.269  -0.996
  16.107  -4.398   0.515  17.592  -3.824   3.948  20.698  -2.211   2.544
  18.742  -0.208  -0.025  16.291   1.102   2.563  19.274   2.342   4.627
  20.821   4.121   1.540  17.433   5.677   0.564  17.064   7.126   4.138
  20.583   8.513   4.093  20.001  10.145   0.700  16.513  11.507   1.388
  15.814  11.822   5.208  12.671   9.632   4.871  11.413   7.801   8.011
  11.697   3.979   8.156   8.076   3.162   7.278   8.182   5.487   4.340
  11.494   4.355   2.882  10.398   0.686   3.379   7.067   1.328   1.549
   8.972   3.048  -1.331  11.498   0.263  -1.792   8.774  -2.348  -1.562
   6.829  -0.400  -4.239   9.475  -0.334  -6.938
   30  1CTF:     39  68
   9.588   0.843  -9.614   9.611   4.312  -8.068  10.971   7.755  -8.990
  12.969   8.508  -5.861  14.403  11.899  -6.827  13.299  14.153  -9.770
  14.905  17.401 -11.016  18.453  16.760  -9.713  21.599  17.903 -11.486
  23.724  15.447 -13.446  26.334  15.044 -10.646  23.678  14.531  -7.966
  21.958  11.895 -10.075  25.173   9.962 -10.832  26.213  10.037  -7.103
  22.738   8.769  -5.921  22.764   6.116  -8.714  26.165   4.875  -7.480
  25.152   4.909  -3.819  22.009   2.789  -4.605  23.971   0.468  -6.903
  26.493  -0.182  -4.081  23.619  -0.900  -1.672  22.345  -3.459  -4.250
  19.570  -1.799  -6.196  18.765  -1.821  -9.900  18.540   1.944 -10.734
  17.906   4.068 -13.781  18.833   7.754 -14.448  16.641   9.501 -17.085
   98  1HVI:A     1  98
  -2.655   6.720  34.710   1.115   6.384  34.643   2.009   3.268  32.738
   5.380   1.639  32.956   6.764  -0.488  30.197   7.944  -3.639  31.884
   4.962  -5.251  30.280   3.237  -4.538  26.954   1.006  -1.434  27.428
  -2.258  -3.160  26.791  -5.448  -1.541  27.813  -9.200  -2.011  27.447
 -11.019   0.007  24.889 -14.649   0.298  24.078 -15.729   0.480  20.518
 -19.007  -0.294  18.753 -20.368  -1.291  22.159 -17.706  -3.957  22.319
 -14.924  -4.345  24.793 -11.430  -5.031  23.457  -7.836  -4.921  24.417
  -5.373  -2.754  22.654  -1.748  -1.723  22.595  -0.826   1.848  23.297
   1.676   2.485  20.575   3.747   5.618  20.243   5.491   4.116  17.214
   2.337   3.976  15.182   0.883   6.915  13.298  -2.505   5.278  12.941
  -4.988   3.097  14.770  -5.405  -0.408  13.468  -7.931  -2.868  14.830
  -8.632  -6.450  14.122 -11.366  -7.441  11.741 -14.773  -6.376  12.924
 -17.987  -4.927  11.637 -18.454  -1.365  12.459 -21.420   0.655  11.391
 -20.631   3.191   8.715 -19.310   3.544   5.297 -15.667   2.666   4.705
 -12.873   3.050   2.179 -10.175   0.621   1.188  -6.709   1.678   2.287
  -3.195   0.332   2.550  -0.874   0.661   5.517   2.583  -0.568   6.129
   5.085  -1.483   8.698   7.680  -4.156   9.353   7.178  -6.931   6.943
   5.253  -4.917   4.411   1.760  -3.691   3.590  -1.699  -4.786   4.475
  -5.103  -3.863   3.191  -7.434  -2.236   5.626 -10.909  -0.748   5.802
 -10.920   2.864   6.799 -13.613   4.218   9.110 -13.691   7.872   9.991
 -15.127   9.774  12.932 -15.488   6.699  15.115 -16.145   7.015  18.812
 -13.749   5.112  20.934 -13.192   5.048  24.632  -9.772   4.354  26.003
  -9.639   3.779  29.759 -12.726   5.890  30.099 -11.391   8.665  27.938
 -13.302   9.531  24.771 -11.662   9.915  21.435 -13.266  10.487  18.076
 -11.250   9.635  15.045 -10.209   7.419  12.171  -9.922   3.755  12.729
  -8.505   1.246  10.357  -9.799  -2.363  10.436  -7.915  -5.286   8.965
  -5.745  -8.325   9.566  -3.413  -6.929  12.226  -1.696  -9.319  14.661
  -2.818  -6.956  17.507  -5.162  -4.081  18.149  -3.103  -0.931  17.995
  -3.877   2.492  19.292  -1.718   4.971  17.423  -0.838   8.612  17.743
  -4.025   9.873  16.077  -6.001   8.902  19.179  -3.210   9.041  21.782
  -3.003  12.794  21.277  -6.732  13.213  21.794  -6.550  11.664  25.250
  -3.549  13.718  26.325  -0.972  11.021  26.207   2.667  11.828  26.674
   5.970  10.076  27.053   7.964  10.897  30.110
   98  1HVI:B     1  98
   8.204  15.071  28.306   7.555  14.093  24.725   4.308  14.916  23.082
   2.896  12.827  20.314   1.861  15.409  17.662   4.838  14.279  15.700
   6.612  10.961  15.643   8.718  10.646  18.832  12.150  10.840  17.183
  15.126  11.433  19.376  18.930  11.344  19.109  20.765   8.302  20.165
  24.406   7.634  20.456  25.653   4.224  19.471  29.251   3.208  18.845
  30.106   6.870  19.437  27.943   7.826  16.477  24.758   9.860  16.637
  21.544   8.646  15.060  17.897   9.328  15.182  15.423   6.826  16.524
  11.727   6.346  17.244  10.628   5.848  20.835   8.249   3.007  20.515
   6.076   1.646  23.242   4.572  -0.936  20.935   7.862  -2.675  20.073
   9.060  -5.377  22.393  12.502  -5.172  20.841  14.977  -2.650  19.614
  15.651  -2.643  15.885  18.335  -0.620  14.173  19.234   0.099  10.569
  21.894  -1.934   8.968  25.357  -1.350  10.383  28.397  -3.384  11.159
  28.919  -3.787  14.793  31.801  -5.814  16.111  30.709  -8.693  18.115
  29.124 -11.998  17.777  25.604 -12.269  16.472  22.685 -14.618  16.192
  20.285 -14.784  13.311  16.710 -13.983  14.082  13.262 -13.293  12.631
  10.983 -10.531  13.817   7.481  -9.730  12.843   5.476  -6.676  12.329
   2.256  -5.662  10.751   2.899  -7.037   7.279   5.003 -10.073   8.059
   8.524 -10.946   9.137  12.009  -9.869   8.409  15.393 -11.283   9.037
  17.748  -9.615  11.489  20.991 -10.076  13.367  20.904 -10.160  17.138
  23.576  -8.463  19.213  23.588  -8.627  22.993  24.929  -6.218  25.611
  24.997  -3.148  23.415  25.302   0.240  25.057  23.061   2.881  23.684
  22.658   6.303  24.994  19.251   7.833  24.653  18.976  11.561  25.253
  21.779  11.327  27.778  20.490   8.197  29.436  22.410   5.015  29.135
  20.872   1.663  28.458  22.436  -1.670  27.799  20.831  -4.559  26.043
  19.905  -6.562  23.013  19.775  -4.842  19.675  18.480  -6.309  16.432
  20.017  -5.148  13.211  18.536  -5.321   9.785  16.812  -3.653   6.819
  14.426  -1.363   8.758  13.317   2.058   7.371  13.543   3.565  10.829
  15.586   3.036  13.963  13.226   1.763  16.650  13.782   1.997  20.374
  11.655  -0.693  22.035  10.549  -1.551  25.572  13.672  -3.467  26.442
  15.634  -0.225  26.457  12.804   2.196  27.330  12.308   0.598  30.718
  15.925   1.153  31.501  15.706   4.858  30.975  12.699   5.183  33.272
  10.321   5.916  30.511   6.561   6.047  31.118   3.282   6.705  29.347
   1.109   9.241  30.937  -2.402  10.478  30.579
   52  1HCR:A     1  52
  77.456  65.531  34.479  75.262  66.688  31.573  74.560  70.364  30.760
  71.840  72.335  32.430  69.329  72.847  29.583  68.405  76.491  30.038
  71.449  78.530  29.794  70.844  80.521  33.018  70.137  84.018  31.782
  67.362  82.120  29.921  65.809  81.201  33.313  65.093  84.965  33.691
  63.818  85.197  30.154  61.445  82.319  30.725  60.209  83.170  34.301
  59.150  86.406  32.882  57.479  85.185  29.708  55.439  82.464  31.413
  54.448  84.464  34.514  53.298  87.097  31.962  50.937  84.464  30.462
  52.991  82.094  28.376  52.242  78.438  27.770  54.952  76.018  28.427
  54.140  73.832  25.428  54.979  76.982  23.434  58.135  77.992  25.393
  59.582  74.512  25.007  59.798  74.307  21.185  61.079  77.802  20.623
  63.781  77.235  23.237  63.928  73.532  22.599  63.636  71.820  25.878
  61.071  69.328  26.976  57.954  70.459  28.687  58.783  68.234  31.677
  62.010  70.300  32.181  60.098  73.617  32.250  57.595  72.333  34.914
  60.673  71.119  36.925  62.403  74.484  36.849  59.400  76.780  37.148
  56.489  74.770  38.615  53.376  76.036  40.507  51.197  73.552  42.754
  49.182  70.369  43.612  47.858  68.121  40.629  50.299  65.263  41.151
  52.383  62.105  41.227  55.131  59.704  39.698  56.866  56.912  37.630
  58.768  56.418  34.371
   86  1LMB:1     1  86
   5.270 -12.723  21.493   7.341 -14.715  19.077   6.407 -18.471  18.425
   7.788 -21.186  20.616  10.220 -22.280  17.866  11.405 -18.596  17.492
  11.943 -18.498  21.261  13.990 -21.724  21.167  16.103 -20.351  18.324
  16.836 -17.246  20.488  17.731 -19.437  23.479  20.142 -21.517  21.309
  21.707 -18.335  19.861  22.331 -16.668  23.275  23.766 -19.932  24.693
  26.261 -19.936  21.914  27.215 -16.330  22.519  27.577 -17.007  26.212
  29.836 -19.793  25.617  32.147 -18.241  22.986  32.206 -14.738  24.121
  35.418 -14.929  25.995  37.464 -16.749  23.406  36.211 -14.480  20.589
  36.501 -11.282  22.840  32.862 -10.286  22.182  30.241  -8.200  24.018
  26.698  -7.322  22.942  28.016  -3.880  21.708  30.893  -5.297  19.618
  28.630  -7.847  18.012  26.175  -4.943  17.367  29.082  -2.780  15.864
  29.907  -5.668  13.599  26.317  -5.987  12.313  25.856  -2.329  11.940
  23.395  -1.989  14.625  23.128  -0.950  18.352  23.531  -3.017  21.584
  19.747  -2.707  22.269  18.951  -4.288  18.914  21.299  -7.152  19.470
  20.028  -7.727  22.976  16.434  -7.923  21.594  17.434 -10.719  19.233
  19.353 -12.658  21.903  16.488 -12.341  24.285  13.698 -13.463  22.083
  12.139 -10.004  21.954  12.438  -9.336  18.100  12.391 -12.104  15.500
  15.688 -13.213  13.679  15.387 -13.065   9.802  17.825 -14.853   7.246
  20.283 -11.904   6.853  20.878 -11.203  10.599  20.991 -14.890  11.335
  23.738 -15.315   8.600  25.731 -12.370  10.037  25.478 -13.704  13.628
  26.601 -17.180  12.460  29.680 -15.654  10.840  30.435 -13.406  13.872
  30.088 -16.418  16.343  31.906 -18.826  14.044  29.135 -21.312  13.844
  26.728 -22.502  11.313  23.158 -21.068  11.202  21.703 -24.483  11.813
  23.336 -24.537  15.125  20.815 -22.160  16.496  18.109 -22.053  13.919
  17.469 -25.043  11.702  14.355 -23.406  10.202  16.241 -20.293   9.023
  19.111 -22.428   7.705  16.482 -24.261   5.649  15.123 -21.047   4.243
  18.577 -19.934   3.241  19.190 -23.147   1.386  16.033 -22.827  -0.485
  16.841 -19.364  -1.778  20.182 -20.647  -2.873  18.378 -23.281  -4.890
  17.335 -20.252  -7.036  20.937 -18.993  -7.739
   91  1LMB:2     1  91
   8.343   9.248   4.942   5.756   6.079   4.155   7.588   4.804   1.065
  11.342   5.087   0.035  12.294   5.299  -3.735  14.378   2.436  -5.251
  18.119   2.829  -6.064  19.230   2.887  -9.539  20.310  -0.619  -9.156
  16.999  -1.833  -7.807  15.423  -0.155 -10.897  17.464  -1.974 -13.394
  16.777  -5.264 -11.532  12.986  -4.620 -11.883  13.346  -3.806 -15.668
  15.327  -7.006 -16.091  12.666  -9.013 -14.198   9.707  -7.588 -16.139
  11.449  -8.299 -19.524  11.950 -11.959 -18.605   8.283 -12.079 -17.620
   7.225 -10.621 -20.836   9.438 -13.017 -22.883   8.183 -15.942 -21.108
   4.651 -15.411 -19.929   3.354 -17.045 -23.086   5.351 -20.169 -22.999
   4.751 -20.483 -19.271   1.135 -19.540 -19.503   1.394 -16.737 -16.942
  -0.455 -13.546 -15.983   0.336 -11.036 -13.276  -2.714 -12.368 -11.452
  -1.544 -15.954 -11.657   2.007 -14.945 -10.542   0.400 -13.036  -7.540
  -1.574 -16.157  -6.598   1.546 -18.237  -6.615   3.158 -15.892  -4.382
   0.244 -15.315  -2.098  -0.253 -11.534  -2.939  -2.452  -9.543  -5.233
  -1.897  -8.292  -8.778  -0.997  -4.848  -7.523   1.738  -6.348  -5.224
   3.303  -8.070  -8.251   2.735  -5.020 -10.472   4.672  -2.947  -7.866
   7.712  -5.324  -8.094   7.642  -5.507 -11.834   7.333  -1.803 -12.248
  10.028  -0.696  -9.833   7.723   0.704  -7.211   8.584  -1.731  -4.408
  11.914  -3.361  -4.194  12.633  -7.068  -4.359  13.995  -8.794  -1.232
  15.878 -12.051  -1.270  12.807 -14.204  -0.641  10.553 -12.674  -3.380
  13.469 -12.702  -5.809  13.976 -16.432  -5.186  10.304 -17.201  -5.589
   9.985 -15.302  -8.857  13.077 -16.890 -10.216  11.516 -20.225  -9.627
   8.168 -19.251 -11.122   9.830 -17.859 -14.241  12.329 -20.630 -14.371
  15.498 -18.502 -14.484  18.158 -18.024 -11.897  17.963 -14.909  -9.730
  21.205 -13.610 -11.287  19.582 -13.218 -14.652  17.672 -10.273 -13.163
  19.531  -9.349 -10.062  23.073 -10.229  -9.656  23.337  -8.273  -6.481
  20.527 -10.159  -4.689  22.028 -13.439  -6.072  25.230 -12.522  -4.340
  23.604 -11.598  -1.086  21.828 -15.019  -1.238  25.194 -16.675  -1.899
  26.820 -14.964   1.043  23.982 -16.058   3.391  24.534 -19.611   2.087
  28.147 -19.473   3.089  26.844 -19.309   6.752  24.907 -22.593   6.423
  27.345 -24.565   4.447
   91  1FNA:      1  91
  -3.013  30.524  16.989   0.436  29.205  16.078   1.119  26.715  13.293
   4.358  24.781  13.112   6.096  22.020  11.227   6.872  19.405  13.934
   8.387  16.664  11.743   9.606  16.764   8.126  11.405  15.069   5.247
  12.316  16.419   1.807   8.909  15.259   0.485   6.430  15.327   3.405
   5.759  17.081   6.684   3.653  16.944   9.810   1.969  20.231  10.796
   0.410  21.028  14.189  -1.751  24.021  15.188  -3.746  25.315  18.158
  -7.506  24.703  18.055  -9.505  27.964  18.200 -11.787  28.893  21.073
 -14.858  27.768  19.131 -16.157  24.322  18.179 -14.886  23.412  14.699
 -16.642  21.311  12.032 -13.474  20.849   9.976 -10.304  22.612   8.953
  -9.275  23.463   5.432  -5.502  23.027   4.887  -4.261  24.884   1.739
  -0.693  24.750   0.364   1.193  25.902  -2.661   4.677  26.476  -3.950
   5.595  30.014  -2.876   6.002  32.263  -5.942   4.628  29.478  -8.166
   1.691  29.910 -10.555  -0.148  26.611 -10.008  -3.497  26.486  -8.186
  -3.200  25.886  -4.449  -3.868  22.361  -3.193  -6.457  21.743  -0.482
  -7.552  18.938   1.828  -9.831  18.731   4.907  -8.946  17.639   8.451
 -11.716  16.640  10.915 -12.482  19.273  13.596 -11.344  16.938  16.392
  -7.727  16.901  15.200  -4.985  19.477  15.254  -2.204  17.726  13.263
  -2.000  16.565   9.621   0.495  15.047   7.231   1.219  16.793   3.917
   2.796  14.504   1.240   3.822  14.693  -2.434   6.157  17.665  -1.909
   9.322  18.542  -3.829  12.668  18.765  -2.014  14.157  22.218  -1.418
  11.040  24.199  -2.216   9.331  26.978  -0.225   5.619  26.246   0.471
   2.958  28.624   1.890   0.666  26.607   4.208  -2.581  27.945   5.638
  -5.195  26.542   8.011  -8.795  27.816   8.087 -11.369  26.662  10.717
 -14.991  26.146   9.496 -17.686  26.061  12.251 -21.158  24.601  11.808
 -22.670  28.002  12.657 -22.184  29.874   9.282 -19.543  29.900   6.488
 -17.815  33.101   5.362 -14.746  34.805   6.897 -16.987  34.623   9.996
 -15.443  31.341  11.217 -11.804  31.809  12.421  -8.788  33.902  11.214
  -6.430  31.967   8.939  -3.061  30.924  10.304  -0.190  30.684   7.821
   3.461  29.819   7.529   6.182  29.563   4.911   8.323  26.444   5.133
  11.110  25.202   2.866  11.496  21.432   2.548  15.037  20.171   3.099
  17.073  18.665   0.250
   85  1BGH:      1  85
  -0.629  16.605   5.343   0.528  17.822   8.748   3.086  15.478  10.433
   4.424  16.161  13.953   7.398  14.563  15.716   6.790  15.124  19.488
   9.777  15.613  21.964   9.227  11.999  23.111   9.600  10.714  19.585
  12.986  12.165  18.873  14.593   8.721  18.848  14.592   5.737  16.521
  14.856   2.018  17.214  16.616  -0.477  14.995  15.573  -3.866  13.716
  18.273  -5.895  12.074  18.222  -9.179  10.099  19.527 -11.269   7.211
  17.828 -10.786   3.891  17.450 -14.182   2.189  20.518 -14.142  -0.164
  22.504 -13.954   3.078  23.053 -10.123   3.129  22.127  -8.525   6.497
  19.926  -5.416   6.844  19.042  -2.763   9.392  15.839  -0.793   9.545
  15.490   2.422  11.597  11.971   3.246  12.718  10.571   6.372  14.308
   7.095   7.283  15.536   5.076  10.346  14.601   1.654  11.895  14.635
  -0.203  12.487  11.389  -3.329  14.562  11.293  -5.857  12.567   9.315
  -8.610  15.024  10.296 -10.047  12.996  13.180 -10.475  14.499  16.718
  -6.766  13.881  17.401  -3.711  13.009  15.179  -2.941   9.334  14.811
   0.251   7.453  15.629   2.197   6.268  12.552   5.460   4.418  12.273
   7.924   5.535   9.593  10.920   3.550   8.411  13.851   5.905   7.727
  16.160   5.706   4.707  19.716   4.335   4.965  22.029   6.818   6.667
  19.218   9.203   7.630  19.060  10.431  11.245  15.840  10.577  13.221
  13.736  13.593  12.471  14.064  16.292  15.151  10.848  17.395  17.073
   8.735  19.737  14.982   6.177  20.070  12.192   6.723  18.431   8.881
   4.942  17.742   5.655   5.371  14.798   3.165   7.858  14.977   0.257
   6.638  13.920  -3.153   9.277  11.129  -3.185   7.176   9.167  -0.663
   4.915   8.045  -3.545   5.294   5.531  -6.344   3.044   3.730  -8.824
   2.304   0.281  -7.533   2.116  -2.953  -9.405  -1.622  -2.676  -9.965
  -1.256   0.807 -11.647  -2.522   2.801  -8.568  -0.565   5.268  -6.452
   0.977   3.980  -3.262   3.256   5.220  -0.433   6.718   3.803  -0.818
   8.209   5.250   2.402   6.950   8.357   4.264   9.746  10.891   3.685
   9.355  14.256   5.480  10.352  17.851   4.782  10.003  20.701   7.339
   6.955  22.778   7.623
   31  2ZTA:A     1  31
  37.423  11.248  16.992  38.127  14.684  15.695  36.661  18.155  15.840
  37.330  19.059  12.267  35.671  15.982  10.839  32.643  16.600  13.126
  32.395  20.303  12.225  32.448  19.407   8.572  29.714  16.773   9.066
  27.517  19.463  10.669  28.153  21.876   7.674  27.355  19.150   5.237
  24.139  18.084   6.963  22.953  21.628   7.228  23.635  22.121   3.513
  21.673  18.905   2.595  18.920  20.029   4.916  18.583  23.458   3.271
  18.464  21.654  -0.143  15.562  19.515   1.148  13.734  22.442   2.621
  14.082  24.250  -0.792  12.464  21.235  -2.495   9.567  21.098   0.055
   8.696  24.740  -0.647   8.757  24.218  -4.310   6.581  21.183  -3.911
   4.334  23.132  -1.617   3.872  25.752  -4.340   2.917  22.842  -6.655
   0.184  21.709  -4.154
   31  2ZTA:B     1  31
  32.954  20.476  22.253  33.142  16.905  20.930  29.997  15.701  22.554
  27.846  18.716  21.617  28.993  18.455  17.966  28.047  14.698  17.988
  24.653  15.646  19.293  24.160  18.326  16.627  25.022  15.779  13.851
  22.418  13.406  15.440  19.857  16.105  15.505  20.537  17.187  11.822
  20.506  13.546  10.735  16.977  13.025  12.308  15.768  16.242  10.722
  17.148  15.287   7.314  15.212  11.918   7.396  12.044  13.664   8.319
  12.542  16.087   5.334  13.319  13.222   2.974  10.096  11.435   4.006
   8.192  14.685   3.595   9.669  15.232   0.157   8.701  11.725  -0.835
   5.052  12.229   0.462   4.613  15.619  -1.371   6.086  14.333  -4.631
   3.731  11.297  -4.703   0.800  13.434  -3.964   1.817  16.156  -6.362
   3.330  14.592  -9.406
   75  1HYP:      1  75
   6.850  27.201   0.477   3.481  25.552   0.945   4.787  22.436  -0.882
   6.914  20.384   1.482   9.898  18.492   0.089   8.098  15.462  -1.313
  11.260  13.721  -2.507  10.458  10.692  -0.195   7.477  10.041  -2.411
   9.562   9.392  -5.526  11.461   6.243  -4.178   8.440   4.161  -5.203
   9.096   5.133  -8.838  12.350   3.262  -8.418  10.779   0.219  -6.646
  11.198   1.089  -2.950   7.928   0.679  -1.001  10.027   1.525   1.982
   9.157   5.207   2.520   5.489   4.947   1.483   3.956   5.639   4.991
   6.007   8.733   5.287   5.119   9.949   1.810   1.374   9.511   2.395
   1.650  11.339   5.789   3.053  14.495   4.134   0.534  14.516   1.221
  -2.304  13.857   3.757  -1.232  17.052   5.514  -2.189  18.726   2.193
  -5.367  19.826   0.465  -6.378  17.457  -2.318  -5.548  19.685  -5.298
  -2.596  21.049  -3.457  -0.984  17.608  -2.984  -1.376  16.985  -6.757
   0.155  20.366  -7.790   3.103  19.916  -5.397   3.600  16.278  -6.564
   3.515  17.420 -10.165   6.368  19.925  -9.680   8.536  17.155  -8.066
   7.866  14.877 -11.069   8.593  17.626 -13.610  11.854  18.377 -11.822
  12.947  14.713 -12.307  12.472  14.905 -16.015   9.491  12.593 -16.028
   7.689  12.918 -19.342   4.570  10.826 -18.491   3.526  12.820 -15.412
   0.049  11.484 -14.938   0.913   7.811 -14.853   3.600   8.408 -12.137
   1.419  10.861 -10.157  -1.342   8.242 -10.107   1.121   5.531  -9.037
   2.113   7.652  -6.044  -1.510   8.450  -5.093  -2.591   4.808  -5.472
   0.149   3.675  -3.183  -1.433   5.591  -0.231  -4.137   2.997  -0.026
  -7.557   3.466  -1.726 -10.174   1.004  -2.776 -10.616   2.959  -6.074
  -7.676   3.722  -8.643  -6.821   7.436  -9.054  -7.769   9.206 -12.212
  -5.785  12.359 -11.151  -4.161  14.666 -13.610  -1.204  17.170 -13.346
  -2.010  20.760 -14.600  -0.242  21.307 -17.962  -3.227  21.943 -20.008
   79  1C53:      1  79
  15.906  -0.030  33.483  18.534  -2.666  34.083  20.232  -3.640  30.813
  21.613  -6.875  32.192  18.275  -8.120  33.522  16.393  -7.100  30.333
  18.953  -8.834  28.134  18.049 -12.172  29.692  15.089 -12.392  27.290
  17.609 -12.058  24.377  20.141 -14.756  25.173  18.288 -17.613  23.386
  19.124 -16.081  19.978  21.977 -13.606  20.580  24.046 -15.641  23.058
  25.309 -14.678  26.518  28.313 -12.808  25.173  26.273 -11.451  22.251
  28.472 -13.130  19.622  25.774 -15.198  17.918  24.484 -14.577  14.410
  20.784 -14.721  15.303  18.940 -17.400  13.429  21.939 -17.440  11.058
  21.209 -13.969   9.584  22.852 -10.604  10.013  25.210  -9.156  12.574
  26.099 -10.148  16.179  25.429  -7.435  18.756  28.898  -7.856  20.356
  31.371  -5.108  19.488  28.861  -2.494  18.450  28.535   0.905  20.082
  25.543   1.718  22.299  24.312   4.532  20.008  24.460   2.228  17.013
  22.646  -0.625  18.811  20.013   1.827  20.070  19.320   3.208  16.563
  18.886  -0.377  15.335  16.352  -1.300  18.017  14.476   1.882  17.234
  14.772   0.919  13.510  13.112  -2.450  14.096  10.145  -0.855  15.920
   9.586   1.904  13.373  10.139  -0.740  10.666  13.064   1.188   9.099
  16.001  -1.165   9.918  16.400  -4.876   9.154  17.276  -7.900   6.986
  15.236 -10.879   5.972  14.084 -11.895   9.471  13.431  -8.339  10.636
   9.818  -9.089  11.695  11.176 -11.396  14.400  12.793  -8.324  16.058
   9.877  -6.036  15.360   7.484  -8.303  17.253   9.860  -8.027  20.265
  11.159  -4.472  20.489   7.650  -3.020  20.429   7.264  -4.546  23.938
   9.968  -2.239  25.328  10.301   1.424  26.122  12.928   3.736  24.733
  14.741   3.819  28.113  14.713   0.033  28.220  16.179  -0.135  24.687
  18.870   2.352  25.659  19.726   0.239  28.704  19.917  -2.973  26.634
  22.078  -1.044  24.071  24.335   0.077  26.893  24.702  -3.523  28.161
  25.254  -5.103  24.699  27.925  -2.540  23.956  29.886  -3.818  26.956
  29.642  -7.515  26.112
   76  1UBQ:      1  76
  26.266  25.413   2.842  26.850  29.021   3.898  26.235  30.058   7.497
  26.772  33.436   9.197  28.605  33.965  12.503  27.691  37.315  14.143
  30.225  38.643  16.662  29.607  41.180  19.467  31.422  43.940  17.553
  28.978  43.960  14.678  31.191  42.012  12.331  29.542  39.020  10.653
  31.720  36.289   9.176  30.505  33.884   6.512  31.677  30.275   6.639
  31.220  27.341   4.275  30.288  24.245   6.193  28.468  20.940   5.980
  25.829  19.825   8.494  28.054  16.835   9.210  30.796  19.083  10.566
  31.398  19.064  14.286  31.288  22.201  16.417  35.031  21.722  17.069
  35.590  21.945  13.302  33.533  25.097  12.978  35.596  26.715  15.736
  38.794  25.761  13.880  37.471  27.391  10.668  36.731  30.570  12.645
  40.269  30.508  14.115  41.718  30.022  10.643  39.808  32.994   9.233
  39.676  35.547  12.072  42.345  34.269  14.431  40.226  33.716  17.509
  41.461  30.751  19.594  38.817  28.020  19.889  39.063  28.063  23.695
  37.738  31.637  23.712  34.738  30.875  21.473  31.200  30.329  22.780
  28.762  29.573  19.906  25.034  30.170  20.401  22.126  29.062  18.183
  18.443  29.143  19.083  19.399  29.894  22.655  21.550  26.796  23.133
  25.349  26.872  23.643  26.826  24.521  21.012  29.015  21.657  22.288
  32.262  20.670  20.514  31.568  16.962  19.825  28.108  17.439  18.276
  27.574  18.192  14.563  25.594  21.109  13.072  22.924  18.583  12.025
  22.418  17.638  15.693  21.079  21.149  16.251  19.065  21.352  12.999
  21.184  24.263  11.690  20.081  24.773   8.033  21.656  26.847   5.240
  21.907  30.563   5.881  21.419  30.253   9.620  23.212  32.762  11.891
  25.149  31.609  14.980  26.179  34.127  17.650  29.801  34.145  18.829
  30.479  35.369  22.374  34.145  35.472  23.481  35.161  34.174  26.896
  38.668  35.502  27.680  40.873  33.802  30.253  41.845  36.550  32.686
  40.373  39.813  33.944
   57  1SHG:      1  57
  17.059  21.556   4.196  14.162  20.730   6.475  14.317  22.428   9.805
  12.854  21.230  13.058  12.275  22.955  16.291  13.421  21.354  19.556
  10.373  20.966  21.742  12.375  19.814  24.803  15.823  19.633  26.189
  17.596  16.393  25.263  20.928  15.243  26.628  22.640  12.650  24.646
  22.881   9.226  26.183  24.660   7.160  23.549  27.390   7.519  20.994
  25.254   8.256  18.107  23.074  10.778  19.941  23.332  14.573  20.104
  22.281  17.030  22.776  19.806  19.795  22.088  17.963  22.548  24.037
  14.385  23.489  23.934  13.869  26.116  21.192  16.903  25.004  19.144
  16.363  25.131  15.380  17.940  21.959  13.964  18.601  20.822  10.426
  16.856  17.508   9.753  19.272  14.972   8.153  17.237  11.813   8.070
  13.783  11.070   9.288  13.325   7.539   7.914  13.170   5.979  11.440
   9.934   6.491  13.294  11.516   6.952  16.607  14.919   8.509  16.131
  15.782  11.379  13.799  19.243  12.379  12.667  19.850  16.128  12.946
  22.589  18.734  12.934  22.782  20.856  16.053  24.781  23.775  15.193
  27.910  21.858  14.351  27.171  18.356  15.617  25.194  15.509  13.832
  23.385  12.634  15.491  20.100  11.193  16.741  17.405  12.684  18.923
  13.910  11.311  19.621  11.545  12.130  16.742   8.945  13.037  19.290
  10.841  15.802  20.847  11.047  17.731  17.574   8.657  19.554  15.393
   9.058  19.851  11.602   8.886  23.469  10.226   7.968  23.167   6.491
   30  1PK4:      1  30
  -3.961   5.317  21.185  -5.913   7.799  19.099  -5.615  11.211  17.543
  -7.821  14.318  17.768  -8.918  16.424  14.769  -6.480  16.090  11.864
  -3.860  14.689  14.251  -1.307  17.496  13.670  -1.096  17.479  17.501
  -0.575  13.690  17.757   2.627  12.940  19.630   2.238   9.182  20.118
   4.441   6.187  19.524   2.381   4.538  16.696   4.546   3.625  13.731
   2.643   1.192  11.539   0.646   2.054   8.454  -2.965   0.979   7.649
  -1.612  -2.137   5.761   0.792  -3.198   8.571   4.008  -1.750   7.006
   6.618  -0.251   9.340   7.228   3.515   9.071  10.560   4.890   7.826
  12.464   7.361  10.124  11.859  11.044   9.254  15.591  11.736   9.407
  16.553   8.901   6.992  16.586   9.262   3.180  16.247   5.543   2.651
   32  1PPB:H    81 112
   8.710  21.016   7.747   9.469  21.960  11.371   6.235  23.444  12.803
   7.599  26.933  12.538   5.216  29.676  13.894   3.074  27.236  15.798
   0.443  29.721  16.877  -3.319  30.296  16.391  -5.824  32.650  17.992
  -9.416  31.871  18.952 -12.008  34.628  19.295 -14.740  33.438  21.590
 -18.287  33.978  20.584 -19.212  35.998  23.638 -16.961  37.109  26.583
 -16.181  35.163  29.757 -16.172  36.815  33.143 -13.257  36.363  35.303
 -13.669  34.582  38.614 -11.154  33.013  40.968 -10.732  30.185  38.616
 -10.677  32.163  35.335  -8.127  34.943  34.922  -5.943  36.108  31.916
  -2.116  35.730  31.734   0.008  38.623  30.454   1.834  38.521  27.123
   5.514  39.792  27.494   6.880  43.136  26.283  10.431  43.732  24.861
  11.959  44.341  28.224  10.275  41.455  29.956
   35  1PPB:H   133 167
  -1.559   5.621  33.674  -1.284   7.603  30.405  -3.738  10.280  31.358
  -3.919  12.460  34.562  -7.103  13.127  36.533  -6.087  16.684  37.459
  -4.108  19.426  35.679  -0.417  18.708  35.861   2.278  21.392  36.573
   5.964  21.157  35.728   8.632  23.822  36.310  11.631  23.506  33.948
  14.665  25.628  32.730  15.307  27.305  29.358  18.231  25.579  27.686
  20.583  27.445  25.378  20.123  27.364  21.586  23.452  25.408  20.914
  22.203  22.531  22.970  18.576  22.778  21.641  19.871  22.686  18.067
  22.071  19.602  18.619  19.549  17.555  20.439  17.533  17.332  17.199
  17.852  17.061  13.502  14.608  18.995  13.015  15.392  22.543  11.903
  15.170  24.967  14.844  14.072  28.566  14.292  14.114  31.916  16.059
  10.361  31.452  16.801  11.123  28.327  18.931  12.901  27.822  22.230
  13.547  24.535  24.033  13.403  23.829  27.751
   74  1FIA:A    15  88
  25.566  -7.742  30.189  23.319  -5.368  32.129  19.624  -6.079  32.427
  16.991  -3.995  30.679  15.544  -2.870  34.006  18.830  -1.056  34.854
  18.564   1.093  31.703  14.988   2.022  32.524  16.110   3.020  35.989
  18.903   5.141  34.605  16.641   6.831  32.053  14.201   7.740  34.862
  16.959   9.167  36.996  18.086  11.394  34.112  14.545  12.482  33.446
  13.768  13.283  37.051  16.879  15.391  37.074  15.366  17.516  34.323
  12.058  18.161  36.083  12.837  21.204  38.305   9.416  22.062  39.652
   7.989  20.997  36.296   4.862  18.868  36.664   4.231  15.489  35.185
   1.015  13.636  35.011   1.444  11.083  32.133   4.560   9.173  33.194
   3.094   5.746  32.822   1.904   6.248  29.284   5.039   8.129  28.389
   7.257   5.198  29.443   4.889   2.772  27.805   4.953   4.471  24.473
   8.688   4.289  24.597   8.646   0.626  25.184   5.661  -0.741  23.328
   6.647   0.868  20.089  10.058  -0.822  19.656   8.618  -4.065  21.042
   5.930  -4.114  18.428   8.324  -3.134  15.804  10.729  -5.853  16.623
   8.151  -8.626  16.921   6.623  -7.668  13.536  10.002  -7.670  11.931
  10.718 -10.985  13.468   7.532 -12.590  12.186   7.818 -10.741   8.947
   4.503  -8.900   9.434   2.497 -11.976  10.365   0.074 -10.702  12.977
  -1.183 -13.976  14.184   2.312 -15.237  14.939   3.324 -11.931  16.526
   0.308 -12.025  18.842   0.939 -15.627  19.876   4.574 -14.833  20.662
   3.515 -11.918  22.832   0.778 -13.727  24.585  -1.916 -11.205  23.572
  -4.803 -11.611  21.315  -4.688 -10.643  17.663  -7.265  -7.996  18.227
  -5.284  -6.405  20.996  -2.221  -6.519  18.875  -3.908  -4.738  16.026
  -5.291  -2.209  18.495  -1.816  -1.391  19.737  -0.463  -1.049  16.222
  -3.195   1.416  15.461  -2.657   3.365  18.622   0.944   4.011  17.535
  -0.094   4.617  13.987   1.840   1.493  12.888
   74  1FIA:B    15  88
  20.582   6.992  23.760  16.792   7.034  23.997  15.483   4.258  26.046
  13.716   2.899  23.025  17.047   1.999  21.633  17.916  -0.011  24.674
  14.671  -1.852  24.248  15.531  -2.681  20.623  18.914  -4.038  21.536
  17.549  -6.225  24.371  15.007  -7.739  21.932  17.630  -8.449  19.282
  19.677 -10.290  21.917  16.584 -12.033  23.090  15.630 -13.137  19.638
  19.192 -14.311  18.871  18.974 -16.730  21.791  15.737 -18.216  20.519
  17.128 -21.030  18.302  13.822 -22.611  17.333  12.601 -22.112  20.897
   8.983 -21.401  21.944   7.833 -17.966  23.233   4.341 -17.239  24.384
   4.582 -14.339  26.854   6.909 -11.789  25.409   4.563  -8.919  26.267
   4.339  -9.738  29.986   8.034 -10.413  30.083   9.004  -7.022  28.745
   6.363  -5.192  30.768   7.658  -6.635  34.022  11.164  -5.638  33.176
  10.005  -2.018  32.750   7.216  -1.588  35.261   9.274  -2.663  38.246
  12.013  -0.028  37.940   9.384   2.524  36.985   7.387   1.959  40.168
  10.540   1.875  42.172  11.944   5.146  40.876   8.588   6.869  41.183
   8.114   5.790  44.818  11.575   7.037  45.695  11.026  10.292  43.923
   7.762  10.908  45.717   9.302   9.711  48.963   6.834   6.835  49.301
   3.691   8.933  48.863   1.255   6.811  46.818  -1.103   9.597  45.815
   1.676  11.789  44.590   3.080   8.811  42.653  -0.328   8.057  41.125
  -0.763  11.668  40.033   2.645  11.811  38.478   2.028   8.594  36.614
  -1.334   9.561  35.381  -3.090   6.557  36.964  -5.316   6.165  39.920
  -4.249   5.132  43.340  -5.943   1.730  43.011  -4.053   0.799  39.837
  -0.815   1.823  41.419  -1.529  -0.386  44.420  -2.433  -3.296  42.188
   0.932  -3.045  40.329   2.844  -2.586  43.506   1.295  -5.690  44.970
   1.987  -7.429  41.695   5.763  -7.001  42.006   5.608  -7.641  45.675
   6.524  -4.040  46.341   3.492  -3.662  48.509
   74  1HOE:      1  74
   4.531  41.269  11.217   1.644  39.155   9.937  -0.250  36.407  11.797
  -2.490  35.176   9.094  -1.294  31.523   9.490  -2.836  29.524  12.317
  -0.330  28.989  15.127   0.562  25.419  15.995  -0.599  24.024  19.375
   1.357  25.300  22.334   2.817  21.890  23.174   5.005  22.192  20.099
   7.983  24.427  20.945  10.221  26.342  18.520  14.004  26.467  18.965
  16.242  28.574  16.713  20.069  28.778  16.732  22.249  30.480  14.132
  22.080  27.360  12.030  18.813  25.461  12.827  15.101  26.009  13.385
  13.805  23.052  15.334  10.338  21.865  16.326   9.933  19.883  19.499
   6.635  18.077  19.782   5.491  17.601  23.367   1.832  16.954  22.406
   0.021  13.661  22.371  -0.365  13.704  18.646   1.764  14.211  15.534
   1.589  17.813  14.435   2.383  19.144  10.931   4.200  22.407  11.164
   5.885  25.119   9.221   8.090  28.011  10.317   6.960  31.577   9.808
  10.025  33.840   9.501  10.540  37.526  10.258  10.051  38.453   6.627
   6.693  36.714   6.895   7.846  33.979   4.551   7.159  30.380   5.534
   8.976  27.095   5.330   7.847  23.690   4.120   5.528  21.477   6.231
   6.985  18.678   8.295   5.180  16.069  10.274   6.643  15.932  13.883
   5.945  12.866  16.045   5.271  13.157  19.806   8.489  13.159  21.842
  10.559  14.132  18.750  12.756  17.198  18.078  13.118  17.920  14.305
  14.869  20.570  12.166  12.106  22.271  10.191  13.892  25.383   8.926
  16.927  27.692   8.623  18.924  29.244  11.456  18.934  32.973  12.084
  22.031  33.458   9.938  19.690  33.048   6.954  18.192  35.748   4.791
  14.741  34.856   6.129  16.105  35.858   9.490  14.600  34.887  12.823
  11.721  32.477  13.032   8.630  34.081  14.561   6.454  31.059  15.376
   5.398  27.681  14.175   2.241  27.593  12.164  -0.036  24.592  11.697
  -0.353  23.097   8.235  -3.946  22.296   7.145
   69  1MJC:      1  69
  13.987  25.698  38.130  13.710  24.742  34.442  17.460  24.128  34.531
  18.958  21.022  32.935  22.092  19.382  34.362  24.906  17.886  32.277
  28.671  17.339  32.005  31.222  19.420  30.035  32.125  17.280  26.971
  34.998  19.635  26.091  35.817  23.332  26.442  38.312  25.273  24.243
  39.553  28.090  26.558  41.411  29.708  23.596  38.248  30.130  21.482
  35.956  30.452  24.537  33.334  27.763  23.692  32.600  24.059  24.031
  29.816  21.523  24.494  27.756  20.102  27.301  26.232  16.583  27.242
  22.773  16.965  28.854  21.734  14.350  31.387  18.531  13.605  29.403
  20.456  11.995  26.478  19.488  14.870  24.124  21.891  16.506  21.604
  25.093  18.193  22.897  24.567  21.836  23.795  26.907  24.614  22.694
  28.225  26.715  25.607  29.825  30.169  24.991  32.164  31.599  27.704
  29.762  34.573  28.019  26.985  32.194  29.281  29.024  31.197  32.410
  28.372  32.598  35.851  31.596  34.614  35.817  32.829  35.446  39.443
  36.336  35.584  37.930  36.050  32.118  36.354  34.329  31.964  32.937
  36.233  28.723  32.017  35.124  25.008  32.321  36.840  21.706  32.562
  36.073  18.562  30.711  33.980  16.339  32.959  32.578  19.093  35.208
  28.906  18.778  36.294  27.016  21.971  35.287  23.460  23.309  35.352
  22.139  25.556  32.635  19.003  26.574  30.796  18.475  25.605  27.134
  18.208  28.643  24.993  17.573  29.929  21.564  20.894  29.531  19.808
  22.268  30.933  16.596  23.018  27.452  15.198  21.461  24.869  17.629
  20.576  24.479  21.311  22.688  26.755  23.544  23.318  26.799  27.272
  22.383  29.927  29.234  22.992  30.645  32.981  25.709  28.020  33.327
  26.437  27.134  36.881  28.896  24.653  38.406  27.546  21.745  40.395
  131  1IFC:      1 131
  -7.160  -4.581  10.758  -4.171  -2.684   9.085  -6.408  -0.062   7.359
  -6.028   3.486   8.414  -3.590   6.119   9.639  -1.074   5.332  12.305
   1.301   7.728  14.066   4.408   6.633  15.864   4.103   6.705  19.652
   7.192   5.122  21.068  10.246   3.163  20.193  12.201   0.335  21.779
  15.938  -0.056  21.074  15.633   2.006  17.891  18.790   4.032  18.279
  20.946   0.864  18.831  19.296  -0.575  15.867  20.246   2.494  13.787
  23.743   2.407  15.115  24.076  -1.182  13.890  22.913  -0.087  10.423
  25.753   2.499  10.257  23.756   5.656  11.046  25.578   8.458  12.822
  24.756   9.841  16.227  23.028  13.034  15.087  20.963  11.296  12.474
  19.939   8.664  15.071  18.539  11.461  17.236  16.649  12.880  14.304
  15.454   9.399  13.248  14.040   8.597  16.647  11.931  11.785  16.494
  10.820  11.548  12.919   7.143  12.088  13.386   6.446   9.163  11.024
   2.884   8.566  10.031   1.742   5.599   7.985  -1.452   5.584   5.936
  -2.224   2.016   4.875  -4.693   1.023   2.165  -5.231  -2.288   0.486
  -6.561  -3.203  -2.895  -6.792  -6.916  -3.048  -3.363  -8.324  -3.007
  -1.630  -4.895  -3.343  -0.876  -2.535  -0.457  -0.113   1.183  -0.592
   1.651   2.494   2.484   2.054   6.247   2.494   4.950   7.214   4.649
   5.110  10.762   5.911   7.888  11.939   8.214  10.311  14.798   8.800
  12.582  13.147   6.281  10.304  12.453   3.374   6.904  11.779   2.017
   6.681   8.751  -0.200   4.211   6.149  -1.294   5.264   2.545  -0.918
   3.399   0.098  -3.139   3.794  -3.635  -3.133   2.002  -6.844  -3.994
   2.160  -9.589  -1.344   4.768 -12.206  -2.334   6.242 -10.093  -5.160
   9.740  -8.761  -4.699  10.281  -5.029  -4.812  12.801  -2.334  -4.004
  12.475  -0.072  -0.974  14.768   2.442   0.655  14.862   3.239   4.314
  14.610   6.921   5.247  18.365   6.946   5.833  18.998   5.995   2.190
  19.832   2.293   2.594  18.430   0.303  -0.338  16.700  -3.018   0.329
  15.010  -5.491  -1.911  12.456  -7.810  -0.482   8.980  -9.111  -0.110
   6.127  -8.725   2.290   3.807 -11.687   2.876   0.842 -12.191   5.188
   1.420 -14.905   7.700  -1.102 -15.425  10.266  -2.600 -11.944  10.069
   0.749 -10.278  10.488   2.779  -8.720   7.666   6.243 -10.314   7.472
   8.909  -8.581   5.410  12.003 -10.478   4.342  14.541  -7.959   3.029
  18.135  -7.825   2.049  20.384  -4.859   1.992  21.528  -4.365  -1.579
  25.021  -3.167  -0.489  26.089  -5.841   1.958  23.598  -8.622   1.281
  22.607  -8.879   4.981  19.086  -9.815   6.018  16.643  -7.357   7.556
  13.351  -8.802   8.847  10.379  -6.524   9.476   7.163  -7.604  11.109
   3.987  -5.589  11.356   1.430  -6.823  13.862  -1.683  -5.378  15.570
  -1.718  -5.496  19.360  -5.004  -4.293  20.685  -5.306  -0.966  18.953
  -1.617  -0.287  18.314   0.593  -1.295  15.438   3.867  -3.018  16.437
   6.632  -2.745  13.859   9.633  -4.864  14.652  12.910  -4.894  12.822
  15.685  -7.455  13.248  19.169  -6.895  11.835  22.432  -8.627  12.681
  21.254  -9.748  16.065  19.615  -6.524  17.208  15.892  -6.067  17.631
  14.024  -2.750  17.562  10.343  -1.984  17.860   8.397   1.096  16.751
   4.882   1.342  18.135   2.110   3.255  16.437  -1.196   4.494  17.716
  -4.192   4.587  15.466  -5.343   7.985  14.132
   55  1CSE:E     1  55
  19.106 -24.277  26.027  21.901 -25.717  24.072  21.273 -27.429  20.800
  23.499 -30.120  19.453  23.954 -29.758  15.601  23.556 -33.016  13.710
  27.250 -33.014  12.648  28.534 -33.678  16.230  26.854 -37.134  16.451
  27.219 -37.895  12.769  31.041 -37.901  13.188  30.821 -39.631  16.652
  32.353 -36.575  18.266  29.769 -36.911  21.065  31.218 -40.401  21.764
  34.784 -39.173  22.346  33.493 -36.197  24.362  31.658 -38.736  26.536
  34.941 -40.645  26.904  36.365 -37.589  28.624  38.189 -35.794  25.757
  37.159 -32.300  24.706  40.310 -30.723  23.209  41.653 -28.981  26.350
  45.086 -27.449  25.881  45.012 -27.900  22.137  45.547 -24.771  20.249
  43.423 -24.334  17.183  43.869 -21.412  14.782  40.875 -20.443  12.549
  42.236 -18.617   9.595  39.292 -16.708   8.295  37.261 -13.450   8.372
  37.755 -12.998  12.117  35.642 -14.095  15.036  33.075 -12.000  16.983
  35.022 -12.620  20.215  32.265 -11.118  22.387  29.859 -13.846  21.386
  28.557 -15.660  24.496  29.053 -19.181  23.086  32.821 -18.660  22.261
  36.023 -18.103  24.100  38.705 -16.597  21.852  41.998 -16.479  23.747
  44.181 -14.642  21.233  44.761 -14.042  17.627  46.205 -11.674  15.062
  45.007  -9.756  11.942  46.658  -9.693   8.541  43.902  -7.520   7.183
  44.403  -3.816   7.214  42.215  -1.636   9.448  40.650  -4.696  11.067
  41.374  -6.333  14.479
  111  1CSE:E    57 167
  41.105 -10.048  14.776  38.165 -10.015  17.234  35.533  -8.569  15.068
  33.712 -10.395  12.252  31.280  -8.530   9.894  31.148 -11.386   7.354
  29.881 -13.905   9.872  31.648 -16.805   8.160  34.642 -17.010  10.606
  32.313 -16.921  13.691  30.323 -19.751  12.285  33.378 -21.932  11.441
  34.794 -21.152  14.791  31.569 -22.298  16.521  31.606 -25.737  14.738
  35.191 -26.282  16.202  34.731 -24.838  19.611  31.327 -23.527  20.724
  31.239 -23.747  24.522  29.481 -26.582  26.322  26.989 -24.844  28.457
  23.292 -24.111  28.540  23.049 -21.930  25.527  23.637 -21.813  21.817
  25.333 -24.816  20.206  28.106 -27.211  20.956  31.518 -27.371  19.254
  33.314 -30.620  18.189  36.037 -29.653  20.694  34.470 -27.387  23.218
  37.471 -26.996  25.492  40.079 -26.093  22.848  42.176 -22.987  23.059
  40.755 -20.957  20.178  42.647 -18.394  18.188  41.237 -15.981  15.502
  43.680 -15.291  12.684  41.954 -12.796  10.314  43.368 -13.413   6.793
  40.161 -12.484   4.845  38.337  -9.182   4.548  34.619  -8.638   5.255
  33.712  -9.540   1.571  35.195 -13.003   2.332  38.240 -12.823  -0.004
  41.894 -12.149   0.662  45.432 -12.103  -0.759  47.749 -15.108  -0.823
  50.240 -12.915   1.163  47.707 -12.201   3.943  47.081 -15.970   4.140
  50.721 -16.923   4.086  51.354 -14.522   6.932  48.541 -16.061   9.015
  49.966 -19.570   8.327  53.407 -18.258   9.500  52.053 -16.685  12.662
  50.268 -19.959  13.442  53.530 -21.869  12.925  55.460 -19.469  15.120
  52.984 -19.177  17.895  52.511 -22.769  18.798  49.281 -23.771  17.007
  48.591 -27.491  16.840  45.787 -27.250  14.218  45.031 -24.789  11.436
  41.650 -24.529   9.769  41.264 -22.747   6.375  37.615 -22.728   5.184
  38.758 -20.957   2.066  40.204 -21.740  -1.299  40.976 -20.555  -4.734
  41.543 -21.818  -8.198  45.277 -21.235  -8.316  47.529 -21.380  -5.256
  50.915 -19.858  -4.950  54.414 -20.987  -4.337  54.676 -19.000  -1.110
  51.499 -20.696   0.097  52.782 -24.158  -0.824  55.905 -23.423   1.118
  54.028 -22.152   4.114  51.668 -25.074   4.484  54.628 -27.516   3.991
  56.590 -25.739   6.561  53.619 -25.727   9.061  53.075 -29.420   8.587
  56.847 -30.105   9.050  56.447 -28.034  12.279  53.839 -30.479  13.566
  50.734 -28.577  12.687  47.725 -30.447  11.404  46.500 -28.287   8.437
  42.886 -28.668   7.285  41.048 -27.045   4.363  37.646 -26.964   2.576
  38.091 -29.052  -0.673  35.974 -26.443  -2.624  32.378 -25.880  -3.756
  32.904 -26.504  -7.565  30.769 -29.636  -7.875  31.639 -32.290 -10.398
  31.649 -32.454 -14.196  32.704 -35.749 -15.651  36.250 -36.622 -14.690
  37.325 -33.046 -13.886  39.359 -32.431 -10.814  37.609 -29.533  -8.988
  39.582 -29.262  -5.795  41.060 -25.846  -5.032  44.094 -24.484  -3.118
   43  1CSE:E   168 210
  45.364 -24.908  -0.467  43.346 -28.095  -0.136  45.104 -29.558  -3.203
  48.526 -29.432  -1.490  49.806 -32.741  -0.159  50.504 -31.304   3.309
  46.815 -30.167   3.687  43.800 -32.302   4.446  41.112 -31.610   1.744
  37.613 -31.914   3.260  34.534 -32.552   1.202  30.851 -32.167   2.383
  28.112 -34.622   3.203  24.620 -33.975   4.448  22.565 -35.317   7.360
  21.972 -38.676   5.375  25.732 -38.818   4.886  25.291 -38.311   1.098
  27.683 -36.175  -0.889  26.437 -32.587  -1.111  26.358 -31.958  -4.818
  28.412 -28.688  -4.510  31.237 -30.708  -2.935  34.437 -30.545  -5.055
  35.909 -33.827  -6.412  39.290 -35.168  -7.524  42.249 -37.356  -6.534
  43.354 -35.184  -3.583  39.948 -35.438  -1.796  40.858 -36.956   1.570
  37.818 -37.141   3.850  34.183 -35.969   4.168  32.398 -34.083   7.019
  28.928 -32.485   7.450  28.781 -29.480   5.185  24.983 -29.015   4.485
  22.540 -27.324   6.958  25.233 -26.742   9.719  23.802 -24.685  12.568
  26.440 -22.649  14.460  27.281 -19.281  16.119  26.930 -16.139  14.057
  27.430 -12.376  14.739
   64  1CSE:E   211 274
  26.093 -10.565  16.726  25.461 -12.909  19.552  23.240 -15.169  17.441
  23.173 -18.407  15.405  22.661 -19.290  11.719  22.718 -22.264   9.431
  25.198 -22.223   6.597  26.139 -24.587   3.745  29.506 -25.296   2.024
  32.693 -27.253   2.339  33.636 -24.327   4.649  31.276 -26.016   7.213
  32.905 -29.412   6.671  36.469 -28.455   7.340  35.950 -27.339  11.089
  34.547 -30.723  11.877  37.864 -32.223  10.861  39.908 -29.522  12.625
  37.721 -30.229  15.737  38.254 -33.957  15.299  42.075 -33.586  15.150
  41.894 -31.482  18.481  39.840 -34.289  20.068  42.423 -37.019  19.085
  45.251 -34.792  20.363  43.456 -34.324  23.689  43.323 -38.109  24.075
  46.814 -38.821  22.640  48.960 -35.875  23.221  52.175 -37.247  21.837
  51.072 -37.977  18.318  52.689 -36.319  15.404  50.651 -34.340  12.897
  51.065 -37.157  10.409  49.743 -39.812  12.752  46.647 -37.645  13.603
  46.023 -37.114   9.941  46.383 -40.744   9.019  44.099 -41.701  11.959
  41.329 -39.577  10.549  41.480 -40.834   6.963  42.345 -44.510   7.579
  39.339 -45.058   9.914  36.806 -43.075   7.841  33.538 -44.669   6.982
  33.454 -45.848   3.304  30.818 -44.091   1.245  32.079 -44.723  -2.280
  34.873 -44.048  -4.711  37.674 -41.795  -3.392  37.248 -39.412  -6.350
  33.986 -38.395  -4.809  34.188 -39.188  -1.161  37.880 -39.542  -0.316
  38.331 -42.265   2.233  34.887 -41.482   3.587  33.126 -39.811   6.474
  35.292 -39.165   9.482  34.561 -41.194  12.524  36.276 -39.642  15.509
  35.572 -42.534  17.811  37.484 -44.983  15.463  40.272 -42.337  14.817
  40.724 -42.053  18.526
   62  1CSE:I     1  62
  24.363 -18.731 -13.763  25.270 -15.796 -15.973  27.014 -17.200 -19.080
  25.981 -14.072 -21.012  28.709 -12.205 -19.084  31.592 -14.347 -20.373
  33.800 -12.543 -22.991  32.704  -9.207 -21.856  35.293  -6.863 -20.383
  35.230  -6.189 -16.688  33.759  -2.763 -17.167  31.078  -4.187 -19.510
  30.359  -6.775 -16.871  30.264  -4.249 -14.010  27.673  -2.298 -16.021
  25.562  -5.314 -16.855  25.148  -6.484 -13.205  24.526  -2.889 -11.964
  21.860  -2.352 -14.580  20.170  -5.705 -14.576  20.778  -7.262 -11.136
  20.797  -4.631  -8.416  19.704  -7.160  -5.883  22.906  -9.225  -6.046
  26.010  -8.607  -4.067  28.651  -8.799  -6.911  32.289  -9.043  -6.399
  34.910  -8.870  -9.198  38.130 -10.734  -8.385  41.097 -11.955 -10.387
  40.855 -15.508 -11.374  42.452 -17.883  -8.820  41.779 -15.553  -5.868
  41.037 -17.217  -2.467  37.533 -16.927  -1.087  35.137 -18.292   1.638
  33.531 -21.586   0.774  30.142 -20.994   2.150  27.100 -20.770  -0.216
  25.313 -17.443  -0.310  22.386 -17.189  -2.717  22.511 -13.391  -2.892
  26.205 -13.310  -3.868  27.841 -13.462  -7.242  31.607 -13.736  -7.561
  32.827 -12.834 -11.020  36.306 -14.028 -11.854  38.331 -12.364 -14.541
  41.702 -12.508 -16.298  43.676  -9.536 -15.004  45.705  -8.082 -17.774
  43.171  -9.131 -20.457  40.546  -7.611 -18.254  38.109 -10.151 -19.564
  35.538 -12.231 -17.781  36.679 -15.611 -18.727  34.696 -17.831 -16.251
  30.901 -18.279 -16.051  29.754 -16.520 -12.934  27.284 -18.361 -10.660
  25.292 -17.327  -7.572  26.886 -18.581  -4.368
  263  1ARB:      1 263
  11.567  -9.015  10.090  10.798  -5.882  12.075   7.499  -4.052  12.730
   6.033  -1.640  15.314   6.196  -2.771  18.937   2.482  -2.178  19.498
   1.856  -5.194  17.212   0.840  -8.533  18.617   2.407 -11.897  17.664
  -0.191 -14.454  16.504   1.071 -17.028  19.039   0.101 -14.632  21.901
  -3.206 -15.240  23.784  -4.988 -12.795  21.411  -4.771 -15.545  18.798
  -6.809 -18.034  20.907 -10.043 -18.898  19.193  -8.560 -17.703  15.826
  -5.992 -20.536  15.227  -7.826 -21.569  12.026  -7.888 -18.136  10.286
  -4.276 -17.395  11.303  -3.376 -20.286   8.930  -5.122 -18.647   5.932
  -2.708 -15.740   5.793   0.572 -15.573   3.834   3.271 -12.986   3.070
   4.517 -12.652  -0.557   7.159 -11.223  -2.780   6.651  -9.487  -6.173
   9.546  -9.801  -8.629  11.657 -11.170  -5.770  11.098  -8.382  -3.239
   8.801  -8.766  -0.192   5.705  -6.699  -0.904   2.277  -7.404   0.637
   0.001  -9.815   2.403  -2.826 -11.960   1.107  -4.980 -14.861   2.346
  -6.867 -17.906   1.247 -10.685 -17.866   0.870 -13.175 -20.705   0.629
 -15.720 -20.888  -2.207 -19.180 -22.506  -2.320 -17.868 -25.661  -4.007
 -15.651 -26.299  -0.927 -12.916 -27.655  -3.190  -9.726 -26.081  -1.819
  -9.059 -24.100  -4.923  -6.043 -21.852  -4.120  -7.908 -18.557  -4.267
  -5.673 -15.949  -2.685  -7.152 -12.507  -2.045  -4.934  -9.452  -1.853
  -5.028  -5.727  -2.693  -5.070  -4.373  -6.267  -2.570  -1.622  -5.337
   0.045  -4.299  -4.633   0.281  -4.730  -8.433  -0.273  -8.468  -8.813
  -3.313  -8.130 -11.062  -1.339  -8.714 -14.342  -0.255 -12.098 -15.822
   3.427 -11.229 -15.574   3.445  -9.984 -11.996   1.175 -12.712 -10.813
   3.552 -15.299 -12.338   6.379 -13.895 -10.233   4.789 -14.367  -6.817
   6.402 -16.351  -3.985   4.127 -16.966  -0.994   5.664 -17.603   2.490
   3.356 -19.559   4.825   3.599 -19.836   8.621   6.040 -16.944   8.907
   5.604 -15.834  12.553   7.554 -15.392  15.807   8.070 -18.655  17.705
   7.180 -17.095  21.050   4.817 -14.354  22.135   6.747 -11.072  22.538
   4.907  -8.732  24.963   3.159  -5.995  22.937   4.322  -2.407  23.551
   7.732  -3.603  24.816  10.997  -3.357  22.907  11.016  -7.132  22.387
   7.969  -6.830  20.108   9.738  -4.124  18.022  12.866  -6.336  17.589
  13.812  -8.495  14.598  11.802 -11.684  14.918  12.740 -15.341  14.530
  10.193 -16.559  11.950  11.142 -19.075   9.303  10.517 -18.290   5.589
  11.035 -21.843   4.271   7.447 -23.022   3.627   6.854 -21.472   0.222
   5.133 -21.904  -3.130   5.684 -19.966  -6.350   3.500 -18.734  -9.216
  -0.087 -17.743  -9.728  -2.589 -16.575 -12.278  -5.037 -13.630 -11.988
  -8.737 -14.481 -11.736  -9.927 -10.864 -11.220  -8.719  -7.427 -10.173
 -10.578  -4.132  -9.638  -9.230  -0.782  -8.534 -12.308   0.751  -6.825
 -12.677  -1.751  -4.007  -8.888  -2.435  -4.440  -9.031  -6.218  -4.697
  -7.108  -8.835  -6.640  -8.056 -12.486  -6.576  -5.186 -14.800  -7.619
  -5.256 -18.547  -8.003  -1.893 -20.029  -6.813  -0.393 -22.581  -9.209
   0.292 -25.406  -6.730  -2.367 -27.280  -4.802  -2.145 -27.091  -1.017
   0.858 -28.929   0.493  -0.544 -30.825   3.506   2.633 -30.079   5.348
   1.666 -26.391   5.393  -1.616 -26.991   7.224  -3.465 -24.194   5.371
  -6.979 -22.935   6.037  -9.409 -21.357   3.491 -11.495 -18.728   5.341
 -15.211 -18.074   4.972 -16.459 -14.646   3.763 -19.594 -12.486   4.346
 -20.849 -10.290   1.548 -23.835  -8.746   3.382 -24.312  -4.969   3.303
 -23.877  -4.246   7.009 -21.520  -3.108   9.732 -20.048  -5.169  12.553
 -19.411  -4.540  16.293 -15.662  -5.283  15.977 -13.255  -7.031  13.536
 -10.012  -9.040  13.483  -6.979  -8.294  11.254  -4.296 -10.947  10.546
  -1.370  -9.411   8.640   2.344  -9.142   7.932   3.310  -5.545   8.843
   6.474  -4.481   6.975   6.079  -7.991   5.439   7.500  -9.258   8.791
   6.295 -11.994  11.186   2.489 -12.459  11.239   0.532 -10.261  13.698
  -3.055  -9.965  14.907  -4.818  -6.649  15.544  -8.222  -6.463  17.253
 -10.956  -3.887  16.798 -13.638  -3.749  19.476 -15.418  -0.687  17.962
 -18.168  -0.750  15.340 -17.040  -0.573  11.728 -18.365   2.162   9.408
 -18.623   2.708   5.627 -16.341   5.223   3.883 -14.874   5.973   0.459
 -11.092   5.413   0.226  -9.539   8.451   1.936 -12.319   8.559   4.557
 -14.905  10.637   2.697 -18.551   9.773   2.343 -18.871   6.526   0.392
 -19.567   2.837   0.682 -16.646   1.002  -0.998 -14.485   0.678   2.147
 -14.915  -0.416   5.755 -13.292   1.936   8.312 -11.816  -0.002  11.250
 -10.852   1.719  14.549  -7.961   0.087  16.391  -7.696  -0.137  20.233
  -5.813   2.847  21.796  -2.783   0.772  22.737  -3.555  -2.253  20.485
  -2.012  -3.485  17.246  -2.433  -1.500  14.018  -1.289  -2.111  10.418
   1.795  -0.921   8.565   3.076  -0.813   4.949   3.303  -4.433   3.747
   0.086  -5.329   5.665  -1.672  -4.126   2.452  -3.926  -6.886   1.066
  -4.397  -8.559   4.448  -7.921  -9.622   5.401 -10.299  -8.101   7.898
 -12.594 -10.666   9.465 -15.895 -10.256  11.261 -16.144 -11.524  14.854
 -17.440 -14.716  13.265 -14.135 -15.130  11.419 -15.400 -14.392   7.841
 -13.529 -12.143   5.439 -15.212  -8.755   4.907 -12.471  -6.979   2.870
  -8.717  -6.561   2.478  -6.447  -3.770   3.552  -6.177  -0.669   1.405
  -4.306   1.525   3.906  -5.004   4.410   6.305  -3.446   6.739   8.881
  -2.634   4.186  11.585   0.683   3.653  13.250   1.699   2.558  16.753
   1.960   6.244  17.769  -1.350   7.324  16.169  -4.090   8.656  18.436
  -7.800   9.041  18.319  -9.502   8.438  14.986  -6.167   8.450  13.099
  -5.541   5.005  14.726  -7.594   3.404  12.018  -7.493   1.795   8.542
  -9.752   1.261   5.503 -10.485  -2.079   3.823 -11.993  -2.476   0.301
 -15.242  -4.327   0.885 -16.177  -7.835  -0.305 -19.742  -6.438  -0.689
 -18.417  -3.986  -3.322 -15.989  -6.491  -4.881 -18.793  -9.068  -5.250
 -20.273  -7.178  -8.248 -16.987  -5.319  -8.787 -16.399  -3.963 -12.286
 -19.290  -5.740 -13.965 -17.614  -8.883 -15.404 -15.843 -12.011 -14.146
 -12.379 -10.476 -14.579 -13.230  -7.629 -12.203 -15.462  -9.194  -9.495
 -15.568 -11.999  -6.945 -18.902 -13.665  -7.510 -18.031 -16.053 -10.376
 -15.066 -17.454  -8.448 -16.377 -17.552  -4.870 -19.865 -18.869  -5.695
 -19.168 -20.938  -8.821 -22.038 -23.302  -7.823 -24.364 -20.267  -7.951
 -25.869 -21.234  -4.569 -26.803 -17.623  -3.706 -24.870 -17.797  -0.369
 -24.622 -14.471   1.503 -21.864 -15.848   3.729 -19.997 -19.127   4.177
 -17.691 -20.676   6.791 -14.076 -21.803   6.331 -12.587 -25.144   5.243
  -9.558 -26.806   6.885  -6.699 -28.779   5.190
  103  1YCC:      7 109
   0.160  24.411  -6.856   0.309  28.022  -5.884   3.142  28.944  -3.549
   1.448  32.275  -2.866  -1.802  30.491  -1.978   0.341  28.060   0.111
   1.925  31.019   1.984  -1.494  32.216   3.180  -2.490  28.709   4.043
   0.660  28.547   6.225  -0.175  31.848   7.878  -3.745  30.939   8.735
  -3.224  27.241   9.633   0.358  26.597  10.695   2.001  29.900  11.851
   0.280  29.620  15.246   2.710  26.846  16.049   5.633  26.927  13.618
   8.219  29.067  11.877   9.823  28.199   8.531  12.804  30.461   8.281
  16.425  29.452   8.766  17.277  30.701  12.252  13.582  30.803  13.187
  12.749  29.589  16.645  10.827  26.611  17.941   7.414  27.551  19.257
   4.648  25.124  20.175   5.957  23.239  17.208   9.487  22.980  15.869
  11.020  25.311  13.344  10.606  23.556   9.993  13.579  24.877   7.977
  15.206  21.995   6.157  12.392  19.542   6.875  12.481  18.066   3.399
  14.750  15.047   3.270  15.225  14.895   7.102  13.578  12.252   9.225
  10.967  13.092  11.840  12.151  14.020  15.359  15.590  15.501  14.510
  15.405  19.267  14.958  17.713  20.004  17.933  16.361  21.655  21.055
  12.826  20.450  20.590  10.952  18.038  22.767   9.167  15.682  20.373
   6.742  12.972  21.460   7.946   9.348  21.610   5.495   8.710  18.697
   7.000  11.143  16.212  10.557  10.045  16.729   9.952   6.279  16.395
   7.750   6.809  13.394  11.019   7.858  11.671   9.291   9.378   8.645
  11.488  10.619   5.806   9.807  13.889   4.906   9.219  14.232   1.149
   6.467  16.346  -0.519   4.542  13.084  -0.728   4.607  11.777   2.940
   3.892  15.310   3.950   0.638  15.231   1.991  -0.608  12.106   3.702
   0.533  13.512   7.072  -1.357  16.795   6.532  -4.498  14.904   5.709
  -4.741  13.644   9.264  -1.670  13.981  11.422  -2.884  11.709  14.252
  -4.002   8.979  11.842  -0.465   9.124  10.341   1.507   9.437  13.683
  -0.763   8.065  16.327   0.200   9.764  19.586   1.639  12.976  18.027
   0.969  16.016  20.109   0.408  18.119  17.010  -3.121  19.289  17.577
  -4.200  19.882  13.967  -7.197  18.154  12.457  -5.979  18.026   8.871
  -6.274  19.531   5.378  -8.724  17.316   3.526  -8.535  18.865   0.075
  -5.685  17.734  -2.014  -5.616  21.134  -3.740  -4.978  22.878  -0.379
  -2.255  20.444   0.510  -0.630  20.917  -2.950  -0.661  24.629  -2.486
   0.790  24.424   1.068   3.495  21.889   0.253   4.417  23.983  -2.796
   5.063  26.890  -0.333   6.843  24.652   2.148   9.106  23.131  -0.545
  10.214  26.656  -1.298  10.394  28.361   2.085  12.063  25.546   3.934
  15.112  25.234   1.692
   92  7RSA:      1  92
  17.586  25.166  -1.492  19.240  24.741   1.886  22.444  26.745   2.238
  25.727  25.053   3.145  25.745  27.011   6.425  22.267  25.744   7.297
  23.192  22.195   6.327  26.159  22.410   8.754  23.875  23.417  11.595
  21.453  20.602  10.796  24.054  17.905  10.457  26.447  18.922  13.244
  25.040  21.192  15.911  23.344  20.093  19.090  23.394  23.049  21.522
  20.414  21.565  23.422  22.440  18.943  25.241  25.847  19.045  26.931
  26.701  15.481  25.857  24.976  12.317  24.602  22.944  10.835  27.519
  22.410   7.269  26.298  23.468   4.698  23.734  20.468   5.693  21.564
  21.563   9.292  21.001  23.058   8.670  17.576  20.130   6.544  16.382
  17.648   9.227  17.412  19.577  12.206  16.105  20.698  10.789  12.800
  17.038  10.097  12.030  15.601  13.378  13.388  18.079  15.473  11.443
  17.176  13.714   8.174  20.608  12.205   7.775  19.270   8.753   6.966
  16.571   9.740   4.494  18.201   8.519   1.294  20.841   6.198   2.738
  22.590   5.535   6.039  25.338   8.178   6.328  28.249   6.149   7.703
  29.768   8.615  10.125  28.742  11.871  11.687  29.822  14.193  14.539
  27.506  16.355  16.675  28.924  19.368  18.598  27.462  20.244  22.000
  28.365  23.897  22.126  26.764  27.227  21.378  26.507  28.033  17.651
  28.432  31.269  18.291  31.347  29.343  19.790  31.485  27.069  16.731
  31.136  29.969  14.269  34.056  31.615  16.074  36.375  28.767  14.982
  36.460  30.466  11.561  38.691  33.121  13.147  40.942  30.596  14.995
  43.934  28.481  13.811  44.181  28.190  10.053  45.102  24.621   9.008
  44.964  22.539   5.828  41.807  20.378   5.589  42.298  16.607   5.164
  41.804  17.034   1.362  44.403  19.789   1.119  42.153  22.846   0.966
  43.368  25.782   3.031  40.058  27.129   4.337  40.050  24.898   7.409
  40.319  26.124  10.998  41.097  24.306  14.281  39.482  25.382  17.498
  41.799  26.723  20.204  39.785  24.858  22.852  38.469  21.287  23.086
  34.698  20.950  22.639  32.121  18.409  23.789  31.354  16.194  20.779
  29.454  12.967  20.011  30.802  10.613  17.349  28.270   8.461  15.508
  29.483   5.397  13.585  27.370   2.907  11.686  27.206  -0.550  13.332
  27.478  -3.934  11.661  23.732  -4.382  12.046  22.792  -1.132  10.239
  20.555  -1.790   7.259  18.656   0.896   5.387
  129  135L:      1 129
  25.408  20.195  26.922  23.949  17.686  24.540  25.217  14.240  25.217
  26.084  11.662  22.583  24.052   8.386  22.974  26.903   6.146  24.131
  28.413   9.007  26.147  25.098   9.263  28.101  24.764   5.448  28.419
  28.182   5.252  30.054  27.467   8.163  32.420  24.170   6.494  33.399
  25.768   3.103  33.887  28.359   4.534  36.236  25.542   6.083  38.299
  23.743   2.783  38.904  20.840   2.894  36.450  21.370  -0.472  34.727
  18.602  -2.672  35.988  17.376  -0.175  38.555  13.950  -1.454  39.665
  13.964  -3.863  36.870  14.617  -1.395  34.052  17.647  -2.139  31.849
  19.976   0.688  30.832  18.470   1.195  27.320  15.160   2.336  28.952
  16.844   5.326  30.525  18.779   6.233  27.383  15.617   5.982  25.250
  13.702   8.080  27.854  16.338  10.840  27.753  16.318  10.838  23.918
  12.586  11.394  23.611  12.317  13.684  26.583  15.143  16.123  25.695
  17.176  14.818  22.707  20.023  14.406  25.202  20.136  18.160  25.983
  20.807  19.013  29.624  19.320  22.476  29.035  15.915  21.348  27.851
  12.968  22.935  29.674   9.263  22.847  28.903   6.564  24.703  30.779
   3.486  22.874  31.908  -0.180  23.763  31.894  -0.243  24.034  35.709
   2.555  26.553  36.165   5.264  23.959  36.802   8.205  23.408  34.439
  10.041  20.263  33.329  13.818  20.522  33.581  16.858  18.839  32.109
  17.705  15.663  30.285  14.848  13.694  31.867  12.364  16.563  32.135
  11.754  16.390  35.817   8.941  18.665  36.938   8.850  21.367  39.648
   5.377  20.473  40.983   6.632  17.356  42.764  10.339  16.892  42.417
  12.498  20.020  42.527  12.042  23.598  43.637  12.601  26.364  41.017
  11.418  29.290  43.175   8.486  30.047  40.883   6.142  27.028  41.266
   3.584  27.607  44.062   3.513  24.587  46.345   6.417  22.614  44.859
   6.754  19.463  47.029  10.493  19.240  46.132  10.672  15.510  46.881
  14.175  15.222  45.395  15.433  18.027  47.691  17.184  19.876  44.954
  16.882  23.285  43.195  15.605  22.661  39.650  18.668  24.516  38.280
  20.830  21.553  39.438  18.973  19.542  36.804  20.310  21.754  33.996
  23.994  21.042  34.521  26.413  19.042  32.363  26.850  16.685  35.306
  23.819  14.386  35.314  24.278  13.068  38.914  21.456  15.115  40.443
  19.143  14.254  37.514  19.712  10.498  37.882  19.530  10.520  41.705
  16.160  12.289  41.388  15.078   9.989  38.509  15.617   6.970  40.790
  13.140   8.512  43.261  10.459   9.103  40.664  10.987   5.585  39.220
  10.376   4.274  42.791   6.736   5.412  42.526   3.967   2.880  41.938
   4.070   3.313  38.157   7.844   3.268  37.688   9.064   4.671  34.405
   5.477   5.330  33.227   5.890   8.664  34.989   7.729   9.732  31.781
   5.053   9.807  29.077   7.637  10.139  26.279   9.119   6.819  27.525
   5.665   5.316  27.802   4.811   6.285  24.238   8.030   5.842  22.284
  10.186   3.408  24.317   8.093   1.118  26.497   7.701  -2.349  25.028
  10.240  -1.978  22.248  13.707  -3.539  22.132  15.252  -0.787  24.234
  18.626  -2.738  24.232  19.096  -1.144  20.805  19.788   2.200  22.580
  23.007   0.866  24.102  24.140  -1.126  20.974  27.733  -0.228  19.885
  28.517   1.526  23.185  31.581   0.142  24.841  30.192   0.025  28.401
  108  1RRO:      1 108
  24.096   9.360  37.623  23.808   7.716  34.169  27.398   6.769  34.813
  26.359   4.826  37.923  24.035   2.690  35.760  25.436   2.078  32.254
  29.050   1.182  31.521  31.094   3.968  29.922  32.243   1.553  27.225
  28.688   0.675  26.193  27.778   4.392  26.074  30.888   5.028  23.900
  29.874   2.138  21.589  26.310   3.478  21.280  27.527   6.957  20.296
  30.051   5.497  17.857  27.264   3.536  16.143  25.245   6.719  15.437
  28.118   9.156  14.711  26.899  10.129  11.215  23.717  12.237  10.965
  20.448  10.350  10.383  21.858   7.026  11.594  20.370   7.194  15.113
  17.749   4.468  15.620  16.116   4.283  19.045  16.122   0.478  19.244
  19.793   0.190  18.278  20.845   2.841  20.771  18.896   1.179  23.584
  20.438  -2.232  22.774  24.064  -1.130  22.329  24.040   1.153  25.363
  22.638  -1.648  27.538  19.508   0.339  28.485  17.226  -2.398  27.119
  18.612  -4.863  29.694  18.019  -2.652  32.760  15.258  -2.971  35.372
  12.325  -0.526  35.529  13.896   1.314  38.501  17.168   1.860  36.590
  15.356   2.991  33.441  13.394   5.512  35.567  16.653   6.919  37.025
  17.926   7.426  33.454  14.604   9.071  32.460  15.017  11.572  35.325
  18.484  12.592  34.055  17.160  13.154  30.521  14.149  15.219  31.684
  16.243  18.396  31.981  13.373  20.682  33.090  11.841  18.165  35.546
   8.455  18.421  33.830   7.959  14.642  34.070   8.012  14.307  30.274
  10.610  14.438  27.511   9.754  17.009  24.828  11.085  19.891  22.788
  14.790  20.514  23.156  15.211  17.468  25.431  14.961  15.250  22.334
  17.463  17.311  20.308  19.950  17.077  23.176  19.270  13.428  24.045
  22.787  12.141  23.227  24.337  15.074  25.076  23.062  13.649  28.356
  25.312  10.608  27.758  28.412  12.619  26.775  28.268  16.406  26.760
  30.228  16.655  23.464  27.890  14.339  21.515  26.116  15.659  18.439
  22.591  17.047  18.405  19.921  14.754  16.934  18.484  15.914  13.577
  14.810  16.916  13.225  14.218  13.565  11.506  15.855  11.680  14.395
  13.824  13.532  17.025  10.647  12.646  15.107  11.761   8.968  15.071
  12.114   9.050  18.843   8.607  10.540  19.279   7.117   8.067  16.769
   8.751   5.188  18.681   7.440   6.263  22.068   4.221   8.284  22.003
   1.047   6.272  22.575  -1.362   8.920  23.906  -1.155  11.637  21.206
   0.206  14.399  23.470   3.520  14.910  21.650   5.679  14.214  24.742
   7.247  11.111  26.290   6.057  10.167  29.767   8.061   7.846  32.056
   5.680   4.926  31.266   6.110   5.433  27.532   9.884   5.590  27.980
   9.879   2.242  29.840   7.749   0.611  27.124   9.995   1.923  24.341
  13.277   0.874  25.980  12.078  -2.684  26.569  10.661  -3.109  23.028
   38  1FUS:      1  38
   5.694 -20.702 -10.956   7.268 -23.296  -8.790   8.138 -23.352  -5.099
  10.848 -20.754  -4.475  13.169 -19.731  -1.657  13.772 -15.986  -1.133
  16.741 -15.744   1.203  15.657 -18.512   3.540  11.905 -17.834   3.138
  10.044 -20.569   1.409   7.021 -19.980  -0.814   4.933 -22.750  -2.427
   3.937 -22.733  -6.116   0.400 -21.655  -5.068   1.689 -18.742  -3.001
   3.782 -17.446  -5.936   0.789 -17.863  -8.244  -1.483 -15.989  -5.812
   0.865 -12.969  -5.652   1.341 -12.969  -9.409  -2.429 -13.123  -9.982
  -3.006 -10.248  -7.564  -0.263  -8.250  -9.316  -2.044  -8.821 -12.660
  -5.467  -7.870 -11.323  -4.177  -4.547  -9.948  -2.188  -3.722 -13.071
  -5.077  -4.406 -15.427  -7.379  -2.306 -13.188  -4.930   0.626 -13.137
  -5.061   0.451  -9.342  -2.516  -0.020  -6.538  -2.722  -2.061  -3.290
  -3.830   0.487  -0.618  -1.596   3.559  -0.253   1.382   1.818  -1.838
   2.671   2.275  -5.346   2.450  -1.478  -6.007
   41  1FUS:     67 107
  -1.534 -11.550  -0.660  -0.285  -8.013  -0.228  -2.957  -5.417   0.425
  -0.772  -2.457   1.548   1.547  -1.646   4.452   5.141  -2.776   4.707
   6.025  -4.857   1.650   8.873  -6.938   3.167  11.953  -7.913   1.153
  10.426 -10.142  -1.522   8.786  -9.440  -4.857   7.202 -11.270  -7.765
   7.903  -9.946 -11.259   5.357 -10.235 -14.092   5.307  -8.727 -17.619
   2.496  -6.575 -19.087   0.769  -9.710 -20.319   0.782 -11.138 -16.802
   3.382 -13.761 -17.769   5.403 -14.755 -14.667   9.021 -13.549 -14.930
  10.458 -14.560 -11.519  10.936 -13.822  -7.836  13.498 -11.360  -6.407
  14.561 -10.308  -2.932  16.518  -7.590  -1.105  17.718 -10.404   1.193
  21.370 -11.012   0.422  21.663  -7.954  -1.850  23.577  -4.747  -0.987
  21.987  -1.301  -0.859  18.628  -1.136  -2.627  19.506  -3.906  -5.101
  17.840  -7.245  -5.497  19.186 -10.814  -5.880  17.096 -13.686  -7.287
  14.994 -16.039  -5.233  15.770 -19.661  -6.162  15.121 -20.253  -9.861
  15.561 -16.627 -10.906  19.033 -15.822 -12.160
   57  4PTP:     54 110
  31.655  29.177  35.367  34.221  26.649  34.199  37.242  27.225  31.971
  39.730  24.472  32.922  37.509  21.531  34.075  40.489  20.013  35.894
  41.476  23.135  37.903  39.440  25.161  40.420  40.190  28.605  39.017
  37.761  30.555  41.194  34.682  31.292  39.092  33.026  27.868  39.415
  29.633  27.079  40.932  29.000  23.346  41.491  25.271  22.579  41.934
  23.478  19.206  41.983  20.484  18.542  39.714  17.172  18.240  41.603
  15.270  16.764  38.658  15.836  15.831  35.021  13.133  15.788  32.361
  13.767  14.054  29.023  11.525  15.285  26.221   8.307  13.242  26.130
   8.973  12.095  22.552  12.713  11.410  22.705  13.599   8.455  20.455
  17.016   7.059  21.304  17.220   5.077  18.071  16.769   8.063  15.750
  17.802  10.853  18.079  14.592  12.746  17.180  13.754  15.248  20.010
  17.245  14.974  21.631  16.611  17.538  24.377  16.385  17.429  28.171
  15.838  19.991  30.964  17.720  19.791  34.286  16.604  21.702  37.347
  19.298  22.800  39.813  18.831  22.170  43.568  19.535  25.893  44.126
  19.626  28.937  41.875  23.001  29.856  40.425  24.405  33.318  41.285
  24.436  35.238  37.971  27.287  37.604  37.119  29.399  38.575  34.084
  30.950  35.116  34.004  27.863  33.041  34.816  24.826  34.067  32.765
  21.746  32.613  31.076  21.341  32.468  27.280  18.036  33.586  25.842
  15.640  31.194  24.076  14.727  32.016  20.475  11.543  33.779  19.338
   52  4PTP:    117 168
  20.534  28.676   6.761  23.581  30.885   6.245  23.417  32.306   9.830
  26.828  32.131  11.590  26.738  30.566  15.073  29.083  29.748  17.939
  29.498  26.147  19.054  31.453  25.269  22.228  32.511  22.443  24.514
  35.200  20.272  26.016  34.913  17.392  23.507  37.645  15.665  21.520
  39.834  17.842  19.286  41.024  15.196  16.816  39.291  13.666  13.813
  41.487  10.585  14.058  42.460   9.331  17.525  41.843  11.188  20.767
  42.814  14.367  22.600  40.545  15.949  25.200  41.169  19.556  26.132
  41.026  20.892  29.649  39.846  24.388  28.543  36.726  25.409  26.613
  37.047  25.288  22.801  34.924  27.343  20.362  33.937  27.075  16.688
  32.175  29.624  14.441  30.064  27.738  11.867  27.106  28.426   9.648
  23.723  26.710   9.634  23.472  24.659   6.419  20.415  24.400   4.191
  17.902  21.652   4.900  18.711  20.372   1.379  22.419  20.027   2.083
  21.679  18.422   5.418  19.266  15.813   3.982  21.559  14.856   1.154
  24.439  14.392   3.638  22.227  12.109   5.768  19.581  10.425   3.630
  16.528   9.284   5.582  17.872  10.590   8.927  17.079  14.310   9.331
  13.733  15.218  10.889  12.147  18.643  11.203  13.675  18.877  14.690
  17.260  18.809  13.456  19.611  21.062  11.525  23.116  20.633  10.152
  25.823  23.220  10.917
  166  5P21:      1 166
  -5.921  32.127  -6.684  -4.661  29.030  -4.859  -4.504  29.730  -1.135
  -2.425  27.654   1.358  -3.554  27.569   4.970  -0.418  27.011   7.064
  -0.333  26.787  10.852   2.878  27.262  12.944   2.779  25.234  16.245
   5.231  24.336  19.009   6.121  25.135  22.597   6.406  28.632  24.054
   9.511  30.602  23.139  10.848  28.327  20.317  10.666  31.160  17.706
   7.331  30.521  15.913   6.661  34.295  15.649  10.253  35.199  14.769
  10.225  32.667  11.837   6.888  34.015  10.529   7.945  37.704  10.795
  11.330  36.983   9.179   9.381  35.475   6.194   6.682  38.198   5.953
   8.520  41.380   7.066  12.198  40.642   6.628  13.593  41.266  10.057
  14.528  39.413  13.223  12.467  40.313  16.294  14.229  40.019  19.518
  11.922  40.804  22.318   9.597  39.196  24.685   6.128  39.200  23.141
   3.949  36.070  23.788   1.421  35.320  21.033  -2.308  34.792  21.567
  -3.059  34.221  17.889  -1.899  36.178  14.839  -2.691  35.658  11.133
  -0.607  36.889   8.196  -1.660  36.918   4.558   0.835  37.405   1.758
   0.579  36.950  -2.047   3.771  35.242  -3.311   4.938  33.277  -6.419
   6.274  29.795  -5.491   7.767  27.650  -8.426   5.930  29.961 -10.785
   2.520  29.457  -9.143   0.901  32.697  -7.927  -0.566  31.959  -4.508
  -1.573  33.397  -1.199   0.019  32.232   2.048  -2.476  32.445   4.884
  -0.346  31.769   7.935  -1.642  31.341  11.490   0.815  32.014  14.219
  -0.324  30.325  17.416   0.230  30.510  21.194   2.807  28.208  22.814
   0.671  28.099  25.994  -2.008  25.527  26.927  -4.496  28.139  28.254
  -5.420  27.092  24.743  -5.617  23.230  25.127  -8.766  21.824  23.335
  -8.984  25.465  21.967  -6.322  24.217  19.467  -8.880  21.905  17.822
 -10.451  24.609  15.759  -7.329  25.873  14.030  -5.958  22.393  13.563
  -9.120  21.350  11.701  -8.813  24.240   9.219  -5.013  24.114   8.730
  -3.914  22.363   5.546  -0.216  22.018   6.570   1.754  22.468   9.773
   5.230  23.626  10.699   6.074  21.821  13.981   8.730  23.956  15.604
  11.195  23.202  18.442  14.407  24.963  19.569  17.714  23.070  19.299
  18.794  24.394  22.720  15.553  23.303  24.483  15.095  19.553  25.026
  11.552  19.842  26.535  10.325  21.666  23.309  11.680  18.751  21.262
   9.863  16.146  23.407   6.650  18.216  23.265   6.559  17.749  19.452
   4.940  14.302  19.956   1.916  15.878  21.673   1.276  18.417  18.826
   1.699  15.650  16.247  -0.807  13.361  17.941  -3.343  16.104  18.468
  -3.197  17.121  14.743  -3.613  13.487  13.637  -6.586  13.098  15.962
  -8.452  16.326  14.881  -7.804  15.755  11.140  -8.666  11.988  11.359
  -5.470  11.174   9.442  -2.109   9.557   9.868  -0.430  11.664   7.216
  -1.009  15.354   7.400   1.297  17.783   5.384   3.878  18.724   8.050
   7.545  19.763   8.348   9.632  19.332  11.535  11.673  22.541  12.109
  14.603  22.742  14.476  15.007  26.475  15.111  17.735  28.715  16.674
  20.449  26.806  14.844  22.722  29.904  15.083  23.230  29.099  18.845
  26.303  27.143  19.887  24.683  25.797  23.094  22.890  22.905  21.311
  21.118  20.200  23.415  19.133  18.324  20.647  21.487  16.568  18.124
  20.426  16.938  14.493  20.667  13.154  14.145  18.032  12.519  16.787
  15.611  15.044  15.210  16.267  13.529  11.739  15.467  10.038  13.173
  12.213  11.390  14.624  11.241  13.016  11.331  12.088   9.828   9.438
   9.757   7.841  11.770   6.950  10.375  11.078   7.520  10.265   7.294
   8.117  14.065   7.145  10.984  16.448   6.205  13.336  17.791   8.890
  14.636  21.355   8.376  16.979  23.404  10.611  16.422  27.169  10.754
  17.558  30.377  12.290  15.131  33.268  12.413  18.150  35.351  13.486
  20.248  34.735  10.300  17.268  33.815   7.994  18.926  30.402   7.273
  16.357  27.835   6.296  13.339  30.183   6.715  12.001  30.213   3.086
  13.023  26.593   2.747  10.841  25.450   5.716   7.712  27.345   4.475
   8.148  26.463   0.798   8.836  22.727   1.522   5.533  22.754   3.506
   3.662  24.284   0.439   5.206  21.554  -1.767   4.054  18.877   0.722
   0.426  20.175   0.542   0.770  20.163  -3.283   1.673  16.435  -3.337
  -0.982  15.296  -0.820
  197  2CTC:      1 197
 -17.854   4.186   4.667 -19.211   0.885   3.309 -21.084   2.608   0.448
 -20.567   5.912  -1.339 -24.001   6.617   0.210 -22.578   6.398   3.723
 -19.351   8.333   3.015 -19.269  11.660   4.899 -18.987  14.415   2.281
 -19.118  17.082   5.003 -15.758  16.318   6.513 -12.124  16.269   5.353
 -10.596  12.876   4.665  -7.206  11.187   4.470  -5.591   9.803   1.344
  -6.672   6.187   2.087 -10.256   7.206   2.646 -10.297   8.965  -0.716
  -8.616   6.055  -2.526 -11.098   3.624  -0.906 -13.956   5.917  -2.001
 -12.788   5.588  -5.639 -13.102   1.823  -5.524 -16.538   2.027  -3.912
 -17.718   4.301  -6.722 -16.424   2.075  -9.534 -17.978  -0.946  -7.863
 -21.372   0.821  -7.693 -21.364   2.287 -11.233 -19.260  -0.028 -13.304
 -20.908   1.008 -16.512 -20.161   4.695 -16.023 -16.944   4.985 -14.114
 -13.484   3.481 -14.394 -10.346   4.075 -12.317  -7.151   4.635 -14.355
  -3.623   4.758 -12.837  -1.657   7.288 -14.911   1.580   7.141 -12.896
   3.188   6.901  -9.503   4.222   9.793  -7.281   7.769  10.548  -6.165
   7.133   8.496  -2.976   5.516   5.755  -5.088   1.811   6.303  -4.375
  -0.431   5.551  -7.352  -1.827   8.539  -9.258  -5.456   7.875 -10.138
  -7.884   9.435 -12.532 -11.632   8.585 -12.623 -13.027   8.306 -16.159
 -16.793   8.966 -16.546 -18.141   7.755 -19.918 -21.251   6.309 -21.550
 -19.166   4.695 -24.324 -17.836   5.536 -27.709 -14.217   5.578 -28.709
 -12.057   8.513 -27.783 -14.910  10.932 -27.423 -13.937  14.568 -26.914
 -13.184  14.971 -23.228 -13.027  17.309 -20.308 -10.108  17.209 -17.834
 -10.580  18.317 -14.215  -7.776  18.193 -11.632  -7.861  19.112  -7.927
  -5.238  19.161  -5.172  -2.115  20.085  -7.194  -1.278  22.257  -4.093
  -1.751  19.868  -1.182  -2.892  22.287   1.557  -5.916  23.449  -0.483
  -8.070  20.782   1.199 -11.347  22.288  -0.064 -10.323  21.147  -3.573
  -9.900  17.391  -2.839 -13.148  17.557  -0.818 -14.973  19.170  -3.794
 -13.452  16.525  -6.128 -14.964  13.664  -4.070 -18.346  15.435  -4.076
 -18.113  15.970  -7.881 -17.405  12.234  -8.473 -20.536  11.297  -6.564
 -22.606  14.042  -8.205 -21.715  12.823 -11.713 -23.170   9.387 -10.915
 -26.277  10.934  -9.349 -27.106  13.392 -12.106 -26.640  11.178 -15.115
 -30.200  10.436 -16.298 -31.749  12.991 -13.915 -30.379  16.337 -15.058
 -31.082  16.885 -18.747 -28.105  19.077 -19.240 -25.524  16.924 -17.539
 -27.056  13.817 -19.234 -26.581  15.417 -22.688 -22.943  16.128 -21.856
 -22.049  12.596 -20.734 -23.943  11.147 -23.700 -21.419  12.817 -25.997
 -18.276  13.514 -23.955 -16.016  11.804 -21.436 -14.956  13.423 -18.144
 -11.545  12.689 -16.570 -11.290  13.673 -12.864  -8.041  13.717 -10.869
  -9.035  14.196  -7.239  -5.581  14.074  -5.635  -3.042  15.438  -8.105
  -0.289  15.604  -5.487  -0.679  12.578  -3.205   2.700  12.883  -1.437
   2.069  16.468  -0.414  -1.487  15.530   0.670  -0.213  12.749   2.944
   2.339  15.244   4.385  -0.422  17.789   5.171  -2.062  15.100   7.285
   1.065  13.796   9.047   3.415  16.751   9.513   2.597  20.124   8.014
  -0.970  21.114   7.255   0.211  24.042   5.101   2.566  22.114   2.792
   2.094  23.252  -0.837   4.739  21.495  -2.960   5.540  17.965  -4.041
   7.940  15.918  -1.888  10.756  15.399  -4.420  14.260  15.675  -3.020
  16.182  18.544  -4.566  19.768  17.394  -5.097  21.912  20.366  -4.059
  19.591  21.416  -1.214  18.079  20.590   2.146  14.757  21.938   0.940
  12.183  19.472  -0.372   9.680  19.785  -3.184   8.611  21.717  -6.251
   5.512  23.881  -6.833   3.809  21.563  -9.361   1.869  24.602 -10.675
   5.127  26.271 -11.759   6.607  23.120 -13.420   4.711  23.069 -16.746
   6.231  23.920 -20.071   4.556  27.341 -20.480   7.027  30.201 -20.026
   8.919  27.777 -17.776  11.381  29.529 -15.470  10.289  33.021 -16.419
   9.148  35.600 -13.919   6.386  34.381 -11.688   8.373  31.360 -10.307
  11.379  30.914  -7.991  14.764  29.399  -8.752  15.418  28.704  -5.081
  14.667  25.123  -3.949  13.493  26.435  -0.572  10.892  28.770  -2.120
   7.171  27.877  -1.958   7.074  28.666  -5.697  10.164  26.733  -6.724
   9.782  25.687 -10.394  12.087  22.613 -10.255  15.063  21.697 -12.395
  13.315  21.696 -15.747   9.825  21.737 -17.223   8.010  18.515 -16.301
  10.647  17.327 -13.848   7.857  16.356 -11.414   6.383  12.922 -12.139
   3.012  14.203 -10.952   3.119  16.750 -13.809   4.669  14.571 -16.498
   2.025  11.898 -15.804  -0.719  14.347 -16.791   1.202  15.768 -19.751
   1.759  12.290 -21.287  -1.832  11.224 -20.732  -3.398  14.334 -22.258
  -0.914  14.333 -25.202  -1.579  10.651 -25.847  -5.406  11.138 -25.705
  -5.277  14.093 -28.076  -9.051  14.768 -27.833  -9.337  16.996 -24.781
 -11.632  20.017 -25.359 -11.562  21.559 -21.851  -8.968  21.594 -19.063
  -9.924  22.817 -15.587  -7.492  23.029 -12.655  -8.929  23.770  -9.194
  -7.227  25.599  -6.372  -8.093  27.693  -3.294
   67  2CTC:    206 272
  -2.137  33.638 -19.622  -0.112  33.970 -16.423   3.424  33.986 -17.932
   2.984  36.647 -20.618   1.116  39.942 -21.008   0.091  38.786 -24.509
  -3.705  38.346 -24.929  -5.006  34.967 -26.056  -6.785  34.943 -29.466
  -9.926  33.571 -27.775 -10.174  36.257 -25.132 -13.688  37.489 -26.003
 -15.207  34.031 -25.914 -13.383  32.846 -22.782 -14.292  36.087 -21.038
 -17.972  35.622 -21.896 -17.853  31.997 -20.695 -16.198  33.083 -17.431
 -18.810  35.762 -16.889 -21.611  33.225 -17.399 -19.977  30.680 -15.119
 -19.524  33.182 -12.276 -23.143  34.281 -12.618 -24.260  30.642 -12.335
 -22.043  29.938  -9.333 -23.237  33.095  -7.530 -26.870  32.090  -7.956
 -26.977  29.576  -5.093 -25.421  31.314  -2.078 -24.374  34.706  -3.442
 -20.638  33.848  -3.470 -18.876  36.537  -5.466 -16.086  35.677  -7.865
 -13.904  37.894 -10.030 -12.663  36.693 -13.431  -9.999  37.582 -15.990
  -6.621  36.404 -17.255  -4.152  35.225 -14.594  -1.604  37.980 -15.104
  -4.183  40.781 -14.928  -6.179  39.320 -12.068  -3.925  37.522  -9.578
  -0.239  37.962 -10.549   2.402  36.994 -13.097   2.918  33.204 -12.681
   5.069  31.070 -15.044   4.846  27.317 -15.730   1.140  27.031 -14.809
  -0.987  24.225 -16.128  -3.717  26.125 -17.920  -1.117  28.132 -19.921
   0.303  24.801 -21.045  -3.087  23.248 -21.901  -4.186  26.296 -23.882
  -0.886  26.201 -25.853  -1.674  22.579 -26.713  -4.918  23.816 -28.413
  -7.345  23.006 -25.511  -9.339  26.148 -25.808 -11.477  25.964 -22.687
  -8.656  26.191 -20.137  -9.641  27.648 -16.786  -8.571  27.699 -13.148
 -11.030  28.130 -10.275  -9.730  29.567  -6.931 -12.390  28.421  -4.405
 -13.665  29.916  -1.138
   35  2CTC:    273 307
 -12.986  31.935   0.866 -11.407  35.371   0.595  -9.212  35.111   3.685
 -11.288  34.722   6.834 -10.262  31.047   7.062  -8.109  30.729   3.927
  -6.687  27.213   3.560  -8.328  26.070   6.801 -11.897  26.418   5.550
 -14.387  24.893   8.026 -15.789  21.435   7.161 -19.212  23.107   7.319
 -18.443  24.921   4.032 -17.517  21.839   2.015 -20.969  21.044   0.570
 -22.056  24.606  -0.187 -18.718  25.240  -1.890 -19.012  22.049  -3.943
 -22.594  22.739  -4.957 -22.009  26.277  -6.165 -18.694  25.312  -7.911
 -20.616  22.577  -9.783 -22.909  25.242 -11.352 -19.845  27.120 -12.557
 -18.203  23.954 -13.996 -21.425  22.728 -15.593 -21.762  26.098 -17.391
 -18.334  25.670 -18.940 -19.094  22.056 -19.930 -22.291  23.149 -21.650
 -20.433  25.678 -23.725 -17.851  23.080 -24.641 -20.436  20.600 -25.833
 -21.897  23.243 -28.108 -18.770  25.043 -29.409
  153  1MBD:      1 153
   0.680  15.504  15.876   4.215  14.068  16.715   4.326  12.364  20.081
   6.969  13.357  22.606   8.744  10.026  21.855   8.811  10.896  18.097
  10.206  14.346  18.884  13.051  12.853  21.014  14.025  10.543  18.006
  14.139  13.614  15.659  16.147  15.762  17.997  18.629  13.040  18.966
  19.691  12.639  15.413  19.541  16.357  14.645  22.093  16.971  17.520
  24.487  14.670  15.536  23.802  16.873  12.349  24.835  19.811  14.394
  28.325  18.333  14.957  28.945  18.970  11.157  26.276  21.390   9.809
  28.334  22.379   6.724  29.171  18.956   5.615  25.590  17.767   5.928
  24.360  20.916   4.111  26.708  20.174   1.205  25.781  16.595   0.872
  21.961  17.469   1.073  22.159  20.183  -1.630  24.361  18.089  -3.969
  21.960  15.198  -3.668  18.994  17.500  -4.468  20.714  19.029  -7.476
  21.927  15.758  -8.981  18.667  13.874  -8.391  16.392  16.778  -9.496
  18.298  19.027 -11.844  15.415  21.394 -12.273  16.015  22.601  -8.739
  19.277  24.048  -9.531  17.803  26.393 -11.995  16.027  28.189  -9.145
  19.403  29.427  -7.925  20.956  32.253  -9.895  23.727  31.976  -7.362
  24.618  28.281  -8.163  23.416  27.663 -11.769  26.887  27.886 -13.188
  27.969  24.534 -11.393  27.731  21.626 -13.659  29.703  18.734 -12.118
  29.574  17.123  -8.659  33.311  18.167  -8.047  32.518  21.742  -8.957
  29.619  21.649  -6.458  31.835  20.160  -3.696  34.501  22.836  -4.269
  32.099  25.833  -3.965  32.445  27.626  -0.686  29.282  29.739  -1.318
  27.237  26.547  -1.842  28.439  25.233   1.497  27.430  28.578   3.066
  23.853  28.281   1.749  23.748  24.717   3.092  24.428  26.117   6.569
  21.723  28.835   6.044  19.188  26.042   5.204  20.083  23.630   7.977
  20.252  26.375  10.636  16.647  27.519   9.795  15.450  23.868   9.657
  16.934  23.206  13.045  15.349  26.174  14.636  11.960  24.897  13.331
  12.457  21.423  14.605  13.430  22.463  18.148   9.996  24.193  18.414
   8.377  20.719  18.346   5.525  21.856  16.095   5.111  25.434  17.642
   6.813  27.063  14.674   4.404  29.530  13.472   6.766  32.441  13.804
   9.589  30.727  12.163   7.618  29.487   9.238   5.866  32.594   8.300
   8.862  34.519   6.793  10.130  31.408   5.123   6.876  30.536   3.308
   6.447  34.104   2.387   9.871  34.299   0.585   9.623  30.850  -0.894
   6.144  31.544  -2.363   6.663  35.031  -3.533  10.361  35.718  -4.148
  12.019  32.380  -4.759   9.008  30.580  -6.156   9.601  27.139  -4.763
   6.904  24.566  -5.439   5.779  22.433  -2.608   7.044  19.354  -4.587
  10.607  20.648  -4.408  10.238  20.748  -0.659   9.288  17.090  -0.915
  12.451  16.459  -2.870  14.825  18.197  -0.316  12.949  16.265   2.407
  13.910  12.964   0.676  17.642  14.221   0.270  17.700  15.052   4.094
  16.533  11.588   5.002  18.916   9.878   2.476  21.936  11.776   3.974
  20.964  11.203   7.562  20.703   7.455   6.739  24.155   7.532   5.149
  25.811   9.360   7.949  24.044   8.119  11.166  22.775   4.587  10.584
  22.916   3.665  14.346  20.943   6.526  15.388  18.692   6.445  12.195
  16.843   3.117  12.383  13.303   2.755  11.064  11.741   4.242  14.117
  13.763   7.489  13.772  13.279   7.522   9.984   9.455   7.338  10.463
   9.630  10.189  13.057  11.836  12.401  10.745   9.468  11.783   7.860
   6.558  12.868  10.119   8.277  16.049  11.161   9.235  16.978   7.576
   5.592  16.247   6.415   4.325  18.686   9.186   6.717  21.384   7.921
   5.413  20.842   4.323   1.727  20.798   5.466   2.139  24.103   7.297
   3.968  25.820   4.517   1.403  24.433   1.954  -1.409  26.135   4.032
   0.430  29.444   3.764   1.077  29.108   0.020  -2.690  28.479  -0.456
  -3.560  31.582   1.378  -1.122  33.656  -0.757  -2.455  31.972  -4.062
   0.798  30.157  -5.010   0.550  26.719  -6.804  -2.504  24.983  -5.413
  144  3SDH:A     1 144
  38.397 -21.693  23.657  36.452 -18.429  23.915  33.524 -20.380  25.411
  35.676 -21.916  28.134  37.184 -18.469  28.863  33.703 -16.947  29.066
  32.754 -19.639  31.602  35.399 -18.310  34.007  33.323 -15.174  34.513
  31.656 -16.325  37.729  29.188 -14.344  39.796  31.936 -12.758  41.928
  34.001 -11.783  38.920  30.974 -10.249  37.171  30.139  -8.231  40.287
  33.705  -6.901  40.612  33.696  -5.911  36.915  30.390  -4.076  37.246
  31.321  -2.335  40.495  34.668  -1.030  39.171  33.180  -0.162  35.750
  30.693   2.098  37.558  33.658   4.285  38.457  36.046   3.941  35.513
  33.302   4.027  32.879  31.962   7.362  34.168  34.851   9.274  32.586
  35.377   7.628  29.221  37.463  10.374  27.685  39.805  10.830  30.646
  40.183   7.152  31.574  40.359   6.024  27.947  43.210   8.397  27.186
  44.980   7.439  30.452  44.785   3.785  29.519  46.348   4.411  26.088
  49.082   6.773  27.271  49.972   4.250  29.986  50.205   1.517  27.348
  52.499   3.667  25.210  54.688   4.729  28.149  55.131   1.231  29.660
  55.190  -0.664  26.346  56.953   1.583  23.833  57.355  -1.307  21.422
  53.621  -1.231  20.703  53.562   2.395  19.472  54.349   1.360  15.864
  50.972  -0.402  15.527  49.205   2.932  16.109  50.749   4.821  13.204
  47.354   6.032  12.033  46.884   8.072  15.243  49.941  10.263  14.560
  51.889  11.686  17.509  50.557   9.717  20.478  52.849  11.583  22.900
  50.452  14.553  22.549  47.893  12.666  24.627  44.515  14.412  25.023
  45.519  17.109  22.513  45.676  14.530  19.666  42.182  14.396  18.206
  42.654  10.981  16.630  43.934   9.509  19.908  41.004  11.056  21.770
  38.447   9.620  19.290  40.074   6.189  19.422  40.257   6.249  23.229
  36.635   7.210  23.775  35.635   4.460  21.339  37.706   1.842  23.117
  35.780   2.667  26.331  32.514   1.868  24.513  33.941  -1.546  23.572
  34.437  -2.140  27.306  30.882  -0.841  27.988  29.613  -3.328  25.396
  31.379  -6.250  27.113  30.019  -5.317  30.562  26.470  -4.998  29.154
  26.800  -8.522  27.677  27.894 -10.273  30.900  24.336 -11.600  31.439
  24.433 -13.617  28.216  27.497 -15.610  27.245  26.412 -16.168  23.604
  26.134 -12.395  23.119  29.417 -11.694  24.953  31.173 -14.167  22.709
  29.854 -12.697  19.434  30.910  -9.128  20.406  34.319 -10.400  21.604
  34.842 -12.165  18.263  33.912  -8.931  16.395  36.617  -6.987  18.235
  39.060  -9.890  17.950  38.809  -9.582  14.152  39.683  -5.846  14.430
  42.967  -6.880  16.132  43.735  -9.997  14.102  43.743  -7.839  10.959
  46.287  -5.568  12.682  48.462  -8.593  13.485  47.974  -8.349  17.258
  48.623 -11.691  19.022  47.064 -12.867  22.289  50.342 -12.129  24.100
  50.512  -8.574  22.764  46.868  -7.929  23.544  47.595  -9.012  27.121
  49.943  -5.976  27.415  46.817  -3.965  28.285  46.618  -5.689  31.746
  49.397  -3.452  33.148  47.692  -0.219  32.090  44.327  -1.490  33.432
  45.816  -2.321  36.817  47.372   1.172  36.970  44.205   3.018  36.035
  42.233   0.941  38.550  44.822   1.584  41.266  44.622   5.310  40.613
  40.903   5.124  41.597  41.553   2.962  44.665  40.647  -0.391  43.054
  43.362  -2.931  43.954  44.579  -6.310  42.721  41.251  -8.040  43.244
  39.702  -5.765  40.590  42.756  -5.945  38.297  42.453  -9.766  38.381
  38.723  -9.605  37.498  39.617  -7.411  34.516  42.352  -9.838  33.421
  39.705 -12.570  33.228  37.642 -10.453  30.825  40.728  -9.606  28.713
  41.437 -13.385  28.649  38.147 -13.915  26.791  39.439 -11.677  24.001
  42.847 -13.381  24.122  41.149 -16.761  23.567  39.738 -15.335  20.284
  144  3SDH:B     1 144
  32.114  18.322  10.353  32.376  20.817  13.202  29.871  23.076  11.440
  27.415  20.223  10.956  27.939  19.269  14.646  27.791  22.802  16.039
  24.471  23.168  14.212  22.422  20.457  16.157  20.050  22.526  18.295
  18.686  22.015  21.786  15.397  20.737  20.359  17.086  18.287  17.978
  19.302  17.019  20.812  16.206  16.556  23.006  14.406  14.532  20.314
  17.528  12.426  19.748  17.919  11.676  23.476  14.225  10.993  23.976
  14.013   8.498  21.124  17.388   6.922  21.987  16.098   6.164  25.490
  13.695   3.737  23.828  15.542   2.526  20.724  18.869   2.225  22.530
  17.293   0.161  25.314  17.274  -3.080  23.271  20.504  -2.847  21.322
  20.502  -6.466  20.122  16.876  -6.448  18.938  16.886  -2.938  17.445
  20.420  -3.204  15.972  19.509  -6.434  14.131  16.198  -4.922  12.934
  18.141  -1.898  11.567  20.532  -4.131   9.647  17.893  -6.523   8.329
  15.788  -3.548   7.186  18.790  -2.109   5.347  19.285  -5.454   3.526
  15.596  -5.771   2.719  15.169  -2.292   1.287  18.647  -1.844  -0.219
  19.641  -5.280  -1.495  22.561  -3.712  -3.418  24.372  -3.222  -0.115
  24.438  -6.923   0.839  27.737  -7.517  -0.967  29.530  -4.980   1.254
  28.842  -7.183   4.248  30.351 -10.421   2.978  32.424 -10.813   6.167
  29.173 -11.413   8.079  28.239 -14.525   6.024  24.554 -15.144   5.292
  22.773 -12.079   6.571  19.397 -13.645   5.775  19.925 -15.755   8.986
  19.095 -12.680  11.119  19.556 -13.087  14.877  20.868 -16.633  14.411
  23.948 -15.325  12.579  26.502 -14.679  15.352  28.654 -12.357  13.174
  25.616 -10.306  12.219  24.443 -10.135  15.858  27.947  -9.042  17.062
  28.177  -6.375  14.339  24.629  -5.097  15.032  25.110  -4.772  18.813
  28.390  -2.969  18.171  26.781  -0.570  15.698  24.305   0.403  18.470
  27.262   1.345  20.717  28.596   3.658  17.964  25.223   5.415  18.156
  25.419   5.373  21.990  28.786   7.059  21.662  27.398   9.796  19.388
  24.392  10.398  21.683  26.700  10.710  24.735  28.892  13.310  22.929
  26.095  15.660  21.780  26.911  18.460  24.195  30.604  18.667  23.244
  30.991  19.238  19.500  34.754  18.767  19.837  34.285  15.260  21.227
  31.449  14.473  18.781  33.694  15.441  15.859  36.604  13.239  16.881
  34.384  10.134  17.308  32.513  10.844  14.037  35.881  11.118  12.247
  36.972   7.778  13.730  33.850   5.992  12.440  34.088   7.837   9.107
  37.519   6.235   8.572  35.982   2.762   9.132  33.651   3.546   6.207
  36.047   5.415   3.927  38.333   2.364   3.941  35.354   0.303   2.711
  34.648   2.853  -0.053  31.282   3.926   1.418  30.324   7.338   0.002
  28.339  10.057   1.806  25.316   9.211  -0.390  25.527   5.477   0.369
  25.913   6.151   4.076  22.631   8.098   3.901  20.820   4.880   2.852
  20.582   4.167   6.616  17.967   6.932   7.020  15.178   4.713   5.652
  15.835   1.851   8.115  16.160   4.361  10.992  12.814   5.930  10.103
  11.159   2.459  10.090  12.685   1.363  13.387  11.618   4.640  15.025
   8.118   4.271  13.600   7.915   0.771  15.095   8.143   2.532  18.493
   5.756   5.302  17.438   8.386   7.983  16.942   7.240   9.920  13.888
   8.689  12.164  11.222   9.971  14.794  13.645  12.200  12.120  15.213
  13.283  10.727  11.836  14.312  14.275  10.790  16.404  14.688  13.972
  18.176  11.391  13.218  18.837  12.439   9.605  20.569  15.542  10.973
  22.905  13.350  13.117  23.581  11.100  10.112  24.381  14.278   8.178
  27.228  14.975  10.630  28.850  11.721   9.556  28.141  12.497   5.884
  30.114  15.734   6.340  33.146  13.501   7.077  32.700  11.263   3.997
   73  1ECN:      1  73
 -14.292  10.739  26.346 -15.999   7.443  25.566 -15.083   4.284  23.683
 -16.447   5.445  20.337 -14.249   8.543  20.375 -11.256   6.607  21.753
 -11.460   4.116  18.898 -11.703   6.831  16.294  -8.584   8.561  17.581
  -6.590   5.345  17.865  -7.482   4.364  14.355  -6.469   7.852  13.235
  -3.157   7.796  15.044  -2.242   4.352  13.749  -1.916   5.865  10.277
   0.754   8.356  11.334   2.644   6.857  14.263   5.313   5.551  11.893
   6.412   9.096  11.060   7.843  10.366  14.355  10.303  12.698  12.530
   7.525  14.414  10.607   5.447  15.040  13.718   8.375  16.507  15.660
   9.268  18.668  12.662   5.747  20.076  12.631   5.923  20.927  16.330
   9.332  22.608  16.115   8.169  24.604  13.098   5.089  25.899  14.900
   7.197  27.252  17.740  10.985  27.605  17.468  11.288  28.359  21.157
  10.500  24.711  21.810  13.417  23.770  19.574  15.691  26.203  21.419
  15.354  24.316  24.700  17.249  21.368  23.249  21.026  21.748  23.551
  21.336  19.417  20.583  19.225  21.466  18.195  19.394  25.038  19.488
  20.929  27.334  16.916  20.636  25.024  13.914  18.525  25.076  10.768
  15.475  22.908  11.345  15.425  21.905   7.683  18.968  20.593   8.078
  18.605  18.554  11.254  15.290  17.035  10.247  17.171  14.228   8.568
  19.884  13.440  11.111  20.104  10.660  13.685  19.765  12.787  16.816
  16.475  14.206  15.583  15.082  10.739  14.959  16.241   9.468  18.310
  14.445  12.309  20.084  11.386  12.097  17.868  11.071   8.417  18.743
  11.163   9.166  22.471   8.591  11.951  22.478   6.128  10.389  20.060
   6.708   7.021  21.687   5.430   8.395  24.998   2.526  10.155  23.317
   1.756   6.807  21.722   1.641   5.208  25.168  -0.885   7.820  26.219
  -3.118   7.357  23.196  -3.023   3.596  23.660  -4.327   3.760  27.224
  -7.147   6.296  27.042
   63  1ECN:     74 136
  -8.624   7.202  29.127  -6.489   6.168  32.088  -3.770   8.713  31.519
  -3.235  10.469  34.851  -0.144   8.593  36.029   1.628   9.294  32.744
   0.696  12.975  32.780   2.160  13.063  36.292   5.406  11.645  34.920
   5.416  14.184  32.102   4.918  17.083  34.516   7.735  15.757  36.710
  10.253  15.787  33.869   9.018  18.946  32.163   7.910  21.392  34.861
  11.555  21.872  35.854  12.498  22.712  32.287  10.155  25.705  32.355
   7.751  24.668  29.631   5.004  27.276  29.353   1.318  27.061  28.529
   2.054  28.912  25.298   4.548  26.310  24.221   2.158  23.514  25.148
  -0.543  25.088  23.032   1.816  25.467  20.096   2.721  21.795  20.391
  -0.987  21.074  20.074  -1.319  23.387  17.115   1.695  21.831  15.388
   0.424  18.296  15.928  -3.022  19.123  14.571  -1.461  20.859  11.577
   0.511  17.682  10.954  -2.621  15.548  11.146  -4.586  17.748   8.753
  -1.810  17.857   6.156  -1.311  14.098   6.233  -4.691  12.441   6.709
  -8.343  13.090   5.960  -8.748  14.663   9.376 -12.331  15.764   9.051
 -13.723  12.444  10.259 -11.597  12.242  13.402 -11.674  15.928  14.315
 -14.161  15.950  17.188 -12.684  12.836  18.759  -9.229  14.397  18.614
 -10.721  17.553  20.107 -12.139  15.648  23.064  -8.894  13.758  23.602
  -6.613  16.775  23.461  -8.934  18.908  25.596  -8.857  16.152  28.207
  -5.080  15.711  28.016  -4.084  19.383  28.079  -6.860  19.963  30.602
  -4.994  17.646  32.975  -1.534  19.061  32.244  -2.683  22.648  32.781
  -4.153  21.766  36.176  -0.749  20.513  37.340   1.712  22.941  35.757
   73  1ECD:      1  73
 -14.243  10.676  26.376 -15.986   7.384  25.659 -15.065   4.268  23.721
 -16.476   5.447  20.403 -14.285   8.549  20.385 -11.265   6.629  21.725
 -11.450   4.113  18.889 -11.725   6.847  16.307  -8.615   8.612  17.568
  -6.659   5.371  17.807  -7.541   4.361  14.307  -6.510   7.846  13.191
  -3.213   7.734  15.028  -2.325   4.281  13.737  -1.955   5.821  10.281
   0.752   8.289  11.308   2.563   6.728  14.254   5.344   5.492  11.979
   6.371   9.072  11.205   7.789  10.414  14.474  10.312  12.702  12.673
   7.567  14.387  10.676   5.418  15.011  13.741   8.338  16.507  15.674
   9.258  18.677  12.692   5.721  20.053  12.640   5.942  20.933  16.330
   9.342  22.632  16.114   8.158  24.576  13.071   5.077  25.904  14.847
   7.208  27.224  17.684  11.000  27.561  17.419  11.272  28.326  21.109
  10.480  24.683  21.759  13.394  23.711  19.535  15.665  26.139  21.389
  15.336  24.188  24.630  17.186  21.227  23.151  20.937  21.776  23.489
  21.410  19.437  20.548  19.281  21.479  18.172  19.424  25.066  19.439
  20.958  27.377  16.874  20.689  25.051  13.882  18.514  25.064  10.787
  15.445  22.910  11.330  15.404  21.898   7.671  18.942  20.568   8.048
  18.615  18.561  11.250  15.297  16.977  10.345  16.981  14.059   8.611
  19.741  13.333  11.129  20.128  10.545  13.670  19.806  12.745  16.753
  16.499  14.169  15.562  15.103  10.685  15.036  16.224   9.518  18.438
  14.479  12.435  20.135  11.393  12.154  17.963  11.101   8.463  18.796
  11.194   9.153  22.533   8.732  12.031  22.492   6.167  10.599  20.098
   6.715   7.203  21.679   5.439   8.485  25.028   2.562  10.296  23.355
   1.798   6.943  21.763   1.673   5.299  25.190  -0.886   7.879  26.217
  -3.087   7.440  23.166  -2.934   3.683  23.627  -4.302   3.773  27.173
  -7.116   6.316  26.997
   63  1ECD:     74 136
  -8.644   7.217  29.047  -6.485   6.134  31.971  -3.779   8.707  31.516
  -3.212  10.438  34.858  -0.096   8.576  36.004   1.654   9.321  32.715
   0.700  12.994  32.804   2.169  13.072  36.317   5.440  11.675  34.980
   5.393  14.192  32.146   4.925  17.101  34.554   7.745  15.831  36.779
  10.251  15.870  33.926   8.987  18.997  32.183   7.944  21.410  34.932
  11.597  21.954  35.867  12.502  22.727  32.273  10.134  25.699  32.396
   7.787  24.654  29.623   4.992  27.203  29.303   1.300  26.970  28.511
   2.010  28.826  25.277   4.525  26.236  24.214   2.175  23.399  25.108
  -0.536  24.969  23.004   1.863  25.345  20.099   2.725  21.666  20.427
  -0.985  20.981  20.066  -1.293  23.333  17.136   1.700  21.746  15.401
   0.388  18.226  15.936  -3.040  19.087  14.561  -1.439  20.835  11.596
   0.511  17.646  10.931  -2.640  15.539  11.128  -4.579  17.795   8.766
  -1.797  17.837   6.175  -1.281  14.079   6.214  -4.678  12.478   6.718
  -8.314  13.125   5.901  -8.832  14.641   9.324 -12.389  15.839   9.047
 -13.743  12.497  10.242 -11.669  12.260  13.416 -11.622  15.945  14.310
 -14.183  15.985  17.114 -12.746  12.873  18.730  -9.276  14.395  18.654
 -10.731  17.586  20.112 -12.168  15.652  23.041  -8.921  13.766  23.580
  -6.621  16.769  23.463  -8.939  18.916  25.581  -8.850  16.149  28.184
  -5.073  15.691  27.997  -4.072  19.364  28.005  -6.813  19.925  30.557
  -4.976  17.626  32.970  -1.510  19.031  32.244  -2.696  22.609  32.764
  -4.221  21.689  36.124  -0.793  20.497  37.279   1.677  22.939  35.734
   73  1ECO:      1  73
 -14.246  10.697  26.254 -16.114   7.500  25.435 -15.107   4.322  23.624
 -16.409   5.450  20.243 -14.234   8.565  20.277 -11.245   6.634  21.669
 -11.457   4.102  18.850 -11.664   6.859  16.280  -8.560   8.619  17.562
  -6.583   5.390  17.802  -7.481   4.383  14.303  -6.464   7.874  13.192
  -3.164   7.778  15.028  -2.269   4.328  13.729  -1.897   5.846  10.265
   0.805   8.314  11.296   2.625   6.730  14.226   5.401   5.481  11.960
   6.435   9.066  11.222   7.817  10.427  14.498  10.333  12.700  12.669
   7.560  14.382  10.702   5.459  15.036  13.791   8.342  16.511  15.793
   9.282  18.653  12.799   5.766  20.078  12.716   5.944  20.926  16.414
   9.346  22.617  16.155   8.173  24.591  13.129   5.066  25.847  14.913
   7.218  27.184  17.726  11.005  27.553  17.484  11.310  28.349  21.166
  10.509  24.717  21.857  13.392  23.731  19.599  15.692  26.166  21.409
  15.394  24.200  24.646  17.173  21.203  23.153  20.914  21.788  23.566
  21.416  19.472  20.612  19.303  21.496  18.201  19.408  25.080  19.479
  20.951  27.381  16.910  20.657  25.062  13.918  18.509  25.101  10.800
  15.464  22.923  11.380  15.415  21.906   7.721  18.957  20.589   8.088
  18.636  18.546  11.268  15.295  16.994  10.394  17.018  14.111   8.655
  19.834  13.383  11.108  20.151  10.578  13.645  19.827  12.688  16.781
  16.527  14.132  15.592  15.111  10.667  14.995  16.269   9.452  18.370
  14.549  12.349  20.115  11.440  12.075  17.973  11.119   8.373  18.746
  11.224   9.045  22.486   8.799  11.950  22.483   6.208  10.552  20.099
   6.762   7.153  21.668   5.437   8.444  24.993   2.563  10.248  23.306
   1.801   6.902  21.698   1.658   5.253  25.123  -0.890   7.860  26.150
  -3.090   7.426  23.096  -2.983   3.663  23.549  -4.300   3.766  27.113
  -7.134   6.288  26.945
   63  1ECO:     74 136
  -8.610   7.160  29.044  -6.437   6.108  31.973  -3.764   8.718  31.472
  -3.233  10.413  34.839  -0.110   8.555  35.963   1.673   9.299  32.693
   0.696  12.966  32.781   2.195  13.059  36.280   5.459  11.668  34.921
   5.387  14.194  32.095   4.932  17.066  34.549   7.783  15.748  36.703
  10.289  15.802  33.851   9.018  18.945  32.141   7.986  21.351  34.901
  11.638  21.909  35.819  12.525  22.717  32.227  10.182  25.708  32.390
   7.739  24.651  29.706   4.992  27.250  29.373   1.307  27.015  28.541
   2.011  28.925  25.338   4.495  26.316  24.245   2.138  23.489  25.157
  -0.551  25.038  23.008   1.835  25.398  20.090   2.720  21.727  20.459
  -0.987  21.012  20.110  -1.302  23.323  17.147   1.726  21.757  15.453
   0.421  18.233  15.990  -3.000  19.098  14.597  -1.417  20.855  11.627
   0.532  17.667  10.987  -2.610  15.544  11.163  -4.540  17.825   8.816
  -1.768  17.780   6.216  -1.201  14.030   6.238  -4.640  12.511   6.739
  -8.275  13.169   5.920  -8.759  14.675   9.350 -12.350  15.784   8.965
 -13.789  12.535  10.305 -11.616  12.313  13.413 -11.613  15.992  14.329
 -14.168  16.011  17.142 -12.739  12.892  18.759  -9.270  14.421  18.637
 -10.699  17.615  20.109 -12.113  15.652  23.029  -8.877  13.751  23.572
  -6.600  16.774  23.463  -8.914  18.906  25.599  -8.846  16.140  28.200
  -5.068  15.707  27.989  -4.062  19.377  28.018  -6.806  19.960  30.562
  -4.969  17.641  32.950  -1.501  19.051  32.247  -2.710  22.615  32.799
  -4.187  21.650  36.167  -0.759  20.460  37.316   1.684  22.945  35.796
   73  1ECA:      1  73
 -14.294  10.672  26.323 -15.991   7.352  25.633 -15.040   4.230  23.700
 -16.463   5.432  20.392 -14.295   8.550  20.344 -11.283   6.642  21.717
 -11.525   4.085  18.924 -11.741   6.817  16.331  -8.625   8.610  17.538
  -6.654   5.383  17.805  -7.547   4.364  14.298  -6.516   7.843  13.164
  -3.219   7.771  15.005  -2.311   4.322  13.712  -1.954   5.826  10.240
   0.752   8.283  11.299   2.591   6.737  14.239   5.328   5.460  11.938
   6.382   9.038  11.192   7.757  10.412  14.470  10.273  12.695  12.652
   7.504  14.339  10.648   5.439  15.036  13.749   8.308  16.538  15.743
   9.243  18.671  12.736   5.734  20.109  12.626   5.914  20.954  16.325
   9.335  22.610  16.116   8.159  24.574  13.084   5.078  25.875  14.882
   7.206  27.202  17.721  10.988  27.610  17.448  11.332  28.321  21.147
  10.509  24.681  21.779  13.401  23.698  19.531  15.653  26.148  21.379
  15.312  24.195  24.615  17.173  21.224  23.164  20.928  21.716  23.554
  21.395  19.449  20.555  19.249  21.470  18.173  19.445  25.057  19.430
  20.967  27.398  16.884  20.637  25.031  13.929  18.525  25.084  10.782
  15.466  22.912  11.307  15.429  21.888   7.651  18.959  20.541   8.036
  18.612  18.523  11.229  15.284  16.975  10.293  17.029  14.089   8.571
  19.779  13.320  11.084  20.091  10.555  13.667  19.777  12.733  16.757
  16.482  14.173  15.553  15.080  10.690  15.026  16.210   9.479  18.412
  14.488  12.413  20.106  11.394  12.142  17.940  11.023   8.468  18.816
  11.166   9.117  22.558   8.723  12.022  22.516   6.165  10.562  20.131
   6.740   7.168  21.699   5.422   8.425  25.041   2.537  10.233  23.375
   1.766   6.902  21.745   1.636   5.255  25.172  -0.902   7.852  26.235
  -3.104   7.413  23.183  -3.011   3.651  23.642  -4.320   3.763  27.208
  -7.143   6.295  27.015
   63  1ECA:     74 136
  -8.663   7.190  29.074  -6.515   6.146  32.020  -3.804   8.719  31.501
  -3.271  10.422  34.863  -0.150   8.582  36.021   1.635   9.330  32.754
   0.682  13.000  32.806   2.161  13.086  36.313   5.422  11.690  34.958
   5.385  14.199  32.112   4.907  17.085  34.542   7.727  15.782  36.742
  10.270  15.811  33.922   8.988  18.966  32.240   7.923  21.338  35.017
  11.580  21.919  35.911  12.478  22.746  32.327  10.150  25.749  32.385
   7.793  24.603  29.659   5.033  27.192  29.343   1.341  27.022  28.521
   2.084  28.856  25.283   4.573  26.230  24.236   2.164  23.444  25.142
  -0.575  24.994  23.053   1.840  25.344  20.156   2.726  21.669  20.476
  -0.993  21.027  20.102  -1.271  23.324  17.121   1.734  21.740  15.404
   0.377  18.232  15.920  -3.039  19.136  14.538  -1.401  20.850  11.566
   0.538  17.651  10.916  -2.625  15.565  11.149  -4.543  17.828   8.776
  -1.786  17.810   6.158  -1.275  14.052   6.233  -4.692  12.469   6.678
  -8.327  13.133   5.853  -8.799  14.652   9.284 -12.314  15.970   9.142
 -13.698  12.573  10.125 -11.690  12.304  13.337 -11.600  15.956  14.336
 -14.204  15.964  17.101 -12.738  12.877  18.740  -9.266  14.402  18.645
 -10.750  17.585  20.094 -12.179  15.626  23.007  -8.920  13.771  23.589
  -6.614  16.773  23.455  -8.948  18.913  25.561  -8.880  16.147  28.163
  -5.104  15.692  28.005  -4.100  19.362  28.000  -6.839  19.970  30.552
  -5.033  17.620  32.933  -1.573  19.050  32.226  -2.724  22.635  32.759
  -4.204  21.739  36.145  -0.791  20.495  37.285   1.658  22.958  35.740
  105  256B:A     1 105
  -1.813  21.006  -6.160  -0.670  17.627  -7.547  -1.612  14.297  -5.984
   1.682  13.767  -4.183   1.618  17.242  -2.612  -1.971  16.731  -1.470
  -0.983  13.362   0.110   1.813  15.144   2.056  -0.700  17.728   3.249
  -3.036  14.974   4.510  -0.102  13.346   6.342   1.054  16.665   7.838
  -2.405  17.398   9.314  -3.049  13.853  10.594   0.091  14.247  12.759
  -1.032  17.726  13.946  -4.358  16.218  15.053  -2.582  13.425  16.944
  -0.477  15.844  19.007  -3.043  18.665  19.324  -3.777  20.429  22.568
  -7.006  22.266  21.689 -10.059  22.426  19.457  -8.699  25.137  17.115
  -5.675  23.001  16.203  -7.886  19.963  15.478 -10.516  21.961  13.558
  -7.890  23.773  11.441  -6.063  20.523  10.670  -9.267  18.681   9.631
 -10.248  21.719   7.504  -6.988  21.597   5.580  -7.273  17.795   5.150
 -10.768  18.202   3.658  -9.559  20.773   1.073  -6.555  18.609   0.139
  -8.828  15.484  -0.237 -11.128  17.400  -2.606  -8.093  18.650  -4.596
  -6.722  15.096  -4.782 -10.078  13.719  -5.969  -9.660  15.412  -9.398
  -6.316  13.663 -10.095  -5.499  10.494 -11.999  -3.229   8.234  -9.944
  -0.260   6.638 -11.726  -1.695   3.130 -11.421  -4.882   4.126 -13.264
  -3.345   6.207 -16.053  -4.262   3.665 -18.740  -7.905   3.332 -17.653
 -10.662   5.644 -18.854 -11.470   8.568 -16.563 -15.027   7.261 -16.181
 -14.140   3.619 -15.537 -15.450   1.802 -12.454 -11.877   1.939 -11.026
 -11.597   5.729 -11.452 -15.093   6.133  -9.925 -13.990   3.971  -6.952
 -10.785   6.054  -6.557 -12.947   9.223  -6.433 -15.372   7.530  -3.965
 -12.444   6.891  -1.565 -12.188  10.726  -1.149 -15.973  10.997  -0.569
 -15.600   8.443   2.295 -12.617  10.349   3.678 -14.466  13.685   3.540
 -17.426  12.102   5.368 -15.101  10.851   8.143 -13.431  14.281   8.385
 -16.879  15.974   8.578 -17.820  13.612  11.483 -14.625  14.450  13.391
 -15.055  18.195  12.643 -18.553  17.994  14.132 -17.200  16.583  17.409
 -14.328  19.109  17.575 -16.802  22.010  17.027 -18.916  20.699  19.920
 -15.905  20.856  22.246 -15.435  17.034  22.177 -11.714  17.318  21.386
 -10.476  13.923  22.586 -13.420  12.215  20.840 -12.532  14.059  17.609
  -8.880  12.894  17.905 -10.040   9.283  18.406 -12.481   9.625  15.472
  -9.659  10.935  13.272  -7.858   7.586  13.717 -10.555   6.026  11.504
  -9.058   7.960   8.569  -6.141   5.514   8.734  -8.459   2.604   7.908
  -9.592   4.442   4.775  -6.006   5.387   3.875  -4.957   1.756   4.297
  -7.790   0.335   2.215  -7.373   2.841  -0.647  -3.576   2.685  -0.644
  -3.950  -1.142  -0.887  -5.962  -0.661  -4.072  -4.354   2.309  -5.834
  105  256B:B     1 105
  10.970 -14.638  -3.911   8.939 -12.237  -1.810   6.738 -11.519  -4.830
   6.122 -15.250  -5.499   5.119 -15.797  -1.838   2.709 -12.829  -2.130
   1.084 -14.465  -5.212   0.632 -17.670  -3.164  -0.951 -15.726  -0.307
  -3.300 -13.921  -2.712  -4.415 -17.035  -4.608  -5.111 -19.032  -1.448
  -7.081 -16.190   0.179  -9.395 -16.282  -2.827  -9.809 -20.083  -2.455
 -10.917 -19.586   1.156 -13.480 -16.919   0.228 -15.180 -19.217  -2.286
 -14.733 -22.535  -0.394 -17.486 -25.034   0.100 -15.885 -27.324   2.673
 -13.329 -27.710   5.425 -10.869 -29.709   3.318 -10.601 -26.785   0.903
 -10.158 -24.198   3.692  -7.571 -26.253   5.640  -5.519 -26.826   2.476
  -5.546 -23.159   1.449  -4.702 -21.934   4.973  -1.755 -24.327   5.279
  -0.376 -23.268   1.900  -0.701 -19.617   3.107   1.149 -20.551   6.312
   4.126 -21.896   4.285   4.253 -18.802   2.068   4.138 -16.527   5.160
   7.092 -18.301   6.777   9.056 -18.158   3.545   8.277 -14.455   3.011
   9.593 -13.714   6.527  13.170 -14.416   5.401  13.132 -11.779   2.618
  14.200  -8.122   2.534  11.549  -5.829   1.005  12.825  -3.306  -1.534
  11.994  -0.353   0.744  14.328  -1.700   3.450  17.254  -2.749   1.271
  19.476  -0.087   2.935  18.824  -1.177   6.543  20.796  -3.694   8.595
  19.212  -7.150   8.814  18.677  -6.731  12.560  17.317  -3.158  12.439
  14.034  -2.219  14.162  12.398  -1.860  10.715  13.428  -5.357   9.545
  12.260  -6.827  12.883   8.882  -5.064  12.430   8.633  -6.428   8.852
   9.179  -9.966  10.172   6.710  -9.415  13.028   3.972  -8.716  10.415
   4.308 -12.387   9.328   4.123 -13.623  12.980   0.799 -11.786  13.272
  -0.410 -13.265   9.951   0.624 -16.798  10.997  -1.179 -16.494  14.388
  -4.342 -15.468  12.448  -3.949 -18.397  10.058  -3.596 -20.759  13.091
  -6.821 -19.427  14.637  -8.682 -20.123  11.370  -7.058 -23.566  11.071
  -8.327 -24.518  14.545 -11.882 -23.725  13.340 -11.546 -25.541   9.988
 -10.266 -28.636  11.837 -13.536 -28.618  13.860 -15.469 -28.572  10.571
 -16.647 -24.987  11.289 -16.224 -23.622   7.791 -18.155 -20.381   8.192
 -16.270 -19.426  11.323 -12.938 -20.256   9.628 -13.829 -18.032   6.644
 -14.713 -15.129   8.984 -11.375 -15.537  10.805  -9.557 -15.537   7.417
 -11.184 -12.197   6.480  -9.083 -10.624   9.276  -5.964 -11.431   7.256
  -6.866  -8.539   4.941  -6.608  -5.989   7.773  -3.063  -7.254   8.499
  -2.297  -7.142   4.769  -3.539  -3.535   4.511  -1.558  -2.409   7.541
   1.766  -3.986   6.510   1.426  -3.000   2.856   0.894   0.597   4.024
   4.251   0.377   5.825   6.413  -1.660   3.449   4.902  -2.135  -0.025
  174  4GCR:      1 174
  -0.839   6.953  32.392  -0.715   8.469  35.869   1.590  11.117  37.255
   1.469  12.679  40.760   2.946  16.086  41.479   3.994  16.946  45.062
   4.463  20.438  46.346   7.510  19.649  48.534  10.656  17.618  47.994
  10.694  13.953  48.821   6.999  13.282  48.060   5.792  15.469  50.869
   3.042  18.075  50.971  -0.084  18.571  48.950  -0.116  16.467  45.694
  -2.316  16.114  42.548  -2.672  13.278  40.101  -3.260  13.675  36.423
  -4.009  10.960  33.947  -4.462  12.970  30.791  -3.481  16.205  29.199
  -3.774  19.068  31.695  -3.334  22.614  30.062  -3.418  24.430  33.458
  -2.416  22.702  36.657  -2.358  26.133  38.640  -5.689  25.437  40.334
  -4.525  22.102  41.732  -1.048  22.900  43.243   1.153  25.941  43.600
   4.643  24.554  43.166   6.197  21.193  42.328   9.303  19.828  43.982
   8.846  16.096  43.552   6.950  13.785  41.127   6.045  10.143  40.932
   5.322   8.781  37.441   3.330   5.551  37.765   2.865   5.099  34.066
   3.023   6.782  30.697   5.510   9.082  29.049   4.907  12.723  29.865
   6.013  16.139  28.814   5.818  18.677  31.614   5.760  22.413  31.041
   6.778  25.365  33.151   3.758  27.468  32.151   0.132  26.748  31.375
  -1.034  25.906  27.894   2.099  23.956  27.144   4.618  26.723  27.080
   7.987  27.539  28.680  10.649  25.028  29.590   9.626  21.463  28.784
  10.759  18.307  30.465  10.357  14.720  29.498   9.659  12.157  32.153
   8.964   8.403  32.143   7.981   6.042  35.029   9.995   6.507  38.153
  10.461   8.518  41.314  11.848  12.020  41.185  12.387  13.355  44.700
  13.542  16.791  43.642  13.193  18.979  40.605  16.773  18.640  39.543
  15.934  14.951  38.869  13.946  15.988  35.801  16.367  18.766  34.868
  13.851  21.353  36.085  14.733  25.057  35.854  12.673  25.800  38.946
   9.639  24.386  40.851   7.034  25.539  38.391   5.023  22.794  36.570
   1.835  24.349  35.128   0.762  22.020  32.332   1.482  18.483  31.161
   0.837  16.267  28.211   0.548  12.442  28.284   2.287  11.516  24.978
   0.454   8.764  23.105   2.343   5.542  22.781   3.407   4.811  19.243
   4.226   1.263  18.217   6.075   0.486  15.066   8.537   2.790  13.318
   9.211   6.323  14.411  10.195   8.507  11.403  11.197  12.120  11.038
  12.965  14.070   8.314  15.354  16.893   9.148  16.365  19.671   6.731
  19.396  21.929   6.567  17.295  25.024   5.794  13.875  26.269   6.772
  10.702  25.458   4.895  11.912  21.955   4.132  14.800  23.139   1.918
  18.368  21.910   1.586  19.616  18.440   2.249  17.085  16.217   3.995
  17.983  13.266   6.166  15.479  10.688   7.494  15.843   9.508  11.083
  14.068   6.437  12.449  16.246   5.766  15.483  17.524   7.650  18.495
  20.380   9.976  17.651  22.578  10.984  20.535  24.702  13.286  18.399
  23.528  14.942  15.214  27.055  16.472  14.845  28.608  12.936  14.881
  25.957  11.289  12.598  25.200  14.197  10.160  27.917  16.824  10.711
  25.116  19.250  11.672  24.849  21.506  14.701  21.588  23.194  13.585
  18.336  21.908  12.010  16.168  24.549  10.423  13.105  22.555   9.641
  11.869  19.053  10.275   8.811  16.914   9.494   7.714  14.313  12.012
   5.852  11.686  10.143   5.354   8.950  12.758   5.711   8.829  16.506
   6.574  11.583  18.911  10.111  12.534  19.714  12.047  14.812  22.046
  14.540  17.195  20.514  17.441  18.310  22.694  19.548  21.396  22.343
  22.767  19.496  23.068  24.117  16.085  22.258  23.615  13.134  24.549
  20.111  14.328  25.538  21.175  17.471  27.276  20.080  21.089  27.355
  16.617  22.443  26.611  14.078  19.818  25.529  11.343  20.168  22.999
   8.508  17.725  22.282   7.881  16.975  18.679   4.559  15.443  17.790
   3.610  14.362  14.251   3.317  17.331  11.995   5.314  19.864  10.052
   7.851  22.176  11.732   8.854  24.703   9.028  11.030  26.711  11.270
  12.630  26.315  14.707  10.073  28.545  16.291   7.426  25.936  15.519
   8.936  23.547  18.081   9.202  26.268  20.697  12.918  26.910  20.539
  14.670  30.261  20.589  17.366  28.883  18.297  17.973  26.140  15.727
  20.617  24.217  17.630  19.731  20.556  17.823  22.164  18.198  19.327
  20.210  14.990  19.809  16.847  13.398  19.179  15.099  10.644  21.126
  11.979   8.689  20.237   9.312   8.701  22.952   9.137   5.083  23.904
   8.164   3.529  27.218  10.532   0.959  28.665   8.052  -1.669  27.491
  139  2RN2:     17 155
  11.359  19.401   3.181  11.934  15.793   2.186  10.086  12.553   1.370
   7.569  11.727   4.122   4.592   9.491   4.884   1.819   8.797   7.368
   0.254   5.790   8.995  -3.324   5.749  10.319  -5.265   2.861  11.911
  -9.096   3.125  12.033 -11.242   0.624  13.950 -14.614   1.248  12.272
 -17.630  -1.023  12.356 -15.972  -4.413  13.018 -13.006  -3.801  10.667
  -9.532  -2.438  11.267  -8.497  -0.328   8.255  -4.900   0.790   7.667
  -3.986   3.776   5.550  -0.470   4.747   4.549   1.061   6.702   1.619
   4.390   8.463   0.977   4.884  11.896  -0.575   7.993  12.973  -2.494
   8.519  16.331  -0.743   6.555  17.444   2.309   7.204  18.114   6.016
   6.745  16.221   9.269   3.906  18.564  10.265   1.976  18.150   7.014
   2.264  14.341   7.337   0.984  14.302  10.954  -2.006  16.367   9.852
  -2.565  14.155   6.778  -2.832  11.004   8.917  -5.728  12.442  10.989
  -7.347  13.802   7.787  -7.479  10.523   5.813  -8.765   8.488   8.798
 -11.589  10.979   9.511 -12.553  11.359   5.850 -13.139   7.607   5.840
 -16.115   7.957   8.199 -19.408   8.132   6.293 -21.776   8.934   9.179
 -21.478  11.075  12.324 -19.530   9.013  14.861 -18.143   9.175  18.384
 -14.370   9.140  17.893 -11.361   8.704  20.122  -8.226   9.900  18.303
  -4.818   8.978  19.753  -1.608  10.569  18.553   1.758  11.746  19.929
   1.878  14.625  17.386   2.751  17.865  19.185   1.762  19.927  16.185
  -1.758  18.481  15.954  -2.152  18.930  19.741  -0.975  22.592  19.744
  -3.233  23.179  16.772  -6.323  21.598  18.353  -5.651  22.952  21.811
  -4.257  26.455  21.247  -4.636  27.671  17.621  -7.683  26.497  15.649
 -10.258  28.269  17.779  -8.614  31.675  17.331  -7.745  30.934  13.722
 -11.421  30.544  12.795 -12.306  33.910  14.356  -9.422  35.718  12.734
 -10.374  34.182   9.442  -7.391  31.812   9.166  -4.835  34.586   9.431
  -1.736  35.336  11.438  -1.387  38.610  13.445   0.394  40.093  10.371
  -2.611  39.213   8.176  -1.106  36.383   6.122  -2.783  32.975   5.637
  -1.686  30.609   8.388   0.875  27.941   7.686  -0.611  24.768   6.207
  -4.036  26.447   6.121  -4.899  23.952   3.370  -4.611  21.027   5.795
  -6.063  22.731   8.904  -9.245  23.761   6.948  -9.479  20.253   5.531
  -9.104  18.778   9.041 -11.563  21.304  10.546 -14.177  20.278   7.955
 -13.771  16.586   9.034 -13.805  17.326  12.778 -17.064  19.224  12.360
 -18.945  16.073  11.412 -18.098  14.169  14.624 -17.925  14.075  18.420
 -14.154  13.726  19.060 -12.200  12.805  22.187  -8.447  13.499  21.807
  -5.845  11.269  23.477  -2.414  12.909  23.527   0.056  10.059  24.090
   3.759  10.319  24.837   5.968   9.023  22.066   7.609   6.313  24.141
   4.384   5.418  25.913   1.842   4.852  23.096  -0.240   1.729  22.481
   0.784  -1.009  20.081  -1.307   0.849  17.513   0.673   4.053  17.763
   3.921   2.114  17.240   2.538   0.418  14.159   1.588   3.835  12.792
   5.238   5.002  13.270   6.459   1.929  11.387   3.998   2.491   8.545
   4.813   6.215   8.331   8.580   5.574   8.212   8.097   2.843   5.583
   6.033   5.103   3.361   8.600   7.920   3.485  11.072   5.392   2.052
   9.006   4.774  -1.075   6.966   7.905  -1.828   4.432   7.827  -4.629
   2.264  10.977  -4.248   2.779  14.708  -4.606   1.999  17.018  -1.641
   0.303  19.633  -3.775  -0.321  21.965  -0.894   3.288  22.265   0.139
   4.822  25.766   0.070   8.299  27.063   0.961   6.231  30.210   0.921
   3.105  31.446   2.724
  305  8ABP:      1 305
  19.440  26.481  53.852  20.991  29.768  55.123  18.390  32.170  56.566
  18.968  35.960  56.629  16.574  38.564  58.056  15.396  41.764  56.293
  13.851  44.073  58.929  12.084  47.316  57.884  10.584  50.099  59.974
   7.678  50.876  57.557   6.334  47.863  55.583   3.428  49.999  54.312
   5.734  52.077  52.144   6.334  50.826  48.572   9.990  51.912  49.180
  10.451  49.085  51.762   8.212  46.611  49.882  10.606  47.151  46.950
  13.690  46.518  49.095  11.990  43.231  50.226  11.318  42.174  46.599
  14.979  42.720  45.577  16.218  40.994  48.767  14.168  37.952  47.628
  15.885  38.161  44.213  19.352  38.103  45.850  18.168  35.090  47.933
  17.207  33.213  44.719  20.507  34.140  42.980  22.824  33.263  45.928
  20.935  30.415  47.660  19.474  31.868  50.920  16.051  32.393  52.417
  14.946  35.938  53.408  12.907  36.305  56.605  10.829  39.491  56.129
   9.973  41.239  59.428   8.212  44.569  60.115   9.906  46.539  62.993
   7.801  49.740  63.484   8.978  50.416  67.095  11.929  49.503  69.349
  10.167  46.755  71.252   9.234  44.871  68.124  12.779  45.432  66.814
  14.451  43.699  69.770  11.807  40.922  69.965  12.251  40.340  66.190
  15.979  39.685  66.681  15.146  37.168  69.333  12.773  35.528  66.830
  15.479  35.435  64.147  17.824  33.644  66.596  15.173  30.947  67.204
  14.790  30.429  63.429  18.568  29.998  63.110  19.207  33.141  60.973
  22.919  34.054  60.637  22.418  37.830  60.232  20.035  40.484  59.046
  19.702  43.727  57.120  17.779  46.396  59.101  16.179  49.761  58.539
  15.740  50.704  62.244  12.657  52.602  63.445  14.990  54.559  65.738
  18.646  55.364  65.059  19.252  55.465  68.850  18.507  51.703  69.068
  21.907  51.092  67.376  23.813  50.013  70.480  21.046  47.640  71.610
  20.757  46.072  68.163  24.502  45.468  67.945  24.669  44.015  71.501
  21.785  41.584  70.792  23.202  40.541  67.430  26.708  39.952  68.857
  25.069  37.801  71.571  23.657  35.564  68.850  26.774  35.514  66.627
  24.758  37.398  63.967  26.180  39.858  61.347  24.274  43.130  60.832
  24.069  45.569  57.908  22.102  48.841  58.204  20.052  50.056  55.194
  18.696  53.645  54.726  18.968  54.911  58.360  22.324  55.091  60.107
  22.813  53.868  63.655  23.857  56.594  66.143  25.169  56.371  69.739
  23.446  57.852  72.788  24.985  61.276  72.008  23.619  61.175  68.413
  27.008  60.564  66.736  27.136  57.953  63.921  28.130  54.336  64.701
  30.619  54.062  61.823  31.386  50.423  62.657  28.213  48.884  61.238
  28.224  48.654  57.416  25.658  50.977  55.880  23.985  51.301  52.511
  22.163  54.566  51.973  21.268  57.184  49.368  23.285  60.370  48.728
  21.013  62.448  51.052  22.596  65.857  50.608  22.941  65.519  46.817
  19.346  64.332  46.412  17.968  67.094  48.697  19.879  69.705  46.615
  18.324  68.216  43.440  14.846  68.554  45.055  15.457  72.308  45.726
  16.857  72.848  42.200  13.762  71.208  40.641  11.340  73.157  42.887
  12.945  76.458  41.881  12.907  75.502  38.168   9.195  74.639  38.277
   8.428  77.853  40.235  10.217  79.824  37.482   8.212  77.925  34.791
   4.945  79.011  36.468   6.039  82.636  36.819   5.145  83.075  40.524
   5.962  86.433  42.161   8.617  85.606  44.797   7.134  88.282  47.067
   3.934  86.239  47.566   5.623  82.823  47.621   7.056  80.817  50.530
   8.728  77.472  51.247   7.178  75.099  53.813   9.995  72.761  55.030
   8.517  69.777  56.964  11.440  68.403  58.976  12.495  65.224  60.793
  15.779  66.533  62.252  16.301  63.563  64.607  16.912  61.384  61.519
  20.246  62.268  59.850  19.263  61.024  56.387  16.007  63.045  56.558
  17.846  66.152  57.884  20.552  66.073  55.155  17.774  65.886  52.503
  15.735  68.892  53.805  18.835  70.963  54.585  20.218  70.208  51.091
  16.890  71.273  49.570  16.707  74.574  51.559  20.407  75.279  50.756
  19.724  74.826  47.036  16.707  77.170  47.215  18.729  79.853  49.017
  21.580  79.407  46.482  19.140  79.889  43.526  17.957  83.197  45.086
  14.879  82.212  47.083  14.679  84.736  49.976  15.807  83.154  53.236
  13.184  84.938  55.349  10.373  83.283  53.361  11.534  79.709  54.289
   9.445  78.378  57.174  10.356  75.113  58.945   7.956  72.934  60.918
   8.795  69.597  62.587   6.667  66.562  61.916   5.995  64.023  64.701
   5.795  61.010  62.283   7.262  60.413  58.828   3.878  59.701  57.167
   0.895  61.549  55.654  -0.933  62.117  58.984   2.139  63.592  60.739
   3.039  65.879  57.822  -0.611  66.914  57.346  -0.750  68.094  60.988
   2.550  69.949  60.723   1.650  71.661  57.440  -1.817  72.625  58.687
  -0.256  74.452  61.682   2.122  76.458  59.452  -0.500  77.321  56.824
  -2.811  79.177  59.249   0.178  81.219  60.473   0.778  82.615  56.956
  -2.322  84.039  55.233  -0.106  86.383  53.213   1.228  83.506  51.099
  -0.350  82.866  47.730   1.989  80.076  46.427   3.823  77.379  48.369
   6.917  75.243  47.667   6.667  72.085  49.937  10.001  70.575  51.099
   9.979  67.101  52.854  12.490  64.196  52.940  10.184  61.635  51.216
   6.989  61.218  49.243   4.645  60.700  52.207   5.923  63.829  53.946
   5.417  65.958  50.865   1.995  64.311  50.163   0.756  65.224  53.720
   1.883  68.856  53.064   0.028  68.842  49.726  -3.150  67.382  51.302
  -3.045  70.144  53.977  -2.772  72.927  51.310  -5.795  71.575  49.477
  -7.723  71.762  52.768  -6.784  75.451  53.119  -8.151  76.322  49.680
  -4.995  76.329  47.496  -5.439  75.013  43.924  -2.784  72.826  42.286
  -1.328  75.703  40.243  -0.317  77.422  43.448   1.439  74.444  45.039
   4.656  72.625  44.064   5.734  69.554  46.092   8.423  67.216  44.782
   8.790  63.987  46.817  11.668  61.571  47.207  11.351  57.723  46.732
   9.462  57.579  43.370   7.790  54.235  44.041   5.734  55.803  46.864
   4.273  58.464  44.485   2.734  56.170  41.857  -0.856  56.321  43.175
  -0.622  60.168  43.206   0.861  60.521  39.697  -1.745  58.018  38.379
  -4.739  60.197  39.393  -6.851  61.671  36.538  -6.251  65.239  37.646
  -3.022  67.073  38.394  -2.406  68.058  42.029   0.106  70.158  43.986
   2.317  66.993  44.041   4.289  67.713  40.843   6.767  64.757  40.765
   9.140  62.635  42.770  12.890  61.952  42.739  13.273  58.198  42.060
  16.418  56.716  43.698  17.257  52.940  43.729  15.368  50.905  46.365
  16.185  47.841  44.150  19.929  48.496  44.751  19.307  48.978  48.510
  17.424  45.626  48.783  19.702  43.476  46.591  23.113  44.928  47.410
  22.646  44.936  51.224  21.413  41.282  51.083  24.235  40.246  48.744
  26.935  41.879  50.935  25.380  40.218  54.039  25.491  36.773  52.386
  29.136  37.161  51.271  29.947  38.269  54.796  28.158  35.377  56.496
  29.119  32.673  53.961  32.703  33.738  53.111  33.692  36.205  55.856
  34.003  38.743  53.033  33.964  42.095  54.975  31.614  44.698  53.501
  32.675  48.287  52.846  31.591  50.430  55.856  29.697  52.948  53.712
  27.886  52.458  50.382  26.208  55.637  49.048  23.841  55.141  46.092
  23.741  58.262  43.908  21.213  57.306  41.210  18.251  59.744  40.789
  15.729  60.672  38.098  12.779  63.110  38.277   9.440  61.319  37.537
   6.356  63.362  36.796   2.861  62.721  35.431   4.350  62.563  31.890
   7.173  60.003  32.327   6.673  58.011  35.517   5.445  54.810  33.809
   8.356  54.839  31.305  11.012  55.573  33.965   9.717  52.847  36.375
   9.634  50.243  33.575  13.090  51.279  32.428  14.373  50.783  36.016
  12.590  47.402  36.320  10.023  48.546  38.909   7.401  48.503  36.148
   3.945  50.121  36.203   2.978  46.453  35.969
   58  1EZM:      1  58
  35.300  26.992  46.485  37.632  29.881  47.598  41.307  29.306  48.249
  44.506  31.435  48.280  48.290  31.434  48.182  51.215  33.395  46.735
  51.713  34.814  43.302  54.176  37.122  41.591  57.905  36.876  41.100
  61.272  38.464  41.893  60.818  41.457  39.637  57.225  42.512  40.395
  57.141  41.292  43.980  55.206  38.689  45.929  51.493  39.087  46.677
  48.827  36.758  48.086  45.490  35.705  46.659  42.864  35.938  49.368
  44.683  39.005  50.814  46.229  41.495  48.355  43.827  40.271  45.676
  40.644  38.198  45.733  40.765  34.367  46.126  41.425  31.510  43.826
  38.090  29.852  42.841  38.315  26.098  43.096  35.707  23.306  43.039
  34.439  20.928  45.733  37.550  18.709  45.503  39.909  21.733  45.740
  40.801  21.349  42.090  41.519  24.365  39.931  38.338  24.371  37.909
  36.095  27.390  38.260  33.685  26.354  35.540  35.461  28.229  32.720
  39.104  27.719  33.547  41.003  24.534  34.310  44.652  24.931  35.359
  46.973  21.974  34.768  50.332  21.120  36.295  52.312  19.719  33.338
  55.226  18.821  35.711  57.807  19.580  33.050  56.382  17.104  30.620
  56.199  17.772  26.833  52.958  15.808  26.537  50.476  18.571  25.927
  47.526  16.136  26.013  47.199  16.324  29.822  43.899  17.878  31.008
  43.782  16.767  34.693  43.008  19.834  36.965  45.733  20.636  39.463
  44.577  19.671  42.997  45.918  20.814  46.390  44.911  20.633  50.052
  42.552  23.539  50.491
  235  1EZM:     64 298
  55.684  25.857  43.694  58.565  28.315  43.631  60.465  27.934  40.348
  62.813  30.197  38.474  62.015  33.295  40.544  58.177  32.983  40.472
  56.329  32.119  43.717  53.471  30.065  42.222  52.850  30.101  38.424
  49.828  27.743  38.971  48.121  30.296  41.273  48.758  33.176  38.914
  47.643  31.183  35.903  44.317  30.119  37.397  43.515  33.645  38.702
  44.536  35.324  35.428  42.351  32.943  33.383  39.465  33.979  35.643
  40.219  37.656  35.096  40.048  37.355  31.255  36.551  35.836  31.509
  35.504  38.505  34.089  36.766  41.389  31.969  34.637  40.427  28.935
  31.650  39.349  31.009  31.455  42.451  33.202  32.341  45.130  30.733
  30.811  43.659  27.562  28.321  40.947  28.548  30.175  38.394  26.365
  32.828  35.674  26.492  36.320  35.480  24.911  35.856  31.832  24.046
  33.117  29.481  23.195  34.675  26.667  25.266  36.599  26.161  28.505
  40.115  27.492  28.802  43.050  25.301  29.770  46.074  26.965  31.447
  48.884  24.318  31.286  51.663  25.366  33.562  55.294  24.096  33.947
  55.319  22.857  30.362  58.672  21.259  29.359  62.131  21.781  30.758
  63.251  25.415  30.990  61.103  26.410  28.024  61.454  30.121  27.326
  58.060  30.485  25.616  54.247  30.446  25.972  51.983  28.796  23.319
  48.323  29.347  22.514  46.402  26.852  20.339  42.861  28.167  20.562
  41.991  26.135  23.709  45.070  25.860  25.911  47.825  28.218  26.928
  51.065  26.224  27.490  53.481  28.090  29.740  57.142  27.343  30.002
  59.042  28.001  33.259  61.575  30.171  31.412  65.298  30.184  32.080
  67.662  33.166  31.558  65.612  35.585  29.538  62.272  35.011  31.208
  60.698  34.220  34.579  57.819  31.438  34.231  55.716  32.961  31.559
  52.524  33.461  33.347  51.837  37.134  32.810  48.338  38.610  32.932
  48.794  40.841  29.907  50.275  37.931  27.886  47.481  35.507  28.895
  44.711  38.040  28.043  46.584  38.861  24.818  46.490  35.220  23.602
  42.965  34.400  24.783  41.736  37.587  23.030  42.831  36.195  19.646
  39.876  33.803  20.273  37.599  36.827  20.773  38.740  38.422  17.435
  38.329  35.067  15.603  34.676  34.991  16.658  34.028  38.648  15.796
  35.774  40.614  12.969  38.053  37.659  12.165  40.971  39.977  11.182
  43.287  37.877   8.957  46.724  37.431  10.459  48.761  39.139   7.761
  49.348  42.682   6.531  47.703  45.599   8.294  44.715  43.535   9.508
  47.383  41.237  11.045  48.985  44.178  12.837  45.481  45.386  14.036
  44.752  41.793  15.277  47.993  41.705  17.338  47.377  45.255  18.576
  43.816  44.504  19.747  45.275  41.598  21.747  47.953  43.852  23.344
  45.146  46.382  24.247  43.179  43.519  25.853  46.264  42.590  27.933
  46.535  46.119  29.270  42.703  46.267  29.856  42.933  42.961  31.838
  45.784  44.477  33.911  43.710  47.633  34.628  40.608  45.470  35.538
  42.623  43.443  38.045  44.990  46.047  39.488  43.248  49.344  38.911
  46.333  50.524  36.953  48.326  49.211  33.902  51.739  50.214  32.562
  51.333  50.088  28.778  54.326  47.715  28.661  53.618  44.249  27.273
  55.421  41.360  29.101  57.264  43.615  31.589  56.312  41.266  34.409
  58.069  38.205  33.078  61.102  39.586  31.239  64.193  39.326  33.528
  66.025  42.646  33.803  64.679  46.190  33.132  62.644  45.936  29.844
  59.499  44.552  28.369  58.517  42.649  25.197  56.724  45.631  23.604
  56.196  49.339  24.441  52.903  51.054  23.570  54.066  54.630  24.166
  56.859  54.412  21.631  56.696  51.081  19.740  60.101  51.622  18.048
  61.825  51.394  21.483  62.073  47.568  20.832  64.133  48.267  17.729
  61.653  46.890  15.159  58.061  48.093  15.753  56.772  51.109  13.882
  55.303  54.282  15.365  53.485  55.645  12.353  51.534  54.206   9.422
  53.931  55.918   6.966  56.705  53.523   8.082  54.733  50.428   7.085
  56.419  48.017   4.528  54.649  44.873   3.262  57.282  42.372   4.483
  56.870  43.515   8.152  55.952  40.984  10.828  52.487  41.475  12.586
  54.168  41.781  16.027  55.875  44.985  14.708  53.123  46.503  12.522
  50.894  46.433  15.634  52.901  49.509  16.838  50.593  51.873  14.915
  47.345  50.868  16.704  49.139  50.211  20.021  50.396  53.836  20.079
  46.934  55.153  19.033  45.469  53.185  22.018  48.120  54.673  24.333
  47.386  58.266  23.157  43.644  57.768  23.539  43.803  56.092  26.959
  45.914  59.052  28.216  43.629  61.733  26.751  41.736  63.997  29.290
  38.560  62.267  30.365  39.609  58.827  29.084  41.237  55.869  30.782
  42.246  52.328  29.784  38.636  51.016  30.049  36.985  53.679  27.875
  39.762  53.375  25.262  39.438  49.543  25.201  35.620  49.811  24.924
  35.675  51.654  21.568  38.170  49.121  20.080  36.045  46.168  21.376
  32.902  47.660  19.809  34.748  48.246  16.548  35.967  44.606  16.582
  32.442  43.349  17.298  30.418  45.516  15.007  32.427  47.361  12.421
  35.686  45.756  11.379  35.730  43.108   8.600  38.429  40.443   8.338
  40.173  42.535   5.715  40.099  45.977   7.462  43.298  47.971   7.083
  44.558  50.809   9.401  42.471  53.545   7.763  39.137  51.767   7.288
  39.622  50.235  10.801  39.833  53.800  12.251  36.291  54.630  10.994
  34.809  51.888  13.188  36.551  53.126  16.362  35.376  56.728  15.748
  31.796  55.474  15.161  31.931  53.356  18.358  33.099  56.461  20.297
  30.114  58.373  18.955  27.642  55.631  19.884  28.934  55.600  23.437
  28.743  59.408  23.514  32.501  59.715  23.926  34.563  62.339  22.157
  35.191  61.277  18.575  37.581  64.215  18.275  39.938  62.596  20.794
  39.889  59.362  18.742  40.567  61.190  15.479  43.487  63.080  17.097
  45.145  59.887  18.419  44.911  58.208  14.958  46.147  61.276  12.982
  49.200  61.459  15.326  50.078  57.917  14.121  49.290  58.779  10.468
  45.906  57.025  10.238  42.841  58.678   8.741  39.270  57.335   8.308
  38.657  57.906   4.529
  116  2SNS:      1 116
   1.930  42.090  27.370   2.560  45.840  27.200   1.560  46.960  23.710
   2.690  43.740  22.030  -0.930  43.120  21.150  -1.550  39.530  22.230
   1.070  36.960  21.300   4.550  38.160  20.410   6.670  36.880  17.530
  10.380  36.500  18.280  13.060  36.090  15.600  15.360  33.150  15.880
  18.040  31.290  13.950  17.550  27.800  12.540  20.100  25.290  13.800
  19.020  21.710  13.050  15.660  20.160  12.200  14.810  16.770  13.690
  11.460  15.960  12.020   8.060  17.460  11.180   7.310  18.590  14.720
  10.690  19.360  16.290  13.800  21.640  15.740  16.660  23.440  17.450
  16.480  27.230  17.270  18.700  29.950  18.720  15.870  31.870  20.380
  17.750  34.670  22.110  21.360  33.510  21.980  21.480  29.950  23.320
  20.720  26.690  21.520  17.330  25.150  22.270  14.920  22.590  20.820
  11.270  23.360  20.130   7.960  21.460  20.040   5.070  22.350  17.740
   2.020  23.390  19.750  -1.260  21.620  18.980   0.230  19.320  16.340
   1.720  15.850  15.980   3.800  14.410  13.130   4.050  10.730  12.300
   6.530   9.280  14.770   9.940   8.990  13.320  12.150   7.700  16.130
  11.540   5.590  19.220  11.390   2.030  18.480   8.170   2.040  20.490
   6.610   1.720  17.040   8.530   2.350  13.830   8.060   4.570  10.680
   4.520   5.900  10.770   3.140   6.200   7.250   4.000   9.750   6.240
   6.810   9.860   8.790   9.980  10.200   6.990   8.290  12.600   4.580
   6.330  14.350   7.320   9.840  15.450   8.240  10.890  16.150   4.650
   8.820  19.330   4.800   9.660  21.100   8.060  13.390  20.740   7.400
  13.820  22.670   4.150  10.880  25.010   4.720  13.110  26.120   7.590
  16.330  25.740   5.610  14.960  27.470   2.520  13.870  30.180   4.900
  16.150  33.170   5.430  14.530  33.960   8.770  11.960  32.570  11.210
  10.140  33.640  14.370   8.590  31.820  17.320   5.190  32.510  18.880
   4.710  31.590  22.530   1.010  30.700  23.430  -0.400  31.710  26.810
   0.250  28.510  28.750   3.560  26.870  29.650   6.580  27.940  27.630
   8.020  24.440  27.550   6.930  20.870  28.280   8.380  18.380  30.750
  11.420  17.810  28.560  12.980  21.230  28.020  11.380  21.540  24.580
   9.400  24.770  24.230   6.120  24.680  22.310   5.140  27.400  19.840
   3.710  27.680  16.250   7.190  28.510  14.980   6.720  30.840  12.020
   8.700  30.730   8.770   8.250  33.680   6.430   4.740  34.110   7.820
   4.140  30.430   7.090   2.650  28.500  10.010   4.790  25.370   9.890
   2.500  23.630  12.370  -0.510  24.640  10.270   1.430  24.420   7.020
   2.150  20.790   7.840  -1.480  20.390   8.900  -2.850  21.870   5.680
  -0.660  19.240   4.020  -1.770  15.950   5.550   1.640  15.610   7.150
   0.260  16.240  10.630  -2.600  15.850  13.100  -4.120  18.200  15.650
  -2.840  16.980  19.010  -2.620  18.660  22.410  -4.780  21.790  22.480
  -3.900  22.700  26.040  -5.770  25.280  28.160
  147  1HBG:      1 147
   5.977  27.912  15.868   9.642  27.505  16.833  11.744  29.933  18.872
  14.921  31.332  17.265  17.052  28.928  19.371  15.073  25.948  18.074
  15.173  27.158  14.435  18.930  27.456  14.674  19.425  23.842  15.894
  17.032  22.430  13.274  18.731  24.272  10.423  22.219  23.190  11.577
  21.427  19.513  12.185  19.361  19.256   8.927  22.627  19.704   6.964
  24.008  16.530   8.604  20.675  14.662   8.433  20.445  15.371   4.666
  24.066  14.010   4.267  24.931  13.066   0.741  21.532  11.609  -0.271
  19.113  14.435   0.653  18.008  12.293   3.672  16.865   9.294   1.606
  18.656   6.710   3.899  16.972   8.318   6.955  13.592   8.068   5.193
  14.113   4.396   4.357  15.156   3.579   7.945  12.224   5.546   9.402
   9.503   3.781   7.319  11.024   0.301   7.390  11.264   0.412  11.157
   7.789   1.996  11.549   6.193  -0.833   9.559   8.282  -3.515  11.366
   7.005  -2.149  14.738   3.397  -1.568  13.552   2.624  -4.287  10.998
  -0.944  -3.044  10.720   0.311   0.134   9.008   1.363  -1.778   5.866
  -2.301  -2.048   4.798  -2.774   1.702   5.302   0.058   2.538   2.937
  -0.769  -0.304   0.500   2.623  -1.990   1.038   3.210  -5.721   1.230
   5.411  -5.244   4.287   8.529  -3.544   5.569  10.617  -4.908   2.726
   8.385  -3.627  -0.128  10.607  -1.366  -2.312   7.809   1.309  -2.249
   8.959   1.895   1.430  12.385   3.235   0.323  10.815   5.316  -2.452
   8.238   6.926  -0.137  10.758   7.363   2.742  12.870   9.488   0.358
   9.875  11.685  -0.662   8.947  12.272   2.973  12.510  13.369   3.839
  12.809  15.672   0.813   9.521  17.304   1.876  10.870  17.828   5.446
  13.919  19.573   3.898  11.533  21.958   2.029   9.654  22.809   5.304
  13.083  23.423   7.048  14.022  25.888   4.252  10.943  27.931   5.217
  11.388  27.941   9.010  12.126  31.713   8.627   8.547  32.211   7.387
   6.175  30.011   9.376   3.195  31.101   7.255   4.856  29.566   4.177
   5.798  26.350   5.998   2.271  25.872   7.376   0.612  26.559   4.008
   2.907  24.184   2.166   2.310  21.383   4.696  -1.427  21.955   4.647
  -1.398  21.458   0.834   0.538  18.152   1.282  -2.087  17.168   3.849
  -4.937  17.887   1.409  -3.195  15.606  -1.111  -3.283  12.791   1.467
  -7.120  12.838   1.298  -6.624  10.757  -1.908  -3.907   8.385  -0.644
  -3.617   4.991   0.976  -5.983   2.029   1.305  -7.269   2.720   4.847
  -8.518   5.964   6.421  -5.435   8.000   7.515  -5.889   8.848  11.238
  -4.240  11.675  13.132  -3.144   9.099  15.701  -0.784   7.451  13.182
   1.459  10.541  13.161   2.790  10.223  16.682   4.571   6.877  16.299
   5.846   7.999  12.869   7.499  10.978  14.693   9.241   8.635  17.087
  10.535   6.497  14.179  11.756   9.650  12.405  13.664  11.025  15.403
  15.275   7.638  16.025  16.398   7.364  12.368  17.848  10.895  12.500
  19.847   9.931  15.611  21.063   6.739  13.986  22.627   8.874  11.269
  23.938  11.904  13.234  24.795  10.216  16.565  26.071  12.688  19.165
  24.903  15.712  17.194  21.346  14.709  18.218  21.806  16.112  21.751
  19.233  17.458  24.237  18.699  20.658  22.330  18.325  18.850  18.957
  15.836  16.309  20.371  13.696  19.102  21.844  13.848  21.197  18.655
  13.131  18.297  16.302  10.151  17.130  18.455   8.678  20.724  18.214
   9.448  20.921  14.430   7.783  17.501  13.855   4.745  18.687  15.889
   4.437  21.798  13.709   4.977  19.958  10.401   2.719  16.998  11.165
   0.059  19.252  12.777  -0.139  21.404   9.601  -0.435  18.295   7.392
  -3.196  16.889   9.615  -5.073  20.244   9.446  -5.059  19.900   5.593
  -6.018  16.184   5.774  -8.998  17.037   7.976 -10.190  20.140   6.111
  147  2HBG:      1 147
   6.049  27.982  15.828   9.683  27.495  16.839  11.722  29.974  18.914
  14.892  31.394  17.274  17.097  28.973  19.311  15.061  25.971  18.099
  15.213  27.199  14.487  18.979  27.500  14.682  19.342  23.899  15.906
  17.008  22.359  13.317  18.665  24.234  10.436  22.169  23.195  11.543
  21.413  19.492  12.175  19.336  19.285   8.955  22.540  19.697   6.945
  23.960  16.563   8.636  20.643  14.663   8.420  20.389  15.327   4.654
  24.029  14.069   4.294  24.796  13.033   0.728  21.429  11.534  -0.299
  19.019  14.342   0.611  17.958  12.284   3.688  16.838   9.221   1.671
  18.606   6.726   3.954  16.913   8.333   6.992  13.537   8.067   5.287
  14.133   4.403   4.412  15.106   3.568   7.999  12.235   5.559   9.479
   9.524   3.786   7.459  11.004   0.303   7.472  11.313   0.367  11.254
   7.884   1.973  11.626   6.235  -0.877   9.661   8.306  -3.552  11.461
   7.047  -2.197  14.814   3.414  -1.643  13.679   2.665  -4.403  11.169
  -0.900  -3.125  10.961   0.395   0.033   9.196   1.386  -1.804   5.993
  -2.260  -1.972   4.893  -2.699   1.787   5.437   0.175   2.593   3.066
  -0.769  -0.186   0.617   2.579  -1.946   1.129   3.150  -5.658   1.354
   5.388  -5.261   4.399   8.561  -3.558   5.608  10.642  -4.917   2.753
   8.373  -3.609  -0.037  10.538  -1.359  -2.258   7.783   1.356  -2.135
   8.930   1.878   1.536  12.286   3.312   0.379  10.711   5.329  -2.445
   8.196   6.886  -0.047  10.764   7.440   2.770  12.887   9.484   0.309
   9.848  11.650  -0.648   8.917  12.341   2.990  12.472  13.381   3.933
  12.781  15.628   0.829   9.512  17.309   1.906  10.875  17.886   5.468
  13.917  19.527   3.852  11.517  21.936   2.042   9.640  22.759   5.261
  13.016  23.455   7.024  14.024  25.895   4.282  10.962  27.934   5.248
  11.337  28.024   9.069  12.084  31.762   8.485   8.436  32.251   7.391
   6.138  30.030   9.449   3.250  31.128   7.253   4.794  29.557   4.147
   5.804  26.406   5.980   2.299  25.828   7.311   0.509  26.601   4.023
   2.835  24.226   2.162   2.309  21.419   4.679  -1.464  22.000   4.611
  -1.386  21.515   0.836   0.522  18.228   1.229  -2.077  17.184   3.820
  -4.953  17.921   1.394  -3.266  15.611  -1.116  -3.314  12.810   1.492
  -7.103  12.821   1.281  -6.615  10.583  -1.775  -3.719   8.402  -0.567
  -3.430   5.007   1.118  -5.850   2.069   1.355  -7.133   2.769   4.893
  -8.382   6.038   6.433  -5.260   8.051   7.371  -5.730   9.092  11.015
  -4.036  11.770  13.073  -3.099   9.139  15.648  -0.680   7.473  13.217
   1.588  10.563  13.136   2.784  10.278  16.721   4.561   6.893  16.404
   5.904   7.937  12.999   7.526  10.936  14.720   9.317   8.624  17.150
  10.636   6.485  14.311  11.804   9.618  12.505  13.690  11.026  15.491
  15.285   7.640  16.050  16.406   7.374  12.414  17.852  10.905  12.577
  19.870   9.931  15.672  21.081   6.740  14.050  22.627   8.856  11.273
  24.043  11.893  13.199  24.791  10.262  16.571  26.104  12.747  19.126
  24.848  15.744  17.189  21.337  14.706  18.257  21.880  16.113  21.757
  19.268  17.335  24.269  18.741  20.654  22.440  18.384  18.878  19.035
  15.899  16.299  20.385  13.765  19.108  21.915  13.897  21.197  18.723
  13.148  18.329  16.302  10.182  17.145  18.466   8.766  20.715  18.237
   9.575  20.939  14.477   7.842  17.556  13.840   4.792  18.626  15.854
   4.426  21.780  13.689   5.070  19.943  10.407   2.798  16.956  11.118
   0.212  19.262  12.772  -0.018  21.358   9.572  -0.393  18.259   7.346
  -3.123  16.853   9.580  -4.953  20.201   9.417  -5.070  19.922   5.578
  -5.884  16.191   5.735  -8.881  16.966   8.002 -10.101  20.051   6.134
  140  1THB:A     1 140
  19.069  -2.456   2.765  19.441   0.169  -0.096  20.010  -1.413  -3.486
  22.054   0.300  -6.229  18.782   1.334  -7.810  17.536   2.665  -4.563
  20.689   4.682  -4.219  20.415   6.024  -7.773  16.759   6.901  -7.132
  17.548   8.752  -3.951  20.583  10.708  -5.381  18.302  11.704  -8.315
  15.222  12.856  -6.371  17.488  14.557  -3.724  19.438  16.170  -6.642
  16.274  17.765  -7.926  15.311  18.902  -4.383  18.585  20.790  -4.676
  18.357  24.319  -3.272  14.936  23.728  -1.872  15.958  21.143   0.607
  15.610  23.585   3.598  12.259  24.913   2.488  11.030  21.292   2.003
  12.448  20.439   5.469  10.564  23.337   7.076   7.331  22.288   5.227
   7.812  18.611   6.199   7.955  19.826   9.899   4.791  22.008   9.597
   3.013  19.106   7.904   4.110  16.918  10.847   3.065  19.389  13.603
  -0.330  19.747  11.924  -1.035  16.191  11.035   0.557  14.586  14.167
   0.174  17.091  16.910   1.765  14.828  19.532   5.119  15.509  17.765
   4.850  19.086  19.120   5.586  17.762  22.651   9.280  17.710  21.545
   9.350  21.407  20.564   7.689  23.069  23.548  10.356  25.734  23.210
   9.668  26.572  19.547   7.466  29.207  18.020   5.344  26.701  16.036
   3.325  29.397  14.280   3.179  29.436  10.429   6.382  30.834   9.035
   8.073  30.497  12.428  11.749  31.128  11.941  12.547  28.523  14.521
  10.793  26.099  12.146  12.473  27.442   8.988  15.783  27.257  10.871
  15.079  23.674  12.056  13.942  22.540   8.545  17.246  23.546   7.023
  19.069  21.655   9.789  17.048  18.557   9.082  17.365  19.039   5.307
  21.198  19.425   5.692  21.415  16.226   7.638  19.479  14.335   4.977
  21.624  15.892   2.234  24.590  14.686   4.183  23.158  11.085   4.458
  22.475  11.153   0.662  26.163  12.366   0.196  27.316   9.353   2.255
  24.741   6.925   1.213  27.299   4.179   1.508  28.377   5.076   5.066
  25.311   6.501   6.775  25.892   4.931  10.233  29.042   6.829  10.315
  27.884   9.976   8.432  25.049  10.329  11.044  26.697   8.918  14.265
  26.768  12.373  15.869  23.060  12.874  15.231  22.344   9.276  16.458
  24.196  10.162  19.712  22.213  13.403  19.989  18.825  11.783  19.515
  19.728   8.665  21.643  21.030  10.638  24.623  19.783  14.167  24.722
  16.611  14.543  22.663  15.267  11.034  23.481  12.518  11.365  20.779
  10.361   8.255  20.936  11.064   6.155  17.856   7.512   6.172  16.516
   7.990   9.836  15.726  10.611   9.150  13.048   7.922   7.380  10.905
   5.719  10.496  11.197   8.375  12.852   9.969   9.509  10.410   7.233
   5.925  10.303   5.989   5.548  14.157   5.977   8.911  14.422   4.110
   7.613  11.898   1.497   4.440  13.992   1.190   6.480  17.143   0.825
   8.640  15.707  -1.950   5.508  14.211  -3.682   3.954  17.736  -3.516
   7.123  19.309  -5.122   8.661  16.588  -7.534   5.665  15.263  -9.364
   7.748  14.230 -12.384  10.390  12.562 -10.168   8.054  11.091  -7.655
   7.454   7.908  -9.484   6.441   4.627  -7.804   9.989   3.283  -7.909
  11.451   6.608  -6.599   8.722   6.715  -3.858   9.722   3.083  -2.941
  13.447   4.078  -2.775  12.765   7.257  -0.785  10.669   5.483   1.838
  13.373   2.819   2.245  15.999   5.632   2.559  14.066   7.524   5.247
  13.393   4.288   7.068  17.238   3.671   6.917  18.003   7.178   8.213
  15.439   6.701  11.024  16.929   3.332  11.922  20.431   4.988  12.040
  19.085   7.800  14.362  17.486   5.418  16.814  20.160   2.790  16.759
  21.821   3.973  20.050  18.613   4.390  22.055
  144  1THB:B     1 144
 -14.585  13.988  14.229 -13.519  16.579  11.765 -14.079  20.263  12.094
 -16.597  21.318   9.454 -13.739  23.315   8.208 -11.867  20.042   7.885
 -14.600  18.333   5.966 -15.184  21.057   3.398 -11.500  20.975   2.732
 -11.651  17.221   2.341 -14.799  17.353   0.254 -13.551  20.299  -1.807
 -10.402  18.475  -3.004 -12.024  15.188  -3.331 -14.230  16.992  -5.754
 -11.298  17.154  -8.060 -10.087  13.562  -7.887 -10.251  11.162 -10.758
 -11.026   8.070  -8.526 -10.407   5.561 -11.240  -7.014   6.801 -11.900
  -6.110   7.751  -8.296  -7.376   4.340  -7.097  -5.063   2.434  -9.522
  -2.175   4.754  -8.527  -2.645   4.330  -4.724  -3.126   0.594  -4.922
  -0.248   0.084  -7.369   2.058   2.294  -5.175   1.023   0.285  -2.098
   2.193  -2.905  -3.763   5.405  -1.353  -5.052   6.412   0.488  -1.782
   5.233  -2.237   0.692   5.718  -5.291  -1.420   4.537  -7.707   1.403
   1.007  -6.318   0.644   1.262  -8.343  -2.673   0.456 -11.323  -0.553
  -3.261 -10.724  -1.188  -3.003 -10.468  -5.005  -1.291 -13.581  -6.326
  -4.148 -14.128  -8.741  -3.486 -10.597 -10.225  -0.430 -11.956 -12.165
   2.796 -10.110 -12.598   3.686  -7.622  -9.903   7.388  -8.277 -10.455
   8.356  -4.691 -11.240   6.924  -1.210 -10.778   5.581  -1.193 -14.412
   4.217  -4.779 -14.066   2.313  -3.576 -10.980   1.289  -0.080 -12.036
   0.085  -1.037 -15.522  -1.383  -4.374 -14.412  -5.093  -4.024 -15.448
  -6.288  -6.063 -12.408  -4.370  -3.690 -10.052  -6.017  -0.734 -11.811
  -9.502  -2.395 -11.787  -9.101  -3.266  -7.990  -7.690   0.280  -7.219
 -10.878   1.763  -8.791 -13.205  -0.424  -6.577 -11.222   0.241  -3.468
 -11.281   4.043  -4.007 -14.850   3.940  -5.138 -15.762   2.355  -1.781
 -13.533   5.021  -0.076 -15.188   7.673  -2.101 -18.587   6.635  -0.688
 -17.283   6.701   2.874 -16.456  10.420   2.234 -20.183  11.023   1.858
 -20.688   9.483   5.397 -17.985  10.959   7.529 -20.390  10.987  10.424
 -20.817   7.225  10.166 -17.717   5.581   8.917 -18.229   2.691  10.970
 -21.616   1.757   9.718 -20.696   2.746   6.225 -17.881   0.174   6.331
 -19.180  -2.585   8.472 -19.928  -5.172   5.879 -16.608  -4.349   4.149
 -14.973  -4.597   7.637 -16.366  -8.030   8.211 -15.519  -9.173   4.670
 -11.886  -8.102   4.999 -11.721  -9.875   8.361 -13.680 -13.075   7.823
 -13.140 -13.697   4.263 -10.094 -12.001   2.909  -8.062 -12.137   6.124
  -6.479  -8.750   5.538  -4.407  -7.397   8.479  -5.888  -3.881   9.126
  -2.410  -2.543   9.213  -2.786  -2.662   5.350  -5.547  -0.095   5.559
  -3.248   2.268   7.373  -0.458   1.768   4.785  -2.896   2.413   1.980
  -4.069   5.592   3.743  -0.526   6.910   3.880   0.117   5.987   0.255
  -3.122   7.621  -0.623  -2.013  10.858   1.091   1.242  10.759  -0.901
  -0.769  10.209  -4.102  -3.083  13.289  -3.443   0.053  15.292  -2.698
   1.676  14.043  -5.959  -1.425  15.038  -7.885  -2.440  18.301  -6.237
   0.976  19.623  -5.480   0.846  22.928  -3.752  -2.869  22.567  -3.388
  -2.327  19.711  -0.916  -1.427  22.102   1.929  -0.344  21.113   5.389
  -3.862  21.718   6.932  -5.449  19.861   3.878  -3.071  17.013   4.571
  -3.933  17.082   8.393  -7.688  16.726   7.519  -7.002  13.800   5.036
  -4.712  12.212   7.759  -7.803  12.096  10.056  -9.998  10.826   7.272
  -7.768   7.945   6.289  -7.212   7.066   9.944 -11.002   7.223  10.420
 -11.497   4.919   7.349  -8.816   2.398   8.498 -10.461   2.330  11.971
 -13.929   1.802  10.477 -12.548  -1.023   8.325 -10.760  -2.610  11.249
 -13.907  -2.193  13.485 -15.499  -5.667  12.934 -12.297  -7.694  13.127
  138  1THB:C     1 138
  25.412  -5.721  24.767  27.481  -8.371  26.502  25.203  -8.124  29.586
  22.137  -8.451  27.377  23.418 -11.555  25.773  24.343 -12.992  29.115
  20.922 -11.923  30.363  19.071 -13.597  27.587  21.145 -16.715  27.675
  20.254 -16.901  31.406  16.493 -16.302  31.119  16.284 -18.570  28.085
  18.357 -20.984  30.065  15.638 -21.334  32.781  12.748 -21.723  30.177
  14.394 -24.896  29.138  12.073 -27.782  28.375   9.025 -25.425  28.728
  10.106 -23.275  25.774   7.487 -25.010  23.310   4.909 -24.470  26.102
   5.728 -20.796  26.551   5.826 -20.498  22.670   2.228 -21.842  22.419
   1.185 -19.694  25.401   2.740 -16.531  23.892   0.765 -17.298  20.662
  -2.429 -17.790  22.615  -2.005 -14.554  24.411  -1.308 -12.724  21.110
  -4.424 -14.154  19.386  -6.582 -13.129  22.286  -5.034  -9.737  23.034
  -4.439  -8.718  19.386  -7.078 -10.498  17.317  -5.839  -8.870  14.108
  -2.840 -11.266  14.350  -5.226 -14.103  13.660  -5.509 -12.862  10.011
  -2.183 -14.699   9.375  -3.433 -18.109  10.540  -6.826 -18.541   8.855
  -5.847 -22.185   8.196  -5.152 -22.772  11.899  -7.538 -24.052  14.531
  -7.032 -21.107  16.853  -9.022 -22.813  19.564  -7.784 -23.136  23.010
  -5.006 -25.656  23.289  -5.258 -26.269  19.546  -2.562 -28.834  18.363
  -1.564 -26.413  15.563  -1.136 -23.647  18.022   1.010 -26.043  20.180
   2.917 -27.165  17.117   3.564 -23.662  16.023   4.539 -22.492  19.574
   7.170 -25.148  19.502   8.537 -24.050  16.131   8.679 -20.490  17.186
  10.169 -21.463  20.566  12.828 -23.540  18.723  13.733 -20.600  16.416
  14.236 -18.382  19.600  16.507 -20.963  21.185  18.585 -20.957  17.995
  18.698 -17.148  17.954  19.797 -17.362  21.647  22.579 -19.926  20.774
  23.606 -17.666  17.869  22.941 -14.258  19.591  26.159 -13.244  18.010
  25.169 -14.145  14.346  21.477 -13.844  14.128  21.372 -12.615  10.617
  22.932 -15.810   9.679  21.438 -18.073  12.212  18.035 -16.874  10.900
  18.378 -16.050   7.124  16.084 -18.951   6.163  13.443 -17.551   8.512
  13.899 -13.860   7.338  13.566 -15.260   3.820  10.486 -17.108   4.716
   8.782 -14.186   6.427   9.941 -11.672   3.739   8.927 -13.598   0.603
   6.278 -16.065   1.520   4.455 -15.251   4.855   4.844 -11.487   4.370
   3.583 -10.795   7.863   3.190  -7.016   8.399   6.230  -5.896  10.585
   3.924  -4.307  13.241   2.921  -7.827  14.253   6.435  -8.711  15.442
   6.053  -6.177  18.315   2.831  -7.856  19.402   4.197 -11.358  19.521
   7.433 -10.044  21.316   5.281  -8.342  23.986   3.216 -11.612  24.437
   6.417 -13.600  24.861   7.746 -11.091  27.471   4.401 -11.379  29.295
   4.631 -15.238  29.015   8.190 -15.187  30.536   7.409 -12.799  33.394
   4.358 -14.941  34.417   6.547 -18.026  34.553  10.180 -16.847  35.530
   9.241 -14.251  38.107  12.533 -14.589  40.035  14.520 -14.214  36.903
  12.373 -11.549  35.203  14.295  -8.717  36.695  14.142  -5.095  35.393
  17.586  -5.691  33.717  16.597  -9.139  32.288  13.316  -7.720  31.136
  15.229  -4.866  29.306  17.579  -7.511  27.766  14.847  -9.826  26.420
  12.940  -6.804  25.020  16.067  -5.726  23.073  16.667  -9.364  22.076
  13.157  -9.897  20.707  13.422  -6.497  18.992  16.591  -7.567  17.106
  15.155 -10.947  16.247  12.170  -8.947  14.894  14.512  -6.808  12.945
  16.358  -9.736  11.486  13.118 -11.390  10.453  11.897  -8.277   8.666
  15.292  -7.230   7.116  14.616  -8.667   3.704  11.060  -7.394   3.261
  143  1THB:D     1 143
 -17.358  -7.204  28.243 -18.609  -7.864  31.731 -16.584 -11.096  32.188
 -13.806  -8.839  31.035 -14.743  -5.950  33.382 -15.194  -8.525  36.225
 -11.764  -9.994  35.387 -10.033  -6.671  35.590 -11.692  -5.599  38.811
 -10.913  -8.901  40.571  -7.192  -9.022  39.956  -6.976  -5.391  40.483
  -8.353  -5.816  43.975  -5.285  -7.991  44.814  -2.847  -5.284  43.666
  -0.400  -3.645  45.989  -0.453  -0.250  44.139   2.658   0.941  45.993
   4.729  -1.829  44.865   3.189  -2.357  41.398   3.314   1.392  40.680
   7.038   1.666  41.618   7.915  -1.484  39.767   5.951  -0.356  36.583
   7.615   3.122  36.471  11.065   1.719  37.328  10.871  -0.974  34.518
   9.682   1.712  32.040  12.722   3.822  32.838  14.957   0.751  32.617
  13.508  -0.954  29.379  12.863   2.226  27.502  15.538   4.463  28.667
  14.582   7.484  26.544  11.517   7.832  28.920  14.003   9.067  31.521
  13.921  12.394  29.676  11.010  13.576  31.864  12.597  12.526  35.187
  15.998  14.134  35.356  15.092  15.686  38.724  14.533  12.165  40.339
  18.211  11.925  40.384  20.241   8.949  39.547  18.794   6.583  36.985
  22.095   5.317  35.487  21.482   1.776  36.476  18.460  -0.432  36.783
  19.246  -0.627  40.580  19.703   3.099  40.746  16.212   3.350  39.098
  14.450   0.636  41.056  15.902   2.023  44.325  15.026   5.669  43.502
  12.412   6.860  45.982  10.928   9.376  43.771  10.584   7.003  40.814
   8.886   4.840  43.354   6.729   7.728  44.763   5.862   8.926  41.203
   5.134   5.236  40.361   2.482   4.992  43.138   0.950   8.337  42.204
   0.647   7.277  38.511  -0.881   3.802  39.532  -3.043   5.635  42.039
  -4.536   7.738  39.177  -4.778   4.581  37.039  -6.520   2.765  39.866
  -9.304   5.501  40.004  -9.746   5.392  36.280 -10.665   1.734  36.853
 -13.793   3.041  38.708 -14.790   4.863  35.418 -13.940   2.256  32.670
 -17.295   3.533  31.329 -15.624   6.874  30.863 -11.841   6.956  30.896
 -12.041   9.966  28.748 -13.752  12.419  31.103 -12.041  10.602  33.959
  -8.607  11.617  32.340  -9.330  14.771  30.601  -7.569  17.073  33.036
  -4.671  14.751  33.363  -4.759  14.633  29.505  -4.337  18.423  29.224
  -1.805  18.447  31.905   0.354  15.793  30.242  -0.029  17.771  27.001
   0.220  21.495  28.089   2.463  21.330  31.090   4.416  18.112  30.953
   4.879  17.766  27.132   4.751  14.021  27.531   4.466  12.135  24.135
   1.385   9.837  24.547   3.480   7.042  23.077   4.928   6.906  26.591
   1.444   6.001  27.925   1.483   3.030  25.597   4.871   1.969  26.670
   3.804   2.249  30.357   0.668   0.239  29.626   2.680  -2.734  28.280
   5.204  -2.485  31.110   2.249  -2.613  33.515   0.941  -5.760  31.846
   4.354  -7.356  32.221   4.451  -6.265  35.861   1.005  -7.848  36.580
   1.942 -11.121  34.891   5.223 -11.123  36.927   3.276 -10.538  40.123
   0.297 -12.869  39.461   2.006 -15.506  37.345  -0.439 -18.230  36.668
  -3.478 -16.145  37.421  -2.682 -13.503  34.828  -4.190 -15.775  32.131
  -4.384 -15.002  28.325  -7.945 -13.924  28.745  -7.180 -11.711  31.819
  -4.144 -10.247  29.869  -6.582  -9.550  26.814  -8.874  -7.527  29.189
  -5.986  -5.613  30.665  -4.652  -4.930  27.214  -7.893  -3.297  26.424
  -7.737  -1.295  29.642  -4.228  -0.040  29.237  -4.991   0.868  25.629
  -8.217   2.698  26.778  -6.250   4.537  29.456  -3.500   5.602  26.965
  -6.230   6.843  24.595  -8.094   8.752  27.285  -4.825  10.298  28.395
  -3.837  11.224  24.820  -7.303  12.483  24.059  -6.773  16.152  24.972
  -3.477  16.569  23.046  -3.403  19.368  20.533
  142  1BAB:A     1 142
   1.802  17.070   3.818   5.138  15.646   4.141   7.303  18.521   3.312
  10.992  18.607   2.561  12.983  20.379   5.299  15.757  22.819   4.328
  18.348  20.236   5.311  16.431  17.760   3.089  16.760  20.148   0.154
  20.476  20.445   0.859  20.878  16.682   1.009  19.002  16.110  -2.284
  20.904  18.784  -4.196  24.213  17.322  -3.012  23.403  13.758  -3.914
  21.789  14.660  -7.244  24.736  16.923  -8.042  26.969  13.889  -7.713
  24.695  11.896 -10.071  25.387  14.569 -12.583  25.839  13.307 -16.096
  24.861   9.743 -15.227  21.275  10.710 -14.453  19.963   9.081 -17.659
  21.922   5.835 -17.255  20.720   5.646 -13.610  17.137   6.326 -14.737
  17.411   3.363 -17.118  18.849   1.056 -14.477  16.131   2.001 -11.991
  13.493   1.042 -14.597  15.158  -2.284 -15.316  15.336  -2.957 -11.550
  11.586  -2.179 -11.285  10.582  -4.440 -14.189  12.498  -7.364 -12.757
  11.602  -6.862  -9.084   7.961  -5.833  -9.575   6.738  -7.468 -12.780
   3.260  -6.032 -12.478   4.731  -2.657 -13.485   5.337  -4.153 -16.926
   1.575  -3.840 -17.514   2.135  -0.157 -18.282   4.755  -0.860 -20.999
   3.278  -3.509 -23.303   4.305  -1.290 -26.253   7.988  -1.299 -25.337
  10.826  -3.698 -26.030  11.782  -4.246 -22.378  14.925  -6.226 -23.258
  17.992  -5.183 -21.351  19.607  -2.115 -22.951  16.758  -1.410 -25.353
  16.746   2.127 -26.751  13.137   2.526 -25.558  14.149   1.872 -21.936
  17.300   4.001 -22.198  15.322   6.894 -23.719  12.540   6.623 -21.129
  15.172   6.368 -18.386  16.614   9.678 -19.603  13.235  11.409 -19.625
  12.572  10.217 -16.075  15.979  11.512 -14.854  15.542  14.866 -16.595
  12.163  15.346 -14.893  13.878  14.502 -11.511  16.614  17.006 -12.289
  13.944  19.634 -13.024  12.310  18.842  -9.669  15.642  19.210  -7.782
  16.290  22.547  -9.533  12.830  23.740  -8.475  12.476  21.920  -5.204
  10.868  24.968  -3.664   8.046  24.825  -6.220   7.570  21.257  -7.517
   3.868  21.600  -8.251   4.539  24.280 -10.823   7.671  22.694 -12.150
   6.000  19.319 -12.787   2.598  20.616 -13.868   2.654  19.184 -17.368
   3.778  15.786 -16.081   1.082  15.697 -13.404  -1.529  16.386 -16.135
  -0.118  13.640 -18.380  -0.093  11.021 -15.678  -3.536  11.954 -14.318
  -5.296  12.269 -17.683  -3.534  10.077 -20.205  -1.226   7.503 -18.620
  -3.339   6.832 -15.550  -0.750   4.776 -13.696  -2.149   3.468 -10.404
  -0.509   5.463  -7.567   0.880   2.287  -5.992   3.462   1.986  -8.753
   5.116   5.313  -7.803   6.351   3.719  -4.536   7.912   0.813  -6.469
   9.851   3.023  -8.907  10.936   5.278  -5.957  12.308   2.236  -4.142
  14.221   1.149  -7.275  15.633   4.680  -7.815  16.817   4.586  -4.119
  18.488   1.244  -4.692  20.169   2.526  -7.854  21.484   5.623  -6.093
  22.702   3.409  -3.183  24.675   1.138  -5.571  26.269   4.135  -7.256
  26.921   6.657  -4.403  28.995   4.746  -1.824  30.346   7.925  -0.217
  27.199  10.036  -0.282  24.455   7.561   0.684  24.492   8.159   4.440
  21.496   7.554   6.696  20.525  11.242   6.609  20.832  11.467   2.782
  18.885   8.180   2.394  16.107   9.731   4.526  16.071  12.961   2.518
  16.043  11.132  -0.836  13.185   8.904   0.275  11.140  11.942   1.286
  12.042  13.701  -1.970  10.819  10.774  -4.112   7.628  10.546  -2.037
   6.992  14.277  -2.669   7.635  13.905  -6.410   5.142  10.959  -6.423
   2.604  13.045  -4.522   2.861  15.885  -7.024   2.597  13.492 -10.001
  -0.638  11.946  -8.668  -2.221  15.093  -7.280  -4.572  15.657 -10.226
  -5.842  12.093 -10.454
  144  1BAB:B     1 144
   9.769 -20.374  -4.824  13.134 -19.286  -6.152  14.849 -20.874  -9.160
  18.087 -22.665  -8.388  19.808 -19.663  -9.957  18.073 -17.285  -7.644
  18.874 -19.268  -4.499  22.562 -19.460  -5.442  22.655 -15.730  -6.119
  21.135 -15.106  -2.650  23.471 -17.513  -0.810  26.587 -16.332  -2.655
  26.184 -12.661  -1.704  25.087 -13.539   1.817  28.421 -15.351   2.318
  30.141 -11.963   2.046  27.950 -10.215   4.642  29.101  -9.211   8.112
  25.811 -10.029   9.837  26.423  -7.934  12.939  27.484  -4.911  10.889
  24.684  -5.036   8.330  22.229  -5.771  11.142  23.126  -2.607  13.083
  23.113  -0.568   9.818  19.735  -1.815   8.616  18.031  -1.323  11.981
  19.607   2.085  12.442  18.550   3.172   8.926  14.987   1.918   9.542
  14.820   4.161  12.631  16.222   7.162  10.811  14.336   6.873   7.513
  10.913   5.916   9.054  11.057   7.491  12.488   7.688   6.173  13.553
   9.371   2.792  13.917  11.187   4.231  16.965   7.927   3.670  18.917
   9.048   0.235  20.150  12.483   1.383  21.240  12.054   4.145  23.816
  14.034   2.054  26.338  17.092   2.162  24.037  18.079   5.666  25.052
  19.144   8.437  22.786  17.552   8.313  19.320  17.616  12.121  18.933
  19.634  12.308  15.731  20.903  10.127  12.902  24.303   9.969  14.522
  22.768   9.069  17.924  20.718   6.319  16.313  23.500   4.835  14.234
  25.822   4.883  17.263  23.398   3.526  19.870  24.704   0.225  21.212
  21.156  -1.005  21.988  20.154  -0.394  18.379  23.238  -2.281  17.157
  22.595  -5.203  19.529  18.946  -5.450  18.446  20.059  -5.279  14.783
  22.402  -8.217  15.304  19.594 -10.254  16.905  17.120  -9.482  14.121
  19.592 -10.102  11.297  20.965 -13.275  12.939  17.421 -14.714  12.835
  16.981 -13.538   9.227  20.320 -15.158   8.358  19.213 -18.465   9.851
  15.986 -18.261   7.808  18.063 -18.192   4.605  18.870 -21.843   5.227
  15.120 -22.602   5.160  13.931 -20.670   2.090  11.608 -23.583   1.355
   9.857 -23.399   4.749   9.850 -19.790   5.944   6.382 -20.061   7.430
   7.340 -22.970   9.627  10.689 -21.437  10.515   9.166 -18.117  11.627
   5.915 -19.355  13.207   6.830 -18.836  16.869   8.429 -15.500  16.133
   5.285 -14.518  14.276   3.163 -15.316  17.307   5.552 -13.452  19.581
   5.583 -10.295  17.466   1.769 -10.273  17.405   0.790 -11.397  20.915
   3.521  -9.903  23.030   5.358  -7.239  21.082   2.403  -5.792  19.158
   4.500  -4.980  16.059   2.430  -3.917  12.997   3.692  -6.240  10.209
   4.116  -3.215   7.933   7.419  -2.685   9.886   8.758  -6.004   8.510
   8.127  -4.680   4.940   9.898  -1.393   5.685  12.845  -3.296   7.168
  12.988  -5.522   4.081  13.206  -2.461   1.797  15.876  -0.839   3.990
  17.827  -4.092   3.967  17.819  -4.141   0.163  19.087  -0.520   0.105
  21.868  -1.482   2.589  22.970  -4.446   0.480  22.988  -2.197  -2.596
  25.134   0.357  -0.734  27.432  -2.343   0.568  27.895  -4.289  -2.686
  27.622  -1.552  -5.329  27.674  -2.996  -8.825  27.638  -6.595  -7.607
  24.063  -5.989  -6.441  22.710  -6.374 -10.028  19.021  -6.042 -11.051
  18.611  -9.872 -11.047  20.263 -10.193  -7.622  17.989  -7.447  -6.238
  14.956  -9.278  -7.715  15.940 -12.479  -5.874  16.402 -10.567  -2.572
  13.037  -8.779  -3.069  11.379 -12.184  -3.159  13.236 -13.289   0.005
  12.420 -10.094   1.978   8.746 -10.273   0.930   8.755 -13.988   1.908
  10.209 -13.296   5.363   7.752 -10.432   5.944   4.832 -12.661   4.988
   6.084 -15.514   7.155   6.410 -13.187  10.160   2.920 -11.762   9.606
   1.358 -15.202   9.128   0.152 -15.887  12.680  -1.278 -12.416  13.339
  140  1BAB:C     1 140
  -7.542  19.024  -3.401 -11.287  18.926  -2.716 -13.409  20.795  -5.281
 -16.306  22.967  -4.215 -18.676  20.157  -5.319 -16.641  17.772  -3.103
 -16.992  20.201  -0.178 -20.720  20.448  -0.711 -21.087  16.609  -0.889
 -19.050  16.125   2.283 -20.934  18.789   4.264 -24.195  17.315   3.053
 -23.325  13.702   3.963 -21.756  14.613   7.320 -24.717  16.895   7.933
 -26.909  13.755   7.721 -24.620  11.811  10.106 -25.491  14.399  12.703
 -25.755  13.086  16.209 -24.916   9.541  15.147 -21.323  10.469  14.361
 -20.008   8.827  17.596 -21.923   5.576  17.068 -20.682   5.389  13.464
 -17.086   6.117  14.611 -17.310   3.138  16.982 -18.773   0.861  14.287
 -16.016   1.880  11.843 -13.360   0.879  14.435 -15.092  -2.440  15.057
 -15.203  -3.089  11.320 -11.495  -2.207  11.111 -10.476  -4.510  13.971
 -12.351  -7.494  12.535 -11.451  -6.945   8.871  -7.778  -5.927   9.313
  -6.533  -7.589  12.473  -3.069  -6.017  12.252  -4.632  -2.681  13.293
  -5.282  -4.241  16.742  -1.532  -3.955  17.412  -2.003  -0.249  18.264
  -4.562  -0.927  20.990  -3.037  -3.614  23.213  -4.409  -1.718  26.208
  -8.069  -1.789  25.104 -10.863  -4.309  25.537 -11.744  -4.757  21.801
 -14.785  -6.930  22.427 -18.017  -6.041  20.731 -19.760  -3.354  22.789
 -16.567  -2.207  24.527 -16.974   1.192  26.077 -13.308   1.911  25.275
 -13.988   1.445  21.558 -17.155   3.494  21.934 -15.260   6.297  23.638
 -12.502   6.275  21.068 -15.120   6.133  18.270 -16.597   9.381  19.622
 -13.177  11.090  19.648 -12.446  10.056  16.069 -15.876  11.184  14.898
 -15.615  14.516  16.691 -12.224  15.109  14.999 -13.876  14.435  11.591
 -16.685  16.805  12.497 -14.043  19.461  13.260 -12.336  18.645   9.926
 -15.627  19.118   8.002 -16.256  22.453   9.734 -12.731  23.620   8.780
 -12.514  22.001   5.402 -10.676  24.999   3.947  -8.207  25.000   6.842
  -7.583  21.380   7.788  -3.871  21.526   8.655  -4.318  24.116  11.388
  -7.500  22.618  12.756  -5.905  19.183  13.020  -2.451  20.392  14.057
  -2.488  18.909  17.593  -3.712  15.600  16.197  -0.949  15.576  13.518
   1.613  16.159  16.298   0.096  13.425  18.400   0.099  10.848  15.676
   3.574  11.717  14.391   5.389  12.026  17.670   3.626   9.781  20.150
   1.203   7.185  18.682   3.299   6.686  15.578   0.734   4.663  13.677
   2.096   3.393  10.355   0.563   5.495   7.531  -0.846   2.369   5.814
  -3.445   2.059   8.618  -5.222   5.326   7.764  -6.376   3.808   4.463
  -7.890   0.842   6.366  -9.840   3.056   8.790 -10.962   5.317   5.850
 -12.362   2.284   4.028 -14.186   1.131   7.187 -15.663   4.643   7.692
 -16.909   4.531   4.038 -18.484   1.106   4.622 -20.186   2.392   7.779
 -21.550   5.438   5.978 -22.817   3.229   3.083 -24.613   0.951   5.562
 -26.420   3.841   7.261 -27.033   6.429   4.478 -28.625   4.499   1.617
 -30.169   7.579   0.008 -27.192   9.847   0.425 -24.377   7.439  -0.535
 -24.546   8.075  -4.291 -21.529   7.349  -6.514 -20.649  11.086  -6.543
 -20.890  11.356  -2.766 -18.883   8.134  -2.367 -16.126   9.710  -4.499
 -16.085  12.982  -2.535 -16.008  11.149   0.850 -13.101   8.964  -0.254
 -11.182  12.104  -1.340 -12.031  13.804   1.949 -10.790  10.870   4.101
  -7.585  10.690   2.043  -7.068  14.448   2.699  -7.661  13.966   6.428
  -5.231  11.021   6.329  -2.614  13.127   4.580  -2.869  15.924   7.127
  -2.649  13.436  10.054   0.615  11.946   8.752   2.110  15.190   7.450
   4.567  15.557  10.330   5.799  11.963  10.496
  143  1BAB:D     1 143
 -14.264 -20.540   9.560 -17.625 -22.303   9.298 -19.319 -19.100  10.475
 -17.605 -17.005   7.857 -18.429 -19.398   4.993 -22.057 -19.427   5.963
 -22.041 -15.611   6.265 -20.710 -15.272   2.740 -23.030 -17.886   1.209
 -26.195 -16.622   2.811 -25.722 -13.026   1.697 -24.659 -14.000  -1.821
 -27.975 -15.876  -2.347 -29.766 -12.496  -2.155 -27.429 -10.740  -4.590
 -28.796  -9.925  -8.044 -25.436 -10.276  -9.878 -26.623  -8.231 -12.827
 -27.466  -5.242 -10.680 -24.604  -5.396  -8.133 -22.054  -6.029 -10.905
 -23.086  -2.896 -12.804 -23.055  -0.866  -9.609 -19.634  -2.095  -8.480
 -17.942  -1.530 -11.849 -19.621   1.879 -12.277 -18.513   3.068  -8.813
 -14.960   1.833  -9.505 -14.873   4.044 -12.598 -16.280   7.046 -10.755
 -14.321   6.799  -7.490 -10.963   5.846  -9.050 -11.206   7.412 -12.506
  -7.762   6.308 -13.623  -9.318   2.816 -13.920 -11.204   4.165 -16.976
  -7.945   3.587 -18.942  -9.109   0.003 -19.710 -12.481   1.059 -21.133
 -11.806   3.630 -23.832 -14.222   1.884 -26.168 -17.171   1.904 -23.732
 -18.522   5.309 -24.550 -19.291   8.252 -22.334 -17.614   7.984 -18.928
 -17.411  11.768 -18.370 -19.825  12.066 -15.415 -21.170   9.798 -12.660
 -24.559   9.658 -14.334 -22.951   8.842 -17.670 -20.869   6.030 -16.141
 -23.706   4.604 -14.089 -26.176   4.561 -16.985 -23.711   3.210 -19.603
 -25.021  -0.074 -20.932 -21.515  -1.345 -21.758 -20.450  -0.700 -18.108
 -23.551  -2.565 -16.912 -22.838  -5.424 -19.324 -19.210  -5.784 -18.280
 -20.077  -5.427 -14.600 -22.387  -8.448 -14.995 -19.641 -10.454 -16.738
 -17.153  -9.729 -13.998 -19.436 -10.513 -11.034 -20.726 -13.658 -12.675
 -17.094 -14.927 -12.866 -16.665 -13.719  -9.282 -19.787 -15.742  -8.312
 -18.194 -18.851  -9.780 -15.221 -18.409  -7.417 -17.600 -18.354  -4.458
 -18.318 -21.963  -5.422 -14.610 -22.806  -5.165 -13.333 -20.965  -2.101
 -10.897 -23.791  -1.433  -9.175 -23.347  -4.779  -9.306 -19.756  -5.861
  -5.957 -20.074  -7.597  -6.946 -23.062  -9.806 -10.348 -21.530 -10.471
  -8.980 -18.218 -11.779  -5.763 -19.399 -13.519  -7.045 -18.917 -17.065
  -8.494 -15.480 -16.372  -5.307 -14.537 -14.462  -3.213 -15.220 -17.560
  -5.749 -13.403 -19.743  -5.682 -10.277 -17.610  -1.866 -10.289 -17.638
  -0.963 -11.306 -21.173  -3.804  -9.883 -23.248  -5.436  -7.175 -21.168
  -2.355  -5.785 -19.365  -4.448  -4.962 -16.247  -2.380  -3.912 -13.161
  -3.578  -6.279 -10.447  -3.942  -3.356  -8.043  -7.261  -2.778  -9.897
  -8.518  -6.157  -8.498  -7.957  -4.797  -4.984  -9.780  -1.551  -5.688
 -12.779  -3.438  -7.153 -12.825  -5.729  -4.081 -13.123  -2.651  -1.846
 -15.773  -0.957  -3.952 -17.749  -4.248  -3.981 -17.689  -4.249  -0.180
 -18.997  -0.664  -0.198 -21.791  -1.716  -2.600 -22.879  -4.698  -0.431
 -22.952  -2.446   2.635 -24.988   0.173   0.691 -27.406  -2.403  -0.651
 -27.824  -4.528   2.516 -27.602  -1.901   5.284 -27.605  -3.302   8.820
 -27.459  -6.915   7.614 -23.870  -6.287   6.390 -22.533  -6.448   9.967
 -18.868  -6.150  10.996 -18.308  -9.955  11.007 -19.988 -10.348   7.616
 -17.790  -7.575   6.213 -14.714  -9.282   7.650 -15.578 -12.572   5.888
 -16.130 -10.674   2.571 -12.812  -8.835   2.987 -11.031 -12.191   3.150
 -12.828 -13.404   0.037 -12.174 -10.286  -2.013  -8.454 -10.353  -1.077
  -8.413 -14.076  -1.982  -9.951 -13.397  -5.383  -7.577 -10.504  -6.113
  -4.604 -12.687  -5.178  -5.952 -15.537  -7.300  -6.245 -13.174 -10.318
  -2.731 -11.737  -9.889  -1.167 -15.157  -9.450  -0.153 -15.834 -13.051
   1.354 -12.382 -13.639   4.950 -12.393 -14.859
  118  1POA:      1 118
  20.248  87.168   9.512  23.304  89.209   8.585  25.632  86.339   9.474
  23.941  84.121   6.877  24.150  86.831   4.217  27.858  87.203   5.007
  28.261  83.412   4.544  26.415  83.585   1.209  28.757  86.298  -0.107
  31.726  84.324   1.212  30.446  81.422  -0.812  29.515  83.170  -4.149
  32.481  85.617  -4.337  35.410  83.633  -2.908  38.039  85.763  -4.669
  37.027  89.019  -2.920  37.167  89.674   0.861  33.569  89.705   2.054
  33.963  93.062   3.845  34.680  94.867   0.511  30.935  95.165  -0.194
  30.115  97.117   2.986  30.820 100.621   1.625  30.643 100.448  -2.141
  28.877 102.837  -4.509  25.723 104.630  -3.441  23.811 101.590  -2.149
  26.164  98.866  -0.784  26.204  99.249   3.003  24.007 101.077   5.556
  21.299 103.025   3.637  21.654 104.357   0.077  20.016 106.711  -2.468
  20.790 108.332  -5.848  21.636 106.589  -9.117  23.618 103.325  -8.855
  27.119 103.882  -9.935  27.500 100.493 -11.749  26.072  96.973 -11.957
  27.341  95.935  -8.472  25.736  99.025  -6.948  22.500  98.140  -8.719
  22.673  94.697  -7.087  22.808  96.463  -3.700  19.988  98.794  -4.666
  17.699  95.883  -5.475  18.780  94.150  -2.244  17.864  97.272  -0.276
  14.470  97.317  -2.046  14.055  93.610  -1.351  14.566  94.081   2.403
  12.084  96.967   2.383   9.484  94.644   0.863  10.261  91.895   3.414
   9.805  94.420   6.227   6.144  94.778   5.199   5.580  91.323   6.717
   4.629  92.008  10.323   7.462  91.340  12.735   9.975  90.633   9.925
  13.407  92.053  10.801  15.841  91.104   8.006  19.135  91.559   9.901
  17.873  89.309  12.705  15.557  86.630  11.330  17.363  83.369  10.705
  16.492  81.127   7.757  17.596  77.716   6.411  19.994  77.753   3.470
  22.942  75.819   2.121  25.870  76.886  -0.050  28.007  74.188  -1.631
  30.150  74.572  -4.739  27.843  75.475  -7.589  24.748  75.633  -5.375
  23.155  78.252  -3.135  19.660  77.332  -2.002  17.092  78.563   0.499
  15.484  75.446   2.040  11.803  74.849   2.732  10.365  75.095   6.234
  11.289  78.791   6.332   8.234  80.860   7.461   7.183  83.788   5.263
   9.630  86.324   6.688  12.565  83.842   6.664  11.685  82.758   3.098
  11.575  86.343   1.820  14.784  87.420   3.605  16.611  84.279   2.418
  15.578  84.942  -1.219  16.703  88.597  -1.024  20.082  87.494   0.385
  20.529  84.598  -2.059  19.686  86.670  -5.128  21.939  89.581  -4.038
  24.892  87.212  -3.269  24.500  85.770  -6.771  24.100  89.201  -8.377
  27.355  90.347  -6.645  29.154  87.486  -8.420  27.945  88.722 -11.841
  29.274  92.276 -11.534  32.782  93.664 -11.996  34.063  95.133  -8.712
  35.730  98.505  -9.354  38.108  99.742  -6.634  37.371 103.321  -7.855
  33.790 102.839  -6.546  34.694 101.931  -2.958  33.931 104.548  -0.237
  32.987 107.317  -2.648  31.978 110.937  -2.055  28.291 110.348  -1.776
  27.359 114.019  -2.121  29.180 114.353  -5.389  28.647 110.923  -6.893
  25.121 109.783  -5.909
  105  1NOA:      9 113
  21.140   7.952  28.248  22.028   7.558  31.965  25.475   9.338  32.164
  27.132  12.417  30.622  23.857  14.268  31.411  23.308  18.051  31.517
  20.710  20.099  33.344  17.603  19.994  31.087  18.610  16.981  29.039
  15.673  14.735  27.964  16.075  10.993  28.670  14.035   8.012  27.554
  12.573   5.937  30.393  11.332   2.389  29.576   9.710  -0.152  31.819
   8.864  -3.809  31.363   6.961  -6.368  33.477   4.639  -3.563  34.714
   0.919  -4.005  35.400  -0.860  -3.914  32.064  -3.141  -0.930  31.577
  -2.024   0.891  34.722  -0.886   4.541  35.050   2.709   5.057  36.316
   4.416   8.306  37.419   8.025   8.817  36.333  10.391  11.007  38.362
  13.855  11.983  39.541  14.689  11.592  43.228  17.672  11.327  45.590
  18.064   9.234  48.817  18.509  11.787  51.634  18.320   9.454  54.611
  17.794   5.842  55.426  14.651   5.078  53.380  13.809   8.709  52.593
  13.657  10.071  49.037  13.614  13.779  48.107  12.115  14.202  44.557
  11.611  16.834  41.847   7.839  16.987  41.298   8.117  19.984  38.925
   9.382  17.639  36.135   7.505  14.407  36.871   5.980  12.651  33.845
   3.406   9.755  33.593   2.669   6.908  31.175   0.131   3.985  31.038
   1.612   0.463  30.632   0.382  -1.306  27.482  -1.218  -4.721  27.151
   2.208  -6.333  27.323   3.171  -4.464  30.585   5.634  -2.203  28.690
   5.886   1.607  28.721   8.227   4.248  27.235   8.226   7.988  28.089
  10.541  11.020  28.110  11.752  12.796  31.244  13.583  16.134  31.574
  16.376  15.702  34.154  17.899  18.417  36.349  21.476  18.629  37.722
  20.073  20.285  40.859  16.549  20.837  42.063  14.479  21.853  45.071
  13.730  18.457  46.687  10.339  17.614  48.217   9.509  14.703  50.569
   6.469  12.420  50.083   4.542  14.399  52.679   5.085  17.575  50.611
   7.679  19.133  52.871  10.363  21.166  51.058  13.654  19.405  51.907
  16.110  21.771  50.238  18.380  21.844  47.244  19.558  18.544  45.866
  22.780  18.527  43.833  23.087  15.308  41.758  26.865  15.668  41.509
  27.123  15.195  45.298  24.005  13.106  46.005  22.928   9.795  44.438
  20.106  10.698  42.069  17.939   8.171  40.303  14.996   7.939  37.922
  12.115   5.589  38.685   8.511   4.668  37.874   5.791   3.902  40.367
   2.088   3.217  40.328  -0.604   4.974  42.388   0.440   2.891  45.439
   4.148   3.672  45.110   5.065   0.202  43.719   7.367  -0.425  40.686
  10.841  -1.453  39.515  14.014  -0.389  41.291  15.233   3.124  40.284
  18.131   3.698  37.912  21.254   5.676  38.994  22.135   8.588  36.706
  25.203  10.878  36.485  25.713  14.511  35.372  29.548  14.476  35.456
  102  1SHA:A     1 102
  39.528  23.448  12.431  37.799  22.736   9.098  35.876  26.032   8.382
  39.097  27.502   6.877  39.640  24.393   4.631  38.261  25.250   1.221
  39.582  22.190  -0.629  39.717  22.407  -4.377  39.229  26.049  -5.204
  41.244  27.913  -7.821  43.696  30.699  -7.084  41.253  33.020  -8.947
  38.320  32.153  -6.758  40.338  32.366  -3.471  41.407  35.896  -4.509
  37.768  36.829  -5.322  36.720  35.671  -1.849  39.615  37.153   0.050
  39.688  40.534  -1.660  36.307  41.366  -0.201  36.961  44.848   1.428
  35.046  43.832   4.503  37.598  41.107   5.424  40.185  42.210   7.989
  43.808  42.037   7.076  45.056  38.470   7.667  41.767  36.832   6.602
  42.756  33.425   5.237  41.879  30.108   3.756  43.690  26.867   3.065
  43.097  25.199  -0.259  44.732  22.559  -2.488  47.389  23.880  -4.836
  46.239  24.062  -8.491  49.787  23.869  -9.897  51.691  21.619  -7.460
  49.883  18.346  -7.016  49.910  17.100  -3.402  50.669  20.571  -2.000
  48.257  22.921  -0.256  48.131  26.658  -0.242  47.612  29.201   2.543
  45.991  32.276   0.954  45.928  35.470   3.050  44.521  38.966   2.522
  47.053  41.717   2.999  47.296  45.488   2.765  50.044  47.593   1.310
  49.634  51.380   1.259  50.508  51.293  -2.461  48.980  47.999  -3.656
  46.127  48.221  -1.222  44.193  45.036  -0.958  46.079  42.120  -2.284
  46.419  38.396  -1.537  49.572  36.518  -0.755  49.768  32.771  -1.471
  52.023  30.487   0.571  52.605  26.977  -0.730  52.324  24.369   1.989
  54.543  21.385   1.228  54.388  17.934   2.699  57.640  16.306   3.873
  57.913  12.619   2.797  58.752  11.995   6.392  55.114  13.268   6.778
  55.109  16.872   8.080  53.782  20.147   6.625  55.767  23.349   6.149
  55.825  26.697   4.470  59.436  27.497   5.363  61.920  24.661   5.695
  62.780  25.338   9.282  59.383  25.221  10.856  57.498  22.011  10.262
  54.078  20.942  11.571  52.528  17.561  12.142  49.164  18.722  10.693
  47.482  21.598   8.767  45.464  22.383  11.890  48.648  22.796  13.973
  50.152  25.024  11.222  46.982  27.200  11.201  47.050  27.500  15.062
  50.666  28.506  14.889  50.448  31.244  12.253  47.294  32.591  13.913
  49.566  33.441  16.842  52.844  34.397  15.144  53.295  35.772  11.599
  56.898  34.481  11.680  57.746  35.140   8.081  54.136  35.577   6.701
  52.818  38.963   5.580  50.579  39.072   8.680  49.257  36.788  11.349
  46.121  34.742  10.424  43.014  36.392  11.704  39.525  35.658  10.263
  38.542  32.587   8.426  37.353  33.596   4.959  33.476  33.646   4.818
  357  3GRS:      1 357
  34.360  50.930  30.543  36.241  47.665  30.174  38.447  46.834  32.931
  41.782  44.850  32.853  44.563  43.980  35.316  47.133  45.613  33.085
  46.824  47.876  30.091  49.923  48.333  27.978  50.051  51.290  25.533
  52.362  50.362  22.701  53.100  46.948  21.229  56.810  47.290  20.712
  59.807  45.808  22.521  59.023  46.839  26.023  55.190  46.738  25.843
  55.034  43.225  24.439  57.708  41.860  26.842  55.904  43.379  29.867
  52.421  42.202  28.725  53.652  38.650  28.155  55.301  38.294  31.504
  52.340  39.832  33.292  49.992  37.351  31.582  52.212  34.426  32.719
  51.755  35.679  36.193  47.900  35.551  35.825  47.211  39.133  34.885
  44.417  39.837  32.523  46.217  42.161  30.100  45.474  44.047  26.890
  47.981  45.681  24.501  46.965  48.824  22.596  48.841  49.231  19.212
  48.127  51.770  16.596  50.512  50.395  13.934  52.340  47.130  13.616
  53.252  44.877  16.388  56.949  44.478  17.067  57.243  48.314  17.116
  60.394  50.121  15.990  62.890  47.237  16.381  61.084  44.742  14.199
  59.599  47.140  11.587  62.190  49.882  11.097  65.090  49.143  13.496
  67.144  46.291  14.769  65.889  43.573  12.440  65.837  45.210   8.978
  69.108  47.003   9.870  70.831  43.666  10.690  69.705  42.127   7.420
  71.163  45.154   5.583  74.357  44.810   7.631  74.727  41.163   6.689
  74.316  42.299   3.113  77.035  44.971   3.437  79.271  42.362   5.118
  78.903  40.163   1.988  79.978  43.068  -0.164  83.244  43.365   1.852
  83.957  39.821   2.096  83.481  39.582  -1.743  86.422  42.148  -2.033
  88.722  39.489  -0.509  87.599  36.648  -2.798  90.495  36.809  -5.148
  93.022  36.993  -2.295  91.636  33.775  -0.981  92.186  31.829  -4.111
  89.076  32.305  -5.906  88.137  34.123  -9.034  87.259  37.782  -8.865
  83.573  38.366  -8.246  82.333  41.092 -10.578  79.293  42.881  -9.754
  76.457  45.070  -9.203  74.394  44.653  -6.135  70.713  44.493  -6.639
  68.894  46.428  -3.980  65.407  45.283  -4.745  66.121  41.685  -4.352
  67.191  42.026  -0.780  64.675  44.634  -0.057  61.860  42.286  -1.012
  63.291  39.477   1.087  63.874  41.785   4.021  60.255  43.004   3.928
  58.977  39.428   3.809  61.036  38.535   6.865  59.624  41.445   8.785
  56.087  40.252   7.750  56.931  36.830   9.147  57.919  38.351  12.458
  54.839  40.484  12.686  52.728  37.321  12.362  54.740  35.517  15.021
  54.326  38.309  17.547  50.682  38.415  16.997  50.471  34.691  17.553
  52.603  35.069  20.733  50.043  37.459  22.103  47.121  35.247  21.252
  48.654  32.134  22.772  49.104  34.133  25.978  45.512  35.281  25.985
  46.482  38.931  25.703  43.888  41.110  24.085  45.124  43.382  21.242
  43.255  46.614  21.011  43.975  48.167  17.682  44.120  52.006  17.450
  45.683  55.108  18.959  45.383  55.446  22.734  45.003  58.771  24.640
  44.340  59.388  28.363  41.030  60.814  29.338  39.867  63.588  31.499
  38.512  60.886  33.949  39.671  60.826  37.437  40.746  57.186  37.742
  43.288  56.826  34.922  41.421  55.795  31.879  42.275  55.702  28.164
  40.119  55.976  25.053  40.719  54.110  21.806  38.377  54.691  18.949
  35.537  55.990  21.168  35.731  53.125  23.752  37.086  53.481  27.252
  39.517  51.024  29.045  40.933  51.164  32.501  43.269  49.161  34.793
  44.845  49.643  38.106  48.230  49.367  36.319  48.801  51.174  33.023
  52.204  50.954  31.225  53.081  53.617  28.644  55.610  52.133  26.199
  55.014  54.228  23.136  58.694  54.477  22.059  60.038  57.362  19.955
  60.550  58.639  16.407  63.230  60.137  14.377  63.922  63.714  14.876
  63.939  66.094  11.804  64.926  69.777  11.575  62.327  72.487  11.242
  62.123  74.227   7.932  62.346  77.421   9.969  66.019  76.589  10.974
  67.041  74.625   7.895  65.110  75.447   4.904  64.339  72.439   2.663
  65.031  70.011   5.576  61.859  68.147   4.623  63.538  67.038   1.358
  65.677  64.711   3.517  64.564  61.340   4.875  65.069  59.598   8.249
  66.053  56.015   9.191  62.301  55.213   8.602  62.558  56.424   5.045
  65.757  54.402   4.606  63.635  51.200   5.002  61.282  52.352   2.316
  63.945  52.969  -0.297  63.631  50.704  -3.377  66.861  51.475  -5.175
  70.381  52.088  -4.042  70.882  55.938  -4.020  73.855  56.972  -6.149
  74.996  59.774  -3.872  74.109  59.892  -0.278  74.782  62.345   2.570
  74.110  61.307   6.108  73.897  63.916   8.827  74.786  62.872  12.431
  77.493  61.248  14.366  75.612  58.717  16.596  75.367  54.974  16.078
  72.463  55.136  13.646  74.378  57.600  11.446  77.456  55.444  11.570
  75.532  52.266  10.697  73.660  53.806   7.827  76.755  55.311   6.341
  78.593  51.934   6.578  75.751  50.037   4.830  75.264  52.629   2.019
  78.960  52.876   1.370  79.635  49.068   1.332  76.759  48.559  -1.100
  78.177  51.164  -3.462  76.564  54.559  -2.739  79.063  57.429  -2.873
  78.628  58.375   0.716  79.448  61.364   2.939  78.878  61.520   6.720
  78.506  65.010   8.009  79.453  65.494  11.713  79.585  68.597  13.889
  82.989  67.842  15.433  85.942  65.851  14.351  84.948  62.312  15.476
  81.853  60.051  15.473  80.505  58.337  18.585  81.800  61.040  20.820
  80.085  59.525  23.929  82.044  56.191  23.547  85.457  55.610  24.856
  87.818  57.855  22.992  89.824  54.848  21.611  86.614  53.791  19.908
  85.599  57.182  18.592  89.057  57.660  17.070  89.311  54.200  15.645
  85.790  54.231  14.303  86.329  57.522  12.457  89.451  56.175  10.887
  87.802  52.905   9.817  85.045  54.787   8.134  87.598  56.821   6.120
  89.454  53.770   5.253  86.271  52.095   4.008  85.605  55.002   1.521
  83.176  57.072   3.623  83.880  60.792   3.314  83.606  62.270   6.845
  82.889  65.954   6.627  84.178  67.357   9.976  82.889  70.504  11.791
  80.179  70.772   9.222  76.409  71.367   9.286  73.711  71.836   6.858
  72.526  75.306   6.147  70.018  74.691   3.465  68.663  72.067   1.164
  67.212  72.518  -2.233  65.672  70.377  -5.008  67.621  70.860  -8.201
  67.087  69.545 -11.667  68.735  66.320 -10.749  68.471  65.573  -7.092
  69.319  67.668  -4.160  71.864  70.408  -3.467  73.152  70.649   0.063
  74.566  73.862   1.328  76.886  73.396   4.111  79.027  75.441   6.510
  82.420  73.974   7.599  83.898  75.708  10.654  87.224  74.171  11.667
  88.394  75.786  14.819  91.272  78.138  14.054  90.015  78.802  10.678
  87.578  80.827   8.809  84.161  79.292   8.053  83.658  78.169   4.540
  80.385  77.475   2.749  80.258  74.550   0.197  77.489  73.286  -1.996
  77.021  69.522  -2.349  75.342  68.779  -5.675  73.588  65.861  -7.244
  72.584  64.324  -3.946  70.110  61.431  -4.246  69.561  60.760  -0.632
  69.876  63.171   2.347  69.443  61.200   5.551  68.914  62.984   8.883
  70.298  60.838  11.757  70.370  63.555  14.303  68.328  62.099  17.168
  65.048  60.616  18.344  62.135  62.265  19.913  59.670  60.517  22.374
  56.231  59.673  21.166  54.116  61.422  23.922  52.741  64.354  22.174
  49.349  62.805  21.331  48.774  60.904  24.596  46.981  63.706  26.534
  49.362  63.249  29.397  48.564  66.594  30.710  44.980  65.441  31.539
  46.579  63.365  34.312  49.446  65.779  34.965  52.016  63.101  34.204
  55.528  64.722  34.292  57.703  64.979  31.224  61.001  66.758  30.653
  61.333  69.429  28.086  61.900  67.021  25.187  58.671  65.217  25.949
  60.272  62.255  27.786  58.199  60.707  30.553  60.007  60.988  33.848
  60.162  57.813  36.021  61.890  56.634  39.105  64.164  53.556  39.460
  61.120  51.288  39.427  59.602  52.844  36.274  56.996  54.684  38.161
  55.691  57.998  36.778  54.615  60.649  39.214  51.032  59.304  39.074
  50.070  56.127  41.022  49.387  53.074  38.801  51.049  54.681  35.690
  54.449  53.387  34.581  56.678  53.976  31.591  59.480  51.886  30.055
  61.675  51.989  26.967  62.501  54.722  24.526  59.797  57.076  25.703
  61.812  57.523  28.927  64.820  58.639  27.015  67.429  56.500  28.704
  69.447  53.651  27.187  67.515  53.512  23.832  67.922  49.772  23.150
  65.470  46.897  22.644  66.895  44.660  25.276  66.713  47.447  27.961
  63.004  48.019  27.175  62.473  44.258  27.394  64.364  43.806  30.693
  62.731  46.877  32.266  59.203  45.673  31.148  59.877  42.180  32.587
  61.184  43.346  35.903  58.160  45.645  36.173  55.734  42.773  35.577
  57.455  40.761  38.365  57.165  43.754  40.716  53.458  44.312  39.975
  52.178  40.734  39.606  54.618  38.741  41.624  54.811  41.334  44.433
  58.724  41.425  44.163  59.121  44.875  45.454  62.829  45.097  44.813
  62.319  44.069  41.193  63.907  46.640  38.886  66.523  47.004  36.112
  70.063  48.016  36.916  71.002  50.540  34.220  74.719  50.040  34.782
  76.787  47.790  32.731  74.345  47.546  29.764  76.306  46.203  26.811
  76.015  47.753  23.253  77.081  46.628  19.817  77.365  49.100  16.970
  77.119  47.424  13.587  79.844  49.361  11.890  82.548  47.774   9.784
   93  3GRS:    358 450
  84.170  46.199  11.745  81.567  46.126  14.511  82.004  47.752  17.923
  81.228  46.263  21.350  81.266  48.203  24.541  80.106  47.600  28.185
  80.742  49.626  31.330  82.697  52.845  31.831  84.876  54.683  29.308
  88.325  55.586  30.502  87.203  59.110  31.290  84.155  57.998  33.186
  86.264  55.687  35.391  88.666  58.530  35.877  85.811  60.752  37.176
  84.409  57.938  39.368  87.522  56.651  40.950  90.261  59.169  40.380
  93.248  59.042  38.020  95.360  57.483  40.538  92.927  54.535  40.854
  92.423  53.713  37.163  94.545  51.533  35.058  93.819  50.525  31.395
  95.136  47.821  29.229  94.851  47.885  25.453  96.012  46.121  22.319
  95.799  46.819  18.614  96.413  44.162  15.948  95.468  42.949  12.518
  93.230  39.940  12.708  94.645  36.710  11.220  91.745  36.847   8.632
  93.781  39.566   6.915  97.057  37.782   6.888  96.491  36.916   3.295
  94.397  39.941   2.141  95.402  43.294   0.540  92.476  44.970   2.269
  93.001  45.392   6.013  91.014  46.240   9.103  92.264  46.471  12.573
  91.113  45.167  15.925  91.470  47.431  19.005  90.593  46.354  22.522
  90.735  48.260  25.808  90.117  47.158  29.305  89.454  49.779  32.027
  90.322  48.495  35.615  89.734  50.294  38.956  91.316  50.007  42.422
  94.219  47.720  43.429  92.214  44.660  42.797  91.818  45.858  39.108
  88.186  45.385  38.945  87.093  45.341  35.312  84.761  48.379  34.956
  84.818  48.838  31.153  85.542  46.811  27.985  85.708  48.575  24.581
  86.570  47.008  21.292  86.255  47.234  17.585  87.067  44.463  15.168
  85.931  41.388  13.156  83.821  39.148  15.384  83.309  41.765  18.112
  79.475  41.633  17.624  79.346  37.999  18.957  82.219  38.345  21.400
  80.751  40.821  23.811  77.889  38.959  25.447  79.860  36.647  27.723
  82.359  39.331  28.810  79.242  41.427  29.706  78.252  38.558  32.021
  81.743  38.603  33.641  81.659  42.380  34.004  78.166  42.233  35.590
  79.491  39.691  38.105  82.341  41.930  39.192  85.274  40.263  37.588
  88.745  41.502  38.148  91.594  41.302  35.787  92.950  38.147  37.572
  89.650  36.434  36.712  90.249  37.194  33.025  93.871  36.261  33.183
  93.126  32.956  34.898  90.813  31.870  32.078  92.556  29.686  29.543
  92.596  31.227  26.042  90.934  29.858  22.915  93.406  29.867  20.020
   96  2CBA:     28 123
  -4.188  -4.785  23.851  -4.576  -6.699  27.111  -6.124 -10.010  28.190
  -9.557  -9.465  29.798  -9.698 -11.669  32.916 -13.493 -11.981  33.369
 -13.318 -12.952  37.007 -11.167  -9.925  37.943 -13.055  -7.288  35.907
 -15.043  -5.066  38.300 -18.728  -4.583  37.579 -19.302  -0.777  37.866
 -22.986   0.212  38.195 -22.026   3.844  37.687 -21.157   3.146  34.044
 -23.882   4.289  31.637 -25.102   2.432  28.550 -23.259   3.328  25.383
 -24.956   5.628  22.868 -24.001   4.799  19.271 -25.527   7.261  16.731
 -24.528   6.079  13.285 -27.670   6.758  11.286 -26.087   9.812   9.570
 -22.705   8.146   8.942 -21.018   9.103   5.641 -18.352   6.622   4.468
 -16.020   7.946   1.807 -13.235   5.559   0.896 -11.469   2.296   1.649
  -7.673   2.222   1.691  -4.982  -0.489   2.037  -2.312   1.400   4.157
   0.065  -1.558   4.217  -0.847  -2.773   7.721  -4.634  -3.101   7.386
  -7.504  -1.693   5.341  -9.329   1.357   6.722 -12.862   2.424   5.828
 -12.835   6.240   6.291 -15.762   8.502   7.189 -16.503  12.191   6.840
 -15.703  13.538  10.367 -16.161  17.280   9.550 -19.416  17.329  11.562
 -21.225  15.304  14.214 -22.645  12.663  11.826 -21.559   9.307  13.370
 -20.794   9.684  17.082 -20.291   7.690  20.185 -21.117   9.010  23.654
 -22.184   7.653  27.035 -20.535   4.573  28.527 -17.422   5.751  30.377
 -17.055   8.788  28.079 -17.439  12.481  28.758 -18.290  14.377  25.580
 -18.819  13.421  22.025 -16.541  11.300  19.933 -16.788  11.299  16.117
 -16.122   8.219  14.059 -13.164   8.694  11.709 -12.405   5.162  10.454
 -12.765   1.462  11.171 -10.334  -1.390  10.394  -9.731  -5.018  11.390
  -6.926  -7.222  12.706  -6.968 -10.894  11.644  -5.034 -14.097  11.573
  -3.540 -16.599   9.187  -5.741 -19.255  10.907  -9.164 -19.145  12.601
  -7.721 -19.661  16.096  -5.894 -16.350  16.159  -6.301 -12.825  14.863
  -7.831 -10.707  17.682  -5.705  -8.300  19.686  -7.661  -8.372  22.951
  -8.269 -11.848  24.429 -10.943 -12.940  26.904  -9.697 -15.364  29.601
  -6.819 -15.972  27.120  -9.280 -16.909  24.330  -8.271 -15.481  20.933
 -10.933 -14.765  18.223 -10.474 -14.936  14.445 -10.432 -11.169  14.092
 -11.128  -7.908  15.807 -12.869  -4.828  14.482 -11.810  -1.389  15.707
 -14.154   1.599  15.267 -11.976   4.652  15.944 -13.467   7.899  17.321
 -11.917  11.203  18.446 -13.008  13.658  21.143 -14.514  16.720  19.539
   75  2CBA:    125 199
 -13.250  19.029  22.278  -9.792  18.731  20.621 -10.898  19.963  17.194
  -9.087  17.444  15.023  -7.743  13.885  15.142  -4.118  14.965  15.287
  -4.675  17.021  18.422  -6.860  14.281  20.003  -4.071  11.661  19.922
  -1.922  13.895  22.131  -4.458  13.739  25.029  -5.197  11.018  27.596
  -8.924  11.105  26.753  -8.488  11.858  23.059  -9.803   8.691  21.439
 -12.457   6.073  22.060 -12.094   2.778  20.222 -14.969   0.259  20.111
 -13.510  -3.243  19.763 -15.740  -6.088  18.468 -14.602  -9.693  18.198
 -15.328 -11.812  15.158 -15.829 -15.586  15.412 -16.215 -17.868  12.362
 -19.711 -19.272  11.935 -22.564 -17.758   9.930 -21.951 -15.006   7.343
 -22.510 -11.413   8.404 -24.579  -9.853   5.618 -23.552  -6.290   6.536
 -19.868  -7.151   6.021 -20.287  -8.356   2.412 -19.943  -4.953   0.769
 -16.513  -4.622   2.423 -15.436  -8.137   1.388 -16.407  -7.505  -2.190
 -14.240  -4.386  -2.741 -11.040  -5.941  -1.321  -9.895  -7.114  -4.778
  -9.616  -3.484  -5.820  -7.259  -2.474  -2.941  -5.076  -5.555  -2.869
  -1.765  -3.783  -2.373  -0.397  -1.003  -0.201  -1.430   2.511  -1.184
  -4.465   1.457  -3.275  -7.776   3.144  -2.426 -11.337   2.924  -3.692
 -14.419   5.109  -3.378 -16.644   3.488  -0.709 -19.798   5.537  -0.150
 -23.064   4.756   1.524 -21.733   1.963   3.802 -23.682   1.759   7.094
 -21.586   0.635  10.043 -24.735  -0.366  11.957 -24.591  -3.701  10.085
 -21.421  -4.587  12.065 -22.782  -4.313  15.622 -23.752  -7.260  17.806
 -27.262  -7.249  19.313 -26.008  -6.399  22.827 -23.861  -3.382  23.773
 -22.565  -4.769  27.112 -18.843  -4.017  27.436 -15.615  -3.921  29.310
 -13.591  -0.680  29.464 -10.050   0.269  30.396  -7.559   3.082  29.632
  -5.042   2.038  26.947  -3.292   2.951  23.735  -3.208   2.671  19.956
  -2.120  -0.865  19.046   0.128   0.192  16.121   2.929   2.790  16.171
   60  2CBA:    200 259
   2.930   5.497  17.375   1.369   3.537  20.242   0.120   6.725  21.985
  -1.680   6.245  25.306  -4.711   8.311  24.382  -7.427   5.654  24.147
 -10.413   4.732  26.264 -11.127   1.216  25.005 -14.687  -0.130  24.943
 -14.640  -3.825  24.112 -17.989  -5.473  23.463 -18.735  -8.734  25.228
 -20.719 -10.219  22.354 -18.793 -11.273  19.237 -20.233 -11.045  15.741
 -20.085 -14.080  13.434 -18.551 -14.031   9.958 -18.268 -16.940   7.511
 -15.029 -18.724   6.759 -15.310 -17.434   3.165 -15.585 -13.873   4.377
 -12.414 -14.047   6.520 -10.637 -15.937   3.698 -11.024 -12.826   1.539
  -9.232 -10.739   4.176  -6.210 -13.040   3.966  -5.845 -12.365   0.216
  -4.729  -8.784   0.781  -1.076  -7.823   0.576   1.255  -5.943   2.896
   3.417  -4.992  -0.126   2.910  -2.415  -2.828   2.143  -3.260  -6.448
   5.012  -4.885  -8.344   6.820  -5.850  -5.092   7.198  -9.453  -3.957
   3.925 -10.711  -2.510   3.566 -10.882   1.241   0.026 -11.786   2.357
  -1.626  -9.498   4.885  -2.213 -11.932   7.799  -1.492 -11.893  11.527
  -1.515  -8.071  11.736  -2.248  -8.218  15.523  -0.188  -7.115  18.491
  -0.068  -9.617  21.390  -1.461  -8.800  24.839   0.553  -6.351  26.986
   0.915  -6.170  30.782  -2.063  -4.674  32.604   0.180  -2.859  35.118
  -1.694  -0.489  37.443  -5.035  -0.704  35.563  -8.498  -2.081  36.363
 -10.849  -3.380  33.742 -14.471  -2.336  34.498 -17.524  -4.238  33.226
 -20.888  -2.587  32.369 -22.647  -5.863  33.274 -22.639  -8.668  35.764
  101  1PAZ:     20 120
  15.479  12.419  44.813  16.617  10.580  47.975  15.141   7.260  46.684
  16.611   5.995  43.403  15.317   2.895  41.664  17.821   1.468  39.161
  18.863  -1.702  37.313  22.323  -3.187  36.797  24.130  -1.097  34.208
  22.221   2.153  34.939  24.047   5.365  35.795  23.240   7.802  38.578
  24.461  11.371  37.968  25.045  13.526  41.076  24.881  17.253  40.366
  26.144  19.708  42.965  23.514  22.432  42.487  24.773  24.112  45.691
  28.454  23.949  46.662  29.732  21.966  49.639  28.463  18.497  48.745
  29.821  15.159  47.516  28.662  11.509  47.505  30.286   8.616  49.306
  29.225   4.999  49.909  28.568   4.133  53.579  30.652   1.233  54.959
  28.695  -2.042  55.188  25.675  -0.300  53.622  26.334  -1.340  49.982
  25.869  -4.828  48.531  28.419  -7.575  48.819  30.713  -7.306  45.856
  30.045  -3.608  45.128  33.054  -1.243  45.139  33.224   1.663  47.625
  33.101   5.145  46.057  33.754   8.708  47.085  33.401  11.772  44.868
  35.193  15.126  45.283  33.342  18.021  46.939  31.555  20.065  44.238
  32.170  17.655  41.367  29.525  16.231  39.024  29.808  12.495  39.768
  28.577   9.662  37.570  28.078   6.378  39.374  27.601   3.158  37.389
  25.551   0.565  39.361  26.308  -3.116  38.813  25.489  -5.221  41.873
  21.825  -5.652  42.776  20.783  -4.680  46.308  20.427  -1.493  48.329
  23.053   1.204  48.721  22.937   3.970  51.330  25.098   6.898  50.209
  25.878  10.041  52.163  27.259  13.464  51.515  30.525  13.317  53.598
  30.306  16.761  55.221  26.571  16.584  55.854  25.922  12.958  56.898
  25.170  13.937  60.495  22.673  16.542  59.168  20.823  13.734  57.353
  22.167  14.133  53.827  21.624  10.646  52.414  20.090   8.799  49.451
  19.012   5.172  49.017  19.702   3.465  45.676  17.686   0.246  45.129
  19.140  -1.931  42.333  16.937  -4.740  41.052  13.904  -6.050  42.904
  13.618  -6.935  46.578  17.074  -5.754  47.676  18.386  -8.551  49.909
  20.216  -6.106  52.231  17.467  -3.513  52.751  16.350  -4.741  56.196
  19.998  -4.872  57.260  20.568  -1.218  56.158  17.346  -0.155  57.966
  18.638  -1.783  61.168  22.220  -0.501  60.990  23.678   2.008  63.424
  23.365   5.555  62.011  22.522   9.078  63.220  18.964   9.681  64.343
  18.375  12.343  61.702  19.644   9.921  59.075  17.373   7.142  60.374
  14.321   9.424  60.273  14.959  10.479  56.664  15.619   6.883  55.596
  12.365   5.674  57.124  10.569   8.441  55.274  12.277   7.728  51.931
  11.471   4.029  52.324   7.805   4.981  52.936
   79  1PHF:      1  79
  46.460  25.985  32.302  44.536  23.704  29.960  40.819  24.021  29.281
  38.857  20.752  29.193  38.461  19.435  25.642  34.944  20.129  24.338
  33.078  17.117  22.945  33.396  17.749  19.210  37.203  17.607  19.306
  38.980  14.403  18.297  41.730  13.943  20.887  44.109  13.211  18.000
  43.687  16.811  16.830  44.938  18.148  20.192  48.228  20.065  20.142
  48.682  22.365  23.147  50.283  25.490  21.693  50.322  28.656  23.874
  50.421  31.567  21.387  51.479  33.815  24.287  54.341  31.542  25.252
  55.421  29.011  22.649  57.928  26.417  23.782  60.946  27.002  21.536
  60.935  30.728  22.342  64.698  30.792  22.920  65.290  29.600  19.342
  63.383  32.589  17.955  59.709  33.458  17.561  59.106  32.320  13.970
  61.046  29.078  14.749  58.878  28.551  17.867  55.614  28.851  15.889
  56.928  26.678  13.009  56.788  23.630  15.319  53.137  23.643  14.150
  54.458  22.618  10.775  56.389  19.534  11.845  55.402  16.184  10.318
  53.726  15.177  13.587  51.203  18.048  13.608  47.947  17.723  11.677
  47.017  20.694   9.467  44.239  21.845  11.786  44.775  21.267  15.493
  43.064  22.250  18.753  44.953  23.781  21.678  43.568  23.830  25.195
  45.550  26.961  26.087  44.003  30.426  26.108  40.741  28.625  26.635
  40.583  26.351  23.573  40.720  27.226  19.858  41.629  25.759  16.487
  44.854  26.735  14.675  45.254  26.205  10.883  48.989  25.468  10.300
  49.195  25.628   6.532  49.283  28.330   3.955  46.508  26.724   1.905
  44.168  26.581   4.904  44.918  30.091   6.202  44.266  31.530   2.760
  40.949  29.699   2.430  39.694  30.602   5.877  40.686  34.194   5.034
  38.705  34.279   1.832  35.668  32.674   3.420  34.004  35.433   5.527
  30.686  33.604   5.380  31.999  30.960   7.752  34.979  32.641   9.325
  33.966  35.997  10.771  36.107  38.872  12.021  33.480  39.644  14.673
  35.807  38.027  17.282  39.281  38.102  15.726  41.369  37.774  18.869
  42.140  34.912  21.205
  309  1PHF:     97 405
  29.980  44.290   2.695  29.823  46.482   5.808  33.639  46.412   6.037
  34.081  48.047   2.633  32.816  51.591   3.325  34.980  51.958   6.405
  37.984  50.558   4.532  37.640  53.088   1.722  37.928  55.886   4.297
  40.866  54.328   6.158  42.535  54.165   2.764  42.133  57.937   2.412
  44.224  58.343   5.531  46.982  55.734   4.934  46.916  54.789   1.263
  49.523  55.272  -1.433  49.021  59.021  -2.027  49.734  59.826   1.618
  52.960  57.826   1.447  54.061  59.600  -1.708  53.341  62.871   0.153
  55.228  61.883   3.317  58.186  60.290   1.583  60.583  63.199   2.105
  59.818  63.267   5.850  60.298  59.509   5.986  63.736  59.882   4.384
  64.527  62.951   6.473  63.841  61.239   9.788  65.717  58.049   8.906
  68.813  59.934   7.764  68.735  62.126  10.868  68.348  59.279  13.413
  71.009  57.156  11.700  73.515  60.018  11.400  72.877  60.707  15.034
  73.702  57.092  15.906  76.761  56.524  13.740  79.642  58.009  15.772
  78.467  56.320  18.966  79.477  52.818  17.848  76.384  51.539  19.730
  72.638  51.660  20.295  69.609  49.762  21.548  68.090  49.561  18.041
  64.726  48.778  19.557  64.653  51.922  21.666  67.079  54.044  19.626
  65.598  53.604  16.135  62.858  50.991  15.700  60.583  52.784  18.205
  61.147  56.452  17.237  61.414  56.090  13.466  58.003  54.577  12.685
  56.366  56.264  15.657  57.370  59.885  15.062  56.210  59.489  11.449
  52.848  58.250  12.687  52.426  60.986  15.279  53.158  63.488  12.524
  50.556  61.863  10.305  47.891  61.747  13.004  48.712  65.164  14.450
  49.464  63.921  17.979  52.067  65.060  20.500  55.416  63.290  20.767
  54.908  63.531  24.515  52.093  60.974  24.330  54.285  58.192  22.929
  55.375  56.523  26.161  51.744  56.415  27.201  50.260  55.161  23.974
  52.999  52.652  23.338  52.324  50.916  26.662  48.609  50.604  26.008
  49.388  49.226  22.574  51.888  46.701  23.992  49.176  45.541  26.369
  46.845  44.642  23.470  49.253  42.588  21.320  51.552  41.194  24.011
  49.481  41.300  27.181  51.591  41.602  30.288  49.018  40.609  32.878
  49.176  44.112  34.388  45.905  44.902  32.645  43.111  43.038  30.864
  42.134  43.768  27.216  38.964  45.738  28.079  40.793  48.049  30.491
  43.549  48.482  27.853  40.959  49.284  25.203  39.119  51.725  27.452
  42.155  53.803  28.405  43.294  54.081  24.795  39.722  55.178  24.208
  39.699  57.679  27.109  42.629  59.155  25.197  41.105  59.507  21.727
  37.665  60.695  22.799  38.516  64.267  23.801  40.616  64.418  20.636
  37.937  63.320  18.161  35.554  65.788  19.836  37.984  68.598  19.024
  38.621  67.563  15.380  34.908  67.259  14.643  34.538  70.861  15.912
  37.838  72.241  14.538  39.135  70.090  11.714  42.762  69.884  10.670
  44.564  68.008   7.908  45.799  65.149  10.134  44.463  61.605   9.863
  42.193  61.872  12.897  40.506  64.968  11.404  40.042  63.190   8.062
  38.564  60.166   9.879  36.381  62.113  12.331  34.797  64.184   9.537
  34.487  61.382   6.921  31.516  59.976   5.002  30.456  56.331   5.141
  27.468  55.146   3.137  26.315  58.673   2.333  25.978  59.753   5.972
  28.618  61.029   8.378  30.618  58.649  10.549  29.633  58.669  14.223
  32.023  59.599  17.005  31.981  55.966  18.167  32.896  54.698  14.675
  35.712  57.259  14.452  36.953  56.270  17.897  37.016  52.682  16.688
  38.908  53.292  13.431  41.391  55.523  15.225  42.040  52.750  17.724
  43.218  50.461  14.931  45.363  53.125  13.349  47.148  53.634  16.639
  48.146  49.990  17.198  49.104  49.520  13.530  51.115  52.747  13.660
  52.725  52.124  17.025  53.204  48.362  17.189  54.065  46.800  13.806
  56.886  48.278  11.771  58.479  48.812  15.153  58.768  45.039  15.747
  59.296  44.267  12.081  62.535  46.357  11.947  64.035  44.739  15.016
  63.654  41.182  13.615  65.102  42.379  10.301  67.989  44.265  11.817
  68.816  41.399  14.137  68.991  39.250  11.011  71.216  41.773   9.245
  73.563  42.121  12.223  74.205  38.332  11.957  74.552  37.972   8.199
  77.379  39.954   6.645  76.868  38.408   3.248  73.279  39.645   3.158
  74.423  43.122   4.056  76.933  43.054   1.202  74.521  41.807  -1.395
  72.277  44.789  -0.762  75.224  47.174  -0.731  76.462  46.105  -4.157
  73.173  45.390  -5.927  70.700  47.987  -4.642  68.175  46.957  -7.286
  67.524  44.076  -4.904  66.293  46.085  -1.938  62.619  45.675  -2.930
  63.026  41.928  -3.488  64.871  41.599  -0.156  62.112  43.558   1.569
  59.533  40.999   0.441  61.749  38.132   1.600  62.275  39.637   5.065
  58.498  40.221   5.263  58.051  36.454   4.473  60.709  35.266   6.985
  60.083  37.744   9.824  56.298  37.714   9.484  54.822  38.504  12.892
  51.014  38.862  13.028  48.806  36.067  14.380  45.070  36.714  14.613
  41.955  34.665  13.720  38.233  34.381  13.085  35.054  33.032  14.704
  32.831  30.373  13.156  29.377  31.606  12.241  27.970  28.083  12.158
  28.738  24.385  12.336  30.902  23.871   9.247  33.078  21.062   8.036
  36.472  22.289   6.994  39.076  20.062   5.351  37.411  17.089   7.028
  37.335  18.596  10.568  33.999  19.533  12.107  33.907  23.069  13.444
  31.193  24.214  15.805  29.501  27.598  15.408  31.272  29.906  17.895
  34.594  28.055  17.782  37.478  30.515  17.394  40.300  29.606  15.025
  43.767  31.213  14.895  44.894  31.772  11.285  48.524  32.794  11.892
  49.353  35.119   9.012  52.945  34.489  10.041  52.671  30.817   8.980
  51.814  30.879   5.278  55.302  31.927   4.142  57.107  29.687   6.611
  55.327  26.663   5.025  57.485  24.346   2.926  54.550  23.678   0.599
  54.638  27.392  -0.282  58.349  28.171   0.030  61.318  25.789  -0.377
  63.729  26.046   2.581  61.429  28.427   4.442  63.830  29.322   7.240
  66.485  30.387   4.779  66.563  34.031   3.698  67.255  34.172  -0.067
  67.013  37.491  -1.866  66.678  35.884  -5.272  63.703  33.539  -4.700
  61.773  33.358  -7.993  58.543  33.622  -5.945  58.102  34.955  -2.422
  54.785  33.592  -1.128  53.489  35.096   2.126  50.345  36.584   3.717
  52.294  38.937   6.007  49.847  41.802   5.476  46.862  39.387   5.513
  44.632  37.829   2.930  41.136  38.270   1.643  39.042  41.378   2.281
  41.094  42.505   5.235  44.361  43.135   3.427  46.479  45.748   5.214
  45.836  49.286   3.992  49.067  50.465   5.635  51.315  48.045   3.753
  52.536  50.861   1.497  53.589  52.970   4.424  55.245  49.914   5.976
  57.277  48.949   2.909  58.408  52.558   2.337  59.720  52.676   5.876
  61.530  49.333   5.478  63.184  50.121   2.224  64.295  53.531   3.534
  65.720  52.050   6.705  67.693  49.375   4.834  68.943  51.716   2.144
  69.936  54.392   4.607  71.368  52.294   7.417  73.568  50.223   5.131
  74.783  53.388   3.481  76.187  54.855   6.682  76.689  51.793   8.880
  77.543  48.951   6.486  79.248  46.748   9.069  77.735  46.080  12.472
  76.950  43.228  14.824  75.172  42.232  17.992  76.830  43.140  21.255
  79.074  40.311  22.455  77.215  38.481  25.221  73.796  39.984  24.657
  70.995  37.447  24.494  68.180  38.540  22.180  64.706  37.731  23.402
  61.608  37.589  21.307  58.087  37.846  22.669  54.985  36.169  21.289
  51.417  37.365  20.983  49.040  38.817  18.441  52.047  40.726  17.098
  55.462  39.343  18.114  58.436  41.444  19.100  62.083  41.749  20.127
  62.749  42.816  23.735  65.967  44.803  23.060  68.594  44.803  20.292
  72.057  45.936  21.409  74.183  46.609  18.304  77.909  47.511  18.209
  80.093  48.821  15.416  83.406  50.521  14.766  82.690  54.197  14.033
  85.792  54.077  11.807  83.993  51.834   9.328  81.006  54.144   9.025
  80.482  56.768   6.315  78.757  60.117   6.919  76.550  61.266   4.024
   79  1PHG:      1  79
  46.530  25.703  32.243  44.809  23.494  29.678  41.036  23.731  29.295
  39.059  20.467  29.218  38.571  19.311  25.619  35.124  20.037  24.125
  33.124  17.021  22.993  33.520  17.625  19.274  37.327  17.601  19.189
  39.034  14.314  18.245  41.879  13.708  20.721  44.234  13.112  17.769
  43.742  16.723  16.761  45.107  18.042  20.067  48.423  19.926  19.941
  48.892  22.207  22.976  50.414  25.323  21.478  50.531  28.490  23.610
  50.554  31.483  21.211  51.687  33.610  24.138  54.490  31.364  25.246
  55.556  28.845  22.654  57.990  26.186  23.714  60.975  26.884  21.507
  61.136  30.634  22.173  64.890  30.582  22.654  65.456  29.450  19.038
  63.504  32.493  17.804  59.804  33.281  17.476  59.284  32.159  13.855
  61.183  28.947  14.753  58.949  28.433  17.828  55.730  28.686  15.716
  57.122  26.510  12.869  56.925  23.505  15.197  53.230  23.474  14.123
  54.412  22.558  10.615  56.412  19.512  11.577  55.335  16.188  10.007
  53.820  14.931  13.290  51.304  17.808  13.272  47.933  17.673  11.559
  47.034  20.600   9.297  44.321  21.745  11.697  44.840  21.201  15.402
  43.105  22.107  18.657  45.086  23.665  21.501  43.803  23.580  25.035
  45.766  26.664  25.984  44.309  30.098  26.253  40.906  28.468  26.651
  40.917  26.072  23.681  40.825  27.105  20.023  41.776  25.720  16.570
  44.939  26.731  14.664  45.233  26.192  10.897  48.915  25.386  10.220
  49.246  25.567   6.408  49.242  28.430   3.953  46.374  26.804   2.028
  43.968  26.600   4.949  44.868  30.063   6.221  44.162  31.745   2.895
  40.955  29.688   2.547  39.660  30.583   5.985  40.645  34.203   5.271
  38.657  34.360   2.077  35.588  32.718   3.666  34.051  35.444   5.876
  30.681  33.729   5.720  31.999  30.978   8.039  35.007  32.642   9.587
  33.878  35.981  11.012  36.076  38.880  12.133  33.618  39.542  14.940
  35.825  37.958  17.597  39.283  37.927  16.011  41.484  37.662  19.091
  42.217  34.792  21.453
  309  1PHG:     97 405
  29.685  44.170   3.134  29.680  46.407   6.185  33.487  46.491   6.470
  33.832  48.022   2.992  32.688  51.562   3.763  34.928  51.917   6.793
  37.873  50.429   4.838  37.449  52.995   2.075  37.817  55.791   4.684
  40.776  54.197   6.483  42.370  53.991   3.062  41.932  57.745   2.645
  44.258  58.262   5.576  47.028  55.600   5.219  46.825  54.613   1.543
  49.340  55.195  -1.259  48.704  58.926  -1.830  49.551  59.620   1.850
  52.827  57.688   1.665  53.708  59.534  -1.525  53.191  62.787   0.420
  55.140  61.624   3.493  58.099  60.222   1.668  60.560  63.071   2.234
  59.768  63.106   5.963  60.360  59.367   6.188  63.750  59.722   4.460
  64.537  62.826   6.509  63.825  61.122   9.826  65.690  57.927   8.939
  68.795  59.791   7.791  68.749  61.995  10.837  68.289  59.102  13.306
  71.031  57.066  11.653  73.519  59.914  11.412  73.003  60.623  15.078
  73.741  56.958  15.896  76.670  56.431  13.582  79.535  57.927  15.550
  78.538  56.108  18.746  79.537  52.640  17.521  76.624  51.201  19.563
  72.877  51.419  20.171  69.833  49.611  21.476  68.230  49.278  18.000
  64.841  48.553  19.468  64.785  51.654  21.616  67.147  53.732  19.470
  65.613  53.400  15.992  62.944  50.706  15.610  60.672  52.587  18.057
  61.236  56.275  17.218  61.386  55.870  13.433  57.948  54.421  12.684
  56.376  56.018  15.793  57.306  59.590  15.145  56.136  59.298  11.537
  52.810  58.059  12.811  52.597  60.788  15.451  53.164  63.287  12.617
  50.460  61.752  10.414  47.994  61.587  13.258  48.894  65.044  14.556
  49.560  63.751  18.142  52.206  64.856  20.643  55.481  62.968  20.800
  55.073  63.304  24.564  52.268  60.728  24.394  54.522  58.014  22.951
  55.351  56.184  26.154  51.818  56.014  27.454  50.359  54.991  24.116
  52.997  52.363  23.423  52.473  50.792  26.816  48.785  50.355  26.159
  49.355  49.129  22.597  51.707  46.499  23.994  49.103  45.166  26.407
  46.847  44.248  23.468  49.294  42.181  21.413  51.763  40.908  23.991
  49.853  40.978  27.273  51.885  41.155  30.417  49.228  40.185  32.923
  49.328  43.802  34.168  46.108  44.564  32.353  43.234  42.834  30.601
  42.433  43.618  26.951  39.281  45.495  27.943  41.130  47.684  30.445
  43.852  48.395  27.846  41.199  49.114  25.269  39.295  51.438  27.569
  42.398  53.437  28.440  43.322  54.020  24.798  39.719  55.064  24.395
  39.953  57.621  27.243  42.892  59.073  25.408  41.114  59.324  22.032
  37.630  60.628  22.936  38.575  64.208  23.886  40.809  64.427  20.835
  38.068  63.268  18.489  35.595  65.705  19.967  38.066  68.570  19.469
  38.652  67.519  15.855  34.955  67.239  15.000  34.566  70.839  16.179
  37.929  72.095  14.873  39.294  70.040  12.004  42.903  69.750  11.041
  44.519  68.000   8.121  45.800  65.158  10.369  44.573  61.541  10.104
  42.343  61.848  13.173  40.619  64.957  11.755  39.897  63.222   8.457
  38.589  60.127  10.224  36.430  62.120  12.685  34.733  64.060   9.884
  34.558  61.325   7.176  31.517  59.891   5.416  30.386  56.276   5.539
  27.328  55.056   3.671  26.367  58.587   2.609  26.157  59.865   6.214
  28.620  61.155   8.785  30.696  58.760  10.888  29.686  58.701  14.540
  32.078  59.590  17.335  32.114  55.975  18.525  32.901  54.710  14.998
  35.733  57.252  14.702  37.049  56.321  18.134  36.971  52.719  16.948
  38.849  53.331  13.668  41.463  55.541  15.372  42.106  52.821  17.968
  43.156  50.498  15.147  45.297  53.125  13.442  47.156  53.748  16.679
  48.096  50.101  17.166  49.117  49.872  13.496  51.390  52.899  13.857
  52.895  51.909  17.196  53.170  48.115  17.236  53.809  46.764  13.708
  56.770  48.136  11.754  58.430  48.720  15.100  58.764  44.931  15.724
  59.425  44.014  12.106  62.510  46.230  11.894  64.196  44.573  14.863
  63.806  41.046  13.431  65.230  42.218  10.095  68.008  44.140  11.768
  68.879  41.157  13.951  69.191  39.034  10.839  71.286  41.718   9.100
  73.600  41.955  12.104  74.348  38.243  11.712  74.710  37.927   7.955
  77.511  39.871   6.343  76.835  38.296   2.970  73.286  39.573   3.062
  74.337  43.103   3.886  76.929  43.085   1.055  74.453  41.844  -1.450
  72.286  44.847  -0.740  75.176  47.282  -0.873  76.438  46.154  -4.260
  73.115  45.363  -5.948  70.663  47.905  -4.523  68.135  47.004  -7.229
  67.528  44.010  -4.997  66.287  45.966  -1.999  62.577  45.604  -2.923
  62.975  41.885  -3.502  64.944  41.663  -0.235  62.190  43.472   1.659
  59.531  40.956   0.500  61.837  38.053   1.482  62.387  39.555   4.957
  58.612  40.143   5.203  58.142  36.405   4.437  60.905  35.158   6.841
  60.323  37.561   9.725  56.491  37.512   9.446  55.023  38.351  12.852
  51.251  38.603  13.144  48.807  35.942  14.263  45.091  36.631  14.688
  41.920  34.593  13.925  38.215  34.269  13.287  35.062  32.892  14.911
  32.775  30.235  13.441  29.389  31.728  12.638  27.932  28.180  12.407
  28.701  24.459  12.426  30.942  23.794   9.447  33.102  21.046   8.043
  36.451  22.346   6.956  38.990  19.979   5.452  37.258  17.072   7.170
  37.233  18.629  10.663  33.960  19.565  12.263  34.001  23.110  13.571
  31.234  24.163  15.908  29.554  27.538  15.711  31.399  29.847  18.174
  34.655  27.943  17.985  37.617  30.317  17.590  40.378  29.545  15.119
  43.844  31.116  15.016  44.907  31.646  11.377  48.542  32.689  11.818
  49.530  35.087   9.025  53.050  34.309  10.085  52.852  30.652   9.030
  51.874  30.843   5.334  55.373  31.866   4.139  57.133  29.517   6.533
  55.228  26.567   5.029  57.446  24.317   2.925  54.535  23.539   0.598
  54.649  27.262  -0.212  58.336  28.136   0.035  61.261  25.686  -0.484
  63.760  25.868   2.440  61.496  28.271   4.322  63.891  29.208   7.076
  66.655  30.253   4.624  66.745  33.906   3.564  67.312  34.112  -0.223
  66.885  37.497  -1.881  66.659  35.856  -5.287  63.758  33.416  -4.753
  61.651  33.141  -7.934  58.410  33.490  -5.890  58.206  34.915  -2.377
  54.847  33.679  -1.085  53.511  35.085   2.200  50.395  36.543   3.805
  52.342  38.839   6.144  49.873  41.690   5.531  46.901  39.335   5.688
  44.599  37.943   3.070  41.070  38.449   1.905  38.932  41.442   2.674
  41.050  42.668   5.551  44.323  42.980   3.658  46.415  45.605   5.415
  45.904  49.111   4.141  49.122  50.272   5.794  51.273  47.882   3.788
  52.448  50.736   1.549  53.513  52.712   4.524  55.344  49.726   6.059
  57.239  48.857   2.841  58.414  52.482   2.408  59.651  52.502   6.015
  61.493  49.166   5.607  63.161  49.987   2.306  64.281  53.447   3.536
  65.800  51.908   6.672  67.735  49.253   4.754  69.030  51.676   2.128
  69.893  54.342   4.710  71.486  52.141   7.332  73.667  50.143   4.977
  74.837  53.367   3.418  76.195  54.817   6.609  76.761  51.710   8.718
  77.647  48.882   6.361  79.338  46.840   9.054  77.818  46.023  12.405
  77.119  43.039  14.622  75.261  41.996  17.762  77.030  42.992  20.941
  79.283  40.320  22.458  77.406  38.252  25.030  74.059  39.816  24.321
  71.417  37.127  24.212  68.510  38.245  21.942  65.037  37.442  23.275
  61.913  37.198  21.165  58.388  37.703  22.471  55.255  36.012  21.187
  51.653  37.182  20.937  49.243  38.681  18.471  52.238  40.638  17.149
  55.616  39.146  18.061  58.635  41.225  19.026  62.297  41.412  20.028
  62.986  42.597  23.598  66.248  44.535  23.029  68.796  44.520  20.178
  72.295  45.575  21.293  74.382  46.420  18.152  78.097  47.377  18.062
  80.257  48.660  15.210  83.516  50.471  14.496  82.830  54.175  13.850
  85.911  54.072  11.655  84.085  51.838   9.151  81.090  54.145   8.951
  80.462  56.658   6.180  78.826  60.037   6.910  76.472  61.302   4.194
   79  1PHB:      1  79
  46.415  26.009  32.307  44.621  23.765  29.827  40.863  23.950  29.340
  38.785  20.769  29.073  38.463  19.402  25.568  35.024  20.053  24.072
  33.028  16.995  23.021  33.555  17.660  19.313  37.370  17.678  19.312
  39.017  14.389  18.281  41.841  13.807  20.736  44.215  13.094  17.859
  43.758  16.719  16.748  45.020  18.100  20.089  48.328  19.978  20.055
  48.746  22.297  23.048  50.395  25.350  21.471  50.377  28.526  23.622
  50.566  31.461  21.192  51.728  33.658  24.093  54.467  31.405  25.351
  55.426  28.823  22.764  58.012  26.246  23.734  61.332  26.809  21.985
  61.015  30.570  22.179  64.751  30.611  22.898  65.436  29.568  19.283
  63.493  32.471  17.781  59.814  33.306  17.482  59.306  32.246  13.876
  61.148  28.978  14.792  58.887  28.491  17.811  55.712  28.726  15.704
  57.150  26.556  12.894  56.869  23.551  15.262  53.234  23.573  14.081
  54.425  22.606  10.617  56.382  19.486  11.521  55.335  16.129  10.027
  53.889  15.042  13.401  51.328  17.876  13.364  47.964  17.699  11.607
  46.965  20.548   9.275  44.300  21.670  11.698  44.840  21.286  15.415
  43.068  22.138  18.632  44.992  23.700  21.509  43.619  23.698  25.030
  45.706  26.758  25.863  44.209  30.238  26.053  40.818  28.642  26.623
  40.776  26.209  23.687  40.813  27.144  19.976  41.726  25.771  16.561
  44.917  26.621  14.651  45.265  26.269  10.871  48.912  25.296  10.188
  49.206  25.534   6.427  49.174  28.374   3.966  46.395  26.782   1.930
  44.052  26.538   4.927  44.959  29.987   6.240  44.140  31.567   2.875
  40.920  29.646   2.374  39.683  30.564   5.835  40.642  34.188   5.111
  38.690  34.225   1.879  35.600  32.642   3.444  34.095  35.420   5.641
  30.718  33.670   5.522  31.991  30.888   7.828  34.980  32.623   9.345
  33.901  35.931  10.858  35.999  38.861  11.990  33.490  39.491  14.806
  35.896  37.941  17.359  39.348  38.055  15.777  41.512  37.745  18.857
  42.255  34.884  21.200
  309  1PHB:     97 405
  29.776  44.160   2.847  29.794  46.443   5.885  33.593  46.479   6.139
  34.043  48.101   2.689  32.682  51.560   3.543  34.891  51.869   6.590
  37.900  50.519   4.699  37.481  53.035   1.896  37.780  55.780   4.546
  40.787  54.307   6.366  42.496  54.037   2.968  42.004  57.798   2.561
  44.261  58.218   5.569  47.040  55.629   5.105  46.956  54.828   1.417
  49.477  55.151  -1.389  48.965  58.893  -1.978  49.711  59.649   1.680
  52.955  57.663   1.701  53.909  59.508  -1.471  53.302  62.844   0.233
  55.184  61.697   3.345  58.196  60.282   1.589  60.524  63.203   2.191
  59.817  63.208   5.941  60.368  59.429   6.155  63.740  59.820   4.449
  64.581  62.897   6.516  63.867  61.211   9.854  65.697  57.966   8.952
  68.816  59.844   7.852  68.751  62.085  10.915  68.273  59.205  13.325
  71.022  57.072  11.719  73.516  59.947  11.393  72.964  60.647  15.084
  73.733  57.048  16.050  76.649  56.534  13.676  79.579  57.969  15.658
  78.535  56.145  18.837  79.569  52.653  17.715  76.621  51.271  19.732
  72.861  51.445  20.271  69.780  49.681  21.526  68.241  49.359  17.998
  64.885  48.701  19.641  64.745  51.870  21.731  67.111  53.919  19.530
  65.617  53.444  16.053  62.947  50.770  15.676  60.618  52.715  18.025
  61.178  56.401  17.267  61.385  55.934  13.477  57.928  54.555  12.696
  56.357  56.083  15.763  57.325  59.674  15.141  56.145  59.358  11.526
  52.801  58.101  12.832  52.519  60.897  15.411  53.120  63.329  12.552
  50.448  61.758  10.390  47.955  61.685  13.260  48.959  65.124  14.555
  49.463  63.850  18.112  52.158  65.001  20.542  55.412  63.061  20.805
  54.973  63.540  24.536  52.213  60.910  24.327  54.464  58.100  23.033
  55.444  56.277  26.223  51.863  56.180  27.505  50.379  55.126  24.192
  53.046  52.562  23.475  52.415  50.854  26.813  48.716  50.559  26.159
  49.473  49.253  22.684  51.876  46.590  24.002  49.327  45.353  26.511
  46.986  44.604  23.602  49.244  42.480  21.352  51.591  41.055  23.941
  49.549  41.060  27.158  51.586  41.039  30.339  48.947  40.449  32.990
  49.175  44.025  34.315  45.834  45.025  32.800  43.116  43.039  31.084
  42.027  43.570  27.456  38.954  45.681  28.162  40.829  47.890  30.636
  43.601  48.549  28.109  41.006  49.242  25.446  39.238  51.764  27.663
  42.384  53.666  28.576  43.184  54.094  24.871  39.595  55.170  24.436
  39.905  57.697  27.275  42.785  59.210  25.338  41.066  59.259  21.957
  37.609  60.627  22.898  38.552  64.214  23.846  40.827  64.486  20.800
  38.165  63.300  18.383  35.552  65.665  19.858  38.048  68.491  19.355
  38.656  67.529  15.706  34.934  67.292  14.863  34.465  70.915  15.956
  37.786  72.171  14.569  39.150  69.917  11.848  42.778  69.713  10.830
  44.502  67.967   7.936  45.750  65.147  10.208  44.479  61.558   9.895
  42.288  61.873  12.988  40.528  64.975  11.645  39.878  63.208   8.326
  38.488  60.098  10.086  36.446  62.064  12.661  34.861  64.031   9.808
  34.402  61.373   7.104  31.426  59.974   5.222  30.379  56.319   5.360
  27.445  55.098   3.272  26.464  58.664   2.436  26.090  59.759   6.069
  28.666  61.080   8.532  30.638  58.680  10.741  29.576  58.596  14.402
  31.923  59.547  17.236  31.966  55.940  18.396  32.927  54.785  14.902
  35.737  57.337  14.634  36.945  56.226  18.053  36.965  52.605  16.892
  38.871  53.254  13.644  41.421  55.525  15.327  42.027  52.848  17.942
  43.117  50.469  15.161  45.236  53.068  13.415  47.080  53.723  16.680
  47.965  50.077  17.239  49.044  49.638  13.607  51.205  52.760  13.746
  52.783  51.951  17.112  53.249  48.215  17.256  53.918  46.636  13.838
  56.733  48.282  11.889  58.489  48.691  15.178  58.795  44.919  15.741
  59.441  44.053  12.134  62.582  46.245  11.842  64.096  44.610  14.918
  63.829  41.060  13.450  65.229  42.323  10.156  68.067  44.180  11.821
  68.924  41.206  14.044  69.194  39.110  10.892  71.338  41.671   9.072
  73.603  42.050  12.085  74.231  38.271  11.839  74.597  37.906   8.045
  77.457  39.861   6.487  76.807  38.337   3.103  73.231  39.601   2.990
  74.416  43.094   3.899  76.929  43.090   1.060  74.455  41.877  -1.463
  72.264  44.905  -0.799  75.253  47.240  -0.844  76.396  46.101  -4.260
  73.130  45.395  -5.983  70.663  47.929  -4.615  68.215  46.874  -7.315
  67.518  43.983  -4.972  66.284  46.071  -2.035  62.609  45.693  -2.947
  63.013  41.910  -3.468  64.919  41.564  -0.196  62.232  43.530   1.577
  59.660  41.013   0.381  61.841  38.079   1.496  62.350  39.531   4.959
  58.609  40.167   5.247  58.132  36.414   4.480  60.893  35.130   6.848
  60.299  37.514   9.701  56.492  37.557   9.443  55.059  38.410  12.862
  51.274  38.614  13.092  48.808  35.947  14.244  45.113  36.608  14.637
  41.981  34.583  13.802  38.278  34.271  13.154  35.046  32.994  14.759
  32.798  30.288  13.338  29.365  31.634  12.479  28.064  28.080  12.168
  28.777  24.370  12.303  31.000  23.794   9.310  33.100  20.998   7.961
  36.498  22.238   6.924  38.996  19.897   5.300  37.304  16.986   7.080
  37.342  18.570  10.566  34.022  19.437  12.176  33.907  23.021  13.405
  31.231  24.198  15.824  29.552  27.605  15.681  31.398  29.881  18.131
  34.707  28.050  17.991  37.600  30.435  17.415  40.373  29.543  15.012
  43.855  31.087  14.872  44.890  31.659  11.249  48.558  32.672  11.707
  49.491  35.071   8.890  53.086  34.385   9.964  52.749  30.682   8.985
  51.909  30.829   5.299  55.336  31.933   4.093  57.115  29.510   6.454
  55.174  26.619   4.937  57.493  24.375   2.944  54.646  23.598   0.493
  54.760  27.342  -0.295  58.454  28.153  -0.083  61.340  25.691  -0.505
  63.759  25.902   2.455  61.523  28.301   4.398  63.934  29.230   7.152
  66.578  30.300   4.616  66.740  33.938   3.489  67.241  34.162  -0.254
  66.912  37.531  -1.921  66.730  35.977  -5.377  63.817  33.590  -4.808
  61.719  33.275  -7.956  58.536  33.677  -5.916  58.270  34.971  -2.345
  54.892  33.715  -1.139  53.533  35.114   2.122  50.407  36.561   3.707
  52.353  38.862   6.070  49.874  41.712   5.458  46.870  39.368   5.630
  44.660  37.936   2.923  41.084  38.379   1.764  39.049  41.528   2.374
  41.084  42.529   5.469  44.319  43.092   3.604  46.585  45.553   5.393
  45.851  49.147   4.306  49.144  50.199   5.927  51.334  47.916   3.821
  52.514  50.706   1.509  53.601  52.844   4.423  55.310  49.877   6.127
  57.179  48.884   2.923  58.358  52.463   2.457  59.626  52.579   6.024
  61.505  49.290   5.634  63.135  50.081   2.308  64.272  53.525   3.531
  65.760  51.983   6.663  67.686  49.277   4.779  69.040  51.686   2.167
  69.959  54.394   4.640  71.387  52.212   7.361  73.594  50.207   4.998
  74.784  53.428   3.380  76.228  54.845   6.631  76.778  51.742   8.750
  77.613  48.876   6.406  79.319  46.815   9.089  77.726  46.022  12.410
  77.045  43.126  14.701  75.212  42.017  17.800  76.963  43.042  20.996
  79.149  40.310  22.508  77.295  38.330  25.165  73.932  39.865  24.333
  71.084  37.379  24.618  68.357  38.416  22.138  64.867  37.599  23.363
  61.824  37.299  21.170  58.308  37.699  22.537  55.218  35.943  21.144
  51.667  37.220  20.785  49.201  38.742  18.350  52.220  40.718  17.118
  55.619  39.200  17.940  58.537  41.326  19.113  62.193  41.592  20.114
  62.902  42.681  23.711  66.105  44.651  22.996  68.691  44.673  20.217
  72.150  45.794  21.389  74.353  46.431  18.317  78.037  47.453  18.077
  80.201  48.764  15.265  83.483  50.520  14.613  82.793  54.200  13.871
  85.891  54.127  11.657  84.017  51.871   9.242  81.040  54.180   8.960
  80.353  56.743   6.250  78.846  60.160   6.890  76.465  61.556   4.291
   79  1PHC:      1  79
  46.631  26.088  32.044  44.823  23.788  29.623  41.039  24.057  29.371
  39.059  20.796  29.229  38.645  19.392  25.714  35.235  20.178  24.223
  33.185  17.189  23.081  33.462  17.819  19.334  37.272  17.613  19.304
  39.034  14.386  18.277  41.825  13.932  20.818  44.179  13.118  17.924
  43.836  16.741  16.879  45.052  18.148  20.186  48.341  20.088  20.077
  48.833  22.392  23.071  50.382  25.499  21.544  50.469  28.667  23.676
  50.543  31.603  21.242  51.762  33.831  24.102  54.555  31.531  25.240
  55.561  29.022  22.592  57.989  26.311  23.561  61.042  27.093  21.429
  61.089  30.825  22.235  64.871  30.824  22.708  65.482  29.642  19.151
  63.554  32.663  17.871  59.872  33.490  17.455  59.308  32.361  13.835
  61.099  29.118  14.777  58.922  28.494  17.868  55.778  28.797  15.702
  57.120  26.605  12.864  57.035  23.590  15.191  53.338  23.667  14.195
  54.497  22.677  10.697  56.462  19.544  11.621  55.409  16.146  10.214
  53.813  15.019  13.493  51.306  17.916  13.421  47.935  17.658  11.638
  47.134  20.673   9.374  44.311  21.769  11.688  44.811  21.365  15.431
  43.098  22.256  18.716  45.036  23.823  21.592  43.796  23.797  25.144
  45.706  26.945  26.017  44.255  30.426  26.144  40.830  28.863  26.540
  40.876  26.314  23.701  40.844  27.228  20.009  41.688  25.836  16.579
  44.912  26.739  14.739  45.320  26.319  10.949  49.006  25.465  10.300
  49.209  25.717   6.492  49.283  28.460   3.914  46.410  26.837   2.015
  44.049  26.601   4.983  44.940  30.124   6.176  44.226  31.658   2.796
  40.961  29.731   2.504  39.772  30.683   5.951  40.606  34.325   5.212
  38.711  34.328   1.927  35.584  32.826   3.543  34.121  35.614   5.758
  30.729  33.854   5.628  32.029  31.077   7.897  35.030  32.762   9.474
  33.946  36.120  10.803  36.096  39.017  11.992  33.680  39.757  14.832
  35.951  38.168  17.477  39.382  38.185  15.797  41.531  38.007  18.948
  42.346  35.083  21.205
  309  1PHC:     97 405
  29.679  44.489   3.046  29.784  46.801   6.071  33.597  46.610   6.253
  33.967  48.237   2.834  32.747  51.756   3.685  35.032  52.069   6.706
  37.931  50.620   4.678  37.502  53.255   1.969  37.917  56.041   4.532
  40.849  54.524   6.412  42.435  54.280   2.986  42.068  58.048   2.560
  44.278  58.460   5.607  47.022  55.785   5.124  46.910  54.974   1.390
  49.482  55.434  -1.358  48.839  59.150  -1.970  49.619  59.925   1.677
  52.886  57.955   1.507  53.944  59.735  -1.680  53.265  63.003   0.138
  55.163  62.022   3.300  58.148  60.544   1.547  60.557  63.443   2.118
  59.902  63.463   5.851  60.407  59.713   6.043  63.786  60.059   4.280
  64.611  63.142   6.339  63.816  61.555   9.675  65.715  58.348   8.942
  68.850  60.108   7.708  68.708  62.299  10.806  68.314  59.460  13.326
  71.089  57.381  11.762  73.570  60.254  11.416  72.947  60.948  15.066
  73.701  57.313  15.942  76.659  56.753  13.617  79.566  58.287  15.579
  78.569  56.497  18.840  79.521  53.066  17.534  76.609  51.629  19.557
  72.864  51.743  20.200  69.779  49.896  21.427  68.205  49.658  17.943
  64.847  48.875  19.523  64.831  52.034  21.622  67.182  54.159  19.515
  65.639  53.712  16.064  62.896  51.096  15.708  60.596  52.960  18.119
  61.289  56.603  17.244  61.309  56.259  13.433  57.865  54.852  12.739
  56.241  56.532  15.766  57.361  60.072  15.070  56.178  59.630  11.484
  52.839  58.448  12.835  52.587  61.266  15.376  53.288  63.572  12.435
  50.542  61.974  10.319  48.016  62.014  13.145  49.019  65.479  14.363
  49.542  64.118  17.924  52.170  65.236  20.478  55.437  63.295  20.635
  55.012  63.492  24.399  52.147  61.001  24.307  54.439  58.331  22.882
  55.420  56.533  26.072  51.848  56.369  27.332  50.416  55.436  23.953
  53.022  52.788  23.366  52.354  51.110  26.722  48.678  50.616  25.970
  49.433  49.336  22.462  51.808  46.708  23.825  49.240  45.544  26.342
  46.902  44.672  23.461  49.281  42.598  21.300  51.664  41.162  23.887
  49.520  41.178  27.042  51.613  41.733  30.157  49.114  40.636  32.784
  49.253  44.218  34.090  45.932  45.062  32.462  43.170  43.195  30.647
  42.249  43.909  26.984  39.151  45.923  27.951  40.964  48.027  30.552
  43.615  48.719  27.885  41.011  49.496  25.240  39.400  51.908  27.681
  42.559  53.889  28.339  43.398  54.329  24.656  39.819  55.453  24.361
  40.031  57.943  27.257  42.903  59.380  25.253  41.275  59.673  21.817
  37.833  60.926  22.881  38.761  64.529  23.711  40.888  64.887  20.583
  38.180  63.641  18.249  35.708  66.083  19.811  38.176  68.910  19.261
  38.713  67.873  15.615  34.982  67.693  14.850  34.635  71.327  15.949
  37.925  72.665  14.564  39.142  70.332  11.837  42.759  70.081  10.749
  44.452  68.275   7.863  45.796  65.502  10.141  44.584  61.878   9.901
  42.309  62.219  12.921  40.520  65.288  11.525  39.944  63.459   8.229
  38.549  60.443  10.110  36.420  62.411  12.597  34.688  64.378   9.825
  34.439  61.516   7.266  31.479  60.250   5.217  30.309  56.619   5.407
  27.279  55.336   3.497  26.315  58.856   2.482  26.049  60.053   6.095
  28.564  61.430   8.589  30.659  58.985  10.641  29.709  58.876  14.332
  32.057  59.848  17.143  32.144  56.242  18.410  32.963  54.935  14.928
  35.767  57.503  14.620  37.072  56.593  18.058  37.161  52.979  16.872
  38.973  53.602  13.584  41.578  55.833  15.253  42.044  53.125  17.858
  43.163  50.745  15.120  45.375  53.284  13.317  47.329  53.784  16.527
  48.090  50.062  17.067  49.266  49.590  13.429  51.165  52.901  13.621
  52.899  52.096  16.926  53.258  48.313  17.092  53.924  46.758  13.641
  56.783  48.503  11.851  58.517  48.898  15.177  58.939  45.121  15.656
  59.474  44.228  12.013  62.589  46.471  11.861  64.234  44.802  14.863
  63.876  41.300  13.366  65.302  42.495  10.059  68.094  44.440  11.766
  68.911  41.499  14.040  69.125  39.322  10.950  71.341  41.865   9.121
  73.762  42.244  12.073  74.329  38.480  11.732  74.716  38.121   7.973
  77.569  40.122   6.516  76.947  38.503   3.166  73.369  39.779   3.079
  74.436  43.314   3.909  76.971  43.290   1.064  74.611  42.044  -1.562
  72.339  44.975  -0.752  75.232  47.437  -0.804  76.508  46.381  -4.200
  73.215  45.560  -5.926  70.797  48.198  -4.570  68.209  47.339  -7.215
  67.564  44.284  -5.045  66.355  46.179  -1.982  62.691  45.776  -3.011
  62.997  42.021  -3.569  64.856  41.692  -0.242  62.190  43.692   1.614
  59.706  41.099   0.389  61.877  38.175   1.515  62.352  39.711   4.962
  58.591  40.333   5.216  58.163  36.567   4.466  60.972  35.333   6.772
  60.297  37.679   9.679  56.448  37.748   9.450  54.992  38.517  12.890
  51.203  38.831  13.044  48.865  36.080  14.250  45.139  36.823  14.585
  41.962  34.743  13.964  38.253  34.441  13.258  35.024  33.111  14.812
  32.835  30.355  13.396  29.422  31.780  12.554  28.016  28.225  12.507
  28.739  24.507  12.365  30.991  23.972   9.405  33.094  21.167   8.103
  36.495  22.329   6.971  39.048  19.932   5.475  37.273  17.050   7.204
  37.278  18.668  10.670  34.024  19.584  12.321  33.972  23.137  13.534
  31.215  24.301  15.847  29.547  27.727  15.707  31.391  30.017  18.142
  34.717  28.155  18.013  37.584  30.596  17.449  40.397  29.615  15.085
  43.848  31.241  14.894  44.945  31.787  11.230  48.584  32.820  11.784
  49.500  35.187   8.953  53.060  34.413  10.056  52.828  30.744   9.017
  51.874  30.940   5.318  55.371  31.952   4.101  57.258  29.675   6.508
  55.335  26.673   5.088  57.580  24.383   3.047  54.724  23.633   0.619
  54.793  27.349  -0.298  58.474  28.188  -0.025  61.345  25.713  -0.424
  63.852  26.063   2.466  61.584  28.471   4.351  63.947  29.317   7.189
  66.634  30.371   4.712  66.882  34.003   3.620  67.377  34.231  -0.176
  66.995  37.628  -1.843  66.749  36.044  -5.288  63.880  33.544  -4.798
  61.735  33.232  -7.933  58.546  33.614  -5.866  58.241  35.053  -2.354
  54.897  33.697  -1.114  53.562  35.187   2.132  50.428  36.637   3.752
  52.365  38.995   6.063  49.910  41.846   5.464  46.973  39.430   5.597
  44.644  37.972   3.039  41.115  38.619   1.850  39.022  41.694   2.454
  41.090  42.690   5.476  44.352  43.129   3.531  46.459  45.700   5.351
  46.052  49.285   4.183  49.260  50.520   5.856  51.353  48.091   3.797
  52.491  50.946   1.557  53.669  53.086   4.448  55.319  50.021   6.037
  57.189  49.132   2.846  58.429  52.737   2.469  59.684  52.749   6.059
  61.590  49.462   5.588  63.210  50.308   2.275  64.348  53.748   3.491
  65.843  52.254   6.646  67.791  49.553   4.801  69.100  51.890   2.117
  69.995  54.580   4.620  71.462  52.429   7.394  73.605  50.458   4.979
  74.918  53.649   3.415  76.221  55.134   6.653  76.881  52.007   8.721
  77.669  49.158   6.346  79.358  47.048   9.014  77.836  46.240  12.370
  77.092  43.300  14.611  75.361  42.313  17.852  77.050  43.365  21.071
  79.248  40.583  22.443  77.398  38.564  25.082  74.008  40.190  24.475
  71.345  37.481  24.254  68.433  38.584  22.008  64.963  37.717  23.248
  61.812  37.495  21.220  58.279  37.846  22.523  55.138  36.187  21.174
  51.536  37.384  20.937  49.232  38.848  18.298  52.259  40.846  17.146
  55.615  39.270  18.040  58.604  41.411  18.949  62.221  41.817  20.017
  62.921  42.945  23.607  66.200  44.846  23.006  68.767  44.929  20.198
  72.227  45.961  21.413  74.406  46.651  18.322  78.091  47.748  18.134
  80.199  49.038  15.249  83.549  50.707  14.573  82.922  54.406  13.924
  85.950  54.399  11.616  84.075  52.138   9.174  81.082  54.472   8.924
  80.440  57.004   6.170  78.841  60.422   6.698  76.458  61.713   4.039
   79  1PHD:      1  79
  46.458  26.047  32.219  44.806  23.689  29.747  41.038  23.864  29.361
  38.970  20.663  29.161  38.424  19.538  25.563  34.978  20.145  24.053
  33.092  17.097  22.822  33.502  17.719  19.088  37.303  17.738  19.220
  38.977  14.421  18.290  41.883  13.875  20.698  44.112  13.154  17.703
  43.777  16.798  16.671  44.976  18.157  20.038  48.290  20.079  20.021
  48.672  22.398  23.039  50.323  25.461  21.525  50.431  28.600  23.694
  50.439  31.510  21.237  51.605  33.712  24.133  54.467  31.494  25.191
  55.427  28.863  22.647  58.032  26.325  23.595  60.992  26.974  21.362
  60.960  30.748  22.056  64.734  30.687  22.692  65.312  29.568  19.052
  63.477  32.654  17.804  59.803  33.449  17.529  59.253  32.338  13.923
  61.106  29.096  14.719  58.897  28.577  17.792  55.681  28.749  15.739
  57.080  26.633  12.866  56.886  23.631  15.194  53.205  23.663  14.132
  54.424  22.664  10.665  56.398  19.570  11.645  55.284  16.255  10.155
  53.681  15.101  13.392  51.238  18.011  13.399  47.894  17.738  11.616
  47.035  20.651   9.301  44.304  21.830  11.648  44.801  21.307  15.382
  43.040  22.269  18.599  44.941  23.788  21.544  43.674  23.753  25.110
  45.660  26.860  26.078  44.190  30.348  26.054  40.822  28.717  26.470
  40.909  26.223  23.613  40.720  27.261  19.941  41.740  25.811  16.558
  44.903  26.693  14.639  45.240  26.290  10.860  48.935  25.473  10.243
  49.218  25.610   6.445  49.215  28.437   3.969  46.449  26.774   1.960
  44.031  26.571   4.893  44.867  30.061   6.229  44.131  31.636   2.867
  40.932  29.673   2.493  39.680  30.613   5.930  40.699  34.249   5.133
  38.597  34.293   1.993  35.565  32.636   3.519  34.118  35.453   5.675
  30.690  33.801   5.491  32.064  31.012   7.704  35.026  32.673   9.335
  33.825  35.967  10.803  35.968  38.877  11.975  33.558  39.595  14.807
  35.820  37.915  17.410  39.284  38.090  15.855  41.561  37.766  18.873
  42.263  34.823  21.142
  309  1PHD:     97 405
  29.813  44.366   2.915  29.758  46.628   6.017  33.582  46.496   6.116
  33.978  48.016   2.637  32.885  51.577   3.447  34.951  51.961   6.603
  37.785  50.433   4.626  37.539  53.086   1.933  37.984  55.882   4.531
  40.923  54.253   6.322  42.607  54.111   2.941  42.118  57.864   2.481
  44.247  58.187   5.567  47.093  55.607   5.069  46.988  54.727   1.368
  49.536  55.238  -1.360  48.880  58.972  -1.874  49.605  59.742   1.776
  52.907  57.859   1.679  53.807  59.535  -1.623  53.338  62.791   0.282
  55.316  61.765   3.394  58.248  60.211   1.626  60.614  63.139   2.219
  59.902  63.248   5.956  60.340  59.474   6.078  63.748  59.773   4.375
  64.579  62.833   6.399  63.817  61.215   9.739  65.710  58.002   8.896
  68.927  59.829   7.837  68.741  62.066  10.916  68.291  59.128  13.346
  71.092  57.094  11.752  73.558  59.955  11.446  72.913  60.632  15.100
  73.743  57.012  15.921  76.682  56.484  13.565  79.565  57.944  15.597
  78.575  56.147  18.808  79.517  52.679  17.590  76.582  51.317  19.665
  72.801  51.493  20.121  69.770  49.675  21.423  68.217  49.353  17.959
  64.861  48.572  19.524  64.669  51.779  21.518  67.179  53.878  19.546
  65.599  53.401  16.087  62.907  50.728  15.722  60.591  52.598  18.037
  61.131  56.269  17.193  61.436  55.983  13.429  57.992  54.555  12.716
  56.283  56.116  15.733  57.363  59.660  15.085  56.185  59.368  11.467
  52.835  58.131  12.728  52.406  60.872  15.340  53.177  63.398  12.618
  50.498  61.845  10.395  47.937  61.645  13.176  48.888  65.097  14.518
  49.441  63.821  18.074  52.138  64.949  20.511  55.409  63.028  20.793
  55.018  63.358  24.546  52.190  60.831  24.306  54.355  57.977  23.041
  55.361  56.239  26.246  51.761  56.129  27.445  50.302  55.056  24.131
  52.910  52.430  23.427  52.389  50.784  26.801  48.666  50.543  26.085
  49.267  49.193  22.587  51.727  46.590  23.853  49.247  45.334  26.393
  46.905  44.594  23.522  49.223  42.404  21.415  51.655  41.077  23.976
  49.545  41.164  27.134  51.768  41.585  30.177  49.311  40.417  32.808
  49.236  43.945  34.241  45.983  44.864  32.544  43.264  42.955  30.682
  42.222  43.693  27.074  39.127  45.687  28.036  40.931  47.865  30.579
  43.670  48.409  27.951  41.038  49.130  25.329  39.248  51.527  27.622
  42.408  53.483  28.440  43.282  53.997  24.767  39.675  55.081  24.300
  39.873  57.548  27.180  42.748  59.116  25.247  41.067  59.354  21.850
  37.580  60.541  22.856  38.597  64.115  23.735  40.880  64.339  20.709
  38.185  63.260  18.294  35.562  65.603  19.792  38.041  68.465  19.295
  38.653  67.501  15.649  34.987  67.266  14.676  34.484  70.831  16.008
  37.806  72.158  14.670  39.165  69.992  11.903  42.785  69.722  10.902
  44.454  68.051   7.942  45.725  65.237  10.223  44.556  61.599  10.060
  42.238  61.874  13.035  40.585  64.994  11.651  39.911  63.248   8.325
  38.520  60.121  10.046  36.399  62.103  12.501  34.766  64.093   9.665
  34.596  61.283   7.040  31.588  59.912   5.157  30.411  56.319   5.475
  27.460  55.026   3.434  26.365  58.543   2.522  26.040  59.696   6.145
  28.549  61.146   8.603  30.643  58.700  10.643  29.732  58.696  14.348
  32.197  59.594  17.110  32.075  56.002  18.399  32.906  54.629  14.929
  35.724  57.172  14.492  37.115  56.186  17.890  37.013  52.567  16.768
  38.893  53.223  13.491  41.410  55.447  15.264  42.029  52.744  17.831
  43.180  50.525  14.957  45.412  53.153  13.336  47.164  53.631  16.663
  48.132  49.960  17.015  49.178  49.857  13.328  51.404  52.917  13.772
  52.899  51.935  17.139  53.076  48.141  17.119  53.881  46.850  13.615
  56.824  48.263  11.652  58.390  48.704  15.067  58.680  44.946  15.655
  59.394  44.104  12.009  62.535  46.220  11.855  64.179  44.654  14.880
  63.785  41.090  13.433  65.246  42.289  10.118  68.104  44.187  11.775
  68.937  41.173  13.932  69.086  39.040  10.770  71.234  41.698   9.075
  73.609  42.048  12.042  74.281  38.269  11.714  74.622  37.904   7.946
  77.483  39.951   6.514  76.890  38.474   3.112  73.264  39.566   3.104
  74.368  43.114   3.855  76.950  43.001   1.040  74.518  41.872  -1.533
  72.228  44.778  -0.848  75.214  47.103  -0.788  76.461  46.199  -4.269
  73.138  45.362  -5.899  70.780  48.010  -4.548  68.194  47.024  -7.161
  67.550  44.044  -4.955  66.366  46.055  -1.959  62.640  45.675  -2.847
  63.082  41.928  -3.464  64.975  41.631  -0.197  62.213  43.520   1.597
  59.583  41.016   0.473  61.734  38.063   1.475  62.278  39.541   4.964
  58.518  40.220   5.190  58.084  36.459   4.397  60.834  35.194   6.772
  60.222  37.559   9.697  56.413  37.728   9.387  54.908  38.470  12.812
  51.141  38.749  12.967  48.728  36.083  14.283  45.031  36.597  14.485
  41.865  34.601  13.822  38.158  34.469  13.120  35.080  32.926  14.813
  32.790  30.317  13.285  29.371  31.702  12.453  28.034  28.152  12.331
  28.812  24.449  12.373  30.938  23.903   9.294  33.115  21.115   8.050
  36.506  22.297   6.937  39.098  19.940   5.477  37.388  16.981   7.152
  37.173  18.622  10.590  33.947  19.661  12.285  33.975  23.208  13.594
  31.150  24.211  15.878  29.513  27.650  15.628  31.332  29.934  18.116
  34.661  28.123  17.889  37.629  30.456  17.461  40.425  29.476  15.078
  43.803  31.253  14.921  44.934  31.700  11.252  48.543  32.855  11.804
  49.497  35.163   8.940  52.988  34.459  10.023  52.917  30.794   8.950
  51.839  30.917   5.299  55.305  31.985   4.053  57.165  29.650   6.426
  55.281  26.616   5.034  57.468  24.359   2.900  54.574  23.675   0.534
  54.725  27.385  -0.309  58.445  28.126  -0.063  61.347  25.619  -0.434
  63.821  25.968   2.485  61.518  28.391   4.304  63.856  29.394   7.147
  66.484  30.312   4.558  66.620  33.981   3.542  67.396  34.102  -0.210
  66.911  37.495  -1.868  66.743  35.853  -5.259  63.794  33.466  -4.721
  61.693  33.325  -7.927  58.497  33.517  -5.845  58.128  35.029  -2.394
  54.775  33.718  -1.162  53.569  35.148   2.172  50.406  36.581   3.714
  52.329  38.909   6.033  49.817  41.725   5.404  46.889  39.348   5.567
  44.638  37.903   2.966  41.143  38.357   1.803  39.023  41.440   2.383
  41.069  42.547   5.386  44.301  43.065   3.491  46.488  45.629   5.176
  45.932  49.213   4.068  49.162  50.354   5.744  51.347  47.953   3.732
  52.575  50.859   1.526  53.665  52.917   4.494  55.331  49.792   5.981
  57.241  48.913   2.782  58.417  52.517   2.382  59.712  52.633   5.975
  61.516  49.285   5.587  63.200  50.074   2.285  64.257  53.536   3.566
  65.894  52.037   6.647  67.724  49.236   4.816  68.956  51.628   2.138
  69.902  54.343   4.592  71.468  52.223   7.332  73.561  50.167   4.958
  74.909  53.375   3.416  76.252  54.833   6.640  76.771  51.748   8.765
  77.649  48.866   6.438  79.367  46.794   9.070  77.735  45.989  12.376
  77.123  43.007  14.600  75.162  42.148  17.768  76.969  43.031  20.961
  79.103  40.241  22.406  77.299  38.278  25.119  74.010  39.848  24.089
  71.209  37.326  24.314  68.437  38.408  21.943  64.939  37.598  23.231
  61.816  37.449  21.123  58.264  37.825  22.391  55.093  36.159  21.086
  51.511  37.304  20.925  49.164  38.748  18.328  52.187  40.711  17.116
  55.591  39.283  18.059  58.579  41.381  19.031  62.254  41.590  19.944
  62.916  42.605  23.587  66.112  44.612  22.917  68.676  44.736  20.065
  72.141  45.723  21.350  74.331  46.522  18.282  78.023  47.488  18.169
  80.157  48.643  15.243  83.434  50.453  14.604  82.809  54.132  13.869
  85.886  54.088  11.708  84.093  51.923   9.167  81.020  54.107   8.972
  80.388  56.723   6.289  78.872  60.136   6.955  76.513  61.394   4.266
   79  1PHE:      1  79
  46.578  25.645  32.120  44.717  23.420  29.675  40.960  23.593  29.288
  38.997  20.330  29.282  38.494  19.100  25.730  35.122  19.957  24.196
  33.065  17.006  22.989  33.528  17.537  19.250  37.286  17.513  19.335
  38.996  14.275  18.189  41.761  13.684  20.702  44.232  12.972  17.898
  43.736  16.563  16.832  45.063  17.911  20.160  48.408  19.765  19.938
  48.900  22.047  22.965  50.528  25.169  21.571  50.585  28.331  23.691
  50.543  31.287  21.227  51.675  33.449  24.146  54.537  31.217  25.253
  55.536  28.644  22.714  58.056  26.024  23.640  61.099  26.780  21.494
  61.214  30.528  22.221  64.937  30.644  22.797  65.642  29.475  19.202
  63.601  32.353  17.801  59.927  33.118  17.508  59.258  32.041  13.887
  61.243  28.869  14.720  58.975  28.328  17.797  55.779  28.538  15.734
  57.138  26.395  12.881  56.975  23.373  15.177  53.257  23.316  14.190
  54.434  22.451  10.657  56.513  19.406  11.521  55.336  16.040  10.102
  53.765  14.817  13.360  51.307  17.696  13.298  47.939  17.500  11.624
  47.070  20.515   9.405  44.221  21.708  11.679  44.829  21.236  15.411
  43.090  21.935  18.683  45.025  23.497  21.492  43.867  23.542  25.055
  45.789  26.585  26.184  44.272  30.040  26.115  40.934  28.399  26.582
  40.919  26.013  23.666  40.801  27.004  20.054  41.739  25.629  16.618
  44.947  26.630  14.738  45.197  26.192  10.932  48.906  25.323  10.276
  49.144  25.563   6.521  49.257  28.265   3.989  46.331  26.761   2.119
  43.938  26.546   4.965  44.840  30.036   6.352  44.141  31.658   2.991
  40.888  29.709   2.693  39.708  30.566   6.172  40.611  34.213   5.475
  38.673  34.289   2.213  35.537  32.681   3.760  34.028  35.463   5.901
  30.633  33.749   5.944  31.936  30.933   8.170  34.912  32.610   9.692
  33.953  35.943  11.155  36.106  38.847  12.278  33.663  39.445  15.054
  35.969  37.896  17.680  39.437  37.924  16.131  41.616  37.768  19.165
  42.272  34.817  21.425
  309  1PHE:     97 405
  29.702  44.207   3.338  29.651  46.529   6.355  33.465  46.437   6.633
  33.848  47.933   3.134  32.650  51.477   3.844  34.894  51.856   6.883
  37.944  50.434   5.029  37.358  52.969   2.241  37.719  55.715   4.843
  40.822  54.368   6.637  42.303  53.957   3.192  41.994  57.730   2.714
  44.299  58.355   5.650  47.001  55.616   5.174  46.665  54.783   1.460
  49.370  54.947  -1.240  48.704  58.674  -1.887  49.446  59.611   1.760
  52.714  57.602   1.758  53.694  59.237  -1.518  53.316  62.609   0.281
  55.190  61.597   3.442  58.153  60.139   1.710  60.614  62.974   2.220
  59.836  63.042   5.922  60.383  59.309   6.131  63.748  59.589   4.432
  64.573  62.684   6.383  63.864  61.045   9.780  65.758  57.894   8.893
  68.902  59.717   7.787  68.743  61.845  10.894  68.325  59.045  13.490
  71.033  57.025  11.740  73.630  59.764  11.384  73.083  60.583  15.016
  73.800  56.912  15.916  76.750  56.409  13.602  79.639  57.895  15.577
  78.695  56.038  18.790  79.636  52.585  17.529  76.749  51.238  19.625
  72.997  51.269  20.134  69.938  49.400  21.434  68.343  49.264  17.959
  64.974  48.506  19.480  64.916  51.656  21.589  67.234  53.851  19.532
  65.615  53.401  16.110  63.009  50.685  15.786  60.586  52.590  18.075
  61.346  56.271  17.270  61.392  55.876  13.496  57.916  54.508  12.870
  56.309  56.155  15.916  57.282  59.719  15.116  56.110  59.371  11.492
  52.837  58.154  12.843  52.634  60.917  15.492  53.203  63.337  12.623
  50.487  61.758  10.506  47.935  61.751  13.257  49.016  65.138  14.635
  49.630  63.730  18.157  52.265  64.704  20.705  55.551  62.795  20.853
  55.135  63.068  24.588  52.268  60.572  24.372  54.487  57.816  22.973
  55.249  55.861  26.143  51.695  55.660  27.350  50.346  54.637  23.944
  53.206  52.192  23.495  52.469  50.400  26.806  48.725  50.099  26.111
  49.497  48.691  22.598  51.875  46.111  24.111  49.197  44.799  26.513
  46.793  44.202  23.614  49.172  42.112  21.516  51.604  40.628  24.064
  49.735  40.528  27.364  51.861  40.894  30.465  49.214  39.954  33.008
  49.186  43.568  34.171  46.060  44.478  32.331  43.106  42.679  30.779
  42.348  43.490  27.095  39.184  45.460  28.020  41.085  47.682  30.500
  43.864  48.370  27.940  41.199  49.048  25.344  39.347  51.441  27.618
  42.436  53.475  28.500  43.378  53.917  24.831  39.839  55.096  24.501
  39.886  57.671  27.377  42.894  58.996  25.523  41.154  59.332  22.146
  37.669  60.601  22.990  38.619  64.194  23.878  40.951  64.422  20.884
  38.154  63.217  18.619  35.702  65.736  20.134  38.134  68.555  19.458
  38.608  67.501  15.814  34.902  67.199  15.105  34.621  70.826  16.247
  37.920  72.190  14.897  39.269  70.052  12.098  42.849  69.956  10.955
  44.385  68.053   8.059  45.700  65.211  10.288  44.466  61.576   9.975
  42.327  61.957  13.072  40.412  65.009  11.810  39.870  63.269   8.470
  38.514  60.087  10.201  36.428  62.115  12.702  34.532  64.052   9.996
  34.349  61.335   7.306  31.366  59.835   5.513  30.283  56.199   5.749
  27.330  55.035   3.651  26.337  58.582   2.701  26.014  59.714   6.326
  28.563  61.187   8.723  30.560  58.750  10.894  29.507  58.732  14.538
  31.950  59.534  17.322  32.122  55.909  18.609  32.858  54.819  15.035
  35.778  57.304  14.780  37.017  56.452  18.202  37.035  52.813  17.084
  38.764  53.416  13.725  41.414  55.699  15.227  42.105  53.202  18.008
  43.007  50.673  15.314  45.205  53.154  13.377  47.292  53.727  16.491
  47.959  50.149  17.668  47.941  49.133  14.035  51.393  50.610  13.377
  52.815  51.629  16.782  53.535  47.856  17.064  53.921  46.026  13.819
  56.675  48.055  12.029  58.642  48.473  15.179  59.026  44.684  15.748
  59.420  43.860  12.055  62.527  46.165  11.915  64.263  44.519  14.809
  63.771  40.987  13.405  65.241  42.163  10.101  68.051  44.079  11.714
  68.889  41.090  13.956  69.215  38.957  10.879  71.331  41.629   9.088
  73.728  41.936  12.073  74.404  38.202  11.747  74.697  37.846   7.979
  77.494  39.786   6.421  76.890  38.415   2.973  73.322  39.552   3.113
  74.320  43.168   3.830  76.922  43.122   1.037  74.451  41.845  -1.433
  72.258  44.823  -0.707  75.181  47.245  -0.872  76.379  46.076  -4.274
  73.050  45.459  -5.961  70.580  47.969  -4.494  68.090  47.070  -7.222
  67.503  44.007  -5.017  66.220  45.888  -1.967  62.509  45.560  -2.926
  62.982  41.803  -3.357  64.954  41.498  -0.099  62.159  43.420   1.612
  59.540  40.830   0.581  61.867  37.981   1.558  62.342  39.542   5.039
  58.552  40.056   5.276  58.147  36.337   4.522  60.898  35.098   6.803
  60.298  37.421   9.773  56.477  37.472   9.470  55.012  38.227  12.879
  51.270  38.553  13.231  48.856  35.901  14.463  45.135  36.548  14.786
  41.980  34.566  13.878  38.229  34.231  13.423  35.043  32.930  15.047
  32.785  30.251  13.520  29.312  31.666  12.812  27.860  28.164  12.588
  28.619  24.459  12.451  30.841  23.824   9.475  33.025  21.036   8.246
  36.389  22.227   7.020  39.052  19.974   5.577  37.237  17.064   7.233
  37.126  18.523  10.741  33.973  19.494  12.563  33.918  23.120  13.661
  31.148  24.021  16.032  29.547  27.502  15.867  31.356  29.763  18.388
  34.664  27.957  18.164  37.603  30.338  17.666  40.353  29.418  15.220
  43.871  30.967  15.071  44.874  31.568  11.424  48.530  32.562  11.805
  49.593  35.008   9.073  53.093  34.123  10.191  52.911  30.492   9.053
  51.863  30.632   5.431  55.319  31.637   4.099  57.190  29.477   6.596
  55.218  26.487   5.115  57.443  24.268   2.989  54.523  23.473   0.667
  54.656  27.206  -0.227  58.338  28.102   0.027  61.197  25.604  -0.465
  63.808  25.859   2.361  61.635  28.239   4.347  63.953  29.184   7.147
  66.678  30.151   4.699  66.722  33.811   3.649  67.295  34.048  -0.175
  66.959  37.435  -1.869  66.690  35.813  -5.283  63.817  33.395  -4.782
  61.642  33.147  -7.883  58.405  33.522  -5.798  58.181  34.899  -2.264
  54.756  33.644  -1.115  53.558  35.039   2.246  50.432  36.423   3.862
  52.379  38.826   6.143  49.866  41.689   5.659  46.922  39.241   5.787
  44.511  37.795   3.302  40.981  38.335   2.210  38.880  41.410   2.745
  41.046  42.559   5.651  44.367  42.837   3.819  46.445  45.499   5.486
  45.839  49.131   4.529  49.129  50.081   6.123  51.258  47.852   3.953
  52.399  50.694   1.701  53.487  52.670   4.677  55.365  49.702   6.175
  57.207  48.803   2.966  58.376  52.469   2.595  59.711  52.528   6.183
  61.468  49.143   5.582  63.135  50.016   2.324  64.292  53.421   3.633
  65.761  51.994   6.785  67.673  49.282   4.920  69.030  51.572   2.179
  69.775  54.291   4.700  71.444  52.140   7.368  73.603  50.091   5.038
  74.871  53.262   3.500  76.184  54.811   6.708  76.951  51.674   8.754
  77.657  48.810   6.377  79.428  46.670   9.021  77.856  45.999  12.375
  77.261  43.070  14.639  75.409  41.945  17.758  77.152  42.956  20.913
  79.364  40.261  22.439  77.527  38.290  25.135  74.178  39.647  24.153
  71.360  37.159  24.248  68.435  38.318  22.011  64.986  37.433  23.356
  61.922  37.141  21.160  58.419  37.380  22.570  55.195  35.846  21.222
  51.545  36.911  20.939  49.247  38.504  18.376  52.260  40.577  17.258
  55.606  38.949  18.095  58.645  41.056  18.955  62.277  41.420  19.994
  62.960  42.589  23.586  66.174  44.612  22.916  68.794  44.560  20.154
  72.341  45.495  21.280  74.451  46.309  18.180  78.148  47.316  18.092
  80.294  48.648  15.247  83.597  50.419  14.603  82.936  54.107  13.815
  86.003  54.134  11.632  84.083  51.849   9.273  81.142  54.157   8.893
  80.371  56.680   6.255  78.734  60.000   7.007  76.480  61.448   4.331
  185  1XIS:      1 185
   5.721  38.574  15.940   7.624  38.887  19.237   9.045  35.373  19.151
  11.749  34.693  21.747  14.927  32.769  20.989  17.688  31.407  23.240
  19.659  34.570  22.400  17.202  36.707  24.459  18.484  34.968  27.623
  15.075  34.165  29.149  15.234  31.768  32.160  12.673  30.180  34.529
  12.860  28.498  37.951  11.706  24.880  38.100   9.386  25.979  40.953
   7.560  28.509  38.717   5.808  26.466  36.002   6.032  23.587  38.532
   3.917  25.338  41.258   1.028  22.998  42.100  -1.240  25.749  43.430
  -1.227  25.198  47.210  -1.949  28.529  48.975  -2.609  29.485  52.654
  -6.294  28.612  52.178  -6.337  25.739  49.657  -5.071  22.471  48.284
  -3.089  21.879  45.083  -5.017  22.188  41.794  -2.336  20.704  39.549
  -0.241  17.551  39.614   3.524  17.755  40.069   5.642  18.204  36.953
   8.804  16.157  36.358  11.809  18.527  35.952  12.717  16.739  32.666
   9.298  17.664  31.261   9.633  21.319  32.270  13.031  21.545  30.536
  11.614  20.157  27.263   8.492  22.387  27.322  10.472  25.516  28.138
  12.981  24.853  25.339  10.099  24.588  22.827   8.803  28.010  23.925
  12.210  29.621  23.264  13.725  29.899  26.756  17.532  29.899  27.244
  17.737  28.031  30.566  16.317  27.017  33.959  17.244  27.489  37.614
  16.536  25.414  40.746  16.607  25.135  44.524  18.281  21.942  45.798
  14.909  20.484  46.902  13.224  21.126  43.524  15.694  18.739  41.827
  16.502  16.240  44.624  13.660  15.376  47.029  14.593  16.218  50.631
  16.049  13.203  52.435  17.317  11.497  49.252  20.091   8.906  49.553
  23.344   9.447  47.642  22.175   6.942  45.023  18.801   8.596  44.438
  20.612  11.935  44.244  22.943  10.742  41.472  19.989   9.372  39.521
  18.045  12.656  39.691  21.063  14.658  38.491  21.836  12.259  35.600
  18.292  12.458  34.232  18.383  16.249  34.480  21.788  16.522  32.731
  20.427  14.363  29.889  17.479  16.743  29.304  19.882  19.715  29.251
  22.065  17.948  26.657  19.067  17.045  24.487  17.715  20.615  24.403
  20.731  22.924  24.631  19.278  24.566  27.819  21.736  26.105  30.340
  21.587  26.489  34.196  22.894  29.993  34.946  21.819  30.193  38.627
  20.994  27.889  41.570  19.838  28.466  45.179  19.045  26.600  48.401
  15.670  25.819  50.048  16.120  27.060  53.665  12.385  27.695  54.246
  10.093  24.726  53.590  11.105  22.124  56.163   9.857  22.639  59.722
  13.479  22.686  61.040  13.815  26.168  59.448  10.745  27.601  61.235
  12.908  30.258  62.970  15.394  30.739  60.108  18.419  29.012  58.565
  21.459  31.328  58.998  19.861  33.269  61.868  17.838  30.608  63.746
  18.209  31.042  67.527  19.299  27.350  67.814  23.027  27.082  66.994
  22.712  23.510  65.695  20.166  24.615  63.031  22.537  27.388  61.899
  25.349  24.831  61.379  22.970  22.505  59.451  21.829  25.394  57.189
  25.460  26.117  56.192  26.220  22.440  55.450  23.061  22.094  53.265
  24.056  25.245  51.370  27.666  24.115  50.767  26.528  20.767  49.330
  24.388  22.617  46.755  27.185  25.098  45.792  29.234  22.050  44.666
  26.335  20.867  42.507  25.708  24.308  41.043  29.372  24.587  39.905
  29.157  21.118  38.325  26.133  22.263  36.245  27.770  25.507  35.104
  25.983  28.081  37.246  27.625  31.477  37.494  25.427  32.960  40.266
  24.243  31.481  43.575  21.184  33.243  45.091  20.230  33.421  48.748
  16.643  34.339  49.740  16.424  34.317  53.600  12.640  33.873  53.715
  12.600  32.555  57.340  15.174  35.099  58.730  13.045  37.473  60.838
  10.288  37.565  63.463   6.633  38.004  64.382   7.352  39.687  67.765
   9.929  42.086  69.179  11.610  40.034  71.857  12.117  36.928  69.712
  15.182  38.203  67.844  17.984  40.573  68.839  18.656  42.080  65.348
  22.274  43.068  66.079  23.125  39.497  67.054  21.156  38.166  64.026
  23.180  40.420  61.658  26.397  39.113  63.297  25.163  35.587  62.537
  24.147  36.505  58.930  27.615  38.068  58.310  29.318  35.020  59.788
  27.395  32.682  57.421  28.149  34.778  54.289  31.843  35.105  55.258
  32.165  31.298  55.646  30.535  30.761  52.209  33.030  33.234  50.637
  35.935  31.400  52.344  34.593  28.128  50.904  34.324  29.259  47.245
  37.747  30.979  47.429  39.441  27.896  48.883  37.909  25.673  46.195
  38.815  28.110  43.398  35.213  28.304  42.148  34.214  31.170  39.793
  30.700  31.672  41.198  29.406  34.878  42.844  26.587  35.326  45.404
  23.384  37.412  45.070  21.109  38.182  48.051  17.373  38.517  47.279
  15.508  40.924  49.587  11.806  40.665  50.580  10.123  42.866  53.235
   7.693  40.313  54.809   5.953  36.918  54.172
  201  1XIS:    186 386
   6.340  34.286  55.479   7.771  36.024  58.563   6.084  39.123  60.043
   9.185  41.134  59.111  12.187  39.689  57.195  15.796  40.856  57.765
  17.415  42.886  54.874  13.936  43.815  53.682  14.803  45.867  50.582
  17.557  46.281  47.902  18.996  49.197  50.017  19.345  47.108  53.213
  21.029  44.258  51.263  23.477  46.652  49.501  24.465  48.156  52.883
  25.025  44.743  54.499  27.350  43.589  51.651  29.780  46.439  52.448
  30.443  44.860  55.875  31.390  41.397  54.566  34.993  40.258  54.429
  35.212  40.047  50.603  32.484  42.381  49.288  33.480  41.784  45.668
  31.904  38.303  45.750  28.385  39.510  46.593  25.629  41.391  44.791
  21.815  41.586  44.765  19.014  39.640  43.017  16.066  42.111  43.297
  12.518  40.968  42.481   9.882  43.291  40.965   7.040  42.315  43.330
   9.152  42.375  46.548  10.135  46.016  46.344   6.521  46.786  45.362
   5.310  45.067  48.609   7.036  48.015  50.382   5.456  50.500  47.927
   8.871  51.371  46.467   9.822  52.305  42.861  11.470  49.211  41.315
  13.289  50.933  38.436  14.783  53.436  40.988  16.083  50.545  43.183
  17.590  48.842  40.121  19.330  52.109  39.097  20.952  52.250  42.600
  22.111  48.580  42.300  23.588  49.326  38.803  25.260  52.499  40.145
  26.948  50.423  42.865  27.974  47.762  40.309  25.993  45.065  42.122
  23.161  43.928  39.790  24.260  40.320  39.447  20.859  38.803  38.545
  17.162  39.868  38.502  13.741  38.324  39.147  10.947  39.486  36.823
   7.215  39.215  37.629   4.136  41.340  38.457   2.401  42.547  41.632
  -0.683  44.679  42.280   0.484  46.950  45.135   0.979  46.342  48.833
  -0.451  42.952  49.722   0.628  39.274  49.738   3.401  38.287  47.223
   1.410  37.573  44.067   4.185  36.514  41.642   2.053  37.310  38.558
   3.485  36.935  35.042   5.822  39.705  33.897   3.875  42.628  32.369
   0.913  42.053  34.709   0.656  44.340  37.763   2.264  47.719  37.250
   2.636  47.961  33.473   4.223  51.441  33.394   6.894  50.289  35.904
   7.612  47.290  33.624   8.194  49.744  30.706  10.641  51.863  32.685
  12.429  48.738  33.958  13.017  47.356  30.417  14.097  50.870  29.280
  16.762  50.904  32.031  18.056  47.300  31.596  18.493  47.775  27.853
  20.033  51.264  28.105  22.522  50.201  30.807  23.468  47.085  28.806
  22.635  44.576  31.557  23.899  41.262  30.193  22.719  38.714  32.736
  19.707  36.401  32.507  16.162  37.752  32.252  14.795  35.372  34.921
  11.106  34.931  35.737  10.105  34.033  39.301   6.295  33.786  38.793
   3.392  31.462  39.589   0.721  30.609  36.988  -2.558  31.203  38.956
  -4.188  28.160  40.549  -7.248  28.686  38.305  -5.267  27.306  35.351
  -4.651  23.861  33.928  -1.421  22.889  32.121  -2.363  24.680  28.919
  -2.730  27.859  31.024   0.685  27.266  32.675   2.464  27.350  29.287
   0.397  30.285  28.040   1.376  32.232  31.178   5.087  31.392  30.716
   4.965  32.424  27.029   3.292  35.733  28.024   6.234  36.551  30.310
   8.631  36.528  27.345   6.198  38.188  24.888   5.634  41.105  27.261
   9.362  41.695  27.714   9.813  41.758  23.876   6.914  44.153  23.237
   8.234  46.511  25.965  11.785  46.349  24.546  10.478  47.419  21.138
   8.462  50.320  22.623  11.313  51.566  24.833  13.731  51.438  21.881
  11.271  53.407  19.694  10.919  56.010  22.516  14.681  56.579  22.856
  15.233  56.725  19.073  12.462  59.264  18.311  13.918  62.680  17.443
  10.914  64.384  19.094  11.710  62.536  22.364  15.434  63.475  22.114
  14.288  67.092  21.802  11.939  66.805  24.806  14.771  65.322  26.921
  16.847  68.422  26.216  13.809  70.653  26.938  13.606  69.009  30.389
  17.377  69.375  30.955  18.271  65.685  31.196  21.541  66.620  29.411
  22.374  69.036  32.268  21.724  66.396  34.952  24.606  64.387  33.408
  27.142  67.216  33.707  29.176  67.738  36.902  27.851  70.338  39.304
  31.318  71.688  40.086  34.176  70.212  38.056  35.800  73.640  38.747
  36.257  72.525  42.398  35.224  73.803  45.834  37.252  77.035  45.854
  35.958  78.060  42.429  32.403  77.338  43.625  32.987  79.409  46.757
  34.287  82.344  44.697  31.546  82.180  42.053  29.142  85.070  42.618
  26.753  83.680  39.981  26.117  80.692  42.293  24.748  82.785  45.185
  25.290  86.510  45.585  24.096  87.251  42.035  21.921  84.203  41.354
  18.451  85.140  40.132  16.268  82.737  42.125  12.974  84.018  40.679
  14.047  83.568  37.058  15.250  80.014  37.747  12.038  79.197  39.689
   9.799  80.303  36.795  11.359  77.835  34.326   8.915  74.953  33.708
  10.485  71.476  33.637   8.211  70.259  30.759   7.924  66.825  32.394
   4.242  66.283  31.486   4.869  66.623  27.743   7.772  64.181  28.016
   5.632  61.673  29.996   2.803  61.884  27.396   5.366  61.050  24.656
   6.352  58.026  26.754   2.654  57.050  27.120   2.016  57.355  23.336
   5.088  55.214  22.590   4.024  52.543  25.113   0.517  52.360  23.590
   1.745  52.497  19.956  -0.255  55.698  19.414   2.444  57.899  17.894
  184  3XIS:      1 184
   7.575  38.838  19.159   9.145  35.361  19.187  11.769  34.687  21.818
  14.998  32.853  21.036  17.711  31.502  23.347  19.732  34.634  22.494
  17.186  36.683  24.525  18.512  35.007  27.710  15.074  34.192  29.194
  15.223  31.810  32.214  12.659  30.205  34.552  12.824  28.447  37.954
  11.619  24.864  38.116   9.329  25.958  40.996   7.494  28.465  38.739
   5.770  26.463  36.004   5.977  23.555  38.554   3.867  25.318  41.290
   0.973  22.960  42.174  -1.300  25.715  43.404  -1.282  25.238  47.182
  -1.973  28.570  48.995  -2.702  29.445  52.678  -6.358  28.587  52.147
  -6.378  25.806  49.512  -5.104  22.480  48.306  -3.180  21.842  45.084
  -5.084  22.220  41.802  -2.404  20.714  39.525  -0.293  17.557  39.618
   3.477  17.714  40.086   5.626  18.197  36.975   8.819  16.185  36.394
  11.811  18.553  35.992  12.643  16.728  32.721   9.261  17.669  31.241
   9.629  21.321  32.319  13.037  21.495  30.604  11.617  20.205  27.292
   8.470  22.391  27.349  10.470  25.556  28.176  12.983  24.857  25.395
  10.117  24.547  22.885   8.823  27.981  23.988  12.217  29.638  23.349
  13.709  29.837  26.862  17.500  29.917  27.267  17.719  28.075  30.606
  16.378  27.042  34.014  17.266  27.453  37.692  16.594  25.367  40.803
  16.596  25.105  44.572  18.352  21.885  45.825  14.947  20.506  46.946
  13.226  21.132  43.579  15.665  18.712  41.889  16.484  16.213  44.681
  13.698  15.392  47.146  14.579  16.229  50.738  16.122  13.227  52.471
  17.248  11.478  49.279  20.012   8.861  49.578  23.236   9.473  47.629
  21.987   6.898  45.107  18.677   8.628  44.404  20.614  11.930  44.329
  22.836  10.684  41.512  19.890   9.356  39.527  18.045  12.676  39.807
  21.093  14.585  38.568  21.908  12.304  35.590  18.315  12.477  34.270
  18.360  16.275  34.597  21.720  16.505  32.814  20.431  14.370  29.936
  17.480  16.758  29.381  19.896  19.712  29.324  22.052  17.937  26.695
  19.035  17.018  24.566  17.728  20.593  24.507  20.774  22.881  24.705
  19.225  24.473  27.897  21.699  26.041  30.386  21.577  26.505  34.206
  22.910  29.993  34.997  21.819  30.193  38.652  20.935  27.883  41.561
  19.857  28.404  45.201  19.107  26.551  48.430  15.761  25.764  50.042
  16.156  27.098  53.648  12.452  27.697  54.162  10.111  24.745  53.620
  11.162  22.123  56.198   9.935  22.636  59.736  13.510  22.736  61.133
  13.830  26.197  59.456  10.777  27.597  61.285  12.925  30.303  63.011
  15.409  30.779  60.102  18.473  29.084  58.616  21.479  31.374  58.985
  19.890  33.290  61.889  17.901  30.623  63.721  18.230  31.037  67.537
  19.316  27.375  67.824  23.044  27.104  66.992  22.730  23.515  65.733
  20.201  24.662  63.109  22.575  27.394  61.964  25.390  24.845  61.435
  22.978  22.513  59.539  21.893  25.393  57.259  25.530  26.127  56.266
  26.208  22.448  55.502  23.053  22.140  53.321  24.099  25.260  51.353
  27.709  24.088  50.793  26.548  20.785  49.338  24.410  22.688  46.804
  27.229  25.101  45.771  29.205  22.047  44.673  26.285  20.865  42.499
  25.705  24.334  41.092  29.344  24.594  39.878  29.162  21.126  38.294
  26.096  22.246  36.337  27.925  25.406  35.290  25.943  28.014  37.262
  27.597  31.441  37.430  25.443  32.900  40.258  24.274  31.444  43.599
  21.206  33.183  45.124  20.330  33.418  48.804  16.752  34.382  49.762
  16.470  34.293  53.603  12.663  33.907  53.758  12.628  32.609  57.370
  15.250  35.097  58.771  13.063  37.448  60.834  10.301  37.572  63.472
   6.638  38.038  64.370   7.421  39.628  67.797   9.952  42.117  69.175
  11.684  40.055  71.882  12.174  36.947  69.755  15.199  38.215  67.833
  18.035  40.536  68.798  18.761  42.094  65.331  22.358  43.114  66.083
  23.140  39.507  67.102  21.150  38.236  64.037  23.241  40.419  61.671
  26.434  39.141  63.301  25.236  35.575  62.574  24.210  36.491  58.982
  27.655  38.066  58.345  29.356  34.968  59.820  27.384  32.687  57.440
  28.245  34.698  54.287  31.903  35.075  55.296  32.224  31.259  55.680
  30.567  30.784  52.232  33.074  33.232  50.669  35.968  31.388  52.389
  34.618  28.126  50.970  34.381  29.234  47.281  37.800  30.935  47.528
  39.445  27.810  48.959  37.875  25.627  46.270  38.884  27.991  43.434
  35.284  28.269  42.223  34.115  30.819  39.653  30.778  31.692  41.240
  29.439  34.888  42.866  26.637  35.271  45.423  23.445  37.370  45.049
  21.270  38.240  48.067  17.555  38.505  47.307  15.683  40.899  49.621
  11.964  40.764  50.596  10.191  42.878  53.261   7.770  40.303  54.775
   5.971  37.000  54.135
  201  3XIS:    185 385
   6.378  34.340  55.453   7.842  36.061  58.527   6.083  39.159  60.027
   9.267  41.130  59.147  12.263  39.671  57.188  15.894  40.840  57.806
  17.473  42.817  54.874  14.042  43.886  53.696  14.898  45.909  50.612
  17.557  46.323  47.890  19.042  49.159  50.010  19.420  47.065  53.208
  21.124  44.226  51.236  23.553  46.638  49.525  24.541  48.190  52.891
  25.126  44.749  54.435  27.442  43.551  51.637  29.842  46.382  52.437
  30.523  44.864  55.871  31.483  41.378  54.566  35.073  40.192  54.463
  35.267  40.040  50.623  32.547  42.344  49.285  33.527  41.748  45.653
  31.972  38.278  45.759  28.458  39.505  46.581  25.710  41.437  44.778
  21.891  41.616  44.760  19.118  39.653  42.998  16.159  42.054  43.292
  12.573  41.001  42.465   9.896  43.240  40.990   7.092  42.231  43.411
   9.335  42.279  46.510  10.184  46.012  46.344   6.563  46.764  45.346
   5.356  45.037  48.598   7.009  47.995  50.397   5.450  50.504  47.914
   8.924  51.351  46.476   9.910  52.284  42.900  11.496  49.184  41.334
  13.333  50.917  38.436  14.852  53.431  40.995  16.094  50.512  43.221
  17.608  48.818  40.125  19.416  52.052  39.112  21.010  52.253  42.593
  22.196  48.605  42.300  23.646  49.320  38.790  25.312  52.500  40.128
  27.022  50.409  42.834  27.996  47.735  40.264  25.996  45.074  42.127
  23.242  43.906  39.768  24.339  40.290  39.406  20.906  38.865  38.499
  17.245  39.944  38.411  13.823  38.315  39.088  10.890  39.471  36.906
   7.187  39.168  37.744   4.083  41.312  38.469   2.403  42.579  41.668
  -0.678  44.785  42.253   0.517  46.941  45.162   1.077  46.402  48.872
  -0.467  43.035  49.784   0.594  39.373  49.805   3.211  38.323  47.203
   1.166  37.560  44.067   3.920  36.489  41.657   1.900  37.355  38.502
   3.393  36.929  35.032   5.797  39.693  33.964   3.918  42.598  32.416
   0.885  42.102  34.676   0.692  44.297  37.825   2.278  47.732  37.310
   2.651  47.976  33.525   4.264  51.439  33.383   6.869  50.279  35.956
   7.613  47.304  33.673   8.148  49.731  30.741  10.629  51.846  32.734
  12.417  48.728  33.981  12.955  47.416  30.414  14.184  50.852  29.271
  16.732  50.853  32.054  18.096  47.292  31.574  18.436  47.739  27.822
  19.954  51.213  28.146  22.501  50.220  30.790  23.495  47.106  28.799
  22.591  44.542  31.492  23.902  41.240  30.144  22.696  38.736  32.726
  19.742  36.377  32.553  16.154  37.725  32.349  14.732  35.365  35.017
  11.053  34.865  35.737  10.067  34.051  39.317   6.242  33.817  38.916
   3.277  31.457  39.542   0.589  30.605  36.951  -2.604  31.212  38.996
  -4.244  28.169  40.571  -7.282  28.676  38.335  -5.251  27.306  35.359
  -4.665  23.848  33.921  -1.456  22.851  32.094  -2.406  24.732  28.920
  -2.796  27.846  31.106   0.665  27.236  32.642   2.441  27.309  29.265
   0.354  30.302  28.072   1.394  32.261  31.194   5.108  31.387  30.757
   4.928  32.405  27.079   3.257  35.718  28.076   6.242  36.552  30.383
   8.560  36.489  27.354   6.138  38.183  24.924   5.605  41.132  27.321
   9.334  41.714  27.766   9.828  41.732  23.924   6.877  44.133  23.330
   8.260  46.492  26.047  11.751  46.295  24.532  10.444  47.383  21.123
   8.447  50.302  22.652  11.295  51.547  24.874  13.713  51.446  21.902
  11.217  53.382  19.683  10.870  55.949  22.500  14.638  56.527  22.854
  15.186  56.667  19.083  12.414  59.231  18.350  13.887  62.660  17.425
  10.891  64.327  19.081  11.697  62.536  22.360  15.432  63.457  22.144
  14.295  67.055  21.808  11.939  66.736  24.793  14.815  65.306  26.915
  16.850  68.404  26.136  13.796  70.599  26.922  13.618  68.956  30.400
  17.394  69.352  30.915  18.299  65.643  31.174  21.521  66.636  29.397
  22.389  69.036  32.237  21.703  66.382  34.900  24.628  64.417  33.363
  27.173  67.229  33.662  29.234  67.704  36.862  27.912  70.311  39.266
  31.361  71.760  40.110  34.156  70.222  38.063  35.820  73.632  38.718
  36.258  72.573  42.370  35.268  73.819  45.823  37.354  77.042  45.757
  35.955  78.041  42.368  32.416  77.376  43.563  33.008  79.429  46.727
  34.308  82.366  44.692  31.562  82.227  42.075  29.088  85.087  42.606
  26.753  83.705  39.919  26.164  80.712  42.247  24.713  82.793  45.118
  25.279  86.510  45.559  24.111  87.250  42.014  21.976  84.178  41.357
  18.533  85.157  40.091  16.317  82.760  42.083  13.041  84.057  40.650
  14.032  83.570  37.008  15.291  80.049  37.782  12.083  79.222  39.668
   9.819  80.281  36.782  11.371  77.821  34.295   8.953  74.909  33.705
  10.499  71.432  33.647   8.190  70.262  30.745   7.960  66.795  32.406
   4.256  66.261  31.508   4.869  66.571  27.735   7.801  64.153  28.077
   5.629  61.667  30.033   2.839  61.833  27.410   5.413  61.021  24.639
   6.371  57.989  26.775   2.649  57.003  27.159   2.068  57.415  23.371
   5.084  55.191  22.614   4.080  52.501  25.131   0.539  52.373  23.659
   1.756  52.480  20.012  -0.275  55.645  19.495   2.407  57.764  17.822
  185  4XIS:      1 185
   5.720  38.571  15.986   7.597  38.900  19.300   9.015  35.361  19.192
  11.739  34.658  21.767  14.913  32.731  20.979  17.656  31.376  23.260
  19.665  34.509  22.454  17.181  36.630  24.499  18.476  34.910  27.669
  15.043  34.138  29.166  15.168  31.736  32.147  12.630  30.161  34.555
  12.815  28.462  37.951  11.651  24.842  38.107   9.369  25.958  40.963
   7.551  28.502  38.760   5.779  26.457  36.060   6.029  23.571  38.571
   3.897  25.332  41.250   1.030  22.963  42.149  -1.251  25.734  43.432
  -1.266  25.173  47.201  -1.957  28.542  48.954  -2.633  29.368  52.646
  -6.316  28.512  52.156  -6.364  25.703  49.564  -5.087  22.399  48.265
  -3.117  21.838  45.053  -5.042  22.173  41.792  -2.338  20.674  39.522
  -0.231  17.513  39.608   3.533  17.722  40.090   5.634  18.137  36.956
   8.805  16.115  36.393  11.800  18.502  35.950  12.660  16.733  32.665
   9.250  17.632  31.205   9.602  21.291  32.255  13.019  21.524  30.558
  11.588  20.129  27.300   8.461  22.350  27.303  10.412  25.524  28.143
  12.938  24.807  25.362  10.078  24.539  22.848   8.787  27.965  23.919
  12.174  29.605  23.276  13.680  29.826  26.784  17.498  29.863  27.265
  17.666  27.977  30.573  16.298  26.965  33.980  17.229  27.442  37.658
  16.496  25.347  40.786  16.587  25.059  44.557  18.298  21.861  45.787
  14.934  20.445  46.916  13.224  21.048  43.553  15.696  18.708  41.816
  16.486  16.133  44.546  13.666  15.295  46.994  14.601  16.150  50.587
  16.123  13.171  52.380  17.281  11.388  49.207  20.060   8.796  49.462
  23.307   9.439  47.563  22.174   6.822  45.046  18.839   8.516  44.377
  20.656  11.851  44.224  22.957  10.654  41.423  19.989   9.318  39.462
  18.032  12.582  39.650  21.067  14.562  38.481  21.818  12.194  35.573
  18.278  12.408  34.161  18.376  16.199  34.455  21.759  16.459  32.710
  20.386  14.320  29.871  17.438  16.683  29.323  19.807  19.674  29.249
  22.027  17.934  26.651  19.022  16.967  24.527  17.699  20.547  24.417
  20.691  22.877  24.637  19.217  24.492  27.823  21.672  26.024  30.342
  21.582  26.436  34.171  22.831  29.928  34.969  21.771  30.121  38.635
  20.916  27.831  41.548  19.854  28.375  45.181  19.053  26.492  48.404
  15.683  25.761  50.040  16.141  27.039  53.643  12.427  27.656  54.254
  10.092  24.676  53.626  11.156  22.066  56.183   9.895  22.595  59.728
  13.492  22.670  61.077  13.821  26.126  59.467  10.775  27.587  61.256
  12.917  30.285  62.977  15.378  30.686  60.076  18.453  29.003  58.575
  21.469  31.327  58.983  19.866  33.289  61.855  17.864  30.617  63.727
  18.224  31.040  67.502  19.324  27.357  67.761  23.052  27.055  66.948
  22.767  23.472  65.674  20.201  24.593  63.037  22.545  27.361  61.843
  25.379  24.785  61.328  22.960  22.480  59.446  21.822  25.367  57.176
  25.473  26.073  56.236  26.237  22.422  55.387  23.058  22.061  53.247
  24.077  25.225  51.370  27.675  24.071  50.718  26.500  20.723  49.306
  24.381  22.594  46.733  27.170  25.065  45.763  29.201  22.017  44.629
  26.335  20.811  42.467  25.656  24.245  41.015  29.300  24.573  39.868
  29.105  21.087  38.286  26.061  22.208  36.249  27.740  25.428  35.118
  25.934  28.030  37.243  27.600  31.446  37.475  25.400  32.917  40.241
  24.164  31.436  43.523  21.093  33.181  45.047  20.242  33.393  48.725
  16.668  34.322  49.771  16.474  34.275  53.615  12.664  33.840  53.715
  12.615  32.549  57.329  15.175  35.087  58.725  13.053  37.502  60.824
  10.295  37.517  63.446   6.657  37.979  64.354   7.360  39.653  67.782
   9.937  42.040  69.171  11.665  40.002  71.859  12.164  36.899  69.713
  15.186  38.181  67.789  17.971  40.565  68.768  18.655  42.061  65.302
  22.276  43.083  66.043  23.094  39.497  67.043  21.151  38.154  63.998
  23.160  40.408  61.631  26.375  39.111  63.249  25.169  35.570  62.493
  24.164  36.465  58.891  27.594  38.036  58.260  29.310  35.004  59.780
  27.414  32.666  57.412  28.151  34.694  54.243  31.832  35.082  55.226
  32.155  31.289  55.634  30.520  30.791  52.208  33.042  33.208  50.613
  35.921  31.364  52.313  34.570  28.095  50.889  34.301  29.250  47.241
  37.737  30.955  47.430  39.407  27.854  48.884  37.838  25.673  46.187
  38.805  28.058  43.358  35.199  28.309  42.097  34.188  31.230  39.806
  30.656  31.672  41.182  29.345  34.852  42.849  26.509  35.263  45.387
  23.333  37.355  44.983  21.179  38.165  48.052  17.453  38.539  47.359
  15.521  40.937  49.639  11.800  40.658  50.594  10.100  42.828  53.268
   7.677  40.263  54.820   5.930  36.882  54.162
  201  4XIS:    186 386
   6.344  34.264  55.497   7.776  35.998  58.572   6.066  39.113  59.985
   9.182  41.105  59.154  12.163  39.690  57.198  15.779  40.810  57.739
  17.389  42.839  54.860  13.938  43.839  53.678  14.776  45.883  50.563
  17.575  46.273  47.970  18.985  49.204  50.019  19.334  47.093  53.202
  21.016  44.245  51.250  23.488  46.603  49.509  24.458  48.184  52.866
  24.986  44.754  54.476  27.308  43.572  51.658  29.728  46.409  52.444
  30.444  44.847  55.858  31.373  41.377  54.523  34.991  40.285  54.388
  35.174  40.002  50.556  32.447  42.361  49.276  33.431  41.788  45.632
  31.875  38.305  45.747  28.345  39.490  46.574  25.602  41.407  44.771
  21.788  41.551  44.771  18.972  39.583  43.078  16.049  42.078  43.301
  12.510  40.961  42.512   9.871  43.247  40.980   7.005  42.348  43.352
   9.151  42.357  46.543  10.129  46.016  46.341   6.496  46.772  45.375
   5.301  45.066  48.649   7.001  48.050  50.433   5.443  50.540  47.946
   8.851  51.401  46.458   9.813  52.303  42.862  11.464  49.221  41.354
  13.277  50.928  38.460  14.792  53.428  41.012  16.042  50.515  43.185
  17.588  48.816  40.133  19.308  52.096  39.129  20.924  52.238  42.618
  22.099  48.590  42.310  23.558  49.318  38.824  25.266  52.481  40.175
  26.972  50.352  42.875  27.958  47.695  40.311  25.970  44.999  42.133
  23.129  43.905  39.803  24.176  40.270  39.472  20.791  38.756  38.549
  17.102  39.801  38.545  13.697  38.233  39.183  10.936  39.489  36.859
   7.186  39.200  37.617   4.110  41.355  38.437   2.384  42.560  41.627
  -0.690  44.682  42.302   0.534  46.940  45.141   0.955  46.317  48.849
  -0.467  42.913  49.705   0.651  39.248  49.764   3.392  38.265  47.226
   1.377  37.609  44.058   4.116  36.503  41.597   1.980  37.326  38.530
   3.405  36.917  35.033   5.774  39.693  33.916   3.873  42.621  32.362
   0.856  42.132  34.673   0.632  44.339  37.791   2.266  47.737  37.263
   2.650  47.963  33.474   4.233  51.444  33.405   6.890  50.308  35.900
   7.577  47.288  33.627   8.179  49.713  30.704  10.612  51.858  32.733
  12.432  48.760  34.001  12.986  47.389  30.440  14.135  50.837  29.268
  16.765  50.873  32.054  18.033  47.266  31.654  18.465  47.765  27.892
  20.035  51.245  28.160  22.497  50.171  30.857  23.448  47.035  28.861
  22.574  44.536  31.622  23.856  41.226  30.247  22.691  38.691  32.815
  19.696  36.377  32.559  16.136  37.691  32.288  14.738  35.322  34.943
  11.042  34.904  35.704  10.049  34.069  39.293   6.235  33.809  38.808
   3.343  31.449  39.566   0.669  30.597  36.981  -2.579  31.185  38.972
  -4.191  28.111  40.531  -7.274  28.632  38.310  -5.292  27.285  35.338
  -4.673  23.823  33.929  -1.442  22.854  32.129  -2.408  24.668  28.902
  -2.760  27.817  31.043   0.644  27.241  32.672   2.441  27.326  29.283
   0.359  30.274  28.036   1.368  32.224  31.183   5.084  31.362  30.719
   4.940  32.392  27.039   3.265  35.685  28.059   6.206  36.535  30.335
   8.601  36.515  27.352   6.188  38.175  24.903   5.608  41.143  27.236
   9.356  41.680  27.742   9.783  41.721  23.903   6.916  44.175  23.259
   8.248  46.497  26.006  11.797  46.316  24.579  10.505  47.410  21.159
   8.483  50.328  22.642  11.322  51.583  24.888  13.722  51.431  21.926
  11.290  53.393  19.702  10.938  55.975  22.529  14.705  56.566  22.909
  15.270  56.735  19.141  12.502  59.249  18.344  13.978  62.667  17.493
  10.964  64.376  19.134  11.769  62.528  22.383  15.474  63.471  22.160
  14.327  67.088  21.849  11.984  66.820  24.845  14.812  65.338  26.959
  16.904  68.441  26.237  13.848  70.650  26.951  13.656  69.047  30.408
  17.416  69.366  30.974  18.310  65.687  31.233  21.544  66.639  29.440
  22.398  69.053  32.277  21.711  66.424  34.989  24.593  64.404  33.439
  27.155  67.231  33.735  29.171  67.747  36.956  27.851  70.413  39.327
  31.332  71.730  40.124  34.186  70.214  38.097  35.807  73.624  38.788
  36.275  72.561  42.446  35.290  73.827  45.898  37.301  77.058  45.913
  35.979  78.103  42.504  32.425  77.396  43.696  32.952  79.470  46.852
  34.310  82.350  44.736  31.534  82.237  42.134  29.125  85.128  42.681
  26.761  83.748  40.013  26.135  80.761  42.317  24.723  82.816  45.210
  25.284  86.530  45.599  24.098  87.287  42.059  21.946  84.241  41.318
  18.471  85.194  40.141  16.314  82.782  42.134  12.997  84.069  40.733
  14.064  83.643  37.102  15.290  80.079  37.743  12.096  79.251  39.659
   9.817  80.346  36.791  11.376  77.900  34.302   8.953  74.981  33.712
  10.486  71.488  33.664   8.268  70.243  30.749   7.928  66.842  32.384
   4.234  66.291  31.479   4.891  66.636  27.754   7.811  64.201  28.029
   5.666  61.706  30.010   2.841  61.886  27.430   5.381  61.092  24.675
   6.349  58.052  26.751   2.668  57.045  27.157   2.069  57.408  23.385
   5.102  55.218  22.633   4.038  52.498  25.120   0.523  52.386  23.618
   1.758  52.481  19.981  -0.204  55.720  19.531   2.429  57.887  17.841
   40  2ER7:E    26  65
  34.275  38.842  16.395  31.260  36.702  15.818  28.755  36.153  18.602
  26.741  32.980  17.972  23.070  33.025  18.871  20.467  30.351  18.111
  17.575  32.008  16.223  14.168  30.685  15.221  13.945  31.253  11.442
  10.356  32.513  10.912   8.915  32.810   7.381   5.782  34.327   9.049
   7.542  37.672  10.013  10.231  39.971   8.734  12.242  41.152  11.906
  15.645  39.873  12.930  15.623  40.540  16.651  17.728  39.201  19.471
  18.024  39.215  23.260  20.828  41.704  24.046  22.770  43.465  26.661
  19.938  46.051  26.463  17.184  43.651  27.460  15.803  44.323  30.971
  17.595  41.897  33.227  14.595  40.281  34.907  13.326  39.325  31.432
  16.417  37.280  30.520  16.135  33.447  31.694  18.989  31.279  30.091
  19.341  32.880  26.604  22.560  34.008  24.937  22.606  37.777  24.461
  24.175  39.944  21.768  26.324  42.696  23.101  26.720  45.338  20.589
  29.451  47.220  22.377  31.728  44.140  21.949  31.217  44.070  18.159
  33.608  46.334  16.264
   53  2ER7:E    83 135
   8.978  42.524  22.091  10.401  45.969  21.210  13.665  47.929  21.340
  16.149  49.782  19.116  18.286  48.902  16.121  21.908  48.297  15.165
  23.411  47.315  11.852  26.092  44.638  11.923  27.607  41.777   9.944
  25.482  38.674  10.154  26.526  35.273   8.800  24.395  32.158   8.322
  26.102  28.979   7.378  29.057  30.828   5.858  26.937  33.394   3.950
  27.750  36.882   5.297  25.741  39.983   4.945  27.197  43.321   5.965
  24.963  46.151   7.284  22.076  43.848   8.327  19.662  45.479  10.779
  19.854  43.652  14.090  16.960  44.556  16.243  18.064  44.745  19.879
  15.271  43.860  22.410  14.875  46.244  25.312  11.837  44.210  26.531
  10.377  40.788  25.704   7.178  39.098  26.735   6.923  36.259  29.265
   6.783  33.591  26.636  10.188  34.533  25.230  11.797  34.828  28.708
  10.534  31.220  29.448  11.923  29.812  26.147  15.563  29.215  27.160
  16.590  27.718  23.825  15.610  30.617  21.496  17.846  33.682  21.485
  15.802  35.701  19.007  14.030  35.358  15.635  15.185  35.707  12.024
  12.289  36.906   9.903  12.179  35.628   6.287   8.720  36.984   5.022
   8.633  40.030   2.729  10.272  43.164   3.992   6.976  45.092   3.865
   6.074  43.443   7.241   9.327  44.693   8.972   8.407  46.717  12.057
  11.317  49.160  12.213  10.293  52.813  12.083
   44  2ER7:E   241 284
 -12.721  14.493  19.706 -12.502  18.232  19.970 -11.517  19.238  23.544
 -12.343  22.694  24.815 -10.196  22.137  27.900  -7.002  21.424  25.999
  -7.914  23.632  22.986  -8.181  21.308  19.963  -8.661  17.742  18.719
  -7.178  15.075  20.860  -7.109  11.328  20.279  -5.717   8.153  21.916
  -1.959   8.025  21.514  -2.281   4.367  20.662  -4.150   5.220  17.352
  -2.460   4.774  14.003  -3.434   7.998  12.226  -4.209   8.301   8.486
  -1.924  10.324   6.307  -2.985  13.747   5.032  -2.329  14.832   1.453
  -2.446  18.400   0.147  -2.243  19.533  -3.439   0.387  21.796  -4.984
  -0.872  22.453  -8.474  -1.034  18.954 -10.001   1.364  17.413  -7.470
   0.477  15.829  -4.084   2.317  16.153  -0.798   1.696  13.430   1.673
   2.051  14.050   5.418   2.578  10.698   7.194   0.111   9.926   9.966
   2.947   9.780  12.527   3.796  13.434  11.940   0.159  14.365  12.847
   0.546  12.604  16.154   1.950  15.594  17.779   2.563  14.349  21.334
   0.858  13.325  24.625  -1.004  16.173  26.227   0.884  15.463  29.479
   3.907  12.968  29.972   2.299   9.599  30.795
   50  2TMN:E     1  50
  33.423  41.050  -0.046  33.246  44.903   0.586  33.938  45.912   4.201
  36.328  47.184   6.774  39.955  45.841   6.942  40.850  44.551  10.425
  43.105  42.046  12.047  42.017  38.755  13.721  44.058  36.214  15.723
  44.075  32.438  15.453  46.006  29.249  16.080  47.558  27.327  13.195
  47.850  23.518  12.590  51.068  23.366  14.711  49.283  25.087  17.696
  51.089  28.411  17.046  49.337  31.732  17.555  49.324  34.270  14.743
  47.550  37.484  13.579  45.757  37.324  10.266  44.350  40.091   7.922
  40.516  39.823   7.741  37.539  41.958   6.419  34.555  42.914   8.378
  31.078  43.065   6.913  28.495  41.507   9.340  30.830  38.561   9.651
  34.635  38.626   9.696  35.969  37.056   6.438  39.353  35.502   5.575
  39.971  38.254   3.029  43.288  40.195   3.235  42.989  43.542   1.441
  46.580  44.575   2.065  48.225  42.460  -0.509  47.685  43.086  -4.224
  44.143  42.421  -5.162  43.555  40.340  -1.934  44.214  36.949  -0.468
  40.998  34.902  -0.019  40.584  31.636   1.932  37.577  29.330   1.445
  35.906  26.436   3.249  35.469  23.400   0.923  33.477  21.598   3.799
  34.887  18.108   3.058  33.623  18.266  -0.464  35.436  18.406  -3.844
  33.410  21.249  -5.253  35.662  24.393  -5.559
  265  2TMN:E    51 315
  36.211  26.966  -4.197  33.570  26.444  -1.530  32.388  29.356   0.707
  34.536  32.385   1.471  35.522  31.744   5.122  33.204  33.561   7.613
  33.613  33.807  11.327  31.538  35.562  13.900  34.110  37.054  16.220
  37.480  37.404  14.368  39.056  34.761  16.686  40.140  31.505  14.963
  40.949  29.079  17.770  38.733  26.110  16.861  40.377  23.007  15.484
  38.359  23.308  12.339  39.870  26.960  11.917  43.591  25.801  11.987
  44.168  24.881   8.279  42.378  28.064   7.075  44.535  30.262   9.431
  47.777  28.776   8.077  46.751  28.711   4.418  45.710  32.425   4.719
  48.852  33.548   6.680  51.398  31.513   4.655  49.956  32.726   1.381
  50.625  36.311   2.780  54.282  35.441   3.584  54.834  33.933   0.124
  53.277  37.064  -1.539  55.732  39.092   0.530  58.743  37.000  -0.296
  58.017  37.413  -4.080  57.428  41.143  -3.853  60.248  42.019  -1.456
  62.886  39.730  -2.838  62.106  39.549  -6.573  59.967  42.542  -6.988
  57.082  40.394  -8.426  53.567  41.359  -7.558  51.558  38.180  -6.959
  51.887  35.077  -9.178  51.083  36.769 -12.401  53.117  39.831 -11.764
  50.031  42.027 -11.769  48.650  41.548  -8.286  46.146  38.700  -9.120
  44.015  37.659  -6.159  45.310  34.628  -4.456  42.712  31.999  -3.497
  43.004  28.881  -1.383  40.430  26.258  -0.309  40.971  24.099   2.855
  39.098  20.952   4.102  38.969  19.540   0.610  37.537  16.018   0.436
  37.913  13.559   3.327  41.301  12.337   4.532  42.968  13.810   1.296
  46.709  13.384   1.490  47.788  16.105  -0.821  47.753  19.825  -1.764
  47.780  21.181  -5.401  47.417  24.182  -7.715  44.444  23.604 -10.048
  45.301  26.175 -12.801  43.420  28.767 -10.755  43.666  28.334  -6.936
  45.446  26.384  -4.278  43.689  23.354  -2.639  44.643  21.638   0.631
  43.597  18.242   1.988  43.374  17.697   5.774  45.461  14.460   5.496
  44.292  11.194   7.001  45.960  11.988  10.335  48.812   9.565   9.962
  50.486  10.006   6.711  49.842  13.791   6.975  48.184  16.415   9.034
  46.425  19.267   7.211  48.755  20.299   4.462  48.653  24.138   4.858
  50.526  23.716   8.158  53.845  23.607   6.209  55.143  26.842   4.848
  57.294  24.996   2.214  54.023  23.174   1.097  52.108  26.596   0.722
  55.086  28.139  -1.212  55.568  25.020  -3.394  51.862  25.429  -4.406
  51.983  29.172  -5.159  55.218  28.753  -7.051  53.389  26.370  -9.446
  51.197  29.493 -10.310  54.394  31.545 -10.778  55.848  28.934 -13.230
  52.528  28.575 -15.025  52.576  32.382 -15.717  56.340  32.522 -16.720
  58.196  29.539 -18.247  55.001  27.472 -18.541  56.921  24.184 -18.071
  54.743  21.208 -19.273  54.004  18.777 -16.420  55.694  15.756 -17.800
  59.081  14.168 -18.185  62.133  16.553 -17.926  60.241  19.834 -18.101
  57.859  18.533 -15.464  60.645  17.531 -13.082  62.144  21.090 -13.594
  58.615  22.403 -12.701  58.609  20.331  -9.475  62.316  21.327  -8.552
  61.436  25.087  -8.951  58.487  24.702  -6.574  60.727  22.768  -4.053
  63.540  25.376  -4.434  61.333  28.412  -3.870  59.302  26.705  -1.227
  62.564  26.117   0.712  63.749  29.775   0.094  60.394  31.044   1.418
  60.876  28.773   4.525  64.282  30.346   5.124  62.878  33.819   4.393
  60.327  33.383   7.213  63.013  31.776   9.423  60.561  29.201  10.392
  63.062  26.409  11.545  64.399  26.258   7.960  66.000  23.271   6.282
  66.545  21.653   2.927  63.808  19.078   3.408  60.258  19.168   2.002
  56.955  18.729   3.962  58.642  17.837   7.295  56.228  19.844   9.432
  53.122  18.054   8.160  54.398  14.577   7.171  53.878  11.423   9.394
  53.027  13.021  12.602  54.123   9.962  14.360  57.666   9.632  12.968
  60.188  12.284  13.742  62.930  13.443  11.559  61.603  12.348   8.227
  60.127  14.366   5.339  58.526  13.794   2.019  61.672  14.630   0.009
  65.183  15.745   0.739  67.062  18.393  -1.324  70.328  17.845   0.604
  70.138  14.131  -0.022  67.407  13.012  -2.376  68.607   9.397  -2.120
  67.590   9.165   1.565  64.010   8.476   0.329  64.996   6.747  -2.933
  65.057   9.641  -5.330  67.917  10.049  -7.867  70.838  12.423  -7.016
  72.561  11.853 -10.327  71.297  11.909 -14.014  72.571   8.443 -14.485
  69.957   7.277 -12.027  67.045   9.105 -13.624  63.619   7.314 -13.743
  62.661   6.538 -17.402  59.253   5.097 -16.774  55.756   6.164 -16.926
  54.400   6.672 -13.559  54.070  10.107 -11.988  53.928  11.719 -15.318
  57.296  10.252 -16.136  58.709  10.781 -12.655  58.126  14.510 -12.118
  58.327  14.136  -8.390  61.211  11.611  -8.665  63.619  13.190 -11.134
  63.205  16.567  -9.496  65.754  15.173  -6.968  68.602  15.584  -9.631
  67.812  19.400  -9.835  67.147  19.835  -6.066  70.575  18.360  -5.264
  72.122  20.701  -7.919  70.409  23.722  -6.283  71.432  22.622  -2.786
  75.137  22.311  -3.970  75.185  25.794  -5.591  73.895  27.277  -2.364
  75.718  25.250   0.252  78.720  23.715  -1.510  80.088  20.126  -1.112
  81.746  17.236  -2.986  79.314  14.906  -4.722  80.501  11.915  -6.683
  84.008  13.317  -6.521  83.069  16.753  -8.028  83.752  19.747  -5.671
  81.354  22.855  -5.556  82.038  26.062  -3.756  78.761  27.308  -2.261
  77.532  30.895  -3.220  74.632  30.921  -0.691  70.854  31.219  -0.767
  70.211  34.644  -1.969  72.310  34.242  -5.086  70.728  30.824  -5.673
  67.213  32.468  -5.618  68.405  35.316  -7.858  69.906  33.049 -10.484
  66.903  30.580 -10.493  64.292  33.402 -10.679  66.069  34.955 -13.610
  66.335  31.546 -15.462  62.617  30.924 -14.709  61.357  34.371 -15.909
  63.723  35.050 -18.772  65.251  31.894 -20.273  63.163  28.770 -19.597
  60.346  27.658 -22.022  57.437  25.119 -21.840  59.611  22.282 -23.133
  62.986  23.020 -21.525  64.918  19.909 -20.504  67.691  19.466 -17.873
  70.458  20.416 -20.303  68.474  23.530 -21.183  68.055  24.409 -17.498
  71.850  24.147 -17.178  72.360  26.697 -20.033  69.661  29.023 -18.621
  71.170  28.959 -15.131  74.764  29.616 -16.485  73.481  32.483 -18.645
  71.564  34.036 -15.643  74.608  33.809 -13.381  76.658  35.357 -16.342
  74.160  38.238 -16.669  74.250  38.880 -13.015  77.828  38.233 -11.925
  80.012  38.119 -15.107  81.396  35.209 -17.029  84.376  34.867 -14.994
  82.550  35.044 -11.724  82.846  32.346  -9.030  79.014  32.327  -9.293
  79.183  31.119 -12.821  81.912  28.639 -11.822  79.756  27.135  -8.969
  76.730  26.718 -11.283  78.829  24.635 -13.843  80.322  22.494 -11.014
  76.934  21.799  -9.393  75.499  20.565 -12.764  78.624  18.527 -13.563
  78.297  17.042 -10.085  74.765  15.617 -10.863  75.632  14.570 -14.332
  73.762  17.326 -16.245
   50  5TMN:E     1  50
  33.457  41.045   0.100  33.204  44.906   0.606  33.946  46.012   4.153
  36.391  47.242   6.728  40.040  45.849   6.973  40.897  44.514  10.479
  43.146  42.035  12.069  42.055  38.770  13.761  44.088  36.205  15.799
  44.092  32.423  15.542  46.049  29.270  16.078  47.627  27.305  13.270
  47.883  23.521  12.557  51.027  23.239  14.719  49.333  25.111  17.669
  51.119  28.413  17.116  49.355  31.706  17.550  49.354  34.246  14.764
  47.555  37.434  13.580  45.798  37.327  10.296  44.378  40.017   8.015
  40.525  39.807   7.863  37.609  41.914   6.461  34.576  42.954   8.457
  31.089  43.037   6.934  28.476  41.534   9.335  30.830  38.576   9.714
  34.660  38.595   9.760  35.986  37.062   6.526  39.374  35.477   5.597
  39.997  38.247   3.066  43.295  40.218   3.286  42.989  43.565   1.478
  46.574  44.602   2.137  48.245  42.446  -0.446  47.680  43.082  -4.217
  44.094  42.447  -5.204  43.622  40.318  -2.047  44.204  36.947  -0.426
  40.962  34.892   0.014  40.600  31.629   2.001  37.572  29.286   1.499
  35.940  26.423   3.320  35.485  23.382   0.952  33.481  21.568   3.739
  34.928  18.048   3.099  33.595  18.204  -0.398  35.369  18.365  -3.755
  33.333  21.184  -5.180  35.536  24.335  -5.508
  265  5TMN:E    51 315
  36.179  26.911  -4.142  33.502  26.416  -1.494  32.344  29.341   0.803
  34.472  32.383   1.526  35.563  31.727   5.136  33.205  33.589   7.629
  33.642  33.811  11.372  31.485  35.631  13.896  34.106  37.047  16.235
  37.536  37.450  14.441  39.064  34.752  16.708  40.114  31.508  14.974
  40.973  29.091  17.743  38.738  26.139  16.876  40.398  23.015  15.542
  38.360  23.273  12.361  39.859  26.898  11.892  43.576  25.780  11.989
  44.169  24.839   8.379  42.368  28.062   7.220  44.553  30.224   9.518
  47.815  28.738   8.093  46.750  28.679   4.357  45.738  32.405   4.736
  48.862  33.536   6.729  51.385  31.482   4.681  49.997  32.667   1.416
  50.611  36.323   2.752  54.307  35.424   3.622  54.817  33.916   0.175
  53.311  37.042  -1.512  55.732  39.067   0.606  58.769  36.979  -0.314
  58.027  37.404  -4.078  57.410  41.131  -3.811  60.312  42.032  -1.499
  62.961  39.755  -2.906  62.103  39.547  -6.577  59.972  42.500  -6.997
  57.061  40.378  -8.418  53.510  41.368  -7.617  51.537  38.150  -6.909
  51.819  35.043  -9.186  50.985  36.806 -12.411  53.058  39.839 -11.663
  50.009  42.047 -11.768  48.611  41.525  -8.309  46.142  38.711  -9.188
  43.976  37.695  -6.175  45.286  34.586  -4.499  42.679  32.010  -3.534
  42.968  28.915  -1.415  40.444  26.211  -0.344  40.985  24.084   2.822
  39.175  20.943   4.112  39.023  19.556   0.668  37.578  16.025   0.408
  37.938  13.562   3.280  41.279  12.274   4.509  42.985  13.782   1.339
  46.773  13.337   1.419  47.787  16.038  -1.010  47.749  19.778  -1.963
  47.680  21.194  -5.551  47.296  24.214  -7.726  44.267  23.561 -10.037
  45.046  26.087 -12.776  43.323  28.792 -10.747  43.583  28.348  -6.946
  45.399  26.374  -4.272  43.669  23.314  -2.663  44.670  21.629   0.633
  43.595  18.222   1.984  43.362  17.654   5.700  45.527  14.424   5.427
  44.392  11.137   6.971  45.946  11.944  10.339  48.739   9.462   9.919
  50.504   9.958   6.752  49.801  13.714   7.003  48.182  16.393   9.088
  46.493  19.294   7.248  48.768  20.269   4.465  48.691  24.082   4.800
  50.553  23.790   8.199  53.884  23.568   6.231  55.178  26.843   4.909
  57.356  24.980   2.263  54.111  23.180   1.127  52.172  26.556   0.800
  55.097  28.160  -1.153  55.534  25.008  -3.317  51.807  25.414  -4.311
  51.946  29.163  -5.034  55.144  28.674  -6.992  53.303  26.262  -9.344
  51.146  29.389 -10.239  54.334  31.521 -10.803  55.750  28.818 -13.121
  52.407  28.534 -14.993  52.480  32.305 -15.629  56.169  32.466 -16.633
  58.120  29.528 -18.207  54.904  27.417 -18.369  56.897  24.140 -17.957
  54.682  21.202 -19.164  53.916  18.731 -16.306  55.597  15.653 -17.633
  59.036  14.075 -18.114  62.079  16.477 -17.879  60.181  19.724 -18.058
  57.787  18.436 -15.392  60.646  17.454 -13.066  62.089  21.054 -13.566
  58.591  22.378 -12.705  58.628  20.283  -9.421  62.290  21.280  -8.518
  61.373  25.046  -8.945  58.414  24.560  -6.505  60.699  22.681  -3.993
  63.548  25.261  -4.389  61.306  28.331  -3.855  59.317  26.583  -1.192
  62.600  26.078   0.773  63.737  29.713   0.074  60.407  30.962   1.458
  60.925  28.704   4.554  64.355  30.344   5.093  62.896  33.803   4.423
  60.291  33.399   7.160  62.976  31.786   9.329  60.572  29.161  10.386
  63.059  26.385  11.484  64.441  26.212   7.979  66.046  23.212   6.349
  66.591  21.620   2.992  63.856  19.024   3.483  60.268  19.141   2.018
  57.047  18.704   4.015  58.663  17.838   7.352  56.235  19.838   9.501
  53.128  18.025   8.120  54.354  14.527   7.199  53.925  11.410   9.459
  53.019  13.020  12.661  54.075   9.868  14.421  57.610   9.742  12.961
  60.226  12.268  13.816  62.994  13.365  11.664  61.631  12.303   8.292
  60.216  14.317   5.410  58.657  13.766   2.041  61.773  14.596  -0.042
  65.263  15.752   0.771  67.130  18.421  -1.245  70.443  17.820   0.595
  70.316  14.078  -0.054  67.540  13.016  -2.298  68.729   9.322  -2.074
  67.710   9.147   1.547  64.103   8.472   0.331  65.097   6.733  -2.865
  65.095   9.677  -5.264  67.922  10.033  -7.817  70.874  12.399  -7.020
  72.555  11.842 -10.355  71.342  11.898 -14.040  72.550   8.403 -14.543
  69.950   7.275 -11.945  67.038   9.063 -13.660  63.588   7.286 -13.766
  62.610   6.547 -17.409  59.208   5.037 -16.719  55.739   6.203 -16.891
  54.349   6.610 -13.473  54.043  10.039 -11.801  53.909  11.723 -15.147
  57.244  10.251 -16.090  58.670  10.785 -12.550  58.070  14.476 -12.092
  58.281  14.075  -8.249  61.179  11.599  -8.702  63.652  13.180 -11.126
  63.173  16.528  -9.431  65.737  15.088  -6.907  68.597  15.582  -9.513
  67.834  19.385  -9.818  67.131  19.766  -6.033  70.612  18.314  -5.305
  72.199  20.688  -7.903  70.427  23.648  -6.262  71.516  22.600  -2.745
  75.183  22.282  -4.006  75.160  25.810  -5.597  73.934  27.318  -2.379
  75.776  25.251   0.230  78.767  23.685  -1.589  80.166  20.139  -1.168
  81.809  17.243  -3.027  79.379  14.985  -4.772  80.530  11.935  -6.715
  84.056  13.329  -6.561  83.121  16.780  -8.059  83.808  19.749  -5.704
  81.451  22.794  -5.600  82.069  26.046  -3.776  78.796  27.319  -2.327
  77.617  30.879  -3.246  74.645  31.076  -0.748  70.830  31.121  -0.901
  70.259  34.645  -1.971  72.299  34.228  -5.127  70.743  30.773  -5.759
  67.271  32.482  -5.576  68.418  35.269  -7.903  69.881  33.012 -10.506
  66.903  30.569 -10.439  64.248  33.381 -10.660  65.951  34.922 -13.609
  66.302  31.494 -15.435  62.548  30.907 -14.710  61.257  34.307 -15.887
  63.654  35.001 -18.793  65.174  31.837 -20.292  63.037  28.729 -19.592
  60.229  27.614 -21.971  57.369  25.066 -21.739  59.445  22.236 -23.076
  62.854  22.978 -21.567  64.852  19.867 -20.556  67.657  19.423 -17.896
  70.422  20.359 -20.315  68.451  23.523 -21.236  68.047  24.388 -17.590
  71.835  24.150 -17.203  72.310  26.646 -20.039  69.634  28.928 -18.562
  71.207  28.927 -15.059  74.771  29.595 -16.552  73.415  32.473 -18.677
  71.490  33.974 -15.643  74.585  33.786 -13.423  76.631  35.391 -16.313
  74.091  38.223 -16.644  74.162  38.879 -12.937  77.802  38.254 -11.943
  80.005  38.169 -15.141  81.398  35.211 -17.097  84.452  34.933 -15.040
  82.787  35.032 -11.739  82.819  32.392  -9.000  79.047  32.344  -9.301
  79.179  31.120 -12.843  81.865  28.643 -11.964  79.768  27.144  -9.028
  76.702  26.730 -11.343  78.807  24.643 -13.834  80.374  22.519 -11.094
  76.945  21.826  -9.460  75.501  20.561 -12.819  78.621  18.581 -13.616
  78.325  17.017 -10.128  74.758  15.619 -10.856  75.751  14.602 -14.351
  73.773  17.288 -16.241
   50  6TMN:E     1  50
  33.433  41.019   0.067  33.212  44.933   0.635  33.913  45.959   4.269
  36.357  47.222   6.765  39.992  45.916   6.951  40.860  44.484  10.436
  43.099  42.068  12.117  42.021  38.759  13.819  44.073  36.214  15.740
  44.055  32.380  15.441  46.006  29.236  16.078  47.574  27.332  13.187
  47.820  23.492  12.544  50.983  23.232  14.727  49.180  25.101  17.617
  51.117  28.418  17.051  49.274  31.702  17.522  49.330  34.267  14.793
  47.532  37.447  13.602  45.797  37.332  10.281  44.351  40.079   8.018
  40.476  39.794   7.857  37.539  41.924   6.412  34.562  42.941   8.455
  31.086  43.099   6.896  28.455  41.481   9.354  30.818  38.602   9.676
  34.637  38.609   9.758  35.928  37.082   6.461  39.379  35.491   5.618
  39.963  38.244   3.050  43.302  40.213   3.346  43.014  43.514   1.517
  46.583  44.566   2.201  48.193  42.444  -0.415  47.639  43.092  -4.168
  44.062  42.498  -5.129  43.588  40.341  -1.939  44.209  36.940  -0.451
  40.936  34.907  -0.034  40.559  31.646   2.000  37.549  29.292   1.457
  35.930  26.436   3.259  35.448  23.393   0.915  33.472  21.647   3.809
  34.911  18.108   3.116  33.562  18.248  -0.406  35.391  18.425  -3.846
  33.293  21.289  -5.204  35.555  24.379  -5.499
  265  6TMN:E    51 315
  36.143  26.952  -4.156  33.450  26.490  -1.521  32.357  29.356   0.813
  34.517  32.409   1.556  35.538  31.715   5.157  33.163  33.584   7.624
  33.601  33.824  11.356  31.468  35.600  13.890  34.034  37.030  16.240
  37.446  37.430  14.506  39.031  34.733  16.681  40.113  31.514  14.974
  40.959  29.024  17.699  38.737  26.135  16.883  40.319  22.980  15.568
  38.370  23.285  12.293  39.811  26.940  11.857  43.517  25.747  11.983
  44.170  24.848   8.299  42.353  28.048   7.160  44.541  30.228   9.495
  47.804  28.736   8.095  46.749  28.705   4.378  45.689  32.449   4.708
  48.843  33.507   6.733  51.356  31.495   4.670  49.962  32.723   1.401
  50.615  36.378   2.823  54.257  35.400   3.638  54.807  33.917   0.162
  53.288  37.051  -1.498  55.693  39.085   0.584  58.770  36.989  -0.305
  57.995  37.378  -4.002  57.403  41.129  -3.766  60.277  42.056  -1.494
  62.947  39.720  -2.818  62.093  39.535  -6.538  59.988  42.509  -7.070
  57.008  40.375  -8.425  53.500  41.365  -7.588  51.546  38.184  -6.880
  51.834  35.038  -9.217  51.049  36.809 -12.361  53.026  39.823 -11.653
  50.015  42.047 -11.702  48.608  41.563  -8.290  46.112  38.742  -9.176
  43.961  37.747  -6.146  45.287  34.644  -4.409  42.617  32.037  -3.507
  42.992  28.903  -1.381  40.363  26.237  -0.311  40.930  24.101   2.798
  39.126  20.940   4.114  38.986  19.612   0.611  37.524  16.051   0.359
  37.957  13.594   3.273  41.269  12.230   4.441  42.989  13.820   1.368
  46.752  13.310   1.399  47.797  16.028  -1.014  47.705  19.726  -2.015
  47.604  21.284  -5.541  47.272  24.293  -7.792  44.237  23.595 -10.049
  45.043  26.138 -12.815  43.302  28.847 -10.785  43.557  28.382  -6.987
  45.350  26.435  -4.259  43.633  23.369  -2.696  44.636  21.689   0.587
  43.553  18.284   1.923  43.371  17.675   5.732  45.478  14.446   5.439
  44.287  11.194   6.894  45.870  11.914  10.266  48.734   9.466   9.920
  50.463   9.989   6.699  49.797  13.804   6.917  48.150  16.389   9.059
  46.454  19.296   7.206  48.774  20.295   4.468  48.666  24.132   4.794
  50.477  23.737   8.216  53.813  23.567   6.174  55.152  26.855   4.961
  57.346  25.000   2.250  54.054  23.163   1.050  52.145  26.629   0.780
  55.080  28.260  -1.182  55.513  25.052  -3.331  51.792  25.495  -4.307
  51.952  29.283  -5.034  55.188  28.676  -6.954  53.314  26.306  -9.358
  51.128  29.410 -10.264  54.304  31.487 -10.705  55.763  28.848 -13.132
  52.420  28.540 -14.958  52.435  32.336 -15.583  56.148  32.440 -16.625
  58.124  29.538 -18.204  54.909  27.440 -18.347  56.831  24.136 -17.872
  54.664  21.212 -19.141  53.935  18.732 -16.271  55.601  15.707 -17.615
  59.032  14.105 -18.072  62.098  16.534 -17.876  60.171  19.761 -18.056
  57.783  18.475 -15.341  60.652  17.483 -12.981  62.073  21.040 -13.533
  58.575  22.335 -12.647  58.543  20.282  -9.329  62.249  21.289  -8.472
  61.356  25.078  -8.927  58.386  24.570  -6.541  60.665  22.721  -3.970
  63.562  25.281  -4.332  61.280  28.342  -3.819  59.277  26.642  -1.091
  62.574  26.062   0.778  63.706  29.737   0.076  60.365  31.086   1.506
  60.842  28.757   4.521  64.309  30.366   5.197  62.859  33.845   4.449
  60.288  33.433   7.195  63.023  31.778   9.347  60.540  29.231  10.369
  63.054  26.449  11.573  64.370  26.256   7.971  66.008  23.253   6.379
  66.571  21.649   2.979  63.827  19.017   3.490  60.301  19.121   2.059
  57.081  18.778   4.118  58.656  17.837   7.357  56.190  19.858   9.517
  53.085  18.024   8.195  54.321  14.542   7.187  53.864  11.434   9.444
  53.006  13.009  12.652  54.012   9.908  14.374  57.584   9.755  13.049
  60.171  12.282  13.815  62.975  13.379  11.663  61.611  12.320   8.308
  60.160  14.434   5.436  58.601  13.758   2.070  61.709  14.625  -0.005
  65.216  15.709   0.785  67.079  18.458  -1.204  70.414  17.859   0.658
  70.227  14.085  -0.016  67.454  13.048  -2.348  68.615   9.326  -2.103
  67.696   9.223   1.573  64.057   8.458   0.376  65.149   6.712  -2.859
  65.051   9.668  -5.211  67.891  10.057  -7.792  70.886  12.378  -6.980
  72.572  11.861 -10.297  71.377  11.962 -13.982  72.531   8.430 -14.524
  69.965   7.263 -11.903  66.970   9.169 -13.611  63.589   7.269 -13.754
  62.567   6.605 -17.437  59.189   5.033 -16.775  55.719   6.184 -16.886
  54.344   6.622 -13.542  54.097  10.003 -11.836  53.876  11.703 -15.176
  57.277  10.305 -16.035  58.651  10.762 -12.520  58.091  14.511 -12.094
  58.266  14.027  -8.309  61.220  11.591  -8.615  63.644  13.211 -11.097
  63.163  16.593  -9.379  65.758  15.110  -6.888  68.620  15.577  -9.544
  67.810  19.392  -9.759  67.131  19.784  -6.047  70.586  18.322  -5.224
  72.201  20.698  -7.850  70.423  23.681  -6.273  71.456  22.617  -2.722
  75.194  22.262  -3.974  75.158  25.842  -5.581  73.860  27.254  -2.319
  75.756  25.280   0.340  78.787  23.741  -1.511  80.163  20.134  -1.090
  81.812  17.205  -2.947  79.339  14.987  -4.764  80.494  11.921  -6.741
  84.074  13.328  -6.533  83.055  16.787  -8.074  83.783  19.776  -5.695
  81.382  22.806  -5.594  82.055  26.021  -3.742  78.796  27.287  -2.229
  77.586  30.903  -3.228  74.624  31.047  -0.695  70.831  31.100  -0.828
  70.191  34.544  -1.969  72.280  34.235  -5.128  70.744  30.787  -5.709
  67.251  32.504  -5.538  68.387  35.278  -7.887  69.900  33.031 -10.509
  66.877  30.531 -10.427  64.216  33.351 -10.693  65.980  34.981 -13.593
  66.312  31.516 -15.346  62.548  30.869 -14.614  61.310  34.349 -15.826
  63.684  35.057 -18.773  65.138  31.857 -20.188  63.043  28.718 -19.612
  60.215  27.631 -21.960  57.385  25.080 -21.633  59.498  22.255 -23.067
  62.846  22.963 -21.431  64.816  19.881 -20.402  67.659  19.394 -17.893
  70.401  20.384 -20.236  68.494  23.539 -21.149  68.025  24.387 -17.506
  71.811  24.151 -17.218  72.302  26.720 -20.008  69.603  28.968 -18.581
  71.159  28.942 -15.017  74.778  29.624 -16.451  73.392  32.499 -18.609
  71.496  33.981 -15.600  74.551  33.803 -13.359  76.576  35.348 -16.337
  74.081  38.197 -16.674  74.137  38.903 -12.996  77.777  38.273 -11.872
  80.042  38.175 -15.059  81.372  35.187 -17.052  84.454  34.894 -15.033
  82.710  35.089 -11.678  82.810  32.388  -8.866  78.979  32.326  -9.161
  79.134  31.136 -12.724  81.865  28.620 -11.908  79.746  27.112  -8.915
  76.667  26.781 -11.214  78.804  24.682 -13.803  80.339  22.506 -11.059
  76.951  21.861  -9.410  75.471  20.592 -12.748  78.630  18.608 -13.522
  78.310  17.050 -10.063  74.762  15.587 -10.822  75.688  14.579 -14.323
  73.776  17.319 -16.238
  315  1ADS:      1 315
  14.068  45.347  84.402  14.302  41.696  83.095  11.602  42.867  80.474
  11.466  44.874  77.351   8.268  46.546  76.180   6.833  45.279  72.878
   4.845  47.369  70.381   1.636  45.589  71.435   2.008  46.757  75.096
   3.264  43.412  76.439   6.539  43.033  78.260   8.955  40.336  77.119
  11.506  38.741  79.601  14.973  39.692  78.393  16.301  36.160  79.198
  14.622  33.027  77.811  15.456  29.331  77.550  16.158  27.943  74.041
  15.031  24.419  73.063  16.639  23.650  69.664  18.382  20.300  69.931
  16.864  19.634  73.370  15.970  15.905  73.225  12.265  14.998  74.046
  13.514  12.788  76.814  15.416  15.671  78.571  13.546  18.856  77.701
  10.565  18.352  80.092  12.960  18.289  83.055  14.981  21.128  81.598
  11.930  23.453  81.277  10.742  22.467  84.803  14.120  23.365  86.271
  14.227  26.617  84.251  10.778  27.733  85.585  11.828  26.816  89.161
  15.050  28.851  88.759  13.116  31.933  87.625  12.985  31.699  83.771
   9.688  33.089  82.488  10.312  32.947  78.695  10.702  29.729  76.642
  11.664  29.793  72.930  10.096  26.949  70.914   9.436  25.732  67.347
   7.481  23.021  65.607  10.607  21.931  63.652  12.499  21.153  66.913
  10.137  18.126  67.294   9.845  18.471  71.072   6.935  20.942  71.702
   4.725  18.200  73.263   7.403  17.539  75.933   7.983  21.272  76.488
   4.165  21.541  76.921   4.240  18.725  79.596   6.583  20.897  81.697
   4.578  24.121  81.376   1.379  22.243  82.363   3.101  20.731  85.382
   4.319  24.132  86.653   0.945  25.789  85.914  -0.812  23.024  87.877
   1.688  23.406  90.754   0.934  27.141  90.840   4.654  27.925  90.588
   3.697  30.403  87.888   0.493  31.750  86.409   0.018  31.763  82.591
   0.071  35.583  82.405   3.609  35.687  83.722   4.932  33.176  81.203
   6.042  34.360  77.721   5.906  31.454  75.256   7.305  31.830  71.741
   6.955  29.484  68.775   7.608  29.703  65.032   5.849  28.932  61.709
   7.986  26.466  59.725   8.781  27.017  56.026   6.422  24.291  54.716
   3.391  26.174  56.139   3.777  29.613  54.471   0.641  29.267  52.290
  -2.163  31.546  53.571  -4.417  28.490  54.138  -1.896  26.478  56.230
  -0.779  29.123  58.753  -3.689  28.651  61.188  -3.392  24.903  61.193
   0.351  25.109  61.952  -0.361  27.468  64.854  -3.167  25.247  66.254
  -0.865  22.183  66.089   1.756  24.052  68.151  -0.934  25.222  70.584
  -2.120  21.624  71.020   1.413  20.264  71.605   2.246  23.051  74.092
  -1.242  22.640  75.617  -1.895  26.357  75.617  -4.770  28.390  74.289
  -2.679  31.318  73.061   0.940  32.091  72.223   2.614  35.308  73.442
   4.645  35.634  70.247   4.586  33.685  66.977   7.450  34.126  64.478
   7.862  33.399  60.758  10.914  31.136  61.251  12.691  31.921  57.907
  11.561  34.185  54.995  11.777  31.179  52.590   8.630  29.149  51.812
   9.109  25.417  50.895   6.543  23.178  49.214   3.971  21.822  51.700
   4.287  18.221  52.836   5.533  16.080  55.662   9.273  16.618  54.995
  10.588  19.753  56.668  13.127  20.248  53.809  11.408  18.793  50.689
  13.993  17.793  47.978  13.460  17.823  44.143  13.250  14.104  43.687
  16.970  14.489  43.196  18.673  17.446  44.891  17.701  20.945  46.101
  15.014  22.166  48.422  11.721  22.645  46.598  10.423  26.267  47.089
   6.859  27.421  47.395   5.864  30.354  45.142   4.342  32.193  48.222
   5.852  35.503  49.188   6.528  37.230  52.550   3.492  39.596  52.338
   1.002  36.727  51.756   2.361  34.975  54.836   2.325  38.221  56.932
  -1.390  38.719  56.106  -2.126  35.134  57.345  -0.127  35.880  60.550
  -2.154  39.107  61.133  -5.359  36.950  61.080  -4.024  34.915  64.010
  -3.911  38.093  66.162  -7.513  39.000  65.196  -8.664  35.458  66.070
  -7.067  35.535  69.537  -4.592  32.658  68.951  -1.439  34.759  69.382
  -0.862  38.077  71.152   2.017  39.304  68.949   3.625  38.273  65.661
   7.199  38.704  64.441   9.865  37.426  62.165  13.166  35.557  62.348
  16.235  35.706  60.042  14.818  38.565  57.978  17.311  40.962  56.445
  16.537  44.718  56.565  14.954  44.805  53.081  12.538  42.019  53.968
  11.567  43.898  57.210  11.128  47.123  55.088   8.921  45.041  52.713
   6.485  44.296  55.625   6.743  47.862  57.012   5.641  49.234  53.630
   2.810  46.663  53.057  -0.425  48.460  51.982  -2.925  48.197  54.774
  -0.354  46.851  57.305  -2.352  46.195  60.433   0.280  44.767  62.911
   3.949  45.633  62.789   6.486  42.848  63.552   7.126  43.043  67.241
  10.357  41.067  67.154  13.057  40.072  64.736  14.957  37.031  66.103
  18.467  36.772  64.578  21.832  35.082  65.215  24.062  37.361  67.336
  27.220  36.876  69.413  30.832  38.405  69.483  31.684  36.821  66.115
  28.571  38.113  64.296  27.724  41.341  66.095  24.994  42.541  63.693
  25.454  46.299  64.363  23.647  47.471  61.231  20.656  45.145  61.426
  20.218  45.789  65.191  20.461  49.599  64.595  17.907  49.316  61.726
  15.411  47.260  63.789  15.718  49.262  66.981  15.116  52.545  65.034
  11.843  50.984  63.726  10.613  49.993  67.244  11.242  46.268  66.593
  12.773  44.346  69.509  15.760  42.119  68.594  16.286  38.653  70.096
  19.816  37.172  69.861  19.853  33.453  69.208  22.944  31.179  69.382
  24.572  33.631  71.974  27.180  31.019  72.962  27.986  30.143  69.310
  25.883  26.927  69.400  28.658  24.425  70.268  26.150  21.522  69.793
  25.069  22.535  66.246  25.103  19.323  64.109  27.286  20.699  61.331
  30.040  21.699  63.730  33.091  21.220  61.681  35.061  24.147  61.460
  37.759  23.161  63.926  37.882  26.594  64.684  36.037  29.013  66.293
  34.621  28.468  69.726  33.289  31.423  71.707  33.275  29.607  75.035
  36.953  28.886  74.710  38.163  32.207  73.253  41.064  33.204  75.651
  40.171  36.889  75.208  36.613  36.300  76.371  37.850  33.999  79.215
  39.971  36.988  80.436  36.936  39.378  80.646  34.924  36.751  82.530
  37.903  36.216  84.946  38.078  39.923  85.650  34.388  39.807  86.675
  34.588  36.410  88.480  31.912  35.145  86.117  32.010  32.268  83.610
  32.547  32.871  79.823  28.896  31.791  79.260  27.663  34.421  81.784
  29.649  37.138  79.975  28.250  35.967  76.600  24.655  36.121  77.908
  25.201  39.547  79.601  26.689  41.087  76.416  23.352  41.099  74.266
  21.417  42.218  77.400  23.487  45.393  77.613  22.768  46.071  73.905
  18.989  46.013  74.803  18.600  42.626  73.106  16.536  39.655  74.402
  18.837  36.527  74.653  17.796  32.866  74.620  20.678  30.468  75.645
  19.819  26.768  75.301  20.686  24.183  77.942  19.254  20.846  79.106
  21.722  20.703  82.005  20.315  21.802  85.427  23.632  23.351  86.646
  24.095  25.332  83.419  20.394  26.447  83.341  20.987  27.827  86.832
  24.383  29.334  85.928  22.893  31.091  82.910  20.286  32.830  85.100
  22.931  34.645  87.256  23.414  37.413  84.780  21.375  40.277  86.371
  23.913  40.934  89.180  26.933  42.407  87.289  27.737  44.868  84.522
  30.192  44.744  81.663  32.069  48.138  81.403  31.943  50.272  78.197
  35.489  49.123  77.578  34.434  45.456  77.873  31.489  46.021  75.528
  33.662  47.834  72.852  36.255  45.024  73.125  33.588  42.288  72.636
  32.191  44.167  69.611  35.713  44.282  68.104  35.755  40.475  67.813
  33.231  40.424  64.991  34.233  38.263  62.053  30.917  37.837  60.260
  30.822  34.147  61.188  27.408  32.709  61.026  26.355  29.345  62.628
  22.965  29.203  60.830  23.303  30.105  57.201  20.507  27.829  55.726
  22.982  26.725  53.167  20.607  24.354  51.310  18.535  27.413  50.298
  21.156  29.849  48.931  19.401  30.018  45.577  15.866  30.445  47.067
  14.257  33.739  45.875  13.906  34.812  49.484  17.247  33.694  50.903
  18.078  36.375  53.516  21.885  36.432  53.635  22.984  37.804  50.223
  22.265  41.412  51.381  24.866  43.267  53.557  22.300  43.299  56.394
  151  1PPN:      1 151
   1.327 -14.409   4.824  -0.597 -12.587   7.618  -2.551  -9.359   7.470
  -0.038  -7.488   9.764   3.764  -7.909   9.963   5.956  -5.744  12.131
   9.518  -7.033  12.656   9.755  -4.761  15.749   7.276  -7.070  17.612
   9.701  -9.860  16.773  12.697  -8.129  18.153  14.553  -7.916  14.783
  14.920  -4.138  14.486  17.482  -1.912  16.348  16.851   1.743  17.341
  16.262   4.464  14.791  19.495   6.136  13.659  20.198   9.542  12.198
  22.538   9.706   9.153  23.187  13.463   9.407  24.385  15.563   6.478
  26.077  12.737   4.687  24.166  11.016   1.821  24.790   7.711   3.586
  21.080   6.405   3.446  22.154   3.477   1.185  24.462   2.301   3.960
  21.754   2.799   6.627  19.211   0.813   4.588  21.586  -2.098   3.971
  22.554  -2.435   7.681  18.771  -2.601   8.630  18.409  -5.655   6.491
  21.601  -7.319   7.885  20.581  -6.677  11.615  17.215  -8.212  10.593
  18.413 -11.430   8.874  21.067 -12.199  11.584  18.377 -11.960  14.292
  16.067 -14.221  12.301  18.799 -16.885  11.776  20.776 -16.719  15.092
  18.180 -15.338  17.502  20.417 -12.383  18.274  19.855  -8.686  17.533
  23.143  -6.892  16.749  23.999  -3.379  15.404  26.286  -3.360  12.393
  28.404  -0.612  10.870  26.990   1.833   8.283  30.395   3.730   8.421
  32.301   0.565   7.179  30.024   0.413   4.000  30.539   4.278   3.651
  34.355   3.861   3.592  34.620   0.496   1.901  32.052   0.253  -0.985
  34.023   1.413  -3.867  30.848   1.190  -6.150  28.910   3.812  -4.174
  29.876   7.513  -3.861  30.385   7.944  -0.029  28.313  10.986   1.201
  27.146  11.717  -2.240  24.921   8.630  -2.350  25.430   4.982  -3.292
  23.684   1.669  -3.720  22.241  -0.705  -1.058  22.877  -3.566  -3.581
  26.651  -2.809  -3.890  26.799  -2.508  -0.067  24.961  -5.852   0.458
  27.454  -7.587  -2.049  30.352  -6.240  -0.093  28.869  -8.007   3.008
  28.280 -11.216   1.002  31.950 -11.326  -0.224  33.746 -10.001   2.848
  31.390  -9.318   5.820  30.744  -6.454   8.220  31.848  -5.483  11.702
  29.589  -4.412  14.584  28.588  -0.806  14.881  30.388  -0.266  18.210
  33.645  -1.551  16.618  33.418   0.821  13.566  31.136   3.663  14.708
  29.328   6.202  12.503  31.346   9.392  11.668  28.967  10.805   8.941
  32.034  11.487   6.695  33.724   9.102   4.237  37.103   7.909   5.441
  39.218   5.204   3.938  38.299   1.514   4.418  39.261   0.397   7.838
  38.016  -3.090   7.841  41.462  -4.811   7.869  42.347  -2.874  11.000
  39.243  -3.767  13.018  39.877  -7.526  13.041  37.835 -10.360  11.591
  34.318  -9.516  10.382  31.510  -9.956  12.944  29.066 -11.354  10.279
  29.139 -12.368   6.621  26.051 -13.144   4.543  25.728 -15.643   1.653
  24.502 -13.347  -1.106  21.862 -10.683  -2.071  18.524 -11.090  -3.919
  16.424  -8.626  -5.739  12.619  -8.389  -5.150  10.999  -8.327  -8.538
  10.506  -4.573  -9.109   7.047  -2.908  -9.568   5.218  -5.722  -7.704
   3.470  -4.918  -4.372   2.728  -8.632  -3.623   6.404  -9.835  -4.195
   7.452  -6.915  -1.783   4.814  -7.937   0.838   5.950 -11.641   0.635
   9.691 -10.557   1.023   8.760  -8.341   4.062   6.831 -11.257   5.601
  10.184 -13.125   5.400  12.636 -10.461   6.737  13.208  -6.687   6.456
  13.961  -5.423   2.949  16.005  -2.475   1.591  13.683  -0.136  -0.432
  14.040   3.219  -2.208  11.659   6.122  -2.558  11.400   9.819  -3.482
  12.163  11.816  -0.373  13.074  15.224  -1.931   9.449  16.537  -1.805
   8.383  18.870   0.912   5.260  16.748   1.940   7.618  13.736   2.588
  10.117  15.900   4.533   7.323  17.446   6.679   5.644  14.119   7.525
   4.538  13.949  11.099   2.526  10.800  11.322  -0.476   8.983   9.828
  -0.651   6.902   6.662   1.308   9.007   4.149  -0.217   9.128   0.692
   2.070  11.752  -1.056
   61  1PPN:    152 212
   2.049  13.990  -2.865   5.337  12.705  -4.209   6.689  11.389  -7.516
   8.938   8.564  -8.456  12.399  10.132  -8.789  13.647   7.801  -6.165
  16.452   9.413  -4.241  16.579   7.872  -0.812  17.113   4.296   0.555
  15.065   3.147   3.623  14.102  -0.284   5.032  10.596  -1.895   4.980
  10.080  -3.658   8.332   6.352  -4.435   8.263   2.991  -3.882   6.635
  -0.786  -3.777   7.389  -3.952  -3.818   5.272  -3.363  -0.232   4.078
   0.349   0.568   4.495   3.979  -0.551   4.430   5.934   0.310   7.612
   9.293   2.009   6.845  12.321   2.579   9.182  13.915   5.891   8.070
  17.425   7.239   9.031  16.449  10.795  10.006  16.302  10.192  13.782
  13.258   9.804  16.028  11.914  13.393  15.769  10.836  12.715  12.198
   7.677  10.796  11.413   6.296   8.377  13.866   9.277   8.156  16.172
  11.523   7.697  12.985   9.008   5.473  11.074   6.614   6.266   8.254
   3.538   4.187   7.261   3.225   4.674   3.444  -0.113   3.764   1.818
  -0.240   0.497  -0.238  -2.853  -1.070  -2.546  -3.427   2.178  -4.642
  -2.584   0.117  -7.858   0.398   2.419  -8.961   2.937  -0.187 -10.002
   5.686   2.259  -8.942   4.212   2.252  -5.443   3.647   5.493  -3.623
   6.776   7.819  -4.034   8.396   5.067  -6.193   8.492   2.530  -3.239
   8.496  -0.514  -5.682  11.516   0.651  -7.805  14.385  -1.409  -6.472
  14.370  -3.638  -3.357  17.171  -6.015  -2.201  17.607  -8.341   0.812
  20.582 -10.334   2.159  20.534 -14.168   2.047  21.889 -15.928   5.120
  21.856 -19.732   5.504
  147  1MBA:      1 147
 -71.984 -51.397 -25.646 -69.690 -51.684 -22.866 -67.203 -53.695 -21.026
 -67.974 -55.637 -17.912 -66.824 -54.376 -14.516 -64.172 -57.048 -14.542
 -62.931 -56.125 -18.009 -63.008 -52.470 -17.204 -60.887 -52.950 -14.076
 -58.221 -54.810 -16.183 -58.103 -51.995 -18.664 -57.775 -49.467 -15.823
 -55.053 -51.479 -14.159 -52.998 -51.620 -17.393 -53.585 -47.923 -18.079
 -52.489 -46.602 -14.708 -48.712 -46.950 -15.262 -49.159 -45.301 -18.699
 -51.244 -42.401 -17.478 -48.747 -41.949 -14.497 -46.558 -40.098 -16.928
 -49.203 -38.477 -19.110 -47.020 -35.882 -20.937 -44.177 -38.227 -21.938
 -46.455 -41.200 -22.614 -49.075 -39.197 -24.530 -46.371 -37.856 -26.893
 -44.863 -41.337 -27.264 -48.190 -42.878 -28.244 -48.734 -40.390 -31.038
 -45.187 -40.831 -32.265 -45.475 -44.695 -32.254 -48.743 -44.327 -34.232
 -47.121 -42.158 -36.818 -44.187 -44.461 -37.148 -46.259 -47.633 -37.585
 -49.013 -46.025 -39.646 -47.567 -43.155 -41.660 -50.806 -42.193 -43.365
 -52.337 -41.328 -40.024 -50.397 -38.032 -39.835 -52.044 -36.791 -42.990
 -55.360 -36.404 -41.157 -53.806 -33.865 -38.849 -53.750 -30.264 -40.058
 -50.741 -29.613 -37.879 -48.660 -32.624 -38.964 -49.571 -33.329 -42.606
 -46.473 -33.756 -44.767 -44.059 -33.616 -41.867 -41.638 -36.337 -40.949
 -41.579 -38.051 -37.526 -38.521 -35.932 -36.538 -40.406 -32.781 -37.486
 -43.430 -33.934 -35.436 -41.231 -34.743 -32.455 -39.764 -31.248 -32.632
 -43.103 -29.529 -32.966 -44.327 -27.277 -30.217 -47.846 -28.456 -31.208
 -47.290 -32.138 -30.284 -48.074 -31.752 -26.655 -51.363 -30.011 -27.250
 -52.642 -32.784 -29.513 -51.305 -35.685 -27.545 -52.581 -34.357 -24.263
 -56.143 -33.985 -25.506 -56.063 -37.578 -26.771 -54.844 -38.985 -23.434
 -57.331 -36.893 -21.492 -60.184 -38.364 -23.520 -58.839 -41.964 -23.430
 -58.681 -41.750 -19.658 -62.371 -40.788 -19.673 -63.166 -43.806 -21.892
 -61.251 -46.095 -19.436 -63.077 -44.601 -16.441 -66.576 -45.033 -17.920
 -66.116 -48.192 -19.944 -68.363 -50.303 -17.756 -71.283 -48.029 -17.981
 -73.108 -48.573 -21.261 -74.989 -45.403 -20.760 -72.032 -43.106 -20.464
 -70.357 -45.061 -23.217 -73.347 -44.442 -25.536 -73.007 -40.705 -25.328
 -69.221 -40.708 -25.333 -69.075 -42.962 -28.339 -71.630 -40.988 -30.342
 -69.911 -37.758 -29.682 -66.486 -39.215 -30.321 -67.509 -40.768 -33.660
 -69.332 -37.559 -34.752 -66.320 -35.486 -34.106 -63.854 -37.875 -35.870
 -65.927 -38.392 -38.991 -66.052 -34.622 -39.466 -62.324 -34.614 -39.679
 -62.332 -37.482 -42.221 -61.195 -40.134 -39.776 -62.935 -43.474 -39.986
 -62.894 -46.938 -38.522 -59.936 -48.068 -40.530 -57.722 -45.664 -38.580
 -59.049 -47.067 -35.317 -58.383 -50.594 -36.530 -54.761 -49.445 -36.769
 -54.862 -47.930 -33.234 -56.289 -51.227 -31.948 -53.476 -53.246 -33.564
 -50.716 -51.285 -31.989 -52.229 -50.396 -28.596 -51.433 -53.523 -26.533
 -47.822 -53.300 -27.645 -47.604 -49.690 -26.672 -49.006 -50.445 -23.168
 -46.602 -53.398 -22.712 -43.679 -51.106 -23.496 -44.513 -49.150 -20.295
 -45.313 -52.096 -18.024 -46.518 -55.683 -18.510 -50.257 -55.598 -18.341
 -52.252 -58.011 -16.254 -53.723 -61.092 -17.938 -56.910 -60.272 -19.710
 -55.990 -56.520 -20.123 -55.149 -56.994 -23.853 -58.533 -58.480 -24.640
 -60.195 -55.645 -22.702 -58.460 -52.993 -24.874 -59.387 -54.734 -28.045
 -62.994 -54.831 -26.894 -62.995 -51.106 -26.030 -61.462 -50.159 -29.360
 -64.039 -52.490 -30.937 -66.749 -50.310 -29.455 -65.129 -47.225 -30.921
 -64.743 -48.869 -34.331 -68.476 -49.792 -34.287 -69.378 -46.233 -33.487
 -67.324 -44.862 -36.398 -69.073 -47.209 -38.751 -72.472 -46.025 -37.583
 -71.349 -42.446 -37.884 -70.718 -43.111 -41.533 -67.077 -44.164 -41.964
  124  4FGF:      1 124
  28.436  40.349  13.572  28.049  37.109  15.298  29.635  34.414  17.311
  29.305  30.812  16.309  28.507  28.635  19.267  29.299  24.890  18.710
  26.956  22.344  20.230  30.007  20.037  20.829  31.055  21.256  24.302
  29.871  24.851  23.765  32.970  26.379  22.338  32.792  29.450  20.080
  34.754  29.292  16.756  37.871  31.479  17.138  39.932  32.903  14.277
  43.397  34.121  15.310  45.302  36.834  13.624  47.965  34.497  12.356
  45.363  32.238  10.680  44.981  29.586  13.355  41.466  28.365  14.051
  40.357  26.833  17.316  37.536  27.125  19.910  37.174  28.755  23.268
  34.380  29.084  25.754  35.098  32.714  26.798  32.364  34.921  25.310
  34.453  38.038  25.721  37.319  36.817  23.544  37.813  39.334  20.849
  38.737  36.753  18.229  35.409  35.009  18.267  33.588  37.960  16.619
  32.787  37.046  13.091  31.173  38.352  10.001  29.031  35.964   8.065
  28.642  37.409   4.594  25.944  35.958   2.348  27.669  35.288  -0.939
  24.788  33.614  -2.785  21.550  32.177  -1.458  22.540  29.416   0.996
  26.270  30.270   0.753  28.338  32.369   3.127  31.878  33.423   3.802
  32.979  33.648   7.442  35.417  36.280   8.390  37.194  36.930  11.703
  36.700  40.613  12.448  39.868  41.131  14.453  41.973  38.749  12.397
  40.871  40.170   9.117  40.935  36.702   7.615  38.511  34.334   6.004
  37.877  30.845   7.161  39.031  28.335   4.573  38.974  24.602   4.183
  41.896  22.768   2.464  42.016  19.732   0.186  43.287  17.737   3.082
  40.683  18.717   5.635  42.665  21.374   7.479  40.788  24.452   8.565
  42.671  27.781   8.693  42.150  31.455   7.915  43.541  33.255   4.920
  44.094  36.742   3.733  42.604  35.857   0.402  39.228  34.933  -0.634
  39.426  31.991  -2.965  36.918  29.327  -3.710  38.030  27.401  -0.581
  36.381  30.093   1.461  32.761  29.451   0.473  30.421  27.292   2.704
  26.888  26.128   2.242  24.925  27.170   5.301  21.919  25.030   6.146
  19.463  25.229   9.050  19.020  21.600  10.089  15.836  20.124  11.444
  17.113  20.584  14.987  17.452  24.292  14.472  21.229  24.286  14.474
  23.185  25.286  11.432  25.882  23.441   9.511  28.659  24.805   7.335
  29.774  22.531   4.591  32.601  23.369   2.190  31.480  24.474  -1.256
  34.627  23.030  -2.727  35.140  19.844  -0.584  31.522  19.020  -0.582
  31.396  16.300   1.994  33.308  18.110   4.688  32.030  20.361   7.399
  33.361  23.010   9.670  33.573  21.492  13.162  35.027  21.609  16.598
  36.126  18.786  18.923  34.999  18.404  22.519  38.373  19.563  23.556
  38.328  22.890  21.741  40.516  22.052  18.819  39.054  21.986  15.284
  38.079  18.621  13.801  39.642  17.675  10.486  37.199  18.089   7.660
  37.621  14.543   6.467  36.452  13.040   9.702  33.119  14.933   9.840
  29.701  13.912   8.682  26.062  14.302   9.472  24.931  13.235  12.834
  27.969  14.408  14.712  27.550  17.051  17.337  30.813  18.521  16.226
  29.289  20.060  13.097  26.360  21.859  14.786  26.556  25.549  15.409
  24.145  28.296  16.573  24.971  31.850  15.307  24.583  34.390  18.209
  24.662  38.228  17.939
  126  1BFG:      1 126
   6.806  14.455  -1.186   7.888  12.572   1.982  11.375  11.138   1.879
  13.555   8.894   3.987  17.165   9.941   4.646  19.539   6.995   4.258
  22.920   7.440   5.927  26.006   5.988   4.253  27.474   5.203   7.667
  25.852   1.810   8.318  22.734   2.293   6.219  20.463   3.691   8.902
  17.500   5.908   8.125  17.224   9.102  10.241  14.353   8.634  12.707
  12.423  11.322  14.576  10.380   9.986  17.510   7.168  11.601  18.717
   8.903  12.524  22.014  11.682  14.494  20.295  14.424  11.839  20.315
  16.546  11.333  17.221  18.351   8.141  16.196  18.654   5.779  13.217
  16.927   2.503  12.259  17.473   0.147   9.295  13.826  -0.974   8.965
  12.084   0.763   6.058   8.701   0.007   7.643   9.313   2.283  10.661
   6.646   5.001  10.670   9.056   7.575  12.174  11.517   7.705   9.285
   9.168   9.508   6.840  10.375  13.126   6.696   9.323  16.317   4.979
  12.193  18.473   3.661  10.771  22.017   3.226  12.778  24.691   1.395
  13.234  28.128   3.059  15.865  30.316   1.307  17.543  28.682  -1.743
  19.597  25.704  -0.587  18.253  25.770   2.986  15.713  23.310   4.399
  13.911  22.382   7.598  13.453  18.634   8.297  10.176  17.507   9.794
   9.218  14.038  11.067   5.771  13.531   9.497   4.435  11.247  12.239
   6.167  12.986  15.141   5.046  16.422  13.884   8.400  17.794  15.052
  11.368  19.534  13.405  14.983  18.477  13.573  17.116  20.934  15.520
  20.836  21.083  16.274  21.722  22.592  19.682  24.640  24.792  20.663
  26.417  21.804  22.206  25.997  19.570  19.157  22.962  17.648  20.312
  20.310  16.626  17.811  16.654  16.654  18.914  13.264  17.422  17.402
  11.272  20.506  18.376   7.538  21.121  18.211   8.241  24.606  16.864
  10.555  25.983  14.204  13.408  28.112  15.497  16.758  29.305  14.114
  18.246  25.928  15.111  15.978  24.105  12.657  17.484  25.290   9.371
  20.166  23.449   7.459  22.148  24.102   4.303  21.415  21.132   2.000
  24.359  20.453  -0.360  24.697  17.855  -3.091  28.347  16.755  -2.737
  30.681  15.590  -5.538  29.831  11.968  -4.743  26.103  12.570  -5.184
  25.257  12.219  -1.512  23.705  15.127   0.383  24.976  16.810   3.554
  22.976  18.942   6.020  24.973  21.673   7.765  23.485  23.832  10.511
  22.783  27.411   9.430  23.395  28.610  12.988  26.355  26.419  14.022
  28.018  26.643  10.664  30.712  23.957  11.022  28.414  21.186  12.239
  26.565  18.553  10.318  23.637  16.198  10.927  25.259  12.741  11.233
  24.696   9.184  12.410  27.162   6.712  13.919  27.422   3.116  12.703
  25.632   2.086  15.943  22.468   3.905  14.886  22.913   6.623  17.530
  23.319  10.200  16.258  26.788  11.727  16.243  27.395  14.977  18.173
  27.532  17.926  15.748  30.830  19.109  17.244  32.536  15.870  16.172
  31.551  16.029  12.489  33.384  17.392   9.473  33.875  16.956   5.742
  35.232  13.587   4.618  33.346  11.613   7.254  30.944   8.915   6.128
  28.656   9.836   9.028  27.482  13.032   7.330  26.463  11.535   3.963
  22.806  10.942   3.219  20.815   9.761   0.243  17.222  11.065   0.296
  14.841   8.372  -0.982  11.145   8.265  -1.768   8.767   6.830   0.805
  137  1END:      1 137
  -2.789  31.681  12.813  -2.812  35.210  14.248  -4.360  38.400  12.901
  -2.819  41.657  14.214  -4.601  44.993  14.601  -1.572  47.237  14.574
  -0.455  49.430  11.669   1.265  47.143   9.143   3.981  49.834   8.753
   4.979  49.334  12.421   5.315  45.563  12.228   8.679  43.819  12.644
   9.703  42.194   9.345   9.075  38.663  10.779   5.610  39.648  12.034
   4.721  41.268   8.695   5.773  38.125   6.851   3.885  35.834   9.185
   0.629  37.738   8.880   0.949  38.027   5.095   1.127  34.228   4.952
  -1.470  33.377   7.590  -4.290  35.949   7.165  -5.533  34.490   3.868
  -6.094  31.074   5.585  -9.246  32.546   7.181 -10.774  32.878   3.647
 -10.119  29.226   2.899 -11.525  28.171   6.320 -14.752  30.021   5.641
 -14.987  28.477   2.140 -14.647  25.026   3.664 -17.373  25.803   6.232
 -19.751  27.242   3.581 -19.153  24.059   1.517 -20.080  22.091   4.640
 -23.459  23.854   5.017 -22.439  26.142   7.925 -23.654  29.715   8.385
 -22.359  32.599  10.468 -24.970  31.769  13.075 -23.333  28.321  13.553
 -20.224  29.987  15.063 -19.593  31.480  18.520 -18.267  34.891  17.524
 -16.906  36.873  20.433 -18.345  40.350  21.024 -14.809  41.742  21.524
 -11.340  41.108  20.158  -9.432  38.307  21.849  -6.085  36.615  21.361
  -6.440  32.926  22.172  -9.114  30.260  21.900 -11.730  32.062  19.775
  -9.294  34.373  17.991  -9.703  33.321  14.328 -13.442  32.718  14.687
 -13.763  36.378  15.843 -12.937  37.307  12.215 -15.439  34.906  10.502
 -18.027  37.721   9.955 -15.232  40.220   9.364 -13.826  39.107   6.002
 -13.991  42.620   4.427 -11.802  43.872   7.227  -9.348  41.103   6.350
  -9.472  41.724   2.592  -8.636  45.412   3.210  -5.828  44.470   5.599
  -4.348  41.934   3.108  -4.061  44.806   0.595  -2.062  46.630   3.284
   0.198  43.655   4.050   1.084  43.215   0.341   1.893  46.919  -0.110
   4.062  46.928   3.056   5.930  43.770   1.918   6.648  45.351  -1.472
   7.725  48.605   0.198  10.339  46.759   2.233  11.797  45.229  -0.948
  10.530  41.813   0.065  10.422  39.271  -2.710   6.847  37.946  -2.440
   4.960  35.769  -4.928   1.342  36.905  -4.493   0.884  40.656  -4.862
  -2.874  40.664  -5.343  -5.762  40.388  -3.028  -7.840  37.267  -3.130
 -11.268  37.697  -4.738 -13.789  36.768  -1.999 -17.071  37.664  -3.754
 -17.884  33.930  -3.887 -18.412  33.935  -0.074 -21.927  34.663   1.226
 -22.292  38.360   2.141 -23.094  37.555   5.819 -19.426  36.714   6.533
 -18.051  39.811   4.704 -18.476  42.457   7.365 -16.032  45.237   8.267
 -14.539  46.178  11.582 -12.963  49.085  13.373 -10.945  48.231  16.464
 -10.902  50.398  19.542  -7.511  51.601  20.762  -7.957  49.252  23.703
  -8.304  46.228  21.389  -5.287  47.347  19.359  -3.303  47.642  22.637
  -4.013  43.956  23.294  -2.741  43.025  19.851   0.393  45.221  20.290
   1.192  43.766  23.692   1.318  40.238  22.240   3.722  41.417  19.534
   5.862  43.297  22.078   6.103  40.289  24.384   7.193  37.980  21.514
  10.008  40.346  20.550  11.220  40.847  24.164  11.693  37.046  24.502
  14.616  37.093  22.042  15.061  40.492  20.424  17.874  39.283  18.041
  15.368  37.169  16.159  13.665  40.357  14.928  14.453  43.057  12.436
  12.779  46.164  10.942  13.694  46.704   7.258  16.554  44.280   7.983
  17.988  46.319  10.927  18.327  44.962  14.516  16.637  47.777  16.417
  15.103  45.529  19.033  17.105  45.086  22.228
  114  2RHE:      1 114
 -17.000   2.360  11.880 -19.680   1.580   9.360 -17.210   1.260   6.520
 -16.150  -2.180   7.720 -18.520  -4.590   9.500 -17.430  -6.460  12.660
 -19.700  -8.270  15.140 -20.260  -6.120  18.220 -19.520  -8.920  20.730
 -17.460 -12.090  20.950 -17.010 -14.520  23.890 -15.150 -17.750  24.730
 -13.730 -19.910  27.510 -10.010 -20.250  28.360  -8.110 -22.270  25.820
 -10.510 -21.800  22.910  -9.550 -20.570  19.470 -11.970 -17.590  18.700
 -12.260 -15.770  15.340 -13.350 -12.150  14.690 -14.540 -11.280  11.130
 -14.310  -7.970   9.340 -16.190  -7.440   6.090 -15.730  -4.730   3.540
 -15.690  -4.020  -0.140 -13.580  -3.850  -3.300 -12.370  -0.330  -2.390
 -11.030  -1.230   1.060 -10.220  -4.830   2.070 -10.420  -5.950  -1.540
  -7.540  -3.700  -2.660  -5.610  -2.620   0.430  -3.850  -4.090   3.420
  -5.750  -4.760   6.640  -4.470  -3.810  10.110  -5.820  -5.090  13.400
  -5.420  -3.350  16.760  -6.670  -3.410  20.330  -7.700  -0.030  21.870
  -9.080   1.480  25.050 -10.950   4.630  23.740  -8.820   7.760  24.110
  -5.500   5.860  24.240  -3.150   4.980  21.410  -3.830   1.640  19.680
  -1.810  -1.520  20.390  -0.990  -2.970  16.960  -1.580  -6.680  16.520
  -1.540  -7.370  12.790  -0.270  -5.410   9.810  -0.070  -6.080   6.050
  -3.060  -8.430   6.260  -1.310 -11.300   8.040   2.010 -10.260   9.590
   2.830 -10.020  13.260   4.660  -6.910  14.450   7.500  -7.150  17.070
   6.490  -8.180  20.600   3.140  -9.700  19.590   2.300 -13.220  20.810
   2.200 -16.000  18.230  -1.290 -16.910  19.600  -2.490 -14.250  17.170
  -2.940 -14.840  13.440  -4.910 -13.290  10.600  -6.040 -13.850   7.040
  -7.720 -12.000   4.200  -9.720 -13.440   1.330 -11.420 -11.240  -1.240
 -13.450  -8.590   0.710 -13.370 -10.280   4.140 -10.640 -10.490   6.820
 -10.330 -12.520   9.990  -8.430 -12.390  13.250  -7.860 -15.650  15.160
  -6.810 -15.880  18.840  -5.590 -19.410  19.770  -5.380 -20.360  23.460
  -7.760 -17.670  24.720  -6.540 -16.100  27.920  -8.030 -13.660  30.420
  -5.610 -10.960  29.270  -7.260 -11.070  25.840 -10.390  -9.300  27.020
 -10.390  -6.040  25.110 -11.900  -4.140  22.150 -10.580  -5.240  18.740
 -10.720  -3.170  15.540  -9.980  -3.750  11.890  -8.910  -0.960   9.480
  -7.890  -0.570   5.860  -7.260   2.240   3.380 -10.410   2.940   1.380
  -9.930   4.210  -2.170 -13.430   5.810  -2.080 -12.710   7.750   1.070
  -9.120   8.580   0.110  -8.220   7.700   3.760  -8.600   4.790   6.200
 -11.930   3.050   6.920 -12.780   1.310  10.210 -14.820  -1.400  11.750
 -17.050  -0.600  14.730 -15.070  -2.670  17.150 -15.660  -6.080  18.740
 -15.720  -6.390  22.560 -14.200  -9.810  23.440 -15.210 -11.290  26.810
 -13.320 -14.220  28.330 -15.490 -16.410  30.600 -14.510 -18.430  33.560
 -12.650 -15.840  35.590 -13.220 -15.160  39.310 -16.080 -12.780  40.000
  164  2CPL:      1 164
  22.959  28.016  18.830  25.761  26.134  16.998  27.570  23.864  19.550
  31.064  24.633  20.815  33.172  21.623  21.802  36.677  21.645  23.329
  39.634  19.334  23.304  42.409  19.483  25.910  45.606  18.420  24.242
  48.549  16.657  25.916  51.945  15.858  24.476  53.320  12.680  26.133
  51.002  13.211  29.075  51.960  16.889  29.599  49.212  19.524  29.011
  49.691  21.649  25.932  46.437  23.554  25.786  42.803  23.750  24.739
  41.292  24.027  21.290  37.589  24.748  20.904  35.512  24.336  17.769
  32.293  25.764  16.466  30.223  22.943  14.847  27.996  24.012  11.936
  24.867  22.214  13.104  22.824  24.699  11.048  24.329  23.515   7.719
  25.459  19.929   8.457  23.334  18.820  11.438  23.901  15.044  11.200
  27.710  15.361  10.831  27.921  18.053  13.541  25.862  15.866  15.911
  28.188  12.878  15.405  31.306  14.936  16.370  29.491  16.618  19.305
  28.249  13.313  20.750  31.726  11.665  20.391  33.267  14.680  22.156
  30.915  14.397  25.188  31.090  10.578  25.207  27.333  10.488  25.987
  26.706   7.436  23.742  29.267   5.366  25.665  32.279   5.813  23.388
  34.167   8.812  22.000  37.318  10.850  21.575  38.535  11.093  25.176
  41.978   9.571  25.527  42.395   9.009  21.746  45.420  10.218  19.785
  46.163  12.334  16.709  47.857   9.645  14.665  48.817  11.677  11.554
  50.236  15.221  11.560  51.768  16.694   8.420  53.071  20.279   8.926
  51.609  22.743   6.434  48.694  20.447   5.621  46.661  18.949   8.526
  46.287  17.199  11.872  44.247  13.986  11.766  42.689  12.120  14.631
  39.457  10.429  15.685  40.454   6.776  15.482  39.586   5.711  19.028
  39.486   1.965  18.318  42.795   1.210  16.530  44.733   4.446  17.151
  46.305   4.461  13.661  43.848   5.492  10.886  42.235   2.100  10.337
  39.393   2.266  12.900  36.729   4.418  14.482  32.957   4.500  14.130
  30.138   7.007  14.192  27.191   7.264  16.555  25.037   6.130  13.593
  26.969   2.883  13.066  30.231   1.956  11.308  29.853   4.492   8.439
  27.425   7.220   7.352  26.744   9.251   4.227  28.238  12.469   2.954
  25.608  14.876   4.182  26.341  17.692   1.763  29.263  19.739   0.428
  27.987  23.296   1.108  31.126  24.328   3.029  34.569  24.543   1.530
  38.153  24.052   2.743  38.925  27.732   2.761  41.967  27.893   5.031
  43.648  26.913   8.353  41.268  25.999  11.176  38.761  24.060   9.030
  37.359  20.820  10.534  36.541  18.135   7.977  35.651  14.429   7.884
  38.271  11.917   6.809  36.846   9.061   4.713  37.719   6.089   2.566
  35.418   6.747  -0.434  31.880   8.187  -0.948  29.556   7.788   2.034
  32.170   6.306   4.399  32.213   8.837   7.225  33.005   7.318  10.677
  34.758   9.187  13.485  38.043  10.312  11.912  38.492  13.978  11.109
  41.192  16.453  10.310  42.013  19.982  11.238  43.386  21.814   8.220
  46.432  23.970   8.823  46.394  25.196   5.232  43.896  25.948   2.433
  43.137  22.510   0.964  40.863  23.339  -1.973  41.420  19.980  -3.685
  39.376  18.269  -0.921  36.280  20.306  -1.814  33.365  18.102  -2.745
  35.131  14.899  -1.490  35.259  15.641   2.325  32.370  17.111   4.388
  33.368  20.339   6.191  31.417  20.660   9.443  33.238  23.020  11.821
  36.139  25.365  12.491  38.586  26.217  15.308  37.037  28.968  17.387
  39.753  29.251  20.090  43.266  27.909  20.380  44.513  27.963  16.761
  47.891  28.606  18.347  47.603  25.202  20.126  46.937  23.546  16.710
  50.098  25.357  15.417  52.027  23.987  18.408  50.764  20.418  17.620
  51.997  20.642  14.005  55.553  21.010  15.119  55.352  17.457  16.442
  54.395  16.135  12.981  56.566  15.106   9.993  56.498  14.788   6.183
  55.191  11.173   6.336  52.784  12.115   9.184  54.449  10.252  12.047
  54.474  12.239  15.252  57.660  12.564  17.255  55.609  12.589  20.520
  52.215  11.069  21.444  49.561  13.771  20.954  46.348  12.931  22.818
  42.980  14.385  23.656  43.357  14.242  27.455  39.777  15.569  27.894
  36.916  16.843  25.741  33.355  17.932  25.908  30.858  20.663  25.093
  31.288  24.300  26.147  27.988  25.410  24.517
  164  1L58:      1 164
  43.864  -1.834   9.050  40.704  -0.816  10.928  38.598   2.283  11.419
  40.765   3.757  14.208  44.022   3.474  12.243  42.239   4.840   9.213
  40.926   7.902  10.978  44.211   8.374  12.835  45.893   8.707   9.416
  43.292  11.207   8.115  42.987  13.370  11.173  46.371  13.275  12.827
  46.947  13.748  16.611  47.383  17.160  18.228  47.574  17.640  21.971
  47.011  21.389  21.944  43.901  23.353  20.655  44.280  23.889  16.959
  42.370  25.146  14.039  40.959  22.646  11.561  40.915  23.039   7.778
  37.768  25.160   8.047  39.195  27.318  10.748  37.400  25.642  13.662
  38.753  25.006  17.092  39.727  21.310  17.381  41.850  19.010  19.594
  43.215  15.439  19.651  42.218  13.176  16.795  39.840  15.503  14.864
  37.596  16.259  17.888  35.765  19.510  16.958  35.304  21.727  19.946
  33.302  24.675  18.690  32.461  26.569  15.519  32.795  29.692  17.577
  35.512  32.127  16.851  36.377  32.434  20.512  39.419  30.612  21.857
  37.899  31.011  25.281  34.704  29.404  24.168  36.977  26.592  22.898
  38.860  26.180  26.115  35.603  26.091  27.984  34.190  23.315  25.792
  37.444  21.455  26.283  37.318  21.501  30.058  33.686  20.411  29.892
  34.562  17.570  27.597  37.532  16.314  29.721  36.258  17.041  33.225
  39.355  18.994  34.095  40.956  22.412  33.789  43.048  21.824  30.817
  44.163  25.206  29.837  44.052  24.140  26.068  46.204  21.023  26.448
  45.417  17.312  26.922  47.317  14.079  27.243  47.534  11.251  24.735
  45.170   9.149  26.866  42.593  11.956  26.911  42.869  12.246  23.108
  42.228   8.599  22.733  39.302   8.666  25.064  37.593  11.472  23.044
  38.446   9.409  19.927  36.766   6.233  21.203  33.701   8.293  22.043
  33.573   9.983  18.653  33.908   6.753  16.689  31.135   5.120  18.743
  28.884   8.135  18.301  29.518   8.082  14.529  28.602   4.380  14.215
  25.463   4.787  16.467  24.506   7.808  14.482  24.548   5.913  11.153
  22.496   3.118  12.729  19.811   5.503  13.925  19.641   7.389  10.733
  17.015   6.276   8.209  18.874   7.355   5.174  22.217   5.986   6.327
  21.426   2.696   8.020  20.206   0.945   4.904  23.350   1.933   3.008
  25.588   0.794   5.820  23.704  -2.480   6.008  24.209  -3.086   2.330
  27.952  -2.576   2.372  30.911  -4.911   2.845  33.250  -4.305   5.872
  35.907  -2.052   4.247  33.263   0.137   2.580  31.475   0.397   5.918
  34.692   1.999   7.306  34.700   4.596   4.444  31.107   5.694   5.299
  32.034   5.855   8.962  35.008   8.091   7.985  32.705  10.536   6.141
  30.226  10.696   9.068  33.019  11.360  11.535  34.286  14.294   9.408
  31.051  15.810   8.173  28.318  14.649  10.495  25.236  12.512   9.860
  23.318  15.335   8.284  26.051  16.237   5.923  26.519  12.716   4.695
  22.755  12.102   4.427  22.796  15.014   1.924  24.749  13.002  -0.671
  21.493  11.455  -1.951  22.704  10.324  -5.351  26.028   8.858  -4.173
  24.267   6.943  -1.372  21.897   5.412  -3.970  24.814   4.403  -6.123
  26.725   2.749  -3.291  23.596   0.866  -2.350  23.348  -0.376  -5.878
  27.008  -1.317  -5.865  27.905   0.994  -8.805  31.412   1.745  -7.553
  32.779   3.725 -10.433  29.686   5.849 -10.811  29.598   6.565  -7.152
  33.354   7.558  -7.022  32.783  10.066  -9.824  29.649  11.519  -8.164
  31.287  11.820  -4.727  34.095  13.953  -6.338  31.540  16.636  -7.348
  31.324  18.165  -3.927  32.694  20.980  -1.872  34.137  18.139   0.318
  36.382  16.891  -2.530  37.526  20.461  -3.363  38.216  21.392   0.260
  40.012  18.239   1.532  41.172  16.720  -1.633  43.845  14.195  -0.507
  41.606  12.829   2.233  38.475  12.760   0.012  40.575  10.823  -2.601
  41.582   8.226  -0.071  37.967   7.753   0.996  36.715   7.704  -2.565
  39.307   5.001  -3.590  38.197   2.992  -0.585  34.551   3.027  -1.814
  35.767   2.406  -5.310  37.887  -0.666  -4.732  36.767  -2.124  -1.431
  40.413  -2.458  -0.306  42.790  -0.523   1.927  45.229   0.347  -0.801
  44.907   4.124  -0.393  46.067   3.828   3.120  48.714   1.113   2.687
  50.928   3.743   1.495  50.548   6.019   4.565
  162  119L:      1 162
  43.780  -1.860   9.127  40.518  -0.803  10.858  38.372   2.355  11.334
  40.538   3.630  14.225  43.882   3.392  12.319  42.230   4.809   9.202
  40.869   7.937  11.015  44.169   8.317  12.898  45.942   8.638   9.560
  43.394  11.093   8.095  43.123  13.348  11.130  46.519  13.184  12.882
  46.929  13.769  16.626  47.528  17.140  18.320  47.627  17.707  22.057
  47.112  21.527  21.882  44.013  23.399  20.532  44.532  23.985  16.819
  42.494  25.139  13.903  41.110  22.607  11.404  41.102  22.965   7.576
  37.917  25.126   7.872  39.466  27.295  10.528  37.517  25.799  13.476
  38.930  25.134  16.929  39.822  21.407  17.303  41.892  19.170  19.564
  43.231  15.514  19.611  42.183  13.240  16.747  39.837  15.518  14.813
  37.608  16.372  17.800  35.732  19.604  16.817  35.365  21.896  19.844
  33.374  24.864  18.529  32.646  26.782  15.401  32.806  29.971  17.406
  35.720  32.385  16.783  36.514  32.651  20.380  39.575  30.864  21.738
  37.945  31.271  25.125  34.744  29.696  24.044  37.068  26.739  22.824
  38.898  26.379  26.124  35.608  26.338  27.885  34.167  23.549  25.659
  37.427  21.648  26.114  37.308  21.788  29.922  33.686  20.669  29.770
  34.603  17.733  27.453  37.495  16.531  29.696  36.098  17.284  33.128
  39.104  19.355  34.318  40.838  22.711  33.861  42.978  22.035  30.935
  44.262  25.387  29.903  44.099  24.134  26.241  46.324  21.157  26.691
  45.441  17.413  26.991  47.380  14.133  27.385  47.438  11.239  24.827
  45.047   9.166  26.954  42.554  12.060  27.027  42.821  12.382  23.208
  42.156   8.666  22.788  39.219   8.798  25.077  37.538  11.577  23.044
  38.350   9.580  19.926  36.675   6.365  21.201  33.543   8.448  22.057
  33.521  10.083  18.658  33.785   6.873  16.609  31.045   5.299  18.797
  28.766   8.327  18.225  29.438   8.214  14.414  28.353   4.515  14.145
  25.254   5.095  16.382  24.276   8.175  14.317  24.461   6.101  11.106
  22.318   3.330  12.658  19.673   5.819  13.806  19.505   7.602  10.551
  16.761   6.520   8.120  18.850   7.468   5.098  22.159   6.061   6.259
  21.174   2.855   7.918  20.037   1.056   4.748  23.272   2.041   3.039
  25.449   0.831   5.865  23.539  -2.521   6.150  24.085  -3.151   2.468
  27.923  -2.723   2.509  30.874  -5.052   3.216  33.205  -4.364   6.188
  35.774  -2.196   4.426  33.266   0.059   2.650  31.399   0.393   5.991
  34.616   1.987   7.395  34.578   4.465   4.470  31.074   5.577   5.315
  31.956   5.934   8.970  34.929   8.151   7.983  32.693  10.552   6.009
  30.218  10.816   8.926  32.983  11.563  11.449  34.325  14.411   9.249
  31.103  15.900   8.016  28.343  14.850  10.325  25.303  12.683   9.660
  23.293  15.496   8.184  25.914  16.386   5.636  26.451  12.818   4.470
  22.682  12.117   4.289  22.718  14.987   1.779  24.732  12.945  -0.760
  21.457  11.419  -2.077  22.593  10.296  -5.495  25.917   8.778  -4.295
  24.128   6.858  -1.471  21.754   5.362  -4.001  24.649   4.312  -6.233
  26.534   2.756  -3.324  23.427   0.729  -2.303  23.154  -0.542  -5.863
  26.868  -1.467  -5.818  27.688   0.753  -8.792  31.265   1.449  -7.536
  32.777   3.382 -10.386  29.662   5.490 -10.800  29.509   6.282  -7.162
  33.222   7.342  -7.100  32.630   9.826  -9.947  29.483  11.349  -8.307
  31.238  11.597  -4.852  34.010  13.692  -6.506  31.563  16.424  -7.602
  31.316  17.992  -4.184  32.689  20.774  -2.129  34.222  17.986   0.094
  36.434  16.700  -2.709  37.479  20.203  -3.814  38.396  21.400  -0.309
  40.181  18.216   0.993  41.192  16.403  -2.176  43.876  14.016  -0.784
  41.673  12.706   2.008  38.557  12.547  -0.238  40.583  10.483  -2.834
  41.564   8.030  -0.139  37.918   7.530   0.988  36.667   7.350  -2.551
  39.228   4.746  -3.561  38.162   2.707  -0.541  34.546   2.837  -1.885
  35.635   1.975  -5.414  37.795  -1.038  -4.556  36.672  -2.393  -1.279
  40.304  -2.784  -0.081  42.646  -0.707   2.143  45.057   0.013  -0.632
  44.906   3.842  -0.360  45.930   3.576   3.183  48.933   1.396   2.659
  103  2WRP:R     1 103
  22.894  21.388   0.353  23.999  19.267  -2.610  22.354  15.898  -3.372
  23.843  13.002  -1.392  23.955   9.422  -2.702  24.366   8.480   0.948
  21.110  10.264   1.882  19.434   8.716  -1.162  20.427   5.290   0.177
  18.872   6.056   3.529  15.627   7.203   1.856  15.523   4.076  -0.276
  15.863   1.760   2.745  13.100   3.667   4.585  10.764   3.320   1.582
  11.399  -0.416   1.273  10.746  -0.729   5.035   7.203   0.640   4.408
   6.735  -1.599   1.334   7.789  -4.716   3.283   5.745  -3.759   6.359
   2.618  -3.420   4.211   3.374  -6.734   2.474   3.358  -8.460   5.903
   0.250  -6.578   7.014  -1.643  -8.014   4.022  -0.433 -11.506   4.981
  -1.906 -11.027   8.491  -5.123  -9.251   7.496  -3.964  -6.070   9.180
  -3.689  -4.022   5.956  -6.838  -1.889   6.606  -5.802  -0.699  10.095
  -2.225  -0.185   8.885  -3.334   1.974   5.929  -5.705   3.934   8.184
  -2.751   4.589  10.488  -0.223   5.457   7.785  -2.239   7.679   5.439
  -4.340  10.802   5.999  -8.022  10.880   4.948  -7.055  13.192   2.019
  -4.388  10.764   0.795  -6.869   7.866   0.912  -9.371   9.937  -1.148
  -6.608  10.861  -3.636  -5.641   7.186  -4.122  -9.264   6.182  -4.769
  -9.466   8.951  -7.435  -6.149   7.957  -9.003  -7.392   4.393  -9.589
 -10.406   5.822 -11.448  -8.159   8.030 -13.593  -5.877   5.094 -14.499
  -8.908   2.926 -15.376 -10.371   5.623 -17.682  -6.996   6.337 -19.305
  -6.549   2.608 -20.101 -10.071   2.357 -21.377  -9.709   5.260 -23.824
 -13.453   6.083 -24.059 -13.175   9.534 -22.464 -10.946  12.385 -23.617
  -8.693  13.901 -20.925 -10.905  17.022 -20.867 -14.024  14.887 -20.487
 -12.332  13.124 -17.530 -11.662  16.441 -15.829 -15.332  17.386 -16.236
 -16.547  13.947 -15.091 -14.381  13.262 -12.034 -13.625  16.782 -10.785
  -9.846  16.183 -11.134  -7.779  19.059 -12.574  -5.867  18.693 -15.818
  -2.539  18.823 -13.947  -3.601  15.714 -11.994  -4.729  13.844 -15.061
  -1.485  14.709 -16.862   0.647  13.335 -14.018  -1.372  10.103 -14.303
  -0.990   9.911 -18.091   2.758  10.559 -17.909   3.265   7.983 -15.134
   1.258   5.372 -17.070   3.361   5.982 -20.190   6.534   5.476 -18.094
   5.428   2.236 -16.413   6.734  -1.224 -17.251   4.698  -2.811 -20.053
   3.983  -5.839 -17.824   2.291  -3.544 -15.242   0.155  -1.850 -17.965
  -0.875  -5.262 -19.343  -1.822  -6.485 -15.857  -3.842  -3.286 -15.128
  -5.759  -3.797 -18.413  -6.557  -7.367 -17.300  -7.822  -6.426 -13.830
  -9.375  -2.953 -14.307 -11.194  -3.450 -17.638 -14.192  -5.754 -17.966
 -13.896  -8.757 -20.242
  140  1CPC:A     1 140
   5.720 -26.003  10.349   5.110 -27.357   6.834   3.406 -30.827   6.946
   0.610 -32.156   4.721  -1.921 -31.379   7.432  -0.813 -27.802   8.215
  -0.590 -27.115   4.457  -4.232 -28.328   3.932  -5.447 -26.253   6.930
  -3.600 -23.154   5.737  -5.141 -23.363   2.230  -8.724 -23.564   3.702
  -8.002 -20.784   6.164  -6.557 -18.570   3.480  -9.907 -18.755   1.758
 -11.909 -18.432   4.894 -13.381 -21.961   4.222 -14.351 -25.111   6.172
 -12.360 -28.208   5.068 -13.636 -30.198   2.064 -12.974 -33.579   0.599
  -9.912 -32.002  -1.010  -8.132 -31.548   2.270  -9.396 -34.915   3.521
  -7.826 -36.686   0.519  -4.447 -35.019   1.611  -4.885 -36.455   5.131
  -5.686 -39.824   3.517  -2.482 -39.698   1.411  -0.373 -38.781   4.540
  -1.915 -41.460   6.755  -1.344 -44.152   4.246   2.243 -43.113   3.658
   2.937 -42.846   7.426   3.830 -46.542   7.878   6.868 -46.367   5.536
   7.725 -42.859   6.920   7.671 -43.981  10.540   9.360 -47.339   9.814
  12.126 -45.288   8.125  12.325 -42.883  11.037  12.883 -45.821  13.441
  15.556 -47.384  11.238  17.683 -44.170  10.775  17.464 -43.520  14.465
  18.790 -46.953  15.326  21.776 -46.342  13.063  22.208 -42.656  13.750
  25.449 -42.787  15.632  27.173 -44.967  13.220  25.949 -43.143  10.006
  27.104 -39.782  11.386  30.558 -41.071  12.207  30.861 -42.921   8.955
  29.684 -39.804   7.049  32.371 -37.653   8.760  34.999 -40.105   7.788
  33.815 -40.099   4.186  34.204 -36.342   4.041  37.682 -36.537   5.567
  38.701 -38.945   2.796  37.212 -37.030  -0.085  38.711 -33.812   1.307
  41.926 -34.613   3.276  42.742 -30.812   3.694  39.974 -30.659   6.292
  42.020 -32.652   8.613  45.441 -31.138   7.955  44.773 -27.464   7.363
  45.132 -25.057  10.234  42.196 -22.910  11.416  39.085 -23.155  13.519
  36.750 -24.080  10.612  38.621 -27.361   9.946  38.572 -30.775  11.590
  42.403 -30.735  12.071  41.776 -30.435  15.768  39.764 -32.521  18.314
  37.164 -29.828  18.674  36.878 -29.450  14.938  36.275 -33.150  14.562
  33.716 -33.154  17.390  31.977 -30.096  15.787  31.859 -31.830  12.430
  30.149 -35.060  13.511  27.817 -33.006  15.716  26.812 -31.066  12.595
  26.183 -34.182  10.528  24.095 -35.692  13.382  21.921 -32.530  13.166
  21.222 -33.127   9.394  20.373 -36.753  10.162  18.159 -35.860  13.082
  16.302 -33.273  10.996  15.687 -35.886   8.253  14.086 -38.245  10.779
  11.771 -35.348  11.872  10.798 -34.803   8.267   9.784 -38.479   8.064
   7.686 -38.180  11.168   5.666 -35.140   9.924   5.797 -36.151   6.201
   7.401 -33.007   4.775  10.348 -30.662   4.785   9.065 -28.371   7.652
  11.749 -29.482  10.315  14.560 -28.939   7.749  13.260 -25.548   6.707
  12.550 -24.337  10.152  15.525 -25.593  12.071  18.346 -25.955   9.598
  17.901 -24.561   6.057  16.728 -21.080   6.834  19.914 -19.231   7.701
  22.472 -21.863   6.659  24.027 -19.796   3.878  24.834 -17.023   6.303
  26.382 -19.480   8.701  28.496 -21.278   6.049  29.928 -18.005   4.778
  30.646 -16.473   8.151  32.269 -19.526   9.582  33.871 -20.500   6.227
  32.384 -24.008   6.161  32.123 -25.415   2.628  28.658 -26.656   1.439
  30.476 -29.317  -0.504  31.589 -30.970   2.789  27.869 -31.482   3.762
  26.792 -32.639   0.293  29.443 -35.298   0.529  28.239 -36.400   4.072
  24.671 -36.536   2.735  25.530 -38.702  -0.287  27.217 -41.169   2.113
  24.102 -41.370   4.303  21.986 -42.112   1.317  24.262 -44.838   0.090
  24.549 -46.482   3.473  21.227 -46.151   5.355
   71  1CPC:B     1  71
   1.525 -27.329  14.473  -0.179 -30.646  13.977  -0.030 -33.594  16.388
   3.177 -34.837  14.640   4.937 -31.481  14.492   4.157 -30.811  18.086
   6.176 -33.868  19.203   9.078 -33.021  16.952   9.236 -29.496  18.157
   9.410 -30.616  21.863  12.154 -33.183  20.826  14.261 -30.550  18.959
  14.392 -28.243  21.969  15.887 -31.155  23.900  18.197 -32.240  21.095
  16.687 -35.754  20.919  15.461 -38.225  18.411  11.974 -39.448  19.046
  11.855 -42.655  21.099  10.167 -45.944  19.920   7.508 -45.075  22.427
   6.762 -41.734  20.872   6.774 -43.290  17.467   4.220 -45.923  18.541
   1.881 -43.316  19.969   1.878 -41.381  16.694   1.167 -44.717  14.913
  -1.939 -45.030  17.141  -3.019 -41.587  15.952  -2.615 -42.702  12.256
  -4.747 -45.796  13.125  -7.599 -43.472  14.084  -7.073 -41.427  10.830
 -10.350 -42.436   9.100 -12.387 -41.899  12.311 -11.010 -38.397  12.662
 -11.924 -37.565   9.110 -15.473 -38.851   9.695 -15.751 -36.369  12.641
 -14.389 -33.532  10.454 -16.680 -34.551   7.585 -19.814 -34.843   9.692
 -19.600 -31.591  11.651 -18.646 -29.809   8.398 -21.556 -31.252   6.490
 -24.034 -29.892   9.133 -22.223 -26.689   9.949 -25.102 -24.241   9.025
 -27.655 -26.165  11.089 -25.385 -26.453  14.123 -24.852 -22.679  14.035
 -28.529 -21.745  13.406 -29.985 -24.088  15.972 -27.394 -23.084  18.531
 -28.202 -19.347  18.086 -31.932 -20.032  18.136 -31.654 -21.703  21.508
 -29.363 -19.077  22.962 -31.699 -16.268  22.031 -34.644 -18.230  23.420
 -32.961 -18.770  26.745 -31.497 -15.277  26.815 -34.018 -12.882  25.329
 -32.257  -9.761  26.547 -29.512 -10.194  23.969 -32.120  -9.596  21.265
 -34.399  -7.040  22.958 -33.723  -3.397  21.726 -30.545  -2.173  23.206
 -29.281  -5.878  23.372 -25.751  -6.804  22.076
   99  1CPC:B    74 172
 -27.303  -8.861  19.426 -30.082  -6.386  18.540 -29.966  -4.634  15.008
 -29.013  -6.536  11.829 -25.270  -5.711  11.847 -24.932  -7.006  15.420
 -26.947 -10.216  14.834 -24.905 -10.866  11.626 -21.694 -10.330  13.643
 -22.803 -12.735  16.304 -23.709 -15.556  13.911 -20.447 -14.863  12.014
 -18.553 -15.379  15.364 -20.309 -18.648  15.980 -19.452 -19.919  12.491
 -15.803 -18.810  12.886 -15.334 -20.588  16.199 -16.829 -23.830  14.794
 -14.582 -23.641  11.718 -11.407 -23.362  13.815 -12.559 -26.168  16.121
 -12.771 -28.359  12.964  -9.245 -27.269  11.936  -7.895 -28.410  15.351
  -9.752 -31.708  15.034  -8.270 -32.237  11.557  -4.683 -31.469  12.660
  -4.976 -33.112  16.101  -3.495 -30.126  17.801  -5.040 -26.955  19.309
  -2.277 -24.524  17.956  -4.459 -23.140  15.206  -7.537 -22.537  17.447
  -5.471 -20.729  20.080  -3.252 -18.873  17.718  -5.720 -17.816  14.988
  -8.936 -17.754  16.833  -9.070 -17.543  20.634  -6.019 -15.377  21.159
  -7.212 -11.948  22.387 -10.901 -12.870  21.995 -11.890 -12.268  25.579
 -10.271  -8.807  25.531 -12.161  -8.047  22.240 -15.493  -8.791  23.732
 -14.521  -6.926  26.948 -13.785  -3.898  24.805 -16.984  -4.378  22.808
 -19.454  -4.912  25.582 -20.226  -8.379  24.243 -21.140 -10.779  27.130
 -18.421 -13.472  26.910 -20.387 -15.802  29.101 -23.293 -15.823  26.666
 -20.808 -16.469  23.876 -19.689 -19.479  25.922 -23.255 -20.894  26.238
 -23.510 -20.596  22.396 -20.261 -22.607  22.096 -21.549 -25.232  24.461
 -24.777 -25.710  22.548 -22.662 -26.119  19.336 -20.571 -28.678  21.253
 -23.467 -30.955  22.213 -24.888 -30.837  18.748 -21.613 -31.659  17.145
 -20.836 -34.507  19.468 -24.229 -35.963  18.585 -23.765 -35.696  14.854
 -20.178 -37.079  14.885 -21.236 -40.002  17.243 -24.199 -41.138  15.167
 -23.733 -44.943  14.669 -25.900 -44.984  11.539 -24.372 -45.285   8.064
 -20.794 -45.884   9.341 -18.520 -48.819  10.220 -18.929 -49.470  13.926
 -15.871 -49.071  16.114 -14.574 -47.198  19.057 -14.157 -43.359  18.761
 -14.097 -42.603  22.469 -10.706 -40.863  22.706 -11.511 -38.870  19.577
 -14.776 -37.834  21.131 -12.900 -36.738  24.233 -10.381 -34.838  22.193
 -13.184 -33.064  20.300 -15.021 -32.011  23.444 -11.889 -30.521  24.704
 -11.491 -28.150  21.806 -14.970 -26.780  22.379 -14.281 -26.541  26.102
 -11.056 -24.656  25.262 -13.101 -22.245  23.115 -15.768 -21.692  25.915
 -13.258 -21.134  28.711 -11.431 -18.715  26.505 -14.116 -16.085  26.023
  138  1CPC:K     1 138
  -8.712 -29.669  -7.081  -6.289 -31.510  -4.795  -3.695 -31.299  -7.586
  -4.030 -27.602  -8.460  -4.099 -26.810  -4.700  -0.827 -28.732  -4.344
   0.819 -26.808  -7.176  -0.395 -23.453  -5.985   1.008 -23.924  -2.474
   4.367 -24.802  -3.973   4.229 -22.003  -6.522   3.346 -19.503  -3.741
   6.518 -20.250  -1.913   8.427 -20.519  -5.250   9.349 -24.125  -4.396
   9.746 -27.366  -6.323   7.131 -29.949  -5.284   8.051 -32.188  -2.278
   6.818 -35.393  -0.754   4.066 -33.313   0.925   2.531 -32.552  -2.489
   3.060 -36.107  -3.718   1.150 -37.527  -0.688  -1.815 -35.296  -1.744
  -1.584 -36.771  -5.182  -1.437 -40.332  -3.693  -4.585 -39.661  -1.621
  -6.476 -38.233  -4.667  -5.427 -41.142  -6.784  -6.448 -43.646  -4.268
  -9.893 -42.026  -3.935 -10.412 -41.588  -7.695 -11.854 -45.154  -7.953
 -14.734 -44.382  -5.570 -15.218 -40.889  -7.054 -15.312 -41.765 -10.756
 -17.701 -44.707 -10.045 -19.983 -42.388  -8.221 -19.743 -40.038 -11.176
 -20.725 -42.468 -13.849 -23.524 -43.931 -11.729 -25.059 -40.415 -11.017
 -24.813 -39.626 -14.680 -26.771 -42.717 -15.667 -29.603 -41.739 -13.317
 -29.377 -38.050 -13.739 -32.496 -37.617 -15.857 -34.740 -39.330 -13.391
 -33.053 -37.758 -10.379 -33.748 -34.206 -11.614 -37.462 -34.744 -12.332
 -37.903 -36.863  -9.227 -36.276 -33.970  -7.374 -38.549 -31.346  -8.966
 -41.484 -33.389  -7.868 -40.276 -33.603  -4.236 -40.028 -29.736  -4.199
 -43.551 -29.325  -5.718 -44.847 -31.586  -2.982 -43.054 -29.789  -0.101
 -43.978 -26.348  -1.542 -47.202 -26.871  -3.423 -47.872 -23.092  -3.790
 -44.991 -23.024  -6.341 -47.219 -24.737  -8.864 -50.388 -22.725  -8.162
 -49.222 -19.103  -7.762 -48.927 -16.545 -10.473 -45.544 -15.138 -11.407
 -42.650 -15.890 -13.766 -40.561 -17.137 -10.908 -43.058 -19.957 -10.228
 -43.520 -23.478 -11.701 -47.170 -22.741 -12.491 -46.366 -22.750 -16.248
 -44.715 -25.287 -18.484 -41.911 -22.765 -19.006 -41.438 -22.550 -15.214
 -41.529 -26.294 -14.588 -38.937 -26.734 -17.447 -36.584 -24.015 -16.052
 -36.921 -25.600 -12.644 -35.954 -29.114 -13.732 -33.218 -27.514 -15.782
 -31.733 -25.805 -12.585 -31.858 -28.975 -10.584 -29.973 -30.803 -13.266
 -27.368 -27.952 -13.245 -26.772 -28.773  -9.591 -26.499 -32.573 -10.374
 -24.208 -31.986 -13.289 -21.791 -29.891 -11.072 -21.940 -32.594  -8.427
 -20.657 -35.142 -10.967 -17.878 -32.759 -12.012 -16.822 -32.460  -8.318
 -16.344 -36.180  -8.006 -14.373 -36.260 -11.311 -11.877 -33.595 -10.048
 -12.082 -34.577  -6.359 -13.037 -31.036  -5.040 -15.613 -28.298  -4.892
 -13.993 -26.317  -7.848 -16.732 -26.822 -10.480 -19.395 -25.958  -7.873
 -17.601 -22.751  -6.850 -16.643 -21.743 -10.323 -19.796 -22.522 -12.295
 -22.641 -22.277  -9.774 -22.077 -21.026  -6.200 -20.243 -17.771  -6.944
 -23.071 -15.218  -7.724 -26.027 -17.539  -6.789 -27.244 -15.288  -4.027
 -27.568 -12.339  -6.467 -29.491 -14.461  -8.878 -31.893 -15.908  -6.285
[truncated: 1,116,827 more chars]
