# Supplementary material for: Assessment of Two Restraint Potentials for Coarse-Grained Chemical-Cross-Link-Assisted Modeling of Protein Structures
Source: J Chem Inf Model. 2024 Feb 12;64(4):1377–93. doi: 10.1021/acs.jcim.3c01890 (PMC10900291; doi:10.1021/acs.jcim.3c01890)
Supplement: Supplementary file 2 — ci3c01890_si_002.zip [file ci3c01890_si_002.zip › Machine_readable/Parameters/pot_tord_G631_DIL_ext.parm]

Gppreg
8 8
    3.33325E-01 
   -7.09944E-03 
    3.81053E-03 
    3.93689E-02 
   -2.97322E-02 
   -6.36468E-03 
   -1.37447E-02 
    1.42131E-02 
   -1.48132E-01 
   -5.60254E-04 
    1.23963E-02 
   -9.07977E-03 
   -3.18652E-02 
    2.68445E-02 
   -3.26125E-03 
    3.32335E-02 
   -6.16183E-03 
    2.11352E-03 
   -5.40487E-03 
    4.78776E-04 
   -2.94498E-03 
   -2.89982E-03 
    3.37959E-03 
   -9.86990E-04 
   -2.46266E-03 
   -1.37764E-03 
   -5.07863E-03 
    8.07133E-03 
   -1.59919E-03 
    1.25903E-02 
    2.74811E-04 
    1.09057E-02 
    8.56073E-02 
    1.05541E-01 
   -5.78829E-02 
   -2.58261E-04 
    1.57473E-01 
   -2.19884E-02 
    1.60131E-01 
   -1.70778E-01 
   -2.81894E-03 
   -4.18799E-03 
    1.92234E-03 
   -8.66681E-04 
    1.02419E-01 
    8.38636E-02 
   -3.42835E-02 
   -2.94511E-02 
   -1.23947E-03 
   -5.16460E-03 
    1.52570E-03 
    2.19320E-03 
   -1.55056E-03 
   -3.31470E-03 
    1.02034E-03 
    3.96275E-03 
    3.35734E-02 
    1.47869E-02 
   -3.42747E-03 
   -1.63153E-02 
   -5.28164E-04 
   -5.07284E-03 
    2.47980E-03 
   -2.14014E-03 
   -7.43810E-03 
    7.59660E-03 
    2.15008E-03 
    3.16020E-03 
    1.13148E-02 
    1.10585E-02 
   -6.90360E-04 
    6.46707E-03 
    5.21704E-02 
    7.74399E-02 
   -6.37419E-02 
    4.62762E-03 
   -2.86950E-04 
   -1.80799E-03 
    2.16222E-03 
   -9.99804E-04 
   -2.45496E-03 
   -1.38566E-03 
    1.25443E-03 
    6.99635E-03 
    1.66143E-02 
   -4.76334E-03 
    3.09196E-02 
   -1.36777E-02 
   -6.76509E-03 
    4.58588E-04 
   -8.36737E-03 
   -1.36385E-02 
    4.88440E-03 
    2.28399E-02 
   -3.44416E-02 
    2.52857E-02 
    2.15732E-03 
   -2.35648E-03 
    1.68136E-03 
   -2.86627E-03 
   -5.20527E-04 
    1.14271E-03 
    5.30456E-03 
    2.77825E-04 
    1.37953E-02 
    5.67511E-03 
    2.31034E-03 
    4.84120E-04 
    2.25935E-02 
   -6.13562E-03 
   -3.32810E-02 
    1.11406E-02 
   -3.01612E-03 
   -8.78436E-03 
    4.36772E-03 
    3.22742E-03 
    1.02103E-02 
    3.30838E-02 
   -4.03561E-02 
    2.23827E-02 
    8.50405E-04 
    3.66744E-04 
   -5.95950E-05 
   -2.24829E-03 
   -1.79110E-04 
   -3.92802E-03 
    2.59296E-03 
    5.15944E-03 
    1.86753E-03 
   -2.96113E-03 
    5.10317E-04 
   -2.09956E-03 
   -3.53358E-03 
   -1.87477E-04 
   -1.29959E-02 
   -5.67607E-03 
   -2.57708E-02 
    7.90239E-03 
   -1.09803E-03 
   -1.52517E-03 
   -8.59532E-04 
    3.91230E-04 
    2.44849E-04 
   -3.14378E-03 
Gpareg
8 8
   -4.02014E-03 
   -3.53108E-04 
   -6.13096E-04 
    4.58335E-04 
    2.95436E-04 
   -2.82193E-04 
    8.22416E-05 
   -1.06493E-03 
    4.29300E-03 
   -1.12901E-06 
    5.25627E-04 
    7.63390E-04 
   -4.10405E-04 
    3.95576E-04 
   -1.16968E-03 
    1.75245E-03 
   -3.50340E-03 
   -1.67015E-03 
   -2.84127E-03 
   -1.67891E-03 
   -8.49468E-04 
   -9.19435E-04 
   -8.94866E-04 
   -3.57869E-04 
    3.04001E-03 
    5.58567E-04 
    1.92398E-03 
    8.52279E-04 
   -1.99014E-04 
    2.00494E-04 
   -4.93507E-05 
   -3.01471E-04 
    4.22105E-03 
   -1.77749E-02 
    1.97086E-02 
   -5.87460E-03 
   -7.68955E-04 
   -4.34578E-03 
    4.96911E-03 
    7.93794E-04 
   -6.80458E-04 
    1.09461E-04 
   -3.27484E-04 
    1.32607E-04 
    7.07743E-03 
   -9.66084E-03 
    1.25730E-02 
   -7.57026E-03 
   -4.00159E-04 
   -1.10443E-04 
    5.95708E-05 
   -1.07721E-06 
   -5.76909E-04 
   -1.17958E-03 
    1.55497E-03 
   -4.78623E-04 
    7.96564E-04 
   -8.78171E-03 
    9.83202E-03 
   -1.72813E-03 
   -7.75094E-04 
    9.53562E-05 
   -3.35543E-04 
   -1.85890E-06 
   -2.34307E-04 
   -5.17504E-04 
    4.62568E-04 
    1.30892E-04 
    2.33913E-03 
   -1.64120E-03 
    1.66156E-03 
    1.11479E-03 
   -1.41421E-03 
   -3.00022E-03 
    3.30783E-03 
    1.05504E-03 
   -4.28351E-04 
    3.74633E-05 
    1.04584E-04 
    3.53606E-07 
   -5.25790E-04 
   -8.80766E-04 
    1.17958E-03 
    9.42919E-07 
    5.35180E-04 
   -4.34284E-06 
    5.65898E-04 
    5.50520E-04 
    3.51257E-04 
    1.91664E-03 
   -3.57328E-03 
    2.34533E-03 
    6.62351E-04 
   -2.64742E-03 
    3.35794E-03 
   -7.87961E-04 
   -2.03267E-04 
   -6.32625E-05 
    1.25253E-04 
    8.64888E-06 
   -2.61256E-04 
   -4.36805E-04 
    3.19860E-04 
   -8.20695E-06 
    2.07338E-03 
   -7.60027E-04 
    1.07550E-03 
    1.67740E-04 
    1.49267E-04 
    3.70882E-04 
   -6.63946E-04 
    8.86054E-05 
   -1.28465E-03 
    1.22926E-05 
    1.60731E-03 
   -1.41396E-03 
   -3.31901E-04 
   -3.02364E-03 
    3.58620E-03 
   -4.10773E-05 
   -2.25709E-04 
    3.79551E-05 
    3.01279E-06 
   -3.40482E-05 
   -1.34096E-04 
   -1.48789E-04 
   -1.34468E-05 
    1.23506E-04 
    8.66947E-04 
   -8.06151E-04 
    1.24557E-03 
    4.48406E-04 
   -7.26125E-04 
    3.46892E-04 
   -2.86214E-03 
    2.16481E-03 
   -1.73455E-04 
   -2.34984E-04 
    3.97570E-04 
   -8.08731E-05 
   -2.90043E-03 
    3.11099E-03 
   -2.38834E-03 
   -1.14036E-03 
GpGreg
8 8
   -2.11386E-03 
   -2.44525E-05 
   -3.30655E-04 
    1.32324E-04 
    3.80039E-04 
   -2.00978E-04 
    1.12044E-04 
   -6.37978E-04 
    1.96030E-03 
   -1.19782E-04 
    2.41536E-04 
    3.75832E-04 
   -1.73397E-04 
    7.89679E-05 
   -4.46821E-04 
    5.95381E-04 
    7.21471E-04 
    1.73596E-03 
   -3.06280E-03 
    4.75896E-04 
    5.02857E-04 
   -1.04447E-03 
    2.59561E-04 
   -1.15652E-04 
    4.60359E-04 
    6.75583E-04 
    5.56820E-04 
   -4.27945E-04 
    6.33161E-04 
   -3.14202E-04 
   -2.01867E-04 
    2.56729E-04 
    3.87495E-03 
    1.23273E-03 
   -8.43783E-04 
   -3.62022E-03 
    5.90006E-03 
    6.42335E-03 
   -6.22659E-03 
   -4.60394E-03 
   -3.28382E-05 
   -2.81522E-05 
    9.48254E-05 
    1.13945E-04 
    1.17192E-03 
   -1.07335E-02 
    1.27803E-02 
   -2.79574E-03 
   -1.12449E-04 
   -4.25045E-05 
    3.05346E-04 
    1.28409E-04 
    2.82355E-04 
    2.43489E-04 
    1.14844E-05 
   -2.61414E-04 
   -1.69760E-03 
   -2.71956E-04 
   -2.32453E-04 
    1.32270E-03 
   -2.42368E-04 
    1.41856E-04 
   -7.22166E-04 
   -2.04234E-04 
    6.75626E-04 
    3.44943E-04 
   -2.81737E-05 
   -3.50777E-04 
    3.00332E-04 
   -2.67179E-04 
   -4.42977E-04 
   -4.49933E-04 
    3.72686E-03 
    1.09279E-03 
   -7.70258E-04 
   -3.29583E-03 
    1.15658E-04 
   -5.90756E-05 
    1.20307E-04 
    8.30568E-05 
   -9.73101E-04 
   -7.22722E-04 
    7.52948E-04 
    3.62833E-04 
    8.96400E-05 
    9.51178E-05 
   -1.17080E-03 
   -6.95549E-04 
   -7.55421E-04 
   -5.28541E-04 
   -1.47681E-04 
    5.06907E-04 
   -1.62828E-03 
   -3.85348E-03 
    4.29450E-03 
    7.26267E-04 
   -1.04083E-05 
    5.07932E-05 
    1.57445E-04 
    7.43926E-05 
    7.44810E-05 
    2.11127E-04 
   -2.54242E-04 
   -5.45597E-05 
    1.27378E-03 
   -6.05567E-04 
    1.50918E-03 
    2.56921E-04 
   -1.37025E-03 
   -1.29681E-03 
    6.70967E-04 
    9.11801E-05 
    2.06400E-04 
    4.15394E-04 
    2.52556E-04 
   -5.23683E-05 
   -1.41611E-03 
    4.77744E-04 
   -9.28666E-04 
    1.40718E-03 
    1.73547E-05 
    6.25413E-06 
   -2.25255E-04 
   -1.52388E-04 
    1.92560E-04 
    3.32557E-05 
    8.71141E-05 
   -2.33677E-04 
   -3.19689E-04 
   -1.76868E-04 
    1.42350E-04 
    1.28866E-04 
    5.41167E-04 
    1.22068E-03 
   -2.62452E-03 
    1.71976E-03 
    8.56211E-04 
    5.79913E-04 
    9.59797E-05 
    4.24150E-04 
   -4.39445E-04 
    1.72205E-04 
    4.92753E-04 
    4.93352E-04 
GpAreg
8 8
   -4.03936E-03 
   -3.06630E-04 
   -6.14086E-04 
    4.04289E-04 
    2.87791E-04 
   -1.58710E-04 
    8.89676E-06 
   -1.21553E-03 
    4.22840E-03 
   -5.61454E-05 
    5.27155E-04 
    7.54936E-04 
   -3.53451E-04 
    3.95609E-04 
   -9.33710E-04 
    1.85081E-03 
    4.46569E-03 
   -1.81698E-04 
   -3.00750E-03 
    1.48976E-03 
   -8.96660E-05 
   -3.29247E-04 
   -3.71447E-04 
    3.75337E-04 
   -7.56195E-04 
    2.71365E-04 
   -9.96530E-04 
    1.60792E-03 
   -7.87893E-04 
   -4.57048E-04 
    6.47317E-04 
   -8.86620E-05 
    6.96963E-03 
    1.80907E-02 
   -1.85042E-02 
   -4.63772E-03 
    4.36953E-05 
   -7.31843E-04 
    6.16558E-04 
    2.46770E-04 
    1.70460E-04 
   -6.84312E-05 
    4.89984E-04 
    8.20299E-05 
   -6.65919E-03 
   -1.14020E-02 
    1.22674E-02 
    4.00919E-03 
   -2.32236E-05 
   -9.84236E-05 
    3.47906E-04 
    9.44712E-05 
    1.29319E-03 
    1.19339E-03 
   -8.82040E-04 
   -2.35674E-04 
    9.44397E-03 
    3.12542E-03 
   -2.58167E-03 
   -8.29036E-03 
    1.75278E-05 
    1.20484E-04 
   -9.63521E-04 
   -2.74009E-04 
    1.23641E-04 
   -3.69925E-05 
   -6.24853E-05 
   -1.47569E-04 
   -1.05913E-03 
    9.24314E-04 
   -2.52061E-03 
   -1.78111E-03 
   -3.26610E-03 
    1.39012E-04 
   -3.93113E-04 
    2.87685E-03 
    5.35316E-05 
    6.52369E-05 
    5.42620E-04 
    1.90953E-04 
   -1.29058E-03 
   -5.60650E-04 
    2.95737E-04 
    7.31157E-04 
    8.92666E-05 
   -1.60486E-04 
    2.36198E-05 
    2.08208E-04 
   -2.25273E-03 
   -2.94652E-03 
    2.61307E-03 
   -8.04158E-04 
   -1.69399E-03 
   -1.40131E-03 
    1.35290E-03 
    1.11740E-03 
   -1.25595E-05 
   -4.55858E-05 
   -1.80309E-04 
   -3.79935E-05 
    5.67434E-04 
    1.46659E-04 
    1.34974E-04 
   -6.26550E-04 
    2.00494E-04 
   -2.75691E-04 
    2.16517E-03 
    7.41180E-04 
    6.12805E-06 
    9.76596E-05 
    1.06852E-04 
   -1.73928E-04 
    1.73759E-03 
    7.76823E-04 
   -5.30860E-04 
    1.22793E-03 
    2.14651E-03 
   -1.32494E-03 
    1.82900E-03 
   -1.86432E-03 
    1.02660E-04 
   -7.00634E-05 
   -6.87906E-05 
   -4.40987E-05 
   -1.23834E-04 
    7.64414E-05 
   -1.41182E-04 
    2.22690E-04 
    1.02716E-03 
   -4.80162E-04 
   -1.08426E-03 
   -8.10344E-04 
    2.10656E-03 
    2.15761E-03 
   -2.09448E-03 
    8.42350E-04 
    2.43768E-04 
   -2.62029E-05 
   -7.29727E-05 
   -5.75159E-05 
    1.14389E-03 
   -1.83359E-03 
    3.31414E-03 
    2.55473E-03 
GpPreg
8 8
    3.50133E-01 
   -7.02282E-03 
    7.27595E-03 
    4.10649E-02 
   -3.12892E-02 
   -5.83632E-03 
   -1.50432E-02 
    1.68706E-02 
   -1.55539E-01 
   -8.62946E-04 
    1.28665E-02 
   -1.00168E-02 
   -3.32056E-02 
    2.82499E-02 
   -2.31422E-03 
    3.41937E-02 
   -5.16064E-03 
   -4.60302E-03 
    6.10621E-03 
    2.66990E-04 
    5.11032E-03 
   -7.81720E-03 
   -4.10248E-03 
    1.21213E-02 
    1.56652E-03 
    1.02696E-02 
   -1.14135E-02 
    3.73957E-04 
    9.73041E-03 
   -7.53403E-03 
   -5.23687E-04 
   -2.13822E-03 
   -8.61849E-02 
   -2.24671E-02 
   -8.29444E-02 
    1.18922E-01 
   -2.02600E-01 
   -5.14247E-02 
   -7.35822E-02 
    1.54354E-01 
    1.00936E-03 
    3.16585E-03 
    1.92390E-03 
   -3.47861E-03 
    9.75615E-02 
    3.68760E-02 
    5.52677E-02 
   -8.58948E-02 
   -9.30890E-04 
    4.18652E-03 
   -1.01043E-03 
   -1.22896E-04 
    7.46046E-04 
   -5.53525E-03 
    8.42157E-05 
   -3.83994E-03 
   -7.79016E-04 
    9.26713E-03 
   -3.05897E-02 
    1.30680E-02 
    5.52591E-04 
   -5.12813E-03 
    3.01661E-04 
    1.14148E-03 
    4.39302E-03 
   -5.75948E-03 
   -1.41666E-03 
   -7.64275E-03 
   -4.27581E-03 
   -8.91196E-03 
   -1.18240E-02 
    1.05929E-02 
   -7.06754E-02 
   -6.54566E-02 
    3.61770E-02 
    2.64943E-02 
    2.29437E-04 
    1.33963E-03 
    4.05769E-04 
   -4.73119E-04 
   -1.58786E-03 
    4.80191E-03 
   -2.97263E-03 
    7.63876E-03 
   -2.65373E-02 
   -1.36347E-03 
   -2.06027E-02 
    1.40267E-02 
   -7.37626E-03 
    1.48880E-02 
    9.35496E-03 
    2.71784E-03 
    4.27537E-02 
    2.73299E-02 
    4.61816E-03 
   -2.66945E-02 
   -2.95302E-03 
    2.07876E-03 
    6.98451E-04 
    2.30869E-03 
    2.42858E-03 
   -5.17963E-04 
    1.19312E-03 
    2.90730E-04 
    6.47488E-03 
    3.89387E-03 
    1.22752E-02 
   -4.70965E-03 
   -8.79060E-03 
    9.07798E-03 
    3.81880E-02 
   -7.17525E-03 
    4.73221E-03 
   -2.93568E-03 
    1.65234E-03 
   -9.29407E-03 
   -7.23929E-04 
    2.29159E-02 
   -3.64174E-02 
    2.09521E-02 
    2.40917E-03 
   -2.17653E-03 
   -3.47082E-04 
   -2.53750E-03 
    3.36224E-03 
    3.03196E-03 
    1.01872E-03 
   -7.13684E-03 
    3.88243E-04 
   -3.19917E-04 
   -2.75996E-03 
   -2.21382E-03 
    9.39312E-03 
   -5.32224E-03 
   -1.03234E-02 
   -3.90792E-03 
    2.40918E-02 
   -6.18659E-03 
   -8.13969E-03 
   -2.20397E-03 
   -6.58751E-04 
    3.72219E-03 
   -3.91086E-05 
    4.95516E-04 
Gapreg
8 8
    4.29744E-02 
    3.78039E-02 
    1.36714E-01 
    9.84443E-02 
    1.29206E-02 
   -8.67968E-03 
    1.73232E-03 
    3.69497E-03 
   -1.36006E-01 
    2.60421E-02 
    8.05069E-02 
    8.39406E-02 
    7.71406E-03 
    3.06436E-03 
    1.34869E-02 
   -3.58040E-03 
    5.15644E-01 
    1.89114E-02 
   -1.82655E-01 
    2.09309E-02 
   -1.81106E-01 
   -2.62684E-01 
    8.67411E-03 
    8.00456E-03 
    3.85977E-01 
    2.21655E-01 
    4.16201E-01 
    2.71345E-01 
   -5.53287E-02 
    1.56275E-01 
    1.55026E-01 
    1.54593E-02 
   -6.21012E-02 
    3.21814E-03 
   -1.75858E-01 
   -8.09444E-02 
   -1.50847E-02 
    7.38030E-02 
   -9.53522E-02 
   -8.83226E-04 
   -2.47625E-02 
   -8.29591E-03 
   -4.89775E-03 
    3.10254E-02 
   -1.43064E-02 
    4.95447E-02 
   -3.49902E-02 
   -2.58654E-03 
   -3.45424E-03 
    1.41461E-02 
    1.18234E-02 
    8.37954E-03 
    1.95555E-01 
   -4.43194E-03 
   -1.61556E-01 
   -8.34006E-02 
   -2.14396E-02 
    1.92847E-02 
   -4.31802E-02 
    2.34598E-02 
    1.75287E-02 
   -3.91932E-03 
   -4.65678E-03 
    1.10451E-02 
    5.48238E-02 
    3.28675E-02 
   -3.26758E-02 
    7.02382E-02 
    3.28040E-02 
   -6.95767E-02 
   -5.02130E-02 
    5.87447E-02 
   -8.04397E-03 
    1.86172E-02 
   -1.32916E-02 
    1.41992E-02 
    6.95625E-03 
   -5.99736E-03 
   -1.75027E-02 
    1.20705E-02 
   -2.27762E-03 
    1.86958E-02 
    7.56232E-02 
   -1.52050E-02 
    3.28003E-02 
   -1.38029E-02 
    3.81040E-02 
    1.16811E-04 
    8.57141E-03 
    1.06113E-04 
   -3.93913E-03 
   -1.66270E-03 
   -2.24452E-03 
    1.08269E-02 
   -6.78273E-03 
    1.76241E-02 
   -1.02236E-03 
    2.07880E-03 
   -2.90160E-03 
   -1.67180E-03 
    3.45568E-02 
   -7.73979E-03 
    1.44962E-02 
   -9.71819E-03 
    6.21308E-02 
   -3.19186E-02 
    4.30063E-02 
   -1.84876E-02 
   -7.24720E-04 
   -7.41810E-04 
   -2.50583E-03 
   -2.10380E-03 
    6.21994E-03 
    7.74754E-03 
   -1.77869E-03 
    2.32654E-03 
    4.02167E-03 
    4.72459E-03 
   -3.83853E-03 
    3.50257E-03 
    2.39874E-03 
    2.45334E-03 
    1.67458E-03 
    2.35462E-03 
    8.36923E-03 
    1.79349E-02 
    3.48562E-03 
    3.63505E-03 
    1.93803E-02 
   -2.18044E-02 
    7.37129E-03 
   -8.10353E-03 
   -9.26587E-04 
    1.41863E-03 
   -7.60679E-04 
   -4.22879E-03 
    2.04400E-03 
   -1.72009E-03 
   -1.02169E-02 
   -5.74892E-04 
    1.04309E-02 
   -2.09036E-03 
   -1.24728E-03 
   -5.35998E-05 
Gaareg
8 8
   -4.98419E-02 
    1.62695E-02 
   -3.17506E-02 
    1.63668E-02 
    5.80255E-03 
    4.54599E-03 
    3.94765E-03 
    1.35892E-03 
   -6.40393E-02 
    2.22323E-02 
   -2.58130E-03 
    2.86874E-02 
   -4.51473E-03 
    1.50480E-03 
    2.77204E-03 
   -5.98196E-03 
   -3.55332E-02 
   -1.30567E-02 
   -2.02935E-02 
    3.39084E-03 
   -2.04987E-03 
    9.52495E-05 
    4.21420E-03 
   -6.24221E-04 
   -1.14841E-02 
    9.83229E-03 
    4.48281E-03 
   -3.91067E-03 
    2.93465E-03 
   -2.82610E-03 
   -1.31464E-03 
    1.35460E-04 
   -6.45916E-02 
   -2.58183E-02 
   -1.44752E-01 
    1.67646E-02 
    6.89734E-03 
    2.54407E-02 
   -3.18424E-02 
   -6.73682E-03 
   -9.31567E-03 
    8.31707E-03 
   -1.34508E-02 
    3.59838E-02 
   -1.20174E-02 
   -1.12562E-02 
    2.18852E-02 
   -1.70934E-02 
    6.18870E-03 
   -1.68831E-03 
   -1.16768E-02 
    1.12697E-03 
    2.72569E-02 
   -5.87891E-02 
   -7.29237E-02 
    7.23565E-02 
   -2.82365E-04 
   -1.95502E-03 
   -3.30775E-03 
   -3.02810E-03 
    4.64267E-03 
   -8.17460E-03 
    1.03600E-02 
   -5.89902E-04 
    4.30401E-02 
    5.33982E-03 
    4.14019E-02 
    4.20747E-03 
    1.16296E-02 
   -4.87043E-03 
    3.52799E-02 
    2.56693E-03 
    8.33002E-03 
    1.72646E-03 
    3.65858E-03 
   -4.05379E-03 
    2.96494E-03 
    6.02633E-03 
    4.53087E-03 
    5.01932E-04 
   -5.92337E-02 
   -2.14477E-02 
    5.77266E-02 
   -2.01934E-02 
    1.58029E-02 
   -1.86821E-02 
    2.50544E-02 
   -5.22954E-03 
   -3.47564E-03 
    3.90763E-03 
   -2.36615E-03 
   -6.29660E-03 
    4.38261E-03 
   -8.39006E-04 
    5.46653E-03 
   -3.63818E-03 
   -1.32190E-03 
    5.16221E-05 
    4.47736E-03 
   -3.62026E-03 
   -2.13993E-02 
   -8.10182E-03 
   -1.11140E-02 
    5.18405E-03 
    3.44610E-03 
   -1.28711E-02 
    3.27512E-02 
    8.84594E-03 
   -1.24400E-03 
    1.38933E-04 
   -9.27221E-05 
   -6.14169E-03 
    3.10832E-03 
   -2.05435E-03 
   -8.68948E-03 
    4.74647E-03 
    4.12788E-03 
    1.72220E-03 
   -9.73598E-04 
   -1.81570E-04 
    4.62027E-04 
    1.13192E-04 
    4.55192E-04 
    1.07727E-03 
   -3.75503E-03 
    4.03829E-03 
    7.27135E-03 
   -4.20419E-03 
   -2.10341E-02 
    6.74325E-03 
    5.01342E-03 
    4.59020E-03 
    6.09611E-04 
    9.31854E-04 
    1.81617E-03 
   -2.66151E-04 
    1.68681E-03 
   -4.89714E-04 
   -1.90072E-03 
   -1.55211E-03 
   -4.85772E-03 
    1.02170E-02 
    7.92577E-03 
   -6.99920E-04 
GaGreg
8 8
   -2.32003E-02 
    3.90676E-03 
   -4.02840E-02 
    5.78204E-03 
    3.09227E-03 
    1.28790E-03 
    4.39878E-03 
    5.68448E-04 
   -3.04033E-03 
    9.55709E-03 
   -2.60458E-03 
    1.20925E-02 
   -2.89479E-04 
   -3.99576E-04 
    1.66502E-03 
   -2.66609E-03 
   -7.17222E-03 
    6.16386E-03 
   -2.62840E-02 
   -6.56843E-04 
   -5.99231E-03 
    1.17208E-03 
    1.64134E-03 
   -2.85754E-03 
    6.36032E-03 
    1.85240E-02 
    1.68187E-03 
   -3.95304E-03 
   -2.53606E-03 
   -3.81250E-03 
    1.75169E-03 
   -1.45235E-03 
   -2.43213E-02 
   -3.67733E-03 
   -8.15422E-03 
    5.75433E-03 
    5.46601E-03 
    2.17582E-02 
    4.47297E-02 
   -2.44210E-02 
   -8.24336E-03 
   -2.93847E-03 
    2.32595E-03 
    1.56422E-03 
   -3.49196E-02 
   -3.93940E-02 
    3.66534E-02 
   -1.11534E-02 
    9.92371E-03 
   -5.98335E-03 
    5.09031E-03 
   -7.77850E-03 
   -8.71728E-03 
   -1.41061E-02 
   -2.76554E-02 
    1.37341E-02 
    1.57880E-03 
    4.93430E-04 
   -8.88058E-03 
    5.88571E-03 
   -1.14113E-02 
   -1.33358E-02 
    2.47822E-02 
   -9.56191E-04 
   -6.82244E-05 
    1.32776E-02 
    5.23076E-02 
   -3.35618E-02 
   -4.56779E-03 
    3.99448E-03 
    1.10905E-03 
   -2.96654E-03 
    8.31316E-03 
    4.93768E-03 
   -2.58442E-03 
   -1.17984E-03 
   -3.58883E-03 
    3.16206E-03 
    2.25592E-03 
    7.18960E-04 
   -1.08093E-01 
   -3.75662E-02 
    2.67596E-02 
   -2.10760E-02 
    8.03309E-03 
   -7.22822E-03 
    2.61878E-03 
   -5.79197E-04 
   -8.05102E-04 
    3.05942E-04 
    1.88985E-03 
    1.89578E-04 
   -4.59265E-03 
   -3.44776E-03 
    6.82055E-03 
   -6.04100E-04 
    7.64248E-04 
   -1.69788E-03 
   -3.54568E-03 
    1.79191E-03 
   -7.28741E-03 
   -2.97660E-03 
   -1.75884E-02 
    1.26270E-02 
   -8.97747E-03 
   -2.37279E-03 
    3.13281E-02 
    1.53753E-02 
   -4.39077E-04 
   -1.05693E-03 
    2.85664E-03 
    7.31718E-04 
   -1.78322E-03 
   -1.96445E-03 
   -1.40051E-03 
   -1.42931E-04 
   -2.19761E-03 
    4.12308E-04 
   -2.88496E-03 
    2.69800E-03 
    3.20093E-03 
    2.79945E-04 
   -8.61850E-04 
    3.25348E-03 
    6.92371E-03 
    3.64039E-03 
    1.54731E-02 
   -2.30330E-03 
   -1.73759E-02 
    4.70146E-03 
    5.52037E-03 
    3.94794E-03 
   -5.36321E-04 
   -2.46111E-04 
    5.54275E-03 
    5.10658E-03 
   -1.64875E-03 
    6.54334E-04 
    2.72496E-03 
   -1.63347E-03 
    9.04420E-04 
    1.92523E-03 
    4.22858E-03 
    4.48512E-04 
GaAreg
8 8
   -5.81550E-02 
    1.39865E-02 
   -4.34701E-02 
    1.72939E-02 
    4.80038E-03 
    1.83666E-03 
    3.72533E-03 
    1.77753E-03 
   -5.71796E-02 
    2.61485E-02 
   -9.03581E-03 
    2.69089E-02 
   -1.27975E-03 
    3.64464E-03 
    5.12630E-03 
   -5.64321E-03 
    6.31841E-03 
   -9.98937E-03 
   -1.32438E-02 
   -1.12474E-03 
   -6.74458E-03 
    1.55853E-03 
    1.70365E-04 
    1.76769E-03 
    2.26971E-02 
    1.59749E-02 
   -5.21982E-03 
   -1.12328E-02 
    7.63795E-03 
   -3.41368E-03 
   -3.18365E-03 
    1.73642E-03 
   -5.49798E-03 
    1.17204E-03 
    1.58128E-01 
   -3.52508E-02 
    1.47336E-02 
    2.96257E-02 
   -4.08411E-02 
   -1.22461E-02 
   -7.89064E-03 
   -2.90230E-02 
    9.58779E-03 
   -3.30859E-02 
   -3.41461E-02 
   -3.55556E-02 
    1.98534E-02 
    1.09585E-02 
    3.55096E-03 
    2.85253E-03 
    6.58853E-03 
    2.16245E-03 
   -7.24724E-02 
    3.28731E-02 
    5.44050E-02 
   -8.98520E-02 
    8.77811E-03 
    9.66607E-03 
    4.45795E-03 
   -2.40530E-04 
   -1.36818E-02 
   -4.08145E-03 
    1.44804E-02 
    1.42197E-03 
    4.08038E-02 
   -7.97659E-03 
    2.92187E-02 
    2.44115E-02 
   -2.36048E-03 
    5.51379E-03 
   -3.32619E-02 
   -4.20145E-03 
   -1.01366E-02 
   -3.33521E-03 
   -6.51638E-03 
   -1.52898E-04 
    4.51381E-03 
   -2.04744E-03 
   -4.55529E-03 
    3.13606E-03 
   -8.11907E-02 
   -2.39860E-02 
   -2.61130E-02 
    2.65111E-05 
   -5.76644E-03 
   -1.75235E-02 
    1.30028E-02 
    2.85718E-03 
    2.11150E-03 
   -1.08178E-03 
    3.97405E-03 
    5.72871E-03 
    3.86505E-04 
   -5.52827E-03 
    6.65185E-03 
    1.88875E-04 
   -3.60295E-03 
   -1.44478E-03 
   -2.92034E-04 
    1.44864E-03 
   -1.05787E-02 
    8.70132E-04 
    1.40702E-02 
   -4.82632E-03 
   -1.41039E-02 
    9.17051E-03 
    1.60074E-02 
    6.04246E-03 
   -1.09649E-03 
   -5.77285E-03 
    1.08688E-03 
   -3.77804E-04 
   -8.92339E-03 
   -2.18293E-03 
    2.74032E-03 
   -8.72333E-03 
    1.50051E-04 
    4.79075E-03 
   -7.03956E-03 
    3.34394E-03 
   -1.04139E-04 
    7.97705E-04 
    2.43385E-03 
    5.61821E-04 
    5.70693E-03 
   -9.92161E-03 
    2.95162E-03 
    6.66398E-04 
   -9.78535E-03 
   -3.09803E-03 
    1.33354E-02 
    9.25867E-03 
   -2.43496E-03 
    3.20095E-03 
    2.17972E-03 
    9.21948E-04 
    3.93742E-03 
    1.90965E-04 
    1.95864E-03 
    2.03967E-05 
    9.60161E-03 
   -7.87582E-03 
   -2.73954E-03 
    5.26196E-03 
GaPreg
8 8
    4.17028E-02 
    3.79244E-02 
    1.38573E-01 
    9.71388E-02 
    1.28066E-02 
   -8.19270E-03 
    2.60433E-03 
    4.00991E-03 
   -1.35479E-01 
    2.63013E-02 
    8.20785E-02 
    8.10972E-02 
    7.70814E-03 
    2.98577E-03 
    1.24892E-02 
   -3.52333E-03 
    3.98714E-01 
   -1.67946E-01 
   -6.78040E-01 
    3.64886E-01 
    1.83404E-01 
   -1.05335E-01 
    1.19666E-02 
   -1.59652E-02 
   -9.24060E-01 
   -2.85611E-01 
    1.82227E-01 
    2.49697E-01 
    2.06481E-01 
   -4.63117E-01 
    2.32785E-01 
   -1.69727E-02 
   -1.60459E-01 
    7.95021E-02 
    9.27640E-02 
    1.66816E-02 
    4.59251E-02 
   -6.90461E-02 
    8.28497E-02 
   -2.50560E-02 
   -4.86902E-04 
   -2.90504E-02 
    2.57563E-02 
   -1.43327E-02 
    2.38812E-02 
    2.34707E-02 
   -2.99962E-02 
   -4.20304E-02 
   -9.13624E-04 
   -1.05112E-02 
   -1.27594E-02 
   -1.26402E-02 
   -1.93232E-01 
    8.10777E-02 
   -1.63307E-01 
    9.45480E-03 
   -4.57524E-02 
   -2.54510E-03 
   -1.81708E-02 
    2.93990E-02 
    1.23272E-02 
    7.47544E-03 
    1.24771E-02 
    9.36684E-03 
   -3.95812E-02 
   -6.20950E-03 
    4.75314E-02 
   -7.86033E-02 
   -5.54641E-02 
   -4.33934E-02 
   -2.08963E-02 
   -7.85671E-02 
   -4.14888E-04 
   -2.43554E-02 
    1.59363E-02 
   -4.99005E-06 
   -5.84250E-03 
   -1.20084E-02 
   -1.69112E-02 
    5.00978E-03 
   -6.87619E-02 
   -5.24901E-03 
    3.76626E-02 
   -2.07280E-02 
   -4.26761E-02 
    1.18853E-02 
   -2.54784E-02 
    6.77704E-03 
   -5.78364E-03 
    1.78625E-03 
   -7.90232E-03 
    1.48305E-05 
    6.15591E-03 
    1.28159E-02 
   -1.20630E-03 
   -1.93370E-02 
   -9.25113E-05 
   -1.10678E-04 
    2.69226E-03 
    2.95900E-03 
    3.79311E-02 
    4.58427E-04 
   -1.23578E-02 
   -1.35083E-02 
   -5.54912E-03 
   -3.34267E-02 
    7.54382E-02 
    1.98388E-02 
    1.71069E-03 
    1.02381E-04 
    2.66681E-03 
    2.50268E-03 
   -3.13619E-03 
   -3.52656E-03 
   -6.43826E-03 
    7.18946E-03 
    3.19489E-03 
    5.08966E-03 
   -1.55015E-03 
    4.45570E-03 
   -3.17657E-03 
    5.42151E-05 
    5.41337E-04 
   -2.64731E-03 
   -5.35856E-03 
   -1.62380E-02 
   -8.85692E-03 
    3.06335E-03 
    1.66215E-02 
   -1.01762E-02 
   -7.55183E-03 
   -2.48765E-02 
    7.38425E-04 
   -2.89665E-03 
   -1.33872E-03 
   -3.09117E-03 
    1.68515E-03 
    1.22875E-03 
    1.08460E-02 
    1.67904E-03 
   -4.78234E-03 
    2.12660E-04 
   -9.55950E-03 
   -1.26104E-03 
GGpreg
8 8
    1.59982E-01 
    3.97462E-03 
   -4.87977E-02 
    7.65550E-02 
    4.22037E-03 
   -1.09969E-02 
   -3.61251E-03 
    2.43977E-03 
   -1.98082E-02 
    1.48890E-03 
   -8.80880E-03 
   -2.97515E-03 
   -7.66700E-04 
    1.70431E-04 
   -2.81559E-04 
   -1.28367E-04 
    1.64182E-01 
    3.44365E-03 
   -9.82974E-03 
    8.55264E-03 
   -2.43290E-02 
    1.91189E-02 
    3.97836E-03 
    2.34522E-02 
   -1.95255E-01 
   -5.41242E-03 
    1.36150E-02 
   -3.37462E-02 
    2.09953E-02 
    1.45878E-03 
    2.18536E-02 
   -5.40343E-02 
   -1.97361E-01 
    7.81320E-02 
   -1.92124E-01 
   -9.49102E-02 
    1.14406E-02 
    1.73996E-02 
   -2.09163E-02 
    9.47133E-02 
   -7.18038E-03 
   -1.39305E-02 
   -9.00659E-03 
    1.67537E-02 
    1.65675E-02 
   -1.70375E-02 
   -2.09566E-02 
   -1.67003E-02 
    2.97262E-04 
   -1.29104E-03 
    7.11250E-03 
    3.09069E-04 
   -3.78417E-02 
    8.40620E-02 
   -3.37028E-02 
   -8.86120E-02 
   -4.12307E-02 
    3.48635E-03 
   -4.44132E-03 
    6.79053E-03 
   -6.07475E-03 
   -1.22734E-02 
    2.76022E-03 
   -9.30618E-03 
   -1.02339E-02 
    1.67958E-02 
    9.10871E-02 
    1.37580E-01 
   -2.80114E-02 
   -4.80923E-02 
   -2.93340E-02 
    6.04651E-02 
    1.10187E-02 
   -9.07634E-03 
    5.82510E-03 
    1.01074E-02 
   -7.48524E-04 
    2.09379E-03 
    2.59283E-04 
    2.62688E-04 
   -3.02059E-02 
   -1.42100E-02 
    8.64092E-03 
   -1.59861E-02 
   -4.98211E-03 
   -2.83858E-03 
    4.05323E-02 
   -2.05375E-03 
   -3.34408E-03 
    2.71299E-03 
   -3.13802E-03 
   -4.08064E-03 
   -6.35229E-03 
    2.89257E-03 
   -2.85316E-03 
   -7.62169E-03 
    5.92334E-04 
   -1.60034E-04 
   -5.08066E-04 
   -1.15034E-03 
   -5.36254E-02 
   -1.36252E-02 
   -1.25698E-02 
    1.00344E-02 
    1.11099E-02 
   -2.76436E-02 
   -1.02958E-02 
   -1.81757E-02 
    4.02923E-04 
    5.43508E-04 
   -1.09172E-03 
    3.07739E-04 
    2.11592E-03 
   -1.31486E-04 
    2.47458E-03 
    4.23255E-04 
   -1.62989E-04 
    1.94941E-03 
    5.85882E-03 
    6.95443E-03 
   -3.06133E-03 
   -9.48355E-04 
    3.62985E-03 
   -3.38976E-03 
    1.55157E-02 
   -5.26436E-03 
    2.46345E-02 
   -2.13057E-04 
   -8.00345E-03 
    4.02478E-03 
   -1.11108E-03 
   -1.62980E-04 
   -2.59243E-04 
   -1.07173E-03 
   -6.98875E-04 
   -6.24590E-04 
   -9.05246E-04 
   -9.46463E-04 
    3.75135E-03 
   -5.35866E-03 
   -3.51587E-04 
    6.59419E-03 
    4.23802E-04 
   -6.45243E-03 
GGareg
8 8
   -4.92255E-02 
   -2.19894E-03 
   -6.88812E-02 
    2.78356E-02 
    3.37664E-02 
   -1.29726E-02 
    1.92633E-03 
   -1.23721E-02 
   -2.51129E-03 
    4.49118E-03 
   -6.57868E-03 
    6.20659E-03 
   -1.34146E-03 
   -4.68886E-04 
   -5.45492E-04 
   -4.92578E-04 
   -1.76518E-02 
    2.13689E-02 
   -3.03054E-02 
    1.05685E-02 
    1.34572E-03 
   -3.88365E-03 
    4.11511E-03 
    1.30650E-04 
   -5.42028E-02 
   -6.34721E-03 
   -2.88393E-03 
    9.49195E-03 
    7.22039E-04 
   -1.47842E-03 
    4.93303E-03 
   -2.96758E-03 
   -8.52856E-02 
    1.37890E-02 
   -2.17123E-01 
   -3.40904E-02 
    1.50606E-02 
    3.86560E-02 
   -2.63296E-02 
    9.02663E-03 
    8.47088E-05 
   -1.91194E-02 
    1.38634E-02 
    4.73843E-02 
    2.07981E-02 
   -3.27478E-02 
   -6.09816E-03 
   -1.03391E-02 
    9.40178E-04 
   -1.06341E-02 
   -6.12672E-03 
   -4.36704E-03 
   -9.76853E-03 
   -3.15967E-02 
   -7.92402E-02 
    1.05801E-01 
    2.26680E-03 
    6.80421E-03 
   -1.02741E-02 
   -5.82581E-03 
   -9.94739E-03 
   -9.75334E-04 
   -2.96994E-03 
    5.68101E-03 
    1.09250E-02 
    2.54451E-02 
    9.37011E-03 
    1.04310E-02 
    1.95920E-02 
   -2.07678E-02 
    1.06940E-01 
    7.18539E-02 
   -5.60655E-03 
    2.91978E-03 
    1.28120E-02 
   -1.55438E-03 
    4.85583E-04 
    4.32440E-03 
    5.34032E-04 
   -1.57990E-03 
   -3.50853E-02 
   -4.46858E-02 
    1.20545E-02 
   -2.08861E-02 
    1.26662E-02 
   -5.10148E-02 
   -5.42053E-03 
   -4.31989E-02 
    4.44321E-04 
    6.48440E-03 
    6.53627E-04 
   -3.12959E-02 
   -1.03888E-03 
   -6.53810E-03 
    4.46559E-04 
   -1.91252E-03 
   -1.44574E-03 
   -1.73674E-03 
   -2.02206E-03 
    1.16697E-03 
   -1.92993E-02 
    2.11724E-02 
   -2.61594E-02 
   -8.70947E-03 
   -1.91875E-02 
    4.77174E-02 
    6.24448E-03 
    2.44689E-02 
    4.40219E-03 
    6.48311E-03 
   -4.93384E-03 
   -1.25576E-03 
   -1.34519E-03 
   -3.14502E-03 
   -4.81204E-03 
    6.51728E-03 
   -1.80881E-03 
    3.88577E-03 
   -1.45975E-03 
   -1.46339E-03 
    1.04883E-03 
    2.38447E-03 
   -1.10561E-03 
    9.77553E-04 
    3.78282E-03 
    1.03779E-03 
   -2.61590E-03 
   -4.89882E-03 
   -2.13603E-03 
   -2.22181E-03 
    6.59388E-03 
    3.10331E-03 
    2.53948E-03 
   -1.03071E-03 
   -3.00596E-03 
    1.75584E-03 
   -3.25516E-03 
   -3.65814E-03 
   -1.62084E-04 
    2.45443E-03 
    2.34756E-03 
   -5.20504E-04 
    1.19982E-02 
    6.42573E-04 
GGGreg
8 8
   -2.32145E-02 
   -1.63156E-03 
   -4.63734E-02 
    1.37714E-02 
    1.50334E-02 
   -6.61546E-03 
    2.92212E-03 
   -6.43883E-03 
    8.95836E-05 
    1.34783E-03 
   -1.77929E-03 
    1.80768E-03 
   -2.73632E-04 
   -6.75430E-04 
    6.18580E-04 
   -2.76356E-04 
   -2.28498E-02 
    6.18372E-03 
   -4.70336E-02 
    7.77388E-03 
    1.81658E-02 
   -7.49408E-03 
    1.89236E-03 
   -2.98918E-03 
   -2.96944E-03 
    1.42697E-03 
   -8.63476E-05 
    7.65067E-04 
    4.77675E-04 
   -8.74529E-04 
    6.73951E-04 
   -1.69968E-04 
   -4.10639E-02 
    6.08622E-03 
   -4.65057E-03 
   -1.39141E-03 
   -2.20070E-02 
    4.91827E-02 
    2.16474E-03 
   -4.87897E-03 
   -8.98399E-04 
   -1.48329E-02 
    5.39376E-04 
    1.04280E-03 
    4.39003E-02 
   -8.10684E-02 
   -3.73192E-04 
    9.39643E-03 
    1.57467E-02 
   -3.59849E-03 
   -1.34858E-03 
    8.47103E-04 
   -1.32317E-02 
   -1.83060E-02 
   -4.18485E-03 
    5.22018E-03 
    1.08678E-02 
    8.59279E-03 
   -2.25842E-03 
   -1.58401E-04 
   -2.12890E-02 
    9.37247E-03 
   -2.67140E-03 
    1.99387E-05 
   -5.27141E-03 
    2.04490E-02 
    1.52710E-03 
   -1.39047E-03 
    3.61873E-03 
   -1.28306E-02 
    5.34255E-03 
    3.01441E-03 
    1.85792E-02 
    2.48130E-04 
   -1.67277E-03 
   -3.60928E-04 
    1.32770E-03 
    3.99626E-03 
    9.37852E-05 
   -2.05277E-04 
   -5.11671E-02 
   -7.85691E-02 
    3.07548E-03 
   -1.58902E-03 
    4.32099E-02 
   -7.17008E-02 
    9.04126E-04 
   -6.97361E-04 
    5.54371E-04 
    4.75111E-03 
    1.77931E-04 
   -1.26015E-03 
    3.98281E-03 
   -4.05137E-03 
    9.75138E-04 
    7.16681E-04 
   -8.51694E-04 
    5.04337E-03 
   -1.18960E-04 
    7.34908E-04 
   -1.08570E-02 
    2.55173E-02 
   -1.08135E-03 
    2.81610E-03 
   -4.21859E-02 
    9.68132E-02 
   -2.10468E-03 
    2.79333E-03 
   -1.22597E-02 
    1.22021E-02 
   -1.14307E-04 
   -1.75867E-04 
   -1.08262E-03 
   -1.94270E-03 
   -2.47360E-04 
    2.14448E-04 
    2.69829E-04 
    2.50343E-03 
   -6.38392E-04 
   -5.12865E-04 
    2.41061E-03 
   -1.03539E-03 
   -3.78872E-04 
   -2.80240E-04 
    9.65265E-03 
    1.79089E-02 
    1.06566E-03 
   -4.01043E-04 
   -4.57329E-03 
   -2.25300E-03 
    1.65173E-03 
   -1.26479E-03 
    3.86485E-03 
   -5.98109E-04 
   -9.71354E-04 
    1.89824E-04 
   -7.71053E-04 
    4.19942E-03 
    4.12504E-05 
    3.92897E-04 
    3.79838E-03 
   -1.53323E-03 
    8.03310E-04 
    7.47220E-05 
GGAreg
8 8
   -5.01811E-02 
   -1.29527E-03 
   -6.93843E-02 
    2.77931E-02 
    3.42140E-02 
   -1.33591E-02 
    1.99581E-03 
   -1.22041E-02 
   -2.58302E-03 
    4.61557E-03 
   -2.91494E-03 
    7.14199E-04 
   -1.23074E-03 
   -9.03970E-04 
    2.56442E-03 
   -1.50309E-03 
   -2.12060E-02 
    2.18935E-02 
   -3.26165E-02 
    1.04499E-02 
    1.29795E-03 
   -4.14230E-03 
    4.23865E-03 
    2.66233E-04 
    5.45868E-02 
    5.56372E-03 
    5.10870E-03 
   -1.00534E-02 
   -4.62759E-04 
    1.42479E-03 
   -5.18307E-03 
    3.18962E-03 
   -4.79557E-02 
    2.05101E-02 
    2.28458E-01 
    3.05348E-02 
    1.74401E-02 
    3.57172E-02 
    2.00650E-02 
   -1.77786E-02 
    1.60524E-03 
   -1.69327E-02 
   -1.37572E-02 
   -4.82310E-02 
    2.14860E-02 
   -3.20397E-02 
    4.13523E-03 
    1.64278E-02 
   -5.86279E-04 
   -1.14452E-02 
    1.05263E-02 
    5.10073E-03 
   -2.04391E-02 
   -3.04443E-02 
    7.64793E-02 
   -1.05134E-01 
    2.75695E-03 
    7.71802E-03 
    9.53349E-03 
    4.21150E-03 
   -9.50700E-03 
    3.45837E-04 
    1.94486E-03 
   -5.83842E-03 
    1.06428E-02 
    2.47488E-02 
   -9.95003E-03 
   -1.05717E-02 
    3.09153E-02 
   -2.05926E-02 
   -1.02962E-01 
   -7.21704E-02 
   -7.55682E-03 
    3.27654E-03 
   -1.26679E-02 
    1.10427E-03 
    1.72499E-03 
    3.30637E-03 
   -1.82992E-04 
    2.47073E-03 
   -3.60653E-02 
   -4.74110E-02 
   -6.52287E-03 
    1.83044E-02 
    1.12772E-02 
   -5.28814E-02 
    8.16687E-03 
    4.33899E-02 
    1.37250E-03 
    5.32604E-03 
   -2.04157E-04 
    3.12638E-02 
   -8.56477E-04 
   -6.80253E-03 
    6.87641E-04 
    2.66472E-03 
   -1.73541E-03 
   -7.36667E-04 
    2.59638E-03 
   -7.74242E-04 
   -1.90175E-02 
    1.99762E-02 
    2.69878E-02 
    1.10714E-02 
   -1.89133E-02 
    5.07156E-02 
   -7.12036E-03 
   -1.90161E-02 
    4.69312E-03 
    7.08711E-03 
    3.83868E-03 
    4.26668E-04 
   -2.87402E-03 
   -2.06548E-03 
    4.31214E-03 
   -6.17652E-03 
   -1.83223E-03 
    4.40191E-03 
    1.43314E-03 
    8.77330E-04 
    1.06549E-03 
    2.66894E-03 
    1.65396E-04 
   -8.42449E-04 
    5.14682E-03 
    7.24839E-04 
    1.97337E-03 
    4.98998E-03 
    4.60966E-04 
   -2.16638E-03 
   -3.68541E-03 
   -4.27460E-03 
    2.48234E-03 
   -1.86151E-03 
    1.82881E-03 
   -1.73739E-03 
   -3.23247E-03 
   -2.84718E-03 
    2.82751E-04 
   -2.43307E-03 
    6.01537E-03 
   -6.91252E-04 
   -1.10724E-02 
   -8.94725E-04 
GGPreg
8 8
    1.60005E-01 
    3.99439E-03 
   -4.86913E-02 
    7.67773E-02 
    4.28019E-03 
   -1.09661E-02 
   -3.60234E-03 
    2.50324E-03 
   -2.04988E-02 
    1.69048E-03 
   -9.06114E-03 
   -2.64836E-03 
   -4.45993E-04 
    4.91033E-04 
   -1.76126E-03 
   -3.94618E-04 
   -3.43241E-01 
    7.32199E-03 
   -1.77591E-02 
   -3.11387E-02 
    5.25841E-02 
   -8.27471E-03 
    1.10531E-02 
   -8.63485E-02 
   -1.92921E-01 
    4.20721E-03 
    4.43686E-03 
   -3.58193E-02 
   -1.10762E-02 
    2.72991E-02 
    4.09353E-02 
   -1.01305E-02 
   -1.52698E-01 
    7.93235E-02 
    2.29472E-01 
    9.39657E-02 
   -4.11254E-03 
    1.85053E-02 
    2.35537E-02 
   -9.47485E-02 
   -7.55023E-03 
   -1.42340E-02 
    8.75902E-03 
   -1.64951E-02 
    2.70945E-02 
   -2.32859E-02 
    3.02702E-03 
    6.26584E-03 
   -2.85555E-03 
    1.56154E-03 
   -6.55749E-03 
    2.09548E-04 
   -2.61872E-02 
    7.16682E-02 
    4.46090E-02 
    9.98338E-02 
   -3.39215E-02 
   -1.46186E-03 
    2.51020E-02 
    7.98129E-03 
   -5.65432E-03 
   -1.41608E-02 
   -3.55565E-03 
    5.92956E-03 
   -2.47620E-02 
    3.17417E-02 
   -8.96727E-02 
   -1.35885E-01 
   -2.44416E-02 
   -5.23960E-02 
    3.27972E-02 
   -5.68194E-02 
   -4.00567E-03 
    2.18210E-03 
   -1.19074E-02 
   -1.50181E-02 
   -3.04711E-04 
    1.10063E-03 
    7.89799E-04 
    1.95717E-03 
   -2.17746E-02 
   -2.12935E-02 
   -2.17104E-02 
    5.09504E-03 
   -1.07663E-02 
    1.18759E-03 
   -3.97428E-02 
    2.61556E-03 
   -2.54896E-03 
    3.52255E-03 
    3.85688E-03 
    3.29088E-03 
    5.62096E-03 
   -7.94886E-03 
   -3.04038E-03 
    2.46615E-03 
   -7.95132E-04 
    1.68683E-03 
    8.64955E-05 
    8.21446E-04 
   -4.93331E-02 
   -1.76090E-02 
    2.48636E-02 
    1.39649E-03 
    1.40496E-02 
   -2.89200E-02 
    5.40922E-03 
    1.65373E-02 
   -5.57551E-04 
   -8.47735E-04 
    1.30452E-03 
   -4.74133E-04 
    1.80701E-03 
    1.14792E-04 
   -2.65877E-03 
   -6.28557E-04 
   -3.43300E-03 
    5.26850E-03 
    5.94405E-03 
    3.88405E-03 
   -2.27511E-03 
   -2.58293E-03 
   -4.09707E-03 
    1.92770E-03 
    3.08391E-03 
    5.73278E-03 
   -2.89885E-02 
   -3.72586E-03 
   -6.62011E-03 
    3.61781E-03 
    4.66641E-03 
    2.38198E-03 
    5.52479E-04 
   -9.25553E-04 
   -8.88417E-04 
    8.87029E-04 
   -8.03198E-04 
   -1.47760E-03 
   -3.79980E-03 
    5.24801E-03 
    1.06399E-03 
    4.91270E-03 
    6.86083E-04 
    7.71100E-03 
GApreg
8 8
    5.17611E-02 
    3.88178E-02 
    1.23119E-01 
    8.66111E-02 
    1.03488E-02 
   -6.14713E-03 
    1.95580E-03 
    3.08969E-03 
    1.31354E-01 
   -2.61886E-02 
   -7.15329E-02 
   -9.31905E-02 
   -4.46661E-03 
   -2.04313E-03 
   -8.40994E-03 
    3.58784E-03 
   -3.66990E-01 
   -3.19939E-02 
    4.81138E-01 
   -4.83931E-02 
   -3.83568E-02 
   -1.30614E-01 
    9.04665E-02 
   -4.76718E-03 
   -5.45204E-01 
   -1.87784E-01 
   -1.12134E-01 
    2.26595E-01 
    2.40819E-01 
   -1.96542E-01 
   -1.34606E-02 
    8.78904E-02 
   -1.67910E-01 
    7.88963E-02 
   -6.34178E-02 
   -3.40978E-02 
    3.12860E-02 
   -5.86483E-02 
   -9.62579E-02 
    4.11031E-02 
   -4.27228E-05 
   -2.94338E-02 
   -2.48068E-02 
    1.34622E-02 
    2.45979E-02 
    2.37538E-02 
    2.98504E-02 
    3.66076E-02 
    2.62947E-03 
   -1.25161E-02 
    1.31644E-02 
    1.20174E-02 
   -1.78531E-01 
    8.58239E-02 
    1.67750E-01 
   -2.61197E-02 
   -3.62511E-02 
   -3.54096E-03 
    2.49057E-02 
   -3.29657E-02 
    1.11885E-02 
    8.82301E-03 
   -1.19669E-02 
   -1.08721E-02 
   -4.35244E-02 
    2.26923E-03 
   -6.27274E-02 
    9.13030E-02 
   -5.77593E-02 
   -3.16872E-02 
    3.18537E-02 
    8.30416E-02 
   -5.82855E-03 
   -2.34215E-02 
   -1.87742E-02 
    9.45003E-03 
   -7.07603E-03 
   -1.11583E-02 
    1.74177E-02 
   -4.13916E-03 
   -7.78784E-02 
   -1.96566E-02 
   -2.64875E-02 
    2.02305E-02 
   -3.22719E-02 
    3.31373E-03 
    2.23343E-02 
   -2.00150E-03 
   -2.89839E-03 
    5.51872E-04 
    6.26259E-03 
   -2.20853E-03 
    4.65359E-03 
    1.15943E-02 
    4.50793E-03 
    1.57347E-02 
    9.11489E-04 
   -1.27712E-03 
   -3.61406E-03 
   -3.17424E-03 
    5.19162E-02 
    8.05199E-03 
    1.28793E-02 
    3.40021E-03 
   -1.41366E-02 
   -3.28162E-02 
   -8.11750E-02 
   -2.77591E-02 
   -2.01430E-04 
    2.44745E-03 
   -4.34620E-03 
   -2.79895E-03 
   -4.19096E-03 
   -5.12468E-03 
    3.97031E-03 
   -5.76445E-03 
    6.59132E-03 
    8.46227E-03 
   -4.62674E-04 
   -7.71717E-03 
   -3.02266E-03 
    1.31070E-03 
   -2.43683E-03 
    2.66601E-03 
   -1.36683E-02 
   -1.21119E-02 
   -2.06072E-03 
    8.45158E-03 
    1.81490E-02 
   -3.28115E-03 
    1.66556E-02 
    3.05290E-02 
    2.41253E-03 
   -3.27767E-03 
    3.10441E-03 
    4.16975E-03 
    9.34672E-04 
    1.11937E-03 
   -8.86660E-03 
   -3.86617E-03 
   -3.65597E-04 
   -3.27944E-03 
    7.11263E-03 
   -1.45921E-03 
GAareg
8 8
   -4.82348E-02 
    1.48298E-02 
   -4.37954E-02 
    1.57950E-02 
    3.39341E-03 
    1.89894E-03 
    3.39770E-03 
    2.25858E-03 
    6.78617E-02 
   -2.72339E-02 
    9.21885E-03 
   -2.80837E-02 
    2.02595E-03 
   -3.71971E-03 
   -5.56389E-03 
    5.84349E-03 
    6.33505E-03 
   -9.98839E-03 
   -1.30016E-02 
   -1.28355E-03 
   -6.69016E-03 
    1.48835E-03 
    1.12672E-04 
    1.76721E-03 
   -2.28615E-02 
   -1.59875E-02 
    5.18826E-03 
    1.10362E-02 
   -7.71200E-03 
    3.47360E-03 
    3.10907E-03 
   -1.69293E-03 
   -2.94679E-02 
    7.29112E-03 
   -1.55120E-01 
    3.28230E-02 
    2.05862E-02 
    3.18944E-02 
    3.94344E-02 
    6.91298E-03 
   -7.02079E-03 
   -2.92745E-02 
   -7.19055E-03 
    3.25206E-02 
   -3.55928E-02 
   -3.64109E-02 
   -1.49165E-02 
   -4.75310E-03 
    4.38566E-03 
    2.07937E-03 
   -6.50737E-03 
   -3.07354E-03 
   -7.23741E-02 
    3.27820E-02 
   -5.65150E-02 
    8.92401E-02 
    7.76910E-03 
    1.01653E-02 
   -5.97663E-03 
   -1.19166E-03 
   -1.36744E-02 
   -3.51468E-03 
   -1.56433E-02 
   -1.54233E-03 
    4.10972E-02 
   -7.55718E-03 
   -2.79034E-02 
   -2.39307E-02 
   -1.48363E-03 
    6.52301E-03 
    3.46908E-02 
    3.33544E-03 
   -8.88849E-03 
   -3.21280E-03 
    7.99375E-03 
    7.01085E-04 
    5.21797E-03 
   -1.79735E-03 
    5.28282E-03 
   -3.27257E-03 
   -8.12619E-02 
   -2.35409E-02 
    2.50215E-02 
   -1.52187E-04 
   -6.00223E-03 
   -1.67614E-02 
   -1.18075E-02 
   -1.82961E-03 
    3.74695E-03 
   -1.78949E-03 
   -6.21798E-03 
   -6.00448E-03 
   -4.02822E-04 
   -5.33668E-03 
   -6.60034E-03 
    8.54869E-04 
   -3.97825E-03 
   -1.78734E-03 
   -3.23120E-04 
   -1.29513E-03 
   -1.00706E-02 
    5.61234E-04 
   -1.40492E-02 
    4.79925E-03 
   -1.47216E-02 
    8.97339E-03 
   -1.48745E-02 
   -6.13142E-03 
   -1.20197E-03 
   -5.54520E-03 
   -4.23888E-04 
    1.45991E-03 
   -8.98733E-03 
   -2.55458E-03 
   -3.13346E-03 
    8.74283E-03 
    9.07605E-04 
    4.15048E-03 
    6.79397E-03 
   -3.97014E-03 
    2.55673E-04 
    1.25486E-03 
   -2.46476E-03 
   -7.63639E-04 
    5.64087E-03 
   -9.87091E-03 
   -2.89344E-03 
   -5.97009E-04 
   -9.56560E-03 
   -3.60415E-03 
   -1.29596E-02 
   -9.04246E-03 
   -2.10741E-03 
    2.72085E-03 
   -2.31745E-03 
   -1.64901E-03 
    3.96363E-03 
    5.15227E-04 
   -1.43681E-03 
    1.96969E-04 
    9.62551E-03 
   -7.80076E-03 
    2.96505E-03 
   -4.89528E-03 
GAGreg
8 8
   -2.28264E-02 
    3.53375E-03 
   -4.09568E-02 
    5.06486E-03 
    2.82262E-03 
    1.01526E-03 
    4.21139E-03 
    8.12273E-04 
    7.89940E-03 
   -9.49967E-03 
    2.13969E-03 
   -1.24653E-02 
    2.38295E-04 
    3.73094E-04 
   -2.06856E-03 
    2.71416E-03 
   -5.75619E-03 
    7.39322E-03 
   -2.68100E-02 
   -1.98020E-05 
   -5.96957E-03 
    6.39406E-04 
    1.39002E-03 
   -3.02969E-03 
   -7.65104E-03 
   -1.85571E-02 
   -3.21055E-03 
    4.24773E-03 
    1.83060E-03 
    3.29844E-03 
   -1.58255E-03 
    1.29373E-03 
   -2.17815E-02 
   -4.10207E-03 
    5.04895E-03 
   -1.74293E-03 
   -6.08036E-04 
    2.67008E-02 
   -4.34598E-02 
    1.89963E-02 
   -7.46281E-03 
   -3.47516E-03 
   -4.00589E-03 
    3.12109E-04 
   -3.63486E-02 
   -3.48687E-02 
   -3.07890E-02 
    1.85983E-02 
    1.09487E-02 
   -6.22043E-03 
   -4.14726E-03 
    7.34137E-03 
   -1.13836E-02 
   -1.04466E-02 
    2.39688E-02 
   -8.42503E-03 
    3.96215E-03 
    9.31422E-04 
    7.94760E-03 
   -5.85282E-03 
   -9.30866E-03 
   -1.28997E-02 
   -2.53254E-02 
    6.49899E-04 
    2.95577E-03 
    1.42992E-02 
   -5.17721E-02 
    3.25256E-02 
   -4.88521E-03 
    5.29300E-03 
    1.25235E-03 
    3.13456E-03 
    8.17378E-03 
    5.34666E-03 
    1.83625E-03 
    3.18504E-05 
   -3.03843E-03 
    3.18829E-03 
   -1.46077E-03 
   -7.45872E-04 
   -1.04798E-01 
   -3.63097E-02 
   -3.29868E-02 
    2.18486E-02 
    7.53192E-03 
   -6.97888E-03 
   -1.76192E-03 
    6.07912E-04 
   -6.59258E-04 
   -1.04380E-04 
   -2.40277E-03 
   -5.46967E-04 
   -5.37788E-03 
   -3.45577E-03 
   -6.76118E-03 
    1.51292E-03 
    5.55280E-04 
   -1.76495E-03 
    3.43490E-03 
   -1.73503E-03 
   -4.73345E-03 
   -1.37428E-03 
    1.70294E-02 
   -1.24037E-02 
   -7.84122E-03 
   -3.22755E-03 
   -2.97254E-02 
   -1.43952E-02 
   -1.59194E-04 
   -9.84821E-04 
   -2.81180E-03 
   -1.34915E-04 
   -2.09036E-03 
   -1.91191E-03 
    8.89757E-04 
    4.11068E-04 
   -1.96589E-03 
    7.68560E-05 
    3.53563E-03 
   -2.94735E-03 
    2.87322E-03 
    6.98836E-05 
    1.01210E-03 
   -3.08803E-03 
    8.85862E-03 
    3.68227E-03 
   -1.47028E-02 
    2.44268E-03 
   -1.71313E-02 
    4.38760E-03 
   -3.75911E-03 
   -3.88840E-03 
    1.38466E-04 
   -1.51649E-03 
   -5.26970E-03 
   -5.16794E-03 
   -1.29663E-03 
    8.24121E-04 
   -2.84210E-03 
    1.42599E-03 
    1.26786E-03 
    1.16856E-03 
   -3.88856E-03 
   -7.20428E-04 
GAAreg
8 8
   -3.98524E-02 
    1.54964E-02 
   -3.20313E-02 
    1.47021E-02 
    4.41680E-03 
    4.69995E-03 
    3.65600E-03 
    1.88958E-03 
    7.34062E-02 
   -2.27366E-02 
    3.01427E-03 
   -2.96632E-02 
    5.32266E-03 
   -1.50321E-03 
   -3.20851E-03 
    6.07859E-03 
   -3.57204E-02 
   -1.27587E-02 
   -2.02119E-02 
    3.16428E-03 
   -1.96642E-03 
    2.99825E-05 
    4.16379E-03 
   -5.86740E-04 
    1.16973E-02 
   -9.99879E-03 
   -4.57218E-03 
    4.00092E-03 
   -2.91648E-03 
    2.81474E-03 
    1.40452E-03 
   -1.36414E-04 
   -4.11987E-02 
   -2.84984E-02 
    1.52424E-01 
   -1.05945E-02 
    1.08416E-02 
    2.57664E-02 
    2.95866E-02 
    1.64585E-03 
   -1.07842E-02 
    7.21575E-03 
    1.05029E-02 
   -3.54635E-02 
   -1.51525E-02 
   -7.75300E-03 
   -1.95812E-02 
    1.81191E-02 
    3.97986E-03 
   -4.65222E-03 
    1.16299E-02 
   -8.07924E-04 
    2.61186E-02 
   -5.83410E-02 
    7.46702E-02 
   -7.13104E-02 
   -1.53339E-04 
   -1.89309E-03 
    3.36495E-03 
    3.79906E-03 
    4.07319E-03 
   -9.55252E-03 
   -1.01780E-02 
    3.83535E-04 
    4.33012E-02 
    5.51446E-03 
   -4.04900E-02 
   -3.95716E-03 
    1.11743E-02 
   -4.90828E-03 
   -3.57209E-02 
   -9.03933E-04 
    7.79249E-03 
    2.50460E-03 
   -4.63986E-03 
    3.67353E-03 
    2.35860E-03 
    5.33060E-03 
   -5.05494E-03 
   -2.64629E-05 
   -5.81932E-02 
   -2.15048E-02 
   -5.80665E-02 
    1.98561E-02 
    1.45851E-02 
   -1.83586E-02 
   -2.49685E-02 
    5.98190E-03 
   -6.12012E-03 
    4.30332E-03 
    3.46096E-03 
    5.67157E-03 
    3.70941E-03 
   -1.05902E-04 
   -5.92926E-03 
    3.88844E-03 
   -1.53701E-03 
   -3.85559E-04 
   -4.80147E-03 
    3.64202E-03 
   -2.11628E-02 
   -8.27377E-03 
    1.05422E-02 
   -5.46641E-03 
    2.51498E-03 
   -1.29783E-02 
   -3.21479E-02 
   -7.93274E-03 
   -1.95246E-03 
    1.03817E-03 
    4.55314E-04 
    5.93624E-03 
    3.03506E-03 
   -1.69369E-03 
    9.02525E-03 
   -4.96505E-03 
    4.21610E-03 
    1.60074E-03 
    4.16539E-04 
   -2.91817E-05 
    4.02473E-04 
    1.85436E-04 
   -5.18970E-04 
   -1.17203E-03 
   -3.42860E-03 
    3.98877E-03 
   -7.48144E-03 
    4.18220E-03 
   -2.13559E-02 
    6.45117E-03 
   -4.79064E-03 
   -4.86444E-03 
    7.15551E-04 
    9.19005E-04 
   -1.78857E-03 
    2.48754E-04 
    1.57116E-03 
   -2.60321E-04 
    2.17259E-03 
    1.19797E-03 
   -4.83036E-03 
    1.00057E-02 
   -8.04733E-03 
    3.34715E-04 
GAPreg
8 8
    5.32713E-02 
    3.88907E-02 
    1.21589E-01 
    8.78178E-02 
    1.05558E-02 
   -6.73121E-03 
    1.20256E-03 
    2.77412E-03 
    1.31774E-01 
   -2.58685E-02 
   -7.01874E-02 
   -9.60578E-02 
   -4.58335E-03 
   -2.21607E-03 
   -9.48066E-03 
    3.62345E-03 
   -7.06773E-01 
    1.51521E-01 
    5.81251E-01 
    1.96753E-01 
    2.12515E-01 
    3.43732E-01 
    1.38456E-01 
    1.23596E-01 
    7.28065E-01 
    2.50671E-01 
    4.84270E-01 
    2.84435E-01 
   -3.11827E-01 
   -1.34913E-01 
   -3.47306E-02 
   -2.22066E-02 
   -3.19211E-02 
    2.00759E-02 
    1.77936E-01 
    8.35098E-02 
    4.09489E-03 
    7.02702E-02 
    1.02869E-01 
   -1.74594E-02 
   -2.40075E-02 
   -7.28335E-03 
    4.37981E-03 
   -3.11280E-02 
   -1.40985E-02 
    4.50446E-02 
    3.62283E-02 
   -1.30581E-03 
   -6.76053E-03 
    1.59761E-02 
   -1.12475E-02 
   -7.03828E-03 
    1.98096E-01 
    1.13503E-02 
    1.46917E-01 
    9.00576E-02 
   -9.87172E-03 
    2.04836E-02 
    4.13006E-02 
   -2.64449E-02 
    1.65748E-02 
   -4.57325E-03 
    4.00062E-03 
   -1.28194E-02 
    6.27207E-02 
    2.85451E-02 
    4.55173E-02 
   -8.48881E-02 
    4.36116E-02 
   -7.57259E-02 
    5.09459E-02 
   -4.75789E-02 
   -5.01088E-03 
    1.26392E-02 
    1.92254E-02 
   -2.09573E-02 
    6.44938E-03 
   -5.86563E-03 
    1.83951E-02 
   -1.04443E-02 
   -1.59466E-02 
    1.07030E-02 
   -7.75672E-02 
    2.72743E-02 
    2.40907E-02 
   -3.91356E-03 
   -3.23605E-02 
   -2.26909E-03 
    6.37253E-03 
    2.35261E-03 
    1.57138E-03 
    8.04688E-04 
   -4.97369E-03 
    7.99370E-03 
    3.39125E-03 
   -1.52220E-02 
   -2.05168E-03 
    3.69611E-03 
    3.22143E-03 
    1.26603E-03 
    4.36165E-02 
    5.25232E-03 
   -2.41291E-02 
    8.72671E-03 
    6.29837E-02 
   -3.89743E-02 
   -5.27280E-02 
    1.36896E-02 
    1.62336E-03 
   -2.97755E-03 
    3.26049E-03 
    1.47122E-03 
    4.35820E-03 
    6.95484E-03 
    3.49850E-03 
   -4.03738E-03 
    9.21573E-03 
    7.13644E-03 
    2.27159E-03 
   -7.37412E-03 
    3.66960E-03 
    1.78869E-03 
   -4.57608E-04 
   -3.64237E-03 
    1.05841E-02 
    8.90407E-03 
    9.31407E-03 
   -1.24400E-02 
    2.62109E-02 
   -2.08904E-02 
   -2.22464E-03 
    1.76001E-02 
   -1.53852E-03 
    1.87775E-03 
    3.39033E-03 
    4.90050E-03 
    1.59437E-03 
   -2.54909E-03 
    8.12090E-03 
    2.42758E-03 
    6.68097E-03 
    1.56646E-03 
   -1.98172E-03 
   -2.25002E-03 
GPpreg
8 8
    3.51256E-01 
   -5.93489E-03 
    1.89275E-03 
    4.23587E-02 
   -2.16383E-02 
   -1.70415E-02 
   -1.61377E-02 
    3.05070E-02 
    1.54761E-01 
    3.72410E-03 
   -1.20708E-02 
    1.72293E-03 
    3.90023E-02 
   -2.08548E-02 
   -1.21769E-02 
   -2.71148E-02 
   -5.14852E-03 
   -4.45184E-03 
    5.92987E-03 
    2.08610E-04 
    5.00787E-03 
   -7.65094E-03 
   -3.88088E-03 
    1.14630E-02 
   -1.47823E-03 
   -9.70725E-03 
    1.08352E-02 
   -5.04507E-04 
   -9.26022E-03 
    7.25606E-03 
    4.89410E-04 
    2.18714E-03 
   -8.63027E-02 
   -2.29273E-02 
    8.28742E-02 
   -1.18715E-01 
   -2.02794E-01 
   -5.21803E-02 
    7.29929E-02 
   -1.53119E-01 
    9.34959E-04 
    3.20127E-03 
   -1.75806E-03 
    1.97663E-03 
    9.78615E-02 
    3.73738E-02 
   -5.45316E-02 
    8.48450E-02 
   -1.36918E-03 
    3.59051E-03 
    1.16363E-03 
   -2.81862E-03 
    9.92078E-05 
   -3.03690E-03 
   -8.59958E-04 
    4.66776E-03 
   -2.96499E-04 
    9.44411E-03 
    3.07810E-02 
   -1.31617E-02 
    1.03255E-04 
   -4.36633E-03 
   -9.61298E-04 
    1.02351E-03 
    5.60634E-03 
   -2.02979E-03 
   -5.53641E-04 
    9.53082E-03 
   -2.23284E-03 
   -1.10541E-02 
    1.12168E-02 
   -7.38892E-03 
   -7.07420E-02 
   -6.51931E-02 
   -3.68368E-02 
   -2.55878E-02 
   -4.97662E-04 
    1.26590E-03 
    3.52809E-04 
    8.17933E-04 
   -5.20272E-04 
    1.75180E-03 
    3.85151E-03 
   -8.35506E-03 
   -2.40213E-02 
   -5.42984E-03 
    2.43737E-02 
   -1.19200E-02 
   -7.77304E-03 
    1.18066E-02 
   -6.24500E-03 
   -6.66977E-03 
    4.23620E-02 
    2.67478E-02 
   -4.32962E-03 
    2.60862E-02 
   -2.42911E-03 
    3.65449E-04 
   -2.29783E-04 
   -3.12082E-03 
    1.68572E-03 
   -9.56953E-04 
   -2.57992E-03 
   -5.07394E-04 
    3.88020E-03 
    5.90296E-03 
   -1.17786E-02 
    2.23483E-03 
   -1.54995E-02 
    9.53195E-03 
   -3.64217E-02 
    2.80960E-03 
    1.76167E-03 
    2.67724E-03 
   -3.71132E-03 
    7.71254E-03 
   -9.77077E-04 
    2.25215E-02 
    3.67452E-02 
   -2.09633E-02 
    2.76043E-03 
   -5.26672E-04 
   -6.20641E-04 
    2.32560E-03 
    2.86778E-03 
    5.52550E-03 
   -1.33942E-03 
    5.52078E-03 
    2.49388E-03 
    4.14341E-04 
    2.49515E-03 
    1.49672E-03 
    1.07004E-02 
   -3.79655E-03 
    6.40027E-03 
    6.04621E-03 
    2.47023E-02 
   -3.01363E-03 
   -1.19514E-03 
    4.72406E-03 
    2.32867E-03 
    2.36889E-03 
   -1.25826E-03 
    5.32695E-03 
GPareg
8 8
   -4.13437E-03 
   -4.79382E-05 
   -7.38457E-04 
    3.74811E-05 
    1.03522E-03 
   -6.81470E-04 
   -2.12423E-04 
   -9.45706E-05 
   -4.31905E-03 
   -2.59731E-05 
   -1.07309E-04 
   -1.23959E-03 
    3.59970E-04 
    2.56029E-04 
   -1.14424E-06 
   -1.34453E-03 
    4.27661E-03 
   -2.07058E-04 
   -2.86036E-03 
    1.48231E-03 
   -1.17720E-04 
   -3.62127E-04 
   -2.94308E-04 
    3.26923E-04 
    7.44146E-04 
   -2.46766E-04 
    8.33385E-04 
   -1.46494E-03 
    7.47594E-04 
    4.14324E-04 
   -6.27664E-04 
    1.10006E-04 
    7.24448E-03 
    1.84672E-02 
    1.86243E-02 
    4.60408E-03 
    7.29787E-05 
   -6.85748E-04 
   -6.50148E-04 
   -2.17729E-04 
   -3.50819E-04 
   -5.22822E-04 
   -3.94921E-04 
    3.19268E-04 
   -6.79836E-03 
   -1.17895E-02 
   -1.21929E-02 
   -4.14311E-03 
   -2.01096E-05 
   -1.61937E-04 
   -3.02824E-04 
   -8.24536E-05 
    1.68748E-03 
    1.20917E-03 
    2.64557E-04 
   -5.76063E-04 
    9.45967E-03 
    3.30630E-03 
    2.50611E-03 
    8.47527E-03 
    2.20940E-04 
    6.36398E-04 
    7.90376E-04 
    2.54001E-05 
    8.14288E-05 
    8.66799E-06 
    4.12823E-05 
    8.90963E-05 
   -7.38275E-04 
    1.70629E-03 
    3.37979E-03 
    2.39875E-03 
   -3.25138E-03 
    1.10391E-04 
    4.06826E-04 
   -2.95325E-03 
    3.79176E-05 
   -2.95771E-04 
   -3.96437E-04 
   -1.63922E-04 
   -1.35457E-03 
   -7.48667E-04 
    9.37166E-05 
   -3.32411E-05 
    1.33707E-04 
   -1.45446E-04 
   -5.99538E-05 
   -1.13431E-04 
   -3.32414E-03 
   -4.07873E-03 
   -2.89384E-03 
    1.14616E-03 
   -1.65731E-03 
   -1.42398E-03 
   -1.35949E-03 
   -1.19276E-03 
   -3.94671E-05 
    6.26254E-05 
    1.42807E-04 
    6.90772E-05 
    4.33149E-04 
    4.21622E-04 
   -3.48343E-04 
    2.29569E-04 
   -1.37571E-04 
   -8.01726E-04 
   -2.55006E-03 
   -1.44873E-03 
   -5.60786E-06 
   -3.54447E-05 
   -2.40783E-05 
    1.07288E-04 
    2.75920E-03 
    1.22043E-03 
   -2.86123E-04 
   -2.53215E-03 
    2.10474E-03 
   -1.36829E-03 
   -1.79378E-03 
    1.97561E-03 
    1.08286E-04 
    3.81143E-05 
    9.31429E-05 
    7.74232E-05 
   -3.79585E-05 
   -4.83928E-05 
    1.69103E-04 
   -1.34221E-04 
    1.38469E-03 
   -3.06252E-04 
    1.15407E-03 
    1.40728E-03 
    2.76844E-03 
    3.24367E-03 
    2.02191E-03 
   -8.22076E-04 
    1.91064E-04 
    1.83495E-04 
   -5.95237E-05 
   -5.93204E-05 
    1.15169E-03 
   -9.53400E-04 
   -1.73861E-03 
   -1.17580E-03 
GPGreg
8 8
   -2.16197E-03 
    1.00961E-04 
   -3.86555E-04 
   -4.26016E-05 
    7.28867E-04 
   -4.40491E-04 
    3.72750E-05 
   -2.40353E-04 
   -1.97498E-03 
    6.14631E-05 
   -3.46432E-05 
   -6.15448E-04 
    1.79259E-04 
    2.05994E-04 
    6.75896E-05 
   -4.06830E-04 
    8.25289E-04 
    1.67525E-03 
   -2.88687E-03 
    5.57958E-04 
    5.53700E-04 
   -1.05211E-03 
    2.73932E-04 
   -8.22955E-05 
   -3.20790E-04 
   -5.40493E-04 
   -7.39917E-04 
    4.21713E-04 
   -5.35461E-04 
    1.89351E-04 
    1.73049E-04 
   -2.44731E-04 
    3.96653E-03 
    2.19213E-03 
    1.70745E-03 
    3.57711E-03 
    5.77798E-03 
    6.82217E-03 
    6.45522E-03 
    4.42217E-03 
   -1.06057E-04 
   -2.01142E-04 
   -4.69735E-05 
   -6.00947E-05 
    1.37784E-03 
   -1.10327E-02 
   -1.27519E-02 
    3.11371E-03 
   -2.58391E-04 
   -3.34285E-04 
   -1.91518E-04 
   -2.62135E-05 
    3.37362E-04 
    3.83899E-04 
   -1.12930E-04 
    4.14714E-05 
   -1.43861E-03 
    3.21473E-04 
    7.48575E-04 
   -1.20048E-03 
   -5.32479E-05 
    4.51152E-04 
    6.79184E-04 
   -2.27726E-04 
    7.21692E-04 
    5.13448E-04 
   -2.04964E-04 
    3.23715E-07 
    3.72523E-04 
   -5.93107E-05 
    6.80092E-04 
    7.55774E-04 
    3.68505E-03 
    1.41209E-03 
    1.02959E-03 
    3.30973E-03 
    1.10990E-04 
   -9.82989E-05 
   -1.35454E-04 
    1.77524E-05 
   -1.18991E-03 
   -5.90538E-04 
   -5.37387E-04 
    2.90086E-04 
    2.59018E-04 
    3.20381E-04 
    1.41136E-03 
    1.06409E-03 
   -1.07001E-03 
   -9.70153E-04 
    5.20430E-05 
   -4.68715E-04 
   -1.46009E-03 
   -4.00731E-03 
   -4.32245E-03 
   -6.62268E-04 
    9.03231E-06 
   -8.96432E-05 
   -1.18769E-04 
   -6.35402E-05 
    1.53150E-04 
    1.46356E-04 
    2.46930E-04 
   -3.61916E-05 
    1.27300E-03 
   -1.30719E-03 
   -1.93033E-03 
   -5.66862E-04 
   -1.74139E-03 
   -1.80217E-03 
   -6.68587E-04 
   -8.74114E-05 
    3.87201E-04 
    6.80523E-04 
   -4.53400E-04 
   -2.49166E-04 
   -1.21380E-03 
    6.99537E-04 
    1.07169E-03 
   -1.26229E-03 
   -4.99703E-06 
    1.88956E-04 
    2.25650E-04 
    4.27741E-05 
    1.52621E-04 
    1.56338E-04 
   -1.49549E-04 
    6.50864E-05 
   -3.68483E-04 
    1.90203E-05 
    1.47410E-06 
   -9.68354E-05 
    9.61714E-04 
    1.96922E-03 
    2.92770E-03 
   -2.18594E-03 
    1.11004E-03 
    9.95027E-04 
   -5.62807E-04 
   -9.36958E-04 
   -2.09350E-04 
    5.90008E-05 
   -3.92465E-04 
   -2.48280E-04 
GPAreg
8 8
   -4.10477E-03 
   -9.81470E-05 
   -7.29065E-04 
    8.90075E-05 
    1.09202E-03 
   -8.40157E-04 
   -2.22591E-04 
    2.56786E-05 
   -4.38497E-03 
   -7.53628E-05 
   -1.12710E-04 
   -1.23071E-03 
    3.86880E-04 
    3.50936E-04 
    6.86267E-05 
   -1.28667E-03 
   -3.37014E-03 
   -1.61388E-03 
   -2.65979E-03 
   -1.60199E-03 
   -8.47966E-04 
   -8.88262E-04 
   -8.61222E-04 
   -3.55396E-04 
   -2.90134E-03 
   -5.76191E-04 
   -1.91970E-03 
   -8.75822E-04 
    1.45379E-04 
   -2.49261E-04 
    3.19205E-06 
    2.59046E-04 
    4.04914E-03 
   -1.80556E-02 
   -1.99997E-02 
    6.11972E-03 
   -8.21036E-04 
   -4.51833E-03 
   -5.03505E-03 
   -7.79429E-04 
   -1.53650E-04 
    2.59241E-04 
    5.42312E-04 
   -7.27644E-04 
    6.96756E-03 
   -9.96568E-03 
   -1.26348E-02 
    7.74909E-03 
   -2.36369E-04 
    5.78780E-05 
   -9.93570E-06 
   -1.95522E-04 
   -1.26213E-03 
   -7.27859E-04 
   -1.23103E-03 
    1.17128E-03 
    7.64152E-04 
   -8.91879E-03 
   -9.83589E-03 
    1.80379E-03 
   -5.24530E-04 
    2.22028E-04 
    4.30608E-04 
   -5.22830E-04 
   -4.31130E-04 
   -4.54080E-04 
   -3.23772E-04 
    2.00266E-04 
    2.50627E-03 
   -2.68183E-03 
   -2.58672E-03 
   -1.20417E-03 
   -1.38423E-03 
   -3.06938E-03 
   -3.29692E-03 
   -1.07686E-03 
   -3.06509E-04 
    9.33399E-05 
   -8.36727E-05 
   -2.51132E-04 
   -9.04328E-04 
   -4.66340E-04 
   -1.02028E-03 
    5.53843E-04 
    5.21110E-04 
   -3.75783E-04 
   -8.63217E-04 
   -7.08141E-04 
    1.16747E-03 
    2.74356E-03 
    4.38544E-03 
   -3.31306E-03 
    6.67967E-04 
   -2.74629E-03 
   -3.33710E-03 
    7.90378E-04 
   -1.87548E-04 
    1.92799E-05 
   -1.35342E-04 
   -7.58857E-05 
   -4.34708E-04 
   -2.02091E-04 
   -1.81384E-04 
    2.90035E-04 
    2.19872E-03 
   -1.61706E-03 
   -1.60252E-03 
   -1.82763E-04 
    5.20488E-04 
    8.11660E-04 
    8.27399E-04 
   -3.77600E-04 
   -2.71133E-03 
    3.22981E-04 
   -1.31059E-03 
    2.98805E-03 
   -3.29940E-04 
   -3.10756E-03 
   -3.55107E-03 
    3.65498E-05 
   -2.17931E-04 
    9.97175E-05 
   -4.18699E-06 
   -8.35497E-05 
   -1.53441E-04 
   -1.29825E-04 
    7.70055E-05 
    1.54131E-05 
    8.73987E-04 
   -1.28038E-03 
   -1.56139E-03 
   -4.28317E-04 
   -2.79901E-04 
    9.65714E-04 
    3.37063E-03 
   -2.97354E-03 
   -6.11770E-04 
   -2.50757E-04 
   -1.43923E-04 
    7.01616E-04 
   -2.10533E-03 
    1.44365E-03 
    8.40973E-04 
    2.70875E-04 
GPPreg
8 8
    3.33860E-01 
   -6.27338E-03 
   -3.46537E-04 
    3.98722E-02 
   -2.08211E-02 
   -1.63730E-02 
   -1.54163E-02 
    2.71941E-02 
    1.48057E-01 
    2.32143E-03 
   -1.12841E-02 
    2.00384E-03 
    3.65330E-02 
   -1.97584E-02 
   -1.05053E-02 
   -2.67939E-02 
   -6.51879E-03 
    2.49888E-03 
   -5.51989E-03 
    5.13429E-04 
   -3.10739E-03 
   -2.99318E-03 
    3.53146E-03 
   -1.26232E-03 
    2.63153E-03 
    7.87564E-04 
    5.37491E-03 
   -8.36195E-03 
    2.05609E-03 
   -1.31074E-02 
    1.41495E-04 
   -1.11997E-02 
    8.54429E-02 
    1.05772E-01 
    5.75560E-02 
   -3.87491E-04 
    1.57538E-01 
   -2.14158E-02 
   -1.59281E-01 
    1.70624E-01 
   -2.18996E-03 
   -3.01191E-03 
   -2.00219E-03 
    1.36393E-03 
    1.01713E-01 
    8.43348E-02 
    3.42195E-02 
    2.85551E-02 
   -7.16441E-04 
   -6.23427E-03 
   -2.34242E-03 
   -1.67047E-04 
   -1.91781E-03 
   -4.40444E-03 
    1.73085E-04 
   -2.18723E-03 
    3.42537E-02 
    1.46108E-02 
    3.18611E-03 
    1.66195E-02 
    3.69630E-04 
   -3.70045E-03 
   -3.16535E-03 
    3.72432E-03 
   -7.43308E-03 
    5.91571E-03 
    9.36483E-04 
   -6.38480E-03 
    9.72087E-03 
    8.78476E-03 
   -9.17166E-04 
   -8.71026E-03 
    5.17065E-02 
    7.79814E-02 
    6.36599E-02 
   -5.17072E-03 
    5.20173E-05 
   -2.23414E-03 
   -9.09768E-04 
    7.96480E-04 
   -2.76412E-03 
   -4.11255E-03 
    5.97668E-04 
   -6.26414E-03 
    1.17226E-02 
   -4.81954E-04 
   -3.34959E-02 
    1.42307E-02 
   -3.80361E-03 
    4.14356E-03 
    7.37146E-03 
    1.14148E-02 
    5.48578E-03 
    2.19344E-02 
    3.38648E-02 
   -2.51394E-02 
    2.43934E-03 
   -1.22148E-03 
   -1.97823E-03 
    3.96489E-03 
   -2.45610E-03 
    1.29381E-03 
   -5.17021E-03 
   -8.50622E-04 
    1.16489E-02 
    6.10511E-03 
   -4.52435E-03 
   -3.45157E-03 
    2.87297E-02 
   -8.92694E-03 
    2.83029E-02 
   -7.62326E-03 
   -3.84881E-03 
   -7.87490E-03 
   -7.87325E-04 
    2.13505E-03 
    9.92854E-03 
    3.35943E-02 
    4.06603E-02 
   -2.22839E-02 
    1.76562E-03 
    4.18385E-04 
    1.33986E-03 
    6.61957E-04 
   -4.18149E-04 
   -6.31061E-03 
   -2.14428E-03 
   -3.90377E-03 
    2.55805E-03 
   -1.84770E-03 
   -2.72029E-03 
    2.57366E-03 
    4.54682E-04 
    1.92562E-03 
    1.17448E-02 
    6.69092E-03 
   -2.25499E-02 
    6.45520E-03 
    1.03760E-02 
   -2.85617E-03 
   -2.69035E-03 
   -5.02234E-03 
   -2.77523E-03 
    1.47397E-03 
Appreg
8 8
   -1.68467E-01 
    5.99362E-03 
    3.26517E-01 
   -1.62767E-01 
   -1.30871E-01 
    1.67014E-01 
   -1.13663E-01 
   -1.90445E-02 
   -7.02100E-01 
   -1.54414E-01 
    3.03051E-01 
   -1.04257E-01 
    3.37876E-02 
    2.57296E-02 
    3.85302E-02 
   -1.14008E-01 
   -5.75211E-02 
   -3.04092E-02 
   -2.62614E-02 
   -1.23322E-02 
    3.48941E-04 
    9.67229E-03 
    2.64622E-02 
    2.11420E-02 
    1.43690E-02 
    2.50051E-02 
    3.28092E-02 
    5.76067E-02 
    4.20996E-02 
    5.40660E-02 
    2.64270E-02 
    2.56293E-02 
   -1.01478E-01 
    5.77261E-02 
   -2.40202E-01 
   -2.66657E-01 
    4.89854E-01 
   -4.56148E-01 
   -3.05724E-01 
   -1.94727E-02 
    7.66581E-02 
    1.23653E-01 
   -9.27704E-02 
   -2.72928E-02 
   -3.02750E-02 
   -3.57390E-02 
   -2.60969E-01 
   -2.21734E-01 
    2.17395E-01 
   -3.06680E-02 
    1.97217E-02 
   -7.34295E-02 
    1.11366E-01 
    7.29054E-03 
    1.25108E-01 
    1.88105E-01 
    1.93869E-02 
   -3.48103E-02 
   -7.72651E-02 
   -2.39684E-02 
    7.47172E-02 
    8.18167E-02 
   -1.02967E-01 
   -7.04493E-03 
   -2.38162E-01 
    1.70037E-01 
    4.27262E-01 
   -1.34471E-01 
   -7.80100E-02 
   -8.30221E-02 
    1.88331E-02 
   -4.58200E-02 
   -1.20551E-01 
    4.33248E-02 
   -1.53958E-01 
   -1.81527E-01 
    1.65890E-02 
    1.32314E-02 
   -4.81280E-02 
    2.08810E-02 
    8.54520E-02 
    2.96587E-02 
    1.75978E-01 
    9.85816E-02 
   -5.84958E-02 
   -1.68039E-02 
   -1.92516E-01 
    8.48093E-02 
   -5.69871E-02 
   -2.93716E-02 
   -2.31761E-02 
   -7.19073E-02 
   -6.30705E-02 
    6.18055E-02 
   -2.98599E-02 
   -2.64506E-02 
   -4.48264E-03 
    5.85674E-02 
   -9.64151E-02 
    1.33060E-02 
    4.33663E-03 
    6.85950E-03 
    3.80435E-02 
   -3.08951E-02 
   -6.59375E-02 
   -5.68478E-02 
   -8.65315E-03 
   -3.11942E-02 
   -7.25600E-03 
    3.84767E-03 
   -2.38355E-01 
    6.57344E-02 
    4.35011E-02 
    6.10945E-02 
   -1.81733E-02 
    3.30843E-02 
   -7.02718E-02 
    4.74719E-02 
   -4.25981E-02 
   -6.94828E-02 
   -2.79241E-02 
    1.61581E-02 
   -4.07429E-02 
    4.09127E-02 
    1.07535E-01 
    2.67145E-02 
    4.44912E-02 
    9.11190E-02 
    7.51576E-03 
   -1.57639E-03 
    9.92748E-03 
   -3.32572E-03 
   -6.78377E-02 
   -8.67505E-03 
   -5.18478E-02 
   -2.72234E-02 
    9.00469E-02 
   -2.52319E-02 
    1.95440E-01 
   -5.44550E-02 
    2.27601E-03 
   -1.86165E-02 
    1.10240E-02 
    8.53917E-03 
Apareg
8 8
    3.56659E-03 
    2.16082E-02 
    2.42202E-03 
   -6.49433E-03 
   -1.26719E-02 
    3.46916E-03 
    4.78773E-03 
    2.32733E-03 
   -1.16924E-02 
   -8.25432E-03 
    1.78272E-02 
    1.08813E-02 
   -1.17469E-02 
   -3.88428E-03 
   -1.02516E-03 
    1.43002E-03 
   -3.79870E-02 
   -1.97426E-02 
   -2.34257E-02 
   -1.68381E-02 
   -1.13906E-02 
   -9.92193E-03 
   -7.14917E-03 
   -3.74315E-03 
    1.41635E-02 
    3.45356E-03 
   -1.64867E-03 
   -4.37365E-03 
   -4.08164E-03 
   -1.48010E-03 
   -2.51624E-03 
   -2.29242E-03 
    4.14783E-02 
   -2.41854E-02 
   -2.32402E-02 
    1.71455E-02 
    5.88986E-03 
    5.89190E-06 
   -7.67219E-03 
   -2.82140E-03 
    3.17834E-02 
    1.52105E-02 
   -1.15836E-02 
   -4.80623E-03 
    3.65178E-02 
   -2.97226E-02 
   -2.19305E-02 
    9.58285E-03 
    1.35840E-02 
    1.13700E-02 
   -6.99898E-03 
   -3.40250E-03 
   -4.75093E-03 
   -6.37776E-03 
    4.64915E-02 
   -1.11105E-02 
    2.69898E-02 
   -1.56744E-02 
   -7.13378E-03 
    1.25871E-02 
    2.52382E-02 
    1.18401E-03 
   -2.31639E-03 
   -1.34256E-02 
    1.36387E-03 
   -7.76153E-04 
    1.30964E-02 
    7.41710E-03 
   -9.10258E-03 
    3.76196E-03 
    9.38634E-04 
    1.94851E-02 
    6.76196E-03 
   -2.66917E-03 
   -2.86569E-03 
    1.71208E-04 
    1.86454E-02 
    1.35634E-03 
    2.82917E-03 
   -9.07034E-03 
   -6.41651E-03 
    6.59577E-03 
    3.59243E-02 
   -1.56162E-02 
   -2.40364E-03 
   -3.01735E-03 
    5.55064E-03 
    6.34257E-03 
   -2.72987E-02 
    5.26084E-03 
   -2.03084E-02 
   -1.05536E-02 
    6.36399E-03 
   -4.92158E-03 
   -5.40401E-03 
   -1.23149E-03 
    1.09640E-02 
    4.66283E-03 
    2.38964E-05 
   -5.37986E-03 
   -1.11005E-02 
   -3.06772E-04 
    2.35141E-02 
   -8.23726E-03 
   -1.11093E-02 
    9.10293E-03 
   -3.41357E-03 
    1.72249E-02 
   -9.20434E-03 
   -4.40663E-03 
   -6.27318E-03 
   -7.86600E-03 
    1.91222E-02 
   -1.49051E-02 
    1.43881E-04 
    1.53891E-03 
    6.67586E-03 
   -3.60315E-03 
   -9.59514E-04 
    2.55259E-03 
    9.09297E-03 
    3.30908E-03 
   -2.52815E-03 
   -4.04222E-03 
   -3.39053E-03 
    8.68893E-04 
    8.53408E-03 
    2.42869E-03 
   -7.18882E-03 
    8.70544E-03 
   -3.39336E-03 
    9.35629E-03 
   -1.52831E-02 
    2.99794E-03 
   -1.45094E-02 
    2.13648E-03 
    2.38798E-03 
    2.42234E-04 
   -1.27246E-03 
   -5.72575E-04 
    7.94839E-04 
    6.18809E-03 
    3.34868E-03 
   -7.05623E-03 
ApGreg
8 8
    4.23445E-03 
    7.42317E-04 
   -5.76344E-03 
    1.69850E-03 
    1.23706E-03 
    9.28177E-04 
   -1.11945E-03 
    2.41191E-04 
    5.46306E-03 
    1.53627E-03 
    7.69984E-04 
   -1.81846E-03 
   -3.67589E-03 
    3.33774E-03 
    1.22765E-04 
   -1.09950E-03 
    1.12488E-03 
    6.75506E-03 
   -1.02054E-02 
    1.72197E-03 
   -1.76673E-03 
   -2.99315E-03 
    2.73662E-03 
   -1.00824E-03 
    5.53676E-03 
    7.72356E-03 
   -6.93640E-03 
   -2.44766E-03 
    3.40602E-03 
   -3.21070E-03 
    4.46906E-04 
    1.19511E-03 
   -3.68700E-03 
   -5.92237E-03 
   -1.03850E-02 
   -6.64392E-03 
   -1.59262E-02 
   -4.21913E-03 
   -1.57917E-02 
   -1.75171E-02 
   -1.56795E-04 
    1.96969E-03 
   -5.74949E-03 
    7.23929E-04 
    3.68735E-02 
   -1.66142E-02 
    3.87551E-03 
    2.61133E-02 
   -5.38777E-03 
    2.72151E-03 
   -9.09733E-03 
    5.17740E-04 
    9.69071E-03 
    5.12363E-03 
    2.84688E-03 
   -9.86377E-04 
    4.93747E-04 
    1.21416E-03 
    3.07833E-03 
    1.86082E-03 
    1.31479E-02 
   -9.92472E-03 
    8.61564E-03 
   -4.96838E-03 
    1.84669E-02 
    1.06623E-02 
   -3.19010E-03 
    3.03895E-03 
   -1.79193E-03 
   -4.18679E-03 
    2.61828E-03 
    3.14884E-03 
   -4.24192E-04 
   -7.60556E-03 
   -1.16123E-02 
   -6.25699E-03 
   -4.89905E-04 
   -5.05968E-04 
    2.95609E-03 
    2.70495E-05 
   -2.06251E-02 
   -6.72686E-03 
    1.98163E-02 
   -1.96850E-02 
   -1.08596E-03 
   -8.44941E-03 
    4.90500E-03 
    2.01066E-03 
   -5.18487E-03 
    1.61612E-04 
    4.58052E-03 
    2.13058E-03 
    8.22452E-03 
   -1.00331E-03 
    5.73019E-03 
    8.12093E-03 
    2.04170E-03 
    2.33997E-03 
   -4.76973E-03 
   -2.34149E-03 
   -2.73357E-03 
   -1.14667E-03 
   -7.80285E-04 
    2.33055E-04 
   -3.17388E-03 
    1.55734E-02 
   -9.63170E-03 
    5.03087E-03 
   -3.62599E-03 
   -1.45180E-03 
    1.06228E-02 
    4.66453E-03 
    6.17839E-04 
   -1.12062E-03 
   -4.51654E-03 
   -4.57350E-03 
   -2.75133E-03 
    4.26109E-03 
    4.14102E-03 
    1.35438E-03 
    4.79602E-03 
   -1.85923E-03 
    2.91387E-03 
    4.33683E-04 
    7.81133E-03 
    6.35644E-03 
    5.97243E-03 
   -1.53868E-03 
   -6.96871E-04 
    1.14881E-03 
   -1.45818E-03 
   -1.14338E-03 
   -3.42700E-03 
    9.02686E-03 
   -1.42540E-02 
    6.61543E-04 
   -2.51827E-03 
    1.64025E-03 
   -8.55487E-03 
   -9.54450E-03 
    1.18956E-03 
    2.22553E-03 
   -1.40557E-04 
    7.06605E-04 
ApAreg
8 8
    4.34292E-03 
    1.84591E-02 
   -2.05976E-04 
   -5.05996E-03 
   -1.06030E-02 
    3.37131E-03 
    4.73002E-03 
    2.24048E-03 
   -8.16646E-03 
   -6.29009E-03 
    1.49085E-02 
    8.64878E-03 
   -1.06047E-02 
   -4.14729E-03 
   -4.75338E-04 
    1.26702E-03 
    3.74166E-02 
   -1.58663E-02 
    1.21561E-03 
   -5.00995E-03 
    5.23273E-03 
   -3.28994E-05 
   -4.86337E-03 
    3.32231E-03 
    1.64948E-03 
    2.84077E-03 
   -1.45546E-02 
    1.28770E-02 
   -5.34624E-03 
   -2.84737E-03 
    1.61723E-03 
    7.72914E-04 
   -4.09372E-02 
    4.77128E-03 
   -5.40502E-03 
   -2.75300E-02 
   -3.22734E-03 
   -1.53015E-03 
   -1.28015E-02 
   -1.13061E-02 
   -2.79062E-02 
   -1.14881E-02 
   -2.68395E-03 
    5.38173E-03 
    3.56539E-02 
   -6.52841E-04 
    3.06187E-02 
    3.96896E-02 
    1.10090E-02 
    1.25924E-02 
   -8.60618E-03 
   -5.06158E-03 
    2.50367E-02 
    1.69244E-02 
   -3.15383E-02 
    3.85181E-03 
   -7.70201E-03 
   -1.61492E-02 
   -3.10967E-02 
   -1.95795E-02 
    3.23387E-03 
   -1.73947E-02 
    2.09845E-02 
    1.51983E-03 
    8.87558E-03 
    5.10186E-03 
    9.31601E-03 
    8.83147E-03 
    4.30928E-03 
   -1.06880E-02 
    2.29349E-03 
   -1.05707E-02 
   -2.73443E-04 
    5.81022E-03 
    1.09672E-02 
    5.09008E-03 
    5.11551E-03 
    9.91320E-03 
   -1.63101E-02 
   -3.07272E-03 
   -3.70529E-02 
   -1.90106E-02 
    3.85929E-03 
   -1.82853E-02 
   -4.83298E-03 
   -5.37230E-03 
    8.93887E-03 
    8.02490E-03 
    1.27248E-02 
   -4.61028E-04 
    2.74336E-02 
    1.51557E-02 
    2.91838E-03 
    7.37235E-04 
    4.43406E-03 
    4.12719E-03 
   -3.46067E-03 
   -4.54482E-03 
    6.48104E-03 
    1.19329E-03 
    2.38435E-02 
    1.34639E-02 
    1.31399E-02 
    8.63104E-05 
    4.55909E-03 
    2.05361E-02 
   -1.65367E-02 
   -7.07627E-03 
   -9.55018E-03 
   -7.71691E-03 
   -2.15585E-03 
   -3.98295E-03 
   -1.32853E-02 
    8.71891E-03 
   -8.02625E-03 
   -9.13585E-03 
    4.42478E-03 
   -4.94754E-03 
   -5.20785E-03 
   -3.11316E-04 
    9.91099E-04 
   -1.44968E-03 
    3.50615E-03 
    6.83253E-04 
   -6.95447E-03 
   -3.10096E-03 
   -7.03351E-03 
    2.97787E-04 
   -7.14606E-03 
   -9.08421E-03 
    7.77019E-03 
    1.14130E-02 
    1.06195E-02 
    1.16351E-02 
   -1.64132E-02 
   -2.44912E-03 
    5.45769E-04 
    4.96950E-04 
   -8.32734E-03 
   -7.15142E-03 
    2.36436E-04 
   -2.19249E-03 
   -2.00606E-03 
    7.18953E-03 
ApPreg
8 8
   -1.80910E-01 
   -1.81040E-02 
    3.52070E-01 
   -1.64927E-01 
   -1.53185E-01 
    1.78527E-01 
   -1.10129E-01 
   -2.26563E-02 
   -7.57934E-01 
   -1.53781E-01 
    3.31006E-01 
   -1.21756E-01 
    3.67315E-02 
    2.99759E-02 
    3.51165E-02 
   -1.14653E-01 
    1.86023E-04 
   -3.35807E-03 
    1.82563E-03 
    3.80014E-03 
    1.03913E-02 
   -1.38122E-02 
   -7.70312E-03 
    1.01571E-02 
    1.63082E-02 
    9.67862E-03 
   -1.18504E-02 
    1.03043E-02 
    9.06695E-03 
   -1.36259E-02 
    8.42155E-04 
    2.35137E-03 
   -2.59533E-01 
    3.03119E-01 
    1.76272E-01 
    1.20846E-01 
   -2.95040E-01 
    3.76447E-01 
    4.73821E-01 
    2.15995E-01 
   -8.72464E-02 
    1.01141E-02 
   -3.80186E-02 
    1.05333E-01 
    1.92933E-01 
   -2.11226E-01 
   -2.17225E-01 
   -1.42981E-01 
   -1.93119E-01 
    1.63438E-02 
    3.70582E-02 
    9.63084E-02 
    1.12592E-01 
   -2.12819E-01 
   -1.61168E-01 
   -2.50073E-02 
   -8.01124E-02 
    4.24521E-02 
   -1.69796E-02 
   -1.24730E-02 
    9.29671E-02 
    2.15749E-02 
    9.98449E-03 
   -6.64607E-02 
    3.29297E-02 
   -1.98990E-01 
   -4.73760E-01 
    3.63500E-02 
    1.46937E-02 
    7.49908E-02 
    7.63094E-02 
   -5.75254E-02 
    4.83676E-02 
    3.40487E-02 
    2.01723E-01 
    1.90886E-01 
   -1.07910E-02 
   -3.73096E-03 
   -2.19910E-02 
    9.86905E-03 
   -8.11057E-02 
    1.12244E-01 
    1.85898E-01 
    5.00139E-02 
    1.37314E-01 
    3.10941E-02 
    1.69439E-01 
   -6.80237E-02 
   -1.17101E-03 
    7.97876E-02 
    6.65873E-02 
   -2.46997E-02 
    4.49250E-02 
   -5.64473E-02 
   -1.03550E-01 
   -9.27651E-02 
   -3.18394E-02 
   -3.78920E-02 
    4.96467E-02 
    2.89219E-02 
    4.50001E-02 
   -2.92740E-03 
   -1.31572E-02 
   -1.59248E-02 
   -1.72823E-02 
   -4.81004E-02 
   -7.88703E-02 
    1.28182E-02 
    1.00021E-01 
    3.14989E-02 
    2.06813E-01 
   -5.09637E-02 
   -1.72448E-02 
   -4.92440E-02 
   -3.98820E-02 
    5.06331E-02 
   -8.78867E-02 
    6.92735E-02 
   -2.34091E-02 
   -5.25458E-02 
    2.02179E-02 
    1.55747E-02 
   -8.89494E-03 
   -2.17378E-02 
   -9.10495E-02 
   -5.92786E-02 
   -9.46219E-02 
   -7.40238E-02 
   -1.04837E-02 
    7.76359E-03 
    1.33439E-02 
    5.92548E-03 
   -1.79686E-03 
   -3.49571E-02 
   -7.97642E-02 
   -7.30958E-03 
   -1.72809E-01 
   -1.11827E-03 
   -1.52410E-01 
    4.80344E-02 
    1.91855E-03 
   -1.57397E-03 
    2.55204E-03 
   -1.83235E-02 
Aapreg
8 8
    3.98468E-01 
   -1.57741E-02 
    1.40046E-01 
   -3.99977E-02 
    1.27578E-02 
   -2.53842E-02 
    8.75037E-03 
   -1.89209E-03 
    3.55763E-02 
   -1.12942E-01 
    4.95615E-02 
    8.32769E-02 
   -5.85963E-04 
   -4.27045E-03 
    1.18269E-02 
    1.29499E-03 
    4.42672E-01 
    8.22470E-02 
   -1.53146E-01 
   -1.24610E-03 
   -2.04030E-01 
   -2.95811E-01 
   -3.19231E-02 
   -2.12361E-02 
    4.81674E-01 
    3.45991E-01 
    4.03712E-01 
    2.20029E-01 
   -6.57441E-02 
    1.20445E-01 
    1.22914E-01 
    1.23707E-02 
    5.74698E-01 
    2.77827E-01 
   -3.22591E-01 
   -5.05852E-02 
    3.30921E-01 
    1.14496E-02 
   -1.23424E-01 
    2.90139E-01 
   -2.20395E-02 
    2.28461E-02 
    7.57434E-03 
   -4.95264E-03 
    1.37531E-01 
    1.10805E-02 
   -5.03170E-02 
    1.56576E-01 
   -8.69983E-03 
    6.03258E-03 
   -8.10720E-02 
   -5.87410E-02 
    1.88639E-01 
   -5.74502E-03 
   -2.13417E-01 
   -1.19433E-01 
    1.55898E-01 
   -5.33874E-02 
   -7.15108E-02 
    6.16266E-02 
   -5.31923E-02 
    2.15776E-02 
   -4.48128E-02 
   -2.12609E-02 
    5.13553E-02 
    4.86871E-02 
   -3.10269E-02 
    7.86417E-02 
    1.94511E-02 
   -6.60921E-02 
    1.08603E-02 
    4.53005E-02 
    3.56455E-02 
   -2.51167E-02 
   -2.77142E-02 
    9.33419E-02 
   -3.79001E-02 
    2.07335E-02 
    2.26082E-02 
   -7.71346E-03 
    1.95685E-02 
    8.50284E-03 
    7.99843E-02 
   -2.28844E-02 
    8.95165E-03 
   -8.61613E-03 
   -3.11562E-04 
   -3.55985E-02 
    4.11029E-03 
    1.22760E-02 
    4.42176E-03 
   -1.60062E-02 
    1.95759E-02 
   -4.72018E-02 
    1.72276E-02 
    5.27160E-02 
    3.75534E-02 
   -7.93160E-03 
   -7.47199E-03 
   -1.26877E-02 
    3.26454E-02 
   -5.75673E-03 
   -8.30595E-04 
   -1.35152E-02 
    4.75241E-02 
    5.84855E-03 
    7.84694E-03 
   -1.03364E-02 
    1.12854E-02 
    3.27672E-03 
    6.84585E-03 
    9.32224E-03 
    6.57302E-03 
    6.91414E-03 
   -4.69755E-03 
   -2.02114E-03 
    1.78967E-02 
   -5.40443E-03 
    1.95334E-02 
    2.40907E-02 
    2.21186E-02 
    7.63265E-03 
   -3.14307E-02 
   -3.11804E-03 
   -9.63958E-03 
    2.14034E-02 
    3.24668E-03 
    4.75525E-03 
    3.30244E-02 
   -5.04374E-03 
    1.14681E-02 
   -1.31959E-03 
   -7.27091E-03 
   -7.66096E-04 
   -5.63788E-03 
    3.44491E-04 
    6.91707E-04 
   -4.06737E-03 
   -1.74730E-02 
   -2.35958E-03 
    2.88758E-03 
   -7.65584E-03 
    3.03510E-04 
   -2.76476E-03 
Aaareg
8 8
    1.24840E-01 
   -7.29122E-02 
   -7.84060E-03 
    3.55209E-03 
   -1.90809E-02 
    8.23722E-03 
   -5.40682E-03 
    6.93566E-03 
   -1.18709E-01 
   -6.64275E-02 
   -7.30894E-03 
    5.22661E-02 
   -2.95963E-02 
    1.16985E-02 
    6.25321E-03 
   -5.58240E-03 
   -2.28429E-01 
   -6.06038E-02 
   -3.37842E-02 
    2.62677E-02 
    2.08673E-03 
    5.96540E-03 
    1.14854E-02 
   -1.30930E-03 
   -6.47772E-03 
    3.08345E-02 
   -1.04576E-02 
   -1.16467E-02 
    7.17074E-03 
   -9.60903E-03 
   -3.14469E-03 
    1.04122E-03 
    4.80464E-01 
   -6.59176E-02 
   -2.70177E-01 
   -4.28816E-02 
    9.30151E-02 
    3.41857E-02 
    1.08275E-02 
    8.74527E-02 
   -9.88619E-02 
   -5.44304E-03 
    5.81495E-02 
   -1.18462E-01 
   -7.44422E-02 
    6.87146E-02 
   -8.36587E-03 
   -5.75876E-02 
   -2.23800E-02 
   -1.40261E-02 
   -1.33226E-02 
   -5.94993E-02 
    2.85051E-02 
   -4.11016E-02 
   -8.01390E-02 
    9.08414E-02 
    2.07557E-03 
    2.27412E-03 
    1.00089E-02 
   -1.12413E-02 
   -3.04337E-03 
   -1.64995E-02 
   -3.52812E-02 
   -6.72278E-03 
    3.22300E-02 
    2.15845E-03 
    5.06715E-02 
    1.11204E-02 
    2.14100E-02 
    1.96601E-03 
    3.11748E-02 
   -2.16475E-02 
   -6.78737E-03 
    1.36259E-02 
    1.92747E-02 
   -7.07159E-04 
   -2.45170E-02 
   -1.78692E-02 
   -1.53172E-02 
   -1.28360E-02 
   -5.04366E-02 
   -1.79195E-02 
    7.11932E-02 
   -1.38730E-02 
   -7.12908E-03 
   -7.40024E-03 
   -2.47942E-03 
   -9.82633E-03 
   -1.83738E-02 
    4.22640E-03 
   -1.06098E-02 
    1.04847E-03 
   -1.46864E-02 
    8.27416E-03 
    1.49190E-02 
   -5.86213E-03 
   -9.44418E-04 
   -3.56942E-03 
   -2.81610E-03 
    5.75375E-03 
   -1.84557E-02 
   -3.57515E-03 
   -1.27624E-02 
    4.48889E-03 
   -1.14690E-02 
   -6.32273E-03 
    6.29467E-03 
   -3.74051E-03 
    3.84474E-03 
    1.27617E-02 
    4.29577E-03 
    3.47549E-03 
    7.69789E-03 
   -1.01144E-02 
   -4.75474E-03 
    1.06892E-02 
    2.42265E-03 
   -2.34488E-03 
    5.22615E-03 
    6.41407E-03 
   -2.12623E-03 
   -1.50088E-03 
   -9.62051E-04 
    2.03783E-03 
   -6.32887E-03 
   -1.06180E-04 
    4.43147E-03 
   -4.47880E-03 
   -1.39480E-02 
    2.71056E-03 
    8.43749E-03 
    1.07401E-02 
   -4.36493E-03 
    4.42661E-04 
   -6.79062E-03 
    1.26032E-03 
   -3.58447E-03 
   -9.19309E-03 
   -3.78144E-04 
   -4.17451E-04 
   -5.25909E-03 
    7.56286E-03 
    5.52125E-03 
   -8.77571E-04 
AaGreg
8 8
   -8.43520E-03 
   -1.84516E-02 
   -1.71698E-02 
   -1.60446E-03 
   -9.75063E-03 
    1.69641E-03 
    1.97808E-04 
    2.50945E-03 
   -5.42748E-02 
   -2.10471E-02 
    3.57717E-03 
    1.62338E-02 
   -6.48959E-03 
    7.96904E-04 
    4.47113E-03 
   -1.77729E-03 
   -3.23885E-02 
    5.98466E-02 
   -4.67359E-02 
   -9.25125E-04 
   -2.81716E-02 
    1.04150E-02 
    3.27366E-03 
   -7.53266E-03 
    5.00371E-02 
    9.00022E-02 
    3.23722E-03 
   -8.55379E-03 
   -1.74964E-02 
   -1.62330E-02 
    6.40075E-03 
   -1.33652E-03 
    1.36136E-02 
   -1.88226E-02 
   -9.57429E-02 
   -7.14392E-03 
   -1.40234E-01 
    7.18071E-02 
    1.79928E-02 
    9.08306E-02 
    1.68827E-02 
    1.51833E-02 
    1.31019E-02 
    3.18288E-03 
   -1.17021E-01 
    5.52521E-02 
   -7.59641E-02 
   -1.47378E-01 
   -5.26542E-03 
   -2.92757E-04 
    8.07190E-03 
   -1.42697E-02 
   -1.11284E-02 
   -1.29654E-02 
   -2.22639E-02 
    1.22694E-02 
    2.59664E-02 
   -1.30851E-02 
    1.18982E-02 
   -1.16509E-04 
    3.53193E-02 
   -6.50963E-03 
   -3.21254E-02 
    4.52169E-02 
    1.52471E-02 
    4.46481E-03 
    3.14701E-02 
   -2.20479E-02 
   -7.43182E-04 
    8.88844E-03 
   -7.90645E-03 
   -3.45465E-03 
    2.23100E-02 
    1.03741E-02 
    1.72269E-02 
    6.63364E-03 
    1.55486E-03 
   -9.19212E-03 
   -8.51788E-03 
    5.29017E-03 
   -9.32633E-02 
   -2.77148E-02 
    5.20820E-02 
   -1.64373E-02 
   -1.83403E-02 
   -1.39671E-03 
    6.54312E-04 
    7.54899E-03 
   -2.21351E-03 
   -1.39684E-03 
    1.12125E-03 
    3.77312E-03 
   -1.86071E-02 
   -1.57389E-03 
    6.37064E-05 
   -1.42638E-02 
   -3.05063E-03 
    8.16411E-03 
    1.19984E-02 
   -4.57472E-03 
   -8.65700E-03 
    3.92097E-03 
   -1.00591E-02 
    6.16669E-03 
   -1.90697E-02 
    3.89630E-04 
   -1.89531E-02 
   -6.43252E-03 
    9.67998E-04 
    3.18674E-03 
   -3.02124E-03 
   -7.45911E-03 
    7.48382E-05 
   -3.16062E-03 
   -3.37164E-03 
   -2.28828E-03 
    7.80588E-03 
   -7.71571E-03 
   -6.21502E-03 
    3.05432E-03 
   -4.83707E-03 
   -1.45560E-03 
   -1.87086E-03 
   -4.73975E-03 
    4.40731E-03 
   -3.13795E-03 
    1.04274E-02 
    7.20430E-04 
   -1.24307E-02 
   -9.77253E-04 
   -6.63810E-03 
    5.44073E-03 
    4.45757E-03 
   -1.04162E-02 
   -3.88256E-03 
    1.99043E-03 
    1.68028E-03 
   -7.23002E-04 
    2.49856E-03 
   -3.21558E-04 
   -1.31933E-03 
    4.28875E-03 
    2.52544E-03 
    1.32770E-03 
AaAreg
8 8
    1.14452E-01 
   -7.13277E-02 
   -1.35193E-02 
    1.82486E-03 
   -2.22054E-02 
    1.03519E-02 
   -6.37607E-03 
    6.48017E-03 
   -1.39980E-01 
   -5.80262E-02 
   -6.65076E-03 
    5.08472E-02 
   -2.77598E-02 
    9.22406E-03 
    1.01598E-02 
   -8.08387E-03 
    1.28023E-01 
   -7.57085E-02 
   -2.45621E-02 
    5.34387E-03 
   -2.33593E-02 
    1.17784E-02 
   -4.10170E-03 
    6.22077E-03 
    1.05457E-01 
    7.90492E-02 
    4.00481E-03 
   -5.47679E-02 
    3.22848E-02 
   -1.53883E-02 
   -1.04733E-02 
    9.99958E-03 
   -5.50102E-01 
    1.00313E-01 
    1.31964E-02 
   -1.03775E-02 
    1.06787E-01 
    6.50815E-02 
    4.70228E-03 
    8.69266E-02 
    1.18806E-01 
    5.56106E-02 
   -9.42916E-03 
    8.68684E-02 
   -4.45978E-02 
   -1.39241E-02 
   -9.95942E-02 
   -1.27300E-01 
    3.09149E-02 
   -3.26370E-02 
   -1.71427E-03 
    6.84829E-03 
   -6.18871E-02 
    4.35906E-03 
    6.30686E-02 
   -1.02373E-01 
   -8.25682E-03 
    1.55255E-04 
    3.77902E-02 
    1.72716E-02 
    7.37328E-03 
    7.77268E-03 
   -1.73631E-02 
    2.39985E-02 
    1.43120E-02 
   -3.41143E-03 
    2.36137E-02 
    1.19463E-02 
   -1.27685E-02 
    1.62675E-02 
   -4.61539E-02 
    1.60165E-02 
    2.10562E-02 
   -5.55639E-03 
   -2.80657E-02 
   -2.65995E-03 
   -3.44698E-04 
    7.34381E-03 
    2.35266E-02 
   -4.06909E-03 
   -8.14693E-02 
   -2.47587E-02 
   -1.83082E-03 
    1.28748E-02 
   -1.07615E-03 
    5.08625E-03 
   -1.47124E-02 
   -3.58022E-03 
    1.78495E-02 
   -1.10130E-02 
    1.79279E-02 
    4.31369E-03 
   -1.27246E-02 
   -4.50240E-03 
   -2.32216E-03 
   -1.83448E-02 
   -5.52473E-03 
    7.45912E-03 
    1.82020E-03 
   -1.05206E-02 
   -9.81803E-03 
    1.16206E-03 
    9.52392E-03 
   -6.56947E-03 
   -1.48007E-02 
    7.56713E-04 
   -1.87237E-02 
   -8.84188E-03 
   -2.13136E-04 
    5.10852E-03 
    8.21915E-04 
   -7.63588E-03 
   -1.02505E-02 
    4.63954E-03 
   -1.19152E-03 
   -1.67341E-02 
    1.08853E-02 
   -8.76535E-03 
    5.11668E-03 
    9.40589E-03 
   -1.98133E-04 
   -8.41673E-04 
    2.23709E-03 
    4.28300E-03 
    6.66328E-03 
   -6.59890E-03 
   -7.26277E-03 
    6.44497E-03 
    2.98477E-03 
   -1.25668E-02 
    1.67212E-03 
    5.09694E-03 
    7.26785E-03 
   -4.51870E-03 
    1.44324E-03 
    8.91516E-03 
   -9.90069E-05 
   -1.30126E-03 
   -3.64251E-03 
    3.55992E-03 
    7.13968E-03 
   -7.33874E-03 
   -2.03168E-03 
    4.55503E-03 
AaPreg
8 8
    3.95771E-01 
   -1.61361E-02 
    1.42536E-01 
   -4.01484E-02 
    1.29461E-02 
   -2.54075E-02 
    8.61836E-03 
   -2.33571E-03 
    3.69566E-02 
   -1.16263E-01 
    5.24163E-02 
    8.01592E-02 
    9.03302E-04 
   -4.91475E-03 
    1.05922E-02 
    1.64901E-03 
    5.05440E-01 
   -2.65579E-01 
   -6.51610E-01 
    3.11065E-01 
    1.93129E-01 
   -5.21930E-02 
   -1.36786E-02 
   -2.91815E-02 
   -8.63049E-01 
   -3.81458E-01 
    1.97691E-01 
    2.25335E-01 
    2.33399E-01 
   -4.73987E-01 
    1.85234E-01 
    7.08634E-03 
   -4.14722E-01 
    1.73865E-03 
   -5.07896E-01 
    2.84666E-01 
   -2.67096E-01 
    8.88570E-02 
    2.24297E-01 
   -2.78369E-01 
    1.12489E-02 
    8.85907E-04 
    2.18085E-02 
    2.40868E-02 
    1.10731E-01 
    1.38199E-01 
    9.72532E-02 
    7.03880E-02 
    3.54789E-02 
   -2.51557E-02 
    7.48030E-02 
    5.42255E-02 
   -2.43564E-01 
    1.16247E-01 
   -1.47356E-01 
    1.24395E-02 
    7.03036E-02 
   -7.79225E-02 
   -1.53881E-01 
    9.00343E-03 
    1.36969E-02 
   -7.66597E-03 
   -6.84075E-02 
   -2.80081E-02 
   -3.48521E-02 
   -1.78023E-02 
    4.49791E-02 
   -9.01490E-02 
    5.71329E-03 
   -3.22760E-02 
   -1.83690E-02 
   -7.18654E-02 
   -3.90222E-02 
   -4.06350E-02 
   -2.01377E-03 
   -8.63558E-02 
   -1.49341E-02 
    1.85001E-02 
    3.89935E-02 
    4.19848E-03 
   -6.33059E-02 
   -1.76963E-02 
    5.65338E-02 
   -1.51786E-02 
   -5.58885E-03 
   -2.34134E-03 
    1.87124E-03 
    3.56800E-02 
    4.79044E-03 
    1.42918E-02 
   -5.20762E-03 
    1.43486E-02 
   -2.67180E-02 
    6.95924E-02 
    2.76588E-03 
    1.35810E-02 
   -3.41419E-02 
    1.72066E-02 
   -1.82545E-02 
    4.03853E-03 
    2.68097E-02 
    3.30772E-03 
   -2.08991E-02 
   -1.45056E-02 
    1.51703E-02 
   -7.88774E-03 
    4.48131E-02 
   -7.58190E-03 
   -1.55258E-02 
   -1.74368E-03 
   -2.91292E-03 
   -1.07956E-02 
   -6.05822E-03 
    1.84200E-03 
   -6.53857E-03 
    6.43577E-03 
    7.31639E-03 
    3.46696E-03 
    2.40642E-02 
    2.40834E-02 
    1.31926E-02 
   -7.76098E-03 
    3.54164E-02 
   -2.80076E-03 
    9.26978E-03 
   -1.99721E-02 
    1.25168E-03 
    1.18544E-03 
    3.15561E-02 
   -2.32141E-03 
   -1.40889E-02 
   -4.15107E-03 
    1.98054E-03 
    1.26872E-03 
   -8.88866E-03 
    3.44969E-05 
    5.43844E-03 
    2.79653E-03 
    1.82349E-02 
    5.56006E-03 
   -1.50602E-03 
    3.22247E-03 
   -2.51129E-03 
   -6.39364E-03 
AGpreg
8 8
    1.57455E-01 
    8.93645E-02 
   -6.37398E-02 
    3.10273E-02 
    5.17353E-03 
   -3.99751E-03 
   -3.18061E-03 
   -2.32376E-03 
    4.09207E-01 
   -1.64025E-02 
   -1.86570E-02 
    1.68647E-02 
    1.39463E-02 
    2.21672E-03 
   -8.21848E-04 
    1.48526E-03 
    1.68660E-01 
    1.24326E-02 
   -8.51489E-02 
    5.22178E-02 
   -3.88573E-02 
   -1.33145E-03 
    2.37811E-02 
    1.61567E-02 
   -1.89968E-01 
   -7.83473E-02 
    6.03281E-02 
   -2.06041E-02 
   -7.13461E-03 
    4.34894E-02 
    1.50510E-02 
   -5.75868E-02 
    5.56104E-01 
    3.61661E-01 
   -7.45374E-01 
    2.25956E-01 
    4.36650E-02 
   -3.11562E-01 
    1.30040E-02 
    1.08091E-01 
    1.91436E-02 
    2.46189E-02 
   -2.83721E-02 
   -3.50630E-02 
    6.22051E-02 
    3.88188E-02 
    5.63086E-02 
   -5.12449E-02 
   -9.94672E-03 
    3.76718E-02 
   -1.08317E-01 
    4.60392E-02 
   -4.78117E-02 
    6.77452E-02 
   -3.83866E-02 
   -1.18946E-01 
    8.77585E-03 
   -3.49468E-02 
   -1.21900E-01 
   -1.16833E-02 
    3.08561E-02 
   -5.29679E-02 
    3.85125E-02 
    2.16082E-02 
   -3.90224E-03 
    4.43976E-02 
    8.90501E-02 
    1.38474E-01 
   -9.51624E-03 
   -4.65591E-02 
   -2.42039E-02 
    2.04504E-02 
   -1.67969E-02 
   -1.54275E-02 
    2.22929E-02 
   -1.49905E-02 
    3.52600E-02 
    1.84734E-02 
   -1.49718E-02 
   -3.13058E-02 
   -3.21243E-02 
   -1.26002E-02 
    1.21589E-02 
   -2.87340E-03 
   -3.57048E-02 
    3.31915E-02 
    2.46290E-02 
   -1.56168E-02 
   -4.86799E-03 
    9.53389E-03 
   -8.85822E-03 
    1.82194E-03 
   -6.17972E-03 
    6.97046E-03 
   -8.74829E-03 
    1.31687E-02 
   -3.19428E-02 
    5.71705E-03 
   -2.49241E-02 
    1.95895E-02 
   -3.89248E-02 
   -2.82476E-02 
   -4.00298E-03 
    3.36738E-03 
    2.68589E-02 
   -2.25809E-02 
    1.58302E-02 
    6.18921E-03 
    5.89085E-04 
   -5.46596E-03 
    4.58186E-03 
    1.49407E-03 
    5.53977E-03 
    1.41460E-03 
    4.67347E-03 
   -3.26685E-03 
   -2.17922E-03 
   -1.66762E-02 
    1.39931E-02 
   -1.53695E-02 
    1.57992E-02 
   -1.73394E-02 
    2.08281E-02 
   -7.95413E-04 
    1.88992E-02 
    8.13079E-03 
    1.51225E-02 
   -9.20875E-03 
   -5.82998E-03 
   -2.66407E-03 
    2.23085E-02 
   -1.43743E-02 
    9.70364E-04 
    9.32034E-03 
    7.72436E-03 
    1.66465E-03 
   -2.63927E-03 
   -2.11353E-03 
    2.06799E-03 
    3.42849E-04 
   -2.94761E-03 
   -4.47932E-04 
    4.82182E-03 
   -6.13583E-03 
AGareg
8 8
   -2.90590E-02 
    5.87338E-02 
   -6.41596E-02 
    7.08909E-03 
   -3.18990E-02 
    2.56943E-02 
    2.80952E-03 
   -5.30847E-03 
   -1.08358E-01 
   -3.49738E-02 
   -3.42174E-02 
    2.87776E-02 
    3.93135E-02 
    2.24163E-03 
   -4.82169E-03 
    7.78685E-04 
   -4.86770E-02 
    7.31903E-02 
   -6.00340E-02 
    4.13968E-02 
    8.04545E-03 
   -5.64467E-03 
    8.24238E-03 
    2.32776E-03 
   -7.00743E-02 
   -7.07309E-04 
   -4.00777E-02 
    4.87634E-02 
   -3.86640E-03 
   -1.02771E-03 
    1.06164E-02 
   -9.24945E-03 
    6.37447E-01 
    1.05504E-01 
   -3.16113E-01 
    3.02358E-02 
    7.79618E-02 
   -2.55660E-02 
    2.40895E-02 
    9.96601E-02 
    3.19876E-02 
    3.11438E-02 
    2.28540E-03 
   -1.33869E-01 
    4.39462E-02 
    3.58188E-02 
    4.01605E-02 
   -1.48324E-01 
    4.20735E-02 
    2.10401E-02 
   -3.01972E-02 
   -1.46322E-02 
   -4.24639E-02 
   -3.40772E-02 
   -3.57062E-02 
    8.29878E-02 
    1.29222E-02 
    1.55754E-02 
    8.71115E-03 
    2.78614E-02 
    2.94810E-02 
   -4.79932E-05 
    4.95111E-02 
    9.67004E-03 
    1.78064E-02 
    1.14215E-02 
    7.95691E-03 
    7.85202E-04 
   -3.28041E-03 
   -4.61235E-02 
    3.89828E-02 
    3.00167E-02 
   -1.74737E-02 
   -1.25491E-03 
   -4.40134E-03 
   -9.13568E-03 
    9.88270E-03 
   -2.23156E-02 
    3.02515E-03 
   -1.09394E-02 
   -3.73432E-02 
   -5.15678E-02 
    7.60514E-03 
   -1.40576E-02 
   -1.00830E-03 
   -2.72058E-02 
    6.94043E-03 
   -3.71225E-02 
   -8.77358E-03 
    3.41373E-02 
   -9.95105E-03 
    1.66677E-02 
   -1.95164E-03 
    1.04827E-02 
   -9.07351E-04 
   -9.57969E-03 
    5.37617E-03 
    2.07725E-02 
    1.01801E-02 
    8.29759E-03 
   -1.25468E-02 
    1.52956E-02 
   -2.52987E-03 
   -4.31211E-03 
   -1.12619E-02 
    1.37046E-02 
   -1.16590E-02 
    3.65693E-02 
    1.69509E-04 
    8.86965E-03 
    1.02987E-02 
    1.93847E-02 
   -9.97410E-03 
    6.66680E-03 
   -5.29319E-03 
   -6.66564E-03 
    1.85617E-03 
    5.89666E-03 
   -2.82001E-03 
    1.38455E-02 
   -2.47619E-03 
   -6.07940E-03 
    5.45124E-03 
    1.19985E-04 
    4.25750E-03 
   -5.39898E-05 
    9.09974E-04 
   -5.23428E-03 
   -1.42795E-02 
   -2.20336E-04 
    8.78219E-03 
    1.65444E-03 
    2.27933E-03 
   -3.10098E-03 
    1.56470E-02 
   -6.20013E-04 
   -2.55839E-03 
    2.45922E-03 
   -1.38357E-03 
    8.13311E-03 
   -1.83448E-03 
    7.11888E-04 
    7.40189E-03 
    4.19486E-03 
AGGreg
8 8
   -1.27907E-02 
    1.56997E-02 
   -3.60232E-02 
    5.39630E-03 
   -1.34334E-02 
    7.88552E-03 
    1.17011E-03 
   -2.24309E-03 
   -5.25359E-02 
   -4.82423E-03 
    2.16928E-03 
    7.65946E-03 
    1.44553E-02 
    2.22598E-03 
   -6.80473E-04 
   -5.85240E-04 
   -5.71916E-02 
    1.11702E-02 
   -6.89953E-02 
    2.20624E-02 
    3.69807E-02 
   -1.90237E-02 
    1.86482E-03 
   -1.08857E-02 
   -1.21871E-03 
    1.06033E-02 
   -1.82958E-02 
    2.58795E-03 
    2.29828E-03 
   -3.22324E-03 
    8.15158E-04 
   -2.08531E-04 
    6.31096E-03 
    4.86210E-03 
   -1.16122E-01 
    5.34586E-03 
    6.35622E-03 
    1.10770E-02 
   -4.02631E-02 
    1.46336E-01 
    1.43664E-02 
    3.29692E-02 
   -6.80858E-03 
    6.28743E-03 
    1.27155E-02 
   -4.37562E-02 
    9.46624E-02 
   -2.46857E-01 
   -7.89188E-02 
    4.07081E-02 
    3.31990E-02 
   -3.71284E-02 
   -5.26960E-03 
   -7.80226E-03 
    6.05219E-03 
    6.41113E-03 
    1.34119E-02 
    4.95257E-03 
    4.02550E-02 
    2.71587E-02 
   -7.20823E-03 
   -1.26201E-02 
    6.51943E-02 
    5.45878E-03 
   -8.72426E-03 
    1.23423E-02 
    3.80185E-03 
   -1.07921E-02 
   -7.93739E-04 
   -4.95787E-03 
   -1.16177E-02 
   -1.47926E-03 
    8.08024E-03 
    5.22728E-04 
    4.17869E-02 
   -6.54143E-03 
   -4.36456E-03 
   -2.30689E-02 
    4.24361E-03 
    5.77828E-03 
   -5.28210E-02 
   -6.15268E-02 
   -4.46709E-03 
    2.40929E-02 
    2.12730E-02 
   -3.70488E-02 
    1.34954E-02 
   -2.67167E-02 
   -2.68293E-03 
    5.94282E-03 
    3.43260E-03 
    5.42922E-03 
   -4.87209E-03 
   -4.58272E-03 
   -5.11052E-03 
    2.38986E-03 
   -3.54872E-03 
    6.12985E-03 
    8.35189E-03 
   -7.39030E-03 
   -9.19993E-03 
    2.62474E-02 
    9.42424E-04 
   -1.09517E-04 
   -1.69599E-02 
    4.84188E-02 
   -2.20290E-02 
    3.63194E-02 
   -3.51326E-03 
   -1.65845E-03 
   -1.07588E-02 
    1.07933E-02 
   -5.61405E-03 
   -3.21072E-03 
   -2.47432E-03 
   -1.22048E-03 
    2.60934E-03 
    1.85047E-03 
    2.42713E-03 
    6.83648E-03 
   -6.41362E-03 
   -7.56281E-03 
    2.51708E-03 
    5.31817E-03 
    2.06166E-03 
    5.07802E-03 
   -4.04168E-03 
   -3.60443E-03 
   -4.41539E-03 
   -2.33880E-03 
    2.84693E-04 
   -5.16541E-04 
    2.29757E-03 
   -7.27750E-03 
    1.13100E-02 
    2.27161E-03 
   -8.18146E-05 
    3.91443E-03 
    2.64776E-03 
   -1.27426E-03 
    9.81418E-04 
    6.44852E-04 
    2.38164E-03 
   -2.83210E-03 
AGAreg
8 8
   -1.97184E-02 
    5.22700E-02 
   -6.16992E-02 
    1.12669E-02 
   -3.25033E-02 
    2.72401E-02 
   -5.20539E-04 
   -4.75440E-03 
   -1.12089E-01 
   -4.22760E-02 
   -3.16972E-02 
    3.41661E-02 
    4.14449E-02 
    1.78735E-03 
   -4.40350E-03 
   -1.52847E-03 
   -5.45684E-03 
    7.52761E-02 
   -6.22830E-02 
    4.35879E-02 
    5.25865E-03 
   -5.38097E-03 
    8.95447E-03 
    3.39305E-04 
    9.52327E-02 
    7.26326E-04 
    3.50713E-02 
   -5.57415E-02 
    9.95887E-03 
    2.93442E-03 
   -1.06286E-02 
    1.12648E-02 
   -7.17060E-01 
   -9.23316E-02 
   -6.09116E-02 
    3.85331E-02 
   -1.57517E-02 
    7.82755E-02 
    4.25745E-02 
    1.02312E-01 
   -2.33670E-02 
    4.69729E-02 
   -1.14882E-02 
    1.35144E-01 
   -2.56231E-02 
   -7.55694E-02 
    5.23717E-02 
   -1.36959E-01 
    8.07890E-02 
    3.97972E-02 
   -6.42647E-03 
    2.51401E-02 
    2.44991E-02 
   -2.44576E-02 
    5.64294E-02 
   -1.06079E-01 
   -7.69161E-03 
   -3.82825E-03 
    1.39611E-02 
    2.48249E-02 
   -1.01668E-02 
   -1.00449E-02 
    1.94414E-02 
    4.48643E-03 
    1.21211E-02 
    7.24507E-03 
    2.01089E-03 
   -4.67034E-03 
    1.64821E-02 
    2.71017E-02 
   -4.86001E-02 
   -5.02360E-02 
    2.06876E-02 
   -3.76586E-03 
   -4.41590E-03 
    3.72632E-03 
    4.16295E-04 
    5.86037E-03 
   -8.06011E-03 
   -1.37887E-03 
   -5.87901E-02 
   -4.55962E-02 
   -1.26530E-02 
    3.96000E-02 
    2.13176E-03 
   -2.43600E-02 
   -4.97166E-03 
   -6.03977E-03 
   -6.34868E-04 
   -3.91619E-02 
    1.22865E-02 
    2.02581E-03 
   -6.70118E-03 
   -1.07601E-02 
   -3.66051E-03 
   -7.00358E-03 
    4.35782E-03 
   -5.21534E-04 
   -7.70795E-03 
   -1.74653E-02 
   -4.17164E-03 
    1.82749E-02 
    2.26937E-02 
    7.82943E-03 
   -7.41669E-03 
    4.32677E-02 
   -2.02107E-02 
    1.05931E-02 
   -9.11494E-04 
   -6.08247E-03 
    7.18811E-03 
    2.41383E-04 
    3.07661E-03 
    4.34681E-03 
    4.72748E-03 
    1.00430E-02 
    3.17783E-04 
   -3.95618E-04 
   -3.33004E-03 
    1.48770E-02 
   -8.82654E-03 
   -3.87580E-03 
   -8.55090E-04 
    2.29954E-03 
    4.12048E-03 
   -1.07823E-03 
    6.27640E-03 
    9.48474E-04 
    1.64589E-02 
   -6.42108E-03 
    4.96816E-03 
   -1.68044E-03 
   -4.30871E-03 
    4.00629E-03 
    1.00295E-02 
    4.64546E-03 
    3.03805E-05 
    3.39779E-03 
    1.00750E-03 
   -5.89565E-03 
    3.76389E-03 
    6.44252E-05 
   -2.01909E-03 
    8.28446E-04 
AGPreg
8 8
    1.52763E-01 
    9.09450E-02 
   -6.47806E-02 
    2.92579E-02 
    5.21579E-03 
   -3.84167E-03 
   -2.71317E-03 
   -2.31827E-03 
    4.12343E-01 
   -1.58206E-02 
   -1.54876E-02 
    1.77453E-02 
    1.46677E-02 
    2.41110E-03 
   -1.94646E-03 
    2.15243E-03 
   -3.38017E-01 
    2.00593E-02 
   -9.38901E-02 
    1.15132E-02 
    4.44414E-02 
   -3.39094E-02 
    3.02684E-02 
   -8.47445E-02 
   -1.97814E-01 
    7.64587E-02 
   -4.03571E-02 
   -5.03053E-02 
    1.81133E-02 
   -1.00721E-02 
    4.01287E-02 
    1.17413E-03 
   -8.33112E-01 
   -2.81786E-01 
   -4.16823E-01 
    3.17857E-01 
   -4.38602E-02 
    3.29086E-01 
    4.48422E-03 
    1.00636E-02 
   -2.85893E-02 
    3.10677E-02 
   -1.36700E-02 
    2.59737E-02 
   -1.38588E-02 
   -2.36741E-02 
    8.42522E-02 
   -6.04280E-02 
    4.52919E-02 
   -2.30276E-02 
    1.01879E-01 
   -5.27992E-02 
   -2.98348E-02 
    1.07204E-01 
    5.13764E-02 
    8.68941E-02 
   -7.93624E-02 
   -2.52022E-02 
   -9.41884E-02 
   -3.13462E-02 
   -1.86486E-02 
   -3.09249E-03 
    4.14242E-02 
    5.68898E-02 
   -2.70090E-02 
    3.42345E-03 
   -8.44932E-02 
   -1.46707E-01 
   -2.12120E-02 
   -1.34361E-02 
    1.11592E-02 
   -4.96152E-02 
    2.73093E-02 
    2.89968E-02 
   -8.36892E-03 
    1.01094E-02 
    2.05141E-02 
    3.29809E-02 
   -3.43835E-02 
   -1.43041E-02 
   -2.80673E-02 
   -7.86719E-03 
   -2.13562E-02 
    1.10938E-02 
    2.36177E-02 
   -3.70883E-02 
   -3.61749E-02 
    3.98070E-03 
   -8.12242E-03 
   -2.84292E-03 
    6.43251E-03 
    8.15332E-03 
    1.23443E-02 
    6.14045E-03 
    2.39340E-03 
   -1.65881E-02 
    8.52452E-03 
   -1.60492E-02 
    4.07848E-02 
   -1.05775E-02 
   -3.20467E-02 
   -2.48853E-02 
    2.08947E-02 
   -1.22230E-02 
   -8.79651E-04 
   -2.60685E-03 
    3.18200E-02 
    2.06987E-02 
   -2.42528E-03 
    3.83924E-03 
   -4.90928E-03 
    7.46416E-04 
    3.14611E-03 
    3.40930E-03 
   -6.66226E-03 
    1.63995E-03 
   -1.46589E-02 
   -2.19109E-02 
    1.20605E-02 
   -3.62526E-03 
   -2.46478E-02 
    6.83077E-03 
    2.80735E-03 
    1.31544E-02 
   -5.76925E-03 
    3.64180E-03 
   -2.40748E-02 
    1.10700E-02 
    1.00286E-02 
    1.31500E-03 
    2.13266E-02 
   -1.32998E-02 
   -5.46245E-03 
    7.71519E-03 
    6.48660E-03 
   -6.26049E-03 
    2.24790E-03 
    2.36844E-03 
   -2.88799E-03 
    6.22621E-04 
    5.77684E-03 
    5.31480E-03 
    1.90501E-03 
    5.05648E-04 
AApreg
8 8
   -3.44530E-01 
   -1.17501E-01 
    9.73391E-02 
    1.43287E-01 
    2.57393E-02 
    9.09836E-03 
    6.59724E-04 
   -9.33354E-03 
    1.49915E-01 
    3.52651E-03 
   -9.31999E-02 
   -5.63196E-02 
   -1.54251E-02 
   -1.00188E-02 
    1.78719E-03 
    5.16789E-03 
   -2.53900E-01 
   -1.37022E-01 
    5.08932E-01 
   -1.02820E-01 
   -1.95312E-02 
   -8.26507E-02 
    6.36737E-02 
   -1.60102E-02 
   -6.04618E-01 
   -9.09748E-02 
   -1.31035E-01 
    2.43870E-01 
    2.23559E-01 
   -1.87600E-01 
    3.29204E-02 
    6.53480E-02 
    1.65042E-01 
    1.19533E-01 
   -6.18491E-01 
    2.68106E-01 
    3.36063E-01 
   -2.03029E-01 
    1.15028E-01 
   -1.75705E-01 
   -3.41104E-02 
    6.81107E-02 
    6.88834E-03 
    4.93631E-02 
   -8.24236E-02 
   -9.61726E-02 
    1.05878E-01 
    1.03339E-01 
    6.51245E-03 
   -1.10362E-02 
   -8.61109E-02 
    3.25549E-03 
   -1.60436E-01 
    1.06278E-01 
    2.08624E-01 
   -4.50945E-02 
   -1.34798E-01 
    9.08938E-02 
   -9.62676E-02 
   -1.22604E-02 
    4.71341E-02 
   -1.23459E-02 
    4.80586E-03 
    5.24892E-03 
   -6.72677E-02 
    1.71217E-02 
   -4.88429E-02 
    1.00621E-01 
   -6.21220E-02 
   -2.45998E-02 
    2.37360E-02 
    4.07019E-03 
    5.72681E-02 
   -2.41716E-02 
   -2.49716E-02 
   -9.30869E-02 
    5.40914E-04 
    1.24899E-02 
    7.08395E-03 
    2.41304E-03 
   -8.49223E-02 
   -3.19850E-02 
   -3.94976E-02 
    1.95957E-02 
   -3.37116E-02 
    1.98973E-02 
    3.79281E-02 
    3.00853E-02 
   -1.65292E-02 
    2.22080E-03 
   -4.58741E-03 
   -6.57229E-04 
    1.06649E-02 
   -5.26270E-02 
   -9.88724E-03 
    2.57790E-02 
   -2.72989E-03 
   -1.49147E-02 
    1.90979E-02 
    1.05942E-02 
    6.48847E-02 
    1.09167E-02 
   -3.84098E-04 
    3.92344E-03 
   -1.89572E-02 
   -2.60363E-02 
   -3.32486E-02 
   -2.29733E-02 
    4.17207E-03 
    1.73271E-02 
    1.40645E-02 
    8.89032E-03 
   -5.09530E-03 
   -1.15410E-02 
    4.01797E-03 
   -1.37969E-03 
    6.82334E-03 
    1.18554E-02 
    3.95574E-02 
    3.45592E-02 
   -2.75994E-02 
    3.41221E-03 
   -2.12548E-02 
   -1.19322E-02 
    5.49537E-03 
   -1.52847E-02 
    8.03719E-03 
    1.21687E-02 
   -1.47002E-02 
   -9.60545E-03 
    7.30929E-03 
    1.65211E-02 
   -5.95044E-03 
   -1.33004E-02 
    1.08653E-02 
    3.00342E-03 
   -4.08475E-03 
    6.49973E-03 
   -7.18501E-03 
   -8.08488E-03 
   -4.70471E-03 
   -8.73125E-03 
    5.42191E-03 
   -4.91628E-03 
AAareg
8 8
   -2.26657E-01 
   -6.41672E-02 
   -1.91144E-02 
    3.07962E-02 
   -6.54757E-03 
    1.04803E-02 
    8.97498E-03 
   -4.96775E-03 
   -7.25403E-02 
    3.16823E-02 
   -2.78209E-02 
   -3.54334E-03 
    1.25288E-02 
    2.35659E-03 
    9.12876E-03 
    1.53775E-03 
    1.35541E-01 
   -7.86201E-02 
   -2.12160E-02 
    3.12663E-03 
   -2.22395E-02 
    9.86203E-03 
   -4.20078E-03 
    7.21480E-03 
   -9.09793E-02 
   -8.94137E-02 
   -2.43025E-03 
    5.41404E-02 
   -3.34340E-02 
    1.81607E-02 
    6.43519E-03 
   -6.56838E-03 
    5.12277E-01 
   -6.13957E-02 
   -1.83892E-01 
    4.28586E-02 
   -9.87277E-02 
   -2.77797E-02 
    4.00812E-02 
    1.12410E-01 
    8.82670E-02 
    5.39150E-02 
    8.35736E-03 
   -7.97461E-02 
    8.72575E-03 
   -2.33785E-02 
   -1.02089E-01 
   -1.25019E-01 
   -2.25202E-02 
   -2.21832E-02 
   -1.90177E-02 
    3.85573E-02 
   -6.12602E-02 
    3.67149E-02 
   -1.81699E-02 
    6.52672E-02 
    6.87875E-03 
    5.23310E-03 
    2.26582E-02 
    2.34631E-02 
    2.23609E-02 
    1.00919E-03 
    5.80033E-02 
    1.24823E-03 
    1.88462E-02 
   -2.08135E-02 
   -5.13662E-02 
    8.39654E-03 
   -1.26099E-02 
   -5.32458E-03 
    9.30710E-03 
    2.64839E-02 
   -2.34055E-02 
   -4.28361E-03 
   -2.10622E-02 
   -4.20335E-03 
   -1.38312E-02 
   -1.26604E-02 
   -2.55125E-02 
    1.57242E-03 
   -8.78593E-02 
   -2.62705E-02 
    3.92016E-02 
   -1.93716E-03 
   -2.58250E-03 
   -2.73528E-02 
   -2.96900E-02 
   -5.11696E-03 
   -6.69546E-03 
    1.42507E-02 
    2.22258E-03 
    1.49536E-02 
    5.21982E-03 
   -3.78246E-03 
   -4.34812E-03 
   -1.72348E-02 
    4.85679E-03 
    1.38494E-02 
    1.11659E-02 
    1.63076E-03 
   -7.45689E-03 
   -7.82337E-03 
   -2.18704E-03 
   -4.49452E-03 
   -1.54040E-02 
    2.43295E-03 
   -3.91367E-02 
   -1.29943E-02 
   -5.03401E-03 
   -6.39920E-04 
   -5.87441E-03 
   -1.05909E-02 
   -1.25787E-02 
    5.96982E-04 
   -4.56849E-03 
    1.39130E-02 
   -7.60398E-03 
    1.04896E-02 
    7.96419E-03 
    5.12800E-03 
   -2.62949E-03 
   -9.69480E-03 
   -1.39500E-03 
   -1.45236E-03 
   -3.94991E-04 
   -1.31412E-03 
   -4.83602E-03 
   -9.79543E-04 
   -1.76774E-02 
    7.09560E-03 
   -1.41210E-03 
   -6.91754E-03 
    5.12617E-04 
   -2.07934E-03 
   -7.21013E-03 
    5.81699E-03 
    6.09722E-05 
   -7.97100E-04 
   -8.27756E-03 
   -2.11719E-03 
    1.02371E-03 
   -1.79158E-03 
    2.45376E-03 
   -2.23454E-03 
AAGreg
8 8
   -3.89671E-02 
   -1.34088E-02 
   -1.96701E-02 
    1.11004E-02 
   -6.48372E-03 
    4.51402E-03 
    5.02399E-03 
   -2.36232E-03 
   -4.61746E-02 
    8.82435E-03 
   -8.11341E-03 
    5.88018E-04 
    3.35275E-03 
   -6.29145E-04 
    6.14536E-03 
    3.26501E-04 
   -1.32578E-02 
    5.99310E-02 
   -4.80918E-02 
   -5.61709E-03 
   -2.92905E-02 
    1.51094E-02 
    4.18517E-03 
   -6.95974E-03 
   -6.15986E-02 
   -9.05543E-02 
    5.60102E-03 
    1.09265E-02 
    1.93401E-02 
    1.32471E-02 
   -7.40386E-03 
    1.12925E-03 
   -1.22508E-02 
    2.35119E-03 
   -7.84771E-02 
   -7.55272E-03 
    1.34741E-01 
   -3.13629E-02 
   -4.21452E-02 
    1.23923E-01 
    1.56249E-02 
    1.01433E-02 
   -9.54945E-03 
   -2.74413E-03 
    6.31707E-02 
   -9.84463E-02 
   -1.01521E-01 
   -1.17915E-01 
   -2.78313E-02 
    1.23679E-02 
   -2.79204E-03 
    9.10805E-03 
   -8.19250E-03 
   -3.08084E-03 
    1.19113E-02 
    1.15492E-04 
   -2.49942E-02 
    9.87835E-03 
    2.39168E-02 
   -6.02162E-03 
    1.53787E-02 
   -4.58721E-05 
    6.18366E-02 
   -6.51609E-03 
   -1.29689E-02 
    1.29298E-02 
   -5.51205E-02 
    2.98633E-02 
    1.52206E-03 
   -5.15193E-03 
   -6.96779E-03 
    4.81807E-03 
   -1.06140E-02 
    1.72507E-04 
    1.91558E-02 
    9.30865E-03 
   -1.03050E-03 
   -1.60328E-02 
    7.39198E-03 
    1.49382E-03 
   -1.10876E-01 
   -3.80316E-02 
   -9.96502E-03 
    1.79548E-02 
    1.81110E-02 
   -1.13091E-02 
   -1.30673E-02 
    1.09283E-02 
    1.88696E-03 
    3.16915E-04 
    5.41036E-03 
    2.13346E-03 
    1.54931E-02 
   -4.49003E-03 
   -1.32751E-02 
   -4.81373E-03 
   -3.64418E-03 
    5.26418E-03 
    3.32843E-03 
    3.47456E-03 
   -1.27349E-02 
   -7.93877E-03 
    1.50716E-02 
   -8.82300E-03 
   -1.19809E-02 
   -7.68198E-03 
   -4.75406E-02 
   -1.86098E-02 
    5.57840E-03 
    2.53779E-04 
   -9.02066E-03 
    2.42494E-03 
   -2.08474E-03 
   -2.69815E-03 
   -1.03760E-03 
    3.57511E-03 
   -8.71004E-03 
    7.98947E-03 
   -2.01575E-03 
   -5.45260E-04 
    7.03477E-03 
   -1.93981E-03 
   -2.46640E-03 
    7.49532E-03 
    1.75997E-03 
   -1.64803E-03 
   -1.64409E-03 
    9.20054E-04 
   -1.65938E-02 
    3.97149E-03 
   -1.36243E-02 
   -1.33142E-03 
   -5.36505E-03 
    5.42938E-03 
   -5.51765E-03 
    5.48325E-03 
    4.09718E-03 
   -1.26499E-04 
   -8.05512E-03 
    3.87175E-03 
    3.54674E-03 
   -1.85591E-03 
   -1.62212E-03 
    1.90844E-03 
AAAreg
8 8
   -2.34690E-01 
   -5.22029E-02 
   -1.81905E-02 
    2.56255E-02 
   -4.58853E-03 
    1.42513E-02 
    9.54014E-03 
   -4.01052E-03 
   -5.42874E-02 
    3.53777E-02 
   -3.04225E-02 
   -1.48315E-03 
    1.21056E-02 
   -6.91082E-04 
    7.60654E-03 
    1.01586E-03 
   -2.35500E-01 
   -3.98828E-02 
   -3.59408E-02 
    2.46138E-02 
    1.74119E-03 
    4.02099E-03 
    1.00661E-02 
   -2.30717E-03 
   -7.89670E-03 
   -3.53623E-02 
    9.55257E-03 
    1.08614E-02 
   -5.82522E-03 
    1.48068E-02 
    4.36039E-03 
   -6.16847E-04 
   -5.46369E-01 
   -6.43263E-03 
   -8.21962E-02 
   -6.96683E-02 
   -4.43220E-02 
    2.20846E-02 
    2.80521E-02 
    9.10307E-02 
   -3.97650E-02 
    1.36553E-02 
   -3.12354E-02 
    9.68591E-02 
    5.08375E-02 
   -8.80629E-02 
   -4.61612E-02 
   -3.39422E-02 
    3.56795E-02 
    6.93059E-02 
    1.14393E-02 
    5.13177E-02 
    3.15083E-02 
   -5.80405E-02 
    4.49153E-02 
   -4.95918E-02 
   -1.32654E-02 
   -1.90755E-02 
    1.74911E-02 
   -1.23136E-02 
   -4.04940E-03 
    2.54159E-02 
    4.59989E-02 
    1.10575E-02 
    4.76740E-02 
    2.76441E-02 
   -3.48633E-02 
    1.28889E-02 
    1.27480E-02 
   -1.75614E-02 
   -1.50931E-02 
   -2.84318E-02 
    1.25085E-02 
   -9.33796E-03 
    2.01824E-02 
    6.93922E-03 
   -1.18149E-02 
   -3.16928E-03 
    2.78791E-02 
   -2.26250E-03 
   -7.10561E-02 
   -1.65679E-02 
   -4.76083E-02 
    2.19701E-02 
    2.85419E-02 
   -5.49627E-03 
   -2.07924E-02 
    2.53243E-04 
    1.52861E-02 
   -2.21118E-02 
   -9.40512E-04 
   -9.64721E-05 
    1.21267E-02 
   -1.09801E-02 
    1.05135E-02 
   -2.38401E-03 
    3.38285E-04 
    2.42461E-03 
    1.50317E-02 
   -1.28000E-03 
   -1.70195E-02 
   -3.06166E-03 
    8.11209E-03 
   -7.20676E-03 
    2.89059E-03 
   -1.04904E-02 
   -3.25932E-02 
   -1.05942E-02 
    1.64514E-02 
   -7.63527E-04 
   -5.19377E-03 
    3.35463E-03 
    8.91148E-03 
   -9.50656E-03 
    3.82757E-03 
   -1.12667E-02 
   -4.18987E-04 
    4.98974E-03 
    7.94429E-03 
    2.68600E-03 
   -5.71568E-04 
   -3.33703E-03 
    3.85822E-03 
   -6.19768E-04 
   -3.91939E-03 
    1.51743E-04 
   -9.53679E-03 
    1.43970E-03 
   -6.66606E-03 
    6.72628E-03 
    3.55032E-04 
    8.18442E-03 
   -5.13717E-03 
    2.04914E-03 
   -5.87224E-04 
    5.71008E-04 
    6.42129E-03 
   -2.32203E-03 
    1.99364E-03 
    6.12941E-04 
    2.66458E-03 
    2.96248E-03 
   -4.39338E-03 
    1.02192E-03 
AAPreg
8 8
   -3.46582E-01 
   -1.20367E-01 
    9.61376E-02 
    1.47207E-01 
    2.56092E-02 
    9.63370E-03 
   -4.19127E-04 
   -1.01074E-02 
    1.49303E-01 
    1.03697E-03 
   -9.02787E-02 
   -5.66292E-02 
   -1.52172E-02 
   -1.03784E-02 
    9.88255E-04 
    5.34512E-03 
   -7.80240E-01 
    2.21213E-01 
    6.13730E-01 
    1.69385E-01 
    1.90640E-01 
    3.13232E-01 
    9.69837E-02 
    9.73822E-02 
    6.25093E-01 
    1.22348E-01 
    4.96024E-01 
    3.29057E-01 
   -3.13871E-01 
   -1.01764E-01 
   -6.45564E-03 
   -1.99842E-02 
   -6.40562E-01 
   -2.83446E-01 
   -5.67587E-02 
    7.00397E-02 
   -3.58669E-01 
    1.31603E-01 
    6.02913E-03 
    2.35050E-01 
    1.14685E-02 
   -6.24009E-02 
    3.04667E-02 
    5.69618E-02 
   -1.36004E-01 
    4.16062E-02 
   -2.15172E-02 
    1.35430E-01 
    2.27986E-02 
    1.05116E-02 
    8.19972E-02 
   -5.18023E-04 
    2.34292E-01 
    2.71111E-02 
    1.23506E-01 
    1.13345E-01 
   -1.66366E-01 
    7.68486E-02 
    1.20241E-02 
    5.22963E-02 
    1.92227E-02 
   -6.90327E-04 
    4.38283E-02 
    1.13012E-02 
    7.95643E-02 
    1.62256E-02 
    2.39188E-02 
   -9.93971E-02 
    3.59496E-02 
    2.09523E-03 
    5.91262E-02 
   -2.72252E-02 
   -6.49264E-02 
    7.99321E-02 
   -1.76249E-02 
    5.59975E-02 
    2.49121E-03 
    6.27403E-03 
    4.40262E-03 
    7.94596E-03 
   -7.23792E-03 
    3.87484E-03 
   -8.99617E-02 
    3.82124E-02 
    1.81696E-02 
   -9.52035E-03 
   -4.69197E-02 
   -3.72171E-02 
   -1.07972E-03 
   -2.99604E-04 
    1.62675E-02 
    2.06157E-03 
   -3.77926E-03 
    4.62692E-02 
    1.01267E-02 
    2.96415E-02 
    1.35931E-02 
    2.48985E-03 
   -1.49523E-02 
   -1.82173E-02 
    4.44592E-02 
    7.47828E-03 
   -4.12594E-02 
    1.11351E-02 
    1.83890E-02 
   -3.22795E-02 
   -3.40887E-02 
    1.27707E-02 
   -8.53664E-03 
   -1.39276E-02 
   -1.10906E-02 
   -1.31586E-02 
    5.55738E-03 
    5.19548E-03 
    4.69919E-03 
   -1.11821E-02 
   -8.55716E-03 
    2.32810E-02 
    3.96674E-02 
    3.29423E-02 
    3.38569E-02 
   -1.40046E-02 
   -1.41750E-02 
    3.25703E-03 
    1.24109E-03 
    9.31160E-03 
   -9.30725E-03 
   -1.81895E-02 
   -4.15678E-03 
   -1.33307E-02 
    1.25827E-02 
    4.77409E-03 
   -1.26479E-02 
   -5.32075E-03 
    2.23419E-04 
    1.26880E-02 
    5.74764E-03 
   -7.89547E-03 
    4.55144E-03 
    4.71300E-03 
    6.29879E-03 
    6.20454E-03 
    2.27060E-03 
   -8.07227E-03 
APpreg
8 8
    5.76370E-01 
   -2.12165E-01 
   -5.96569E-01 
   -2.89160E-01 
    9.02450E-03 
   -6.80605E-02 
   -5.11457E-02 
   -4.07647E-02 
   -7.71782E-01 
   -2.52094E-01 
   -1.74670E-01 
   -7.16975E-02 
    2.44025E-01 
    2.37024E-01 
    9.78324E-02 
    3.41562E-02 
    8.49458E-04 
    3.96391E-03 
   -1.82450E-03 
    7.86358E-03 
    1.24211E-02 
   -1.21671E-02 
   -2.20539E-03 
    1.06133E-02 
   -1.53509E-02 
   -2.40171E-03 
    1.15823E-02 
   -8.06408E-03 
   -3.93109E-03 
    6.09198E-03 
    1.12168E-03 
    1.96303E-03 
    1.59382E-01 
   -3.17750E-01 
    2.60540E-01 
   -6.92471E-03 
    9.10222E-02 
   -4.27145E-01 
    5.49108E-01 
    5.06415E-02 
    6.64386E-02 
   -3.46658E-03 
   -4.28968E-02 
    7.45318E-02 
   -9.22187E-02 
    2.42285E-01 
   -2.67442E-01 
   -5.13589E-02 
    1.95773E-01 
   -2.41476E-02 
   -1.01923E-02 
    1.04761E-01 
    8.96384E-02 
    1.13415E-01 
   -1.73372E-01 
    1.70815E-01 
    7.59463E-02 
   -2.69600E-02 
    1.62385E-02 
   -3.00329E-02 
   -8.78719E-02 
    6.72671E-03 
    2.99593E-02 
   -5.37887E-02 
    4.01159E-01 
    5.97366E-02 
   -2.45654E-01 
    1.97590E-01 
    4.32017E-02 
    4.29491E-02 
   -6.51654E-02 
    7.76309E-02 
   -1.26172E-01 
   -1.05881E-01 
    1.60215E-01 
    1.58842E-01 
    8.15226E-03 
    1.76977E-03 
   -1.95965E-02 
   -5.15463E-03 
   -1.34842E-01 
   -8.42144E-02 
    1.57944E-01 
   -8.42497E-02 
    1.87382E-01 
    1.10804E-02 
   -9.86000E-02 
    7.21797E-02 
   -6.85660E-02 
    3.41167E-02 
   -6.39244E-03 
   -7.43974E-02 
    1.39519E-03 
    7.83797E-02 
   -1.09829E-01 
   -5.88058E-02 
    5.09445E-02 
    2.56659E-02 
    4.61979E-02 
    3.61401E-02 
   -5.34290E-03 
    1.33072E-02 
   -4.37117E-02 
   -8.13001E-03 
   -5.07530E-02 
   -3.26400E-02 
    6.70752E-02 
   -3.75288E-02 
   -1.98289E-01 
    6.15678E-02 
   -1.17771E-01 
   -2.24533E-02 
   -4.45771E-02 
    6.19531E-02 
   -2.52917E-02 
   -4.45710E-02 
    8.92900E-02 
   -4.18757E-02 
    1.80109E-02 
   -7.20493E-02 
   -3.65107E-02 
   -3.01333E-03 
   -1.09645E-02 
   -1.77816E-02 
    1.24361E-01 
    8.56075E-02 
    3.90391E-02 
    2.59278E-02 
    3.84852E-03 
    7.80504E-03 
   -1.47008E-02 
   -4.27371E-03 
    7.76141E-02 
   -5.04357E-04 
    9.41757E-03 
    2.85486E-02 
   -1.30370E-01 
    4.99508E-02 
   -1.84918E-01 
    6.76757E-03 
   -1.23779E-02 
    2.35150E-02 
   -5.41674E-03 
   -1.24276E-02 
APareg
8 8
   -1.31859E-02 
    9.00419E-04 
   -1.78475E-04 
    4.09188E-03 
    6.56631E-03 
    1.61241E-03 
    2.75371E-03 
    3.26982E-04 
    5.09701E-03 
    1.17411E-02 
    1.21791E-02 
    4.57251E-03 
    3.65333E-03 
    2.11654E-03 
    5.54979E-04 
    3.96118E-03 
    2.39057E-02 
   -5.89203E-03 
   -5.47471E-03 
   -1.68241E-03 
    3.93519E-03 
    5.88587E-05 
   -4.83041E-03 
    2.67130E-03 
   -2.69035E-04 
   -1.99564E-03 
    1.30782E-02 
   -1.21130E-02 
    4.72005E-03 
    2.53013E-03 
   -7.55267E-04 
   -2.16723E-03 
    5.55822E-02 
    2.67318E-02 
   -8.12878E-03 
   -4.39410E-02 
   -7.48210E-04 
   -2.60272E-04 
   -2.86187E-03 
   -2.85697E-04 
    4.14679E-03 
   -5.79670E-03 
   -2.82757E-02 
   -2.41745E-02 
   -3.62421E-02 
   -2.34310E-02 
    1.79065E-02 
    2.66439E-02 
   -1.55954E-03 
    2.02721E-03 
    4.57967E-03 
    5.28775E-03 
    1.28856E-03 
   -2.52974E-02 
   -4.39984E-02 
   -2.46588E-02 
    9.06034E-03 
    2.53930E-02 
   -2.73937E-02 
   -7.62680E-04 
    8.39215E-03 
   -5.35025E-03 
    1.46463E-02 
    5.97581E-03 
   -4.78939E-03 
   -1.42561E-03 
    7.66899E-04 
    2.13576E-03 
   -2.75311E-03 
   -1.83831E-02 
   -1.87582E-02 
   -1.59227E-02 
    1.15368E-03 
   -6.75658E-03 
    9.52953E-03 
   -3.41150E-03 
   -1.36464E-02 
    9.50717E-03 
   -5.41446E-03 
   -8.94259E-04 
    1.38861E-02 
    1.46767E-02 
    2.92803E-02 
    1.49213E-02 
    1.15948E-03 
    2.73404E-03 
   -4.78703E-04 
   -1.16806E-03 
   -2.35414E-02 
   -1.29957E-02 
   -5.00168E-03 
    8.37236E-03 
   -2.95997E-03 
   -3.57361E-03 
    3.48823E-03 
    1.59867E-03 
    5.94766E-03 
   -3.79043E-03 
   -1.10262E-03 
   -2.12421E-03 
   -2.27743E-02 
    2.26497E-03 
   -9.66410E-03 
   -1.48625E-02 
    4.15841E-03 
    5.82793E-03 
    1.06660E-02 
    1.69519E-02 
   -5.13095E-04 
    2.10847E-03 
    4.05942E-03 
    2.24469E-03 
   -1.41984E-02 
   -1.70538E-02 
   -1.08686E-02 
    8.58688E-03 
   -5.08186E-03 
    1.95602E-03 
   -4.14514E-03 
    5.08591E-03 
    2.65635E-03 
   -8.03991E-04 
    7.70277E-04 
   -5.28791E-05 
    8.55180E-03 
   -2.84376E-03 
    4.12005E-05 
    2.78587E-03 
   -7.84012E-03 
    5.97474E-03 
   -3.56025E-03 
   -1.23995E-02 
    1.79171E-02 
    3.62898E-03 
   -8.20075E-03 
   -7.01756E-03 
   -3.82610E-03 
   -2.20578E-03 
   -3.27827E-04 
   -4.27779E-04 
   -6.05735E-03 
   -9.02258E-03 
   -3.52235E-03 
    2.24552E-03 
APGreg
8 8
   -7.08221E-03 
    6.32119E-05 
    2.64233E-03 
    1.13811E-03 
    3.41412E-03 
    2.99097E-03 
    6.83394E-04 
    7.61033E-04 
    4.46519E-03 
    3.24633E-03 
    6.10467E-03 
    3.60098E-03 
   -7.77353E-04 
    1.15082E-03 
    6.33880E-04 
    6.75609E-04 
    2.93904E-03 
    6.84806E-03 
   -1.35825E-02 
    3.27495E-03 
   -8.41418E-04 
   -2.34611E-03 
    1.72549E-03 
   -2.28425E-03 
   -3.46375E-03 
   -6.10170E-03 
    6.31734E-03 
   -1.58110E-04 
   -4.27894E-03 
    5.17290E-03 
   -9.23481E-04 
   -1.00213E-03 
    7.37277E-03 
    1.19458E-02 
   -1.07136E-02 
   -3.17123E-03 
    2.01732E-02 
    1.78801E-02 
   -1.40242E-02 
   -1.34512E-02 
   -3.66109E-03 
    3.34540E-03 
   -4.69857E-03 
   -3.80114E-03 
   -3.48871E-02 
   -5.08965E-03 
   -4.88607E-03 
    3.03717E-02 
   -4.17763E-03 
    3.25356E-03 
   -1.04759E-02 
   -7.36817E-03 
   -7.73566E-03 
   -9.01858E-04 
   -7.33770E-03 
   -8.53429E-03 
    1.21700E-03 
   -1.10732E-03 
    2.31920E-03 
   -1.24563E-03 
   -1.79561E-03 
   -1.37679E-04 
    1.70669E-02 
    7.98675E-03 
   -9.27975E-03 
   -6.86655E-03 
   -1.68242E-02 
   -1.28446E-02 
   -3.51072E-03 
    1.98736E-05 
   -3.30812E-03 
   -6.32563E-03 
    2.90907E-03 
    9.95173E-03 
   -1.06114E-02 
    2.73184E-04 
    7.80617E-04 
    5.48124E-04 
   -2.37555E-03 
   -5.29492E-04 
   -4.93147E-03 
    1.76630E-02 
    2.71701E-02 
    4.72110E-03 
   -3.59687E-03 
   -2.81885E-03 
   -6.26797E-03 
   -1.02049E-02 
   -4.60469E-03 
   -3.89330E-03 
    3.75627E-03 
    3.71196E-05 
   -9.25687E-03 
   -5.26908E-03 
    3.98743E-03 
    6.70600E-03 
   -5.36834E-03 
    3.12006E-03 
   -2.06148E-03 
   -3.42121E-04 
    1.58079E-03 
   -3.35921E-04 
   -1.11695E-03 
    1.02416E-03 
   -5.72665E-04 
    1.28887E-02 
    8.90728E-03 
    8.90874E-03 
   -1.00123E-02 
   -5.60857E-03 
    3.92558E-03 
    2.03423E-03 
   -4.38888E-03 
   -4.88306E-03 
    8.24660E-04 
   -2.11976E-03 
    1.82198E-03 
   -2.05625E-03 
    2.90848E-03 
   -1.78585E-03 
    3.72158E-03 
   -2.06554E-03 
    5.26513E-03 
    1.25598E-03 
   -8.80166E-03 
    8.59654E-04 
   -3.52947E-03 
   -6.14185E-03 
   -6.63479E-04 
   -1.17025E-03 
    1.60709E-04 
    2.53448E-04 
    1.59400E-02 
    1.45421E-04 
    3.58437E-03 
   -6.30381E-03 
   -8.38992E-03 
   -1.00494E-02 
   -1.39223E-03 
    3.11887E-04 
   -1.04713E-03 
   -1.29460E-03 
    3.54321E-04 
   -1.49179E-03 
APAreg
8 8
   -1.28782E-02 
    8.86434E-04 
   -1.45551E-03 
    4.38405E-03 
    7.53074E-03 
    2.68367E-03 
    3.32298E-03 
    3.11743E-04 
    4.36044E-03 
    1.28272E-02 
    1.23335E-02 
    4.11186E-03 
    4.41322E-03 
    2.44725E-03 
    8.81435E-04 
    3.84798E-03 
   -2.24008E-02 
   -1.10552E-02 
   -1.88854E-02 
   -1.22678E-02 
   -5.63868E-03 
   -5.84718E-03 
   -4.79272E-03 
   -1.23537E-03 
   -1.11450E-02 
    1.55898E-04 
    1.06068E-03 
    3.12091E-03 
    4.52665E-03 
    3.02977E-03 
    4.26793E-03 
    3.72516E-03 
   -5.28596E-02 
    3.26955E-03 
   -2.54187E-02 
    5.15448E-02 
   -1.24813E-02 
   -5.72552E-03 
   -1.12140E-03 
    8.25905E-03 
   -1.77409E-02 
    1.67659E-02 
    2.35041E-02 
    1.98561E-02 
   -3.20158E-02 
    9.67813E-03 
   -2.27418E-02 
    3.05282E-02 
   -1.06758E-03 
    8.27242E-04 
    1.10667E-02 
    8.55613E-03 
   -2.69375E-02 
    3.33546E-02 
    3.91745E-02 
    5.74088E-03 
   -2.63473E-02 
   -2.22963E-03 
   -5.90642E-03 
    2.27739E-02 
   -8.68088E-03 
    3.82597E-03 
    1.90622E-02 
    1.07362E-02 
   -4.07560E-03 
    2.61950E-03 
    1.14913E-02 
    6.43638E-03 
   -8.35932E-03 
    2.56932E-02 
    1.71507E-02 
    3.61433E-03 
   -7.82412E-03 
   -4.59381E-03 
    2.15931E-03 
    4.04566E-03 
   -2.91714E-03 
    8.62771E-04 
    1.47188E-02 
    9.88208E-03 
   -2.00049E-02 
    1.74149E-02 
    2.58454E-02 
   -2.73655E-03 
    1.80781E-03 
    5.19431E-03 
    3.50470E-03 
    3.00973E-03 
    1.96045E-02 
    5.31952E-03 
    1.86171E-02 
   -1.29162E-02 
   -6.70176E-03 
   -2.55928E-04 
   -2.22448E-03 
    4.18020E-03 
    2.92146E-03 
   -2.12214E-03 
    7.62047E-03 
    5.01542E-03 
   -7.69872E-03 
    1.25069E-02 
    2.20620E-02 
    4.31799E-03 
   -4.50681E-03 
    1.77724E-02 
    7.97605E-03 
    2.57673E-03 
    6.87446E-03 
    4.21665E-03 
    4.81901E-03 
    1.38337E-03 
    7.06111E-03 
    9.75451E-03 
    1.97756E-02 
   -1.79961E-02 
   -7.55534E-03 
   -2.58362E-03 
    6.73107E-04 
    4.87112E-03 
    1.11473E-03 
   -9.88932E-04 
    6.49772E-03 
    3.38642E-03 
    2.28147E-04 
    4.82190E-04 
    7.81046E-03 
    3.83100E-03 
   -1.97049E-03 
    1.08799E-02 
    6.58963E-03 
    6.03263E-03 
    1.48957E-02 
   -2.01151E-03 
    1.30410E-02 
   -4.14016E-03 
    1.39657E-03 
    2.61266E-03 
    3.19129E-03 
   -1.16374E-03 
    3.38287E-03 
    6.90504E-03 
    6.43970E-03 
   -6.19103E-03 
APPreg
8 8
    5.27551E-01 
   -1.84865E-01 
   -5.36092E-01 
   -2.52558E-01 
    7.69315E-03 
   -7.36808E-02 
   -5.46264E-02 
   -3.95566E-02 
   -7.04733E-01 
   -2.02578E-01 
   -1.61496E-01 
   -8.71575E-02 
    2.10671E-01 
    2.17505E-01 
    9.54424E-02 
    3.49460E-02 
   -6.68310E-02 
   -5.06237E-02 
   -4.13613E-02 
   -2.18135E-02 
   -1.28664E-02 
    6.18189E-03 
    2.75114E-02 
    2.86072E-02 
   -1.51502E-02 
   -2.94422E-02 
   -4.01589E-02 
   -6.62967E-02 
   -5.81776E-02 
   -7.15939E-02 
   -4.95019E-02 
   -4.99970E-02 
    1.65322E-01 
    4.45289E-02 
   -1.57505E-01 
   -2.37779E-01 
   -3.59608E-01 
    4.26219E-01 
   -4.60880E-01 
    1.83906E-01 
   -4.39623E-02 
   -3.80837E-02 
   -2.18498E-03 
    1.80516E-02 
    9.79532E-02 
    1.25810E-01 
   -2.26557E-01 
   -1.65668E-01 
   -1.82386E-01 
    1.07119E-01 
    1.41916E-01 
   -6.52646E-02 
   -1.38856E-01 
   -1.41128E-01 
   -2.68079E-02 
    7.09215E-02 
   -1.33368E-02 
    6.51215E-02 
   -8.33157E-02 
    1.00547E-02 
   -1.02176E-01 
    6.78518E-03 
    1.74901E-03 
   -2.92703E-02 
   -2.47446E-01 
    6.00509E-02 
    4.21684E-01 
   -2.27585E-01 
   -3.92292E-02 
   -6.45887E-02 
   -3.74108E-02 
   -2.28382E-03 
    1.48083E-01 
    5.46726E-02 
   -1.05298E-01 
   -1.72374E-01 
   -5.52023E-02 
    5.09590E-02 
    2.89185E-02 
   -1.16111E-02 
   -1.87898E-01 
   -8.68998E-02 
    2.65998E-02 
   -9.89513E-03 
   -1.02714E-01 
    2.91164E-02 
    1.63331E-01 
   -1.03290E-01 
    1.55723E-02 
    5.79521E-02 
    4.83372E-02 
    2.91999E-02 
    5.12644E-02 
   -2.06618E-02 
   -2.12529E-02 
   -4.01748E-02 
   -7.39315E-02 
   -5.98189E-03 
   -3.24016E-02 
   -3.53256E-02 
   -3.02702E-02 
    3.37542E-02 
    3.86290E-02 
   -4.05326E-02 
   -5.18050E-02 
   -5.41113E-02 
    2.59544E-03 
   -2.60814E-02 
    2.41787E-01 
   -7.97288E-02 
    1.33182E-02 
   -2.27289E-02 
   -2.32668E-02 
    2.24926E-02 
    4.15345E-02 
    6.42147E-02 
    7.32881E-02 
    6.00363E-03 
   -3.20276E-02 
   -8.13336E-02 
   -4.07988E-02 
    1.77325E-02 
   -1.60841E-02 
   -1.45338E-02 
   -9.18801E-02 
   -8.79569E-02 
   -4.85616E-02 
   -8.75971E-03 
    2.45683E-02 
    2.03045E-03 
    1.25610E-02 
   -2.57939E-02 
    5.37492E-02 
    8.40519E-03 
    5.84031E-02 
    8.59374E-03 
    1.84884E-01 
   -5.80860E-02 
    1.03378E-01 
   -4.02182E-02 
   -1.07048E-02 
    3.25114E-03 
    1.03203E-02 
    2.33067E-02 
Pppreg
8 8
   -7.69621E-01 
    4.32610E-01 
   -1.93070E-01 
   -1.92735E-01 
    2.17679E-01 
   -1.54754E-01 
    1.96047E-01 
   -4.78926E-02 
   -4.08705E-01 
   -6.93304E-01 
    4.34377E-01 
   -2.74681E-01 
    1.65695E-01 
   -7.69722E-02 
   -1.69714E-01 
    2.31463E-01 
   -1.17806E-01 
   -1.33924E-01 
   -6.17564E-02 
   -2.61704E-02 
    5.30406E-03 
    4.86555E-02 
    5.37636E-02 
    7.34671E-02 
    5.32815E-02 
    8.03677E-02 
    1.31240E-01 
    9.88873E-02 
    1.25727E-01 
    6.76779E-02 
    6.99415E-02 
    2.73152E-02 
   -1.97700E-01 
    3.70372E-02 
   -3.14712E-01 
   -3.60579E-01 
    4.91825E-01 
   -4.24167E-01 
   -6.48293E-01 
    1.42424E-01 
    2.68601E-01 
    2.64696E-01 
   -9.54065E-02 
    8.92449E-02 
   -1.71547E-01 
   -2.52173E-02 
   -3.79905E-01 
   -1.96609E-01 
    4.52911E-01 
   -1.28312E-01 
    5.61247E-01 
   -3.52459E-01 
   -1.53804E-01 
   -2.63264E-01 
    2.02483E-01 
    5.57345E-02 
   -3.64029E-02 
    1.68235E-04 
   -1.35383E-01 
    1.16707E-02 
    3.27911E-01 
    1.22097E-01 
   -4.79626E-02 
   -2.39268E-02 
   -6.51788E-01 
    2.59570E-01 
   -3.16649E-01 
    2.43777E-01 
   -9.65932E-02 
    5.41181E-02 
   -1.86928E-01 
   -2.25079E-01 
   -2.51145E-01 
    4.35984E-02 
   -1.82356E-01 
   -1.54877E-01 
    8.46769E-02 
   -4.92805E-02 
    1.52363E-02 
   -2.30922E-02 
   -2.34435E-01 
   -1.06980E-01 
    1.54001E-01 
    7.87479E-02 
    4.68456E-01 
   -2.33584E-01 
   -3.58813E-01 
    7.85481E-02 
    1.45345E-01 
    9.95942E-02 
    3.23085E-02 
    1.46790E-01 
   -1.25988E-01 
    5.27980E-02 
    2.40071E-03 
   -3.51421E-03 
    1.55721E-01 
    1.01553E-01 
   -1.42048E-01 
   -8.62395E-03 
   -3.53276E-02 
    5.28454E-02 
   -2.27487E-02 
    3.31760E-03 
   -2.78375E-02 
   -9.82424E-03 
   -2.18387E-01 
   -1.25022E-01 
   -9.79142E-02 
    8.18707E-02 
    4.68919E-01 
   -1.55598E-01 
   -6.76569E-02 
   -1.07195E-01 
    4.86181E-02 
   -1.27725E-02 
   -1.48397E-01 
    4.08760E-02 
   -3.73037E-02 
   -4.20980E-02 
    1.00531E-02 
    4.59093E-03 
   -6.64269E-02 
    9.85817E-03 
   -4.55153E-02 
   -9.72882E-02 
    1.35695E-01 
    6.31542E-02 
    1.48131E-02 
   -5.03792E-03 
    2.75856E-02 
    4.93167E-02 
    1.05195E-01 
    8.24553E-02 
    1.07027E-01 
    7.42994E-02 
   -1.23581E-01 
    1.51055E-02 
   -2.30999E-01 
    7.39726E-02 
   -5.08956E-03 
    7.43228E-02 
   -7.01071E-02 
   -5.89241E-02 
Ppareg
8 8
    2.18680E-02 
    4.87222E-02 
   -3.02602E-02 
   -2.39938E-02 
    3.45850E-02 
   -3.15836E-03 
   -1.37773E-02 
    1.36672E-02 
   -4.92749E-02 
    3.04129E-02 
    3.30990E-02 
   -3.74785E-02 
   -8.86777E-03 
    3.08336E-02 
   -1.38932E-02 
   -3.05439E-05 
   -1.16704E-01 
   -3.85139E-02 
   -5.34543E-02 
   -3.49101E-02 
   -1.82921E-02 
   -1.28444E-02 
   -8.45411E-03 
   -3.78334E-03 
    3.98512E-02 
    1.44658E-02 
   -2.51900E-02 
   -2.56533E-02 
   -7.93123E-03 
   -3.61355E-03 
   -6.06327E-03 
   -2.61409E-03 
    5.97129E-02 
    5.05540E-02 
   -1.30751E-01 
   -2.94119E-02 
    7.80926E-03 
    2.50668E-02 
   -3.44595E-02 
   -1.67830E-02 
    1.14011E-01 
    5.28949E-03 
    8.20625E-02 
    6.93858E-02 
    7.67105E-02 
   -2.43664E-02 
   -5.18757E-02 
   -1.57632E-02 
    3.23221E-02 
    1.03066E-02 
    1.24972E-02 
    3.04039E-02 
   -9.50539E-02 
   -2.60671E-02 
    3.22967E-02 
   -6.99584E-04 
    5.87006E-02 
   -1.56191E-02 
   -2.20331E-02 
   -1.00691E-02 
    2.36976E-02 
    7.05069E-03 
    6.77420E-02 
   -7.87954E-05 
   -1.25648E-02 
   -2.13109E-02 
    1.53898E-02 
    1.86347E-04 
   -3.70205E-03 
    6.90281E-03 
   -8.24247E-02 
   -1.87913E-02 
    1.66202E-02 
    1.16055E-03 
   -8.75909E-03 
   -9.64753E-03 
    1.05178E-02 
    1.19466E-02 
    4.85486E-02 
    1.71189E-03 
   -5.58474E-02 
    1.20353E-02 
   -2.92099E-02 
    1.13941E-02 
   -1.07779E-02 
    4.52829E-03 
   -1.25853E-02 
   -1.76497E-02 
    4.48180E-02 
    5.53952E-03 
    2.58992E-02 
   -7.23730E-03 
    1.10728E-02 
   -2.85363E-03 
   -1.01340E-02 
   -5.01317E-03 
    7.58361E-03 
    1.16834E-02 
    1.32788E-02 
    7.03382E-03 
   -3.44302E-02 
    6.90662E-03 
   -1.96951E-02 
    1.11870E-02 
    3.22066E-02 
   -4.13564E-03 
   -2.90768E-02 
    1.04957E-02 
    6.07492E-03 
    9.75211E-03 
   -4.52633E-03 
    6.74178E-03 
   -1.70933E-02 
    1.06175E-02 
    1.16109E-02 
    1.55522E-02 
    1.29473E-02 
   -3.94975E-03 
   -3.72822E-03 
   -6.99159E-05 
    8.05387E-03 
    6.39532E-03 
    6.04193E-03 
    2.57947E-03 
   -5.48639E-03 
   -5.11035E-03 
    5.82743E-04 
    6.24612E-03 
    1.94080E-02 
   -7.35347E-03 
   -2.10562E-02 
    1.99096E-03 
   -1.52010E-03 
   -1.70012E-02 
    3.28772E-02 
   -7.90665E-03 
    5.05377E-03 
   -6.17210E-03 
    3.78763E-03 
    8.09971E-03 
    2.06752E-02 
   -2.33223E-02 
   -1.30762E-02 
    2.59249E-02 
PpGreg
8 8
   -2.58466E-04 
   -9.10939E-03 
    9.74426E-03 
    9.69494E-04 
   -3.43653E-03 
   -3.36186E-04 
    5.16925E-04 
    4.81838E-03 
    1.68206E-02 
   -4.47883E-03 
   -6.11517E-03 
    6.40951E-03 
   -6.01750E-04 
    2.12179E-03 
   -4.38479E-03 
    4.75078E-03 
   -9.33370E-03 
    1.36321E-02 
   -1.63373E-02 
   -5.26126E-04 
   -1.34649E-02 
   -1.10268E-03 
    6.15480E-03 
   -2.17987E-03 
    2.12097E-02 
    3.48451E-02 
   -4.09108E-02 
   -5.56894E-03 
    5.21931E-03 
   -3.98785E-03 
    1.64278E-03 
    6.90607E-04 
   -1.71154E-02 
    9.99256E-03 
   -2.73485E-02 
   -4.71222E-03 
   -5.34329E-02 
    7.52859E-03 
   -1.94895E-02 
    2.88122E-03 
    2.58577E-02 
   -4.45345E-03 
   -9.08365E-03 
    8.44428E-03 
    7.98190E-02 
   -2.83643E-02 
    5.53553E-03 
    1.21474E-02 
    2.68515E-02 
   -1.02268E-02 
   -4.19471E-02 
   -3.55448E-03 
   -7.59030E-03 
   -7.40917E-03 
    2.15914E-02 
   -6.25612E-04 
    4.73955E-03 
   -2.44344E-03 
    1.88870E-03 
   -2.01615E-03 
   -2.52639E-02 
   -9.59775E-03 
    5.67613E-02 
   -6.89830E-03 
    1.09558E-02 
   -3.94229E-03 
    3.90106E-02 
    9.62940E-05 
   -1.36777E-02 
    2.09083E-03 
   -1.01942E-02 
   -3.76436E-03 
   -3.15875E-04 
   -1.86544E-03 
   -2.36572E-02 
   -1.17588E-02 
    1.18038E-03 
    5.99847E-03 
    6.64765E-03 
   -4.07275E-03 
   -2.30464E-02 
    2.12228E-02 
   -5.86805E-02 
   -6.98378E-03 
   -3.01193E-02 
   -1.77415E-03 
   -1.04815E-05 
   -8.03589E-04 
    1.03963E-02 
    3.15063E-03 
   -3.89099E-03 
   -2.61112E-05 
    1.08849E-02 
    2.90330E-04 
    5.41192E-03 
    7.99234E-03 
    1.71562E-02 
    3.71139E-03 
    3.84986E-03 
    8.66903E-05 
   -7.12165E-03 
    3.44381E-03 
    2.67876E-03 
    6.67956E-03 
    4.50675E-02 
    1.04705E-02 
    1.91459E-03 
    1.85993E-02 
    1.24647E-02 
    7.77249E-03 
   -1.71219E-02 
   -3.62149E-03 
   -8.71401E-04 
   -4.59371E-04 
    1.89675E-03 
    3.64264E-04 
   -4.06682E-03 
    4.36168E-03 
    8.44242E-03 
    4.85979E-03 
   -1.72618E-03 
   -1.52772E-03 
    3.58880E-03 
    4.59479E-03 
   -1.50145E-02 
   -9.23773E-04 
    1.05015E-02 
    7.02929E-03 
    3.38312E-04 
   -8.92151E-03 
   -1.01026E-02 
   -2.05321E-04 
   -2.62294E-02 
   -2.65926E-02 
    2.88413E-02 
    7.05200E-03 
    2.34986E-03 
   -1.49402E-03 
    1.10000E-02 
    1.07570E-02 
    9.76828E-04 
   -4.46963E-03 
   -1.77056E-03 
    2.01221E-03 
PpAreg
8 8
    2.18176E-02 
    4.33846E-02 
   -2.98616E-02 
   -1.83425E-02 
    3.49781E-02 
   -8.18105E-03 
   -1.33979E-02 
    1.49208E-02 
   -4.39635E-02 
    3.06601E-02 
    2.75407E-02 
   -3.76302E-02 
   -4.12088E-03 
    3.05465E-02 
   -1.87663E-02 
    7.90380E-04 
    1.12168E-01 
   -3.28957E-02 
    3.62372E-03 
   -2.46492E-02 
    1.69787E-02 
    4.23089E-03 
   -1.08221E-02 
    4.52476E-03 
    2.55198E-02 
   -7.56900E-03 
   -5.12563E-02 
    3.56316E-02 
   -9.92604E-03 
   -6.77088E-03 
    7.10898E-04 
    1.78796E-03 
   -1.14356E-01 
   -2.87521E-02 
    6.87829E-02 
    4.78429E-02 
    1.28271E-02 
   -1.36194E-03 
   -2.47196E-02 
   -3.35466E-02 
   -4.23799E-02 
   -3.93954E-02 
   -1.20925E-01 
   -5.80755E-02 
    8.07819E-02 
   -1.88219E-02 
    4.62185E-02 
    2.39291E-02 
    1.82193E-02 
    3.35702E-02 
    1.26477E-02 
    7.56350E-03 
    8.68600E-02 
    2.57944E-02 
    2.98071E-02 
   -1.17393E-02 
   -2.70659E-02 
    8.29005E-03 
   -6.19006E-02 
   -1.61759E-02 
   -5.44471E-02 
   -1.04568E-02 
    5.43117E-02 
   -2.59059E-04 
   -1.10429E-02 
   -1.36598E-02 
    1.10860E-02 
    2.69867E-02 
   -4.37468E-02 
    5.49908E-04 
    6.01828E-02 
    2.50603E-02 
   -1.49620E-04 
   -5.50963E-03 
    2.47227E-02 
    9.73908E-03 
    5.42368E-02 
   -2.45017E-03 
   -1.12649E-02 
    4.75388E-03 
   -4.57064E-03 
    1.41152E-02 
   -7.25618E-02 
   -1.67308E-02 
   -8.87503E-03 
   -1.94469E-02 
   -8.78912E-03 
   -1.99389E-02 
   -1.55514E-02 
   -6.64286E-03 
   -4.54748E-02 
    3.53429E-03 
    7.61602E-03 
   -3.07462E-03 
    9.43674E-03 
    6.20702E-03 
   -1.76713E-02 
   -2.99274E-04 
   -4.19970E-03 
   -8.65035E-03 
   -2.41472E-02 
   -3.75735E-03 
    4.24402E-02 
    7.95826E-03 
    5.18230E-02 
    1.86983E-02 
    1.41683E-02 
    1.05807E-02 
    6.91231E-03 
    1.99601E-02 
   -7.66734E-03 
   -1.09788E-02 
    1.97272E-02 
   -1.10782E-02 
    2.89392E-03 
   -1.24558E-02 
    5.89084E-03 
   -2.53497E-03 
   -1.29577E-02 
   -6.07481E-03 
   -7.70836E-03 
   -2.31591E-03 
    4.71956E-03 
   -2.88725E-03 
    1.23153E-02 
    5.57429E-03 
   -7.97711E-03 
    5.88168E-04 
   -2.54100E-02 
   -6.35481E-03 
   -2.69983E-02 
   -2.75963E-04 
   -3.27074E-02 
   -1.93467E-02 
    2.70978E-02 
    1.93713E-02 
    6.60375E-03 
    2.94698E-03 
    7.06253E-03 
    1.82001E-02 
   -2.43229E-02 
    7.43358E-03 
    7.25355E-04 
   -2.62599E-02 
PpPreg
8 8
   -8.35001E-01 
    4.84985E-01 
   -2.47487E-01 
   -1.93487E-01 
    2.39439E-01 
   -1.75649E-01 
    1.99838E-01 
   -4.37288E-02 
   -4.34727E-01 
   -7.39092E-01 
    4.74379E-01 
   -3.24545E-01 
    2.07092E-01 
   -9.17858E-02 
   -1.76649E-01 
    2.42625E-01 
    2.50761E-02 
    4.90434E-02 
   -5.07783E-02 
    1.22882E-02 
    1.89719E-02 
    1.03738E-02 
    3.87178E-03 
   -3.06078E-02 
    5.15266E-02 
   -5.07293E-02 
    8.80112E-03 
    2.78540E-02 
   -2.50652E-02 
    3.04303E-03 
   -4.60720E-03 
    9.75355E-03 
   -2.59237E-01 
    4.03580E-01 
    2.97403E-01 
    6.90496E-02 
   -1.69765E-01 
    4.58411E-01 
    7.29703E-01 
    7.86013E-02 
   -1.88643E-01 
   -1.34731E-01 
   -2.47342E-01 
    2.92538E-01 
    1.50330E-01 
   -2.40913E-01 
   -3.49896E-01 
   -1.05405E-01 
   -6.13308E-01 
   -7.21898E-02 
   -2.89918E-01 
    3.59965E-01 
    2.62347E-01 
    7.25331E-03 
    1.30378E-01 
   -3.20925E-01 
   -1.06789E-01 
    4.83112E-02 
    1.79189E-03 
   -6.18152E-03 
    2.55393E-01 
    9.98718E-02 
    1.86731E-01 
   -1.54980E-01 
    7.16913E-01 
   -1.07060E-01 
   -5.58892E-03 
   -3.04116E-01 
   -1.73371E-01 
    2.14080E-01 
    1.38826E-01 
    1.35527E-01 
    1.39907E-01 
    6.99663E-02 
    2.23027E-01 
    1.87160E-01 
    1.08987E-02 
   -2.37681E-02 
   -7.03267E-02 
    8.04001E-03 
   -2.93014E-01 
   -3.35491E-02 
   -7.31158E-02 
    1.62772E-01 
   -2.78716E-01 
    2.19371E-01 
    5.28533E-01 
    1.99336E-02 
    1.78784E-02 
   -1.87928E-01 
   -1.55677E-01 
    3.53704E-02 
   -1.62392E-02 
   -9.46900E-02 
   -1.22699E-01 
   -7.14297E-02 
   -1.84524E-01 
   -1.21244E-01 
    8.90720E-02 
    4.32678E-02 
    1.58512E-02 
    3.82901E-02 
    5.27677E-02 
   -9.94131E-03 
    1.68426E-01 
   -8.77930E-02 
   -1.64732E-01 
   -8.32725E-02 
   -1.22404E-01 
   -1.12529E-01 
   -4.93207E-01 
    8.99051E-02 
    4.79198E-02 
    5.38448E-02 
    5.40124E-02 
   -8.03802E-02 
   -1.10651E-01 
    5.42060E-02 
    2.26248E-02 
   -7.73293E-02 
    1.02212E-01 
    6.68812E-02 
   -2.22353E-03 
   -4.71833E-02 
    1.14694E-01 
    7.90920E-02 
   -1.52885E-01 
   -8.84824E-02 
   -2.37987E-02 
   -3.05406E-02 
    4.94002E-03 
    4.26982E-02 
   -2.62974E-02 
    9.75331E-02 
    1.82285E-01 
    1.44235E-02 
    2.42606E-01 
    1.65875E-02 
    1.72822E-01 
   -5.41236E-02 
   -4.61644E-02 
    2.75075E-02 
    2.00644E-03 
    8.52077E-02 
Papreg
8 8
    8.82314E-01 
   -4.80072E-01 
    2.57325E-02 
    3.60757E-02 
   -2.77488E-02 
    1.84713E-02 
   -4.57417E-03 
   -5.52115E-03 
   -4.74748E-01 
    4.04791E-01 
   -2.38142E-01 
    1.31243E-01 
   -3.80042E-02 
   -3.42523E-03 
    9.53460E-03 
   -7.43628E-03 
    2.16406E-01 
    1.85209E-01 
   -1.52938E-01 
   -8.25001E-02 
   -1.97975E-01 
   -3.43383E-01 
   -8.51337E-02 
   -2.69141E-02 
    8.43605E-01 
    5.75571E-01 
    3.87333E-01 
    1.57233E-01 
   -6.00393E-02 
    2.61038E-02 
    7.75217E-02 
   -3.47584E-03 
    6.01155E-01 
    5.32535E-01 
   -1.24854E+00 
   -2.66139E-01 
    4.40023E-01 
    1.91043E-01 
   -4.41166E-01 
    3.78222E-01 
    1.01622E-01 
   -2.61791E-01 
    1.27721E-01 
   -7.01708E-02 
    2.53498E-01 
    1.33984E-01 
   -1.86167E-01 
    1.10646E-01 
   -3.62703E-01 
   -1.25177E-01 
   -9.78634E-02 
   -4.52676E-02 
   -1.47981E-01 
    8.16223E-02 
    4.91231E-02 
    7.10271E-02 
    2.27042E-01 
   -5.21790E-03 
   -2.12033E-01 
    3.97734E-02 
   -1.84224E-01 
   -7.04498E-02 
    9.86777E-04 
   -3.80402E-03 
    7.00897E-02 
   -2.10046E-02 
   -8.72149E-03 
    1.56523E-02 
    5.13560E-02 
   -2.37200E-02 
   -9.42492E-03 
   -2.20574E-02 
   -2.82870E-03 
    3.82334E-02 
    1.05014E-02 
    1.33132E-01 
    2.53299E-03 
   -2.72140E-02 
    1.61724E-02 
   -2.89525E-02 
   -4.13694E-02 
    3.98209E-03 
    7.43949E-02 
   -3.97590E-02 
    4.37032E-03 
    2.40488E-02 
    2.50623E-02 
    1.30915E-02 
   -1.90096E-03 
    1.93314E-02 
   -7.67830E-03 
    1.45506E-02 
    7.41101E-02 
   -3.73844E-02 
    6.36118E-02 
    8.27015E-02 
   -4.03777E-03 
    2.91632E-02 
   -1.09638E-01 
    6.50417E-03 
   -5.40280E-02 
    1.08852E-02 
    7.33733E-02 
   -3.60921E-02 
   -1.62312E-02 
    5.96030E-03 
   -3.66639E-02 
    1.65710E-02 
   -1.01174E-02 
   -1.87403E-02 
   -4.16548E-03 
    1.80677E-03 
   -2.62841E-04 
   -3.79986E-04 
    9.08569E-03 
   -3.97769E-03 
   -1.40157E-03 
    2.97848E-02 
    3.26207E-02 
    3.60171E-02 
   -6.72273E-04 
    1.43349E-02 
   -3.81948E-02 
    6.08633E-03 
   -1.77055E-02 
   -1.34639E-02 
    2.97118E-02 
   -3.11939E-03 
    2.50011E-02 
    6.31903E-03 
    7.94276E-03 
    2.00275E-02 
    2.99940E-02 
    3.20618E-03 
    5.76586E-03 
   -2.36530E-03 
    5.09211E-03 
    1.05819E-02 
   -4.81558E-03 
   -4.13576E-03 
   -8.57318E-04 
   -6.88956E-03 
   -1.21520E-02 
   -1.42749E-03 
Paareg
8 8
    6.87657E-03 
   -4.58670E-02 
   -7.86017E-02 
   -1.30918E-02 
    9.26126E-03 
   -2.30710E-03 
   -2.50222E-02 
    1.36872E-02 
   -6.50851E-02 
   -1.13024E-02 
    1.07874E-01 
   -7.36550E-02 
    2.11617E-02 
    2.99971E-02 
   -1.35441E-02 
   -3.80070E-03 
   -5.23961E-01 
   -1.17143E-01 
   -3.21589E-02 
    8.04958E-02 
    1.02736E-02 
    3.54460E-04 
    1.57629E-02 
   -5.36103E-03 
    9.45120E-02 
    1.66072E-02 
   -5.71740E-02 
    1.53131E-03 
   -4.17359E-03 
   -1.69521E-02 
   -1.93981E-04 
   -1.52218E-03 
    5.01521E-01 
    5.69224E-02 
   -8.30938E-01 
    3.43274E-02 
    7.29430E-02 
    6.96583E-02 
   -2.33708E-02 
    1.66352E-02 
    1.16009E-01 
   -3.22492E-01 
    2.08177E-01 
   -7.50172E-02 
   -7.13005E-02 
    3.75093E-02 
    8.89179E-02 
   -1.73396E-01 
   -4.64747E-02 
   -4.30515E-02 
   -5.17756E-02 
   -5.59443E-02 
   -4.03037E-02 
    7.65265E-02 
    1.05685E-03 
   -3.05036E-02 
    1.38567E-02 
    3.06555E-03 
    1.24492E-02 
    6.76595E-03 
   -1.36174E-01 
    1.50802E-02 
   -9.41806E-03 
   -2.18786E-03 
    6.89762E-02 
    2.02270E-02 
    1.74089E-03 
   -3.67577E-03 
   -2.09022E-02 
   -9.37492E-03 
   -6.66021E-02 
    1.42577E-02 
    1.07093E-02 
   -4.96487E-03 
    2.18897E-02 
    1.86573E-03 
   -1.71383E-02 
   -1.17832E-02 
    2.91867E-02 
    8.89367E-03 
   -2.46968E-02 
   -7.69322E-03 
   -1.10459E-02 
   -7.11944E-03 
    7.72106E-03 
    2.73441E-02 
    1.19950E-02 
    1.30213E-02 
    3.90560E-02 
   -3.14742E-02 
    6.09782E-03 
    7.73010E-03 
   -3.09998E-03 
    9.31606E-03 
    1.48312E-02 
   -1.04611E-02 
   -3.66712E-03 
    5.29116E-03 
   -1.37009E-03 
   -9.03096E-03 
   -3.45764E-02 
   -1.03288E-02 
    2.85554E-02 
    1.98404E-02 
    1.24555E-02 
    3.20950E-03 
   -2.79044E-02 
    1.21829E-03 
   -1.87437E-02 
   -2.64643E-02 
    3.28223E-04 
   -1.98092E-05 
   -1.56060E-02 
   -2.42432E-04 
    1.28718E-02 
   -1.61524E-02 
    2.46395E-04 
   -1.13068E-03 
    2.20544E-04 
    8.84267E-03 
   -5.41194E-03 
   -7.62904E-03 
    6.08330E-03 
   -5.89101E-04 
   -3.35036E-03 
   -5.80382E-03 
    1.31865E-02 
    1.51547E-03 
   -2.13463E-03 
   -1.93764E-03 
   -5.54408E-03 
   -1.70321E-03 
    3.36463E-03 
   -1.07459E-03 
    1.01485E-02 
   -5.31793E-03 
    1.13635E-02 
    7.60032E-03 
   -1.32893E-02 
   -9.56388E-03 
   -2.12039E-03 
    4.22844E-03 
   -1.08181E-02 
    1.61632E-03 
PaGreg
8 8
   -3.68979E-02 
   -2.12230E-02 
   -1.37753E-02 
   -1.12267E-02 
   -2.47494E-03 
    1.83965E-03 
   -8.19848E-03 
    2.42491E-03 
   -2.42222E-02 
   -3.01902E-03 
    2.92144E-02 
   -6.25386E-03 
    6.64038E-03 
    7.78350E-03 
   -1.38590E-05 
   -3.16504E-05 
   -4.23382E-02 
    1.04353E-01 
   -3.30033E-02 
   -8.80109E-03 
   -3.20189E-02 
    2.52471E-02 
    1.03716E-03 
   -4.38252E-03 
    1.10591E-01 
    1.62234E-01 
   -5.55714E-02 
   -1.97405E-02 
   -3.65020E-02 
   -3.19999E-02 
    1.64582E-02 
   -1.24962E-03 
   -6.32877E-02 
   -1.60712E-02 
   -1.24985E-01 
    1.51486E-02 
   -1.44547E-01 
    1.39455E-01 
    6.73275E-02 
    1.20927E-01 
    2.74618E-02 
   -2.24519E-04 
   -2.26042E-02 
   -3.26399E-02 
   -1.38951E-01 
   -6.13098E-02 
    5.54599E-02 
   -2.18651E-01 
   -7.37837E-03 
   -1.01265E-02 
    9.87318E-02 
   -4.72916E-02 
   -6.91599E-03 
    1.69961E-02 
   -3.62681E-03 
    1.02443E-02 
    5.60789E-02 
   -5.19637E-03 
    1.68012E-02 
   -2.28191E-03 
   -1.47296E-01 
    2.57977E-02 
   -8.01509E-02 
   -4.79918E-03 
   -4.85493E-02 
    1.34741E-02 
   -2.83654E-02 
    3.97940E-03 
   -1.71253E-02 
   -5.04352E-03 
   -3.06340E-03 
    3.20673E-03 
    1.49588E-02 
   -6.37459E-03 
    1.26244E-02 
    1.68441E-03 
   -3.23361E-02 
   -1.19105E-02 
   -9.26793E-03 
    3.28111E-02 
    6.94216E-04 
   -4.32312E-03 
   -3.47154E-02 
   -1.72178E-02 
    5.09196E-03 
    1.89020E-02 
    1.06611E-02 
   -1.08460E-03 
    2.33688E-03 
   -1.87711E-03 
   -1.05518E-02 
   -7.19666E-03 
   -1.54289E-02 
   -7.49964E-03 
    1.50777E-02 
   -1.12297E-02 
    3.92394E-03 
    1.83540E-03 
   -1.01172E-02 
   -1.68884E-02 
   -1.34405E-05 
   -5.70187E-03 
   -1.92816E-02 
   -1.28938E-02 
    1.85957E-03 
   -1.66082E-02 
   -2.86474E-03 
   -1.17315E-02 
    8.26321E-03 
   -8.77198E-03 
    7.14538E-03 
    6.34998E-03 
   -9.36478E-04 
    7.30352E-03 
    1.92032E-03 
   -1.22507E-03 
    5.90591E-03 
    1.05930E-03 
   -1.53766E-02 
    1.04146E-02 
   -1.21038E-02 
   -1.24124E-02 
   -6.21551E-03 
    8.00037E-03 
    1.01709E-02 
   -5.71742E-03 
   -3.88725E-03 
   -2.64259E-03 
    1.13853E-02 
    1.41011E-03 
   -3.23073E-03 
    7.50322E-04 
   -1.66423E-02 
    1.25833E-02 
    4.59976E-03 
   -1.09787E-02 
   -1.64461E-02 
    3.06697E-03 
    6.34942E-03 
   -4.04535E-03 
   -3.00077E-03 
   -1.00916E-03 
    7.74578E-04 
    4.65317E-03 
PaAreg
8 8
    1.51596E-03 
   -6.20242E-02 
   -6.89061E-02 
   -2.04768E-02 
    1.21943E-02 
   -4.34307E-03 
   -2.74295E-02 
    1.51777E-02 
   -7.47536E-02 
   -1.33718E-03 
    1.09060E-01 
   -7.63592E-02 
    2.67793E-02 
    2.86042E-02 
   -1.58606E-02 
   -3.55302E-03 
    4.15749E-01 
   -4.97923E-02 
   -1.71540E-02 
   -3.57989E-03 
   -2.91724E-02 
    1.87357E-02 
   -3.49746E-03 
    8.47622E-03 
    1.78553E-01 
    1.18311E-01 
    2.11523E-03 
   -1.24507E-01 
    5.25955E-02 
   -2.18449E-02 
   -1.13905E-02 
    1.44403E-02 
   -8.37188E-01 
   -3.47163E-02 
    4.68085E-01 
   -1.58101E-03 
    4.06360E-02 
    5.17066E-02 
    7.81158E-03 
    6.47985E-02 
    8.56657E-03 
    2.95739E-01 
   -2.44992E-01 
   -1.21814E-01 
   -1.37266E-01 
   -1.07722E-01 
   -4.73868E-02 
   -1.57537E-01 
    2.88337E-02 
    1.39333E-02 
   -8.07607E-02 
    7.62181E-04 
    3.18719E-02 
   -5.82943E-02 
    1.80682E-03 
    7.82575E-02 
    3.36338E-02 
   -9.38433E-03 
    3.42162E-02 
    1.40885E-02 
   -1.03773E-01 
    5.77930E-03 
   -1.15897E-01 
   -1.61297E-02 
    1.72628E-02 
   -1.32703E-04 
    5.13030E-02 
    2.19548E-03 
   -1.63414E-02 
   -8.13162E-04 
    7.09493E-02 
   -3.28388E-02 
    1.06545E-02 
    4.92950E-03 
   -3.34769E-02 
    3.13870E-03 
    3.59691E-02 
   -1.33866E-03 
    3.55388E-03 
    7.59558E-03 
    1.74151E-02 
    1.90689E-03 
   -1.81984E-02 
    7.93974E-04 
   -2.66843E-02 
    3.15766E-02 
   -1.16454E-02 
   -1.89593E-02 
   -3.27510E-02 
    1.98602E-02 
   -3.22963E-02 
   -1.90682E-02 
   -1.02185E-02 
   -1.63447E-02 
   -1.08689E-02 
   -8.95100E-03 
   -9.22550E-03 
   -5.90613E-03 
    7.50215E-04 
   -9.31935E-03 
    4.93901E-02 
   -2.63360E-02 
    1.39569E-02 
   -1.37763E-02 
   -6.28125E-03 
   -1.09487E-02 
   -1.50174E-02 
   -1.04633E-02 
   -5.38600E-03 
   -3.87730E-04 
   -1.98031E-02 
    1.88192E-02 
    1.11660E-02 
    5.63296E-03 
   -9.39728E-03 
    1.74482E-02 
    1.12585E-02 
    7.66557E-04 
    6.78849E-03 
    1.28795E-02 
    4.55973E-03 
   -6.13606E-03 
   -2.72736E-03 
    4.99312E-03 
   -1.05168E-02 
    2.38416E-04 
    7.18549E-05 
    5.34271E-04 
   -2.91362E-03 
    5.30245E-03 
    1.84601E-02 
    2.30861E-05 
    3.32499E-03 
    2.01077E-03 
   -1.73468E-03 
   -5.46096E-03 
    1.80672E-02 
   -3.51365E-03 
    4.09612E-03 
   -4.98997E-03 
    1.62466E-03 
   -8.83501E-03 
    8.77054E-03 
   -3.68062E-03 
PaPreg
8 8
    8.81597E-01 
   -4.81175E-01 
    2.59114E-02 
    3.65510E-02 
   -2.60527E-02 
    1.69668E-02 
   -3.29991E-03 
   -4.72957E-03 
   -4.66904E-01 
    4.03706E-01 
   -2.41657E-01 
    1.34769E-01 
   -3.91797E-02 
   -4.38063E-03 
    1.14276E-02 
   -8.44638E-03 
    8.99249E-01 
   -4.35511E-01 
   -6.37658E-01 
    2.10781E-01 
    1.94168E-01 
    5.09912E-02 
   -4.41695E-02 
   -4.77995E-02 
   -6.95896E-01 
   -5.61001E-01 
    1.87031E-01 
    2.27532E-01 
    2.27475E-01 
   -4.67972E-01 
    1.26477E-01 
    5.83526E-03 
   -1.32515E+00 
    1.68448E-01 
   -3.73188E-01 
    5.71490E-01 
   -2.62412E-01 
   -5.53544E-02 
    5.56614E-01 
   -4.21508E-01 
    1.07492E-01 
    1.20498E-01 
   -1.25184E-01 
   -2.45232E-01 
    2.85105E-01 
    1.61180E-01 
    1.25632E-01 
   -5.87610E-02 
    3.71783E-01 
    9.96403E-02 
   -3.30106E-02 
    8.60061E-02 
    7.29437E-02 
   -8.18561E-02 
    1.40044E-01 
    6.89704E-02 
    3.55510E-02 
   -2.96132E-02 
   -3.02705E-01 
    2.38938E-02 
   -9.23936E-02 
   -3.80371E-02 
   -1.58112E-01 
    5.78406E-02 
   -6.47585E-02 
    2.45085E-02 
    3.42717E-02 
   -9.78719E-03 
   -1.88693E-02 
    2.34170E-02 
   -4.85169E-02 
   -2.05266E-02 
    1.19344E-02 
   -1.11817E-01 
   -9.80480E-03 
   -7.82716E-02 
    6.89073E-03 
   -3.89896E-03 
    1.49231E-02 
   -3.87105E-02 
   -8.26624E-02 
   -3.33267E-02 
    4.20964E-03 
   -1.86923E-02 
   -1.12857E-02 
   -1.66789E-02 
   -2.28926E-02 
   -2.37668E-02 
   -5.94081E-03 
   -1.75622E-02 
    2.95639E-03 
    1.92207E-02 
   -9.78256E-02 
    8.56434E-02 
    2.87122E-02 
   -1.32331E-02 
   -6.32227E-02 
   -2.29022E-02 
    8.79587E-02 
    1.77715E-02 
    7.94120E-03 
    3.07225E-02 
    8.43936E-02 
   -2.37710E-02 
    2.22475E-02 
    1.72638E-02 
   -3.57465E-02 
    1.66635E-03 
    1.03117E-02 
    1.74795E-02 
   -1.39750E-03 
    5.86524E-03 
    6.63592E-03 
    5.23979E-03 
   -1.56760E-03 
   -2.42555E-03 
   -1.31739E-02 
    4.55044E-02 
    3.19809E-02 
    1.73277E-02 
    4.03732E-02 
   -5.16299E-03 
    1.89297E-02 
   -1.25624E-02 
    3.52314E-02 
    1.18578E-02 
   -1.10305E-02 
   -8.01307E-03 
    2.45659E-02 
   -3.72440E-03 
   -8.79834E-03 
    2.51425E-02 
    7.43216E-03 
   -4.71550E-03 
    3.02555E-02 
   -5.05002E-03 
   -4.07262E-03 
   -7.84782E-03 
    8.73537E-03 
    2.11364E-03 
   -1.12776E-02 
   -5.30829E-04 
    4.25841E-03 
   -5.78596E-03 
PGpreg
8 8
    1.94566E-01 
   -3.81143E-03 
   -8.35035E-02 
    3.74421E-02 
   -1.22493E-03 
   -1.04258E-02 
    1.13947E-02 
   -2.35437E-03 
    2.68200E-01 
   -1.19337E-01 
    4.41054E-02 
    3.76403E-02 
   -2.91951E-02 
    7.71953E-03 
    1.37205E-03 
   -5.31565E-03 
    2.60738E-01 
    4.04455E-02 
   -1.42356E-01 
    7.30712E-02 
   -6.53092E-02 
   -4.73566E-02 
    2.93067E-02 
    2.07654E-02 
   -9.53099E-02 
   -2.58787E-01 
    1.00018E-01 
   -1.85033E-02 
   -4.95357E-02 
    1.17275E-01 
    7.94938E-03 
   -4.79176E-02 
    3.49135E-01 
    7.88565E-01 
   -1.76774E+00 
    3.79633E-02 
    2.16407E-01 
   -3.20373E-01 
   -7.57450E-02 
    3.34276E-01 
   -3.05932E-02 
   -1.23772E-01 
    6.08522E-02 
   -1.80304E-01 
    5.19449E-02 
    1.41778E-02 
   -4.79534E-03 
   -2.58546E-02 
   -4.53247E-01 
    1.49972E-01 
   -1.67108E-01 
   -5.88860E-03 
    2.41998E-02 
   -2.73851E-02 
    5.78773E-03 
    7.52645E-02 
   -8.61243E-02 
   -3.69559E-02 
   -1.99236E-01 
   -6.16049E-03 
   -5.38848E-02 
    8.20297E-03 
   -1.05169E-01 
    4.28774E-03 
    1.12081E-02 
   -7.07525E-02 
    4.58487E-02 
   -7.31947E-02 
    1.10885E-02 
    2.30538E-02 
   -2.41536E-03 
   -5.89903E-03 
    5.15989E-03 
   -3.43543E-02 
    4.25161E-02 
    9.13112E-03 
    1.74612E-02 
    1.41740E-03 
   -2.08749E-02 
   -2.27480E-02 
   -8.10317E-02 
    2.42890E-02 
    1.63577E-01 
   -4.30888E-03 
    1.45174E-02 
   -1.60296E-02 
   -3.00797E-02 
    5.82307E-02 
    3.87367E-04 
    3.03108E-03 
    1.06268E-02 
   -3.62974E-03 
   -3.13368E-02 
    4.05016E-03 
   -4.50790E-03 
    3.87601E-02 
   -1.10236E-01 
    3.30705E-02 
    2.47352E-02 
    1.78728E-02 
   -3.61118E-02 
    2.97640E-03 
    1.76084E-02 
   -7.35631E-03 
    3.20824E-02 
   -2.42286E-02 
   -5.19121E-03 
   -3.22968E-02 
   -1.50943E-02 
    1.39655E-02 
   -4.02994E-03 
   -1.17206E-03 
    1.09304E-03 
    2.98808E-03 
   -3.46318E-03 
    7.93787E-03 
    4.10076E-02 
   -3.34048E-02 
    5.56347E-02 
   -2.91255E-02 
    5.65047E-04 
   -1.29819E-02 
   -1.39733E-02 
    5.56869E-03 
   -1.85810E-02 
    2.35889E-03 
   -1.28428E-02 
    5.79471E-03 
    6.70541E-02 
    6.87899E-03 
    4.69223E-02 
   -1.02153E-03 
   -1.66511E-02 
   -4.31313E-03 
   -1.20788E-02 
    2.53635E-02 
    1.09496E-02 
   -9.87772E-03 
    6.15563E-03 
   -6.00677E-03 
   -3.88384E-03 
    1.52767E-03 
   -8.95456E-04 
   -1.31374E-03 
PGareg
8 8
   -6.64135E-02 
    2.13458E-03 
   -1.45721E-01 
    2.13901E-02 
   -1.22388E-02 
   -3.06287E-02 
    1.65025E-02 
   -8.15962E-03 
   -1.17061E-01 
   -1.19154E-02 
    4.84933E-02 
    1.67336E-02 
   -3.10329E-02 
    3.62411E-02 
    4.76301E-03 
   -1.08421E-02 
   -1.72388E-02 
    9.65353E-02 
   -4.39899E-02 
    8.33688E-02 
    1.55381E-02 
   -8.00136E-03 
    1.16986E-02 
    1.93656E-04 
   -1.26501E-01 
    1.56720E-02 
   -4.33071E-02 
    1.04840E-01 
   -9.58205E-03 
    4.10623E-03 
    1.55923E-02 
   -1.54109E-02 
    6.00666E-01 
    5.76212E-02 
   -7.69947E-01 
   -3.82985E-02 
    8.33195E-02 
    1.63298E-02 
   -3.04174E-02 
    4.64182E-02 
    2.15603E-02 
   -2.92569E-01 
   -2.97825E-03 
   -1.74076E-01 
    6.22220E-02 
   -5.33884E-02 
    6.83296E-03 
   -2.46013E-01 
   -7.78629E-03 
   -2.79939E-02 
   -9.68113E-02 
   -7.35175E-02 
    4.78085E-02 
   -1.51445E-02 
    6.08487E-02 
    8.42188E-02 
    3.22307E-02 
    2.89575E-02 
   -3.52477E-03 
    7.59476E-03 
    2.04753E-02 
   -1.94771E-02 
   -4.43755E-03 
    4.76971E-03 
    1.34323E-02 
    7.85680E-03 
    2.99388E-03 
    1.57746E-02 
    1.06867E-02 
    2.63200E-02 
   -6.06605E-02 
   -3.46019E-02 
    3.52574E-04 
   -1.13095E-02 
    8.65373E-03 
   -7.76377E-03 
   -1.23528E-02 
   -3.88223E-03 
    1.03937E-03 
    1.46628E-02 
   -4.86680E-02 
   -2.75110E-03 
    1.94168E-02 
   -9.87794E-03 
    2.87005E-02 
    2.05603E-02 
   -3.70059E-03 
    2.93676E-02 
   -1.02791E-02 
   -4.66651E-02 
   -8.10536E-05 
    4.71436E-04 
   -3.16010E-03 
    6.69384E-03 
   -4.44605E-03 
   -1.85109E-02 
    1.81792E-02 
    7.68281E-03 
   -7.24106E-03 
    1.74145E-03 
    1.36031E-02 
    7.11781E-03 
   -5.56768E-03 
    2.28807E-02 
    4.71902E-03 
   -1.82591E-02 
   -7.06629E-03 
   -2.03341E-04 
   -5.15361E-03 
   -2.58887E-03 
   -1.46863E-02 
   -1.85862E-02 
    7.25137E-03 
    1.40319E-03 
    5.43055E-03 
    1.66867E-02 
    1.62884E-03 
    9.48834E-03 
   -1.98946E-03 
    1.33727E-02 
    6.88916E-03 
   -1.33758E-02 
    2.75622E-03 
    5.56258E-03 
    2.96675E-03 
   -9.42301E-03 
    9.34462E-03 
   -1.63993E-04 
   -1.33350E-03 
    1.15784E-02 
    2.19763E-02 
   -1.89206E-03 
    2.69155E-06 
    2.21310E-03 
   -1.92286E-02 
   -6.75650E-03 
   -2.05766E-03 
   -9.83845E-03 
    5.94156E-03 
    3.84100E-03 
   -3.42860E-03 
    1.83886E-03 
   -4.88489E-03 
   -7.85415E-03 
PGGreg
8 8
   -4.05795E-02 
    4.39385E-03 
   -2.28697E-02 
    3.31550E-03 
   -3.96395E-03 
   -5.34600E-03 
    3.19844E-03 
   -1.87309E-03 
   -5.55246E-02 
   -9.32452E-03 
    3.70893E-03 
    2.45934E-03 
   -2.85609E-03 
    7.12234E-03 
    2.11424E-04 
   -1.07329E-03 
   -8.33728E-02 
    2.14947E-02 
   -6.85932E-02 
    3.15946E-02 
    4.14661E-02 
   -1.96505E-02 
   -5.64125E-04 
   -1.34592E-02 
   -6.66601E-03 
    6.09086E-03 
   -7.60906E-03 
    7.25723E-03 
   -1.75546E-03 
   -3.27953E-03 
    2.11315E-03 
   -1.01764E-03 
   -6.46165E-02 
   -3.03217E-03 
   -1.26207E-01 
   -8.39478E-03 
   -1.81164E-02 
    1.17687E-01 
   -1.33652E-02 
    1.47097E-01 
    1.25190E-02 
    4.12017E-03 
   -3.24165E-02 
   -5.32260E-02 
    5.02279E-02 
   -1.88835E-01 
    8.01768E-02 
   -2.44106E-01 
   -4.23639E-02 
    2.62429E-02 
    1.36874E-01 
   -8.75471E-02 
    1.43042E-02 
    3.84821E-03 
   -2.97828E-03 
    5.54914E-04 
    4.22304E-02 
    2.16327E-02 
    4.79435E-02 
    3.15617E-02 
   -2.12642E-02 
   -5.17650E-03 
    2.10504E-02 
    1.66855E-02 
   -1.23624E-02 
   -5.84946E-03 
   -1.86565E-03 
    5.90128E-03 
   -7.22333E-03 
    4.95965E-04 
   -1.04473E-02 
   -3.74953E-04 
    2.08308E-02 
   -9.06136E-03 
    2.94206E-02 
   -7.30318E-03 
   -5.89652E-03 
   -1.18809E-02 
    1.41430E-02 
    3.48256E-02 
   -4.61890E-02 
   -9.31970E-03 
    1.07545E-02 
   -1.01703E-02 
   -1.81838E-02 
    2.76709E-02 
   -6.86246E-03 
    7.15286E-03 
   -1.60763E-03 
   -2.77248E-03 
   -8.37473E-04 
   -1.26413E-02 
   -3.78876E-03 
    7.76541E-05 
   -5.79616E-03 
   -7.92111E-04 
   -5.47309E-03 
    1.95293E-03 
    1.20775E-02 
   -5.36026E-03 
   -1.15180E-02 
    2.15489E-02 
    3.15574E-03 
   -1.85536E-03 
    2.17858E-03 
   -3.77861E-02 
   -4.97271E-03 
   -1.01293E-02 
    3.75437E-03 
   -4.42064E-03 
    2.53894E-02 
   -1.52948E-02 
    2.07757E-03 
    3.48738E-05 
   -3.05874E-03 
   -9.43326E-04 
    3.58680E-03 
    6.12838E-03 
    3.35520E-03 
    8.16718E-03 
   -2.43548E-03 
   -2.70789E-03 
    1.22621E-02 
    9.89077E-03 
   -3.11885E-03 
   -9.02395E-03 
    7.59408E-04 
    4.38688E-03 
    2.58035E-03 
   -4.57999E-05 
    1.46328E-03 
   -1.34218E-03 
   -3.90452E-03 
   -3.29023E-04 
   -3.02700E-03 
    3.45590E-03 
    9.71613E-04 
   -2.89078E-03 
   -1.14049E-03 
    3.91336E-03 
   -2.38916E-03 
    1.71948E-03 
   -1.36101E-03 
   -4.47996E-04 
PGAreg
8 8
   -7.71961E-02 
    1.78173E-03 
   -1.41243E-01 
    2.80152E-02 
   -1.62670E-02 
   -2.66292E-02 
    1.59021E-02 
   -1.01222E-02 
   -1.05253E-01 
   -1.21806E-02 
    5.45452E-02 
    3.86906E-03 
   -2.90289E-02 
    3.81052E-02 
   -1.75060E-03 
   -9.38763E-03 
   -1.83576E-02 
    9.65693E-02 
   -5.19932E-02 
    7.28349E-02 
    1.39633E-02 
   -9.34431E-03 
    1.17306E-02 
    8.18353E-04 
    1.33390E-01 
   -1.46491E-02 
    4.57765E-02 
   -1.10885E-01 
    1.06432E-02 
   -4.94521E-03 
   -1.41014E-02 
    1.58042E-02 
   -8.96700E-01 
   -3.85938E-02 
    3.77220E-01 
    5.65475E-02 
   -5.00487E-02 
    4.75625E-02 
    7.36040E-02 
    2.42268E-02 
   -4.11222E-03 
    3.35148E-01 
   -3.91144E-02 
    9.33433E-04 
   -1.54759E-02 
   -2.17035E-01 
    6.36666E-02 
   -1.27295E-01 
    4.30728E-02 
    5.41817E-02 
   -8.13009E-02 
   -4.92210E-02 
   -2.06188E-02 
   -5.63112E-02 
   -7.34291E-02 
   -5.68471E-02 
   -9.82797E-03 
    4.53871E-03 
    2.46624E-02 
    3.38647E-02 
   -3.59859E-02 
    6.68267E-03 
   -3.00314E-02 
    1.46256E-02 
    7.75984E-03 
   -7.33606E-04 
   -6.65156E-04 
   -1.23192E-02 
   -4.21695E-02 
   -1.89901E-03 
    4.31811E-02 
    4.34049E-02 
    1.39777E-02 
   -3.04587E-03 
    5.89026E-04 
   -1.53327E-02 
    8.02097E-03 
   -3.43231E-03 
    5.46884E-03 
    2.03446E-02 
   -4.32944E-02 
   -1.29297E-02 
    5.61185E-03 
   -5.97044E-03 
    9.93481E-03 
    4.34936E-02 
    2.68363E-02 
   -3.90960E-03 
    8.34313E-03 
    3.72959E-02 
    5.08483E-03 
   -2.52467E-02 
   -1.83652E-03 
   -1.90569E-02 
   -3.89070E-03 
    2.89988E-03 
   -1.39233E-02 
   -8.63822E-03 
   -1.46936E-02 
   -5.44665E-03 
    1.50108E-02 
   -8.93975E-03 
   -7.79559E-03 
   -1.57523E-02 
    3.75345E-03 
   -1.15928E-02 
   -2.52776E-03 
   -1.15367E-03 
   -2.23370E-04 
   -5.65754E-03 
   -1.78438E-02 
   -2.22791E-02 
   -8.17217E-03 
   -1.35242E-02 
   -7.79473E-03 
   -3.54758E-03 
   -9.39662E-04 
    1.01732E-02 
    4.50730E-04 
    1.35024E-02 
   -8.30208E-03 
    7.64595E-03 
   -6.54258E-04 
    1.30343E-02 
   -2.48728E-03 
   -6.94969E-03 
   -7.08320E-03 
    7.05227E-03 
    1.96478E-02 
    3.11499E-03 
   -6.30962E-03 
    1.09699E-02 
   -1.06916E-02 
   -5.17743E-03 
   -2.00374E-02 
   -4.99319E-03 
   -5.35077E-03 
   -5.75607E-04 
    1.64163E-03 
    9.53434E-03 
   -6.61041E-03 
    8.00917E-04 
    3.83912E-03 
    8.26274E-03 
PGPreg
8 8
    1.88178E-01 
   -5.35361E-03 
   -8.44526E-02 
    3.74628E-02 
   -1.60517E-03 
   -1.07085E-02 
    1.15493E-02 
   -2.13108E-03 
    2.71629E-01 
   -1.18627E-01 
    4.20039E-02 
    3.70881E-02 
   -2.96079E-02 
    7.51215E-03 
   -9.71501E-05 
   -5.71853E-03 
   -2.65461E-01 
    4.12168E-02 
   -1.53734E-01 
    2.83065E-02 
    3.03978E-02 
   -7.24385E-02 
    3.45919E-02 
   -7.25834E-02 
   -3.10021E-01 
    2.57988E-01 
   -7.40011E-02 
   -6.11216E-02 
    6.31057E-02 
   -8.81172E-02 
    4.64435E-02 
   -3.85783E-03 
   -1.80288E+00 
   -1.61037E-01 
   -3.31690E-02 
    7.71196E-01 
   -1.65041E-01 
    4.17937E-01 
    1.55642E-01 
   -1.98226E-01 
    6.94081E-02 
    1.96032E-01 
    1.81209E-02 
   -9.51519E-02 
    4.50776E-02 
   -1.55683E-02 
    3.87701E-02 
   -2.55126E-02 
    4.84150E-01 
   -1.42278E-01 
   -3.95393E-03 
   -4.71430E-02 
    3.77590E-03 
   -7.12680E-02 
   -2.60295E-02 
   -3.52501E-02 
   -2.01330E-01 
   -2.90170E-02 
   -8.60128E-02 
   -2.71295E-02 
    5.42848E-02 
    8.74163E-03 
   -1.05302E-01 
   -4.42870E-03 
   -3.21967E-02 
    3.91388E-02 
   -3.52674E-02 
    9.36206E-02 
   -3.99603E-03 
    6.37787E-03 
   -9.40094E-03 
    2.19065E-02 
    2.60176E-02 
    3.53543E-02 
   -2.98451E-02 
   -2.28558E-02 
   -6.62194E-03 
    1.15805E-02 
   -2.45771E-02 
   -1.77398E-02 
   -1.82170E-01 
    1.40017E-02 
    2.19638E-02 
   -2.12362E-02 
   -5.48673E-03 
    3.01671E-02 
    3.37887E-02 
   -5.17205E-02 
    1.02689E-02 
    4.46538E-03 
   -5.30691E-04 
    4.43139E-03 
    2.94535E-02 
    2.90086E-02 
   -1.99433E-02 
   -1.93024E-02 
    1.02902E-01 
   -3.66124E-02 
    4.80454E-02 
    6.70144E-03 
   -1.59304E-02 
    5.86508E-03 
    3.52852E-02 
   -8.58952E-03 
    2.76881E-02 
   -4.00180E-02 
    1.83829E-02 
    8.12016E-03 
    1.53962E-02 
   -1.41150E-02 
   -1.97587E-03 
   -6.68828E-03 
   -2.24499E-03 
   -8.18148E-03 
   -8.57381E-04 
    2.12303E-03 
    1.21579E-02 
   -4.24691E-02 
    6.97234E-02 
   -9.10807E-03 
    8.50513E-03 
    1.31701E-02 
   -1.47431E-03 
    6.19331E-03 
    9.73130E-03 
   -1.00478E-02 
    1.87223E-02 
    1.01152E-03 
    8.08052E-02 
    8.07820E-03 
   -1.29883E-02 
    2.15095E-03 
   -5.12752E-04 
    1.73189E-02 
   -2.14505E-02 
    1.95895E-02 
   -1.27857E-02 
    8.07635E-03 
   -9.50783E-04 
    8.33892E-03 
    1.95845E-04 
   -6.54961E-04 
    4.39341E-03 
    2.84835E-03 
PApreg
8 8
   -7.02394E-01 
    3.05380E-01 
    2.57961E-01 
    8.61333E-02 
   -4.93707E-02 
   -1.09412E-02 
    4.66747E-03 
    5.52319E-03 
    6.73310E-01 
    5.31724E-01 
    4.07037E-02 
   -9.41879E-02 
   -3.09237E-02 
    1.05940E-02 
    1.11620E-02 
   -1.28974E-03 
    1.00942E-01 
   -2.95806E-01 
    5.08279E-01 
   -2.06186E-01 
   -1.14020E-02 
    1.97723E-02 
    2.18179E-02 
   -3.15515E-02 
   -7.85056E-01 
    1.07017E-01 
   -1.45938E-01 
    2.30239E-01 
    2.25891E-01 
   -1.79975E-01 
    9.00999E-02 
    5.68955E-02 
   -9.17315E-02 
    5.51455E-01 
   -1.28900E+00 
    2.90256E-01 
    6.60875E-01 
   -4.08067E-01 
   -1.65694E-01 
   -8.80057E-02 
   -7.81796E-02 
   -1.63711E-02 
   -6.29592E-02 
   -3.10277E-01 
    5.74483E-03 
   -9.81298E-02 
    2.76662E-01 
    1.02645E-01 
   -3.47203E-01 
   -8.73687E-02 
   -1.88821E-01 
    3.35937E-02 
   -1.47183E-01 
   -9.96014E-02 
   -1.06581E-01 
    6.90903E-02 
   -2.78601E-01 
    7.80268E-02 
    2.64937E-02 
   -1.75554E-02 
    1.17237E-01 
    9.35889E-04 
   -7.59129E-02 
    9.49035E-02 
   -3.91052E-02 
    7.33568E-03 
    6.43144E-02 
   -2.06111E-02 
   -2.80012E-02 
    2.07193E-02 
    3.32502E-02 
    1.74954E-02 
   -6.66910E-03 
   -9.25607E-02 
   -3.03024E-02 
   -9.87085E-02 
   -6.57055E-03 
    3.87677E-02 
   -1.79162E-02 
   -3.29826E-02 
   -3.81066E-02 
    2.02292E-02 
    4.70433E-02 
    1.84778E-02 
    6.57793E-03 
   -3.68292E-02 
    3.01869E-02 
    9.00841E-03 
    2.01010E-02 
    2.81309E-02 
   -1.26504E-02 
   -9.23775E-04 
    2.15366E-02 
   -3.38414E-02 
   -9.61949E-02 
    4.80161E-02 
    4.48065E-02 
    2.39614E-02 
    1.13052E-01 
    2.13867E-02 
   -6.95263E-02 
    2.84963E-02 
   -1.64543E-02 
   -1.09346E-03 
   -2.31981E-03 
    6.42093E-03 
    4.48844E-02 
   -9.11722E-03 
    3.32039E-03 
   -4.15139E-05 
    1.61855E-03 
    9.93354E-03 
   -3.94930E-03 
   -5.48832E-03 
   -1.99997E-02 
   -8.30275E-03 
    5.80873E-02 
    3.65843E-02 
    2.38908E-02 
    6.75573E-02 
   -4.81695E-02 
   -6.58698E-04 
    7.27657E-03 
   -1.19619E-02 
    3.65881E-02 
   -4.76626E-03 
   -2.59755E-02 
   -2.27526E-02 
    1.43357E-02 
    1.57154E-02 
    1.55021E-02 
   -1.51432E-02 
    3.24521E-02 
   -9.39729E-03 
    2.44028E-02 
    6.81809E-04 
    1.50483E-04 
    6.72566E-04 
    1.83415E-03 
   -5.21805E-04 
   -1.61878E-02 
   -2.12371E-03 
   -3.79045E-03 
    5.33952E-03 
PAareg
8 8
   -7.53773E-02 
    4.23702E-02 
   -1.26990E-01 
   -6.57016E-02 
    4.76365E-03 
   -1.84517E-02 
   -2.81737E-02 
   -5.34684E-03 
   -4.50093E-02 
    3.54398E-02 
   -1.31549E-02 
    4.95010E-02 
    4.25214E-02 
    3.02813E-03 
    1.87890E-02 
    2.23490E-02 
    4.04580E-01 
   -4.62318E-02 
   -2.16297E-02 
   -5.29877E-03 
   -3.00136E-02 
    1.67878E-02 
   -4.64331E-03 
    9.42961E-03 
   -1.94374E-01 
   -1.13533E-01 
   -5.26795E-03 
    1.24310E-01 
   -4.97562E-02 
    2.25416E-02 
    1.36645E-02 
   -1.39370E-02 
    6.53108E-01 
   -1.59927E-02 
   -7.00407E-01 
   -4.24942E-02 
   -1.79135E-02 
    4.96827E-02 
    3.63490E-02 
    6.28392E-02 
    5.62224E-02 
   -2.13566E-01 
   -2.33248E-01 
   -2.48983E-01 
   -1.13671E-02 
   -1.33340E-01 
   -1.47954E-01 
   -1.38317E-01 
   -1.20626E-03 
   -2.08604E-02 
   -9.38363E-02 
   -5.30022E-03 
   -1.44881E-02 
   -1.21854E-01 
   -3.18405E-02 
    1.60657E-02 
    2.87686E-02 
    9.48659E-03 
    4.03170E-02 
   -6.39690E-03 
    1.27888E-01 
   -1.36811E-02 
   -4.73231E-02 
   -6.82677E-03 
   -3.58497E-02 
   -4.19216E-03 
   -3.71898E-02 
    6.11046E-03 
    4.54148E-02 
   -2.28892E-02 
   -4.75415E-02 
    2.71746E-02 
   -3.32337E-02 
    2.49593E-03 
    4.05185E-03 
    2.21034E-03 
   -3.72171E-02 
   -7.16721E-04 
   -1.75160E-02 
    5.30630E-03 
   -4.96340E-03 
   -1.20793E-04 
   -2.58941E-02 
   -3.05116E-03 
   -3.28586E-02 
    5.43954E-03 
   -4.62253E-03 
    3.99525E-02 
    1.57261E-02 
   -1.24215E-02 
   -4.82048E-02 
   -1.51275E-02 
   -7.22652E-03 
   -6.75889E-03 
   -1.36809E-02 
   -1.90538E-02 
    7.17276E-03 
    9.37134E-03 
    5.51588E-03 
   -4.38340E-03 
    1.48913E-02 
   -5.26674E-03 
   -4.41362E-02 
    2.82725E-02 
   -1.49421E-02 
   -8.33102E-03 
   -2.37627E-03 
   -4.67922E-03 
   -6.65320E-03 
    1.64451E-02 
   -1.09467E-02 
    1.70848E-02 
    1.19469E-03 
   -2.50585E-02 
   -1.63117E-02 
   -3.38539E-03 
    3.06830E-03 
    1.31475E-02 
    1.38191E-02 
    3.86464E-03 
   -5.68439E-04 
    2.20117E-03 
   -2.45388E-03 
    7.49220E-03 
   -9.98481E-03 
    1.13061E-03 
    8.78417E-03 
    2.46257E-04 
    3.72937E-03 
    9.78309E-03 
   -1.20604E-02 
    7.35476E-03 
    1.70801E-04 
   -6.05695E-03 
    8.13121E-03 
   -1.91071E-03 
   -1.07614E-02 
    7.90216E-03 
   -1.49265E-02 
    1.48313E-03 
    3.53406E-03 
   -1.11322E-02 
   -7.00048E-03 
    6.29728E-03 
PAGreg
8 8
   -1.57774E-02 
    1.71477E-02 
   -3.09726E-02 
   -8.93463E-03 
    2.72035E-03 
   -6.36814E-03 
   -7.67435E-03 
   -7.08754E-04 
   -5.11282E-02 
    9.64676E-03 
   -1.09746E-02 
   -2.18147E-04 
    7.20742E-03 
   -2.66173E-03 
    2.40834E-03 
    4.73234E-03 
   -1.52395E-02 
    1.17007E-01 
   -5.06648E-02 
   -8.57545E-03 
   -3.53880E-02 
    2.00313E-02 
   -1.19327E-03 
   -5.52753E-03 
   -1.10761E-01 
   -1.68733E-01 
    3.88951E-02 
    2.48582E-02 
    3.07836E-02 
    3.04518E-02 
   -1.58469E-02 
    8.82284E-04 
   -6.81050E-02 
    1.78503E-02 
   -1.18086E-01 
   -1.78152E-02 
    1.02740E-01 
    8.92915E-02 
   -1.19113E-01 
    1.61502E-01 
   -7.19761E-03 
    1.92389E-03 
   -3.90161E-02 
   -3.97868E-02 
    9.35560E-02 
   -2.07713E-01 
   -1.21575E-01 
   -9.42147E-02 
   -5.49473E-02 
    3.23477E-02 
    8.17976E-02 
   -4.00088E-02 
   -8.63525E-03 
   -1.53232E-03 
    8.91693E-03 
   -2.01429E-02 
    5.48535E-03 
    1.05621E-04 
    5.76319E-02 
   -3.05043E-03 
    1.52125E-01 
   -2.84630E-02 
   -1.05540E-03 
    4.39244E-04 
   -3.76857E-03 
   -3.39133E-03 
    4.80032E-02 
   -1.07735E-02 
   -5.50133E-03 
   -3.30390E-03 
   -1.53310E-02 
   -3.77836E-03 
    3.85872E-03 
   -1.14374E-03 
    1.75924E-02 
   -3.01801E-03 
    3.22521E-02 
   -8.83051E-03 
    2.32228E-03 
    3.30382E-02 
    1.39138E-02 
    6.77137E-03 
   -1.37212E-02 
    1.25572E-02 
    1.96997E-02 
    7.77656E-03 
   -3.02352E-03 
    1.71159E-02 
   -5.14739E-03 
   -2.15317E-03 
   -9.76327E-03 
   -7.62445E-03 
    2.00127E-02 
   -1.15086E-02 
   -1.18743E-02 
   -1.06702E-02 
   -1.01089E-03 
    4.87376E-03 
   -1.10917E-02 
   -1.61922E-02 
    1.12664E-02 
    6.96873E-03 
    5.04778E-03 
    1.26076E-02 
    7.21214E-03 
   -1.59500E-02 
   -6.54108E-03 
   -1.02268E-02 
   -6.15106E-03 
    1.58747E-02 
    5.31981E-03 
    1.63190E-03 
   -5.61216E-03 
   -2.42049E-03 
   -2.81992E-04 
   -7.39634E-03 
   -1.83486E-02 
    1.03420E-02 
    1.93713E-03 
    2.11564E-03 
    1.20315E-02 
    8.10158E-03 
    1.47607E-03 
    1.21619E-02 
    1.11511E-02 
   -2.83116E-03 
   -4.61068E-03 
    5.15623E-03 
    7.85223E-03 
    2.37029E-03 
    2.58772E-03 
    2.97556E-03 
    1.82548E-02 
   -1.94811E-02 
   -1.53688E-04 
    2.47904E-03 
   -3.27174E-03 
    2.55624E-03 
    1.58950E-02 
   -4.91977E-03 
   -1.63522E-03 
   -3.28831E-03 
   -1.66509E-03 
   -4.41211E-03 
PAAreg
8 8
   -6.72704E-02 
    3.32641E-02 
   -1.31463E-01 
   -5.92460E-02 
    5.86457E-03 
   -2.24645E-02 
   -2.71463E-02 
   -4.98989E-03 
   -3.61152E-02 
    1.97131E-02 
   -5.48550E-03 
    5.23025E-02 
    3.47321E-02 
    1.65844E-03 
    1.79261E-02 
    1.98712E-02 
   -5.25304E-01 
   -1.06174E-01 
   -3.61655E-02 
    7.78999E-02 
    1.00068E-02 
    1.67851E-03 
    1.68709E-02 
   -5.50204E-03 
   -7.53426E-02 
   -1.19810E-02 
    4.91306E-02 
   -2.62693E-04 
    2.56048E-03 
    1.45748E-02 
    1.96479E-03 
    1.10370E-03 
   -9.22662E-01 
    3.91641E-02 
    2.86775E-01 
    5.57931E-02 
   -3.76783E-02 
    1.21682E-03 
    6.17989E-02 
    6.52044E-02 
   -1.62072E-01 
    3.27896E-01 
    1.67976E-01 
    8.32848E-02 
    1.05273E-01 
   -1.75645E-01 
   -5.21281E-02 
    1.34322E-04 
    5.65521E-02 
    6.43581E-02 
   -3.12780E-02 
   -2.71430E-02 
   -1.98258E-03 
    8.32638E-02 
    5.20211E-02 
   -6.54240E-02 
    7.65531E-03 
    8.26836E-03 
    1.34804E-02 
   -7.92380E-04 
    1.11056E-01 
   -1.02855E-02 
    4.68907E-02 
    1.09575E-02 
    4.30018E-02 
    1.58135E-02 
   -6.06994E-02 
   -1.69499E-02 
   -5.96443E-02 
   -1.25590E-03 
    1.73840E-02 
   -1.81617E-02 
    2.01264E-02 
    3.54100E-04 
    1.71011E-02 
   -4.34217E-03 
   -5.37180E-04 
    5.80308E-03 
    3.96250E-02 
    1.57743E-02 
   -1.88167E-03 
   -1.40022E-03 
   -6.10858E-03 
    1.07139E-02 
    4.06231E-03 
    2.58116E-02 
   -5.92188E-03 
    9.13373E-03 
   -3.28192E-02 
    2.75284E-02 
    2.91051E-02 
    7.72308E-03 
    1.74285E-02 
   -1.16165E-02 
    1.50214E-03 
    8.56029E-03 
    4.11700E-03 
   -1.92469E-03 
    7.89536E-04 
   -9.56588E-03 
   -4.26177E-02 
   -2.04889E-02 
    7.23108E-03 
   -4.80768E-03 
   -5.32855E-03 
    4.67193E-03 
    2.57554E-02 
   -2.73850E-03 
    1.51659E-02 
    2.77754E-02 
   -1.06412E-02 
   -1.29761E-02 
   -6.42831E-03 
    2.38674E-02 
    2.27597E-02 
   -6.75143E-03 
   -1.22592E-05 
    9.48818E-03 
    1.17576E-03 
    8.18857E-04 
    1.14241E-03 
    7.51776E-03 
    8.46904E-03 
    4.20122E-03 
   -1.13365E-02 
   -4.99671E-03 
   -9.30641E-03 
    2.58896E-03 
   -2.26216E-04 
   -4.12225E-03 
    6.03602E-03 
    5.54241E-03 
    5.94408E-03 
   -1.39185E-03 
    1.57232E-02 
   -2.45329E-03 
    1.04765E-02 
    5.53150E-03 
   -1.65466E-02 
   -1.49524E-02 
    1.06829E-03 
    6.26191E-03 
    7.67188E-03 
   -4.88805E-03 
PAPreg
8 8
   -7.13552E-01 
    3.05791E-01 
    2.53670E-01 
    8.48053E-02 
   -4.71389E-02 
   -1.26842E-02 
    3.68281E-03 
    6.28185E-03 
    6.71958E-01 
    5.33353E-01 
    3.69957E-02 
   -9.06739E-02 
   -3.10894E-02 
    1.01578E-02 
    1.30996E-02 
   -1.04173E-03 
   -1.00850E+00 
    3.10853E-01 
    6.28336E-01 
    7.76390E-02 
    1.85547E-01 
    2.50935E-01 
    3.17665E-02 
    8.01820E-02 
    3.01742E-01 
   -1.23076E-01 
    4.83792E-01 
    3.82185E-01 
   -3.23202E-01 
   -1.55072E-02 
    3.50505E-02 
   -3.11305E-03 
   -1.26620E+00 
   -3.84769E-01 
    3.14586E-01 
    4.88810E-01 
   -5.72486E-01 
    3.56320E-01 
    3.87350E-01 
    2.14989E-01 
   -4.23989E-02 
    3.05500E-01 
    8.79099E-02 
    4.46054E-02 
   -2.43424E-01 
    4.02557E-02 
    1.49046E-01 
    1.33054E-01 
    3.96563E-01 
    9.41100E-02 
    5.78918E-02 
    4.06046E-03 
   -8.13443E-02 
   -5.33787E-02 
    1.60889E-01 
   -1.10378E-01 
   -1.96646E-01 
    7.35382E-02 
    2.05366E-01 
    4.00157E-02 
    1.24839E-01 
    8.39156E-02 
    6.00091E-02 
    4.86787E-02 
    9.49121E-03 
   -1.14988E-02 
   -7.26914E-02 
    1.68384E-02 
    3.87009E-02 
   -2.08257E-02 
    2.26935E-02 
    1.98959E-02 
   -1.80176E-02 
    1.40521E-01 
    3.28004E-02 
    1.62291E-02 
   -2.09083E-02 
    4.99634E-02 
   -1.64503E-02 
   -1.71162E-03 
   -6.41018E-02 
    2.98832E-02 
   -6.24300E-03 
   -1.18618E-02 
   -1.60525E-02 
    3.51317E-02 
   -2.45441E-02 
    6.78905E-03 
   -1.85025E-02 
   -1.89200E-03 
   -1.72058E-02 
    2.51053E-02 
    6.81954E-02 
    6.02739E-02 
    6.21863E-02 
   -1.02613E-03 
    3.25653E-02 
   -3.54986E-02 
   -1.19474E-01 
    3.38612E-03 
   -6.95404E-02 
    2.24472E-02 
    3.82977E-02 
    1.34190E-02 
   -3.61645E-02 
   -6.25741E-03 
    1.99137E-02 
   -9.54763E-03 
   -6.90910E-03 
    4.08699E-03 
   -2.09681E-03 
   -9.99668E-03 
   -1.83358E-02 
    8.01599E-03 
    1.01624E-02 
   -4.51306E-03 
    5.25372E-02 
    6.91298E-02 
    4.45688E-02 
    4.89638E-02 
    8.44728E-03 
   -1.47914E-02 
   -4.61134E-02 
    1.12705E-02 
   -4.60528E-02 
    2.00405E-02 
   -1.40677E-03 
    1.61888E-02 
    2.32076E-02 
    1.69215E-02 
    4.78556E-03 
   -2.89839E-03 
   -6.45956E-03 
   -2.88638E-03 
    3.82032E-02 
    1.16261E-02 
   -1.82866E-03 
   -4.27914E-03 
    4.83170E-04 
   -2.04373E-03 
   -2.09469E-04 
   -4.11689E-03 
    1.48734E-02 
   -1.06340E-03 
PPpreg
8 8
    9.24458E-01 
    1.86360E-01 
    3.92936E-01 
    2.10295E-02 
   -5.98041E-02 
   -1.31525E-01 
   -1.18937E-01 
   -8.54841E-02 
   -9.44066E-01 
   -5.90431E-01 
   -4.99513E-01 
   -2.98007E-01 
   -1.74325E-01 
    1.73084E-02 
   -7.57549E-02 
   -3.34497E-02 
    2.62112E-02 
    3.04362E-02 
   -4.03392E-02 
    4.95868E-03 
    7.79871E-03 
    5.92992E-03 
    5.24646E-03 
   -1.23479E-02 
   -3.92718E-02 
    3.58052E-02 
   -1.41910E-02 
   -2.64196E-02 
    2.75346E-02 
   -4.53925E-03 
   -9.52109E-03 
    5.28213E-03 
    3.12167E-01 
   -3.43480E-01 
    2.16500E-01 
    1.45627E-01 
    3.59590E-01 
   -4.53764E-01 
    6.41067E-01 
    1.87259E-01 
    3.20448E-01 
   -1.67138E-01 
   -1.72205E-03 
    2.83577E-01 
   -2.36414E-01 
    2.25598E-01 
   -2.91954E-01 
   -1.33586E-01 
    6.03127E-01 
   -2.30368E-01 
    3.46330E-01 
    2.80910E-01 
    2.82635E-01 
   -2.48365E-01 
    1.17962E-01 
    2.07186E-01 
    8.90876E-02 
   -3.31055E-02 
   -2.75733E-02 
   -2.95552E-03 
   -3.16812E-01 
    5.92117E-02 
   -9.21540E-02 
   -1.90003E-01 
    4.57222E-01 
   -2.85900E-01 
    5.82693E-01 
    1.12398E-01 
    2.16222E-01 
   -1.48100E-01 
    4.59893E-02 
    2.09894E-01 
   -7.92689E-02 
   -5.34004E-02 
    2.54771E-01 
    1.93091E-01 
    4.77772E-02 
   -2.90348E-03 
   -5.79367E-02 
    2.62810E-02 
   -2.56318E-01 
    1.05405E-01 
   -1.80201E-01 
   -1.44223E-01 
    4.92177E-01 
   -1.94365E-01 
    3.83778E-01 
    9.27307E-02 
    1.44593E-01 
   -1.30624E-01 
    5.26131E-02 
    1.46474E-01 
   -1.86971E-02 
    7.78832E-02 
   -1.33012E-01 
   -8.71933E-02 
    5.28652E-02 
    4.54235E-02 
    2.15214E-01 
    1.39100E-01 
    5.50996E-02 
    1.43775E-02 
   -1.74131E-02 
    3.21938E-02 
   -2.27810E-01 
    3.48488E-02 
   -6.45380E-02 
   -1.16420E-01 
    3.79992E-01 
   -1.35682E-01 
    3.82702E-01 
    1.96405E-02 
    4.92329E-02 
   -8.15445E-02 
    3.39032E-02 
    5.70431E-02 
    1.14702E-01 
   -6.42425E-02 
   -1.62595E-02 
   -6.08877E-02 
   -6.77825E-02 
    3.57632E-03 
   -6.88680E-02 
   -7.80637E-02 
   -3.98495E-02 
   -1.99333E-02 
    1.95639E-01 
    1.32785E-01 
    2.30796E-02 
    3.51078E-02 
   -9.37468E-03 
    2.61975E-02 
   -1.65347E-01 
    2.10624E-02 
   -5.48409E-02 
   -9.24026E-02 
    1.80272E-01 
   -6.50527E-02 
    2.49109E-01 
   -4.35443E-03 
    1.56912E-02 
   -7.65585E-02 
    2.13345E-02 
    2.73374E-02 
PPareg
8 8
   -4.25872E-02 
   -3.05599E-02 
   -2.60446E-02 
   -1.73311E-02 
   -6.21288E-03 
    2.96636E-03 
    7.69068E-03 
    1.30781E-02 
    3.22304E-03 
   -5.26791E-03 
   -1.63015E-02 
   -1.72013E-02 
   -2.09412E-02 
   -1.91128E-02 
   -1.72130E-02 
   -9.51653E-03 
    1.18004E-01 
   -9.53440E-03 
   -7.74382E-03 
   -1.77740E-02 
    8.16857E-03 
    4.20082E-03 
   -1.16285E-02 
    3.88878E-03 
   -2.01545E-02 
    6.87963E-05 
    3.73472E-02 
   -2.58166E-02 
    7.42446E-03 
    6.90480E-03 
    9.50594E-04 
   -4.34532E-03 
    1.58553E-01 
    1.00164E-01 
   -7.24920E-03 
    2.37221E-03 
   -6.87089E-03 
   -4.45265E-03 
   -2.40282E-03 
   -2.59001E-03 
    1.08819E-01 
    4.27774E-02 
    1.84343E-02 
    4.02025E-02 
   -4.40257E-02 
   -9.70121E-03 
    5.60504E-02 
    9.56071E-03 
   -4.29379E-03 
   -4.76825E-04 
   -3.72483E-03 
   -4.21985E-03 
    8.51662E-02 
    2.73091E-02 
    6.37074E-02 
    4.90925E-02 
   -8.69507E-03 
    8.34708E-03 
   -5.43215E-02 
    3.15591E-03 
   -3.14095E-02 
    7.45240E-03 
    5.60455E-02 
    6.25629E-03 
    1.59058E-03 
    5.14063E-03 
   -4.25634E-03 
   -4.81703E-03 
    3.55340E-02 
   -2.12568E-02 
    5.82082E-02 
    3.86769E-02 
    7.40832E-03 
   -1.87418E-03 
    1.34367E-02 
   -4.34084E-03 
   -1.58652E-02 
   -2.25391E-03 
   -4.68458E-02 
   -7.12818E-03 
   -4.74963E-02 
   -1.13792E-02 
    2.86822E-02 
    1.36238E-02 
    2.62664E-03 
    7.23673E-03 
   -1.56767E-03 
   -5.67783E-04 
   -3.80896E-03 
   -4.54498E-02 
    5.14448E-02 
    1.96928E-02 
   -9.65470E-04 
    1.60227E-03 
    1.12450E-02 
    4.17561E-04 
    9.14600E-03 
    1.59278E-03 
    8.00929E-03 
   -9.38635E-04 
    7.36875E-03 
    1.14072E-02 
   -4.20826E-02 
   -1.47728E-03 
   -3.97948E-02 
   -6.69501E-03 
    2.42079E-02 
    1.26246E-02 
    6.71508E-03 
    1.14087E-02 
    4.58149E-04 
    1.76648E-03 
   -4.07994E-02 
   -6.56752E-02 
    2.32343E-02 
   -5.04274E-03 
   -1.33214E-02 
   -1.94595E-03 
   -5.26149E-03 
    9.18053E-04 
    7.14231E-04 
    5.08103E-03 
    1.02104E-02 
    2.03155E-03 
    3.08774E-03 
   -4.43611E-04 
    6.22054E-03 
   -2.64274E-03 
    4.82026E-03 
    9.26731E-03 
   -3.56665E-02 
   -4.83980E-03 
   -3.57255E-02 
   -1.29057E-02 
    7.07078E-03 
    1.39459E-02 
    5.78108E-03 
    1.05881E-02 
    5.00497E-03 
    7.34438E-03 
   -3.55298E-02 
   -4.53856E-02 
    9.70667E-04 
   -3.96511E-02 
PPGreg
8 8
    9.61144E-03 
    5.74156E-03 
   -8.53303E-03 
   -1.70503E-02 
   -2.38485E-02 
   -2.15823E-02 
   -1.94707E-02 
   -1.04419E-02 
    1.72811E-02 
    2.40925E-02 
    2.40336E-02 
    2.08334E-02 
    1.02488E-02 
   -1.93696E-03 
   -1.26365E-02 
   -2.13533E-02 
    3.39278E-04 
    1.81522E-02 
   -1.07714E-02 
   -9.73275E-03 
   -3.95544E-03 
   -3.55790E-03 
    4.19375E-03 
   -4.17695E-03 
   -1.18165E-02 
   -3.88483E-02 
    2.26891E-02 
    8.53913E-03 
   -9.76273E-03 
    3.00851E-03 
    1.62052E-03 
   -6.44079E-04 
    5.76403E-03 
    7.50457E-03 
   -2.43270E-02 
   -4.14270E-04 
    4.53244E-02 
    1.31299E-02 
   -4.68851E-02 
    1.27726E-02 
    4.36605E-03 
    2.43450E-03 
   -2.15475E-02 
   -4.82840E-03 
   -4.64245E-02 
    1.16980E-02 
    2.61547E-02 
    2.05071E-02 
    4.03135E-02 
   -1.03735E-02 
   -3.49385E-02 
    9.04086E-03 
    1.34585E-02 
    7.60249E-03 
   -1.70821E-02 
   -3.72573E-03 
   -1.22608E-02 
   -7.84443E-03 
    3.74426E-03 
   -1.42952E-02 
   -4.18077E-02 
    1.70302E-02 
    3.87441E-02 
    1.53389E-02 
    5.01639E-02 
   -5.77420E-03 
   -7.69466E-03 
   -1.46209E-03 
    1.32236E-02 
    8.19119E-03 
   -1.33153E-02 
   -5.73295E-03 
   -1.09921E-03 
    5.87041E-03 
   -1.90384E-02 
    1.54184E-03 
   -1.22531E-02 
    1.00881E-03 
   -6.59495E-03 
   -1.45877E-02 
   -4.44834E-02 
   -1.40423E-04 
    1.32608E-02 
    3.32406E-02 
    3.72446E-02 
   -1.01738E-02 
    4.70188E-03 
   -1.23030E-02 
    1.32880E-02 
    8.88546E-03 
   -5.63959E-03 
   -3.30794E-03 
   -1.05703E-02 
   -7.26972E-03 
    4.40993E-03 
    9.50139E-03 
   -4.29367E-03 
    1.53281E-03 
   -1.56287E-02 
   -5.66381E-04 
   -1.02946E-02 
    8.42644E-03 
   -1.25455E-02 
   -1.39385E-02 
   -4.47197E-02 
   -6.01665E-03 
    1.22604E-02 
    2.98084E-02 
    2.46809E-02 
   -1.50986E-03 
    2.08753E-02 
   -2.26660E-02 
    7.79492E-03 
    5.14612E-03 
    1.08455E-03 
   -7.69950E-04 
    4.27102E-03 
    5.44351E-04 
    6.11548E-03 
   -2.66635E-03 
    2.85595E-04 
   -3.78258E-03 
    7.03482E-03 
    1.86611E-03 
    3.46102E-03 
    6.11023E-03 
   -1.25610E-02 
    1.79934E-03 
   -2.73067E-03 
    1.38174E-02 
   -1.65766E-02 
   -7.07786E-03 
   -3.61665E-02 
   -1.64713E-02 
   -2.37766E-03 
    2.85487E-02 
    4.30862E-03 
    5.47056E-03 
    2.50027E-02 
   -2.21195E-02 
    7.39432E-03 
    6.60494E-03 
    3.81266E-03 
    1.95861E-03 
PPAreg
8 8
   -4.06340E-02 
   -2.90978E-02 
   -2.49243E-02 
   -1.69298E-02 
   -7.81618E-03 
    9.57692E-04 
    4.23476E-03 
    6.12296E-03 
    3.97057E-03 
   -3.75870E-03 
   -1.46931E-02 
   -1.50101E-02 
   -1.82022E-02 
   -1.68183E-02 
   -1.73221E-02 
   -1.74001E-02 
   -1.20849E-01 
   -2.91056E-02 
   -3.33413E-02 
   -3.13153E-02 
   -8.98779E-03 
   -7.84132E-03 
   -8.77392E-03 
   -1.42909E-03 
   -4.13319E-02 
   -2.97622E-03 
    1.93942E-02 
    1.61565E-02 
    6.73684E-03 
    6.35466E-03 
    8.49076E-03 
    4.75142E-03 
   -1.50279E-01 
   -9.04533E-02 
   -8.09787E-02 
    4.37152E-02 
   -3.09706E-02 
   -2.71138E-02 
   -4.40808E-03 
    7.63500E-03 
   -9.36077E-02 
   -5.79143E-02 
   -8.10751E-02 
   -2.00684E-02 
   -6.84463E-02 
    9.57636E-03 
   -7.08088E-05 
    8.08550E-03 
   -1.80093E-02 
   -2.16239E-02 
   -3.22487E-03 
   -4.51305E-03 
   -4.41518E-02 
   -4.29535E-02 
   -1.12162E-01 
   -3.41373E-02 
   -5.63435E-02 
   -1.27139E-02 
    7.32860E-03 
    6.72742E-03 
   -6.46528E-02 
    1.67080E-02 
    1.12026E-02 
   -5.06135E-03 
   -9.88294E-03 
   -1.87838E-02 
   -8.37658E-03 
   -1.25311E-02 
    2.94139E-04 
    6.13425E-03 
   -8.09790E-02 
   -4.74764E-02 
   -1.22185E-02 
   -8.88459E-03 
    7.19001E-03 
    2.35793E-03 
   -4.35562E-02 
    1.35644E-03 
    1.04830E-02 
   -7.10076E-03 
   -4.99635E-02 
    1.42839E-02 
   -1.79140E-02 
    1.69970E-02 
   -5.84744E-03 
   -9.76191E-03 
   -9.98074E-04 
   -1.68573E-02 
    3.48369E-02 
    3.84304E-02 
   -5.21043E-02 
   -3.79145E-02 
   -1.29227E-02 
   -8.94900E-04 
    1.91825E-03 
    1.40131E-03 
   -5.57108E-03 
   -5.27252E-03 
    8.27021E-03 
   -2.16769E-03 
   -3.60625E-02 
   -7.85627E-04 
   -1.30017E-02 
    2.10286E-03 
   -4.55992E-02 
    1.34770E-02 
   -1.50342E-02 
    1.74684E-02 
   -2.31315E-03 
    1.32246E-03 
    2.09306E-03 
   -1.93013E-02 
    5.42213E-02 
    6.47611E-02 
   -4.27972E-03 
   -2.29653E-02 
   -1.44362E-02 
   -4.03538E-03 
    5.31417E-03 
    1.42968E-03 
   -8.14895E-03 
    1.52717E-03 
    4.26875E-03 
   -3.24107E-03 
   -3.70309E-03 
   -5.89607E-03 
    2.25240E-03 
   -3.08537E-03 
   -2.57930E-02 
    6.99283E-03 
   -8.26342E-03 
    1.69989E-03 
   -2.70267E-02 
    9.31400E-03 
   -2.25445E-02 
    2.35575E-02 
   -2.70581E-03 
    1.21628E-02 
    6.64682E-03 
   -1.70812E-02 
    3.88474E-02 
    6.13534E-02 
    1.47156E-02 
    1.94439E-02 
PPPreg
8 8
    8.39074E-01 
    1.76693E-01 
    3.99243E-01 
    4.97149E-02 
   -2.67405E-02 
   -1.05624E-01 
   -1.10735E-01 
   -7.86806E-02 
   -8.50280E-01 
   -5.02735E-01 
   -4.27005E-01 
   -2.33895E-01 
   -1.34978E-01 
    3.28959E-02 
   -7.97973E-02 
   -4.55335E-02 
   -1.34648E-01 
   -1.28670E-01 
   -6.72855E-02 
   -4.68004E-02 
    2.30762E-03 
    3.60604E-02 
    4.82138E-02 
    7.86110E-02 
   -5.58780E-02 
   -8.06868E-02 
   -1.34941E-01 
   -1.15769E-01 
   -1.39363E-01 
   -8.80568E-02 
   -1.04140E-01 
   -5.59538E-02 
    5.41743E-02 
   -1.24783E-01 
   -2.97019E-01 
   -2.57670E-01 
   -6.86657E-01 
    4.86207E-01 
   -4.46649E-01 
    1.02280E-01 
   -8.50905E-02 
   -2.31168E-01 
   -2.53146E-01 
   -1.47778E-01 
   -4.77380E-03 
    4.55544E-02 
   -3.92607E-01 
   -1.47761E-01 
   -7.39286E-01 
    3.51161E-01 
   -3.16266E-02 
   -1.07972E-01 
    5.48263E-02 
   -1.27690E-01 
   -2.49661E-01 
   -2.40618E-01 
   -6.68526E-02 
    5.77045E-02 
   -1.42875E-01 
    5.13298E-02 
   -1.70258E-01 
   -6.68804E-02 
   -2.82125E-01 
   -1.02610E-01 
   -6.62370E-01 
    3.44980E-01 
   -3.18867E-01 
    4.16228E-02 
    1.73251E-02 
   -1.30531E-01 
   -1.83660E-01 
   -1.71928E-01 
    1.34134E-01 
    3.22621E-03 
   -2.60957E-01 
   -1.30684E-01 
   -9.67525E-02 
    5.33076E-02 
   -4.38466E-02 
    3.83836E-02 
   -3.02960E-02 
   -1.03688E-02 
   -2.81452E-01 
   -1.44009E-01 
   -5.97029E-01 
    2.53397E-01 
   -1.21906E-01 
    1.54701E-03 
    5.10126E-02 
   -7.85389E-02 
   -1.34836E-01 
   -1.62299E-01 
    8.20395E-02 
   -5.04010E-03 
   -6.67186E-02 
   -8.68548E-03 
   -9.29860E-03 
   -6.14778E-02 
   -2.21276E-01 
   -7.94247E-02 
   -3.20806E-02 
    4.82687E-02 
   -1.16685E-02 
    3.79368E-02 
   -7.98382E-02 
   -3.96635E-02 
   -1.88200E-01 
   -1.05834E-01 
   -4.68721E-01 
    1.67729E-01 
   -1.72292E-01 
    3.76992E-02 
    5.43657E-02 
   -1.40944E-02 
   -5.55778E-02 
   -1.08341E-01 
    9.19829E-02 
    2.73214E-03 
   -1.13171E-01 
   -4.51055E-02 
    1.01614E-02 
    2.31963E-03 
   -5.12101E-02 
    1.81975E-02 
    8.14278E-02 
   -9.11723E-03 
   -1.24408E-01 
   -1.36318E-01 
   -2.23548E-02 
    4.00604E-02 
    4.32011E-02 
    4.33584E-02 
   -3.50086E-02 
   -3.43744E-02 
   -1.35007E-01 
   -9.64077E-02 
   -2.28958E-01 
    8.03454E-02 
   -1.33765E-01 
    3.32143E-02 
    5.93887E-02 
    1.21931E-03 
   -2.36836E-02 
   -8.93342E-02 
Gpppir
8 8
    2.91705E-01 
   -4.90887E-03 
    3.72219E-03 
    3.61161E-02 
   -2.93866E-02 
   -4.85944E-03 
   -1.41863E-02 
    1.42883E-02 
   -1.34677E-01 
   -1.32198E-03 
    1.09217E-02 
   -1.02843E-02 
   -2.86867E-02 
    2.57717E-02 
   -3.21304E-03 
    3.33212E-02 
   -1.56409E-03 
    4.78959E-03 
    1.60387E-04 
    4.69533E-03 
    2.02491E-04 
   -3.37843E-04 
    1.43258E-03 
   -3.73529E-03 
   -9.48053E-04 
   -2.23579E-03 
   -4.36464E-03 
    3.26645E-03 
   -3.87137E-03 
    5.48541E-03 
   -3.95838E-03 
    1.65206E-03 
    5.10363E-02 
    6.59098E-02 
   -3.51664E-02 
    1.74241E-04 
    1.11476E-01 
   -7.35710E-02 
    1.97661E-01 
   -1.69756E-01 
   -2.67423E-06 
   -1.18104E-03 
   -4.35602E-04 
   -1.92943E-03 
    7.96701E-02 
    3.70906E-02 
    1.92834E-02 
   -5.34262E-02 
   -1.67094E-04 
   -1.97314E-03 
   -1.15856E-03 
    3.41187E-03 
   -1.17117E-03 
   -2.50536E-03 
    1.63442E-04 
    2.36102E-03 
    1.85649E-02 
   -2.43651E-02 
    4.72730E-02 
   -4.06477E-02 
    6.86122E-04 
   -2.90237E-03 
   -5.69394E-04 
   -1.17777E-03 
   -7.41764E-03 
    8.35754E-03 
    9.39064E-05 
    9.08852E-04 
    7.89758E-03 
    9.12427E-03 
   -1.18519E-03 
    4.33395E-03 
    5.97941E-02 
    4.03547E-02 
    1.94833E-03 
   -4.41615E-02 
   -1.30766E-03 
    6.47716E-04 
   -1.36962E-03 
    1.32817E-03 
   -2.69751E-03 
    1.04643E-03 
   -2.98384E-05 
    4.84504E-03 
    1.03322E-02 
   -7.26725E-03 
    3.21344E-02 
   -1.46345E-02 
   -5.48058E-03 
   -9.19390E-04 
   -5.69489E-03 
   -1.16274E-02 
    2.74282E-02 
    7.43511E-03 
    1.54157E-02 
   -2.28026E-02 
    9.90940E-04 
   -1.91618E-03 
   -1.72206E-05 
   -8.51461E-04 
   -9.73268E-04 
    3.80459E-03 
    2.78886E-03 
   -8.96322E-04 
    9.66839E-03 
    3.85923E-03 
    6.04285E-03 
   -2.08177E-03 
    2.70137E-02 
   -5.95324E-03 
   -2.86732E-02 
    1.30270E-02 
   -2.48817E-03 
   -7.68445E-03 
    2.86466E-03 
    3.58142E-03 
    4.43146E-02 
    2.16832E-02 
    1.22078E-02 
   -3.52271E-02 
   -1.18035E-03 
    1.20403E-03 
   -2.17446E-03 
   -2.28576E-04 
   -1.85617E-03 
    2.45243E-04 
    6.01358E-04 
    4.93423E-03 
   -1.76239E-03 
   -4.43596E-03 
    4.08519E-03 
   -3.57494E-03 
    1.60619E-03 
   -1.97935E-03 
   -1.20623E-02 
   -4.40927E-03 
   -2.52517E-02 
    8.47356E-03 
   -4.53748E-03 
   -1.99563E-03 
   -1.11517E-03 
   -3.40664E-04 
    1.12904E-03 
   -3.00304E-03 
Gpapir
8 8
    2.49151E-02 
   -3.39796E-03 
   -9.52841E-04 
    5.00273E-03 
   -5.69056E-03 
    2.87893E-03 
   -3.93008E-03 
    5.03235E-03 
   -1.07020E-02 
    3.25838E-03 
    2.51911E-03 
   -1.62419E-03 
   -1.47198E-03 
    3.96106E-03 
   -1.57285E-03 
    6.19189E-03 
   -1.41669E-02 
   -5.53136E-03 
   -1.38888E-04 
    1.27849E-03 
    1.47782E-03 
    1.72201E-03 
    2.02497E-03 
    1.49797E-03 
   -4.65946E-03 
   -7.86828E-03 
   -5.33481E-03 
   -3.03851E-03 
   -1.97746E-03 
   -1.29829E-03 
   -4.17544E-04 
    6.65428E-04 
    1.78859E-02 
   -2.19545E-02 
    4.03690E-02 
   -2.12263E-02 
    1.69620E-03 
   -2.45116E-02 
    3.58154E-02 
   -1.25932E-02 
   -4.08689E-03 
    9.94699E-06 
    3.51276E-04 
    3.84505E-03 
   -1.04272E-02 
   -2.60525E-02 
    2.83370E-02 
   -1.59685E-03 
   -3.68533E-03 
    1.84806E-03 
   -7.20019E-04 
    2.59282E-03 
   -3.62158E-03 
   -1.10611E-03 
    2.29520E-03 
    1.96249E-03 
   -2.09764E-02 
   -1.74379E-02 
    1.27827E-02 
    1.35456E-02 
   -2.65834E-03 
    2.29799E-03 
   -1.75728E-03 
    7.68971E-04 
   -2.43087E-03 
    4.30842E-04 
   -1.47874E-04 
    1.22454E-03 
    6.62989E-03 
   -1.41924E-04 
    5.75162E-03 
   -1.39310E-03 
   -1.71992E-02 
   -2.86872E-03 
   -2.58417E-03 
    1.56477E-02 
   -1.39841E-03 
    1.48952E-03 
   -1.83569E-03 
   -4.32799E-04 
   -1.04990E-03 
    6.79353E-04 
   -7.90513E-04 
    8.46276E-06 
    2.51123E-03 
   -1.46313E-03 
    6.31044E-03 
   -1.69731E-03 
    8.77058E-06 
   -6.41329E-05 
   -9.12268E-03 
    4.46124E-03 
   -7.26098E-03 
    6.41349E-03 
   -9.51404E-03 
    9.10064E-03 
   -4.41277E-04 
    6.27748E-04 
   -1.64136E-03 
   -7.00699E-04 
    1.20131E-05 
    3.23333E-04 
   -1.02641E-03 
   -4.82491E-04 
   -6.26381E-04 
   -2.76191E-03 
    5.22242E-03 
   -1.78420E-04 
    2.83120E-03 
    9.81802E-04 
   -6.15315E-03 
    3.93198E-03 
   -2.88952E-03 
    2.84882E-03 
    5.27341E-03 
   -1.90834E-03 
    6.06894E-04 
    6.58457E-03 
   -7.09275E-03 
    1.32903E-03 
    1.28370E-04 
    2.56287E-04 
   -1.18719E-03 
   -5.48075E-04 
    4.61650E-04 
   -7.52782E-05 
   -6.49899E-04 
   -3.07880E-04 
   -2.91643E-03 
   -1.81426E-03 
    2.90569E-03 
    1.66944E-03 
    3.63185E-03 
    2.15812E-03 
   -3.60991E-03 
    3.25889E-03 
   -3.35829E-03 
    1.52697E-03 
    3.01248E-03 
   -2.80655E-03 
   -4.72938E-03 
    1.05567E-04 
   -8.51068E-03 
   -1.92174E-03 
GpGpir
8 8
   -2.43977E-03 
   -2.25678E-04 
   -4.62212E-04 
    3.28829E-04 
    2.64378E-04 
   -1.78980E-04 
    3.95309E-05 
   -4.77230E-04 
    2.70083E-03 
   -3.63358E-05 
    3.93653E-04 
    5.28249E-04 
   -2.73391E-04 
    2.47133E-04 
   -7.17048E-04 
    9.66064E-04 
   -1.49809E-03 
    1.64990E-03 
   -1.44322E-03 
    3.79139E-04 
    5.03383E-04 
   -5.58355E-04 
    2.83178E-04 
   -2.47592E-05 
   -3.77214E-03 
    5.61940E-04 
    5.60499E-04 
   -1.22947E-03 
    6.94275E-04 
   -5.64090E-05 
   -2.77887E-04 
    2.52427E-04 
   -1.78010E-02 
   -5.57281E-04 
   -1.54637E-03 
    1.66171E-02 
    4.59254E-03 
    5.24912E-03 
   -5.31061E-03 
   -3.64693E-03 
    5.58288E-04 
   -4.93680E-07 
   -3.39184E-04 
   -1.89820E-04 
    9.25925E-04 
   -5.04433E-03 
    5.92231E-03 
   -1.43715E-03 
    3.00923E-05 
    1.16483E-05 
    2.02860E-04 
    1.83778E-05 
   -1.11041E-03 
   -1.50879E-05 
   -1.01813E-03 
    1.11026E-03 
   -4.30448E-03 
    1.52724E-03 
   -2.29060E-03 
    3.91924E-03 
   -1.44327E-04 
    4.16622E-06 
   -1.71620E-04 
   -7.63269E-05 
    5.62947E-04 
    3.11948E-04 
   -7.29102E-05 
   -3.08892E-04 
   -1.99476E-03 
    1.23176E-03 
    1.51198E-03 
    1.09136E-03 
    3.17041E-03 
    1.30693E-03 
   -1.16622E-03 
   -2.64253E-03 
    1.65744E-04 
   -9.20038E-05 
   -4.85819E-05 
    6.79717E-05 
   -3.52122E-04 
   -3.71994E-04 
    3.81977E-04 
    8.49490E-05 
   -1.32295E-05 
    2.72609E-05 
   -9.87835E-04 
   -5.69771E-04 
    2.91051E-03 
    1.46833E-03 
    1.36848E-03 
   -2.34257E-03 
   -6.55434E-04 
   -1.84869E-03 
    2.09913E-03 
    3.60010E-04 
   -9.37778E-06 
    7.55313E-05 
    1.12225E-04 
    3.59283E-05 
   -3.42204E-05 
    2.82950E-04 
   -3.83141E-04 
    1.67867E-04 
    6.63706E-04 
   -3.20654E-04 
    6.07482E-04 
    1.89194E-04 
   -1.02253E-03 
   -9.68928E-04 
    6.10201E-04 
    4.75329E-05 
   -9.34732E-04 
   -1.30401E-03 
   -1.53616E-03 
    3.73469E-04 
   -9.42045E-04 
    9.07574E-04 
   -1.20225E-03 
    9.04236E-04 
   -4.72709E-05 
   -5.97424E-06 
   -3.76391E-05 
   -6.17308E-05 
    2.02575E-04 
   -1.42598E-05 
    1.36702E-04 
   -2.42160E-04 
   -7.92974E-04 
    2.56061E-04 
    7.97229E-05 
    1.55412E-04 
    1.28309E-04 
    4.97405E-04 
   -1.13728E-03 
    7.33014E-04 
    6.40053E-04 
    3.93938E-04 
   -1.29708E-05 
    3.12036E-04 
    2.87981E-03 
   -1.87877E-03 
   -1.84568E-03 
   -2.43000E-03 
GpApir
8 8
    1.50340E-02 
   -3.35847E-03 
   -1.74059E-03 
    4.49297E-03 
   -4.16508E-03 
    2.64007E-03 
   -4.22041E-03 
    3.11918E-03 
   -3.16316E-03 
    3.10496E-03 
    2.53014E-03 
   -2.25151E-04 
   -1.54208E-03 
    3.21505E-03 
   -2.93582E-03 
    8.68895E-03 
    1.54679E-02 
   -1.01564E-02 
    5.49864E-03 
   -2.97754E-03 
    1.83959E-03 
   -1.15925E-03 
    8.51775E-04 
   -5.63552E-04 
   -3.78590E-03 
    3.32353E-04 
    3.93598E-04 
   -3.67839E-04 
   -3.05655E-04 
    5.30414E-04 
   -5.01194E-04 
    2.87138E-04 
   -3.21750E-02 
    1.05224E-02 
   -2.58551E-02 
    2.61229E-02 
    2.31699E-02 
   -1.22329E-03 
    1.29093E-02 
   -1.88041E-02 
    3.39688E-03 
    2.20864E-03 
   -2.57031E-03 
   -3.23628E-03 
   -2.10900E-02 
   -4.27257E-03 
   -4.64343E-03 
    1.80584E-02 
   -2.10872E-03 
   -1.60257E-03 
    2.92358E-03 
    2.68140E-03 
    1.91967E-03 
    2.26254E-03 
   -3.71835E-03 
   -9.01561E-04 
    1.61504E-02 
    8.62412E-04 
    5.42994E-03 
   -1.55156E-02 
    1.47860E-03 
    9.91859E-04 
   -2.61720E-03 
   -2.16571E-03 
   -1.44232E-03 
   -1.09338E-03 
    1.53953E-03 
    1.08327E-03 
   -8.12850E-03 
   -3.63201E-04 
   -1.48859E-03 
    6.48394E-04 
   -9.38456E-03 
    2.67429E-03 
   -6.34142E-03 
    9.93843E-03 
   -7.88707E-04 
   -4.41110E-04 
    1.88636E-03 
    1.51184E-03 
    7.39819E-04 
    2.23648E-04 
   -6.90877E-04 
   -7.81864E-04 
    5.39770E-03 
    9.72343E-04 
    9.67797E-04 
   -1.23366E-03 
    4.32884E-03 
    1.78422E-03 
    7.29500E-03 
   -3.90375E-03 
    4.24763E-03 
   -3.73529E-03 
    5.60494E-03 
   -5.22302E-03 
    4.78372E-04 
    1.04517E-04 
   -1.21723E-03 
   -8.99686E-04 
   -6.91312E-04 
    1.23421E-04 
    2.72921E-04 
    5.79069E-04 
   -3.91065E-03 
   -8.14492E-04 
   -6.82973E-05 
    1.93755E-03 
   -3.20838E-03 
   -2.30100E-03 
   -3.93809E-03 
    1.70718E-03 
   -9.23223E-04 
   -3.60115E-03 
   -5.48777E-03 
    4.52207E-04 
   -7.80046E-04 
    3.08802E-03 
   -3.75277E-03 
    1.60992E-03 
   -2.79791E-04 
   -3.99331E-05 
    7.54956E-04 
    5.13369E-04 
    5.10643E-04 
   -8.42546E-05 
   -2.45810E-04 
   -2.80735E-04 
    2.93668E-03 
    1.25658E-04 
    3.83457E-04 
   -1.91747E-03 
    3.32059E-03 
    2.96870E-03 
    2.24082E-03 
   -1.28150E-03 
    1.58824E-03 
    2.84388E-03 
    3.35564E-03 
   -4.63151E-05 
    9.23827E-03 
   -7.88841E-04 
    4.89711E-03 
    2.03499E-03 
GpPpir
8 8
    3.30552E-01 
   -8.28237E-03 
    1.47179E-02 
    3.92163E-02 
   -3.62302E-02 
   -1.67621E-03 
   -1.68108E-02 
    1.75897E-02 
   -1.57422E-01 
    3.35775E-03 
    1.40027E-02 
   -1.46858E-02 
   -2.96950E-02 
    3.16281E-02 
   -3.03259E-03 
    3.80060E-02 
   -1.59440E-02 
   -3.86593E-03 
    1.71472E-02 
   -1.44160E-02 
    1.56245E-02 
   -8.67703E-03 
   -1.23729E-02 
    2.51686E-02 
   -6.56247E-03 
    2.56318E-02 
   -2.30017E-02 
   -2.37711E-05 
    2.08386E-02 
   -2.09976E-02 
    8.90256E-03 
   -3.22892E-03 
   -9.03341E-02 
   -2.58007E-02 
   -5.61160E-02 
    1.02966E-01 
   -1.79503E-01 
   -4.45253E-02 
   -6.74073E-02 
    1.51917E-01 
    5.01286E-03 
    1.61716E-03 
   -2.10985E-04 
   -6.68899E-03 
    8.68594E-02 
    3.72646E-02 
    2.74253E-02 
   -6.88676E-02 
   -4.96910E-03 
    7.05250E-03 
   -2.42488E-03 
    1.62155E-03 
   -4.30339E-03 
   -1.10768E-02 
   -6.27082E-03 
   -8.02878E-04 
   -1.44133E-02 
   -4.00302E-03 
   -9.42068E-03 
    3.94430E-03 
    2.21589E-03 
   -8.31080E-03 
    4.50735E-03 
    1.66554E-03 
    2.31243E-03 
   -3.52203E-03 
    6.16930E-03 
   -1.38560E-02 
   -8.23549E-03 
   -5.37376E-03 
   -7.68845E-03 
    1.12493E-02 
   -4.30100E-02 
   -5.45012E-02 
    4.39411E-02 
    1.02157E-02 
    2.32971E-03 
    2.87529E-03 
   -3.13197E-03 
   -3.19422E-03 
    5.29181E-03 
    7.10474E-03 
   -6.36842E-03 
    1.34374E-02 
   -2.29277E-02 
   -4.50701E-03 
   -1.73049E-02 
    1.61570E-02 
   -1.85501E-03 
    1.42665E-02 
    1.27727E-02 
   -2.19349E-03 
    3.18528E-02 
    2.96045E-02 
   -1.60398E-02 
   -9.03658E-03 
   -6.48718E-03 
    2.91370E-03 
    1.35713E-03 
    5.68553E-03 
   -3.56414E-03 
   -6.02506E-03 
   -1.63173E-03 
   -1.44942E-03 
    7.08893E-03 
    3.76801E-03 
    8.20608E-03 
   -7.02214E-03 
   -5.28680E-03 
    1.37314E-02 
    3.34608E-02 
   -4.74906E-03 
    5.87124E-03 
   -7.18053E-03 
   -3.59338E-03 
   -7.85714E-03 
   -8.96172E-03 
    1.03419E-02 
   -1.93818E-02 
    1.41135E-02 
    5.49151E-03 
   -5.53152E-03 
    1.75361E-03 
   -4.88944E-03 
    4.79966E-03 
    8.67125E-03 
    7.34285E-03 
   -1.01930E-02 
   -1.93163E-03 
    1.57373E-03 
   -1.55614E-03 
   -1.31293E-03 
    5.21109E-03 
   -7.93938E-03 
   -1.05526E-02 
   -1.81186E-03 
    1.87950E-02 
   -5.05429E-03 
   -8.40774E-03 
   -6.90652E-03 
   -4.50357E-04 
    4.24177E-03 
    2.78333E-03 
   -4.11243E-04 
Gappir
8 8
    4.29223E-02 
    3.73109E-02 
    1.36453E-01 
    9.55162E-02 
    1.25112E-02 
   -8.89319E-03 
    1.58661E-03 
    3.60666E-03 
   -1.34136E-01 
    2.63891E-02 
    7.98867E-02 
    8.32772E-02 
    8.14385E-03 
    2.83489E-03 
    1.31185E-02 
   -3.86354E-03 
   -3.95738E-01 
    9.62231E-02 
    2.92365E-01 
    1.18694E-01 
    1.25681E-01 
    2.84053E-01 
    1.06220E-01 
    1.95870E-02 
   -3.85145E-01 
   -1.88115E-01 
   -3.03690E-01 
   -2.10107E-01 
    1.68147E-01 
    7.80073E-02 
   -5.96188E-02 
    6.08860E-02 
   -5.58859E-02 
   -1.05209E-03 
   -1.77793E-01 
   -8.11348E-02 
   -1.04361E-02 
    7.37520E-02 
   -9.66536E-02 
   -6.02271E-03 
   -2.40260E-02 
   -7.74486E-03 
   -5.42102E-03 
    3.10224E-02 
   -1.15670E-02 
    4.94423E-02 
   -3.47716E-02 
   -4.90790E-03 
   -4.40399E-03 
    1.49304E-02 
    1.07075E-02 
    7.27982E-03 
    1.99251E-01 
   -5.99785E-03 
   -1.53820E-01 
   -8.39440E-02 
   -1.47118E-02 
    2.04903E-02 
   -4.45668E-02 
    2.18240E-02 
    1.68979E-02 
   -2.75800E-03 
   -2.96829E-03 
    1.16358E-02 
    5.92310E-02 
    3.74608E-02 
   -2.87288E-02 
    6.83255E-02 
    3.60137E-02 
   -6.73186E-02 
   -4.66733E-02 
    5.75779E-02 
   -6.92052E-03 
    2.02341E-02 
   -1.60167E-02 
    1.08717E-02 
    9.32360E-03 
   -4.86446E-03 
   -1.59691E-02 
    1.23132E-02 
   -9.59876E-03 
    1.53296E-02 
    7.34102E-02 
   -1.56920E-02 
    3.29611E-02 
   -1.25615E-02 
    3.67880E-02 
    1.10820E-03 
    8.97890E-03 
   -3.78132E-04 
   -3.63318E-03 
   -1.93253E-03 
   -3.11313E-03 
    1.54070E-02 
   -6.30507E-03 
    1.59220E-02 
   -1.02932E-04 
    1.74750E-03 
   -3.89098E-03 
   -2.25450E-03 
    3.02271E-02 
   -9.38619E-03 
    2.07542E-02 
   -9.12429E-03 
    5.49008E-02 
   -3.51086E-02 
    4.69271E-02 
   -1.46986E-02 
   -6.04589E-04 
   -5.93879E-04 
   -2.89834E-03 
   -2.05190E-03 
    6.48765E-03 
    8.33967E-03 
   -1.23961E-03 
    1.73365E-03 
    4.42259E-03 
    5.46591E-03 
   -2.59576E-03 
    4.41821E-03 
    8.41835E-04 
    2.62503E-03 
    2.08983E-03 
    1.30358E-03 
    8.92064E-03 
    1.69571E-02 
    5.86005E-03 
    2.38605E-03 
    1.81690E-02 
   -2.33747E-02 
    1.33600E-02 
   -7.67450E-03 
   -1.18304E-03 
    8.18017E-04 
   -8.00916E-04 
   -3.85631E-03 
    3.02171E-03 
   -1.61994E-03 
   -9.93896E-03 
   -5.42082E-06 
    9.98492E-03 
   -2.46115E-03 
   -1.14808E-03 
   -2.70204E-05 
Gaapir
8 8
   -6.47771E-02 
    1.63811E-02 
   -2.68272E-02 
    2.78327E-02 
    7.32685E-03 
    1.27282E-03 
    1.31858E-03 
    1.81602E-03 
   -1.13559E-01 
    4.23921E-02 
    2.41676E-03 
    4.33962E-02 
   -3.78798E-03 
    7.17164E-03 
    4.98927E-03 
   -8.27802E-03 
    3.24177E-03 
   -1.76764E-02 
    7.09945E-03 
    1.25814E-02 
    5.01329E-03 
    1.92248E-03 
   -2.59836E-03 
   -2.96983E-03 
   -1.62555E-02 
    1.11217E-02 
    2.53634E-03 
    5.31021E-03 
    5.99449E-03 
    3.64909E-03 
    6.47575E-04 
   -1.11883E-03 
    5.51895E-02 
   -1.68364E-03 
   -2.23492E-01 
    9.93351E-03 
    6.61493E-02 
    1.96783E-02 
   -4.42356E-02 
   -5.61648E-02 
   -4.56407E-03 
    4.02948E-02 
   -4.04286E-04 
    3.80434E-02 
    2.89305E-02 
   -4.13412E-04 
    1.60087E-04 
   -3.21485E-02 
   -1.73393E-03 
    6.20827E-04 
    5.49724E-03 
    6.12023E-03 
    1.00802E-01 
   -8.78586E-03 
   -2.05773E-02 
    1.24908E-01 
    8.64464E-03 
    7.05497E-04 
    1.39204E-02 
   -1.15822E-02 
    7.26472E-03 
    7.75943E-04 
    4.38160E-03 
    6.52332E-03 
    8.99906E-03 
    1.71810E-02 
    1.04009E-01 
    2.23825E-02 
   -4.17192E-03 
    1.10220E-03 
    5.93426E-02 
    1.36669E-02 
   -5.79509E-03 
   -3.73571E-03 
    1.51034E-02 
   -7.83495E-04 
   -1.13464E-03 
   -3.24638E-04 
    2.49282E-03 
   -3.25278E-04 
   -2.19196E-02 
   -2.14697E-03 
    4.46077E-02 
    1.79388E-03 
   -1.34703E-02 
   -1.92714E-02 
    3.27330E-02 
    2.23577E-02 
    9.14941E-04 
    5.63990E-04 
   -3.92293E-03 
   -7.42888E-03 
   -8.14565E-03 
   -3.37024E-04 
    4.80814E-03 
    4.92947E-03 
   -2.08529E-03 
   -2.48325E-03 
   -1.66217E-04 
   -6.75601E-04 
   -7.91598E-03 
    1.23004E-03 
   -9.16824E-04 
   -1.88354E-03 
   -2.47521E-03 
   -2.17455E-03 
    1.13576E-02 
    1.57642E-02 
   -2.20090E-04 
   -6.28921E-03 
    9.86708E-04 
    1.91245E-03 
    6.87200E-03 
    3.45270E-03 
   -9.94228E-04 
    1.09037E-02 
   -5.05916E-03 
    9.07919E-04 
   -1.82043E-03 
    3.91463E-03 
   -4.67724E-05 
    4.57224E-04 
   -2.10501E-04 
   -1.82601E-03 
   -2.52459E-03 
   -3.74853E-03 
   -3.66684E-03 
   -8.95128E-03 
   -8.87316E-03 
    6.23833E-03 
   -1.16997E-02 
    3.92176E-03 
    3.03516E-03 
   -1.43026E-03 
    2.54363E-03 
    1.25729E-03 
    1.90288E-03 
   -2.38986E-03 
    5.80405E-03 
    8.50687E-04 
   -1.09761E-02 
    6.96516E-03 
    1.54191E-03 
   -6.57670E-03 
GaGpir
8 8
   -4.19981E-02 
    1.22851E-02 
   -2.30561E-02 
    1.04482E-02 
    4.23336E-03 
    2.93230E-03 
    2.70264E-03 
    1.25545E-03 
   -4.45606E-02 
    1.52982E-02 
   -1.16874E-02 
    1.56017E-02 
   -3.41197E-03 
    8.57816E-04 
    3.84194E-03 
   -3.27540E-03 
    3.07295E-02 
    8.69479E-03 
   -7.18963E-03 
   -2.15835E-03 
    1.76095E-03 
    7.22638E-04 
   -3.54906E-04 
   -1.58541E-04 
   -1.98593E-02 
   -6.19293E-04 
    5.61800E-03 
   -3.94503E-03 
   -1.92744E-03 
    9.98014E-04 
    2.81490E-04 
   -3.10827E-04 
    1.33938E-01 
    3.15840E-02 
   -2.97138E-02 
    2.59450E-02 
   -5.57722E-03 
   -4.86043E-03 
    4.63009E-02 
   -4.26450E-03 
    1.48957E-02 
    3.48695E-02 
    2.44916E-04 
   -1.79080E-02 
   -2.38897E-02 
   -6.70310E-03 
   -1.77435E-03 
   -1.75486E-04 
   -2.88662E-03 
   -5.15724E-03 
    6.04039E-04 
   -4.02603E-03 
    7.45064E-02 
    7.23769E-02 
    3.01756E-02 
    4.37796E-02 
    6.11761E-03 
    1.58747E-03 
   -1.09244E-02 
    1.97279E-03 
   -2.15544E-03 
   -2.51031E-03 
    3.58817E-03 
   -1.16139E-04 
   -2.66521E-02 
    7.77105E-03 
   -1.66093E-03 
   -2.26017E-02 
   -2.39719E-02 
    5.46156E-03 
    1.72894E-03 
    6.95598E-05 
    4.51973E-03 
   -1.95728E-03 
    2.50719E-03 
    1.86782E-04 
   -2.63165E-03 
   -2.08775E-04 
   -5.48339E-04 
   -3.88004E-04 
   -1.17646E-02 
   -1.39490E-02 
   -4.14897E-03 
   -5.45180E-03 
    3.64057E-03 
    6.96243E-03 
   -1.56435E-02 
   -3.60930E-04 
    5.04716E-03 
   -5.54900E-03 
   -2.06736E-03 
   -3.29715E-03 
   -6.31291E-04 
    4.75549E-04 
    3.06175E-03 
    8.03057E-04 
    4.40420E-04 
    9.91054E-05 
   -1.39524E-03 
    1.15999E-03 
    5.03157E-03 
    2.11465E-03 
   -4.65127E-03 
    7.82100E-03 
    3.58233E-03 
   -1.99810E-03 
    9.08160E-03 
   -8.59270E-04 
   -2.39356E-04 
    3.25725E-03 
    1.56636E-03 
    3.99535E-03 
    7.99964E-03 
    6.98743E-03 
    6.40103E-03 
    1.47805E-04 
   -1.40167E-03 
    4.06075E-04 
   -5.66706E-04 
   -4.87693E-05 
    7.41828E-04 
    6.16037E-04 
    4.38561E-04 
   -7.01015E-04 
   -4.08655E-04 
    1.88168E-03 
    1.70348E-03 
   -2.08952E-03 
   -7.14490E-03 
   -1.92354E-04 
   -2.97120E-04 
    7.24188E-04 
   -1.06650E-03 
    1.46229E-03 
   -7.49291E-04 
   -1.26343E-03 
   -2.43846E-03 
    4.68282E-04 
    1.76164E-03 
   -1.13497E-03 
   -6.44031E-03 
   -2.67418E-03 
   -7.36113E-03 
   -1.10530E-02 
GaApir
8 8
   -5.92981E-02 
    2.03197E-02 
   -1.61979E-02 
    3.03128E-02 
    7.93190E-03 
    4.49652E-03 
    1.91295E-03 
    1.76113E-03 
   -1.15569E-01 
    4.29668E-02 
    5.55413E-03 
    4.27845E-02 
   -5.03084E-03 
    8.09172E-03 
    3.51411E-03 
   -9.25862E-03 
    1.00096E-02 
    1.08213E-02 
    6.61854E-03 
   -1.09513E-02 
    4.24007E-03 
   -5.07773E-03 
    3.02655E-03 
   -1.68670E-03 
    8.92641E-03 
    1.68889E-02 
    8.71619E-04 
   -8.59771E-03 
    7.89507E-04 
    5.71835E-04 
    1.81777E-03 
   -1.21646E-03 
    1.21445E-01 
    1.19939E-02 
    1.97622E-01 
   -3.80420E-03 
   -3.44929E-02 
    5.36645E-02 
   -7.67800E-02 
    2.28506E-02 
    7.15211E-03 
   -1.47720E-03 
   -4.33055E-03 
   -5.57117E-02 
    1.04947E-02 
   -2.02812E-02 
    1.82708E-02 
   -1.47895E-02 
    1.13409E-03 
   -4.87580E-03 
   -3.18455E-03 
    2.02583E-03 
   -5.58516E-02 
    8.97266E-02 
    8.68754E-02 
   -8.56007E-02 
   -8.94685E-03 
    7.79562E-04 
   -1.73886E-02 
    1.05507E-02 
   -7.52246E-05 
    7.07782E-03 
    6.07300E-03 
    4.99551E-03 
    1.16334E-01 
   -1.30811E-02 
   -5.72233E-03 
    2.52998E-02 
   -4.10067E-02 
    4.44357E-03 
   -4.58647E-02 
   -9.04606E-03 
    3.29559E-03 
   -3.84922E-03 
    1.58802E-02 
   -4.08593E-03 
    1.53291E-03 
   -3.10959E-05 
   -3.07846E-03 
    2.66225E-03 
   -4.79540E-02 
    3.82346E-04 
   -2.01341E-02 
    7.31851E-03 
    3.89352E-02 
   -1.84896E-02 
    1.30086E-02 
   -2.10692E-02 
    6.48382E-04 
   -5.35261E-03 
    3.19160E-03 
    5.47908E-03 
   -1.82362E-03 
    3.69915E-03 
   -7.99315E-03 
    5.64902E-04 
   -2.25282E-03 
   -1.97572E-03 
    7.54004E-04 
   -8.35343E-04 
    3.09987E-03 
   -5.04975E-03 
    3.49467E-03 
    2.19162E-03 
   -2.04639E-02 
    1.25515E-02 
   -1.16631E-03 
    1.22114E-02 
    2.45410E-03 
   -4.62777E-04 
   -8.17425E-04 
   -7.12892E-03 
   -4.60236E-03 
    3.60855E-03 
    5.64093E-03 
   -1.00718E-02 
    1.17175E-03 
   -1.83143E-03 
    4.53427E-03 
   -7.57595E-04 
   -6.13545E-04 
   -2.17569E-03 
   -2.57595E-04 
   -3.51027E-04 
   -8.87225E-03 
   -1.32642E-03 
    3.98558E-04 
   -8.44018E-03 
    3.52719E-03 
   -4.65583E-03 
    1.49117E-02 
   -9.40459E-04 
   -1.32550E-03 
   -4.57184E-04 
    4.30170E-03 
    1.99251E-03 
    7.26390E-03 
   -1.66445E-04 
   -2.45042E-03 
   -1.77812E-03 
    5.31995E-03 
   -1.01372E-02 
   -9.18066E-03 
    3.76532E-04 
GaPpir
8 8
    4.13923E-02 
    3.96127E-02 
    1.15863E-01 
    8.26284E-02 
    1.30534E-02 
   -9.95766E-03 
   -4.39335E-04 
    3.90968E-03 
   -1.23679E-01 
    2.61284E-02 
    7.51603E-02 
    8.09338E-02 
    8.24196E-03 
    4.33858E-03 
    1.55965E-02 
   -2.61769E-03 
    1.59237E-01 
    1.15946E-01 
   -2.20860E-01 
    1.74983E-02 
   -7.59242E-02 
    1.11460E-01 
    4.71369E-02 
   -5.54147E-02 
   -2.22872E-01 
   -5.68660E-02 
   -1.38729E-01 
    4.43407E-02 
    2.29333E-01 
   -1.64213E-01 
    8.72865E-02 
   -7.97385E-02 
   -1.45540E-01 
    6.86932E-02 
    9.93897E-02 
    2.04386E-02 
    5.47375E-02 
   -7.06388E-02 
    6.80373E-02 
   -3.67409E-02 
    8.04837E-04 
   -2.77240E-02 
    2.38704E-02 
   -1.37519E-02 
    1.03894E-02 
    3.26166E-02 
   -3.75430E-02 
   -4.40128E-02 
   -3.18346E-03 
   -1.08741E-02 
   -1.41148E-02 
   -1.15392E-02 
   -2.10230E-01 
    8.25104E-02 
   -1.37274E-01 
   -9.70383E-03 
   -5.39182E-02 
   -1.78288E-03 
   -4.55634E-03 
    3.30320E-02 
    1.10910E-02 
    4.99664E-03 
    1.22491E-02 
    9.42859E-03 
   -1.88005E-02 
    1.51559E-02 
    6.89228E-02 
   -8.19961E-02 
   -6.11352E-02 
   -4.43683E-02 
   -3.71023E-03 
   -9.22038E-02 
    9.18219E-03 
   -2.48731E-02 
    2.30534E-02 
    2.10565E-04 
   -7.53376E-03 
   -1.27122E-02 
   -1.36263E-02 
    2.00547E-03 
   -4.25571E-02 
    3.79897E-03 
    2.79365E-02 
   -7.82041E-03 
   -2.71930E-02 
    2.01654E-02 
   -1.34695E-02 
    2.88201E-03 
   -5.25855E-03 
    1.38527E-03 
   -7.87260E-03 
    4.51931E-04 
    1.31271E-02 
    1.29013E-02 
   -7.05150E-03 
   -1.77118E-02 
    2.11156E-03 
    4.88346E-04 
    3.62514E-03 
    1.86052E-03 
    2.75004E-02 
   -6.99761E-03 
   -3.96502E-02 
   -4.07774E-03 
    1.33262E-02 
   -2.85364E-02 
    6.01705E-02 
    2.20119E-02 
    1.99735E-03 
   -3.74460E-04 
    1.76055E-03 
    2.26227E-03 
   -2.43042E-03 
   -5.20754E-03 
   -4.23422E-03 
    5.69557E-03 
   -3.09142E-04 
    4.84437E-03 
   -8.02937E-03 
    4.05152E-03 
   -1.08914E-03 
    1.83186E-03 
   -1.43384E-03 
   -9.38795E-04 
   -2.82515E-02 
   -2.48064E-02 
   -5.98719E-03 
   -2.39128E-03 
    3.88994E-03 
   -1.00420E-02 
   -2.56420E-02 
   -1.99515E-02 
   -2.47719E-04 
   -2.35267E-03 
   -1.77654E-03 
   -3.86096E-03 
    4.47587E-03 
    1.71152E-03 
    1.04553E-02 
    3.17557E-04 
   -2.38669E-03 
   -2.87731E-03 
   -5.08225E-03 
   -2.86814E-03 
GGppir
8 8
    1.59594E-01 
    3.76750E-03 
   -4.89376E-02 
    7.64786E-02 
    4.25197E-03 
   -1.10328E-02 
   -3.52357E-03 
    2.43297E-03 
   -1.99334E-02 
    1.45417E-03 
   -9.03063E-03 
   -2.82411E-03 
   -7.32635E-04 
    1.50346E-04 
   -3.76644E-04 
   -1.82565E-04 
   -2.21847E-01 
    7.14603E-03 
   -1.65655E-02 
   -1.19798E-02 
    4.25374E-02 
   -2.26891E-02 
    1.21634E-02 
   -5.22771E-02 
    1.20298E-01 
   -3.56892E-03 
   -2.06567E-03 
    3.07250E-02 
   -7.36678E-03 
   -1.67891E-02 
   -1.99067E-02 
    5.17075E-03 
   -1.92462E-01 
    7.57348E-02 
   -1.97163E-01 
   -9.66223E-02 
    1.24172E-02 
    2.20200E-02 
   -1.94715E-02 
    9.37373E-02 
   -6.74013E-03 
   -1.33446E-02 
   -9.16707E-03 
    1.72108E-02 
    1.77574E-02 
   -1.87101E-02 
   -2.00918E-02 
   -1.53276E-02 
   -2.57112E-04 
   -1.36786E-03 
    7.29030E-03 
    2.54130E-04 
   -3.67866E-02 
    8.19667E-02 
   -3.44674E-02 
   -9.01891E-02 
   -4.04076E-02 
    4.63111E-03 
   -8.24350E-03 
    6.28207E-03 
   -6.24138E-03 
   -1.29011E-02 
    2.19741E-03 
   -8.25839E-03 
   -1.49456E-02 
    2.39972E-02 
    9.09842E-02 
    1.36247E-01 
   -2.71156E-02 
   -4.62476E-02 
   -3.01354E-02 
    6.18945E-02 
    9.65707E-03 
   -8.16396E-03 
    7.43011E-03 
    1.13433E-02 
   -6.66396E-04 
    2.28816E-03 
    3.15423E-04 
    1.45225E-04 
   -3.02507E-02 
   -1.61709E-02 
    5.81723E-03 
   -1.48331E-02 
   -6.80899E-03 
   -2.79380E-03 
    4.03888E-02 
   -2.35276E-03 
   -3.29361E-03 
    2.60166E-03 
   -3.29132E-03 
   -4.09440E-03 
   -5.33628E-03 
    1.21682E-03 
   -3.78758E-03 
   -7.68925E-03 
    5.13892E-04 
   -5.80428E-04 
   -4.39358E-04 
   -1.09599E-03 
   -5.16961E-02 
   -1.14135E-02 
   -1.73166E-02 
    1.15196E-02 
    1.20235E-02 
   -2.87678E-02 
   -9.35352E-03 
   -1.53066E-02 
    5.24633E-04 
    6.41408E-04 
   -9.46907E-04 
    2.12761E-04 
    2.15138E-03 
   -1.59344E-04 
    2.52177E-03 
    3.66432E-04 
   -1.60878E-03 
    3.21910E-03 
    5.55103E-03 
    5.60182E-03 
   -3.43365E-03 
   -1.28598E-03 
    3.24106E-03 
   -3.29940E-03 
    1.21795E-02 
   -5.57910E-03 
    2.63484E-02 
    7.25980E-04 
   -7.96140E-03 
    4.06281E-03 
   -1.62534E-03 
   -7.87158E-04 
   -2.11996E-04 
   -1.17067E-03 
   -7.93568E-04 
   -4.22294E-04 
   -1.19779E-03 
   -1.14423E-03 
    3.77327E-03 
   -5.28930E-03 
   -4.67313E-04 
    6.26805E-03 
    3.39334E-04 
   -6.59953E-03 
GGapir
8 8
   -5.99263E-02 
    3.71943E-03 
   -6.81834E-02 
    2.95226E-02 
    3.82006E-02 
   -1.44728E-02 
    1.11296E-03 
   -1.41494E-02 
   -3.41547E-03 
    5.31507E-03 
   -4.45108E-03 
    2.89597E-03 
   -9.58650E-04 
   -1.04194E-03 
    2.38153E-03 
   -1.33904E-03 
    3.01157E-02 
    2.18868E-02 
    2.38414E-02 
    3.01099E-03 
    1.94292E-04 
   -3.15167E-03 
   -6.01618E-04 
    3.89420E-04 
   -5.57566E-02 
    2.23367E-02 
   -4.65262E-04 
    6.02988E-03 
   -5.37713E-04 
    6.34420E-04 
   -9.53437E-04 
   -8.82221E-04 
    8.91841E-02 
   -1.71493E-02 
   -2.47180E-01 
   -2.33670E-02 
    1.64390E-02 
    3.27508E-02 
    1.74749E-02 
   -4.61130E-02 
   -8.65104E-03 
    2.10795E-02 
    1.92994E-02 
    4.72100E-02 
   -6.18142E-03 
   -1.59277E-04 
   -2.31903E-03 
   -8.01958E-03 
   -3.83419E-03 
   -1.19461E-02 
    4.27545E-03 
    1.42347E-02 
    4.15690E-02 
    5.35162E-02 
   -8.23382E-02 
    1.17469E-01 
   -1.95966E-03 
    1.26830E-03 
    1.53616E-02 
   -2.32931E-03 
    1.09027E-02 
    9.78611E-03 
   -2.87942E-03 
    4.87450E-03 
    1.14196E-02 
    2.71911E-02 
    6.21212E-03 
   -3.02624E-02 
   -5.77458E-02 
    3.24252E-02 
    1.16551E-01 
    7.38533E-02 
   -8.85270E-03 
   -4.10628E-03 
    1.04000E-03 
    2.96142E-03 
    9.28411E-04 
    8.99769E-04 
    4.16163E-03 
   -4.89266E-03 
    7.85232E-03 
   -8.59854E-04 
    5.50038E-03 
   -1.39623E-02 
    1.14575E-02 
   -5.09664E-02 
    1.79069E-02 
    6.48515E-02 
   -1.30830E-03 
   -1.08213E-02 
    1.36787E-04 
   -3.09717E-02 
   -3.00734E-04 
    1.18679E-03 
    1.99428E-04 
    2.41218E-03 
    1.84863E-03 
    4.02220E-03 
    9.72709E-04 
   -1.48482E-03 
   -1.02545E-02 
    5.09487E-03 
   -5.22121E-03 
   -2.01991E-02 
    9.69149E-04 
    3.32923E-03 
    3.55526E-03 
    1.38980E-02 
    6.20167E-03 
    7.71294E-03 
    5.74915E-03 
   -8.28027E-03 
    3.73433E-03 
    1.62517E-03 
   -5.37028E-03 
    5.89900E-03 
   -4.32023E-04 
    6.52381E-04 
   -1.27805E-03 
    3.46992E-04 
   -9.35842E-04 
   -1.42447E-03 
    9.79756E-04 
   -1.75147E-03 
    4.76045E-03 
   -1.78595E-03 
   -4.22511E-04 
    2.77101E-04 
    1.71423E-04 
   -2.32153E-03 
   -6.56506E-03 
    4.43016E-05 
    2.76853E-03 
    2.62884E-03 
   -1.16059E-03 
   -9.11624E-05 
   -4.04403E-03 
   -4.15937E-03 
   -3.44781E-03 
    2.91583E-03 
   -8.67243E-03 
    1.50883E-03 
    1.19059E-02 
    5.14125E-04 
GGGpir
8 8
   -3.34547E-02 
   -2.06274E-03 
   -3.99299E-02 
    1.58175E-02 
    2.65254E-02 
   -1.03639E-02 
    1.87929E-03 
   -9.34290E-03 
   -2.12064E-03 
    3.55027E-03 
   -3.60536E-03 
    2.77575E-03 
   -1.15800E-03 
   -2.25090E-04 
    5.81530E-04 
   -7.22745E-04 
    5.19892E-02 
   -2.11974E-02 
   -9.80069E-03 
    9.17940E-04 
    8.04309E-05 
   -1.72028E-03 
    1.95452E-04 
    6.25481E-05 
    1.42035E-03 
    1.10635E-05 
   -3.77313E-04 
   -6.30159E-05 
   -7.12395E-05 
   -3.30857E-05 
   -4.17359E-05 
    4.72588E-06 
    2.06963E-01 
   -3.44916E-02 
   -1.66442E-02 
    3.66243E-03 
   -2.49780E-02 
   -1.65377E-02 
    3.71432E-03 
    2.84622E-03 
   -1.16740E-02 
    4.95937E-02 
   -8.04084E-04 
    6.06923E-04 
    7.71982E-03 
   -7.45526E-03 
   -8.13707E-04 
    6.54696E-04 
    1.76157E-03 
    6.66346E-03 
   -2.39989E-03 
    1.06073E-04 
    7.28660E-02 
    9.52935E-02 
    5.68056E-03 
    6.88174E-04 
    6.25541E-03 
   -2.16048E-04 
   -2.78185E-04 
   -2.06388E-05 
   -7.30438E-03 
   -3.20625E-03 
    3.97494E-04 
   -3.12372E-04 
   -7.84333E-03 
   -1.68245E-02 
    1.87332E-04 
   -1.52362E-05 
   -1.02706E-01 
    7.85445E-02 
   -5.91437E-03 
   -6.54522E-04 
    1.71253E-03 
   -2.64385E-03 
   -2.05501E-04 
    2.70203E-04 
    1.70712E-03 
    1.37190E-03 
   -3.32904E-04 
    2.28429E-05 
   -6.28818E-03 
   -7.18028E-03 
    5.63755E-04 
   -7.62293E-05 
   -1.88445E-04 
    3.00399E-02 
   -1.06158E-03 
   -3.04574E-04 
   -2.21023E-03 
   -3.61423E-02 
   -4.77498E-04 
    2.34106E-04 
   -1.17555E-03 
    4.29740E-04 
    2.05281E-04 
    3.32834E-05 
   -3.23720E-05 
    1.92210E-03 
   -4.91160E-05 
    2.95224E-05 
    1.89893E-03 
    6.05298E-03 
    1.54678E-04 
    3.50827E-04 
   -6.00493E-03 
    8.80547E-03 
    2.37383E-04 
    6.93510E-04 
   -9.64228E-03 
    5.67146E-04 
    2.95495E-04 
    6.09664E-04 
    6.88257E-03 
    9.26200E-03 
    1.26899E-03 
    4.50449E-04 
    5.89143E-04 
    3.57100E-04 
   -8.66960E-05 
   -3.09917E-05 
    4.44260E-05 
   -2.87991E-04 
   -1.09064E-04 
    1.65141E-05 
    2.07776E-03 
    1.03683E-03 
    6.70570E-05 
    1.94548E-04 
   -3.08618E-03 
    6.80509E-05 
   -3.40020E-05 
   -2.40029E-04 
    2.10360E-03 
   -1.65232E-03 
   -5.78184E-04 
    1.14914E-04 
    2.82644E-03 
    2.83290E-03 
    1.72433E-04 
   -3.79108E-04 
   -1.17832E-02 
   -2.26357E-03 
   -2.16610E-03 
   -2.74086E-04 
GGApir
8 8
   -5.95259E-02 
    3.41860E-03 
   -6.80009E-02 
    2.95808E-02 
    3.79475E-02 
   -1.42997E-02 
    1.08950E-03 
   -1.41434E-02 
   -2.87204E-03 
    5.57998E-03 
   -7.02463E-03 
    5.24299E-03 
   -1.99998E-03 
   -2.41090E-04 
   -1.65046E-04 
   -1.33260E-03 
    2.43540E-02 
    2.07975E-02 
    2.25160E-02 
    1.80973E-03 
    1.15212E-04 
   -2.97221E-03 
   -4.84389E-04 
    5.20334E-04 
    5.79504E-02 
   -2.32006E-02 
    2.29964E-03 
   -6.14658E-03 
    2.45248E-04 
   -8.89770E-04 
    7.95528E-04 
    7.20493E-04 
    1.29807E-01 
   -1.07543E-02 
    2.28282E-01 
    2.67664E-02 
    1.00429E-02 
    4.26586E-02 
   -2.33642E-02 
    3.70724E-02 
   -7.08127E-03 
    2.37777E-02 
   -1.98994E-02 
   -4.57881E-02 
   -5.94707E-03 
    3.16722E-04 
    2.66881E-03 
    5.80699E-03 
    8.01883E-04 
   -1.27389E-02 
    1.22515E-04 
   -1.33375E-02 
    2.98831E-02 
    5.53110E-02 
    8.75618E-02 
   -1.17104E-01 
   -3.30768E-03 
    2.09212E-03 
   -1.51359E-02 
    2.13144E-03 
    1.10756E-02 
    1.05688E-02 
    3.22301E-03 
   -2.99407E-03 
    1.11874E-02 
    2.74591E-02 
   -6.60627E-03 
    3.04051E-02 
   -4.60727E-02 
    3.36812E-02 
   -1.22195E-01 
   -7.31066E-02 
   -8.60119E-03 
   -4.58623E-03 
    3.65282E-04 
   -2.09051E-03 
    1.05600E-04 
    5.14006E-04 
   -3.89940E-03 
    5.14341E-03 
    7.26574E-03 
   -2.50682E-03 
   -7.89059E-03 
    1.13534E-02 
    1.47558E-02 
   -5.03965E-02 
   -1.48813E-02 
   -6.45609E-02 
   -6.50906E-04 
   -1.30252E-02 
   -4.50464E-04 
    2.99918E-02 
    6.12494E-05 
    1.03768E-03 
   -2.09795E-04 
   -2.21540E-03 
    1.56012E-03 
    3.99692E-03 
   -1.12275E-03 
    2.21663E-03 
   -9.44122E-03 
    2.92985E-03 
    5.47955E-03 
    2.08358E-02 
    1.10132E-03 
    5.16066E-03 
   -3.23384E-03 
   -1.27081E-02 
    4.84818E-03 
    7.95488E-03 
   -7.04602E-03 
    7.55871E-03 
    2.32384E-03 
    3.16466E-03 
    5.96233E-03 
   -5.49007E-03 
   -1.64375E-04 
    3.48820E-04 
    1.39756E-03 
   -2.33021E-04 
   -1.42200E-03 
   -1.46722E-03 
   -8.48604E-04 
    1.61524E-03 
    4.95109E-03 
   -1.85134E-03 
   -1.64636E-04 
   -1.97622E-04 
    1.89273E-03 
   -8.40621E-04 
    7.40382E-03 
   -1.63603E-04 
    2.74667E-03 
    2.16011E-03 
    2.00908E-03 
   -1.14511E-03 
   -3.99917E-03 
   -3.95475E-03 
    3.56796E-03 
   -3.20271E-03 
   -4.62435E-03 
    1.06496E-03 
   -1.37422E-02 
   -5.33150E-04 
GGPpir
8 8
    1.59576E-01 
    3.79306E-03 
   -4.89055E-02 
    7.66542E-02 
    4.31905E-03 
   -1.09880E-02 
   -3.50580E-03 
    2.47184E-03 
   -2.03609E-02 
    1.70946E-03 
   -8.93314E-03 
   -2.82440E-03 
   -5.05264E-04 
    5.04657E-04 
   -1.67913E-03 
   -3.29062E-04 
   -1.57562E-01 
    5.89062E-03 
   -1.34756E-02 
   -2.14827E-03 
    3.27944E-02 
   -1.60560E-02 
    6.33361E-03 
   -4.67786E-02 
   -8.47575E-02 
    1.68305E-04 
   -1.50836E-03 
   -2.08982E-02 
    8.28474E-03 
    8.40110E-03 
    3.02864E-02 
   -2.50088E-02 
   -1.46697E-01 
    7.67743E-02 
    2.33199E-01 
    9.56826E-02 
   -3.06803E-03 
    2.31943E-02 
    2.32516E-02 
   -9.34585E-02 
   -7.13673E-03 
   -1.36978E-02 
    8.89435E-03 
   -1.69250E-02 
    2.66901E-02 
   -2.39497E-02 
    1.29250E-03 
    4.32417E-03 
   -3.30221E-03 
    1.51977E-03 
   -6.55789E-03 
    4.21454E-04 
   -2.46689E-02 
    6.91932E-02 
    4.49620E-02 
    1.01109E-01 
   -3.09482E-02 
   -2.00884E-03 
    2.78277E-02 
    7.65632E-03 
   -5.94849E-03 
   -1.45553E-02 
   -2.98712E-03 
    4.67144E-03 
   -2.93382E-02 
    3.88335E-02 
   -8.85172E-02 
   -1.33604E-01 
   -2.33603E-02 
   -5.06126E-02 
    3.34687E-02 
   -5.83831E-02 
   -5.67571E-03 
    3.35746E-03 
   -1.12044E-02 
   -1.43090E-02 
   -1.29731E-04 
    1.03929E-03 
    6.02290E-04 
    2.09101E-03 
   -2.31976E-02 
   -2.20921E-02 
   -1.96286E-02 
    3.30802E-03 
   -1.25994E-02 
    1.06552E-03 
   -3.91941E-02 
    3.09821E-03 
   -2.44829E-03 
    3.42347E-03 
    4.01303E-03 
    3.34009E-03 
    4.82381E-03 
   -7.87992E-03 
   -3.70018E-03 
    1.00040E-03 
   -8.35218E-04 
    1.41552E-03 
    2.08310E-04 
    8.91462E-04 
   -4.58631E-02 
   -1.68526E-02 
    2.88338E-02 
   -8.48869E-04 
    1.45095E-02 
   -2.97215E-02 
    4.09650E-03 
    1.37335E-02 
   -4.67134E-04 
   -7.34041E-04 
    1.20834E-03 
   -4.64479E-04 
    1.85761E-03 
    9.21531E-05 
   -2.67365E-03 
   -5.79842E-04 
   -2.18515E-03 
    3.80160E-03 
    5.67409E-03 
    4.65970E-03 
   -2.78748E-03 
   -2.88885E-03 
   -3.74815E-03 
    1.60643E-03 
   -4.97953E-04 
    5.64952E-03 
   -2.86589E-02 
   -2.73158E-03 
   -6.06470E-03 
    3.36194E-03 
    5.07100E-03 
    2.58369E-03 
    4.92039E-04 
   -1.03415E-03 
   -8.76529E-04 
    7.31117E-04 
   -1.14643E-03 
   -1.69619E-03 
   -3.81590E-03 
    5.13886E-03 
    9.95168E-04 
    4.54306E-03 
    7.30361E-04 
    7.81221E-03 
GAppir
8 8
    4.96901E-02 
    4.07802E-02 
    1.00046E-01 
    7.19411E-02 
    1.06657E-02 
   -7.75735E-03 
   -9.99755E-04 
    2.98626E-03 
    1.19536E-01 
   -2.58776E-02 
   -6.46106E-02 
   -9.31268E-02 
   -5.34866E-03 
   -3.39650E-03 
   -1.13470E-02 
    2.61400E-03 
    1.99191E-01 
    9.11987E-02 
   -3.55223E-01 
    4.44788E-02 
    8.10976E-02 
   -1.42264E-03 
    2.07995E-02 
    6.31712E-02 
    4.12692E-01 
    1.49524E-01 
   -4.70451E-04 
   -3.56080E-02 
   -2.28113E-01 
    1.48828E-01 
   -2.38068E-02 
    4.21596E-02 
   -1.53927E-01 
    6.74144E-02 
   -7.21150E-02 
   -3.65508E-02 
    4.28524E-02 
   -5.85022E-02 
   -8.29439E-02 
    5.27111E-02 
    1.10435E-03 
   -2.78846E-02 
   -2.25728E-02 
    1.27317E-02 
    1.18039E-02 
    3.27901E-02 
    3.95925E-02 
    3.79070E-02 
   -7.15485E-05 
   -1.31104E-02 
    1.47061E-02 
    1.08136E-02 
   -1.95240E-01 
    8.67611E-02 
    1.41994E-01 
   -7.37470E-03 
   -4.65629E-02 
   -3.27575E-03 
    1.32972E-02 
   -3.66542E-02 
    9.83882E-03 
    6.02095E-03 
   -1.22907E-02 
   -1.09573E-02 
   -2.20376E-02 
    2.44410E-02 
   -8.43877E-02 
    9.48240E-02 
   -6.39153E-02 
   -3.20195E-02 
    1.48748E-02 
    9.64888E-02 
    2.73318E-03 
   -2.29305E-02 
   -2.81801E-02 
    9.01665E-03 
   -8.32172E-03 
   -1.15194E-02 
    1.38429E-02 
   -1.05080E-03 
   -5.25817E-02 
   -1.08209E-02 
   -1.71269E-02 
    8.37592E-03 
   -1.66156E-02 
    1.15395E-02 
    1.05044E-02 
    2.37432E-03 
   -1.85511E-03 
   -2.60055E-04 
    6.15860E-03 
   -2.76169E-03 
    1.20514E-02 
    1.10565E-02 
    8.92783E-03 
    1.41399E-02 
    3.37488E-03 
   -8.50287E-04 
   -4.00760E-03 
   -2.04695E-03 
    4.15222E-02 
   -2.97220E-05 
    4.12857E-02 
   -7.29882E-03 
    5.39238E-03 
   -2.86688E-02 
   -6.65342E-02 
   -3.03503E-02 
    3.50745E-04 
    1.82021E-03 
   -3.05993E-03 
   -2.46564E-03 
   -3.46898E-03 
   -6.78309E-03 
    1.82586E-03 
   -4.36276E-03 
    5.02438E-03 
    7.21891E-03 
    7.53725E-03 
   -7.70717E-03 
   -9.58935E-04 
    3.00914E-03 
    6.52412E-05 
    6.62679E-04 
   -3.53189E-02 
   -1.93392E-02 
   -5.90232E-03 
    1.37225E-02 
    4.64714E-03 
   -2.27812E-03 
    3.49831E-02 
    2.51973E-02 
    8.77674E-04 
   -2.57952E-03 
    4.12304E-03 
    5.10230E-03 
    3.54618E-03 
    1.38285E-03 
   -8.40743E-03 
   -2.47716E-03 
    2.20780E-03 
   -6.52282E-03 
    2.70611E-03 
    6.05673E-05 
GAapir
8 8
   -4.11421E-02 
    2.18735E-02 
   -1.60041E-02 
    2.79765E-02 
    5.77996E-03 
    4.66457E-03 
    1.68377E-03 
    2.40602E-03 
    1.26161E-01 
   -4.37140E-02 
   -5.61786E-03 
   -4.52390E-02 
    6.14747E-03 
   -7.90088E-03 
   -3.93781E-03 
    9.45983E-03 
    1.00889E-02 
    1.10032E-02 
    6.75851E-03 
   -1.11599E-02 
    4.30728E-03 
   -5.07184E-03 
    3.11769E-03 
   -1.76800E-03 
   -9.21651E-03 
   -1.66165E-02 
   -6.72867E-04 
    8.31621E-03 
   -5.74791E-04 
   -7.68353E-04 
   -1.70450E-03 
    1.14523E-03 
    8.94346E-02 
    1.20117E-02 
   -2.14409E-01 
    1.63676E-04 
   -2.31918E-02 
    4.83691E-02 
    8.13136E-02 
   -3.28207E-02 
    5.99290E-03 
   -2.46155E-03 
    6.86293E-03 
    5.53591E-02 
    8.22446E-03 
   -1.72051E-02 
   -1.93375E-02 
    1.88773E-02 
    2.82709E-05 
   -6.73206E-03 
    4.29359E-03 
   -9.77722E-04 
   -5.48759E-02 
    8.86911E-02 
   -8.84167E-02 
    8.53453E-02 
   -6.26731E-03 
   -1.22886E-03 
    1.81324E-02 
   -1.05277E-02 
    1.77624E-03 
    7.85740E-03 
   -7.80248E-03 
   -5.48721E-03 
    1.15902E-01 
   -1.26676E-02 
    7.13307E-03 
   -2.53948E-02 
   -4.03875E-02 
    4.70166E-03 
    4.76718E-02 
    8.20472E-03 
    1.19887E-03 
   -2.85736E-03 
   -1.59877E-02 
    4.79278E-03 
    6.14261E-05 
   -1.64270E-04 
    4.34594E-03 
   -2.51054E-03 
   -4.81259E-02 
    1.00495E-03 
    1.93925E-02 
   -7.76465E-03 
    3.82483E-02 
   -1.73367E-02 
   -1.33492E-02 
    2.11454E-02 
    3.68646E-03 
   -5.06751E-03 
   -3.84647E-03 
   -5.37186E-03 
   -8.91348E-04 
    3.57429E-03 
    8.20503E-03 
   -1.33700E-03 
   -1.16485E-03 
   -1.53332E-03 
   -1.70669E-03 
    8.17319E-04 
    3.06405E-03 
   -5.28921E-03 
   -3.06944E-03 
   -1.57419E-03 
   -2.15533E-02 
    1.20042E-02 
    8.33491E-04 
   -1.29070E-02 
    2.27658E-03 
    1.68009E-04 
    6.51886E-04 
    7.15438E-03 
   -4.40165E-03 
    3.24287E-03 
   -6.13689E-03 
    1.01501E-02 
    7.09553E-04 
   -1.63908E-03 
   -4.67267E-03 
    1.01930E-03 
   -1.37546E-03 
   -2.61674E-03 
    9.35883E-04 
    2.85352E-04 
   -8.65530E-03 
   -1.46004E-03 
   -6.86488E-04 
    8.00896E-03 
    4.01226E-03 
   -4.67283E-03 
   -1.45748E-02 
    1.38147E-03 
   -2.13106E-03 
   -9.43677E-04 
   -4.20761E-03 
   -1.97235E-03 
    6.80485E-03 
   -3.28939E-07 
    2.85107E-03 
    1.56014E-03 
    5.17238E-03 
   -9.88379E-03 
    9.41018E-03 
   -1.45916E-04 
GAGpir
8 8
   -3.48643E-02 
    1.16279E-02 
   -2.34875E-02 
    9.54472E-03 
    3.41406E-03 
    3.01645E-03 
    2.37895E-03 
    1.54204E-03 
    5.20216E-02 
   -1.57521E-02 
    1.19988E-02 
   -1.62067E-02 
    3.82506E-03 
   -1.02717E-03 
   -4.17868E-03 
    3.42497E-03 
    3.07016E-02 
    8.53631E-03 
   -6.97524E-03 
   -2.19670E-03 
    1.72942E-03 
    7.63515E-04 
   -3.55448E-04 
   -1.63579E-04 
    2.00433E-02 
    8.36848E-04 
   -5.64577E-03 
    3.87512E-03 
    1.98720E-03 
   -9.79770E-04 
   -2.92465E-04 
    3.07119E-04 
    1.35964E-01 
    2.50861E-02 
    9.36716E-03 
   -3.10047E-02 
   -1.15918E-02 
   -4.18880E-03 
   -4.48613E-02 
    5.69723E-03 
    1.32511E-02 
    3.48224E-02 
    1.48652E-03 
    1.76636E-02 
   -2.32882E-02 
   -6.73106E-03 
    4.85930E-03 
    9.16473E-04 
   -1.97826E-03 
   -3.86957E-03 
   -1.48477E-03 
    4.98177E-03 
    7.61048E-02 
    7.15297E-02 
   -2.93398E-02 
   -4.39466E-02 
    7.45552E-03 
    1.21094E-03 
    9.85169E-03 
   -2.28519E-03 
   -3.08779E-03 
   -3.24914E-03 
   -4.09561E-03 
    4.99598E-04 
   -2.66513E-02 
    7.60793E-03 
    5.57202E-04 
    2.22229E-02 
   -2.49217E-02 
    4.18696E-03 
   -1.92787E-03 
   -1.06948E-03 
    4.24290E-03 
   -1.96713E-03 
   -3.03654E-03 
    4.46225E-05 
   -2.82493E-03 
   -3.77024E-04 
    1.27261E-03 
   -1.12264E-04 
   -1.20391E-02 
   -1.38142E-02 
    4.31852E-03 
    5.40928E-03 
    4.19405E-03 
    6.69557E-03 
    1.50420E-02 
   -8.36849E-05 
    6.38453E-03 
   -5.20741E-03 
    4.00842E-03 
    4.12699E-03 
   -1.06002E-03 
    4.27528E-04 
   -3.02844E-03 
   -9.05675E-04 
    8.72124E-04 
    4.91142E-04 
    1.38066E-03 
   -1.14642E-03 
    5.04638E-03 
    2.12671E-03 
    4.75307E-03 
   -7.67819E-03 
    3.06436E-03 
   -1.66229E-03 
   -8.76598E-03 
    9.88512E-04 
    2.65072E-04 
    2.60204E-03 
   -2.02187E-03 
   -4.26204E-03 
    8.13985E-03 
    7.24012E-03 
   -6.28990E-03 
    2.05249E-04 
   -1.32919E-03 
    4.06470E-04 
    7.50681E-04 
    6.92482E-05 
    6.75275E-04 
    5.72545E-04 
   -6.88904E-04 
    9.04701E-04 
   -3.54761E-04 
    1.79741E-03 
   -1.64403E-03 
    2.03747E-03 
   -6.92262E-03 
   -2.79407E-04 
    7.18581E-04 
   -5.96452E-04 
   -1.02885E-03 
    1.51704E-03 
    5.03610E-04 
    9.72350E-04 
   -2.24156E-03 
    1.17908E-04 
   -1.97510E-03 
    1.22070E-03 
   -6.66074E-03 
   -2.21522E-03 
    7.43761E-03 
    1.08659E-02 
GAApir
8 8
   -4.64688E-02 
    1.78698E-02 
   -2.67670E-02 
    2.55012E-02 
    5.00442E-03 
    1.41800E-03 
    1.05480E-03 
    2.40505E-03 
    1.24776E-01 
   -4.32962E-02 
   -2.72449E-03 
   -4.56360E-02 
    4.63094E-03 
   -7.16288E-03 
   -5.42937E-03 
    8.44748E-03 
    3.38362E-03 
   -1.73905E-02 
    7.01957E-03 
    1.26446E-02 
    5.18813E-03 
    2.07371E-03 
   -2.55146E-03 
   -3.01398E-03 
    1.65820E-02 
   -1.11633E-02 
   -2.16472E-03 
   -5.01398E-03 
   -5.80867E-03 
   -3.59979E-03 
   -7.68846E-04 
    1.02515E-03 
    8.90841E-02 
   -4.11913E-03 
    2.12308E-01 
   -8.05942E-03 
    7.24274E-02 
    3.01258E-02 
    3.45717E-02 
    5.14191E-02 
   -5.64815E-03 
    4.05714E-02 
   -2.08864E-03 
   -3.70178E-02 
    2.85764E-02 
    5.59447E-03 
   -3.61854E-03 
    3.17956E-02 
   -4.47671E-04 
   -3.17245E-04 
   -4.72989E-03 
   -7.92323E-03 
    1.01238E-01 
   -8.25361E-03 
    2.23472E-02 
   -1.24380E-01 
    6.25975E-03 
    2.96724E-03 
   -1.47467E-02 
    1.14166E-02 
    9.78379E-03 
    7.19784E-04 
   -3.85366E-03 
   -7.36322E-03 
    1.04206E-02 
    1.73621E-02 
   -1.03408E-01 
   -2.20704E-02 
   -5.97214E-03 
   -3.48883E-05 
   -6.03928E-02 
   -1.33474E-02 
   -7.73404E-03 
   -3.43493E-03 
   -1.40433E-02 
    1.45171E-03 
    7.80937E-04 
   -1.30025E-04 
   -3.48876E-03 
    3.22971E-04 
   -2.14037E-02 
   -2.13101E-03 
   -4.48583E-02 
   -2.64199E-03 
   -1.33717E-02 
   -1.94527E-02 
   -3.19141E-02 
   -2.10049E-02 
   -7.15335E-04 
    3.77512E-04 
    6.54542E-03 
    7.14454E-03 
   -8.83804E-03 
   -1.28610E-03 
   -3.88106E-03 
   -4.77379E-03 
   -1.42985E-03 
   -2.23978E-03 
   -1.12255E-03 
    1.13704E-03 
   -7.80285E-03 
    1.33359E-03 
    5.45230E-04 
    1.25607E-03 
   -2.91511E-03 
   -2.88640E-03 
   -1.27373E-02 
   -1.58113E-02 
   -3.24428E-04 
   -6.67308E-03 
   -8.00285E-04 
   -1.34657E-03 
    7.05701E-03 
    3.80616E-03 
    1.36844E-03 
   -1.08003E-02 
   -4.91082E-03 
    2.43024E-04 
    2.29853E-03 
   -3.94698E-03 
   -3.90481E-04 
    4.86116E-04 
   -6.45485E-04 
    2.40472E-03 
   -2.50166E-03 
   -3.67002E-03 
    3.50811E-03 
    8.57967E-03 
   -8.91123E-03 
    6.11591E-03 
    1.12461E-02 
   -4.35618E-03 
    2.54453E-03 
   -1.84305E-03 
   -2.85018E-03 
   -8.61709E-04 
    2.25529E-03 
   -2.17640E-03 
   -5.34706E-03 
   -6.78275E-04 
   -1.10571E-02 
    6.94007E-03 
   -1.84951E-03 
    6.21728E-03 
GAPpir
8 8
    5.29153E-02 
    3.75643E-02 
    1.24339E-01 
    8.51117E-02 
    9.83650E-03 
   -6.95321E-03 
    1.25161E-03 
    3.13646E-03 
    1.29726E-01 
   -2.54024E-02 
   -6.86664E-02 
   -9.19182E-02 
   -5.19193E-03 
   -1.73138E-03 
   -9.83503E-03 
    4.15111E-03 
   -3.24384E-01 
    5.94096E-02 
    1.67917E-01 
    6.86273E-02 
    1.61878E-01 
    1.66285E-01 
    8.60570E-02 
    6.81401E-02 
    2.75791E-01 
    1.63700E-01 
    2.83378E-01 
    1.43732E-01 
   -8.67471E-02 
   -3.66646E-03 
   -2.22875E-02 
    3.02174E-02 
   -2.58620E-02 
    1.55493E-02 
    1.79123E-01 
    8.50178E-02 
    8.96894E-03 
    7.23814E-02 
    1.02389E-01 
   -1.26521E-02 
   -2.36116E-02 
   -5.62583E-03 
    3.84879E-03 
   -3.09250E-02 
   -1.01993E-02 
    4.42915E-02 
    3.64000E-02 
   -5.43744E-04 
   -6.73845E-03 
    1.62524E-02 
   -9.68108E-03 
   -6.96044E-03 
    1.98539E-01 
    8.46582E-03 
    1.41140E-01 
    8.87492E-02 
   -4.79277E-03 
    2.10823E-02 
    4.23784E-02 
   -2.30370E-02 
    1.53004E-02 
   -3.93647E-03 
    3.02413E-03 
   -1.26686E-02 
    6.78694E-02 
    3.32341E-02 
    3.74728E-02 
   -8.11156E-02 
    4.42482E-02 
   -7.10810E-02 
    4.52141E-02 
   -4.90411E-02 
   -3.34653E-03 
    1.73297E-02 
    1.95629E-02 
   -1.82032E-02 
    8.75681E-03 
   -4.00233E-03 
    1.63558E-02 
   -1.06426E-02 
   -2.02236E-02 
    8.14148E-03 
   -7.22240E-02 
    2.61994E-02 
    2.74331E-02 
   -6.16626E-03 
   -3.13126E-02 
   -3.37285E-03 
    7.01120E-03 
    1.98854E-03 
    1.25743E-03 
    1.55277E-03 
   -4.08749E-03 
    1.16663E-02 
    4.48651E-03 
   -1.63766E-02 
   -6.50579E-04 
    3.00814E-03 
    4.57972E-03 
    1.27374E-03 
    3.49207E-02 
    1.59751E-03 
   -2.94934E-02 
    8.78715E-03 
    5.38791E-02 
   -4.02153E-02 
   -5.42300E-02 
    1.27163E-02 
    1.49465E-03 
   -2.45496E-03 
    3.78082E-03 
    9.33570E-04 
    4.52277E-03 
    7.83547E-03 
    2.93341E-03 
   -3.67011E-03 
    7.22619E-03 
    6.55866E-03 
    1.94539E-03 
   -6.27733E-03 
    1.83291E-03 
    1.66996E-03 
   -1.13226E-03 
   -1.93564E-03 
    1.28317E-02 
    1.00408E-02 
    2.52748E-03 
   -9.85625E-03 
    2.42451E-02 
   -2.14590E-02 
   -1.12639E-02 
    1.40965E-02 
   -1.57632E-03 
    6.83891E-04 
    3.04150E-03 
    4.51750E-03 
    2.52857E-03 
   -2.95789E-03 
    7.94497E-03 
    1.54527E-03 
    6.63972E-03 
    5.29042E-04 
   -1.33169E-03 
   -1.82073E-03 
GPppir
8 8
    3.32360E-01 
   -8.33215E-03 
    8.91378E-03 
    4.27510E-02 
   -2.77077E-02 
   -1.42087E-02 
   -1.68982E-02 
    3.19352E-02 
    1.56914E-01 
    3.90264E-04 
   -1.51524E-02 
    6.80824E-03 
    3.74512E-02 
   -2.55911E-02 
   -1.22258E-02 
   -3.05908E-02 
   -1.57081E-02 
   -3.94129E-03 
    1.66532E-02 
   -1.39435E-02 
    1.54062E-02 
   -8.75964E-03 
   -1.20780E-02 
    2.44541E-02 
    6.37178E-03 
   -2.47649E-02 
    2.23092E-02 
   -1.75006E-04 
   -2.03038E-02 
    2.06107E-02 
   -8.74026E-03 
    3.20965E-03 
   -9.09765E-02 
   -2.68927E-02 
    5.64680E-02 
   -1.03195E-01 
   -1.79493E-01 
   -4.50637E-02 
    6.58772E-02 
   -1.50112E-01 
    4.94995E-03 
    2.81185E-03 
   -1.00477E-03 
    4.83106E-03 
    8.76032E-02 
    3.84582E-02 
   -2.60523E-02 
    6.71376E-02 
   -4.17237E-03 
    5.45015E-03 
    3.64411E-03 
   -4.96551E-03 
   -3.14133E-03 
   -9.00561E-03 
    6.36247E-03 
    3.08984E-03 
   -1.48006E-02 
   -4.72260E-03 
    9.79101E-03 
   -3.86467E-03 
    2.58128E-04 
   -7.21178E-03 
   -5.10985E-03 
    1.83830E-03 
    1.68031E-03 
    1.40405E-03 
   -7.05160E-03 
    1.49826E-02 
   -7.86073E-03 
   -8.64747E-03 
    8.71631E-03 
   -9.26278E-03 
   -4.24433E-02 
   -5.38090E-02 
   -4.50696E-02 
   -8.76567E-03 
    2.19375E-03 
    3.34163E-03 
    2.57728E-03 
    2.45382E-03 
    6.89825E-03 
    2.53650E-03 
    5.38868E-03 
   -1.45293E-02 
   -2.11503E-02 
   -8.61414E-03 
    1.88196E-02 
   -1.24073E-02 
   -3.35594E-03 
    1.27141E-02 
   -1.16627E-02 
   -2.22626E-03 
    3.14471E-02 
    2.90911E-02 
    1.67503E-02 
    7.55919E-03 
   -5.51310E-03 
   -1.96497E-05 
    4.55709E-04 
   -6.30680E-03 
   -3.04706E-03 
   -5.76723E-03 
    1.46919E-03 
    2.38051E-03 
    6.35273E-03 
    6.91391E-03 
   -6.84300E-03 
    3.29258E-03 
   -9.71419E-03 
    1.26898E-02 
   -3.21920E-02 
   -5.13313E-04 
    4.64722E-03 
   -1.60569E-03 
    8.90903E-04 
    7.57721E-03 
   -9.75368E-03 
    9.59272E-03 
    1.91405E-02 
   -1.36739E-02 
    4.83926E-03 
   -2.69556E-03 
   -3.13830E-03 
    5.32357E-03 
    2.49697E-03 
    1.17378E-02 
   -7.55983E-03 
    7.07817E-03 
   -1.30760E-03 
    8.39210E-04 
    2.33843E-03 
    5.82032E-04 
    5.60975E-03 
   -5.79910E-03 
    8.40615E-03 
    5.65094E-03 
    2.00055E-02 
   -5.15683E-04 
    1.19264E-03 
    8.46305E-03 
    3.11720E-03 
    2.03395E-03 
   -2.91520E-03 
    6.19149E-03 
GPapir
8 8
    1.50074E-02 
   -2.39640E-03 
   -2.71547E-03 
    3.88767E-03 
   -1.49298E-03 
   -2.73690E-04 
   -4.26021E-03 
    7.81478E-03 
    2.52178E-03 
   -2.86195E-03 
   -1.40878E-03 
   -1.78516E-03 
    2.41434E-03 
   -1.08311E-03 
   -1.61728E-03 
   -5.38806E-03 
    1.55602E-02 
   -1.02759E-02 
    5.66297E-03 
   -3.08285E-03 
    1.84162E-03 
   -1.12787E-03 
    8.28690E-04 
   -5.60136E-04 
    3.60417E-03 
   -2.76832E-04 
   -5.00032E-04 
    4.65141E-04 
    2.44348E-04 
   -5.14188E-04 
    5.11763E-04 
   -3.10137E-04 
   -3.18965E-02 
    1.09336E-02 
    2.67203E-02 
   -2.59945E-02 
    2.30564E-02 
   -1.35947E-03 
   -1.33653E-02 
    1.86003E-02 
    1.96904E-03 
    1.40743E-03 
    1.90256E-03 
    3.71251E-03 
   -2.10754E-02 
   -4.42133E-03 
    4.91892E-03 
   -1.79773E-02 
   -1.32064E-03 
   -1.12432E-03 
   -2.56925E-03 
   -2.69637E-03 
    3.82925E-03 
    2.43776E-03 
    2.77729E-03 
   -3.98990E-04 
    1.61319E-02 
    1.02354E-03 
   -5.58711E-03 
    1.55047E-02 
    1.08901E-03 
    9.64679E-04 
    2.42146E-03 
    2.01943E-03 
   -2.47912E-03 
   -1.47979E-03 
   -9.56283E-04 
   -5.84955E-04 
   -8.49911E-03 
    8.94116E-04 
    4.10058E-03 
    4.61763E-04 
   -9.33146E-03 
    2.60666E-03 
    6.39825E-03 
   -9.99490E-03 
   -5.45453E-04 
   -5.11465E-04 
   -1.81284E-03 
   -1.38526E-03 
    1.24111E-03 
    4.19676E-04 
    3.54143E-04 
    8.29226E-04 
    5.47881E-03 
    7.45685E-04 
   -2.48986E-03 
    5.33503E-04 
    1.81217E-03 
   -3.42251E-04 
   -9.38535E-03 
    4.51190E-03 
    4.21467E-03 
   -3.72997E-03 
   -5.60743E-03 
    5.28730E-03 
    2.97577E-04 
    1.79448E-04 
    1.23599E-03 
    8.90895E-04 
   -9.45132E-04 
    9.56429E-06 
   -8.64775E-06 
   -7.23861E-04 
   -3.85171E-03 
   -1.01592E-03 
    9.21038E-04 
   -1.74239E-03 
   -1.56837E-03 
   -1.39201E-03 
    5.03242E-03 
   -1.54017E-03 
    3.02880E-03 
   -2.58285E-03 
    4.20563E-03 
   -3.30299E-03 
   -7.74044E-04 
    3.11294E-03 
    3.74732E-03 
   -1.64975E-03 
   -1.73298E-04 
   -9.05320E-05 
   -7.99002E-04 
   -5.63627E-04 
    6.51890E-04 
   -9.72212E-05 
    9.30827E-06 
    3.61479E-04 
    2.79425E-03 
    3.94709E-04 
   -9.17388E-04 
    1.86465E-03 
    2.27564E-03 
    2.87474E-03 
   -2.81746E-03 
    9.26503E-04 
   -7.86275E-04 
    1.98168E-03 
   -2.30046E-03 
    1.07477E-03 
    7.73995E-03 
    1.33437E-03 
    1.71879E-04 
    1.50345E-03 
GPGpir
8 8
   -2.52147E-03 
   -4.20140E-05 
   -5.42374E-04 
    6.83007E-05 
    8.08386E-04 
   -5.68038E-04 
   -1.33153E-04 
    1.88366E-04 
   -2.75582E-03 
   -3.26438E-05 
   -1.00555E-04 
   -8.62867E-04 
    2.70561E-04 
    2.59675E-04 
    3.68910E-05 
   -6.72107E-04 
   -1.43521E-03 
    1.59081E-03 
   -1.36493E-03 
    3.04390E-04 
    5.32344E-04 
   -5.41001E-04 
    2.49731E-04 
   -1.56399E-06 
    3.59289E-03 
   -5.07414E-04 
   -5.87079E-04 
    1.21024E-03 
   -6.42103E-04 
    1.47189E-05 
    2.86680E-04 
   -2.36120E-04 
   -1.79683E-02 
   -7.17289E-04 
    1.75297E-03 
   -1.69365E-02 
    4.65244E-03 
    5.40459E-03 
    5.32094E-03 
    3.68876E-03 
    5.72170E-04 
    4.65790E-04 
   -1.53260E-04 
    4.91343E-04 
    8.70342E-04 
   -5.19825E-03 
   -5.92469E-03 
    1.45891E-03 
   -1.23204E-04 
   -2.30397E-04 
   -1.16806E-04 
    4.01953E-05 
   -6.44520E-04 
   -7.33545E-04 
    1.48404E-03 
   -9.35154E-04 
   -4.26727E-03 
    1.59947E-03 
    2.29810E-03 
   -4.02766E-03 
   -3.69568E-05 
    1.27899E-04 
    1.87848E-04 
   -1.20496E-04 
    6.22483E-04 
    4.59815E-04 
   -1.57788E-04 
    3.05358E-05 
   -2.79801E-03 
    1.60747E-03 
   -1.39733E-03 
   -1.91541E-03 
    3.14089E-03 
    1.34203E-03 
    1.15039E-03 
    2.72139E-03 
    1.30296E-04 
   -1.60646E-05 
    7.28287E-06 
    1.02976E-04 
   -4.93927E-04 
   -2.76496E-04 
   -2.81774E-04 
    1.92438E-04 
    1.68967E-04 
    1.88514E-04 
    1.20831E-03 
    8.95622E-04 
    3.35395E-03 
    2.00813E-03 
   -2.26477E-03 
    3.29715E-03 
   -6.42173E-04 
   -1.91180E-03 
   -2.07408E-03 
   -3.70138E-04 
   -5.04894E-06 
   -5.35792E-05 
   -8.86159E-05 
   -5.29076E-05 
    8.15909E-05 
    4.17807E-05 
    4.06406E-04 
   -2.20032E-04 
    6.77935E-04 
   -6.52435E-04 
   -8.33518E-04 
   -2.92394E-04 
   -1.37776E-03 
   -1.39843E-03 
   -5.59983E-04 
   -9.92029E-05 
   -3.63096E-04 
   -2.63838E-03 
    2.64343E-03 
   -5.33051E-04 
   -9.36334E-04 
    9.44908E-04 
    1.18084E-03 
   -9.39470E-04 
   -4.87274E-05 
    6.02821E-05 
    2.86700E-05 
   -7.07373E-06 
    1.63541E-04 
    1.09785E-04 
   -1.94820E-04 
    1.11776E-04 
   -9.41093E-04 
    4.91135E-04 
    2.24990E-05 
   -3.59986E-04 
    3.54758E-04 
    8.30746E-04 
    1.31626E-03 
   -9.81066E-04 
    8.53285E-04 
    7.66720E-04 
   -4.23320E-04 
   -7.22868E-04 
    1.38752E-03 
   -7.39591E-04 
    1.52802E-03 
    1.28449E-03 
GPApir
8 8
    2.49816E-02 
   -2.53308E-03 
   -2.01898E-03 
    4.77576E-03 
   -3.38795E-03 
    2.71527E-05 
   -3.71579E-03 
    8.67982E-03 
    1.01105E-02 
   -2.89410E-03 
   -1.67358E-03 
   -2.68149E-04 
    2.53708E-03 
   -2.27768E-03 
   -2.68815E-03 
   -3.27572E-03 
   -1.41131E-02 
   -5.45884E-03 
    2.89285E-05 
    1.41399E-03 
    1.47274E-03 
    1.66130E-03 
    2.01001E-03 
    1.53590E-03 
    4.83447E-03 
    8.00474E-03 
    5.45671E-03 
    3.00959E-03 
    1.90320E-03 
    1.30657E-03 
    4.72200E-04 
   -6.30603E-04 
    1.72116E-02 
   -2.22443E-02 
   -4.09346E-02 
    2.09346E-02 
    1.15631E-03 
   -2.45351E-02 
   -3.59781E-02 
    1.24619E-02 
   -2.49473E-03 
    9.28685E-04 
   -5.79268E-04 
   -3.75295E-03 
   -1.07925E-02 
   -2.61184E-02 
   -2.83006E-02 
    1.71224E-03 
   -2.88342E-03 
    2.08152E-03 
    1.28747E-04 
   -2.31277E-03 
   -4.77866E-03 
   -2.03326E-03 
   -3.90823E-04 
   -1.07821E-03 
   -2.11310E-02 
   -1.75743E-02 
   -1.26157E-02 
   -1.35307E-02 
   -2.44725E-03 
    2.21552E-03 
    1.27578E-03 
   -8.37881E-04 
   -2.45366E-03 
   -6.15395E-05 
    1.54507E-03 
   -1.28513E-03 
    5.48042E-03 
   -3.94136E-04 
   -8.29716E-03 
   -2.07370E-04 
   -1.71583E-02 
   -2.91260E-03 
    2.70049E-03 
   -1.57495E-02 
   -1.50711E-03 
    1.53636E-03 
    1.53226E-03 
    2.84678E-04 
   -5.95286E-04 
    8.09500E-04 
    1.41438E-03 
   -1.04682E-04 
    1.00229E-03 
   -1.03834E-03 
   -7.32330E-03 
    1.25992E-03 
    3.47054E-03 
    1.93255E-03 
    9.59167E-03 
   -3.55937E-03 
   -7.19948E-03 
    6.49128E-03 
    9.52431E-03 
   -9.17002E-03 
   -6.45840E-04 
    7.57138E-04 
    1.58563E-03 
    6.79842E-04 
    5.19517E-04 
    4.89761E-04 
    1.10673E-03 
    5.92192E-04 
   -1.74120E-03 
   -2.71673E-03 
   -5.07927E-03 
    4.54870E-04 
    4.92838E-03 
    1.21390E-03 
    5.08189E-03 
   -3.20489E-03 
   -5.64895E-03 
    2.95803E-04 
   -1.82151E-03 
    3.51972E-03 
    6.21642E-04 
    6.68083E-03 
    7.07563E-03 
   -1.30873E-03 
    1.49174E-05 
    3.21448E-04 
    1.24570E-03 
    6.43410E-04 
    7.64672E-04 
   -8.89438E-05 
    4.34721E-04 
    4.90764E-04 
   -3.42305E-03 
   -2.05336E-03 
   -2.30760E-03 
   -1.49070E-03 
    4.28894E-03 
    1.80921E-03 
    2.23322E-03 
   -3.32749E-03 
   -3.64146E-03 
    3.35554E-04 
   -2.99928E-05 
    2.52367E-03 
   -6.28080E-03 
    5.74894E-04 
    3.40263E-03 
   -1.98732E-03 
GPPpir
8 8
    2.92165E-01 
   -3.94355E-03 
   -1.73646E-04 
    3.65074E-02 
   -2.07518E-02 
   -1.48979E-02 
   -1.57477E-02 
    2.74887E-02 
    1.34413E-01 
    2.91339E-03 
   -9.70687E-03 
    3.47970E-03 
    3.32598E-02 
   -1.88805E-02 
   -1.06492E-02 
   -2.68956E-02 
   -1.57715E-03 
    4.92551E-03 
    1.88233E-04 
    4.56648E-03 
    1.35069E-05 
   -4.26011E-04 
    1.44182E-03 
   -3.72427E-03 
    1.10426E-03 
    1.90753E-03 
    4.49047E-03 
   -3.22719E-03 
    4.02456E-03 
   -5.73329E-03 
    3.94426E-03 
   -1.86331E-03 
    5.07944E-02 
    6.59154E-02 
    3.50507E-02 
   -3.75279E-04 
    1.11395E-01 
   -7.27631E-02 
   -1.97129E-01 
    1.69708E-01 
    4.09114E-04 
   -4.34999E-04 
    2.42601E-04 
    1.97338E-03 
    7.91812E-02 
    3.74538E-02 
   -1.92216E-02 
    5.29032E-02 
    5.11613E-04 
   -3.44053E-03 
    1.16226E-04 
   -1.49134E-03 
   -1.27142E-03 
   -3.01709E-03 
    7.35977E-04 
   -8.95590E-04 
    1.90308E-02 
   -2.40584E-02 
   -4.77073E-02 
    4.10807E-02 
    1.35676E-03 
   -2.24089E-03 
   -8.32818E-05 
    2.48905E-03 
   -6.81879E-03 
    7.18374E-03 
    3.07100E-03 
   -4.45127E-03 
    6.58952E-03 
    7.06164E-03 
    1.02622E-04 
   -6.02016E-03 
    5.96860E-02 
    4.08624E-02 
   -1.96577E-03 
    4.36939E-02 
   -8.65189E-04 
   -3.66474E-04 
    2.26559E-03 
   -1.09951E-03 
   -2.60250E-03 
   -9.92517E-04 
    1.74697E-03 
   -4.90003E-03 
    5.08006E-03 
   -3.06143E-03 
   -3.37443E-02 
    1.57275E-02 
   -3.11433E-03 
    2.43379E-03 
    4.86333E-03 
    9.64733E-03 
    2.77346E-02 
    7.08994E-03 
   -1.58983E-02 
    2.30015E-02 
    1.15584E-03 
   -1.28683E-03 
   -2.18989E-04 
    2.12691E-03 
   -2.14948E-03 
    3.92530E-03 
   -2.43007E-03 
   -5.95843E-04 
    7.19967E-03 
    4.72047E-03 
   -7.48078E-03 
    9.30301E-05 
    3.20691E-02 
   -8.93339E-03 
    2.28181E-02 
   -9.86844E-03 
   -3.35639E-03 
   -7.17104E-03 
    1.96367E-04 
    1.60487E-03 
    4.43056E-02 
    2.20764E-02 
   -1.18800E-02 
    3.49535E-02 
   -2.16366E-04 
    8.15004E-04 
    2.85287E-03 
   -4.76989E-04 
   -1.68921E-03 
   -2.08772E-03 
    9.84630E-05 
   -4.71937E-03 
   -1.86312E-03 
   -2.63783E-03 
   -5.33037E-03 
    4.49997E-03 
    5.02845E-03 
   -5.20982E-04 
    9.90295E-03 
    5.37747E-03 
   -2.08083E-02 
    7.20569E-03 
    1.31188E-02 
   -2.00680E-03 
   -2.60702E-03 
   -5.58122E-03 
   -3.84138E-03 
    6.25799E-04 
Apppir
8 8
   -1.58867E-01 
   -1.72147E-02 
    3.15236E-01 
   -1.39463E-01 
   -1.35031E-01 
    1.53555E-01 
   -1.02047E-01 
   -1.78687E-02 
   -6.24475E-01 
   -1.46268E-01 
    2.67629E-01 
   -8.28121E-02 
    3.87418E-02 
    1.37065E-02 
    3.91173E-02 
   -1.10080E-01 
   -2.50987E-02 
   -2.02366E-02 
    2.06171E-03 
    2.78847E-03 
   -3.59157E-03 
    1.12242E-02 
   -3.53845E-03 
    1.50827E-02 
    2.64034E-02 
    1.00496E-02 
    3.82919E-02 
    1.73805E-02 
    2.96023E-02 
    1.60198E-02 
    1.54311E-02 
    2.29681E-02 
   -8.10780E-02 
    3.79166E-02 
   -1.82682E-01 
   -2.09131E-01 
    5.35851E-01 
   -4.57325E-01 
   -1.87462E-01 
    8.17794E-02 
    2.95247E-02 
    8.41652E-02 
   -6.73034E-02 
   -8.38189E-03 
    7.41259E-02 
   -1.09252E-01 
   -2.02788E-01 
   -1.38746E-01 
    1.88171E-01 
   -7.22569E-02 
    7.59973E-02 
   -7.54242E-02 
    1.03580E-01 
    2.57226E-02 
    9.46620E-02 
    1.60351E-01 
    1.04869E-01 
   -8.84639E-02 
   -2.97273E-02 
    3.17483E-02 
    5.55680E-02 
    4.30039E-02 
   -4.47998E-02 
   -6.32749E-03 
   -2.96496E-01 
    1.57233E-01 
    3.61437E-01 
   -1.60792E-01 
   -4.56082E-02 
   -7.61537E-02 
    1.29720E-02 
   -3.58528E-02 
    2.27453E-02 
   -7.46818E-02 
   -1.52123E-01 
   -1.26320E-01 
    3.00421E-02 
   -3.21057E-02 
    2.67593E-02 
   -5.93396E-04 
    1.33189E-02 
    5.30317E-02 
    1.69344E-01 
    6.07298E-02 
   -2.16078E-02 
    4.47485E-03 
   -2.00051E-01 
    1.02773E-01 
   -6.49783E-02 
   -4.75552E-02 
   -1.05091E-02 
   -6.28511E-02 
    3.20391E-02 
   -3.75195E-02 
   -6.91378E-02 
   -3.94585E-02 
    3.67856E-02 
    3.06307E-02 
   -4.86161E-02 
   -1.48807E-02 
   -5.23627E-02 
    1.61018E-02 
    3.26071E-02 
   -4.24198E-02 
   -3.51558E-02 
   -6.26230E-02 
   -4.21801E-02 
   -1.25873E-02 
    2.05747E-02 
   -4.35330E-03 
   -2.24482E-01 
    5.45825E-02 
    3.52680E-02 
    6.69988E-02 
   -1.41861E-02 
    2.13273E-02 
    3.41572E-02 
   -6.01904E-02 
   -9.32123E-02 
   -7.57980E-02 
    1.89489E-02 
   -1.39981E-02 
    2.52145E-03 
    6.34332E-03 
    3.57598E-02 
    5.83660E-02 
    8.83725E-02 
    5.04862E-02 
    5.17841E-03 
    7.98206E-03 
   -1.84491E-02 
    6.55193E-03 
   -5.33872E-02 
   -1.78882E-02 
   -6.39438E-02 
   -2.64749E-02 
    6.77648E-02 
   -3.07349E-02 
    2.00105E-01 
   -5.92491E-02 
    1.05575E-02 
   -9.87604E-03 
    3.68475E-03 
    8.95168E-03 
Apapir
8 8
   -2.54787E-02 
    8.84152E-02 
    7.16182E-02 
   -3.80657E-02 
   -6.29459E-02 
    1.38159E-02 
    2.13694E-02 
   -4.50762E-03 
   -1.24849E-01 
   -7.41316E-02 
    7.89058E-02 
    6.07870E-02 
   -1.79537E-02 
   -4.20570E-02 
    1.15319E-02 
   -2.47291E-03 
   -1.13013E-01 
   -4.35595E-02 
   -6.48308E-03 
   -2.23315E-03 
   -2.75505E-03 
    2.62423E-03 
    8.02370E-03 
    7.22070E-03 
   -5.66679E-02 
   -6.92571E-02 
   -3.94034E-02 
   -1.89008E-02 
   -1.57149E-02 
   -1.33581E-02 
   -6.34168E-03 
    1.83356E-03 
    1.22784E-01 
   -9.60380E-02 
   -7.40775E-02 
    5.09224E-05 
    1.00602E-01 
   -6.80562E-02 
   -8.82773E-03 
    3.24762E-02 
    1.22500E-01 
    1.44961E-02 
    2.82758E-03 
   -8.87810E-02 
    6.12205E-02 
   -2.90068E-02 
    2.44914E-02 
    4.60625E-02 
    7.72978E-02 
   -2.86562E-02 
    3.94845E-02 
   -5.43802E-02 
   -3.74233E-02 
    5.09330E-02 
    1.30268E-01 
   -1.57783E-02 
    1.58591E-02 
    1.21627E-02 
    3.59058E-02 
    3.11119E-02 
    3.48892E-02 
   -3.10255E-02 
    3.96019E-02 
   -1.15593E-02 
   -6.08918E-02 
    2.98508E-02 
    6.91643E-02 
   -3.51576E-02 
   -5.28757E-02 
    3.21805E-02 
    1.99166E-03 
    6.54779E-02 
   -9.15858E-03 
    1.62023E-02 
    1.58230E-02 
    2.01976E-03 
    1.02566E-02 
   -8.92092E-03 
    2.90862E-02 
    7.65926E-03 
   -5.05356E-02 
   -2.22030E-04 
    2.35660E-02 
   -3.29976E-02 
   -3.15834E-02 
    4.11978E-02 
   -1.60846E-02 
    2.86087E-02 
   -4.41968E-02 
   -3.11827E-02 
   -7.61236E-02 
    4.48295E-03 
   -1.13374E-02 
    5.97267E-03 
   -1.79377E-03 
   -1.01511E-02 
    2.23395E-03 
    4.92172E-03 
    1.84904E-02 
    5.32241E-04 
   -3.08079E-02 
   -1.59750E-02 
   -6.70489E-03 
   -6.41263E-03 
   -9.08610E-03 
    2.82739E-02 
   -1.48399E-02 
    2.82126E-03 
   -4.63438E-03 
   -1.43452E-02 
   -5.29349E-02 
    1.79702E-02 
    5.06690E-02 
   -3.38556E-02 
    4.63252E-03 
   -8.06962E-03 
   -2.71182E-03 
   -3.09582E-03 
   -7.30104E-03 
   -6.77081E-03 
   -3.49056E-03 
    3.56703E-03 
    1.17560E-02 
   -6.65910E-03 
   -8.00463E-03 
   -4.08249E-03 
   -1.09230E-02 
    8.56354E-03 
    1.81411E-03 
    9.93000E-03 
   -2.78377E-03 
   -8.13134E-03 
    5.14729E-03 
    3.49694E-03 
   -2.71335E-02 
    1.26082E-02 
    2.71484E-02 
   -2.48598E-02 
    1.55332E-02 
    3.81473E-03 
   -5.46899E-03 
    1.81120E-02 
    2.23263E-02 
   -1.63495E-02 
ApGpir
8 8
    1.28663E-03 
    1.78220E-02 
    3.89436E-03 
   -5.47863E-03 
   -1.06605E-02 
    2.02667E-03 
    4.56634E-03 
    1.97365E-03 
   -1.18588E-02 
   -7.82883E-03 
    1.41901E-02 
    1.01639E-02 
   -8.67083E-03 
   -4.43583E-03 
   -9.71303E-04 
    2.09285E-03 
   -5.83284E-04 
    1.65260E-02 
   -1.07626E-02 
    3.17511E-03 
    2.31149E-03 
   -3.07631E-03 
    1.82811E-03 
   -8.39737E-05 
   -3.44951E-02 
    7.58972E-03 
    3.83223E-03 
   -7.49829E-03 
    4.37557E-03 
   -9.39130E-04 
   -1.24453E-03 
    1.60696E-03 
    7.91666E-03 
    2.21599E-02 
    4.23052E-02 
    1.71635E-02 
   -1.24565E-02 
    4.48663E-04 
   -2.56029E-03 
   -5.03938E-03 
    1.03385E-04 
   -8.32820E-03 
    2.93625E-02 
   -9.50197E-03 
    1.05458E-02 
   -3.92539E-03 
   -3.14522E-03 
    5.55295E-03 
   -1.36134E-02 
   -5.50933E-03 
   -3.44355E-03 
    6.55742E-03 
   -3.74752E-02 
   -9.48947E-03 
   -1.72457E-02 
    7.94899E-03 
   -4.22872E-03 
    6.43548E-03 
    8.39543E-03 
   -3.68420E-04 
    7.92545E-03 
    3.24945E-03 
   -3.93227E-03 
   -1.91748E-04 
    9.86524E-03 
    1.78208E-03 
   -1.02605E-02 
   -2.92146E-03 
    1.83513E-03 
    1.53138E-02 
   -8.09444E-03 
   -9.72592E-03 
   -1.51388E-03 
   -3.88230E-03 
   -6.29616E-03 
   -2.91312E-03 
   -2.08002E-03 
   -1.37787E-03 
    6.39575E-03 
   -8.20722E-04 
   -2.09813E-03 
   -3.45772E-03 
    1.00553E-02 
   -2.37718E-03 
    3.68985E-03 
   -3.87574E-03 
   -1.66152E-03 
   -5.26933E-03 
    2.48571E-02 
   -9.71269E-03 
   -1.67201E-02 
   -1.90142E-03 
    3.55913E-03 
   -1.25413E-04 
    1.76637E-03 
    2.83710E-03 
   -2.15398E-03 
   -8.95900E-05 
   -3.56072E-03 
    5.75107E-04 
   -4.55655E-03 
   -4.56478E-04 
   -7.01350E-03 
    3.93921E-03 
   -2.62953E-04 
    1.24910E-03 
    7.89009E-04 
    3.87932E-03 
    3.00637E-03 
    4.84761E-03 
    1.11907E-02 
    4.86570E-03 
   -5.23875E-03 
    5.83869E-03 
    1.57285E-02 
    1.29764E-02 
   -2.15783E-03 
    1.54722E-03 
    1.19712E-03 
   -8.19697E-04 
    3.14758E-03 
    4.05421E-04 
    2.64000E-04 
   -3.33749E-04 
    5.54795E-03 
    2.69967E-03 
    1.58920E-03 
   -2.26089E-03 
    1.52302E-04 
    1.07993E-03 
   -2.67151E-05 
   -3.34141E-03 
   -6.19467E-03 
    2.04649E-03 
   -4.10968E-03 
   -4.01005E-03 
   -2.88334E-03 
    1.72847E-03 
   -2.02707E-03 
   -2.55780E-03 
   -2.99751E-03 
   -7.85617E-03 
    7.54311E-05 
   -3.34479E-03 
ApApir
8 8
   -1.63950E-02 
    9.74758E-02 
    5.94857E-02 
   -3.37817E-02 
   -6.29299E-02 
    1.07479E-02 
    2.19293E-02 
   -2.85911E-05 
   -1.11651E-01 
   -7.20503E-02 
    8.09388E-02 
    6.28293E-02 
   -2.60410E-02 
   -3.59858E-02 
    8.27792E-03 
   -5.16312E-03 
    1.36004E-01 
   -8.24651E-02 
    3.78023E-02 
   -1.16517E-02 
    2.84213E-04 
    2.25870E-03 
    3.59971E-04 
   -2.94269E-03 
   -2.05906E-02 
    8.58280E-03 
   -3.00540E-03 
    3.08648E-03 
   -6.37927E-03 
    5.62832E-03 
   -3.69789E-03 
    1.61147E-03 
   -5.50182E-02 
    7.18243E-02 
    1.25979E-01 
    5.32531E-02 
    2.40328E-02 
   -3.80032E-02 
   -7.47486E-02 
   -4.22037E-02 
   -1.06725E-01 
   -7.01296E-02 
    6.97478E-02 
    6.08367E-02 
   -1.14970E-02 
    3.09578E-02 
    5.01089E-02 
    3.10418E-02 
    6.30979E-02 
    4.08098E-02 
   -4.87067E-02 
   -4.09147E-02 
   -4.32972E-02 
   -4.50495E-02 
   -1.25404E-01 
   -1.95028E-02 
    1.39832E-02 
   -2.46900E-02 
   -2.54477E-02 
   -8.78633E-03 
   -3.24865E-02 
   -1.55701E-02 
    2.98780E-02 
    2.76562E-02 
    3.04424E-02 
    3.15126E-02 
    6.81134E-02 
    1.93785E-02 
    3.82956E-02 
    1.19774E-02 
   -3.68910E-02 
   -7.24770E-02 
   -1.27643E-02 
    1.10036E-02 
    3.50927E-03 
   -6.90742E-03 
    1.43981E-02 
   -1.02575E-03 
   -1.52147E-02 
   -1.27630E-02 
   -2.20021E-02 
   -2.73160E-02 
   -3.67838E-02 
   -6.98070E-03 
   -1.99653E-02 
   -8.65957E-03 
    2.39052E-02 
    4.08400E-02 
    8.06185E-02 
    2.73858E-02 
    3.70367E-02 
    1.88208E-02 
    8.82892E-03 
   -3.23305E-03 
    5.49554E-03 
    1.04221E-02 
   -2.47147E-03 
    6.61582E-03 
    7.91382E-03 
    9.75148E-06 
    8.02878E-03 
    1.34446E-02 
    2.01336E-02 
   -6.29194E-03 
    1.18654E-02 
    4.03889E-03 
   -1.00243E-02 
   -2.29940E-02 
   -4.15505E-02 
   -2.15278E-02 
   -1.58645E-02 
   -1.21226E-02 
   -3.89026E-02 
    2.30457E-02 
    2.58359E-02 
    2.51725E-02 
   -3.82420E-03 
   -1.39872E-03 
   -6.27968E-03 
   -6.80586E-03 
   -1.59295E-04 
   -5.63807E-03 
   -3.88687E-03 
    4.08595E-03 
    2.50098E-03 
    1.19446E-03 
   -7.22115E-03 
    9.50150E-03 
   -4.04146E-03 
    2.31021E-03 
   -8.14652E-04 
    9.87736E-03 
    1.99894E-02 
    1.31415E-02 
    3.05855E-03 
   -8.58868E-04 
    1.73352E-02 
   -8.94235E-03 
   -1.43973E-02 
   -1.50364E-02 
   -9.71645E-03 
   -2.57144E-02 
   -1.76487E-02 
    3.69563E-03 
ApPpir
8 8
   -1.99172E-01 
   -2.94072E-02 
    3.74981E-01 
   -1.66129E-01 
   -1.68020E-01 
    1.89533E-01 
   -1.05690E-01 
   -2.82345E-02 
   -7.08540E-01 
   -1.59426E-01 
    2.98659E-01 
   -9.52939E-02 
    5.19911E-02 
    1.22201E-03 
    4.89996E-02 
   -1.17461E-01 
   -2.41169E-02 
    8.06887E-05 
    2.91751E-02 
   -1.91676E-02 
    1.83779E-02 
   -8.93082E-03 
   -1.11367E-02 
    2.96144E-02 
   -1.75924E-04 
    4.20556E-02 
   -2.14729E-02 
    5.80881E-03 
    2.43670E-02 
   -3.05783E-02 
    1.32033E-02 
   -3.70310E-03 
   -1.82081E-01 
    2.53820E-01 
    1.96338E-01 
    1.17519E-01 
   -2.69363E-01 
    3.77651E-01 
    4.20695E-01 
    2.06471E-01 
   -8.07275E-02 
    1.60141E-02 
   -9.49765E-03 
    8.66015E-02 
    1.12482E-01 
   -1.69103E-01 
   -1.97032E-01 
   -1.33328E-01 
   -1.71007E-01 
    2.09922E-02 
    3.16420E-02 
    1.07963E-01 
    5.06337E-02 
   -1.88112E-01 
   -1.78792E-01 
   -1.24440E-02 
   -3.38355E-02 
    1.39781E-02 
    2.23356E-02 
    6.53502E-03 
    6.80952E-02 
    1.55042E-02 
   -1.89944E-02 
   -4.90989E-02 
    4.08336E-04 
   -2.21521E-01 
   -4.16885E-01 
    3.38253E-02 
    3.78537E-02 
    5.81363E-02 
    6.84025E-02 
   -5.31436E-02 
    8.39304E-02 
   -4.66003E-03 
    1.29775E-01 
    1.55743E-01 
   -1.88948E-02 
   -6.13463E-03 
   -2.62195E-03 
    2.50543E-03 
   -1.53530E-02 
    9.47223E-02 
    1.74904E-01 
    3.64898E-02 
    1.40681E-01 
    4.26204E-02 
    1.40109E-01 
   -8.29362E-02 
    2.96252E-02 
    7.09823E-02 
    6.98190E-02 
   -3.55779E-02 
   -8.76098E-03 
   -1.34356E-02 
   -8.39165E-02 
   -8.84977E-02 
   -4.59923E-03 
   -3.12115E-02 
    5.46257E-02 
    1.81846E-02 
    1.99061E-02 
    1.85226E-02 
   -4.46186E-02 
   -1.74669E-02 
   -3.07970E-02 
   -3.61364E-02 
   -6.26319E-02 
    1.36823E-02 
    1.14015E-01 
    4.88670E-02 
    1.71878E-01 
   -4.63991E-02 
   -4.72793E-02 
   -3.68293E-02 
   -4.10118E-02 
    6.11660E-02 
   -5.43802E-02 
    5.37704E-02 
    7.31881E-03 
   -2.10389E-02 
    6.78100E-03 
    1.23140E-02 
   -2.00416E-02 
   -9.36693E-03 
   -1.12624E-01 
   -4.40980E-02 
   -4.21165E-02 
   -6.46545E-02 
    5.95026E-03 
   -8.37803E-03 
    1.97198E-02 
    1.73271E-02 
   -3.64356E-02 
   -3.34887E-02 
   -7.32080E-02 
   -2.26822E-03 
   -1.79162E-01 
   -2.11363E-02 
   -1.09136E-01 
    5.60266E-02 
    1.30951E-02 
   -1.08180E-02 
   -1.25771E-03 
   -2.15071E-02 
Aappir
8 8
    3.91040E-01 
   -1.26919E-02 
    1.39233E-01 
   -4.27228E-02 
    1.33030E-02 
   -2.63822E-02 
    8.74687E-03 
   -2.10608E-03 
    3.98726E-02 
   -1.16500E-01 
    5.21482E-02 
    7.77936E-02 
    1.29404E-03 
   -5.24245E-03 
    1.20984E-02 
    9.56922E-04 
   -4.76167E-01 
    1.43301E-01 
    3.25733E-01 
    1.05558E-01 
    9.76262E-02 
    2.59002E-01 
    8.29419E-02 
   -6.95592E-03 
   -2.97632E-01 
   -5.53460E-02 
   -3.07549E-01 
   -2.69820E-01 
    1.49739E-01 
    4.17566E-02 
   -1.02956E-01 
    4.18785E-02 
    5.87852E-01 
    2.73685E-01 
   -2.98993E-01 
   -6.73705E-02 
    3.40813E-01 
    3.55512E-02 
   -1.07692E-01 
    2.88049E-01 
   -2.70083E-02 
    2.41530E-02 
    3.19166E-03 
   -2.54403E-03 
    1.34930E-01 
    1.98948E-02 
   -3.66003E-02 
    1.60719E-01 
   -5.51793E-03 
   -3.74818E-03 
   -7.58495E-02 
   -5.90532E-02 
    1.97251E-01 
   -1.22647E-02 
   -2.05829E-01 
   -1.20766E-01 
    1.59673E-01 
   -5.08951E-02 
   -4.18669E-02 
    6.15781E-02 
   -4.26789E-02 
    1.90867E-02 
   -4.93192E-02 
   -2.95030E-02 
    5.41826E-02 
    5.45482E-02 
   -3.01015E-02 
    7.27686E-02 
    1.57346E-02 
   -6.08659E-02 
    1.47958E-02 
    4.66717E-02 
    4.53132E-02 
   -3.66141E-03 
   -2.08808E-02 
    8.83045E-02 
   -3.99869E-02 
    2.22332E-02 
    1.17996E-02 
   -9.84430E-03 
    8.71614E-03 
    5.14243E-03 
    8.22734E-02 
   -1.89668E-02 
    1.30230E-02 
   -1.26548E-02 
    1.19777E-03 
   -3.06410E-02 
    5.16595E-03 
    1.07159E-02 
    3.73653E-03 
   -1.65158E-02 
    1.03517E-02 
   -2.92787E-02 
    1.42962E-02 
    6.68362E-02 
    3.37182E-02 
   -1.20507E-02 
    3.57111E-04 
   -7.87067E-03 
    3.18818E-02 
   -1.12231E-02 
    8.14051E-03 
   -1.16611E-02 
    4.74071E-02 
    1.80116E-03 
    7.91102E-03 
   -1.22284E-02 
    9.60716E-03 
    4.96924E-03 
    7.27578E-03 
    7.72211E-03 
    6.86342E-03 
    7.21784E-03 
   -3.83189E-03 
   -3.38742E-03 
    5.67986E-03 
   -6.97656E-03 
    2.60229E-02 
    2.53810E-02 
    3.21766E-02 
    1.38915E-03 
   -2.22741E-02 
   -7.29598E-03 
   -9.02951E-03 
    2.05728E-02 
    4.40605E-04 
    1.19634E-03 
    2.70895E-02 
   -1.81755E-03 
    1.60241E-02 
   -2.46854E-03 
   -7.23731E-03 
    6.87638E-04 
   -4.51753E-03 
    7.92331E-04 
    2.98680E-03 
   -4.51911E-03 
   -1.76230E-02 
   -1.41701E-03 
    2.44390E-03 
   -8.84176E-03 
   -3.49839E-04 
   -2.04223E-03 
Aaapir
8 8
    2.37021E-01 
   -7.66791E-02 
   -1.65356E-02 
   -2.02696E-03 
   -2.18973E-02 
    1.14526E-02 
   -7.41200E-03 
    7.53714E-03 
   -1.96161E-01 
   -8.89468E-02 
   -1.74421E-02 
    8.85333E-02 
   -3.90643E-02 
    1.22749E-02 
    1.30705E-02 
   -9.08185E-03 
   -9.94104E-02 
   -1.28553E-01 
    4.68688E-02 
    6.32293E-02 
    2.34584E-02 
    3.68858E-03 
   -1.10396E-02 
   -9.02348E-03 
   -7.36549E-02 
    2.47790E-02 
   -3.27591E-03 
    2.03009E-02 
    2.25295E-02 
    1.62383E-02 
    1.26566E-03 
   -4.37543E-03 
    7.66458E-01 
   -6.78720E-02 
    1.06245E-01 
    5.01529E-03 
    1.53150E-01 
    1.86424E-01 
    1.60833E-01 
    3.28421E-02 
   -1.08632E-01 
   -7.38214E-02 
   -2.36715E-02 
   -1.10466E-01 
   -4.47045E-02 
    8.12968E-02 
    6.88559E-02 
    1.34153E-03 
    5.50785E-02 
   -4.69577E-02 
    1.76048E-02 
    1.67070E-03 
    9.59059E-02 
    3.45578E-03 
   -5.90352E-02 
    1.34872E-01 
   -5.15124E-02 
    1.41092E-02 
    1.45045E-02 
   -1.96255E-03 
    2.44267E-02 
   -2.68419E-02 
    2.87261E-02 
    3.43971E-03 
   -7.48739E-03 
    7.39583E-03 
    8.34135E-02 
    2.10929E-02 
   -8.44938E-03 
   -9.93511E-03 
    6.30030E-02 
   -1.54802E-03 
   -2.92093E-02 
   -1.88062E-03 
   -1.19133E-02 
   -8.16657E-03 
   -8.60436E-03 
    5.95179E-03 
    2.95721E-02 
    6.69193E-03 
   -8.42538E-03 
   -7.37137E-03 
    4.69124E-02 
   -1.53099E-02 
    9.40997E-03 
   -4.85589E-03 
   -1.15301E-02 
   -7.10610E-03 
   -1.33542E-02 
    4.09983E-03 
   -1.79848E-02 
   -1.03573E-02 
   -6.86657E-03 
   -4.89529E-03 
   -7.63098E-03 
    2.98004E-03 
   -1.65309E-02 
    1.48411E-02 
    1.50819E-02 
    3.98977E-03 
   -1.37150E-03 
   -5.90015E-03 
    2.97289E-03 
   -5.05595E-03 
   -1.04315E-02 
   -6.37981E-04 
    3.08334E-02 
    1.41698E-02 
   -3.24836E-03 
    5.53649E-03 
    1.04790E-02 
   -8.81680E-03 
    1.01250E-02 
    2.44101E-03 
   -4.75482E-03 
    1.99231E-02 
    5.23668E-03 
   -2.51725E-03 
   -7.98778E-04 
    4.58383E-04 
   -1.35367E-02 
    5.82518E-03 
   -3.82351E-03 
   -1.11352E-03 
   -2.90105E-03 
   -8.56093E-03 
    7.25227E-03 
   -5.75058E-03 
   -1.09211E-02 
    3.14231E-03 
    6.06714E-03 
    1.04324E-02 
    5.50905E-04 
   -2.34956E-03 
   -1.01991E-02 
   -6.27657E-03 
    3.70647E-03 
   -2.86764E-03 
   -5.56566E-03 
    2.73136E-03 
   -7.94262E-03 
    5.29877E-03 
    5.06141E-03 
   -5.61666E-03 
AaGpir
8 8
    9.42830E-02 
   -6.49036E-02 
    4.59917E-04 
    3.51531E-03 
   -1.62113E-02 
    7.06861E-03 
   -6.18545E-03 
    4.35810E-03 
   -8.49830E-02 
   -5.89733E-02 
   -7.84952E-03 
    3.42408E-02 
   -2.01623E-02 
    8.36104E-03 
    6.29681E-03 
   -5.84675E-03 
    1.02142E-01 
    5.68994E-02 
   -1.76069E-02 
   -1.14776E-02 
    1.76083E-03 
    5.01079E-03 
   -2.20619E-04 
   -7.71867E-04 
   -1.59414E-01 
   -1.15872E-02 
    1.89183E-02 
   -7.09765E-03 
   -1.19217E-02 
    4.00504E-04 
    1.85549E-03 
   -7.18076E-04 
    1.17450E-01 
   -4.58576E-02 
    4.59911E-01 
    9.22512E-02 
   -1.27740E-01 
   -5.07935E-03 
    3.50955E-03 
   -1.56967E-02 
   -1.69474E-02 
   -1.03271E-01 
   -1.03199E-01 
    4.21142E-02 
    3.26928E-03 
    1.16258E-02 
   -4.78191E-02 
   -2.78384E-02 
   -1.25768E-02 
    3.57226E-02 
    2.46903E-02 
    1.59442E-02 
    7.30646E-02 
    9.15046E-02 
    3.19395E-02 
    1.08465E-02 
    2.03484E-02 
   -9.17134E-03 
    1.44679E-02 
   -1.02727E-04 
   -1.29704E-02 
   -3.68543E-03 
   -2.68949E-02 
   -9.00757E-03 
    9.46655E-04 
    2.51859E-04 
   -8.43186E-03 
   -2.46650E-02 
   -3.44772E-02 
   -1.67525E-02 
    2.34859E-02 
    1.45754E-02 
   -2.78710E-03 
   -1.05443E-03 
    8.01587E-03 
   -2.30685E-03 
    1.78439E-02 
   -4.42897E-03 
   -6.59042E-03 
    7.82929E-03 
   -1.37973E-02 
   -9.31793E-03 
    9.92128E-03 
    8.21324E-04 
   -1.97110E-03 
    2.58772E-03 
    7.71831E-03 
    4.57320E-03 
    1.31344E-02 
   -1.54508E-03 
   -1.96835E-02 
   -6.14754E-03 
   -4.39964E-03 
   -5.29945E-05 
    8.99162E-04 
   -3.61136E-04 
    1.56798E-04 
    3.54333E-03 
    7.91229E-03 
    1.19174E-03 
    1.76762E-03 
    3.23552E-03 
   -7.91663E-03 
    4.38160E-03 
   -3.23266E-03 
   -1.27175E-03 
   -3.41707E-03 
   -1.53398E-03 
   -1.48173E-03 
   -8.95354E-03 
   -5.25287E-03 
    1.79395E-03 
    1.55849E-03 
    1.49746E-02 
    9.43493E-03 
    7.93248E-03 
    6.65642E-04 
   -8.21543E-04 
   -1.11295E-03 
   -1.92092E-04 
   -3.97572E-03 
    2.91587E-04 
   -5.88479E-04 
   -6.90234E-04 
    3.73935E-03 
    5.79876E-04 
    3.58010E-03 
   -2.46788E-03 
   -3.40539E-03 
    8.48890E-04 
   -4.80315E-03 
   -1.86035E-04 
   -1.61723E-04 
    2.60628E-04 
   -8.13308E-04 
    3.27835E-03 
    5.08211E-03 
    4.91716E-03 
    4.28731E-03 
   -6.38032E-03 
   -3.89355E-03 
   -2.56966E-03 
   -7.33012E-03 
   -7.95306E-03 
AaApir
8 8
    2.46697E-01 
   -8.02821E-02 
   -9.85991E-03 
   -2.16265E-04 
   -2.04712E-02 
    1.17501E-02 
   -6.13822E-03 
    8.42038E-03 
   -1.84848E-01 
   -9.02900E-02 
   -1.61648E-02 
    9.04872E-02 
   -3.98872E-02 
    1.27890E-02 
    1.11095E-02 
   -8.88557E-03 
    1.24940E-01 
    1.49055E-02 
    5.02970E-02 
   -5.67390E-02 
    2.23493E-02 
   -1.93091E-02 
    9.36983E-03 
   -4.37352E-03 
   -4.66881E-02 
    1.18297E-01 
    1.87944E-02 
   -2.90510E-02 
    2.34018E-03 
   -3.87719E-03 
    6.99676E-03 
   -4.14399E-03 
   -6.18946E-01 
    5.14691E-02 
    4.82854E-01 
    5.26658E-02 
    2.04051E-01 
   -5.42087E-02 
   -1.24572E-01 
    1.76668E-01 
    7.94255E-02 
   -2.32816E-02 
   -6.01788E-02 
    1.28433E-01 
   -7.31456E-02 
    2.66400E-02 
   -1.15148E-02 
   -4.92046E-02 
    2.16265E-02 
    3.46698E-03 
   -4.88380E-02 
   -5.22524E-02 
   -2.71255E-02 
    8.74458E-02 
    1.12181E-01 
   -9.99769E-02 
    5.34450E-02 
   -1.27352E-02 
   -8.85724E-03 
    2.62676E-03 
   -1.26663E-02 
   -1.14184E-02 
    4.12311E-02 
    1.91669E-02 
    9.75728E-02 
   -1.21251E-02 
    4.86995E-03 
    1.65312E-02 
   -3.68064E-02 
   -3.28743E-04 
   -4.96554E-02 
    4.67057E-03 
   -2.66063E-02 
    5.41858E-03 
    3.57586E-03 
   -1.13004E-02 
    1.38821E-02 
   -1.93730E-03 
   -2.12552E-02 
   -1.20229E-02 
   -4.75340E-02 
   -1.23897E-02 
   -8.64395E-03 
    2.65605E-04 
   -4.50615E-03 
    5.36860E-03 
   -4.57546E-03 
   -6.61023E-03 
    2.23687E-02 
   -8.48332E-03 
    3.41619E-03 
    6.46906E-03 
    1.04046E-02 
    1.72391E-03 
   -5.69343E-04 
    9.20014E-04 
   -1.26813E-02 
    7.00667E-03 
    2.02784E-02 
    9.00823E-03 
   -4.51253E-04 
    3.11787E-03 
   -2.11867E-03 
    4.61590E-03 
   -3.24247E-02 
    7.91372E-03 
    9.00920E-03 
    1.27769E-02 
    1.00841E-02 
    1.04087E-02 
    5.42365E-03 
    6.27403E-03 
   -4.38939E-03 
    1.01729E-02 
    1.25980E-02 
   -1.40687E-02 
   -1.00976E-03 
   -2.06258E-04 
   -1.33461E-03 
    1.45189E-03 
    9.52727E-03 
   -1.06058E-03 
   -1.02477E-02 
   -3.38357E-03 
   -1.80087E-03 
   -5.58897E-03 
    8.42621E-03 
   -7.10915E-03 
    1.88405E-02 
   -5.18662E-03 
   -2.46099E-04 
   -5.93207E-03 
    6.46027E-03 
   -5.66761E-03 
   -6.74653E-03 
   -3.05702E-03 
   -4.01697E-03 
   -2.92252E-03 
   -5.16670E-03 
   -3.21637E-03 
    1.13582E-03 
   -8.58932E-03 
   -9.24903E-03 
    3.51567E-04 
AaPpir
8 8
    3.51743E-01 
   -1.56637E-02 
    1.15958E-01 
   -4.55138E-02 
    1.29767E-02 
   -2.76570E-02 
    7.87611E-03 
   -2.86239E-03 
    4.59615E-02 
   -1.11348E-01 
    4.85854E-02 
    8.20661E-02 
   -6.81960E-04 
   -1.89115E-03 
    1.19645E-02 
    1.85600E-03 
    2.66134E-01 
    6.92572E-03 
   -1.85221E-01 
   -2.56682E-02 
   -6.63696E-02 
    1.39521E-01 
    1.31652E-02 
   -3.93694E-02 
   -1.66479E-01 
   -1.41791E-01 
   -1.16277E-01 
    1.97098E-02 
    2.35450E-01 
   -1.80292E-01 
    6.86373E-02 
   -4.94601E-02 
   -4.25366E-01 
   -1.91013E-02 
   -4.43833E-01 
    2.50531E-01 
   -1.97401E-01 
    1.26192E-01 
    2.42659E-01 
   -2.86674E-01 
    1.68954E-02 
   -3.70263E-03 
    2.08321E-02 
    2.38868E-02 
    1.30942E-01 
    1.42970E-01 
    3.24257E-02 
    9.38551E-02 
    3.88863E-02 
   -2.82715E-02 
    6.62452E-02 
    4.92994E-02 
   -2.58111E-01 
    1.12863E-01 
   -1.14566E-01 
   -6.54985E-03 
    3.70578E-03 
   -8.46738E-02 
   -1.82023E-01 
    7.18519E-03 
   -1.41429E-04 
   -6.67699E-04 
   -6.85675E-02 
   -2.98644E-02 
   -9.29493E-03 
    2.95462E-03 
    6.66982E-02 
   -9.99075E-02 
    5.75146E-03 
   -3.17573E-02 
   -1.11284E-02 
   -7.50949E-02 
   -6.71846E-02 
   -2.78462E-02 
    4.83995E-02 
   -9.04417E-02 
   -1.02051E-02 
    1.91463E-02 
    4.98902E-02 
    1.29275E-02 
   -3.20354E-02 
   -4.26197E-03 
    4.17078E-02 
   -6.40822E-03 
    4.60405E-03 
   -5.35081E-03 
    5.05133E-03 
    3.40330E-02 
    2.65498E-03 
    1.54181E-02 
   -5.76673E-03 
    1.33641E-02 
    1.01240E-02 
    6.22645E-02 
    3.76129E-02 
    2.97071E-02 
   -2.55430E-02 
    8.99138E-03 
   -1.28674E-02 
    6.48076E-03 
    1.13921E-02 
    1.82770E-03 
   -5.16551E-02 
   -1.35794E-03 
    2.43140E-02 
   -5.74364E-03 
    3.13422E-02 
   -1.02544E-02 
   -1.57054E-02 
    7.44140E-04 
   -1.18616E-03 
   -8.83016E-03 
   -3.72078E-03 
   -2.05685E-03 
   -2.92575E-03 
    5.27145E-03 
    4.26018E-02 
   -1.02117E-02 
   -2.42502E-03 
    2.19990E-02 
    2.09162E-02 
   -7.50323E-03 
    1.85948E-02 
   -9.83767E-03 
   -1.72256E-02 
   -3.12779E-02 
    3.92993E-03 
    2.20346E-03 
    1.85846E-02 
    6.88721E-04 
   -2.55058E-02 
   -5.95249E-03 
    7.13807E-04 
   -3.37383E-04 
   -8.50690E-03 
    1.82831E-03 
    9.91417E-03 
    3.11231E-03 
    1.62238E-02 
    1.88569E-03 
    3.46866E-04 
    2.71058E-03 
   -1.16903E-03 
   -6.04466E-03 
AGppir
8 8
    1.56149E-01 
    8.91321E-02 
   -6.41905E-02 
    3.13573E-02 
    5.57646E-03 
   -3.50275E-03 
   -2.89958E-03 
   -2.19672E-03 
    4.08904E-01 
   -1.49337E-02 
   -1.79225E-02 
    1.77166E-02 
    1.44943E-02 
    2.37772E-03 
   -1.04285E-03 
    1.45204E-03 
   -2.16993E-01 
    2.19512E-02 
   -9.64482E-02 
    2.94870E-02 
    3.23065E-02 
   -4.81900E-02 
    3.19235E-02 
   -6.12194E-02 
    1.25714E-01 
   -7.47853E-02 
    3.61832E-02 
    4.95209E-02 
   -3.60252E-02 
    2.00458E-02 
   -2.35841E-02 
    1.25635E-03 
    5.76504E-01 
    3.65801E-01 
   -7.28969E-01 
    2.14538E-01 
    4.05551E-02 
   -3.03824E-01 
    1.29763E-02 
    1.24196E-01 
    1.98626E-02 
    2.28376E-02 
   -2.78125E-02 
   -3.66288E-02 
    5.86926E-02 
    3.42256E-02 
    5.98115E-02 
   -5.50521E-02 
   -2.64148E-03 
    4.00486E-02 
   -1.09805E-01 
    4.28332E-02 
   -4.49322E-02 
    6.32772E-02 
   -3.91464E-02 
   -1.20209E-01 
    1.90056E-02 
   -3.68898E-02 
   -1.18917E-01 
   -5.65300E-03 
    2.52695E-02 
   -4.94551E-02 
    4.06900E-02 
    2.72924E-02 
   -9.54910E-03 
    5.27987E-02 
    8.80556E-02 
    1.34280E-01 
   -8.32601E-03 
   -4.68022E-02 
   -2.44719E-02 
    2.18322E-02 
   -1.88602E-02 
   -1.77319E-02 
    1.94232E-02 
   -1.64884E-02 
    3.72866E-02 
    1.30826E-02 
   -1.01699E-02 
   -3.32592E-02 
   -3.33133E-02 
   -1.32913E-02 
    9.58416E-03 
   -6.77264E-04 
   -3.71787E-02 
    3.22172E-02 
    2.21149E-02 
   -1.76688E-02 
   -4.28691E-03 
    9.13973E-03 
   -9.90841E-03 
    2.10548E-03 
   -3.26659E-03 
    1.02902E-02 
   -1.04485E-02 
    1.13109E-02 
   -2.69406E-02 
    8.09807E-03 
   -2.91723E-02 
    1.75423E-02 
   -3.67617E-02 
   -2.69174E-02 
   -6.28380E-03 
    6.74121E-03 
    2.51515E-02 
   -2.05985E-02 
    1.95272E-02 
    7.83019E-03 
   -1.51341E-04 
   -5.54866E-03 
    4.87439E-03 
    9.49187E-04 
    5.56926E-03 
    8.98425E-04 
    4.41261E-03 
   -3.23964E-03 
   -7.91341E-03 
   -1.89481E-02 
    1.22648E-02 
   -9.14985E-03 
    1.09739E-02 
   -1.55261E-02 
    2.17300E-02 
    1.61077E-03 
    1.70219E-02 
    5.50809E-03 
    1.67479E-02 
   -1.04129E-02 
   -7.88018E-03 
   -4.80823E-03 
    2.16207E-02 
   -1.23114E-02 
    1.52189E-04 
    9.96168E-03 
    8.14686E-03 
    1.06862E-03 
   -3.41137E-03 
   -2.19083E-03 
    1.95132E-03 
    4.44096E-04 
   -3.31993E-03 
   -5.74169E-04 
    4.63258E-03 
   -5.82613E-03 
AGapir
8 8
   -1.19259E-02 
    7.88610E-02 
   -6.36400E-02 
    1.63945E-02 
   -4.06405E-02 
    3.23037E-02 
    1.38220E-03 
   -5.78316E-03 
   -1.36331E-01 
   -5.98022E-02 
   -3.69407E-02 
    4.47956E-02 
    5.50474E-02 
    4.55285E-03 
   -4.55167E-03 
    5.57804E-04 
    2.95100E-02 
    8.98239E-02 
    1.03703E-01 
    2.19391E-02 
    1.40661E-02 
   -7.51139E-03 
   -2.69997E-03 
   -1.58900E-05 
   -7.85167E-02 
    8.53158E-02 
   -1.55923E-02 
    1.93157E-02 
    5.60108E-03 
    3.89795E-03 
   -9.03884E-04 
   -3.12101E-03 
    8.56576E-01 
    1.15682E-01 
    2.05592E-01 
   -6.30420E-02 
   -7.32604E-03 
    1.71330E-01 
    7.35750E-02 
    7.88515E-02 
    4.49484E-02 
   -4.86774E-02 
    1.79627E-02 
   -1.28722E-01 
    3.29544E-02 
    4.06994E-02 
    2.56915E-02 
   -1.03501E-02 
    1.10405E-01 
    4.94827E-02 
    5.55061E-02 
   -2.96547E-02 
   -1.36242E-03 
    5.78717E-02 
   -7.22880E-02 
    1.12082E-01 
   -2.03473E-02 
    3.10744E-02 
    8.20581E-03 
   -1.02523E-02 
   -1.62814E-02 
    1.65319E-02 
    2.55708E-02 
   -1.50890E-02 
    2.01509E-02 
    1.68016E-02 
    2.46744E-02 
   -1.85140E-02 
   -3.92189E-02 
   -1.75312E-02 
    4.96628E-02 
    6.25231E-02 
   -3.25726E-03 
   -3.33044E-03 
   -8.96845E-03 
   -4.04433E-03 
    6.02251E-03 
    3.85001E-03 
    4.85168E-03 
    1.07215E-02 
    2.89604E-02 
   -1.36380E-02 
    3.28871E-02 
   -2.08613E-02 
    5.11259E-03 
   -5.24183E-02 
    4.53118E-03 
    5.97929E-03 
    3.46820E-03 
    3.71946E-02 
   -1.07600E-02 
   -6.89907E-03 
    1.57419E-03 
    7.75187E-05 
    5.86476E-04 
   -2.55481E-03 
   -6.57419E-03 
    4.98818E-03 
   -1.14038E-03 
   -7.92999E-03 
   -1.86007E-02 
    1.32982E-02 
    4.77732E-03 
   -1.84692E-02 
   -4.94264E-05 
   -2.34172E-03 
    1.27147E-02 
    2.15636E-02 
   -1.38942E-02 
    1.12368E-02 
    1.14421E-02 
    1.32147E-02 
   -9.78104E-03 
   -7.50817E-04 
   -3.48512E-04 
   -6.21704E-03 
    7.94628E-04 
    9.55814E-04 
   -2.33819E-03 
    4.23815E-03 
    6.68035E-04 
    4.41004E-03 
   -1.36715E-03 
    1.42884E-03 
    8.67847E-03 
    2.08591E-03 
    1.82191E-03 
   -1.12060E-03 
    6.87069E-03 
   -2.15180E-03 
    1.07245E-02 
    3.03701E-03 
   -1.77538E-03 
   -6.06610E-03 
    3.48744E-03 
    4.11021E-03 
   -1.55801E-03 
   -6.81267E-05 
   -8.65174E-04 
   -2.14963E-04 
   -3.24998E-03 
    1.65445E-03 
    5.34798E-03 
    2.67502E-03 
AGGpir
8 8
   -2.34298E-02 
    3.72499E-02 
   -4.02907E-02 
    2.75978E-03 
   -2.43377E-02 
    2.19158E-02 
    1.09430E-03 
   -4.56706E-03 
   -7.35648E-02 
   -3.24092E-02 
   -3.61778E-02 
    1.98212E-02 
    3.04529E-02 
    8.78999E-04 
   -3.17628E-03 
    2.17618E-04 
    7.97286E-02 
   -5.80341E-02 
   -1.45963E-02 
   -8.86042E-03 
    7.59086E-04 
   -5.01886E-03 
    8.20650E-04 
   -4.50865E-05 
   -3.03307E-02 
    2.97980E-03 
   -5.34884E-03 
   -1.75582E-03 
   -2.49463E-04 
    5.59632E-04 
   -7.59133E-04 
    4.77222E-05 
    1.13654E-01 
   -3.56354E-03 
    6.08508E-01 
   -8.20203E-02 
   -2.49223E-02 
   -1.24068E-02 
   -5.66563E-02 
   -2.64574E-02 
   -9.76107E-03 
   -1.52400E-01 
    1.98879E-02 
    1.56492E-02 
    1.18126E-03 
   -9.14897E-03 
    1.27307E-03 
   -3.75589E-02 
   -7.23520E-02 
    5.01486E-03 
    3.00025E-02 
   -2.11186E-02 
    4.49753E-02 
    8.81360E-02 
   -3.75128E-02 
    1.25673E-02 
    5.48807E-03 
    3.01639E-03 
    1.72545E-02 
    4.55108E-03 
    2.33157E-02 
   -2.27035E-03 
   -4.29540E-03 
    3.79451E-03 
   -1.21216E-02 
    4.45993E-05 
   -2.82952E-03 
   -9.43674E-04 
   -3.72816E-02 
    4.14053E-02 
   -6.38850E-03 
    4.10471E-02 
   -5.69354E-04 
   -2.23207E-04 
    3.43549E-03 
   -5.13318E-03 
   -2.58668E-03 
   -4.12534E-03 
    2.33505E-03 
    3.88788E-03 
   -1.78732E-02 
   -1.02712E-02 
   -1.52469E-02 
    3.51718E-03 
    1.03996E-02 
    9.67477E-03 
    8.50437E-03 
   -8.95861E-04 
    1.40449E-02 
    1.12997E-02 
   -6.05172E-03 
   -4.47665E-02 
   -1.32656E-03 
   -9.65022E-04 
   -2.80018E-03 
    1.89120E-03 
   -2.52961E-03 
   -5.08048E-03 
    6.29590E-04 
   -1.23379E-03 
    3.60508E-03 
    8.04727E-03 
    4.77483E-03 
    7.59668E-04 
   -2.89842E-03 
    5.06126E-03 
   -7.68892E-03 
    7.34626E-03 
    1.49090E-03 
   -8.94863E-03 
   -1.05058E-02 
    1.28416E-03 
    6.99016E-03 
   -9.50883E-03 
   -6.48215E-03 
   -1.56001E-03 
    2.44799E-04 
    6.98876E-05 
    8.95208E-05 
    7.12287E-04 
   -1.08772E-03 
    8.13639E-04 
    3.01615E-04 
   -1.09572E-03 
    1.27990E-03 
    1.40698E-03 
   -1.69502E-03 
    3.04884E-04 
    1.43531E-03 
   -1.97522E-04 
   -5.65913E-03 
   -1.47633E-03 
   -1.77530E-03 
   -3.96841E-04 
    8.78803E-03 
    2.63510E-04 
    1.91624E-03 
   -6.43409E-03 
    2.62692E-03 
   -3.34891E-03 
   -5.19048E-03 
    8.29340E-04 
   -2.43825E-03 
   -4.72169E-04 
AGApir
8 8
   -1.77353E-02 
    8.08399E-02 
   -7.10431E-02 
    1.40028E-02 
   -3.83192E-02 
    3.24795E-02 
    2.60533E-03 
   -5.25217E-03 
   -1.35291E-01 
   -5.75787E-02 
   -3.45133E-02 
    4.39846E-02 
    5.55282E-02 
    2.03536E-03 
   -5.67246E-03 
    3.39331E-04 
    4.24114E-02 
    8.72172E-02 
    9.75803E-02 
    1.32545E-03 
    1.43689E-02 
   -7.76956E-03 
   -5.13235E-04 
    6.85912E-04 
    6.68657E-02 
   -8.61158E-02 
    2.72468E-02 
   -1.97461E-02 
    1.62240E-03 
   -3.18057E-03 
    1.57057E-03 
    1.52691E-03 
   -7.18358E-01 
   -1.24396E-01 
    5.02105E-01 
   -5.07898E-02 
    8.56892E-02 
   -1.04380E-01 
   -6.33532E-03 
    1.45741E-01 
   -4.50072E-02 
   -5.14002E-02 
    2.08911E-02 
    1.18811E-01 
   -1.69538E-02 
   -3.07401E-02 
    3.62775E-02 
   -7.76992E-03 
    5.69844E-02 
    3.37960E-02 
   -9.99532E-02 
    4.62921E-02 
    5.11798E-02 
    4.42927E-02 
    4.87975E-02 
   -1.14009E-01 
    2.08223E-02 
   -3.07328E-02 
   -9.88900E-03 
    1.97955E-02 
   -4.76427E-02 
    4.90960E-03 
   -2.30241E-03 
   -2.30506E-02 
    2.79960E-02 
    1.68310E-02 
   -1.73486E-02 
    2.07893E-02 
   -2.12008E-03 
    5.66165E-02 
   -6.08197E-02 
   -3.22995E-02 
    3.19407E-03 
   -3.18075E-03 
   -8.74250E-03 
   -3.50810E-03 
   -3.63677E-03 
   -4.17703E-04 
   -6.25368E-03 
   -1.99565E-02 
    1.47781E-03 
   -1.11894E-02 
    1.99623E-02 
    1.70734E-02 
    5.50848E-03 
    1.36157E-03 
   -5.90711E-03 
   -5.92343E-02 
    8.04826E-03 
   -3.43235E-02 
    7.76878E-03 
   -1.90182E-02 
   -3.29742E-03 
   -3.11328E-03 
    5.98495E-04 
    1.40635E-03 
   -6.54928E-03 
    6.53535E-03 
    5.16625E-03 
   -1.30979E-02 
    1.07117E-02 
   -4.47194E-03 
    1.78692E-03 
    1.85216E-02 
   -2.96845E-03 
    1.63366E-02 
    7.34898E-03 
    1.71498E-03 
    8.52850E-03 
   -1.29814E-02 
    1.66339E-02 
    1.46466E-02 
    9.62930E-03 
   -4.64776E-03 
   -6.28847E-03 
    5.35844E-03 
   -1.05876E-03 
   -2.42115E-04 
   -7.55235E-04 
    3.63402E-03 
   -3.90506E-04 
    5.25623E-04 
    2.47167E-03 
   -6.38185E-03 
    6.27880E-03 
   -1.84301E-04 
   -1.13738E-03 
    2.77552E-03 
   -3.30038E-03 
    1.05770E-03 
   -8.71837E-04 
   -2.92509E-03 
   -8.01943E-03 
   -1.11377E-03 
   -1.10418E-03 
    6.42938E-03 
   -2.74505E-03 
   -1.54059E-03 
    1.94281E-03 
    2.00557E-03 
   -1.58401E-03 
    1.02027E-03 
   -6.53755E-03 
   -3.02252E-03 
AGPpir
8 8
    1.54710E-01 
    8.99005E-02 
   -6.42288E-02 
    2.92169E-02 
    4.81186E-03 
   -3.51632E-03 
   -2.82802E-03 
   -2.35244E-03 
    4.09580E-01 
   -1.48208E-02 
   -1.69180E-02 
    1.87763E-02 
    1.40058E-02 
    2.62035E-03 
   -1.89641E-03 
    1.96098E-03 
   -1.51745E-01 
    2.56380E-02 
   -9.49554E-02 
    3.72713E-02 
    3.08827E-02 
   -4.69515E-02 
    2.37151E-02 
   -4.46902E-02 
   -9.09775E-02 
    7.10128E-02 
   -3.65718E-02 
   -4.24439E-02 
    3.73690E-02 
   -2.17459E-02 
    2.54547E-02 
   -1.57265E-02 
   -8.42969E-01 
   -2.90675E-01 
   -3.91294E-01 
    3.07659E-01 
   -4.42170E-02 
    3.26127E-01 
    4.47455E-03 
    2.91291E-02 
   -3.10806E-02 
    3.15986E-02 
   -1.39451E-02 
    2.83479E-02 
   -8.37320E-03 
   -1.73028E-02 
    8.20974E-02 
   -6.27725E-02 
    5.26310E-02 
   -1.89096E-02 
    9.82860E-02 
   -5.59224E-02 
   -2.67058E-02 
    1.02968E-01 
    5.28349E-02 
    8.88133E-02 
   -8.47729E-02 
   -1.99563E-02 
   -8.47246E-02 
   -3.38311E-02 
   -1.47436E-02 
   -1.05483E-02 
    4.48614E-02 
    5.55665E-02 
   -3.30507E-02 
    1.18033E-02 
   -8.17574E-02 
   -1.43770E-01 
   -2.16298E-02 
   -1.07746E-02 
    1.19144E-02 
   -5.05159E-02 
    2.51224E-02 
    2.41328E-02 
   -1.03470E-02 
    1.03413E-02 
    1.35594E-02 
    3.47523E-02 
   -3.59732E-02 
   -7.76891E-03 
   -2.92971E-02 
   -8.12122E-03 
   -2.03422E-02 
    9.43374E-03 
    2.19571E-02 
   -3.74686E-02 
   -3.84981E-02 
    1.81156E-03 
   -7.26549E-03 
   -3.62601E-03 
    6.54347E-03 
    8.54362E-03 
    9.15968E-03 
    8.27157E-03 
   -1.55706E-03 
   -1.20405E-02 
    1.48177E-02 
   -1.27610E-02 
    3.69650E-02 
   -1.39138E-02 
   -2.85764E-02 
   -2.30964E-02 
    2.25134E-02 
   -1.58998E-02 
    3.13360E-03 
   -5.41897E-03 
    3.27661E-02 
    2.07098E-02 
   -2.54978E-03 
    4.67408E-03 
   -4.31713E-03 
    1.41082E-03 
    2.81466E-03 
    3.23630E-03 
   -6.41719E-03 
    1.44504E-03 
   -7.29624E-03 
   -1.66125E-02 
    1.15018E-02 
   -8.60056E-03 
   -2.24064E-02 
    3.16516E-03 
    7.71098E-03 
    1.30213E-02 
   -8.12403E-03 
    5.57634E-04 
   -2.11443E-02 
    1.19580E-02 
    1.14647E-02 
    4.53200E-03 
    2.03314E-02 
   -1.17753E-02 
   -5.75618E-03 
    8.14332E-03 
    7.02276E-03 
   -6.56531E-03 
    1.66579E-03 
    2.17033E-03 
   -3.37161E-03 
    7.26016E-04 
    5.89195E-03 
    5.15598E-03 
    1.66305E-03 
    7.36074E-04 
AAppir
8 8
   -3.02422E-01 
   -1.12911E-01 
    7.06895E-02 
    1.33774E-01 
    2.82186E-02 
    9.30552E-03 
   -2.30802E-03 
   -1.03526E-02 
    1.46540E-01 
   -9.10053E-03 
   -8.64033E-02 
   -5.31645E-02 
   -1.26767E-02 
   -1.24332E-02 
   -1.87089E-03 
    4.95142E-03 
    3.11272E-01 
   -2.22602E-02 
   -3.16566E-01 
    8.33812E-04 
    9.50109E-02 
    2.18561E-02 
   -1.20946E-02 
    8.01292E-02 
    3.54539E-01 
    2.33899E-01 
   -2.44493E-02 
   -1.57187E-02 
   -2.24332E-01 
    1.60762E-01 
   -7.64077E-03 
    1.67378E-02 
    1.92141E-01 
    1.31329E-01 
   -5.63284E-01 
    2.32755E-01 
    2.77688E-01 
   -2.34190E-01 
    1.52131E-01 
   -1.72450E-01 
   -1.89410E-02 
    6.13891E-02 
    6.37494E-03 
    3.94752E-02 
   -1.19859E-01 
   -9.42024E-02 
    4.99178E-02 
    1.21074E-01 
    1.62192E-02 
   -2.11771E-02 
   -6.98581E-02 
    8.79834E-03 
   -1.80007E-01 
    1.05194E-01 
    1.78640E-01 
   -2.48758E-02 
   -8.10375E-02 
    9.19264E-02 
   -1.45136E-01 
   -1.66431E-02 
    3.22880E-02 
   -9.46215E-03 
    1.89678E-02 
    1.45444E-02 
   -4.18587E-02 
    3.97778E-02 
   -7.58675E-02 
    1.04962E-01 
   -7.01173E-02 
   -2.47999E-02 
    1.39733E-02 
    1.53184E-02 
    1.01380E-01 
   -3.61542E-02 
    1.75334E-02 
   -8.40327E-02 
   -1.57544E-02 
    1.79973E-02 
   -4.01416E-03 
    1.87247E-03 
   -5.19650E-02 
   -2.12541E-02 
   -2.70383E-02 
    1.08960E-02 
   -2.90519E-02 
    3.01963E-02 
    2.64131E-02 
    3.10803E-02 
   -1.74301E-02 
    6.38778E-03 
   -1.49374E-04 
   -1.50524E-03 
   -1.44831E-02 
   -3.91648E-02 
    3.17921E-02 
    3.86145E-02 
    2.59600E-03 
   -1.05456E-02 
    6.52046E-04 
    9.80534E-03 
    5.36218E-02 
    5.86437E-03 
    3.72709E-02 
   -8.44861E-03 
   -6.28993E-03 
   -2.23118E-02 
   -3.05359E-02 
   -2.62963E-02 
   -2.13552E-03 
    1.85438E-02 
    1.44413E-02 
    3.85759E-03 
   -3.11425E-03 
   -1.34490E-02 
    3.17510E-03 
   -1.69355E-03 
   -3.70277E-02 
    2.92020E-02 
    2.36860E-02 
    2.65375E-02 
   -5.07305E-03 
    1.53838E-03 
   -2.13528E-02 
   -1.54593E-02 
   -2.60458E-02 
   -2.09106E-02 
    6.54215E-03 
    1.45307E-02 
   -1.53081E-02 
   -1.17698E-02 
    1.59310E-02 
    8.79867E-03 
   -9.48961E-03 
   -1.64220E-02 
    5.49316E-03 
    1.52455E-03 
   -1.75808E-03 
    4.41184E-03 
   -5.75394E-03 
   -7.28591E-03 
   -1.96933E-03 
   -1.26636E-02 
    1.25630E-03 
   -3.37501E-03 
AAapir
8 8
   -3.80988E-01 
   -9.88373E-02 
   -9.53423E-03 
    5.22311E-02 
   -4.26610E-04 
    1.35602E-02 
    7.83851E-03 
   -5.90026E-03 
   -6.82437E-02 
    5.42867E-02 
   -5.61663E-02 
    1.10016E-02 
    2.23004E-02 
   -3.25740E-03 
    7.33067E-03 
    1.43937E-03 
    1.26616E-01 
    3.13538E-02 
    5.23557E-02 
   -5.53760E-02 
    2.18058E-02 
   -1.99916E-02 
    8.21448E-03 
   -3.72032E-03 
    6.28400E-02 
   -1.11652E-01 
   -1.57596E-02 
    2.60569E-02 
   -2.06294E-03 
    1.31766E-03 
   -5.13044E-03 
    2.82167E-03 
    7.53934E-01 
    1.86378E-02 
    2.24434E-01 
    5.62606E-02 
   -2.07220E-01 
    1.39636E-01 
   -2.95459E-02 
    1.30510E-01 
    6.63557E-02 
    8.98099E-04 
    2.71771E-02 
   -1.10134E-01 
    6.32975E-02 
   -4.01535E-02 
   -1.61883E-02 
   -4.55172E-02 
    3.96804E-02 
    7.75883E-02 
    1.73459E-02 
    1.90525E-02 
   -7.16434E-02 
    1.07698E-01 
   -4.01312E-02 
    6.85594E-02 
   -5.34292E-02 
    9.82302E-03 
    2.02647E-04 
    5.77404E-03 
   -4.50829E-02 
   -2.78562E-02 
    7.28658E-04 
    8.29078E-03 
    1.28330E-01 
    2.51142E-03 
   -2.31112E-02 
   -6.72160E-03 
   -3.42875E-02 
    1.56066E-02 
    1.93679E-03 
    2.18353E-02 
    2.35294E-02 
   -1.02760E-02 
   -3.47473E-03 
   -6.58627E-03 
    3.23822E-02 
    3.52076E-03 
   -1.40642E-02 
    1.77639E-02 
   -4.83906E-02 
   -2.22623E-03 
    3.01394E-02 
   -3.10502E-03 
    3.62053E-02 
   -2.13246E-02 
   -6.34207E-03 
    1.68843E-02 
   -5.04286E-03 
    1.12016E-02 
   -8.84630E-03 
   -5.88166E-03 
   -9.34104E-03 
   -2.62377E-03 
   -3.63980E-03 
    2.80407E-03 
   -2.52432E-02 
   -4.20908E-03 
    7.70255E-03 
   -1.26371E-02 
   -8.47058E-03 
   -8.24527E-04 
   -1.63763E-02 
    5.71604E-03 
    2.53372E-02 
    9.71574E-03 
    1.34101E-03 
   -1.74236E-03 
    8.87886E-04 
    4.35334E-03 
    3.42078E-03 
   -3.21879E-03 
   -8.53542E-03 
    9.97067E-03 
   -2.67692E-03 
    1.11289E-02 
    2.60892E-03 
    3.96903E-03 
    2.60536E-03 
    8.47835E-04 
    1.45589E-02 
    3.86223E-03 
   -2.70189E-03 
    7.41151E-03 
    7.36803E-03 
   -7.84929E-03 
    1.02915E-03 
    8.50723E-04 
   -1.92130E-02 
    1.54734E-03 
   -1.13567E-02 
   -2.17704E-03 
    1.75758E-02 
    2.47897E-03 
    3.49158E-03 
    5.40411E-03 
    8.77094E-03 
   -2.27038E-04 
   -5.77073E-03 
    4.18393E-03 
    2.04750E-04 
   -3.28196E-03 
    2.80993E-03 
   -1.87093E-03 
AAGpir
8 8
   -1.77546E-01 
   -3.82768E-02 
   -5.32472E-03 
    1.72468E-02 
   -8.36650E-03 
    7.21861E-03 
    6.08043E-03 
   -3.23734E-03 
   -3.68506E-02 
    2.82135E-02 
   -2.14192E-02 
   -2.99912E-03 
    8.49805E-03 
   -6.50443E-04 
    5.03018E-03 
    9.05509E-04 
    8.24015E-02 
    4.82892E-02 
   -1.40628E-02 
   -1.42761E-02 
   -8.11921E-06 
    4.71372E-03 
    9.13969E-04 
   -9.19502E-04 
    1.66310E-01 
    2.91214E-02 
   -2.04369E-02 
    6.34299E-03 
    1.29394E-02 
    7.26719E-04 
   -1.84720E-03 
   -1.94887E-04 
    4.44121E-02 
    8.38324E-02 
    4.76488E-01 
    2.35224E-02 
    1.03636E-01 
   -1.20294E-02 
   -2.82160E-02 
   -2.35518E-02 
   -3.57812E-02 
   -9.95130E-02 
    4.28379E-02 
   -2.92292E-02 
   -1.87651E-02 
   -2.11176E-02 
   -4.41887E-02 
   -2.23196E-02 
   -3.09619E-02 
   -1.49509E-03 
    1.93360E-02 
   -5.92213E-02 
    3.55638E-02 
    4.86581E-02 
   -3.69282E-02 
   -4.10244E-02 
   -1.12947E-02 
    8.33743E-03 
    2.08053E-02 
   -8.87360E-03 
    1.42363E-02 
    1.75010E-02 
    3.30575E-02 
    1.14307E-03 
   -2.67579E-02 
    8.32561E-04 
    1.54335E-02 
   -9.20396E-03 
   -6.67749E-03 
    2.65718E-02 
   -1.94710E-03 
    3.33657E-03 
    3.74183E-03 
    2.60903E-03 
    4.43283E-03 
   -3.95620E-03 
    1.60950E-02 
   -5.10060E-03 
   -5.56953E-03 
    5.18271E-03 
   -1.29198E-02 
   -2.82463E-03 
    3.54348E-03 
    9.42769E-04 
   -3.31610E-03 
    5.75818E-03 
    2.25832E-02 
    2.19101E-04 
   -1.71220E-03 
    6.72101E-03 
   -8.07991E-03 
   -2.15835E-02 
    3.30626E-03 
    4.90966E-04 
   -1.01560E-03 
    2.02738E-03 
   -5.70756E-03 
   -3.08514E-03 
   -5.77371E-03 
   -3.29972E-03 
   -4.48138E-03 
    5.48484E-04 
    7.41327E-03 
   -6.90141E-04 
    1.60025E-03 
   -1.87594E-03 
   -1.43118E-02 
   -1.86910E-03 
   -5.33285E-03 
    4.03481E-03 
    6.57386E-03 
    2.39365E-03 
    5.30146E-03 
    1.43751E-02 
   -1.03101E-02 
   -4.25224E-03 
   -1.26331E-03 
   -7.44958E-04 
   -4.84179E-04 
   -5.35147E-04 
   -2.39454E-03 
    1.11807E-03 
    2.80067E-03 
   -1.51094E-03 
    2.37856E-03 
   -2.17592E-03 
    3.20387E-03 
    1.16528E-03 
   -9.51459E-03 
   -8.59014E-04 
   -5.08564E-03 
   -1.05209E-03 
   -3.62950E-03 
   -9.37032E-04 
   -6.00770E-04 
    8.23140E-04 
   -4.56604E-03 
    1.87137E-03 
    2.04462E-03 
    1.28282E-03 
   -2.60410E-03 
   -1.87569E-03 
   -2.08403E-03 
    3.14594E-03 
AAApir
8 8
   -3.79189E-01 
   -8.28624E-02 
   -1.59356E-02 
    4.86920E-02 
    5.24167E-05 
    1.18004E-02 
    8.21894E-03 
   -5.48752E-03 
   -8.02603E-02 
    5.52911E-02 
   -5.41588E-02 
    7.93587E-03 
    2.38789E-02 
   -1.27717E-03 
    7.21731E-03 
    1.59247E-03 
   -1.09133E-01 
   -1.21578E-01 
    4.69300E-02 
    6.21885E-02 
    2.40242E-02 
    6.05433E-03 
   -8.92212E-03 
   -7.80116E-03 
    6.31776E-02 
   -3.99740E-02 
    5.52193E-03 
   -1.64401E-02 
   -2.09499E-02 
   -1.57129E-02 
   -1.48362E-03 
    3.23985E-03 
   -6.71184E-01 
    2.32332E-02 
    3.78094E-01 
   -4.78598E-02 
   -7.29247E-02 
   -1.48194E-01 
    1.83149E-01 
    1.20249E-01 
   -6.71052E-02 
   -7.05836E-02 
    3.34700E-02 
    8.21517E-02 
    5.19362E-02 
   -8.07877E-02 
    5.97735E-02 
    2.20307E-02 
    1.43672E-02 
   -1.98504E-02 
   -2.55307E-02 
    7.28422E-02 
    7.86363E-02 
   -2.94835E-02 
   -2.16426E-02 
   -1.21797E-01 
    4.86949E-02 
   -1.40829E-02 
    6.51436E-03 
   -2.49536E-03 
   -3.48552E-02 
   -6.34115E-03 
   -3.60008E-02 
    2.48053E-02 
   -2.21723E-02 
   -7.17569E-03 
   -1.17052E-01 
   -5.19585E-03 
    2.23205E-02 
    8.36467E-03 
   -2.16847E-02 
   -2.81177E-02 
    2.42140E-02 
   -1.16101E-03 
   -1.61632E-02 
   -6.44027E-03 
   -3.46339E-02 
   -3.01575E-03 
    2.14915E-03 
   -1.80737E-02 
   -3.12407E-02 
    1.95396E-04 
   -4.95394E-02 
    7.41935E-03 
   -1.45690E-02 
   -1.87972E-02 
   -3.46051E-02 
   -2.68571E-02 
    9.63315E-03 
   -1.00302E-02 
    2.19740E-03 
   -5.24505E-03 
    8.38719E-03 
    6.86812E-03 
   -8.52169E-03 
    2.80335E-03 
   -2.12879E-02 
    7.31114E-03 
    1.66411E-02 
   -1.80981E-02 
    3.08315E-03 
   -4.43315E-04 
    1.51009E-02 
   -7.26585E-03 
    2.60743E-02 
    2.50954E-04 
    2.21829E-02 
   -3.47788E-03 
   -1.78701E-03 
    6.35692E-03 
    1.45471E-04 
    1.86849E-03 
    9.78699E-03 
    5.16321E-04 
   -2.98607E-03 
   -1.44971E-02 
   -1.50845E-03 
    1.70916E-03 
   -2.83278E-03 
    3.39163E-03 
   -5.05319E-03 
    6.63713E-03 
    1.32981E-02 
   -9.31881E-03 
    9.71569E-03 
   -5.41539E-03 
   -2.40472E-03 
   -1.49263E-03 
    9.81407E-03 
    2.94333E-03 
    2.07151E-02 
    2.93071E-03 
    9.87853E-03 
    6.73344E-03 
    1.54051E-02 
    1.76216E-03 
   -7.36650E-03 
   -5.03675E-03 
   -9.23866E-03 
   -1.37768E-03 
   -2.06598E-03 
    1.71573E-03 
   -1.73508E-03 
    3.79475E-03 
AAPpir
8 8
   -3.45023E-01 
   -1.16160E-01 
    1.00049E-01 
    1.43221E-01 
    2.49307E-02 
    8.54251E-03 
   -4.30611E-04 
   -1.03122E-02 
    1.49763E-01 
    4.46551E-03 
   -8.96475E-02 
   -5.82273E-02 
   -1.67977E-02 
   -1.01960E-02 
    1.78783E-03 
    5.94990E-03 
   -4.02513E-01 
    1.17380E-01 
    1.98850E-01 
    4.79808E-02 
    1.37223E-01 
    1.42150E-01 
    5.79056E-02 
    4.61384E-02 
    1.74300E-01 
    3.11502E-02 
    2.89402E-01 
    1.92726E-01 
   -7.98060E-02 
    3.36304E-02 
    1.68603E-02 
    4.32434E-02 
   -6.40259E-01 
   -2.84845E-01 
   -3.82739E-02 
    5.87091E-02 
   -3.55409E-01 
    1.15446E-01 
    3.03076E-02 
    2.42766E-01 
    9.38856E-03 
   -6.47925E-02 
    3.29721E-02 
    5.22392E-02 
   -1.38117E-01 
    3.46084E-02 
   -5.72286E-03 
    1.38818E-01 
    2.86971E-02 
    8.48057E-03 
    7.77190E-02 
    4.32441E-03 
    2.34827E-01 
    2.26614E-02 
    1.17109E-01 
    1.11857E-01 
   -1.58141E-01 
    6.77830E-02 
    3.17059E-02 
    5.66826E-02 
    2.73812E-02 
    4.05045E-03 
    4.24590E-02 
    1.25969E-02 
    8.25512E-02 
    2.22339E-02 
    1.38840E-02 
   -9.57846E-02 
    4.07392E-02 
    3.31490E-03 
    5.50684E-02 
   -2.37027E-02 
   -6.20352E-02 
    6.29738E-02 
   -3.23500E-03 
    6.94407E-02 
    3.56061E-03 
    6.78944E-03 
    3.97168E-03 
    5.75738E-03 
   -1.26839E-02 
    1.67807E-04 
   -8.70453E-02 
    3.46071E-02 
    1.62396E-02 
   -5.58255E-03 
   -4.38573E-02 
   -3.84280E-02 
    7.33985E-04 
   -8.11968E-04 
    1.65978E-02 
    3.10258E-03 
   -1.91452E-03 
    4.09934E-02 
    1.08236E-02 
    4.21931E-02 
    1.30698E-02 
    4.51254E-03 
   -2.04979E-02 
   -1.41952E-02 
    3.26055E-02 
    2.55156E-03 
   -4.80920E-02 
    1.06928E-02 
    1.00996E-02 
   -3.60519E-02 
   -3.55011E-02 
    9.27724E-03 
   -1.00055E-02 
   -1.09817E-02 
   -8.84575E-03 
   -1.36022E-02 
    5.98538E-03 
    5.93721E-03 
    3.75752E-03 
   -1.08793E-02 
    2.65243E-03 
    1.46617E-02 
    3.38766E-02 
    3.03257E-02 
    3.16552E-02 
   -1.06670E-02 
   -2.00939E-02 
    3.13715E-03 
   -4.66221E-04 
    1.21689E-02 
   -1.59070E-02 
   -1.45987E-02 
   -9.40661E-04 
   -1.47838E-02 
    9.08845E-03 
    4.95817E-03 
   -1.34730E-02 
   -6.17866E-03 
    7.25696E-04 
    1.16909E-02 
    6.61515E-03 
   -8.48928E-03 
    4.90060E-03 
    2.46254E-03 
    5.91840E-03 
    6.31814E-03 
    2.36780E-03 
   -7.83756E-03 
APppir
8 8
    5.72593E-01 
   -2.01205E-01 
   -5.76894E-01 
   -2.79136E-01 
   -7.38304E-03 
   -9.38532E-02 
   -6.27466E-02 
   -4.56918E-02 
   -7.20413E-01 
   -2.50011E-01 
   -2.06503E-01 
   -8.98509E-02 
    2.53312E-01 
    2.39836E-01 
    9.93240E-02 
    4.01818E-02 
   -2.96859E-02 
   -1.29870E-03 
    2.94058E-02 
   -1.12630E-02 
    2.68036E-02 
   -6.60259E-03 
   -1.17523E-02 
    3.02129E-02 
   -3.67977E-03 
   -4.58311E-02 
    2.50381E-02 
   -2.45945E-03 
   -2.50473E-02 
    2.79962E-02 
   -6.35297E-03 
    8.85430E-03 
    7.75566E-02 
   -2.85945E-01 
    2.63839E-01 
    1.92637E-02 
    7.27862E-02 
   -4.07912E-01 
    4.79305E-01 
    5.08919E-02 
    7.05709E-02 
    4.72435E-03 
   -1.35421E-02 
    8.13799E-02 
   -2.04581E-02 
    2.07248E-01 
   -2.32362E-01 
   -7.19761E-02 
    1.58709E-01 
   -1.06278E-02 
    5.57701E-03 
    1.02543E-01 
    1.39393E-01 
    1.04395E-01 
   -1.28868E-01 
    1.61900E-01 
    1.68746E-02 
   -1.48359E-02 
    3.73062E-02 
    7.12435E-03 
   -8.90583E-02 
    1.18227E-03 
   -7.30340E-04 
   -5.61744E-02 
    3.61769E-01 
    7.21807E-02 
   -1.80318E-01 
    2.03088E-01 
    7.18503E-02 
    4.05715E-02 
   -5.10539E-02 
    6.91561E-02 
   -1.29769E-01 
   -4.57602E-02 
    7.56242E-02 
    1.45564E-01 
    1.98329E-02 
    1.02136E-02 
   -1.11100E-02 
   -6.06681E-03 
   -1.64370E-01 
   -7.63733E-02 
    9.68061E-02 
   -7.53055E-02 
    1.79565E-01 
    1.02568E-02 
   -6.09451E-02 
    7.17676E-02 
   -6.91394E-02 
    4.61853E-02 
   -3.58538E-02 
   -7.19125E-02 
    5.19328E-02 
    3.41197E-02 
   -6.87172E-02 
   -8.29615E-02 
    2.65181E-02 
    3.05381E-02 
    4.77810E-02 
    2.01637E-02 
    3.47489E-02 
    1.42574E-02 
   -3.67995E-02 
   -2.63334E-02 
   -6.91366E-02 
   -3.15301E-02 
    4.92964E-02 
   -2.95950E-02 
   -1.58041E-01 
    5.78923E-02 
   -1.26465E-01 
   -4.09910E-02 
   -4.17987E-02 
    6.92395E-02 
   -5.68279E-02 
   -3.07418E-02 
    4.37652E-02 
   -3.96987E-02 
    3.14945E-02 
   -3.68468E-02 
   -2.49162E-02 
   -1.25415E-02 
   -2.83424E-02 
   -1.67252E-02 
    8.56596E-02 
    7.42278E-02 
    7.89464E-02 
    8.55645E-03 
    1.94974E-02 
    1.10860E-02 
   -1.12511E-02 
   -1.71599E-02 
    7.36547E-02 
   -6.77539E-03 
    4.19854E-02 
    3.10969E-02 
   -9.01119E-02 
    5.75914E-02 
   -1.88727E-01 
   -8.97233E-03 
   -1.40194E-02 
    2.76013E-02 
   -1.82621E-02 
   -4.96382E-03 
APapir
8 8
    3.33913E-03 
   -1.22633E-02 
   -5.03493E-02 
    2.49846E-02 
    1.78289E-02 
   -2.45559E-02 
   -1.15422E-03 
   -2.17469E-02 
   -3.91555E-02 
    6.73434E-02 
    1.73386E-02 
   -1.02456E-02 
    4.15871E-02 
    3.15290E-03 
   -4.05326E-03 
    1.39201E-02 
    1.10766E-01 
   -7.71540E-02 
    4.58983E-02 
   -2.33474E-02 
    1.09119E-02 
   -4.57392E-03 
    1.94011E-03 
   -8.28150E-04 
    9.98916E-03 
    5.90686E-03 
   -8.29345E-03 
    6.99594E-03 
   -3.36416E-03 
    1.35498E-03 
   -8.33705E-04 
    6.48194E-04 
    6.14020E-02 
   -4.16198E-02 
    9.33296E-02 
   -4.20089E-02 
   -2.38548E-02 
    2.52273E-02 
   -5.22872E-02 
    6.28707E-03 
    4.20986E-02 
   -1.26421E-02 
   -7.87621E-02 
   -6.52302E-02 
    4.91629E-04 
   -3.00484E-02 
    4.06936E-02 
    7.07316E-03 
   -2.15858E-02 
   -4.01474E-03 
    5.58047E-02 
    4.10009E-02 
    9.18725E-02 
   -1.19592E-02 
   -5.89690E-02 
    3.09030E-03 
   -3.68036E-03 
    2.45993E-02 
   -2.86186E-02 
    1.33151E-03 
    1.58939E-02 
    7.41079E-03 
   -3.08028E-02 
   -1.69971E-02 
   -5.24123E-02 
   -9.55814E-03 
    3.00523E-02 
   -8.29360E-04 
    3.23819E-03 
   -5.65871E-02 
   -7.86021E-03 
    1.20987E-02 
    9.64767E-03 
   -1.02426E-02 
    1.27600E-02 
   -9.33655E-03 
   -1.24386E-02 
   -3.82562E-03 
    1.66396E-02 
    4.20845E-03 
    3.48293E-02 
    1.27786E-02 
   -8.72598E-03 
    1.00792E-02 
    4.09652E-03 
    2.98162E-02 
   -2.26320E-03 
   -5.75770E-03 
   -3.70745E-02 
   -1.08372E-02 
   -6.22985E-02 
   -1.08792E-02 
   -9.59495E-03 
    8.62414E-04 
   -1.84910E-03 
    9.69562E-03 
    9.34573E-03 
    8.41461E-04 
   -1.09754E-02 
   -3.27496E-04 
   -2.14636E-02 
   -2.52775E-03 
    7.02591E-03 
   -1.08031E-02 
    6.08327E-04 
   -1.39018E-02 
    5.95074E-03 
    8.54360E-03 
    2.02259E-02 
    8.85483E-03 
    3.55273E-02 
    1.74353E-02 
    2.01580E-02 
    1.31526E-02 
   -3.50988E-02 
    3.24696E-02 
    5.78937E-03 
    3.89012E-03 
   -3.44392E-03 
   -6.02420E-03 
   -5.71631E-03 
   -4.20244E-04 
    7.22114E-03 
   -4.17827E-04 
    8.15202E-03 
   -4.72493E-03 
   -9.11252E-03 
    3.20838E-03 
   -4.12363E-03 
    8.29685E-03 
   -2.31060E-03 
   -5.25186E-03 
   -8.20537E-03 
   -1.83913E-03 
   -2.13416E-02 
   -1.58861E-02 
   -1.77188E-02 
   -1.15068E-02 
    1.57940E-02 
   -1.31081E-02 
    3.06853E-03 
   -7.44742E-03 
   -8.54725E-03 
    1.74777E-02 
APGpir
8 8
   -8.60671E-03 
    2.44005E-04 
   -1.30484E-03 
    3.88854E-03 
    5.15340E-03 
    1.77648E-03 
    2.17414E-03 
   -3.03770E-04 
    2.58742E-03 
    9.81807E-03 
    8.56192E-03 
    3.08060E-03 
    3.04754E-03 
    1.01503E-03 
    2.41091E-04 
    2.44995E-03 
   -2.70568E-03 
    8.66737E-03 
   -8.11052E-03 
    4.92278E-03 
   -8.57361E-05 
   -2.30412E-03 
    2.31985E-03 
   -1.15939E-03 
    2.14093E-02 
   -5.64478E-03 
    1.24414E-04 
    4.60624E-03 
   -4.50518E-03 
    2.23663E-03 
    5.59534E-05 
   -1.10903E-03 
   -6.68474E-03 
   -4.50707E-02 
    5.18173E-02 
   -1.11301E-02 
    1.61007E-02 
    1.32317E-02 
   -9.24997E-03 
   -9.30210E-03 
    2.40084E-02 
   -2.00453E-02 
    8.54045E-03 
    8.31046E-03 
   -1.48493E-02 
   -2.40923E-03 
   -3.67420E-03 
    1.31798E-02 
   -4.25933E-03 
    2.82761E-03 
   -1.07084E-02 
   -8.45487E-03 
    4.00185E-02 
   -1.33196E-02 
    1.10835E-02 
    2.72894E-02 
    5.32736E-03 
   -6.83274E-03 
    1.05782E-02 
   -7.79148E-03 
   -2.90077E-03 
    2.13881E-03 
    9.13478E-03 
    5.21704E-03 
   -5.19011E-03 
   -3.40909E-03 
   -1.41724E-02 
   -9.79696E-03 
    1.63707E-02 
   -1.03764E-02 
    2.05564E-03 
    2.05105E-02 
    2.57300E-03 
    7.33253E-03 
   -7.84834E-03 
    5.51778E-04 
    7.11594E-03 
   -3.59455E-03 
   -3.11250E-03 
   -1.90479E-03 
   -4.47330E-03 
    7.46751E-03 
    1.11655E-02 
    3.27031E-03 
   -3.60054E-03 
   -3.61323E-03 
   -3.91197E-03 
   -7.45890E-03 
    9.22789E-03 
    1.01738E-02 
   -2.15431E-02 
    7.88134E-03 
   -4.61029E-03 
   -3.12877E-03 
    2.04192E-03 
    3.01860E-03 
   -5.19702E-03 
    2.69232E-03 
   -2.25277E-03 
   -8.27193E-04 
    9.19646E-03 
   -5.55260E-03 
   -3.41413E-03 
    3.26938E-03 
    1.85025E-04 
    6.25716E-03 
    4.29458E-03 
    2.55044E-03 
   -8.77596E-03 
   -4.38002E-03 
    1.33332E-03 
   -2.11623E-04 
    1.39413E-02 
    1.33120E-02 
   -1.16506E-02 
    1.37866E-02 
    2.71117E-03 
   -3.06920E-04 
    1.56695E-03 
   -2.66136E-03 
    1.25148E-03 
   -1.17055E-03 
    3.69597E-03 
    1.62115E-03 
   -6.37499E-03 
    1.28359E-03 
   -3.10180E-03 
   -4.41540E-03 
    2.50250E-03 
   -5.02126E-03 
   -2.02205E-03 
    2.17281E-03 
    6.12084E-03 
    1.50368E-03 
    3.53274E-03 
   -2.19855E-03 
   -5.10802E-03 
   -6.48737E-03 
   -1.30719E-03 
    8.21760E-04 
    4.39590E-03 
    3.88180E-03 
   -4.60066E-03 
    7.48582E-03 
APApir
8 8
    2.43325E-02 
   -1.62063E-02 
   -5.91080E-02 
    1.91516E-02 
    1.22695E-02 
   -3.15853E-02 
   -5.91333E-03 
   -2.00455E-02 
   -5.43489E-02 
    5.50346E-02 
    2.46963E-03 
   -1.79739E-02 
    4.36672E-02 
    5.30463E-03 
   -3.99978E-03 
    9.08117E-03 
   -9.50469E-02 
   -3.07653E-02 
    1.15656E-02 
    2.19004E-02 
    1.60924E-02 
    9.25658E-03 
    5.58231E-03 
    2.83630E-03 
    5.27623E-02 
    7.32601E-02 
    4.94661E-02 
    2.12360E-02 
    5.20596E-03 
   -2.35557E-04 
   -2.21103E-03 
   -2.94619E-03 
   -1.03272E-01 
    1.84927E-02 
   -4.96874E-02 
    5.94664E-02 
   -7.71853E-02 
    9.11290E-03 
   -7.59143E-03 
    4.44019E-02 
    4.18343E-03 
   -2.67508E-02 
    8.74633E-02 
    5.54817E-02 
   -5.57906E-02 
   -3.52507E-03 
    1.12770E-02 
    4.30910E-02 
    3.72624E-02 
   -3.62508E-02 
    5.14634E-02 
    1.39362E-02 
   -4.67235E-02 
    1.18771E-02 
    1.01876E-01 
   -3.34002E-04 
   -2.60111E-02 
   -2.63242E-02 
    3.23403E-02 
    2.16340E-02 
    3.69944E-02 
   -1.55602E-02 
    2.05735E-02 
   -7.56038E-03 
    7.80849E-04 
    8.03153E-03 
    7.61847E-02 
   -1.17959E-02 
   -1.31893E-03 
    5.26531E-02 
    9.22838E-03 
    2.03350E-02 
    3.42535E-03 
   -1.99092E-02 
    2.42677E-02 
   -5.01716E-03 
    3.11767E-02 
   -3.03274E-03 
    3.07566E-03 
   -4.47894E-03 
    1.79732E-02 
    1.76714E-02 
    4.61241E-02 
   -8.12043E-03 
   -3.57514E-03 
    2.41981E-02 
    8.03311E-04 
    2.69731E-02 
    6.72294E-02 
    2.48328E-03 
    3.07783E-02 
    1.58941E-02 
    1.34399E-02 
   -3.43183E-03 
    6.22796E-03 
   -1.32384E-02 
    2.14105E-02 
   -1.08912E-03 
   -9.48500E-03 
   -4.08395E-04 
    2.91870E-02 
    1.12701E-02 
    1.74840E-02 
    8.90584E-03 
   -4.37242E-03 
    9.76614E-03 
    5.00366E-03 
    1.98901E-02 
    4.89525E-02 
   -1.27761E-02 
   -2.82925E-03 
    1.18139E-02 
    5.29999E-03 
    7.15063E-03 
    4.27463E-02 
   -3.25742E-02 
    6.63271E-03 
    6.53624E-03 
   -4.60207E-03 
   -6.20954E-03 
    9.61573E-03 
   -2.16503E-03 
   -1.33435E-02 
    4.50932E-04 
    1.84292E-02 
   -2.54215E-03 
   -4.60431E-03 
    7.20854E-03 
    3.22503E-03 
   -2.08536E-03 
    4.59882E-03 
    1.43329E-02 
    2.54820E-02 
   -1.59953E-02 
   -1.34487E-02 
   -2.40280E-04 
    1.21349E-02 
    9.83086E-03 
    2.77634E-02 
   -2.01660E-02 
   -2.35437E-04 
    1.36889E-02 
    1.04669E-02 
   -1.12593E-02 
APPpir
8 8
    4.71492E-01 
   -1.79434E-01 
   -4.92342E-01 
   -2.22037E-01 
    7.05415E-03 
   -7.30261E-02 
   -5.23358E-02 
   -4.20549E-02 
   -6.23274E-01 
   -1.92581E-01 
   -1.55904E-01 
   -6.97055E-02 
    2.10608E-01 
    1.99231E-01 
    8.78309E-02 
    3.59163E-02 
    1.30432E-02 
   -2.14367E-02 
    1.44746E-02 
    1.87504E-02 
   -1.02171E-02 
    2.84315E-02 
   -1.56066E-02 
    1.34518E-02 
   -2.45739E-02 
    1.39441E-02 
   -3.79915E-02 
    1.40946E-02 
   -2.24294E-02 
    1.11193E-03 
    2.22907E-03 
   -1.03146E-02 
    1.24172E-01 
    5.84759E-02 
   -1.41032E-01 
   -1.85404E-01 
   -4.40375E-01 
    3.73308E-01 
   -3.64398E-01 
    2.73728E-01 
   -5.64881E-02 
   -3.09162E-02 
   -4.77038E-02 
   -2.97801E-02 
   -2.19739E-02 
    1.79779E-01 
   -2.36104E-01 
   -6.10395E-02 
   -1.36286E-01 
    8.51699E-02 
    1.41449E-01 
   -5.61973E-02 
   -1.33071E-01 
   -1.36069E-01 
   -3.05034E-02 
    3.39759E-02 
   -8.18539E-02 
    8.01655E-02 
   -6.83494E-02 
    6.31627E-02 
   -1.08044E-01 
    2.97464E-02 
   -8.94610E-03 
   -5.69439E-02 
   -1.63894E-01 
    8.80504E-02 
    4.34277E-01 
   -2.10721E-01 
   -4.87503E-02 
   -6.96356E-02 
    3.15408E-03 
    7.81135E-03 
    1.20828E-02 
    1.40934E-01 
   -1.56918E-01 
   -6.49779E-02 
    2.29247E-03 
    1.37357E-02 
    1.72245E-02 
   -2.60852E-02 
   -1.68507E-01 
   -5.99977E-02 
    8.74858E-02 
   -5.76817E-02 
   -8.99223E-02 
    6.38661E-02 
    1.79283E-01 
   -7.33886E-02 
    3.51896E-03 
    4.24892E-02 
    6.80558E-02 
    5.29657E-02 
    7.39766E-04 
    6.92280E-02 
   -9.19857E-02 
   -3.00609E-02 
   -6.68943E-02 
    1.08308E-02 
    3.10963E-03 
   -3.93715E-02 
    2.76311E-03 
    2.77907E-02 
    5.65691E-02 
   -3.95975E-02 
   -6.28566E-02 
   -4.03442E-02 
    5.45012E-02 
   -4.00995E-02 
    2.23191E-01 
   -5.84404E-02 
   -1.42399E-02 
   -1.26746E-02 
   -5.75398E-03 
    1.94306E-02 
    4.15991E-02 
    7.06741E-02 
   -1.18799E-02 
    8.97842E-02 
   -9.84834E-02 
   -3.41085E-02 
   -1.02359E-02 
   -1.02204E-02 
   -2.08184E-02 
   -4.28536E-02 
   -8.75361E-02 
   -5.34582E-02 
    3.32203E-02 
   -5.21055E-02 
   -5.39339E-03 
    1.99356E-02 
    1.40811E-02 
   -5.02387E-04 
    6.49111E-02 
    1.84340E-03 
    5.49510E-02 
    1.40397E-02 
    1.93174E-01 
   -4.76632E-02 
    8.58609E-02 
   -5.32884E-02 
    3.01583E-03 
    1.05567E-02 
    1.12873E-02 
    2.56901E-02 
Ppppir
8 8
   -7.13506E-01 
    3.94202E-01 
   -1.77215E-01 
   -1.87319E-01 
    1.88372E-01 
   -1.24424E-01 
    1.75455E-01 
   -4.45960E-02 
   -3.53931E-01 
   -6.43654E-01 
    4.13598E-01 
   -2.41139E-01 
    1.44286E-01 
   -7.86271E-02 
   -1.46295E-01 
    2.07682E-01 
   -4.21363E-02 
   -1.14017E-01 
   -7.48842E-03 
    6.84331E-03 
   -1.42088E-02 
    6.03576E-02 
   -1.14483E-02 
    6.94493E-02 
    8.65853E-02 
    3.82924E-02 
    1.42837E-01 
    1.07252E-02 
    9.90054E-02 
    7.42157E-03 
    4.91311E-02 
    4.90422E-02 
   -2.09777E-01 
    1.86695E-02 
   -2.46152E-01 
   -2.44053E-01 
    5.96259E-01 
   -4.11342E-01 
   -5.05932E-01 
    2.36713E-01 
    2.83532E-01 
    2.37924E-01 
   -9.88822E-02 
    6.06837E-02 
   -6.50936E-02 
   -8.44363E-02 
   -3.36493E-01 
   -4.97396E-02 
    3.44192E-01 
   -1.79834E-01 
    6.01097E-01 
   -3.09349E-01 
   -1.59577E-01 
   -2.52547E-01 
    2.23098E-01 
    9.54695E-02 
    9.96863E-02 
   -9.26229E-02 
   -6.33831E-02 
    7.07578E-02 
    3.24330E-01 
    4.82374E-02 
    4.07446E-02 
   -7.43366E-02 
   -5.70186E-01 
    2.61051E-01 
   -3.81695E-01 
    2.00333E-01 
   -8.19785E-02 
    3.20605E-02 
   -1.87664E-01 
   -2.32984E-01 
   -7.43985E-02 
   -6.28955E-02 
   -2.36485E-01 
   -7.31511E-02 
    4.64377E-02 
   -5.21101E-02 
    6.92472E-02 
   -3.81753E-02 
   -2.68608E-01 
   -5.62570E-02 
    8.11123E-02 
    1.00969E-01 
    4.93705E-01 
   -2.04110E-01 
   -2.77858E-01 
    1.09552E-01 
    1.24800E-01 
    1.15459E-01 
    5.63032E-02 
    1.46748E-01 
   -2.30584E-02 
   -9.57802E-02 
   -5.29500E-02 
    1.04915E-02 
    2.00098E-01 
    4.22937E-02 
   -1.12444E-02 
   -5.88432E-02 
   -2.75305E-02 
    3.22531E-02 
   -4.67375E-02 
    8.40673E-03 
    6.33936E-02 
   -4.64677E-02 
   -2.10892E-01 
   -1.02570E-01 
   -1.51346E-01 
    3.60541E-02 
    4.46480E-01 
   -1.59224E-01 
   -6.19759E-02 
   -1.07828E-01 
    1.55931E-02 
   -1.30511E-02 
   -1.53155E-02 
   -6.50740E-02 
   -1.57890E-01 
   -5.03526E-02 
    7.48596E-02 
    2.65956E-02 
   -2.57582E-02 
   -5.93659E-02 
   -1.16127E-01 
   -4.38044E-02 
    7.01374E-02 
    7.58154E-02 
    3.47365E-02 
    1.27757E-02 
    1.45972E-02 
    3.84930E-02 
    4.79486E-02 
    9.98241E-02 
    1.63735E-01 
    4.08822E-02 
   -9.64519E-02 
    5.09397E-02 
   -2.44291E-01 
    5.91980E-02 
    1.33779E-02 
    7.66832E-02 
   -4.55836E-02 
   -6.03427E-02 
Ppapir
8 8
    1.32322E-02 
    1.82312E-01 
   -1.08395E-01 
   -7.71042E-02 
    9.05628E-02 
   -1.78257E-02 
   -2.36329E-02 
    4.39267E-02 
   -2.49547E-01 
    5.42598E-02 
    1.15757E-01 
   -1.14340E-01 
   -2.07049E-02 
    5.65845E-02 
   -5.03316E-02 
    1.13313E-02 
   -2.47049E-01 
   -5.06897E-02 
    4.20486E-03 
    2.71615E-05 
    1.89614E-03 
    7.53344E-03 
    1.04127E-02 
    7.87006E-03 
   -1.48455E-01 
   -1.37777E-01 
   -5.23693E-02 
   -2.50034E-02 
   -2.34334E-02 
   -1.33576E-02 
   -4.03966E-03 
    4.62662E-03 
    2.83469E-01 
   -9.82806E-02 
   -1.96776E-01 
   -1.45742E-01 
    1.82255E-01 
   -1.13386E-01 
   -9.13536E-03 
    2.60251E-03 
    1.02617E-01 
    1.22372E-01 
    2.56143E-01 
   -6.49354E-04 
    8.79886E-02 
   -2.88448E-02 
    2.39573E-02 
    5.94862E-02 
   -8.81869E-03 
    2.93398E-02 
    1.17137E-01 
   -5.85049E-02 
   -1.97964E-01 
   -5.94162E-03 
   -7.03636E-02 
    9.24687E-02 
    4.24577E-02 
    2.46427E-02 
    3.89056E-02 
    2.94477E-02 
   -3.66328E-03 
   -3.04101E-02 
    5.09034E-02 
   -1.18973E-02 
   -3.93401E-02 
    4.62400E-02 
   -6.86568E-02 
    4.37242E-02 
    8.86956E-02 
   -6.80830E-02 
   -1.33835E-01 
   -2.15728E-02 
    8.47372E-03 
    1.75639E-02 
    3.18661E-02 
   -5.40506E-03 
   -1.40193E-02 
   -6.87615E-03 
    3.36399E-02 
    2.38158E-02 
    1.05161E-03 
    2.80939E-02 
   -2.60067E-02 
   -1.46296E-02 
    4.37563E-02 
   -4.57265E-02 
   -2.20940E-02 
    2.42100E-02 
    2.95256E-02 
    3.85374E-03 
    8.93691E-02 
   -4.58245E-02 
   -1.24040E-02 
    6.03143E-03 
    1.27363E-02 
   -1.42768E-02 
   -1.46477E-02 
    1.87705E-02 
    1.26455E-02 
    6.56066E-03 
    1.02969E-02 
   -4.85435E-03 
   -9.06765E-03 
   -1.42292E-02 
    1.26194E-02 
    6.67325E-03 
   -4.79673E-03 
    2.75883E-02 
   -1.26589E-02 
   -1.26005E-02 
    1.35065E-02 
   -2.64428E-02 
   -3.62710E-02 
    3.39248E-02 
   -2.12991E-02 
    1.48598E-02 
   -1.03722E-02 
   -3.39952E-03 
   -2.57152E-03 
   -8.19506E-03 
   -5.82481E-03 
    1.30174E-02 
   -1.98832E-03 
   -5.23310E-03 
    7.64894E-03 
   -4.94040E-03 
    7.35846E-03 
    6.51113E-03 
    7.75443E-03 
    1.38958E-02 
    3.41554E-04 
   -1.69633E-03 
   -4.06936E-03 
   -2.21237E-02 
   -6.84001E-03 
    3.91175E-03 
    1.67986E-02 
    1.26804E-02 
   -1.00819E-02 
    3.19754E-03 
    6.58708E-02 
   -1.93796E-02 
   -1.31877E-02 
    4.03639E-02 
PpGpir
8 8
    1.93891E-02 
    4.62575E-02 
   -3.03503E-02 
   -2.15115E-02 
    3.19696E-02 
   -2.20796E-03 
   -1.37395E-02 
    1.21021E-02 
   -5.05045E-02 
    2.90076E-02 
    3.13570E-02 
   -3.53982E-02 
   -8.50810E-03 
    2.72431E-02 
   -1.05453E-02 
   -3.09959E-03 
   -1.61495E-04 
    3.97725E-02 
   -2.50810E-02 
    1.29078E-02 
   -1.97954E-03 
   -2.74319E-03 
    2.41725E-03 
   -5.29391E-04 
   -1.12938E-01 
    2.25106E-02 
   -3.13876E-03 
   -8.89776E-03 
    7.06519E-03 
   -3.84404E-03 
   -3.31817E-04 
    1.43819E-03 
    9.77050E-02 
   -4.17158E-02 
    9.00706E-02 
   -3.46426E-02 
   -4.37192E-02 
   -5.14138E-03 
    1.29376E-02 
    2.74293E-02 
   -1.04913E-01 
    5.86898E-02 
    7.48833E-02 
   -2.41818E-02 
    2.62981E-02 
    3.99634E-03 
   -1.80618E-02 
   -7.44095E-03 
   -4.49587E-03 
   -2.80809E-02 
   -3.97755E-02 
   -1.91675E-02 
   -1.08245E-03 
    6.91424E-03 
   -9.33908E-02 
    2.35660E-02 
   -4.66631E-03 
   -1.77622E-03 
    2.10861E-02 
    2.91461E-03 
    9.19948E-03 
    3.82287E-03 
    2.17357E-02 
    1.49363E-02 
    1.87832E-02 
    1.54676E-02 
    1.13973E-02 
   -1.22523E-02 
    7.31099E-02 
   -1.76559E-02 
    2.09983E-02 
   -1.89715E-03 
   -5.33216E-03 
   -7.88053E-04 
   -1.15188E-02 
   -2.29014E-03 
   -1.31437E-02 
    4.44845E-03 
   -4.51173E-03 
   -7.64753E-03 
   -1.32683E-02 
   -7.04054E-03 
   -9.63796E-03 
    2.48731E-04 
   -1.00561E-02 
    3.87241E-03 
    1.08505E-02 
    1.70092E-02 
   -3.58729E-02 
   -6.58008E-03 
    3.18916E-02 
   -1.63471E-03 
    7.54179E-03 
   -1.41284E-03 
    1.50469E-03 
    1.46671E-03 
    7.28352E-03 
   -3.75159E-03 
   -2.14057E-03 
   -6.44042E-04 
    9.58478E-03 
    4.07002E-03 
    3.73182E-05 
    2.04454E-03 
    8.34162E-03 
    5.03476E-03 
   -5.03148E-03 
   -5.98807E-03 
    7.96127E-04 
   -8.46166E-03 
   -4.35451E-03 
   -3.33107E-03 
   -5.93859E-03 
    9.75973E-03 
   -1.89031E-02 
   -1.41694E-02 
   -2.82381E-03 
    1.66356E-03 
    3.04734E-03 
   -4.87565E-04 
   -1.06352E-03 
    1.68380E-03 
    4.16210E-03 
    1.13817E-03 
   -6.70470E-03 
    3.88964E-04 
    3.64552E-03 
   -8.43802E-04 
   -1.77911E-03 
   -5.89176E-03 
    3.35484E-03 
    1.33732E-03 
   -5.13554E-03 
   -7.83783E-04 
    6.87170E-03 
    5.34936E-03 
   -4.75738E-03 
    3.49448E-03 
    9.85470E-04 
   -3.19203E-03 
    5.09242E-03 
    3.05648E-02 
    2.14211E-02 
    1.38768E-02 
PpApir
8 8
    3.97913E-02 
    1.85834E-01 
   -1.13739E-01 
   -6.61751E-02 
    8.10125E-02 
   -1.29060E-02 
   -1.44048E-02 
    2.49165E-02 
   -2.50188E-01 
    8.23475E-02 
    1.04108E-01 
   -1.16344E-01 
   -1.76091E-02 
    5.01196E-02 
   -3.96088E-02 
    6.76991E-03 
    3.00292E-01 
   -1.41246E-01 
    5.38261E-02 
   -1.48093E-02 
   -6.59030E-05 
    6.46225E-04 
    2.24867E-03 
   -3.88038E-03 
   -3.88993E-02 
   -1.30427E-02 
    1.80406E-02 
   -4.32403E-04 
   -1.03293E-02 
    5.00607E-03 
   -2.58985E-03 
    2.98201E-04 
   -1.07228E-01 
   -3.11609E-02 
    3.27547E-01 
    1.68720E-01 
    6.19874E-02 
   -2.61386E-02 
   -1.37024E-01 
   -9.48074E-02 
   -2.44122E-01 
   -9.19200E-02 
   -1.42892E-01 
   -9.25755E-02 
   -2.40594E-02 
    5.28471E-02 
    6.78805E-02 
    4.37761E-02 
    7.96684E-02 
    6.27540E-02 
    5.01362E-02 
    2.04195E-02 
    1.89208E-01 
    6.59937E-02 
   -7.09488E-02 
   -5.82072E-02 
    6.02392E-03 
   -3.67915E-02 
   -3.69397E-02 
   -3.21149E-03 
   -3.21040E-02 
   -2.93424E-02 
   -1.01497E-02 
    2.81064E-02 
   -5.49090E-02 
   -2.93419E-02 
   -5.76274E-04 
    4.25261E-02 
    1.82116E-02 
    3.08386E-02 
    1.56283E-01 
    5.98715E-02 
   -2.95504E-03 
    1.20347E-02 
    1.27719E-02 
   -1.59623E-02 
    2.02601E-02 
   -3.94456E-03 
   -6.18303E-03 
   -2.25874E-02 
    2.41382E-02 
   -8.86573E-03 
    6.84493E-03 
   -3.38521E-02 
    5.50957E-04 
   -2.45413E-02 
   -3.22280E-02 
   -3.67517E-02 
   -7.40394E-02 
   -2.60442E-02 
   -4.24675E-02 
    2.71550E-02 
    8.68420E-03 
   -4.79507E-03 
   -1.37216E-03 
    1.31620E-02 
   -5.12206E-03 
    1.95926E-02 
    5.97281E-03 
    2.88017E-03 
   -8.23370E-03 
    1.46898E-02 
   -3.34890E-03 
    8.94924E-03 
   -3.89391E-03 
    3.21564E-02 
    1.27853E-02 
    9.76394E-04 
   -4.96648E-03 
    1.65548E-02 
    9.81090E-03 
   -6.68841E-03 
    3.34394E-02 
   -1.32317E-02 
   -6.68141E-03 
   -2.84252E-02 
   -7.08861E-03 
   -9.60723E-04 
   -2.06402E-03 
   -6.04208E-03 
   -2.21909E-03 
   -1.17605E-02 
    2.04599E-03 
    2.16289E-03 
   -2.32991E-03 
   -6.34753E-03 
    1.30555E-02 
    1.23611E-02 
   -1.96527E-03 
   -1.21425E-02 
   -4.70462E-03 
    9.98134E-03 
    4.54605E-03 
   -1.87307E-03 
   -9.64704E-03 
    2.35831E-02 
    2.99977E-03 
   -8.06158E-03 
   -2.19489E-02 
    6.49687E-03 
   -4.65242E-02 
    3.27470E-02 
    4.23366E-02 
   -2.03710E-02 
PpPpir
8 8
   -8.08884E-01 
    4.58425E-01 
   -2.31209E-01 
   -2.18772E-01 
    2.55889E-01 
   -1.61214E-01 
    1.71414E-01 
   -2.65573E-02 
   -4.12647E-01 
   -7.22868E-01 
    4.86387E-01 
   -3.11542E-01 
    1.76354E-01 
   -6.93618E-02 
   -1.86748E-01 
    2.33642E-01 
   -1.74097E-02 
    3.86914E-02 
    9.54423E-03 
    1.21153E-02 
   -5.40722E-03 
    2.81371E-02 
    1.89628E-02 
   -2.25629E-02 
    2.23328E-02 
    9.72022E-03 
    4.84870E-02 
    2.35752E-02 
   -3.00136E-02 
   -2.19306E-02 
   -1.63151E-03 
    6.18962E-03 
   -1.34945E-01 
    3.59539E-01 
    2.90669E-01 
    6.01397E-02 
   -1.55420E-01 
    4.85904E-01 
    6.24711E-01 
    1.08089E-01 
   -2.38665E-01 
   -1.30989E-01 
   -1.46684E-01 
    2.64710E-01 
    4.07758E-03 
   -1.93350E-01 
   -3.05997E-01 
   -6.01164E-02 
   -5.46655E-01 
   -1.24351E-01 
   -2.06344E-01 
    3.44539E-01 
    2.71718E-01 
    1.74894E-02 
    2.93767E-02 
   -2.99529E-01 
   -6.16945E-02 
    1.78351E-02 
    4.28879E-02 
    2.54890E-02 
    2.87851E-01 
    6.97121E-02 
    6.14287E-02 
   -1.46316E-01 
    6.08537E-01 
   -5.25404E-02 
   -8.67070E-02 
   -3.35703E-01 
   -1.12063E-01 
    1.88679E-01 
    1.89716E-01 
    1.34136E-01 
    1.80645E-01 
    2.11433E-02 
    1.20337E-01 
    1.34581E-01 
   -1.87830E-02 
   -2.08087E-02 
   -6.14971E-02 
   -1.15193E-02 
   -2.76067E-01 
   -2.05051E-02 
    5.08800E-02 
    1.40507E-01 
   -1.56030E-01 
    2.09889E-01 
    5.07913E-01 
    7.07219E-02 
   -4.09783E-02 
   -1.77114E-01 
   -1.62097E-01 
    1.78959E-02 
   -6.63212E-02 
   -6.60399E-02 
   -6.18550E-02 
   -8.07543E-02 
   -1.15994E-01 
   -8.48941E-02 
    1.50445E-01 
    2.19486E-02 
    6.60543E-02 
    3.14179E-02 
    5.27622E-02 
    2.82871E-02 
    9.21522E-02 
   -7.55677E-02 
   -2.19816E-01 
   -7.67228E-02 
   -2.07689E-01 
   -1.33432E-01 
   -4.08703E-01 
    5.93721E-02 
    6.88800E-02 
    6.37571E-02 
    3.79001E-02 
   -6.22293E-02 
   -6.03144E-02 
    3.56307E-02 
    6.28384E-02 
   -2.11781E-02 
    7.25122E-02 
    7.57517E-02 
   -6.53135E-02 
   -2.88317E-02 
    2.46436E-02 
    6.56748E-02 
   -1.77978E-01 
   -5.44274E-02 
   -5.61464E-02 
   -4.98522E-02 
    2.45882E-02 
    7.29404E-03 
    3.74608E-02 
    8.87247E-02 
    1.97986E-01 
    2.29837E-02 
    2.59210E-01 
    3.46749E-02 
    8.85964E-02 
   -4.94037E-02 
   -6.73930E-02 
    2.06700E-02 
    1.93547E-02 
    7.84825E-02 
Pappir
8 8
    8.61693E-01 
   -4.75726E-01 
    3.15750E-02 
    3.69436E-02 
   -2.90756E-02 
    1.70032E-02 
   -3.42278E-03 
   -4.24041E-03 
   -4.62413E-01 
    4.02341E-01 
   -2.39106E-01 
    1.30442E-01 
   -3.94410E-02 
   -4.71389E-03 
    1.12663E-02 
   -7.26386E-03 
   -7.17464E-01 
    2.10639E-01 
    3.26149E-01 
    2.95259E-02 
    8.01602E-02 
    2.33145E-01 
    6.47887E-02 
   -2.64838E-03 
    5.20016E-02 
    2.01956E-01 
   -3.01967E-01 
   -3.47563E-01 
    1.45377E-01 
   -4.90750E-02 
   -1.69616E-01 
    9.75895E-03 
    6.54860E-01 
    5.01349E-01 
   -1.21751E+00 
   -2.92685E-01 
    4.76194E-01 
    2.17740E-01 
   -4.29948E-01 
    3.66606E-01 
    8.52247E-02 
   -2.53794E-01 
    1.39256E-01 
   -4.81710E-02 
    2.64211E-01 
    1.30924E-01 
   -1.49306E-01 
    1.24010E-01 
   -3.45138E-01 
   -1.29649E-01 
   -1.13600E-01 
   -2.66734E-02 
   -1.42641E-01 
    8.83298E-02 
    4.15329E-02 
    6.17300E-02 
    2.63476E-01 
   -9.80998E-03 
   -1.46907E-01 
    3.81693E-02 
   -1.75075E-01 
   -6.86353E-02 
   -3.32188E-02 
   -8.34727E-03 
    7.52460E-02 
   -1.69398E-02 
   -5.25820E-03 
    1.70320E-02 
    4.88303E-02 
   -2.62935E-02 
   -1.55989E-02 
   -1.74555E-02 
    1.60112E-02 
    7.21507E-02 
    9.13025E-03 
    1.06522E-01 
   -4.04013E-03 
   -2.62832E-02 
    2.63922E-03 
   -2.80692E-02 
   -4.82444E-02 
   -4.25518E-03 
    6.48044E-02 
   -3.31666E-02 
   -4.27408E-03 
    2.69220E-02 
    2.41386E-02 
    1.20695E-02 
   -1.86847E-03 
    2.41095E-02 
   -2.60483E-03 
    9.61338E-03 
    3.48938E-02 
    4.26995E-03 
    7.14845E-02 
    8.60870E-02 
    2.59924E-02 
    1.88305E-02 
   -1.04283E-01 
   -3.87375E-03 
   -6.92368E-02 
   -3.60904E-03 
    6.25605E-02 
   -3.54195E-02 
   -1.06511E-02 
    1.30161E-02 
   -3.69794E-02 
    1.92385E-02 
   -1.05906E-02 
   -1.72122E-02 
   -3.42149E-03 
    2.44595E-03 
   -8.62268E-04 
   -4.29869E-03 
    6.81718E-03 
   -3.63033E-03 
   -2.05183E-02 
    3.02989E-02 
    4.58683E-02 
    2.13591E-02 
    1.93878E-02 
    2.27799E-03 
   -4.84103E-02 
   -4.95115E-03 
   -2.80406E-02 
   -1.08537E-02 
    2.57397E-02 
    4.18554E-03 
    2.37684E-02 
    1.57267E-02 
    5.43194E-03 
    2.04737E-02 
    2.54069E-02 
   -9.40163E-04 
    1.13244E-02 
   -8.83440E-03 
    7.42638E-03 
    5.73523E-03 
   -5.47253E-03 
   -4.63272E-03 
   -2.53457E-03 
   -5.18989E-03 
   -1.09697E-02 
    2.44538E-03 
Paapir
8 8
    4.13194E-02 
   -1.16046E-01 
   -1.42724E-01 
   -1.12730E-02 
    3.19627E-02 
   -1.39848E-02 
   -2.96464E-02 
    1.65651E-02 
   -1.58285E-01 
   -1.04323E-02 
    1.77184E-01 
   -1.25530E-01 
    2.26192E-02 
    4.47801E-02 
   -1.80422E-02 
   -9.20558E-03 
   -4.17466E-01 
   -2.00191E-01 
    9.26942E-02 
    1.04856E-01 
    3.57984E-02 
    4.81774E-03 
   -8.06439E-03 
   -7.09605E-03 
   -1.74385E-01 
    4.13765E-02 
   -2.78713E-03 
    7.16239E-03 
    1.86133E-02 
    2.01456E-02 
   -3.18908E-04 
   -4.67695E-03 
    1.29309E+00 
    2.77351E-02 
   -4.91896E-01 
   -2.24735E-02 
    1.52049E-01 
    1.25480E-01 
    1.02264E-01 
   -5.01968E-02 
   -7.33829E-02 
   -3.86830E-01 
    2.84313E-01 
    1.80222E-01 
   -4.73819E-02 
    7.10342E-02 
    1.49761E-01 
   -3.42303E-02 
    1.15423E-01 
   -3.76796E-02 
   -1.54365E-01 
   -7.06673E-03 
   -9.28831E-02 
    5.17504E-02 
   -2.22213E-03 
   -8.78628E-02 
   -2.82821E-02 
    1.70114E-02 
    5.30681E-02 
    1.06047E-02 
    1.23978E-02 
    1.51132E-02 
    6.39248E-02 
    6.78791E-03 
    1.03415E-02 
    1.59839E-02 
    9.51274E-02 
   -9.15549E-03 
    2.63052E-02 
    2.35965E-02 
   -6.24029E-02 
    2.21316E-02 
   -2.50052E-02 
   -2.58363E-03 
   -6.34758E-03 
    5.94738E-03 
   -1.00933E-02 
    1.08154E-02 
    7.52380E-02 
    1.01302E-02 
   -2.41762E-02 
   -1.29910E-02 
   -5.15797E-02 
    1.55671E-02 
   -3.38130E-02 
    3.46658E-02 
   -3.55721E-03 
   -4.21003E-02 
    2.02439E-02 
   -2.25916E-02 
    1.08195E-02 
    9.95722E-03 
   -3.38339E-03 
    7.31405E-03 
   -4.51733E-03 
    3.59563E-03 
   -6.86593E-03 
    5.11326E-03 
    2.80016E-02 
   -1.46866E-02 
    1.40904E-02 
   -1.62605E-02 
    1.83041E-02 
    6.04581E-03 
    2.20906E-02 
    1.03083E-02 
    2.48108E-02 
   -9.56077E-03 
    2.06944E-03 
   -6.54418E-03 
   -3.62352E-02 
    2.11542E-02 
   -6.95498E-03 
   -8.67702E-03 
    7.80750E-03 
   -2.50576E-03 
    8.20011E-03 
    2.87638E-03 
    2.35051E-03 
    1.13062E-03 
   -1.71350E-02 
    2.41178E-03 
    7.60440E-03 
   -2.81765E-03 
    2.91708E-03 
   -6.74977E-03 
    3.89644E-02 
   -9.73466E-04 
   -2.68007E-02 
   -3.62180E-04 
   -7.11175E-03 
   -3.77596E-04 
   -1.66572E-02 
   -3.11138E-04 
    4.94711E-03 
    6.50364E-03 
    1.61637E-02 
   -6.17821E-03 
    5.34810E-03 
   -6.29676E-03 
    1.47488E-03 
    4.66658E-03 
    3.28304E-03 
   -1.81541E-03 
PaGpir
8 8
    1.82159E-02 
   -4.11044E-02 
   -5.84464E-02 
   -1.15682E-02 
    9.17977E-03 
   -1.82565E-03 
   -2.24715E-02 
    1.29004E-02 
   -4.30852E-02 
   -8.08312E-03 
    8.76175E-02 
   -6.16813E-02 
    2.06179E-02 
    2.52826E-02 
   -1.26250E-02 
   -3.79116E-03 
    8.89857E-02 
    7.74169E-02 
    2.31011E-03 
   -3.06161E-02 
   -3.73439E-03 
    4.53334E-03 
    2.03061E-05 
   -1.04033E-03 
   -4.13051E-01 
    3.10820E-02 
    1.22389E-02 
    4.85684E-03 
   -1.60499E-02 
   -2.19178E-03 
    3.21712E-03 
   -1.03228E-03 
    5.76819E-01 
    8.46152E-03 
    6.07550E-01 
   -3.68454E-02 
   -1.11798E-01 
    4.54949E-02 
    3.53889E-02 
    4.22647E-02 
   -1.98015E-01 
    3.68759E-02 
    5.23946E-02 
    3.22508E-01 
   -2.83966E-02 
   -2.72405E-03 
   -8.85575E-03 
   -5.98111E-02 
    4.45553E-03 
    2.26873E-02 
    1.09144E-01 
   -1.49652E-02 
    1.94244E-03 
   -5.27883E-02 
   -3.61387E-02 
   -6.87993E-02 
    2.95463E-02 
   -4.57622E-03 
    8.10608E-03 
   -4.17608E-03 
   -6.55409E-02 
    4.69718E-03 
   -3.72461E-02 
   -3.57810E-03 
   -5.56666E-02 
   -5.93068E-04 
   -3.87148E-02 
    5.43295E-03 
    6.27510E-02 
    2.67589E-02 
   -1.11067E-03 
    1.11760E-02 
   -6.53810E-03 
   -2.65397E-03 
    6.04130E-03 
   -1.09414E-03 
   -1.00570E-02 
   -3.13829E-03 
   -1.74370E-02 
    1.55745E-02 
   -5.25172E-03 
   -1.03503E-02 
    1.05356E-02 
    9.36802E-03 
    1.59985E-02 
   -2.55639E-02 
   -7.26896E-03 
    4.91900E-03 
   -1.49938E-02 
    2.26845E-02 
    3.35383E-02 
    2.91455E-02 
   -2.08156E-03 
    1.04033E-03 
   -1.71333E-03 
   -1.86319E-03 
    9.30397E-03 
    4.20574E-03 
    1.97771E-03 
   -2.58981E-03 
   -3.97827E-03 
    7.00468E-03 
   -3.30115E-02 
   -5.61640E-03 
   -4.69412E-03 
    1.54719E-03 
   -2.66967E-02 
   -5.79278E-03 
    1.51944E-02 
    1.50426E-02 
    1.53009E-02 
   -1.32050E-02 
   -9.62540E-03 
   -2.04654E-02 
   -1.15848E-02 
    4.32379E-03 
    1.96099E-03 
   -1.33178E-03 
   -2.22849E-03 
    3.78711E-04 
   -4.19226E-03 
   -1.24579E-03 
    1.41592E-03 
   -5.12052E-04 
    5.30410E-03 
   -1.60607E-03 
   -4.02778E-03 
   -2.14728E-03 
    1.11559E-02 
   -9.57509E-04 
    3.04351E-03 
    1.00364E-03 
    5.44991E-03 
    2.82223E-04 
    6.49515E-03 
   -4.56049E-04 
   -1.68834E-02 
   -1.67199E-03 
    5.78306E-03 
    8.77556E-03 
    8.02362E-03 
    5.57873E-03 
   -1.65885E-03 
   -7.03416E-03 
PaApir
8 8
    5.39589E-02 
   -1.14774E-01 
   -1.30737E-01 
   -1.90033E-02 
    3.19661E-02 
   -1.04363E-02 
   -2.82871E-02 
    1.48771E-02 
   -1.64930E-01 
    4.52708E-04 
    1.88019E-01 
   -1.24580E-01 
    2.00853E-02 
    4.45562E-02 
   -1.50729E-02 
   -8.62764E-03 
    4.01415E-01 
    2.97107E-03 
    1.09857E-01 
   -8.52964E-02 
    3.33910E-02 
   -2.25131E-02 
    7.87521E-03 
   -2.56777E-03 
   -2.37767E-01 
    1.78632E-01 
    3.33931E-02 
   -3.23336E-02 
    2.51148E-04 
   -8.15535E-04 
    4.97788E-03 
   -2.72336E-03 
   -5.61749E-01 
   -3.22690E-02 
    1.28628E+00 
   -1.67997E-02 
    1.83283E-01 
   -2.30349E-03 
   -1.60925E-01 
    1.27104E-01 
   -1.53559E-01 
    4.10446E-01 
   -2.37274E-01 
    1.23337E-01 
   -1.47688E-01 
   -1.84619E-02 
    2.16625E-02 
   -3.50977E-02 
   -1.23153E-01 
    2.94182E-03 
   -1.36908E-01 
   -4.53088E-02 
    7.61602E-02 
   -9.44780E-02 
   -6.56783E-02 
    2.79575E-02 
    4.15140E-02 
   -1.79858E-02 
   -3.00002E-02 
    1.20011E-03 
   -2.24176E-02 
    5.54918E-03 
    5.38054E-02 
   -6.05817E-03 
    9.21220E-02 
    1.52006E-02 
   -1.93060E-03 
    1.22047E-02 
    2.78176E-02 
   -1.71156E-03 
    6.37121E-02 
   -2.47333E-02 
   -1.78239E-02 
    3.88425E-04 
   -2.93171E-03 
    3.33033E-03 
    3.77042E-02 
   -1.12905E-02 
   -6.75267E-02 
   -7.41635E-03 
    3.22851E-02 
   -8.35106E-03 
   -3.98715E-02 
    1.84640E-02 
   -2.27395E-03 
    4.30135E-02 
    3.53940E-02 
    3.19385E-02 
   -2.08473E-02 
    2.42860E-02 
    8.34626E-03 
    8.51432E-03 
    1.38459E-03 
   -1.10574E-03 
    8.02974E-04 
   -1.98271E-03 
   -4.68959E-03 
    6.91481E-04 
    3.08945E-02 
   -1.20442E-02 
   -1.50518E-02 
    6.67101E-03 
   -1.75811E-02 
   -4.80999E-03 
   -5.10044E-03 
    4.30214E-03 
    3.21865E-02 
   -1.44853E-02 
   -3.69171E-02 
   -2.46020E-02 
   -3.97793E-03 
   -6.25005E-03 
    1.54344E-03 
    4.33880E-03 
   -1.03721E-02 
    5.12654E-03 
    3.24390E-03 
   -4.11673E-04 
   -6.15308E-03 
    3.66705E-03 
    8.41771E-03 
   -3.08090E-04 
   -1.53280E-02 
   -8.22423E-04 
    1.38051E-02 
   -4.26907E-03 
    3.84867E-02 
   -1.59310E-05 
    2.03124E-02 
   -2.65683E-03 
    1.19112E-02 
   -1.14119E-04 
   -1.34493E-02 
    5.12519E-03 
   -7.95947E-03 
    5.25048E-03 
    4.81777E-03 
    5.70272E-03 
   -1.57994E-02 
   -5.45998E-03 
   -3.85392E-03 
   -2.90555E-03 
   -6.69281E-04 
   -1.64633E-03 
PaPpir
8 8
    8.21469E-01 
   -4.36242E-01 
    1.52136E-02 
    3.99657E-02 
   -2.78066E-02 
    1.73362E-02 
   -3.26439E-03 
   -4.95597E-03 
   -3.80470E-01 
    3.89340E-01 
   -2.48351E-01 
    1.37579E-01 
   -4.23659E-02 
   -1.54316E-03 
    9.80405E-03 
   -8.09993E-03 
    6.55756E-01 
   -1.65826E-01 
   -1.45883E-01 
   -1.14284E-01 
   -8.19126E-02 
    2.13946E-01 
   -3.16371E-02 
   -3.23795E-02 
    9.26425E-03 
   -2.91366E-01 
   -1.28110E-01 
    1.28302E-02 
    2.06057E-01 
   -1.81632E-01 
    4.65069E-02 
   -3.49872E-02 
   -1.25411E+00 
    6.73839E-02 
   -2.43979E-01 
    5.47045E-01 
   -1.14997E-01 
   -2.68011E-02 
    5.03621E-01 
   -4.95525E-01 
    1.07034E-01 
    1.51947E-01 
   -1.77387E-01 
   -2.07908E-01 
    2.57392E-01 
    2.13233E-01 
   -2.36108E-02 
   -5.89834E-02 
    3.19582E-01 
    7.33097E-02 
   -7.28153E-02 
    1.24121E-01 
    6.20957E-02 
   -8.04366E-02 
    1.43510E-01 
    5.44137E-02 
   -1.23789E-01 
   -4.61973E-03 
   -2.98814E-01 
    5.00613E-02 
   -1.38932E-01 
   -7.79247E-02 
   -1.06012E-01 
    4.35942E-02 
   -6.18259E-02 
    3.36632E-02 
    5.87073E-02 
   -1.07949E-02 
   -1.42792E-02 
    2.18920E-02 
   -4.86867E-02 
   -1.54644E-02 
   -1.10718E-02 
   -1.09970E-01 
    1.07970E-01 
   -6.50077E-02 
    3.66471E-02 
    4.26808E-04 
    5.82985E-02 
   -6.84410E-02 
   -6.02485E-02 
   -2.19633E-02 
    1.58263E-02 
   -1.49926E-02 
   -1.10119E-02 
   -1.81138E-02 
   -3.06395E-02 
   -2.51251E-02 
   -9.90027E-03 
   -1.46450E-02 
    2.03468E-03 
    1.60133E-02 
    8.45247E-03 
    6.37805E-02 
    8.53891E-02 
    1.12529E-02 
    3.62159E-03 
   -4.53880E-04 
    7.97908E-02 
    2.74859E-03 
    3.20157E-02 
    2.58152E-02 
    6.11652E-02 
   -9.15406E-03 
    1.13942E-02 
    1.49106E-02 
   -4.18409E-02 
    2.15300E-03 
    7.00151E-03 
    1.90415E-02 
    3.46643E-03 
    8.68384E-03 
    8.71781E-03 
    2.14599E-03 
   -5.35958E-04 
   -1.52889E-03 
    4.86985E-02 
    2.41402E-02 
   -3.56628E-02 
    1.02657E-02 
    3.77647E-02 
    1.13831E-02 
   -3.88940E-02 
    4.31818E-03 
    1.42356E-02 
    4.96157E-03 
   -3.66111E-02 
   -5.14643E-03 
    1.49296E-02 
   -5.46185E-03 
   -6.40731E-03 
    1.98709E-02 
    1.37378E-02 
   -4.46080E-03 
    3.33399E-02 
   -2.63218E-03 
   -9.96493E-04 
   -8.55406E-03 
    6.51378E-03 
   -9.77079E-04 
   -1.18059E-02 
    1.45385E-03 
    3.65627E-03 
   -5.02076E-03 
PGppir
8 8
    1.94809E-01 
   -2.56552E-03 
   -8.63100E-02 
    3.79266E-02 
   -2.04954E-03 
   -1.09681E-02 
    1.11526E-02 
   -2.57044E-03 
    2.63885E-01 
   -1.15474E-01 
    4.48951E-02 
    3.75082E-02 
   -2.88581E-02 
    7.62316E-03 
    1.33193E-03 
   -5.54525E-03 
   -1.21893E-01 
    6.66917E-02 
   -1.63630E-01 
    5.14602E-02 
    1.44817E-02 
   -1.02605E-01 
    3.65909E-02 
   -6.05365E-02 
    2.17484E-01 
   -2.48614E-01 
    6.55947E-02 
    5.23175E-02 
   -7.59589E-02 
    7.82635E-02 
   -2.72506E-02 
    1.45245E-02 
    4.01375E-01 
    7.81294E-01 
   -1.74752E+00 
    1.31718E-02 
    2.08493E-01 
   -2.94508E-01 
   -6.88566E-02 
    3.51695E-01 
   -3.53498E-02 
   -1.30331E-01 
    6.10854E-02 
   -1.81102E-01 
    5.45805E-02 
    1.10161E-02 
   -1.11925E-02 
   -2.79585E-02 
   -4.40350E-01 
    1.49440E-01 
   -1.97068E-01 
   -1.35280E-02 
    2.60312E-02 
   -2.41404E-02 
    5.47380E-03 
    7.64628E-02 
   -6.73396E-02 
   -4.04274E-02 
   -1.94393E-01 
    6.49195E-04 
   -4.57493E-02 
    1.05202E-02 
   -1.00400E-01 
    4.74640E-03 
    1.05492E-02 
   -7.49308E-02 
    4.81589E-02 
   -7.00739E-02 
    1.15674E-02 
    2.21576E-02 
   -3.34885E-04 
   -7.00545E-03 
   -3.75481E-03 
   -3.19667E-02 
    3.74504E-02 
    6.21866E-03 
    1.31618E-02 
   -4.79312E-03 
   -1.96002E-02 
   -2.14941E-02 
   -9.69171E-02 
    2.55718E-02 
    1.55673E-01 
   -4.22334E-03 
    1.61788E-02 
   -1.06543E-02 
   -3.04186E-02 
    5.82781E-02 
    9.13404E-04 
    2.71059E-03 
    1.02132E-02 
   -4.75313E-03 
   -2.59201E-02 
    9.48728E-03 
   -1.50415E-02 
    3.59230E-02 
   -1.05237E-01 
    3.29116E-02 
    7.86925E-03 
    1.30730E-02 
   -3.36722E-02 
    9.66928E-04 
    1.17694E-02 
   -6.55923E-03 
    3.27587E-02 
   -2.70202E-02 
   -4.70238E-03 
   -2.90197E-02 
   -1.40783E-02 
    1.45429E-02 
   -5.37448E-03 
   -2.47537E-03 
    1.24688E-03 
    2.90630E-03 
   -2.93362E-03 
    7.35311E-03 
    2.19623E-02 
   -3.68245E-02 
    6.34017E-02 
   -1.60495E-02 
   -2.31399E-04 
   -8.50555E-03 
   -9.01973E-03 
    6.74203E-03 
   -1.57119E-02 
    4.51977E-03 
   -1.10790E-02 
    3.76863E-03 
    6.11662E-02 
    6.32331E-03 
    5.60738E-02 
   -3.36980E-03 
   -1.65593E-02 
   -3.06252E-03 
   -1.31206E-02 
    2.62871E-02 
    1.01038E-02 
   -9.91072E-03 
    6.41310E-03 
   -4.46765E-03 
   -4.35435E-03 
    2.16117E-03 
   -2.18526E-04 
   -1.50175E-03 
PGapir
8 8
   -1.10730E-01 
   -7.78215E-03 
   -2.66656E-01 
    5.73693E-02 
   -1.80677E-02 
   -3.52592E-02 
    1.28813E-02 
   -4.49549E-03 
   -1.96608E-01 
   -5.53663E-02 
    9.36914E-02 
    3.07361E-02 
   -6.26226E-02 
    4.20519E-02 
    4.96941E-03 
   -5.76485E-03 
    6.56711E-02 
    1.74100E-01 
    1.20115E-01 
    3.18810E-02 
    1.38575E-02 
   -5.36530E-03 
   -8.96383E-04 
    4.17620E-03 
   -8.60114E-02 
    1.62653E-01 
    7.10380E-03 
    4.90922E-02 
    1.99659E-03 
   -2.77205E-04 
   -4.26006E-03 
   -6.03885E-03 
    1.33382E+00 
    6.23260E-02 
   -3.54191E-01 
   -1.61545E-01 
   -1.85332E-02 
    6.28550E-02 
    7.04839E-02 
   -4.89138E-02 
   -5.89659E-02 
   -4.66998E-01 
   -1.77319E-02 
    3.72579E-02 
    1.09601E-01 
    2.60484E-02 
    4.03942E-02 
   -9.30377E-02 
    1.87822E-01 
   -7.07651E-02 
   -1.62169E-01 
   -9.78851E-02 
   -2.47355E-03 
    5.13078E-02 
    9.04175E-02 
    8.25757E-02 
   -1.21288E-02 
    1.06086E-02 
    2.50502E-02 
   -4.60751E-03 
    1.00509E-02 
   -3.43091E-02 
    8.40896E-02 
    3.28485E-02 
   -3.21125E-02 
   -3.20456E-03 
    1.80881E-03 
    2.56726E-02 
    1.13985E-02 
    6.98984E-03 
   -7.38051E-03 
   -4.91851E-02 
   -1.11985E-03 
   -2.36790E-03 
    4.69131E-03 
   -3.19601E-03 
    3.04406E-02 
    4.63239E-03 
    2.34189E-03 
    8.04059E-03 
    2.31131E-02 
    2.49265E-03 
   -5.18121E-02 
    4.75189E-03 
    8.98496E-03 
    6.47975E-02 
    3.95124E-02 
   -2.70697E-02 
    8.91381E-03 
   -1.91948E-02 
   -8.73597E-03 
    1.67957E-02 
   -3.45249E-03 
    4.18354E-03 
    1.50008E-03 
   -1.51435E-04 
   -9.00282E-03 
    1.78118E-03 
    2.52556E-02 
    1.27413E-03 
    2.38664E-02 
   -5.52821E-03 
    4.41704E-02 
    1.94958E-03 
   -1.82815E-02 
    1.32614E-02 
    4.53962E-03 
    1.39472E-02 
    4.05045E-03 
   -3.15999E-02 
   -6.75254E-03 
   -2.19836E-02 
   -7.56676E-03 
   -7.13247E-03 
   -1.00664E-02 
    2.98361E-03 
   -8.35839E-04 
    7.54740E-03 
   -4.68375E-03 
    4.41822E-03 
    2.04491E-03 
    2.31786E-04 
    5.47739E-03 
   -1.14669E-03 
    1.10206E-02 
   -7.09608E-03 
   -6.81741E-03 
    1.54039E-03 
   -2.25128E-03 
    6.57802E-03 
   -1.70089E-02 
   -7.55891E-03 
    1.00397E-02 
    2.03155E-03 
    1.66588E-02 
   -1.16646E-02 
   -3.42647E-03 
   -6.01366E-04 
   -4.60396E-03 
    1.61582E-02 
   -4.40286E-04 
    2.14221E-03 
    7.40242E-03 
    7.17751E-03 
PGGpir
8 8
   -4.35157E-02 
   -1.22293E-03 
   -1.16743E-01 
    2.20580E-02 
   -1.04782E-02 
   -2.37671E-02 
    1.20920E-02 
   -7.37817E-03 
   -6.95996E-02 
    1.26460E-05 
    4.38518E-02 
    8.39410E-03 
   -2.20659E-02 
    3.05277E-02 
    1.07321E-03 
   -8.04489E-03 
    1.18760E-01 
   -5.46995E-02 
    2.35699E-02 
   -2.54562E-02 
    2.43576E-03 
   -8.90370E-04 
   -1.39946E-04 
   -2.03701E-04 
    2.26251E-04 
   -2.01913E-03 
   -1.57113E-03 
    2.13493E-03 
   -9.99883E-04 
   -4.75578E-04 
    2.75999E-04 
    1.08760E-04 
    5.10183E-01 
   -2.45257E-02 
    6.73468E-01 
   -1.87833E-02 
   -3.97371E-02 
    3.46961E-02 
   -4.57889E-02 
    4.69424E-02 
   -1.89579E-02 
   -8.47294E-02 
    2.21355E-02 
    3.12462E-01 
   -2.38140E-03 
   -3.59827E-02 
   -4.09260E-03 
   -5.46226E-02 
   -3.52623E-02 
    1.16819E-02 
    1.34333E-01 
   -2.18683E-02 
   -5.76167E-02 
    8.36466E-02 
    2.99327E-02 
   -2.76891E-02 
    2.60070E-02 
    2.86944E-03 
    3.30037E-02 
    7.55857E-03 
    3.88538E-03 
   -4.09940E-03 
   -2.83643E-02 
    7.25700E-03 
   -7.79953E-03 
   -2.12907E-02 
   -4.10838E-03 
    7.14701E-03 
    4.29268E-02 
   -3.68070E-02 
    2.14724E-02 
   -1.12356E-02 
   -1.74830E-03 
    1.64647E-03 
   -2.02847E-03 
    3.49660E-03 
   -7.54145E-04 
   -5.15515E-03 
   -7.49808E-04 
    1.51170E-02 
   -4.35019E-02 
   -1.22722E-02 
    1.78409E-02 
    2.67958E-03 
   -2.59113E-02 
   -1.83836E-02 
   -1.36238E-02 
   -1.19400E-02 
    3.40690E-03 
    1.57659E-02 
   -5.60417E-03 
    5.11322E-02 
   -1.71676E-03 
    9.45874E-04 
   -2.58286E-03 
    4.47505E-04 
   -2.76612E-03 
    1.45383E-04 
    1.29341E-02 
    2.77191E-03 
    2.76117E-03 
    1.26775E-02 
   -2.65873E-03 
   -2.82375E-03 
    8.68214E-04 
    1.27525E-03 
   -4.82021E-03 
    3.47790E-03 
    3.47510E-03 
    1.01859E-03 
    1.53963E-02 
    1.25838E-02 
   -5.63345E-03 
    1.39296E-02 
    6.97344E-03 
   -1.22051E-02 
    1.78543E-03 
    5.83891E-04 
    1.78765E-03 
    8.55548E-04 
    5.85702E-04 
    1.64915E-04 
   -1.37898E-03 
   -2.38265E-05 
    2.12841E-03 
   -1.86794E-03 
   -1.42673E-03 
    6.08255E-04 
   -1.14950E-02 
   -5.38023E-03 
   -6.97620E-03 
   -3.69080E-03 
   -3.56819E-03 
   -1.23941E-03 
   -1.78688E-02 
   -7.29648E-03 
    4.54177E-03 
    4.03791E-03 
   -3.25808E-03 
   -6.30280E-03 
    4.81832E-03 
   -9.85441E-03 
    1.55761E-03 
   -4.02261E-04 
PGApir
8 8
   -1.17319E-01 
    4.67017E-03 
   -2.60432E-01 
    5.90704E-02 
   -2.10546E-02 
   -3.25762E-02 
    1.32096E-02 
   -3.64330E-03 
   -1.90882E-01 
   -5.00267E-02 
    1.06926E-01 
    2.74579E-02 
   -6.18851E-02 
    4.32600E-02 
    4.66409E-03 
   -6.09760E-03 
    2.33131E-02 
    1.74265E-01 
    1.01989E-01 
    2.57536E-02 
    1.42922E-02 
   -3.48750E-03 
   -2.65779E-04 
    4.58979E-03 
    9.85126E-02 
   -1.57490E-01 
    2.13934E-02 
   -5.03206E-02 
    2.63890E-03 
   -1.03795E-03 
    4.81591E-03 
    4.60884E-03 
   -6.67808E-01 
   -1.57891E-01 
    1.20398E+00 
    5.56398E-02 
    8.08588E-02 
   -2.85586E-02 
   -2.30476E-02 
    4.96561E-02 
    5.33556E-02 
    3.72468E-01 
   -1.58628E-02 
    2.84360E-01 
    1.53355E-02 
   -9.64618E-02 
    1.13338E-01 
    5.54984E-03 
   -1.18289E-01 
    9.31714E-02 
   -2.14152E-01 
   -6.92088E-02 
   -6.35779E-02 
    1.56018E-02 
   -6.39802E-02 
   -9.60553E-02 
    2.19709E-02 
   -2.76520E-03 
   -2.11544E-02 
    1.07138E-02 
   -4.41962E-02 
    8.37222E-03 
    6.88955E-02 
    4.77313E-02 
   -2.50491E-03 
   -2.59346E-02 
    3.08319E-02 
   -1.26518E-03 
    2.92214E-03 
   -3.51597E-02 
    1.46462E-02 
    3.64270E-02 
    8.34027E-03 
   -5.16294E-03 
   -2.25110E-03 
   -1.54401E-03 
   -3.10436E-02 
   -7.66709E-03 
   -5.12798E-03 
    1.44045E-03 
    5.88050E-02 
   -7.10719E-03 
   -9.52146E-03 
   -5.90798E-03 
    4.06309E-02 
    2.79740E-02 
   -5.54255E-03 
    6.53736E-02 
   -8.33735E-04 
    2.41847E-02 
    1.10720E-02 
    1.60924E-03 
   -1.31887E-03 
   -3.44613E-04 
   -3.97638E-03 
    5.31707E-03 
    6.25293E-03 
   -2.02930E-03 
    2.77168E-02 
    4.86188E-04 
   -2.02276E-02 
   -7.55903E-03 
   -4.56513E-02 
    5.28476E-03 
   -1.41997E-02 
    2.02201E-02 
   -1.06037E-02 
    7.73774E-03 
   -5.03469E-03 
    1.90425E-02 
   -5.75926E-03 
   -3.31731E-02 
    1.23786E-02 
    8.15495E-03 
    3.89044E-03 
    2.56721E-03 
   -4.23756E-03 
    1.02685E-03 
   -6.13897E-04 
    7.87399E-03 
   -4.32251E-03 
    2.22906E-03 
    5.59525E-03 
   -1.97200E-03 
    8.99806E-03 
   -5.56907E-03 
   -8.46013E-03 
    4.56558E-03 
   -3.62677E-03 
   -4.13251E-03 
    1.78597E-02 
    9.80157E-03 
   -5.37739E-03 
   -7.54067E-03 
    1.80055E-02 
   -8.86756E-03 
   -4.07144E-03 
   -1.65562E-02 
    2.92745E-03 
    1.15619E-03 
   -2.82413E-03 
    1.67829E-03 
   -6.08424E-03 
   -7.64935E-03 
PGPpir
8 8
    1.87759E-01 
   -6.87767E-03 
   -8.68640E-02 
    3.77514E-02 
   -7.50501E-04 
   -1.06173E-02 
    1.11177E-02 
   -2.36279E-03 
    2.68286E-01 
   -1.14088E-01 
    4.34416E-02 
    3.72626E-02 
   -2.99982E-02 
    7.86511E-03 
    3.09486E-04 
   -5.88558E-03 
   -7.63654E-02 
    6.59034E-02 
   -1.64996E-01 
    5.19803E-02 
    2.87149E-02 
   -9.48650E-02 
    2.53258E-02 
   -3.49490E-02 
   -2.03647E-01 
    2.47948E-01 
   -5.80148E-02 
   -5.66497E-02 
    7.77281E-02 
   -8.29689E-02 
    2.78305E-02 
   -2.64726E-02 
   -1.79263E+00 
   -1.87261E-01 
    2.37164E-02 
    7.56948E-01 
   -1.63158E-01 
    4.25792E-01 
    1.54891E-01 
   -1.65807E-01 
    6.92399E-02 
    2.03352E-01 
    1.76199E-02 
   -9.24130E-02 
    3.78962E-02 
   -9.87977E-03 
    3.20523E-02 
   -2.75950E-02 
    4.82970E-01 
   -1.41050E-01 
   -3.69407E-02 
   -5.66775E-02 
    4.89874E-03 
   -6.98480E-02 
   -2.80487E-02 
   -3.78572E-02 
   -1.93726E-01 
   -2.31034E-02 
   -6.44699E-02 
   -3.57590E-02 
    4.71487E-02 
    5.37186E-03 
   -1.00933E-01 
   -1.75499E-03 
   -3.38338E-02 
    3.49339E-02 
   -3.45659E-02 
    9.62578E-02 
   -3.03711E-03 
    4.75362E-03 
   -1.02931E-02 
    2.21329E-02 
    1.62686E-02 
    2.69489E-02 
   -3.22553E-02 
   -1.77102E-02 
   -5.97963E-03 
    1.78548E-02 
   -2.20993E-02 
   -1.34749E-02 
   -1.80798E-01 
    1.47570E-02 
    3.85940E-02 
   -2.24874E-02 
   -3.94042E-03 
    3.42277E-02 
    3.56104E-02 
   -4.82517E-02 
    9.46459E-03 
    3.86719E-03 
   -1.33952E-04 
    3.67459E-03 
    1.59357E-02 
    3.34837E-02 
   -2.33805E-02 
   -1.06155E-02 
    1.01941E-01 
   -3.46958E-02 
    2.89695E-02 
    4.34288E-04 
   -1.06593E-02 
    5.11394E-03 
    3.41249E-02 
   -6.95276E-03 
    2.77170E-02 
   -4.00649E-02 
    1.75048E-02 
    3.39560E-03 
    1.45413E-02 
   -1.45954E-02 
   -2.90241E-03 
   -7.06732E-03 
   -2.52842E-03 
   -7.58294E-03 
   -4.34062E-04 
    1.63170E-03 
    3.10717E-02 
   -3.14701E-02 
    5.54978E-02 
   -1.97693E-02 
    1.23629E-02 
    7.58762E-03 
    6.41380E-04 
    6.21373E-03 
    1.05025E-02 
   -7.61364E-03 
    1.59807E-02 
   -3.25075E-04 
    8.03290E-02 
    6.07010E-03 
   -2.32424E-02 
    3.95347E-03 
   -1.58105E-03 
    1.68648E-02 
   -2.20531E-02 
    2.10284E-02 
   -1.25034E-02 
    6.44736E-03 
   -4.04070E-04 
    8.96747E-03 
   -1.56166E-04 
    1.04452E-04 
    3.72372E-03 
    2.71058E-03 
PAppir
8 8
   -6.00653E-01 
    2.61038E-01 
    2.58678E-01 
    9.10648E-02 
   -4.80219E-02 
   -1.39750E-02 
    4.82245E-03 
    6.36882E-03 
    6.33217E-01 
    5.05016E-01 
    5.14393E-02 
   -9.46531E-02 
   -3.54422E-02 
    1.11235E-02 
    1.24757E-02 
   -5.26786E-04 
    6.60824E-01 
   -1.85397E-01 
   -2.82920E-01 
   -8.82869E-02 
    8.24143E-02 
    8.74645E-02 
   -5.79039E-02 
    1.02418E-01 
    1.63335E-01 
    3.98087E-01 
   -3.92994E-02 
   -1.51525E-02 
   -1.92855E-01 
    1.69100E-01 
    3.15112E-03 
    2.06966E-03 
    1.89911E-02 
    5.53537E-01 
   -1.18667E+00 
    1.79956E-01 
    5.77229E-01 
   -4.86872E-01 
   -2.52485E-02 
   -7.87869E-02 
   -6.76745E-02 
   -6.10320E-02 
   -1.18726E-01 
   -2.79351E-01 
   -1.39579E-01 
   -1.21102E-01 
    2.10274E-01 
    1.53561E-01 
   -2.76822E-01 
   -7.04480E-02 
   -2.17464E-01 
    7.89713E-02 
   -1.55149E-01 
   -8.50559E-02 
   -1.00619E-01 
    7.59879E-02 
   -2.48054E-01 
    1.00122E-01 
   -1.30570E-01 
    1.43530E-02 
    1.48782E-01 
    5.06991E-02 
   -1.01385E-02 
    9.43037E-02 
   -5.84221E-02 
    1.17066E-02 
    5.38063E-02 
   -2.83953E-02 
   -2.45717E-02 
    2.15425E-02 
    3.71080E-02 
    1.10185E-02 
    1.28043E-01 
   -7.15780E-02 
   -3.10175E-02 
   -8.44335E-02 
   -4.54640E-02 
    4.34986E-02 
    2.55881E-02 
   -7.28239E-02 
   -3.86319E-02 
    2.01992E-02 
    2.40373E-02 
    4.04439E-03 
    7.57012E-04 
   -3.94064E-02 
    3.86462E-02 
    1.10528E-02 
    2.37590E-02 
    2.25497E-02 
   -1.47357E-02 
   -2.04211E-03 
    5.61997E-02 
   -6.71992E-03 
    2.28576E-02 
    2.71981E-02 
   -2.66527E-02 
    2.06580E-03 
    8.37535E-02 
   -1.73052E-03 
   -4.47877E-02 
    1.29700E-02 
   -3.01684E-02 
   -1.18654E-03 
   -1.43076E-02 
    3.66542E-03 
    4.13901E-02 
   -8.82910E-03 
    8.53810E-03 
    1.56161E-04 
    6.10579E-03 
    1.19585E-02 
   -5.98416E-03 
   -4.67726E-03 
   -2.17199E-02 
   -4.62654E-03 
   -3.62106E-02 
    3.61172E-02 
    7.92316E-02 
    3.10976E-02 
   -3.01584E-02 
   -2.47978E-02 
   -5.44635E-02 
    5.36889E-03 
    5.17736E-02 
   -1.14356E-02 
    3.62222E-03 
   -1.27018E-02 
    8.71079E-03 
    1.47573E-02 
    9.29139E-03 
   -1.34526E-02 
    2.73438E-02 
   -7.80635E-03 
    3.16876E-02 
    4.28068E-03 
    1.52436E-03 
    2.24604E-03 
   -2.46752E-03 
   -1.26349E-03 
   -1.55119E-02 
   -1.04757E-03 
   -3.31320E-03 
    3.87448E-03 
PAapir
8 8
   -1.78990E-01 
    7.80745E-02 
   -2.28575E-01 
   -1.03944E-01 
   -3.75518E-03 
   -2.66118E-02 
   -3.18126E-02 
   -1.18242E-02 
   -3.52478E-02 
    5.76951E-02 
   -1.71075E-02 
    1.00182E-01 
    5.68523E-02 
    9.13476E-03 
    1.83093E-02 
    1.97966E-02 
    4.04827E-01 
    4.53817E-03 
    1.10622E-01 
   -8.91663E-02 
    3.34798E-02 
   -2.26255E-02 
    9.80297E-03 
   -3.64649E-03 
    2.20389E-01 
   -1.58635E-01 
   -2.39516E-02 
    2.84588E-02 
   -6.37207E-04 
    1.30348E-03 
   -3.73128E-03 
    3.08840E-03 
    1.39347E+00 
   -3.64446E-02 
   -2.43121E-01 
   -2.97341E-02 
   -2.06135E-01 
    1.17292E-01 
    1.30869E-01 
    1.44420E-02 
    2.00887E-01 
   -4.37135E-01 
   -2.02035E-01 
   -8.40397E-02 
    5.61363E-02 
   -3.35513E-02 
   -1.31235E-01 
   -2.04593E-02 
    1.81865E-01 
    1.11560E-02 
   -9.50277E-02 
   -3.24410E-02 
    5.75818E-02 
   -9.94828E-02 
   -5.30562E-02 
    1.04778E-01 
   -3.66985E-02 
    4.51999E-03 
    3.44124E-02 
   -1.52138E-02 
   -1.66330E-02 
   -9.96932E-03 
    6.55080E-02 
   -1.90591E-03 
    5.52306E-02 
    5.50628E-03 
   -7.51212E-02 
   -1.47729E-02 
    5.49304E-02 
   -7.12390E-03 
   -1.24746E-02 
    2.05773E-02 
   -1.50718E-03 
    1.90981E-03 
   -1.77274E-02 
   -1.35018E-03 
    3.52083E-04 
    9.66199E-03 
   -7.51946E-02 
   -2.13983E-03 
    4.31254E-02 
   -2.00250E-02 
   -2.02558E-02 
   -5.82260E-03 
    6.89658E-04 
    5.28555E-02 
   -3.35476E-02 
    1.40345E-02 
    2.70339E-02 
   -1.18441E-02 
   -3.43603E-03 
    2.75970E-04 
    2.96836E-03 
   -7.74272E-04 
    1.46622E-03 
   -4.09402E-03 
   -1.30626E-02 
    5.66501E-03 
    3.07709E-02 
   -1.28430E-02 
    4.96294E-04 
    8.47382E-03 
    2.77974E-02 
   -2.68997E-03 
    2.46166E-02 
   -7.65391E-03 
   -3.35659E-02 
    1.22573E-02 
    1.98899E-02 
    2.82077E-02 
   -1.75475E-02 
   -2.73423E-02 
    1.69969E-02 
   -1.33703E-02 
   -1.31455E-03 
   -3.97294E-03 
   -7.68436E-03 
    2.49216E-03 
    1.46486E-03 
    1.71710E-04 
   -3.22843E-03 
   -1.25713E-03 
   -1.83032E-02 
   -5.65845E-04 
   -1.81264E-02 
   -4.28430E-03 
   -3.61714E-02 
    1.27447E-03 
    1.75406E-02 
    1.74490E-03 
    2.23139E-03 
   -4.65224E-03 
   -2.72221E-03 
   -3.07642E-03 
   -1.67528E-02 
    6.47081E-03 
    1.12501E-02 
   -7.69538E-04 
   -9.52277E-03 
   -1.16106E-02 
    2.20862E-03 
   -8.33208E-03 
    6.88979E-04 
    4.03851E-04 
PAGpir
8 8
   -4.61560E-02 
    3.05365E-02 
   -1.04661E-01 
   -5.00293E-02 
    5.27691E-03 
   -1.82725E-02 
   -2.32138E-02 
   -4.84165E-03 
   -1.43223E-02 
    1.88220E-02 
   -7.38728E-03 
    4.10895E-02 
    3.21942E-02 
    1.95424E-03 
    1.61222E-02 
    1.83467E-02 
    1.02672E-01 
    7.32794E-02 
    1.96036E-03 
   -3.14541E-02 
   -3.01519E-03 
    4.76306E-03 
   -5.52519E-04 
   -1.25531E-03 
    4.11458E-01 
   -3.64395E-02 
   -1.24417E-02 
   -4.58000E-03 
    1.51946E-02 
    2.22073E-03 
   -3.64698E-03 
    1.04237E-03 
    4.46184E-01 
   -3.66508E-02 
    7.06888E-01 
    2.23277E-02 
    6.41881E-02 
    2.98687E-02 
   -9.28608E-02 
    5.62952E-02 
    1.75964E-01 
   -1.82375E-01 
    9.84709E-02 
    2.75597E-01 
    8.43413E-04 
   -5.89856E-02 
   -3.57788E-02 
   -2.00258E-02 
   -5.63654E-02 
   -5.53145E-03 
    9.59551E-02 
   -2.85789E-02 
    4.26871E-02 
    4.23763E-02 
   -2.64741E-03 
    9.94653E-02 
   -1.00076E-03 
   -2.68625E-03 
    3.13260E-02 
   -2.07368E-03 
    7.00983E-02 
   -5.93153E-03 
   -2.08864E-03 
    5.08386E-04 
    4.21414E-03 
   -1.19803E-02 
    6.66724E-02 
   -5.29248E-03 
    3.12263E-02 
    2.98767E-02 
    4.70982E-02 
    9.55223E-03 
    6.87233E-03 
   -3.02554E-04 
   -4.92267E-03 
   -2.42269E-03 
    2.13328E-02 
   -5.78399E-03 
   -1.14688E-02 
    1.40837E-02 
   -1.67520E-02 
   -1.42513E-02 
   -1.08323E-02 
    2.84053E-03 
    1.69689E-02 
   -1.60765E-02 
    1.51003E-02 
   -2.16075E-02 
    3.40795E-02 
   -1.80362E-02 
    2.29558E-02 
    2.53795E-02 
   -5.72852E-04 
   -2.85137E-03 
   -2.80851E-03 
    1.15685E-04 
   -1.04134E-02 
   -2.00748E-03 
   -2.86180E-03 
   -6.11485E-03 
    1.97174E-02 
    1.05630E-02 
    2.11174E-02 
   -2.05219E-03 
   -2.20535E-02 
   -1.55244E-03 
    1.23398E-02 
    5.19119E-03 
   -3.24320E-03 
   -2.10375E-02 
    1.64631E-02 
   -3.63304E-03 
    1.81313E-02 
    3.20006E-03 
    3.86991E-03 
    3.02302E-02 
   -3.09358E-03 
    7.81669E-04 
    1.57862E-03 
   -1.17719E-03 
    2.72025E-03 
    1.00257E-03 
    3.18079E-03 
    3.51171E-04 
    7.99274E-03 
   -1.53385E-03 
    8.38540E-04 
    2.11618E-03 
    9.45878E-03 
   -1.16509E-04 
    4.78511E-04 
   -3.36995E-03 
    2.05357E-03 
    7.67187E-04 
    1.39361E-02 
    1.93545E-05 
    8.19331E-04 
   -1.00170E-02 
    1.87162E-02 
    6.58198E-03 
    6.01585E-03 
    9.08515E-03 
    1.12645E-03 
    9.40039E-03 
PAApir
8 8
   -1.68479E-01 
    8.33142E-02 
   -2.28107E-01 
   -9.69523E-02 
   -1.79571E-03 
   -2.67664E-02 
   -3.26155E-02 
   -1.24130E-02 
   -4.73425E-02 
    4.90393E-02 
   -1.51755E-03 
    1.05784E-01 
    5.76039E-02 
    1.11860E-02 
    2.13537E-02 
    2.18530E-02 
   -4.04361E-01 
   -1.81935E-01 
    8.96181E-02 
    1.04084E-01 
    3.48971E-02 
    5.89309E-03 
   -7.09693E-03 
   -8.20265E-03 
    1.85480E-01 
   -3.79292E-02 
    9.54782E-03 
   -4.70809E-03 
   -1.99604E-02 
   -2.10636E-02 
   -1.17297E-03 
    3.44297E-03 
   -7.85650E-01 
   -4.10681E-03 
    1.14242E+00 
    4.13113E-02 
    5.06380E-02 
   -6.75390E-02 
    1.82706E-01 
    1.03918E-01 
    8.18456E-03 
    2.66853E-01 
    2.99459E-01 
    3.52340E-01 
    1.49313E-01 
   -4.34638E-02 
   -6.55060E-03 
    6.28184E-02 
   -6.00259E-02 
    2.53594E-02 
   -1.91242E-01 
    1.03155E-02 
   -2.94983E-03 
    1.44433E-01 
    6.98639E-02 
   -1.13466E-02 
    5.64382E-02 
    5.07037E-03 
   -1.87588E-02 
    1.55001E-02 
   -5.08273E-02 
   -1.25397E-02 
    3.76188E-02 
    7.90299E-03 
   -7.44932E-02 
    1.37681E-02 
   -6.13395E-02 
   -1.78789E-03 
   -2.97770E-02 
    2.54123E-02 
    4.79865E-02 
   -8.14208E-03 
   -8.79240E-04 
    3.56092E-03 
   -2.41103E-02 
   -2.91746E-03 
   -2.85443E-02 
   -8.70092E-03 
    6.70358E-02 
    3.01443E-03 
    4.26125E-02 
   -2.19623E-02 
    3.13238E-02 
    1.68928E-03 
   -3.65453E-02 
   -1.22495E-02 
   -1.37039E-03 
    5.31600E-02 
   -1.64337E-02 
    7.41937E-03 
    2.35630E-02 
    7.68075E-03 
   -3.99272E-03 
    1.32592E-04 
   -2.67516E-03 
    8.83008E-03 
   -8.90246E-03 
    2.77572E-03 
    3.01921E-02 
   -1.70635E-02 
    1.18568E-03 
   -1.34937E-02 
   -2.24897E-02 
    8.09885E-03 
    4.06733E-02 
   -3.47344E-03 
   -1.70112E-03 
    1.42304E-02 
   -1.53251E-02 
    2.55997E-02 
   -1.83350E-02 
    2.39039E-02 
   -1.25335E-02 
    9.22568E-03 
    1.17771E-02 
    1.30107E-02 
   -4.53568E-04 
    7.25895E-04 
    9.17071E-03 
    1.71523E-03 
    1.25035E-02 
    1.42039E-04 
    1.32919E-02 
   -2.41644E-03 
   -2.45633E-02 
   -4.74508E-03 
   -2.73414E-02 
    2.96787E-03 
   -1.92017E-02 
   -1.98663E-03 
   -8.04721E-03 
    4.09911E-03 
    1.25578E-02 
    3.41285E-03 
   -1.46043E-02 
    6.72033E-03 
   -1.00736E-02 
    1.09821E-02 
   -1.16172E-02 
   -1.51160E-04 
   -3.22990E-03 
    8.41692E-03 
    2.24975E-03 
    6.04341E-03 
PAPpir
8 8
   -7.04045E-01 
    3.03777E-01 
    2.51649E-01 
    8.77036E-02 
   -4.85872E-02 
   -1.12001E-02 
    4.65085E-03 
    5.59751E-03 
    6.68687E-01 
    5.22305E-01 
    3.50744E-02 
   -9.20007E-02 
   -3.47245E-02 
    1.12606E-02 
    1.06598E-02 
   -1.14785E-03 
   -6.34829E-01 
    1.82516E-01 
    1.98279E-01 
   -4.11743E-02 
    1.17434E-01 
    9.88552E-02 
    2.15831E-02 
    4.40588E-02 
   -1.52995E-01 
   -2.28727E-01 
    2.59183E-01 
    2.52360E-01 
   -7.41869E-02 
    1.30002E-01 
    8.18588E-02 
    6.96981E-02 
   -1.26539E+00 
   -3.99222E-01 
    3.59375E-01 
    4.49901E-01 
   -5.48084E-01 
    3.39243E-01 
    4.20556E-01 
    2.38096E-01 
   -2.29226E-02 
    2.84667E-01 
    1.05327E-01 
    7.15338E-02 
   -2.16309E-01 
    5.87220E-02 
    1.92315E-01 
    1.28181E-01 
    3.84507E-01 
    1.01513E-01 
    3.53302E-02 
    1.94328E-02 
   -6.90589E-02 
   -3.60650E-02 
    1.51954E-01 
   -1.10436E-01 
   -1.60673E-01 
    6.18290E-02 
    2.33988E-01 
    3.95929E-02 
    1.35135E-01 
    7.12034E-02 
    2.35525E-02 
    3.60847E-02 
    9.69035E-03 
   -1.15427E-02 
   -6.88900E-02 
    1.03736E-02 
    3.28854E-02 
   -2.60076E-02 
    2.78309E-02 
    1.24542E-02 
    5.18394E-03 
    1.20921E-01 
    3.60029E-02 
    6.16567E-02 
   -1.24425E-02 
    4.18786E-02 
   -1.70057E-02 
    9.47745E-03 
   -7.06186E-02 
    2.33785E-02 
    1.87147E-03 
   -2.45102E-03 
   -2.29889E-02 
    3.66001E-02 
   -2.73684E-02 
    1.38642E-02 
   -1.20760E-02 
   -8.84382E-03 
   -1.30677E-02 
    2.92548E-02 
    8.47960E-02 
    6.05006E-02 
    4.51055E-02 
    2.23683E-02 
   -6.15190E-03 
   -1.14127E-02 
   -1.26001E-01 
   -7.18896E-03 
   -6.14954E-02 
    1.91257E-02 
    4.65273E-02 
    2.16542E-02 
   -3.05369E-02 
    5.23038E-03 
    2.39410E-02 
   -1.29663E-02 
   -7.61444E-03 
    7.00904E-03 
    1.59690E-03 
   -1.01222E-02 
   -1.68725E-02 
    1.17416E-02 
    8.23985E-03 
   -2.15876E-03 
    5.40128E-02 
    2.84916E-02 
    1.53947E-02 
    5.01842E-02 
   -2.14560E-04 
   -9.05021E-03 
   -6.30044E-02 
   -4.14590E-03 
   -4.25257E-02 
    7.59394E-03 
    1.84450E-02 
    1.16988E-02 
    2.12030E-02 
    1.76428E-02 
    5.20214E-03 
   -8.08904E-04 
    1.43043E-04 
   -8.18631E-03 
    3.45295E-02 
    3.06717E-03 
   -1.34233E-03 
   -3.49195E-03 
   -1.08256E-03 
   -8.36822E-04 
   -1.32517E-03 
   -5.29516E-03 
    1.62343E-02 
   -4.76376E-03 
PPppir
8 8
    8.94152E-01 
    1.95632E-01 
    4.15214E-01 
    5.46357E-02 
   -1.63983E-02 
   -1.00231E-01 
   -8.30481E-02 
   -5.60654E-02 
   -8.96615E-01 
   -5.88336E-01 
   -4.88854E-01 
   -3.12782E-01 
   -1.90780E-01 
    7.76210E-03 
   -8.73585E-02 
   -3.73064E-02 
   -2.15275E-02 
    4.25122E-02 
    1.42246E-02 
   -8.11783E-03 
   -7.69770E-03 
    3.34841E-02 
    2.74060E-02 
   -1.55240E-02 
   -2.09271E-02 
   -1.50926E-02 
   -4.22714E-02 
   -2.95899E-02 
    1.99787E-02 
    2.00544E-02 
    7.58719E-03 
    1.91767E-03 
    1.92420E-01 
   -3.17048E-01 
    2.56842E-01 
    1.54189E-01 
    3.18133E-01 
   -4.13358E-01 
    5.59287E-01 
    2.10614E-01 
    2.50702E-01 
   -1.49228E-01 
    8.38042E-02 
    2.67954E-01 
   -1.04118E-01 
    2.02902E-01 
   -3.12681E-01 
   -1.12374E-01 
    5.07054E-01 
   -1.99840E-01 
    3.29516E-01 
    3.22512E-01 
    1.99210E-01 
   -2.12200E-01 
    1.88842E-01 
    1.97846E-01 
    4.26273E-02 
   -1.77120E-02 
    9.00523E-03 
    3.50175E-02 
   -2.15508E-01 
    5.54740E-02 
   -1.75230E-01 
   -1.52498E-01 
    3.52520E-01 
   -2.69594E-01 
    5.61526E-01 
    1.48956E-01 
    1.77078E-01 
   -1.26951E-01 
    1.10025E-01 
    2.02987E-01 
   -1.41134E-01 
   -7.95963E-03 
    1.67606E-01 
    1.46466E-01 
    6.51696E-02 
    4.53348E-03 
   -2.03224E-02 
    1.74595E-02 
   -1.58994E-01 
    8.44287E-02 
   -2.36933E-01 
   -1.14877E-01 
    3.84695E-01 
   -1.78278E-01 
    4.10447E-01 
    1.39053E-01 
    1.19595E-01 
   -1.14304E-01 
    9.91587E-02 
    1.41925E-01 
    6.82632E-02 
    5.04963E-02 
   -9.41076E-02 
   -1.09170E-01 
   -4.30314E-02 
    6.27307E-02 
    1.78209E-01 
    9.10794E-02 
    6.80576E-02 
    2.72782E-02 
    1.54224E-02 
    1.54138E-02 
   -1.81386E-01 
    2.04774E-02 
   -1.30919E-01 
   -1.00816E-01 
    2.84327E-01 
   -1.37158E-01 
    4.10450E-01 
    6.10801E-02 
    3.73586E-02 
   -6.80351E-02 
    5.04412E-02 
    6.14874E-02 
    9.39410E-02 
   -2.74985E-02 
    4.01878E-02 
   -3.34214E-02 
   -9.50000E-03 
   -6.62487E-04 
   -8.61882E-02 
   -7.50045E-02 
   -1.20841E-01 
    8.22348E-03 
    1.37198E-01 
    9.28272E-02 
    6.07751E-02 
    3.93883E-02 
    6.10296E-03 
   -3.56400E-03 
   -1.42128E-01 
    9.75329E-03 
   -9.81752E-02 
   -8.38679E-02 
    1.21659E-01 
   -7.06662E-02 
    2.68296E-01 
    2.34342E-02 
    2.29186E-02 
   -7.78296E-02 
    3.90021E-02 
    2.73361E-02 
PPapir
8 8
   -1.47607E-01 
   -1.37669E-01 
   -3.69023E-02 
   -3.12884E-02 
    3.05235E-02 
    2.96043E-02 
    5.79145E-02 
    5.73135E-02 
   -7.36059E-02 
   -8.95452E-02 
   -1.10232E-01 
   -8.79127E-02 
   -7.52775E-02 
   -4.58224E-02 
   -4.74945E-02 
   -2.77998E-03 
    2.85484E-01 
   -1.24419E-01 
    5.70578E-02 
   -2.38154E-02 
    9.21045E-03 
   -9.44757E-03 
    3.39796E-03 
   -1.40339E-03 
    3.79874E-02 
    3.11639E-02 
   -3.51260E-02 
    5.45892E-03 
    7.10895E-04 
    1.95885E-03 
   -1.06047E-03 
    2.39820E-03 
    2.73823E-01 
    1.43763E-01 
    1.66738E-01 
   -7.36697E-05 
   -1.11079E-01 
   -2.14431E-02 
   -3.41130E-02 
   -3.16471E-02 
    2.11673E-01 
    1.18111E-01 
    1.46418E-01 
    8.81926E-02 
    4.32489E-02 
   -2.52156E-02 
    1.89515E-02 
    4.42006E-02 
   -1.09025E-01 
   -2.74001E-02 
   -5.70588E-03 
   -4.94226E-02 
    7.10609E-02 
    3.58492E-02 
    2.00538E-01 
    9.09048E-02 
   -1.56596E-02 
    2.75904E-02 
   -3.05755E-02 
   -5.49162E-03 
    5.72830E-02 
   -1.03518E-02 
   -2.49346E-03 
    4.27787E-02 
   -4.27418E-02 
    1.66112E-02 
   -3.79834E-02 
   -2.77904E-02 
    3.31192E-02 
   -1.16300E-02 
    1.38179E-01 
    9.41765E-02 
    1.22038E-02 
   -1.83110E-02 
    1.38816E-02 
   -1.05166E-02 
   -1.97835E-02 
    6.67579E-03 
   -4.26829E-03 
   -1.22189E-02 
    1.22228E-02 
   -4.47270E-02 
    1.42450E-02 
    1.45560E-02 
   -5.78490E-02 
    7.97059E-03 
   -1.39824E-02 
   -1.80471E-02 
   -4.33064E-02 
   -8.00428E-02 
    9.79578E-02 
    7.28389E-02 
   -1.64393E-02 
    3.36950E-03 
   -2.24213E-03 
    6.68989E-03 
    1.04270E-02 
   -4.35571E-03 
   -6.75921E-03 
   -4.33969E-03 
    1.03316E-02 
    1.99200E-02 
   -1.08748E-02 
    5.56432E-03 
    3.10237E-02 
   -2.65640E-02 
    4.28784E-03 
   -1.09377E-03 
   -2.50925E-02 
    3.20730E-02 
   -1.85928E-02 
   -7.29380E-03 
   -5.65999E-02 
   -1.00152E-01 
    2.18453E-02 
    4.40958E-02 
    7.85790E-03 
    1.45964E-03 
   -4.61570E-03 
   -5.63238E-03 
   -9.29352E-03 
    4.32839E-04 
    7.53677E-03 
    7.53867E-05 
   -1.59882E-03 
   -3.06795E-03 
   -2.00812E-03 
   -1.39057E-02 
   -5.36904E-03 
    5.67639E-03 
    3.09676E-03 
    5.11721E-03 
    1.11110E-02 
   -3.34566E-02 
    7.19188E-03 
   -1.54018E-02 
   -3.14168E-02 
    2.17112E-02 
   -5.74548E-03 
   -3.65216E-03 
   -5.89016E-02 
   -1.16638E-01 
    2.14278E-02 
   -3.82616E-03 
PPGpir
8 8
   -3.68366E-02 
   -2.67541E-02 
   -1.86671E-02 
   -9.35294E-03 
    1.09645E-03 
    7.70093E-03 
    9.21771E-03 
    9.96331E-03 
   -2.22891E-03 
   -1.04936E-02 
   -1.87474E-02 
   -1.77575E-02 
   -1.68444E-02 
   -1.21169E-02 
   -8.58831E-03 
   -4.04678E-03 
   -9.35403E-03 
    2.28774E-02 
   -1.92033E-02 
    9.69506E-03 
   -1.31495E-03 
   -4.62550E-03 
    4.15539E-03 
   -2.07775E-03 
    1.13196E-01 
   -2.25704E-02 
    4.99847E-03 
    9.33908E-03 
   -7.74672E-03 
    4.05368E-03 
   -1.98876E-04 
   -1.75886E-03 
   -3.47607E-02 
   -1.92019E-02 
    1.45371E-01 
   -9.17143E-02 
    3.62755E-02 
    2.15562E-02 
   -2.72354E-02 
    7.43341E-03 
   -4.68890E-02 
    2.94583E-02 
    9.40979E-02 
   -4.96141E-02 
   -3.19654E-02 
   -8.50360E-03 
    1.22696E-03 
    7.07714E-03 
    2.64148E-02 
    4.60955E-03 
   -1.93196E-02 
    1.07920E-02 
   -8.25098E-02 
    3.96673E-02 
    5.93820E-02 
   -3.49636E-02 
    1.28258E-02 
   -2.65275E-03 
    1.77481E-02 
   -1.07256E-02 
   -2.39557E-02 
   -2.17311E-03 
    4.14516E-03 
   -1.48065E-03 
    2.82951E-02 
    3.46440E-03 
   -3.22543E-03 
    9.88005E-03 
   -6.40394E-02 
    4.19124E-02 
    1.34035E-02 
    1.15011E-02 
    6.18862E-04 
    6.35488E-03 
   -1.36092E-02 
    1.28507E-03 
    1.13903E-02 
    1.50696E-03 
    8.87026E-03 
   -3.39831E-03 
   -1.83598E-02 
   -4.15040E-03 
   -6.94046E-03 
    2.16599E-03 
    1.85414E-02 
   -4.74922E-03 
   -1.02990E-03 
    4.59665E-03 
   -4.62242E-02 
    2.69267E-02 
   -2.07302E-02 
    3.82753E-02 
   -8.32225E-03 
   -4.83874E-03 
    4.30710E-03 
    1.41954E-03 
   -3.44629E-03 
    2.10935E-03 
   -1.04100E-02 
    9.04468E-04 
    2.68844E-03 
    1.67393E-03 
    9.89326E-03 
   -7.21537E-03 
   -1.36819E-02 
    4.26343E-04 
   -4.11990E-03 
    8.65803E-04 
    1.06525E-02 
   -7.57995E-03 
    5.23361E-03 
   -1.49011E-03 
   -9.55605E-03 
    8.20019E-03 
   -4.70914E-02 
    6.07254E-02 
    5.43653E-03 
    4.74524E-04 
    1.89636E-03 
   -2.10714E-03 
   -3.80289E-03 
   -2.11513E-03 
    4.48239E-03 
   -1.34144E-03 
    1.46465E-03 
    4.91875E-03 
   -7.04427E-03 
    3.22124E-03 
    4.39602E-03 
    2.04052E-03 
    4.83059E-03 
   -2.40927E-03 
   -6.88729E-03 
    1.55240E-03 
   -5.66938E-03 
    2.40289E-03 
    9.26684E-04 
   -1.01553E-02 
    4.45259E-03 
   -5.31190E-03 
    1.05980E-02 
   -2.86097E-02 
   -3.49268E-02 
    4.96869E-02 
PPApir
8 8
   -1.15814E-01 
   -1.25248E-01 
   -1.89831E-02 
   -2.21236E-02 
    3.32727E-02 
    2.93039E-02 
    5.94034E-02 
    5.10307E-02 
   -9.45203E-02 
   -1.00699E-01 
   -1.12901E-01 
   -9.27203E-02 
   -7.87328E-02 
   -4.99846E-02 
   -5.00470E-02 
   -1.46955E-02 
   -2.40322E-01 
   -3.07865E-02 
    2.35746E-02 
    2.06145E-02 
    1.58866E-02 
    1.22543E-02 
    8.78351E-03 
    4.32574E-03 
    1.41519E-01 
    1.22461E-01 
    5.06123E-02 
    2.87852E-02 
    1.26031E-02 
    2.69768E-05 
   -2.08104E-03 
   -4.58511E-03 
   -3.15244E-01 
   -8.81966E-02 
    2.56152E-02 
   -9.12561E-02 
   -1.05448E-01 
    2.92867E-02 
    7.79054E-02 
   -1.24167E-02 
   -2.63735E-01 
   -2.53687E-02 
    1.62406E-02 
   -1.42280E-01 
   -4.21315E-02 
    2.11685E-02 
    4.68956E-02 
    4.63209E-02 
   -6.74965E-02 
    4.21806E-02 
    9.95515E-02 
   -3.72598E-02 
   -1.80771E-01 
    4.22844E-02 
   -1.11013E-01 
   -8.59229E-02 
   -1.88547E-02 
   -2.14650E-02 
    5.60589E-02 
    2.64314E-02 
    3.12552E-04 
    2.88166E-02 
    5.64615E-02 
    1.66118E-02 
   -6.30895E-02 
    3.41827E-02 
    1.14373E-02 
    2.12548E-02 
   -1.21297E-01 
    7.65715E-02 
   -8.84554E-02 
   -5.78611E-02 
    1.15924E-02 
   -2.54534E-02 
    3.42057E-02 
   -2.67861E-03 
    1.26366E-02 
    6.03928E-03 
    3.50530E-02 
    1.29854E-02 
   -2.03522E-02 
   -8.50650E-03 
    2.91061E-03 
    4.49688E-02 
   -4.27324E-02 
    2.28197E-02 
    4.07501E-02 
    1.47715E-02 
   -3.63385E-02 
    1.12690E-01 
   -1.04086E-01 
   -3.24310E-04 
    2.27093E-02 
   -1.15469E-02 
    5.96337E-03 
   -1.27295E-02 
    1.92150E-02 
   -2.05098E-03 
    4.97315E-03 
    2.95621E-04 
   -2.19137E-02 
   -2.25807E-02 
    7.38883E-03 
    9.55722E-03 
    1.18273E-03 
   -1.40546E-02 
    2.47511E-02 
    2.02434E-02 
   -2.72112E-02 
    1.88170E-02 
    9.74501E-03 
    4.23364E-02 
    2.07729E-02 
    1.04547E-01 
   -5.53273E-02 
    3.58761E-02 
    1.14750E-02 
    3.08695E-03 
   -7.25133E-03 
   -9.66389E-03 
    1.22751E-02 
   -3.90577E-03 
   -1.09817E-02 
   -8.38210E-04 
   -3.92884E-03 
   -8.50420E-03 
    1.77071E-03 
   -1.04354E-02 
    1.94827E-03 
   -1.12156E-02 
    9.56467E-03 
   -6.21327E-04 
    1.15686E-03 
   -2.44301E-02 
    6.83378E-03 
    2.41578E-02 
   -9.63924E-03 
    8.68971E-03 
    2.49768E-02 
    3.03556E-02 
    2.88021E-02 
    8.51604E-02 
   -6.06614E-02 
    7.84990E-02 
PPPpir
8 8
    7.62599E-01 
    1.65005E-01 
    3.68146E-01 
    5.49749E-02 
   -9.78516E-03 
   -8.70065E-02 
   -8.56289E-02 
   -5.95456E-02 
   -7.72084E-01 
   -4.84183E-01 
   -3.93966E-01 
   -2.25958E-01 
   -1.24615E-01 
    3.48893E-02 
   -7.14495E-02 
   -3.80263E-02 
   -1.24503E-02 
   -6.38555E-02 
    2.35241E-02 
    3.75634E-03 
   -1.77281E-02 
    7.80189E-02 
   -3.62356E-02 
    4.47944E-02 
   -8.81842E-02 
   -1.16473E-02 
   -1.36428E-01 
    1.62321E-02 
   -8.96181E-02 
    2.22851E-02 
   -2.25965E-02 
   -3.12278E-02 
    8.17105E-02 
   -4.88523E-02 
   -2.99689E-01 
   -1.88711E-01 
   -6.98515E-01 
    4.85160E-01 
   -2.80789E-01 
    1.83666E-01 
   -2.76048E-02 
   -1.60051E-01 
   -2.96688E-01 
   -1.73328E-01 
   -8.34429E-02 
    1.70487E-01 
   -3.63527E-01 
   -3.94925E-02 
   -6.46408E-01 
    3.63594E-01 
    1.01776E-01 
   -7.64676E-02 
    4.36174E-02 
   -1.07603E-01 
   -2.63969E-01 
   -2.47492E-01 
   -1.25571E-01 
    1.03967E-01 
   -3.85108E-02 
    4.11305E-02 
   -1.92632E-01 
    3.41852E-02 
   -2.25105E-01 
   -9.45498E-02 
   -6.53413E-01 
    3.15748E-01 
   -1.92974E-01 
    1.10088E-01 
    1.75039E-02 
   -1.14572E-01 
   -1.96024E-01 
   -2.06538E-01 
   -5.09257E-02 
    1.07682E-01 
   -2.52323E-01 
   -6.09853E-02 
   -7.52796E-02 
    5.92299E-02 
    4.27083E-02 
   -1.95824E-02 
   -1.35455E-01 
    5.16055E-02 
   -2.42966E-01 
   -1.04499E-01 
   -5.59421E-01 
    2.37047E-01 
   -2.06462E-02 
    4.89735E-02 
    4.04119E-02 
   -6.79886E-02 
   -1.18728E-01 
   -1.80686E-01 
    2.07645E-02 
    1.27272E-01 
   -8.16198E-02 
   -6.17996E-02 
   -1.21209E-01 
    4.07758E-03 
   -1.50864E-01 
   -8.56070E-02 
   -7.91916E-02 
    1.85853E-02 
   -9.03147E-03 
    3.49946E-02 
   -1.52227E-01 
    3.67892E-03 
   -1.38691E-01 
   -1.08184E-01 
   -4.68507E-01 
    1.60847E-01 
   -8.46738E-02 
    8.47916E-02 
    4.25501E-02 
   -1.05916E-02 
   -3.45024E-02 
   -1.15007E-01 
   -6.50887E-02 
    6.98139E-02 
   -1.38851E-01 
   -4.90328E-02 
   -1.13783E-02 
    5.56500E-02 
   -2.97492E-02 
   -7.69913E-02 
   -4.67888E-02 
    5.30192E-02 
   -1.32869E-01 
   -8.28057E-02 
   -3.51636E-02 
    4.65023E-04 
    2.90288E-02 
    2.70062E-02 
   -1.11059E-01 
   -3.01873E-05 
   -9.18830E-02 
   -1.03178E-01 
   -2.43275E-01 
    8.09179E-02 
   -7.89007E-02 
    7.29989E-02 
    5.27892E-02 
    1.32495E-02 
    7.44192E-04 
   -9.23868E-02 
