# Supplementary material for: Assessment of Two Restraint Potentials for Coarse-Grained Chemical-Cross-Link-Assisted Modeling of Protein Structures
Source: J Chem Inf Model. 2024 Feb 12;64(4):1377–93. doi: 10.1021/acs.jcim.3c01890 (PMC10900291; doi:10.1021/acs.jcim.3c01890)
Supplement: Supplementary file 2 — ci3c01890_si_002.zip [file ci3c01890_si_002.zip › Machine_readable/Parameters/readme.txt]

xlinks_parameters.dat contains the parameters of MD-derived cross-link potentials,
the UNRES force-field parameter files referred to in start.slurm are also 
provided for the sake of completeness. All parameter files are available
from UNRES distributions https://unres.pl/downloads
and https://projects.task.gda.pl/eurohpcpl-public/unres
