# Supplementary material for: Assessment of Two Restraint Potentials for Coarse-Grained Chemical-Cross-Link-Assisted Modeling of Protein Structures
Source: J Chem Inf Model. 2024 Feb 12;64(4):1377–93. doi: 10.1021/acs.jcim.3c01890 (PMC10900291; doi:10.1021/acs.jcim.3c01890)
Supplement: Supplementary file 2 — ci3c01890_si_002.zip [file ci3c01890_si_002.zip › Machine_readable/Parameters/rotamers_AM1_aura_ext.10022007.parm]

cys
2.516050
1.519290
-0.549712
-1.031160
1.143970
2.488560
-1.092110
2.234960
-0.755595
1.289450
1.853910
4.001970
-0.082907
0.826224
1.632090
0.593940
-0.364204
-1.171220
1.667710
-1.599100
-2.976120
-2.507130
1.072030
-0.956779
-2.533370
-1.691250
1.266100
-0.870809
1.513010
2.242270
-1.570990
0.964612
0.482876
0.654966
1.063640
0.999274
-2.492650
-1.951980
-0.535164
-0.771304
-2.293140
-2.335450
-0.858895
-0.116272
-1.427930
-1.834970
0.975263
-0.416979
-1.447500
0.127525
-0.663205
-1.101400
0.162302
-0.060514
0.180357
-1.109550
-0.456202
-0.571306
0.314586
-1.498430
-0.195562
-1.682240
0.767131
6.286060
4.999080
met
0.242385
-3.867820
-2.519440
-1.840060
0.346345
0.104127
-0.232111
-0.456953
2.560720
-1.205500
2.222330
3.339340
4.420270
0.229703
-0.059912
2.543360
-0.293651
-0.050722
2.341280
-0.042924
0.373985
0.807829
0.707855
-0.993956
-1.432900
2.581280
-0.794355
-2.675380
4.672100
2.112750
0.401415
-1.225100
0.323175
1.696930
-0.723040
-1.083670
-0.604380
1.495140
0.235245
-0.748861
-0.536377
1.078860
-2.003290
-0.713276
0.498966
-2.266150
1.213190
-1.843220
-3.535470
1.424330
-0.126241
-0.887041
-0.274146
-0.492489
-0.686889
0.543455
0.237177
0.666361
-0.619648
1.448780
-0.001620
-1.655960
5.119950
3.850810
6.772310
phe
2.905280
1.563400
0.260704
-1.436610
1.035990
1.024140
0.840447
0.324290
1.078110
1.582520
0.766660
2.290690
-0.135215
-1.649520
0.534748
0.163339
0.063276
-1.823560
-0.359499
-1.494990
-0.983586
0.284312
-0.312291
-1.074510
-0.659699
-0.828137
0.500521
-3.527010
0.428427
-0.142418
-0.771393
-0.097615
0.289041
0.230247
-0.782115
-0.229896
-0.587347
1.285140
-0.443417
-0.812455
-0.805578
0.384103
-0.636362
-0.321168
0.534795
-1.278490
-0.064930
-2.042540
-0.800358
-0.244451
-0.002745
-0.445024
0.477842
-0.470867
-0.692151
-0.102851
-0.110080
0.490363
0.280005
-0.390101
-0.411756
-1.548200
2.443590
3.917670
3.425880
ile
2.547010
-0.480555
-0.215172
0.837321
0.729540
0.043286
1.774070
0.045433
0.389008
-0.849535
1.303160
-0.116116
0.036272
-0.297137
0.131116
1.057620
0.114229
0.195998
-0.425898
0.189526
-1.451270
1.337360
0.613895
-1.300010
-1.115540
0.279502
-0.615356
0.182825
0.051340
0.108723
0.496082
0.576282
-1.245120
-0.159551
0.461861
0.754533
-0.516837
0.086829
0.197196
0.005101
-1.071330
1.017270
-0.714900
-0.956747
-0.565657
-0.093550
-0.412198
0.416137
0.107666
-0.577227
0.150543
-1.242490
-0.698236
0.585429
0.395118
0.364855
-0.653697
0.501917
-0.057772
0.445256
-0.362675
-1.518600
2.525450
0.374404
0.682944
leu
1.680740
2.206260
-1.020490
-4.442000
1.740900
1.505040
-1.447370
0.359811
-0.556261
1.452810
2.989010
4.116870
0.112662
-0.159364
0.673536
0.586452
1.865760
-3.334100
0.060408
-2.004410
-4.576780
-4.974520
1.658540
2.955230
-3.053830
-0.617349
-0.816079
4.289990
1.903920
1.499120
-2.080390
0.496676
1.354440
0.236928
2.237880
-0.772602
-0.600654
-2.207890
0.925248
-1.403310
0.907402
2.736260
-0.042247
-2.761980
2.254060
-2.655420
1.394610
-6.677840
-0.368599
0.291979
0.697959
-0.306545
0.002515
-0.214417
-3.297980
-0.685060
0.585051
2.654060
0.476247
-0.642854
-0.224549
-1.778700
1.643520
8.321350
8.662130
val
2.853420
2.372460
0.347315
-1.687860
1.167160
2.017490
-0.321584
1.574110
1.450650
0.966125
2.343690
1.163800
-0.910076
-0.266744
-0.563304
1.765470
1.150000
0.945044
-2.124250
-3.053060
-3.243560
-1.337950
1.407690
-0.439212
-0.482510
-2.719870
-0.035101
-3.712790
1.500760
0.800428
-0.590109
0.503066
0.749586
0.017932
0.069581
-0.752567
-1.256130
0.000240
0.887223
-0.746863
-1.302360
-0.133817
-0.070895
-1.012470
-0.255720
-1.585790
0.545734
-2.406620
0.266017
1.527210
-0.059205
0.078433
-0.453017
0.252419
1.112470
-0.299918
-1.668670
0.220561
-0.401384
-0.756521
-0.411065
-1.569620
1.493110
5.922200
4.609540
trp
2.921620
0.684920
-0.599147
-1.786150
1.272310
1.207640
0.446673
0.990996
-1.442880
0.174451
0.745048
3.226680
0.573147
-0.374842
0.584342
0.374784
-0.207986
-1.031510
0.674108
-0.390621
-1.465510
-0.603164
-0.228428
-0.701186
-1.343350
-0.431420
0.312777
-3.304840
3.352130
0.892130
-0.807663
-0.149322
0.432795
0.373168
-0.568305
-0.426774
-0.559088
0.633184
-0.453757
-0.873045
-0.986508
0.621304
-1.482100
-0.080794
1.285140
-1.991150
-0.276781
-2.516300
-0.972887
0.721706
0.470161
-0.420591
0.454982
-1.389310
-1.260280
0.335462
0.729529
-0.183500
0.327032
-0.218261
-0.364944
-1.523350
2.591340
3.992920
3.500820
tyr
2.848390
1.220450
0.164588
-1.416060
0.864915
0.959356
1.020760
0.346926
1.091540
1.440250
0.515721
1.825900
0.328914
-1.270620
0.346300
0.327131
-0.161742
-1.593460
-0.222144
-1.405750
-0.955410
0.352884
-0.374064
-0.939478
-0.774774
-0.536210
0.352785
-3.080560
0.836825
-0.506611
-0.776758
-0.211439
0.184199
0.377714
-0.478433
-0.171748
-0.650885
1.300680
-0.539006
-1.333370
-0.964979
0.290092
-0.846196
-0.297355
0.400525
-1.367340
-0.000126
-1.621890
-0.615022
-0.529794
-0.066040
-0.797892
0.462295
-0.386974
-0.333067
0.016663
-0.429482
0.339500
0.338939
-0.896894
-0.390244
-1.524800
2.793770
3.087750
2.543540
ala
29.581800
5.302400
-8.747850
6.252030
53.434500
11.092900
26.127600
15.726000
0.066585
68.839800
12.858300
8.451450
-3.332160
6.671050
-15.863800
1.456490
-0.410963
8.873910
3.570870
-17.554000
-30.977100
-4.646740
8.804110
-27.391600
-15.911000
-5.664230
-12.905200
-12.063900
8.869960
-1.839190
-3.407650
12.814000
-9.468340
-8.090890
5.999440
3.456650
-23.923700
-4.696260
4.081510
3.765870
-3.646730
-6.890210
-3.788290
-15.397100
-7.145120
7.975680
-4.482870
-4.678150
-11.878400
-9.343300
-2.332450
0.687960
-4.130170
-3.224060
8.454630
4.189470
-19.724500
-8.742350
-1.249890
-12.608200
0.643325
-1.817150
-2.059430
10.866800
1.832750
gly
no side-chain
thr
2.552870
0.908677
0.013694
-1.912020
0.374026
2.534850
-0.358242
1.314570
-0.002403
-0.339657
1.182830
0.571142
-2.281230
-0.362873
-0.513174
-0.309246
2.008470
0.834209
-3.807740
-1.651370
-2.468030
-0.628244
1.982210
0.353341
-0.372571
-1.191460
-0.908825
-2.598860
4.084590
0.794012
-0.447691
-0.558372
0.686901
0.706404
0.570963
-0.359765
-0.908598
0.181491
1.827310
-0.391557
-1.079830
-0.148791
-0.238554
0.168299
0.449106
-1.445600
-0.078064
-0.544035
0.494414
2.771950
0.662545
0.581236
-0.716348
-0.641217
1.142900
-0.502831
-0.253750
-0.309933
-0.182098
0.467125
-0.435565
-1.536860
0.657918
5.468580
4.348550
ser
3.261260
2.372320
-0.441888
-7.144530
1.440980
0.892894
0.967241
-0.883910
-0.944144
3.267120
2.454180
5.861420
-1.770560
0.282070
1.153690
0.324110
1.000110
-5.381160
-1.037120
-3.287730
-4.500800
-4.680830
1.271610
4.062690
-2.100630
-0.620598
-1.751340
5.047890
2.318850
0.772142
-1.676040
0.548819
1.828580
0.481638
1.905550
-1.055500
0.347758
-1.972810
0.263296
-0.884153
-0.717223
0.058630
1.748850
-0.549066
0.233948
-1.675870
0.743669
-2.786440
2.582160
-1.611050
-0.418236
0.214639
0.299815
0.653207
-1.614910
-1.122350
0.779347
1.581610
0.907118
-2.092000
-0.319132
-1.760880
3.277280
10.253200
8.112910
glu
0.070526
0.913876
0.970204
-1.418860
1.519230
2.363470
1.081950
-1.141770
3.408860
-1.998530
2.035560
2.802280
1.986150
-1.296320
1.860060
2.806320
0.930869
-0.049774
0.030898
-0.319751
-5.890110
-3.467340
3.128240
1.891450
-0.751099
-2.948590
1.299560
0.943981
3.945590
-0.885366
-1.286460
1.379920
0.835779
2.274900
1.066560
-4.810250
2.487680
-0.815236
0.825560
-0.133447
-1.847050
0.642237
-1.740230
-1.127830
1.302210
-2.245610
2.246220
-2.465710
-1.162500
0.821033
-0.618164
-1.400750
0.045507
0.398040
-0.880369
-2.039250
1.389940
0.044041
-0.500567
-1.652310
-0.447018
-1.224190
9.871030
1.155810
5.541080
asn
2.887160
1.505510
-0.880658
-1.802050
1.318050
0.853847
0.728651
-0.450756
0.406586
1.918440
1.067310
3.575890
0.260153
-0.523274
1.166750
0.115179
-0.202976
-0.886999
-0.844886
-1.510850
-1.495980
-1.305910
-0.006770
-1.018110
-1.196710
-0.152800
-0.135317
-2.751090
1.718150
0.784398
-0.582188
-0.092762
0.689656
0.320720
-0.915587
-0.715622
-0.786048
-0.013911
-0.230284
0.144000
-0.095310
0.066526
0.327789
-1.946870
-0.961993
-1.139090
2.011190
-3.389190
1.069160
-0.480208
-0.900915
0.021566
-0.754257
0.146208
-0.930949
-0.772920
-0.259499
1.736500
0.162489
-0.932451
-0.431414
-1.573430
1.702680
4.384230
5.557500
glu
0.070526
0.913876
0.970204
-1.418860
1.519230
2.363470
1.081950
-1.141770
3.408860
-1.998530
2.035560
2.802280
1.986150
-1.296320
1.860060
2.806320
0.930869
-0.049774
0.030898
-0.319751
-5.890110
-3.467340
3.128240
1.891450
-0.751099
-2.948590
1.299560
0.943981
3.945590
-0.885366
-1.286460
1.379920
0.835779
2.274900
1.066560
-4.810250
2.487680
-0.815236
0.825560
-0.133447
-1.847050
0.642237
-1.740230
-1.127830
1.302210
-2.245610
2.246220
-2.465710
-1.162500
0.821033
-0.618164
-1.400750
0.045507
0.398040
-0.880369
-2.039250
1.389940
0.044041
-0.500567
-1.652310
-0.447018
-1.224190
9.871030
1.155810
5.541080
asp
3.393100
1.530490
-0.056195
-1.829370
0.141299
0.771783
2.517790
-2.256840
1.947970
2.418020
0.641765
3.385780
-1.085960
-1.751340
1.666850
0.082569
-1.067290
-0.953673
-1.956880
-0.130965
-2.165850
-2.021030
0.465149
0.849165
-1.408640
-0.396844
-0.332769
0.203629
0.950651
-1.758780
-1.002960
0.174170
0.586997
0.665809
-0.036146
-0.823361
0.314356
-0.212134
-0.371333
0.187511
0.279874
1.091480
0.597046
-1.809290
0.561474
-1.582770
1.327560
-4.028240
0.663853
-1.131780
-0.099988
0.155690
-0.329172
0.299049
-1.895480
-0.927719
0.431330
2.101560
0.144432
0.026490
-0.468977
-1.619670
0.674945
5.389650
6.091920
his
2.771840
1.871420
0.642667
-1.621980
1.040560
0.858055
0.864645
0.156787
1.255050
2.113910
0.967605
2.535960
-0.255966
-1.687760
0.740406
0.097038
0.120513
-2.171050
-0.576881
-2.281680
-0.949819
0.202620
-0.108227
-1.119410
-0.294544
-1.029800
0.367984
-3.538760
0.558602
0.039279
-0.569377
-0.037731
0.571981
0.288592
-1.038140
-0.439625
-0.660975
1.212290
-0.357194
-0.827404
-0.637842
-0.027649
-0.510968
-0.721916
-0.315069
-1.222220
0.893482
-2.230320
-0.429219
0.038562
-0.667068
-0.322006
-0.026325
-0.384665
-0.805183
-0.584237
0.104319
1.225640
0.196774
-0.568376
-0.404463
-1.585910
2.504960
4.242010
4.344010
arg
15.635000
15.480100
6.648870
-18.867400
8.112720
1.091870
6.428840
-5.933360
0.563115
-1.135150
-3.091790
0.253889
-13.733700
7.578930
0.670338
-1.723080
-1.999990
-3.289380
-5.317610
6.425830
-11.558600
-9.164840
0.615527
6.209540
-4.682290
-5.909200
-0.913172
4.976140
1.524290
3.750960
-2.577270
1.538390
1.621870
0.113149
0.840945
-5.173650
3.728470
-1.250960
-1.053350
0.256049
-4.819690
-4.631460
0.267787
3.154990
-2.481970
-0.005787
-2.416910
3.124050
-3.999920
-1.868040
0.112267
1.347600
1.780410
-2.247470
0.415467
-3.660360
0.892497
-0.918464
1.156950
3.541130
0.209257
0.052619
16.451300
29.575700
16.781700
lys
3.629200
8.354760
-5.316650
-6.442250
3.029120
-0.253504
1.095740
-4.598450
-1.232190
-0.188861
3.902230
1.638270
5.393420
-0.498152
1.255330
3.180320
-0.267965
-2.358320
-1.556550
0.516286
-4.359970
-5.661280
2.927070
3.790640
-4.595660
2.104740
-1.689900
4.922930
2.532640
0.448579
-2.297530
0.332371
1.576610
1.927500
1.400070
-1.447210
0.984547
-1.969040
0.618915
-1.514840
-3.391120
-2.581270
-2.370860
2.161890
-1.264640
-1.934220
-0.016963
1.932110
-2.249750
2.818560
-1.075660
0.433778
0.863336
-2.522350
-0.160333
-0.729450
1.572090
-0.855726
-0.301598
3.318270
-0.585549
-1.112810
6.153790
15.332000
10.158700
pro
4.181670
0.818431
1.557990
-2.590020
3.171380
2.036200
-0.972179
2.330640
-3.042700
3.502460
3.108800
0.727264
1.380870
0.382058
1.953450
0.248880
0.962273
0.672548
-2.864740
-4.209440
-2.663210
0.061483
0.338868
-1.111720
0.407801
-2.285720
-0.748390
-1.232650
4.219010
0.595086
3.794940
-1.492820
0.985205
2.047750
-2.326250
-1.786200
0.262373
-1.959410
-0.225483
-0.414578
-2.540780
0.607528
-2.705600
-0.472333
-0.260711
-1.019870
-1.220640
-2.372380
0.977973
1.609700
-0.776966
0.530990
1.137450
-2.496770
-1.364430
3.473310
-0.209746
-2.099850
-0.749455
-0.820907
-0.327475
-1.714150
2.053060
6.348730
5.232300
sme
0.242385
-3.867820
-2.519440
-1.840060
0.346345
0.104127
-0.232111
-0.456953
2.560720
-1.205500
2.222330
3.339340
4.420270
0.229703
-0.059912
2.543360
-0.293651
-0.050722
2.341280
-0.042924
0.373985
0.807829
0.707855
-0.993956
-1.432900
2.581280
-0.794355
-2.675380
4.672100
2.112750
0.401415
-1.225100
0.323175
1.696930
-0.723040
-1.083670
-0.604380
1.495140
0.235245
-0.748861
-0.536377
1.078860
-2.003290
-0.713276
0.498966
-2.266150
1.213190
-1.843220
-3.535470
1.424330
-0.126241
-0.887041
-0.274146
-0.492489
-0.686889
0.543455
0.237177
0.666361
-0.619648
1.448780
-0.001620
-1.655960
5.119950
3.850810
6.772310
dbz
2.905280
1.563400
0.260704
-1.436610
1.035990
1.024140
0.840447
0.324290
1.078110
1.582520
0.766660
2.290690
-0.135215
-1.649520
0.534748
0.163339
0.063276
-1.823560
-0.359499
-1.494990
-0.983586
0.284312
-0.312291
-1.074510
-0.659699
-0.828137
0.500521
-3.527010
0.428427
-0.142418
-0.771393
-0.097615
0.289041
0.230247
-0.782115
-0.229896
-0.587347
1.285140
-0.443417
-0.812455
-0.805578
0.384103
-0.636362
-0.321168
0.534795
-1.278490
-0.064930
-2.042540
-0.800358
-0.244451
-0.002745
-0.445024
0.477842
-0.470867
-0.692151
-0.102851
-0.110080
0.490363
0.280005
-0.390101
-0.411756
-1.548200
2.443590
3.917670
3.425880
Aib
29.581800
5.302400
-8.747850
0.0000
53.434500
11.092900
0.0000
0.0000
0.066585
0.0000
12.858300
8.451450
-3.332160
0.0000
-15.863800
1.456490
0.0000
0.0000
3.570870
0.0000
-30.977100
-4.646740
8.804110
0.000
-15.911000
-5.664230
0.0000
0.0000
8.869960
0.0000
-3.407650
12.814000
0.0000
-8.090890
0.0000
3.456650
0.000
0.000
0.000
0.000
-3.646730
-6.890210
-3.788290
0.000
-7.145120
7.975680
0.000
0.000
-11.878400
0.000
-2.332450
0.687960
0.000
-3.224060
0.000
4.189470
0.000
0.000
0.000
0.000
0.643325
-1.817150
-2.059430
10.866800
1.832750
Abu
29.581800
5.302400
-8.747850
6.252030
53.434500
11.092900
26.127600
15.726000
0.066585
68.839800
12.858300
8.451450
-3.332160
6.671050
-15.863800
1.456490
-0.410963
8.873910
3.570870
-17.554000
-30.977100
-4.646740
8.804110
-27.391600
-15.911000
-5.664230
-12.905200
-12.063900
8.869960
-1.839190
-3.407650
12.814000
-9.468340
-8.090890
5.999440
3.456650
-23.923700
-4.696260
4.081510
3.765870
-3.646730
-6.890210
-3.788290
-15.397100
-7.145120
7.975680
-4.482870
-4.678150
-11.878400
-9.343300
-2.332450
0.687960
-4.130170
-3.224060
8.454630
4.189470
-19.724500
-8.742350
-1.249890
-12.608200
0.643325
-1.817150
-2.059430
10.866800
1.832750
