# Supplementary material for: Assessment of Two Restraint Potentials for Coarse-Grained Chemical-Cross-Link-Assisted Modeling of Protein Structures
Source: J Chem Inf Model. 2024 Feb 12;64(4):1377–93. doi: 10.1021/acs.jcim.3c01890 (PMC10900291; doi:10.1021/acs.jcim.3c01890)
Supplement: Supplementary file 2 — ci3c01890_si_002.zip [file ci3c01890_si_002.zip › Machine_readable/Parameters/scgauss_ext.parm]

CYS  3  1.237
    1.231369021557632E+00    2.113103139518216E+00   -1.476681317527360E+00
    1.359878926615624E+00   -3.499432056994118E+00    5.851204123972364E+00
    3.459723100501249E+00    1.294798610288682E+00    5.200500561157463E+00
    3.392033819970949E-01
    1.359527534079732E-01    2.488992224191690E+00   -1.450121802398932E+00
    4.725424960615999E+00   -4.418975268235962E+00    6.400484083733093E+00
   -6.687748468647851E-01   -9.084157935657023E-01    1.046849325214548E+00
    7.829019235133238E-01
    7.415643590879490E-01    2.792768443976991E+00   -2.326205186615562E+00
    3.858922654647919E+00    2.090295355195358E+00    9.478999336121685E+00
   -6.768263592724760E-01    5.478998925892089E-01    2.772884507615886E+00
MET  3  2.142
    9.722127791633153E-02    2.498757650488667E+00   -1.863073704235900E+00
    1.028667973951980E+01   -1.744751696265225E-01    5.698529122809084E+00
    1.779878495634811E-01    1.302283396983590E+00    1.645070985258705E+00
   -1.191702757775135E+00
    9.700887295306095E-01    2.538480849432296E+00   -1.687447400950541E+00
    2.914503970707226E+00    2.213301785498612E+00    4.010429280441711E+00
    2.771061835565503E-01    6.480629170944440E-01    1.679848361209695E+00
   -1.628221773759656E+00
    4.484623269013633E-01    2.864001564043303E+00    7.913014582211814E-02
    3.486241945413903E+00   -1.221211083950580E+00    7.313788902870085E+00
   -1.858364963267348E-01    1.286231122554250E-02    6.005873637331760E-01
PHE  3  2.299
    1.792749228715690E-01    2.445321260587006E+00   -2.205383105485196E-01
    2.840049609374177E+00   -1.946074226932073E+00    7.434212815352109E+00
   -1.325930890710515E+00   -2.222394548566823E+00    4.322358981301695E+00
   -5.765617699207611E-01
    1.413760435690095E+00    1.915812548005232E+00   -1.549456042065778E+00
    1.871929323345368E+00   -1.798891416070481E+00    5.582439929847176E+00
    3.407720474278349E+00    1.386029650812961E+00    6.458424508347823E+00
   -5.632243342901979E-01
    3.872060168185270E-01    2.551483419092877E+00   -2.909509224769854E+00
    2.777352210943400E+00   -1.559466166364287E+00    5.701287306910894E+00
    1.333394634883710E+00    1.343599581596888E+00    2.013294785721223E+00
ILE  2  1.776
   -8.993392849314651E-01    2.460735301794427E+00   -1.466352275710623E+00
    1.335507880308818E+00    3.877163081255017E-01    7.342141116717881E+00
    7.646810523407427E-01    4.326452654630720E-01    4.966284208737452E+00
   -1.666694944219961E+00
    6.014239241365417E-01    2.880135719336223E+00   -2.070215098352316E+00
    4.161941123865015E+00    1.577137223745539E+00    1.012195032332899E+01
   -1.627090702085070E-01    6.622334464456527E-01    1.262489404602994E+00
LEU  2  1.939
    3.031139617881610E-01    2.638741044956045E+00   -5.106419445898494E-01
    4.831704554331401E+00   -3.697848673560471E+00    7.968578956159185E+00
   -2.207860346857545E+00   -2.849178555593270E+00    3.258554653312988E+00
   -6.946793699134425E-01
    2.142135800771929E-01    2.646823111812505E+00   -2.164247197286523E+00
    2.202765871995703E+00   -3.364828805115636E+00    5.101613190841591E+00
    4.613109756437048E-01    1.286816666077665E+00    1.503199199335317E+00
VAL  3  1.410
    7.026604253503660E-01    2.523187735648662E+00   -1.561674989218780E+00
    1.683788105084965E+00   -3.290038249451969E+00    4.095279542685026E+00
    5.930133788835822E-01    6.799979143850547E-01    3.199690346005689E+00
    3.738180412805506E+00
    6.527373716823524E-02    2.487070654943019E+00   -1.280466510275925E+00
    1.546886613223673E+01    2.797972581686856E-01    1.576935600395508E+01
    2.214189328363042E-01    4.509398531501813E+00    1.127082394603407E+01
    1.148964981925863E+00
    5.111601528759810E-01    2.940400701888451E+00   -1.261593886733134E+00
    5.552778496952875E+00   -1.896738804484332E+00    1.304912692852219E+01
   -3.376435655060783E-02   -5.880574756732890E-02    1.710540585086872E+00
TRP  3  2.605
    3.671385351642817E-01    2.649906086725728E+00   -3.156606077931241E+00
    2.690908807161844E+00   -1.026463093825944E+00    5.060483795501765E+00
    8.253185580791326E-01    4.742781302323599E-01    1.333408847594917E+00
   -4.813331350209762E-01
    8.486877673687784E-01    1.810301460940188E+00   -1.493282213570890E+00
    1.781266347191273E+00   -7.059746291420510E+00    4.646455292590170E+00
    7.948414660676448E-02    1.895728288968257E+00    2.603989448457775E+00
    8.209173910579813E-02
    2.717200429601971E-01    2.400990183711977E+00   -1.577652664504292E-01
    2.437028663976406E+00   -8.163339602649062E-01    4.586850127312752E+00
   -1.081177212503867E-01   -1.493161294053607E+00    2.502481016266474E+00
TYR  3  2.484
    4.028666745713829E-01    2.519003276438601E+00   -2.961640954840339E+00
    2.810344165608079E+00   -1.511517003072798E+00    5.824409353060568E+00
    1.466134423268518E+00    1.192683001754308E+00    2.100881004969442E+00
    4.671201937281126E-01
    1.270875009009630E-01    2.394447070478641E+00   -1.827684477015144E-01
    2.331550682785130E+00   -1.132358905395797E+00    7.193177319124498E+00
   -1.022699111580738E+00   -2.721112738727777E+00    4.563594836270955E+00
   -4.500643586478538E-01
    1.225837549981350E+00    1.875587240640277E+00   -1.551335672790210E+00
    1.943167657599241E+00   -1.940785649959641E+00    5.993343592431522E+00
    3.664991318878045E+00    1.542184195088237E+00    4.927234334893407E+00
ALA  2  0.743
    7.419719809464693E-01    2.573069816683764E+00   -1.445022321790584E+00
    2.664034429086210E+00   -9.544541018281457E-01    4.931050451872054E+00
   -2.252940531751257E-01    1.983979286852417E-01    3.424484598993639E+00
    3.302656131123964E+00
    6.859966237758021E-02    2.260980778629371E+00   -1.331483284360863E+00
    1.364738115017513E+01   -8.146260155599712E-01    1.496299563312356E+01
    4.636173064527849E-01    6.629814458423924E+00    1.388312051255217E+01
GLY  0  0.000
THR  3  1.393
    5.396062211948021E-01    2.896860177830998E+00   -1.216721192952898E+00
    4.969075609331727E+00   -2.794491848631561E+00    9.596330753868708E+00
   -1.409200406451479E-01    1.514851393892751E-02    1.824412748816235E+00
    4.594808606971496E-01
    4.681166950347075E-01    2.368583199343734E+00   -1.621935088489747E+00
    2.081815334126496E+00   -4.883219939543496E+00    4.187512631560888E+00
   -2.005988215261086E+00   -9.795008722668578E-01    3.729136436139124E+00
    2.881914774441310E+00
    5.705085647645143E-02    2.477787901184960E+00   -1.294293372963355E+00
    1.686093057525384E+01    9.551099284588697E-01    1.603877631675030E+01
    6.010996622329809E-01    1.864352621160113E+00    1.251483195843141E+01
SER  2  1.150
   -5.497069590255966E-01    1.933816215853224E+00   -1.272066735241571E+00
    1.673075066955311E+00   -6.048541008624543E+00    5.568869961886437E+00
    4.323468454867889E+00    5.728305342360822E+00    5.505848742322177E+00
   -1.891146969473795E+00
    3.545637604391543E-01    2.516361001755047E+00   -1.405614220460048E+00
    2.602024141419324E+00   -3.306262412749110E+00    3.793823815282222E+00
   -2.711053897830787E-01   -1.110920333229469E-01    1.394289514741237E+00
GLN  2  2.240
    1.027151529129258E-01    2.402194719228994E+00   -1.840526154465306E+00
    1.035278504075063E+01   -3.042996004529227E-01    4.694929450977331E+00
    2.927121487211625E-01    6.550907667964759E-01    1.724533079288311E+00
   -1.494517970520823E+00
    6.608878200615514E-01    2.641160540899916E+00   -1.786928303175113E+00
    2.272091312109362E+00    1.161744050050166E+00    4.382225001869918E+00
    1.149209568761504E-01    7.460217105526566E-02    7.426041660239801E-01
ASN  3  1.684
    1.112324703760510E-01    2.528719444818902E+00   -2.379382053772226E+00
    3.003367245616277E+00   -3.077709164923569E+00    4.985751975374973E+00
    1.071072219163129E+00    1.147015025964058E+00    1.773370257994376E+00
   -3.534179914231330E-01
    4.190831955801756E-01    2.663213595201207E+00   -4.139116465625171E-01
    2.538613102403088E+00   -1.602088849778903E+00    6.399612979739945E+00
   -9.548410606537884E-01   -6.166941633843815E-01    2.325009293208644E+00
    1.069207572802126E-01
    9.476766747812758E-01    1.986688873032181E+00   -1.477414498295757E+00
    1.351726099094456E+00   -1.905998737540555E+00    7.220080605345742E+00
    1.203769942930408E+00    8.057677136706265E-01    7.255204499253058E+00
GLU  2  2.254
    6.166174397478329E-01    2.693699329729441E+00   -1.815037701752951E+00
    2.362949343214702E+00    6.607299337431395E-02    4.810699687696198E+00
   -1.797853312829220E-02    1.201102153157729E-01    8.106206358901631E-01
    1.007096375122964E+00
    9.129006848374797E-02    2.317041280936629E+00   -1.558857025943406E+00
    1.011107292999823E+01   -5.328741393611267E-01    3.878173399207487E+00
    4.044654587833792E-02   -9.448056425066667E-02    1.885476706933426E+00
ASP  3  1.709
    5.400605786370840E-01    2.657722884515353E+00   -3.385273047058785E-01
    2.898083944088662E+00   -1.328273653208097E+00    7.223737735100110E+00
   -4.157376380045905E-01   -1.072329011263512E+00    3.233263570904083E+00
   -3.989809665255895E-02
   -3.109978485378748E-02    2.463994287298199E+00   -2.105677103768799E+00
    4.311372565687824E+00   -4.970595023288378E+00    4.950710638274173E+00
    1.139208265734643E+00    1.630793464419479E+00    1.639513705335163E+00
   -3.771887580443609E-01
    6.105555660819125E-01    1.970311083953980E+00   -1.441339194531222E+00
    1.551018782708743E+00   -2.827531798850897E+00    5.723235709915189E+00
   -1.078460330524896E+00    7.700956574760588E-01    6.344660213195646E+00
HIS  3  2.113
    1.079338349140086E+00    1.849201182174331E+00   -1.512850967805422E+00
    1.712591981224657E+00   -3.158900916348374E+00    5.920842405006604E+00
    3.622057782204497E+00    1.817638218496146E+00    5.150761208239930E+00
    5.074858225126165E-01
    2.573617350357087E-01    2.500706138792129E+00   -2.684315843812017E+00
    2.621189104761450E+00   -2.862497001612499E+00    5.338578885081990E+00
    1.135581147707634E+00    9.508053123569241E-01    2.080139050567627E+00
    3.984094872658914E-01
    3.049738507877272E-01    2.487729725733018E+00   -2.164821284296528E-01
    2.450893788481603E+00   -1.800558830434274E+00    5.712326383935853E+00
   -1.294194499599506E+00   -1.225776080654669E+00    3.563351646368943E+00
ARG  1  3.020
    2.658505077963930E-01    2.479884890012459E+00   -2.008958667908643E+00
    1.747155103050119E+00   -8.926596092802748E-01    3.301752445174772E+00
    1.014462199059906E-01    2.456980356367927E-01    7.408904959852515E-01
LYS  2  2.541
    7.923379070478030E-02    2.425873196105961E+00   -1.733532248623140E+00
    1.337559472175678E+01    9.888245505076281E-01    7.031156014718327E+00
    3.370494365618861E-01    6.128970418682688E-01    1.383582262184565E+00
   -1.612492318547635E+00
    5.991027320671027E-01    2.605935955764981E+00   -1.747726166038849E+00
    2.158191195473436E+00   -8.729452021612440E-01    3.406203674600574E+00
    1.472643934438318E-01    1.972139148579855E-01    8.378149787932554E-01
PRO  2  1.345
    5.949257202797159E-01    2.115043062984257E+00   -2.243046587283823E+00
    7.864992205907319E+00   -1.166688113704284E+01    1.582629740652047E+01
   -1.062192417755259E+01    6.919539462773781E+00    5.075035563649993E+00
   -1.059712366514320E+00
    6.598832522023589E-02    1.743404116417184E+00   -1.990010091107989E+00
    9.339178673430029E+00    1.583092863327845E-01    9.472694795331311E+00
   -1.358141183315971E+00    1.090025619396050E+00    4.267614299031873E+00
SME  3  2.142
    9.722127791633153E-02    2.498757650488667E+00   -1.863073704235900E+00
    1.028667973951980E+01   -1.744751696265225E-01    5.698529122809084E+00
    1.779878495634811E-01    1.302283396983590E+00    1.645070985258705E+00
   -1.191702757775135E+00
    9.700887295306095E-01    2.538480849432296E+00   -1.687447400950541E+00
    2.914503970707226E+00    2.213301785498612E+00    4.010429280441711E+00
    2.771061835565503E-01    6.480629170944440E-01    1.679848361209695E+00
   -1.628221773759656E+00
    4.484623269013633E-01    2.864001564043303E+00    7.913014582211814E-02
    3.486241945413903E+00   -1.221211083950580E+00    7.313788902870085E+00
   -1.858364963267348E-01    1.286231122554250E-02    6.005873637331760E-01
DBZ  3  3.799
    1.792749228715690E-01    2.445321260587006E+00   -2.205383105485196E-01
    2.840049609374177E+00   -1.946074226932073E+00    7.434212815352109E+00
   -1.325930890710515E+00   -2.222394548566823E+00    4.322358981301695E+00
   -5.765617699207611E-01
    1.413760435690095E+00    1.915812548005232E+00   -1.549456042065778E+00
    1.871929323345368E+00   -1.798891416070481E+00    5.582439929847176E+00
    3.407720474278349E+00    1.386029650812961E+00    6.458424508347823E+00
   -5.632243342901979E-01
    3.872060168185270E-01    2.551483419092877E+00   -2.909509224769854E+00
    2.777352210943400E+00   -1.559466166364287E+00    5.701287306910894E+00
    1.333394634883710E+00    1.343599581596888E+00    2.013294785721223E+00
AIB  2  0.743
    7.419719809464693E-01    3.003069816683764E+00   -1.445022321790584E-02
    2.664034429086210E+00   -9.544541018281457E-01    4.931050451872054E+00
   -2.252940531751257E-01    1.983979286852417E-01    3.424484598993639E+00
    0.000656131123964E+00
    7.419719809464693E-01    3.003069816683764E+00    1.445022321790584E-02
    2.664034429086210E+00   -9.544541018281457E-01    4.931050451872054E+00
   -2.252940531751257E-01    1.983979286852417E-01    3.424484598993639E+00
ABU  2  1.210
   -5.497069590255966E-01    1.933816215853224E+00   -1.272066735241571E+00
    1.673075066955311E+00   -6.048541008624543E+00    5.568869961886437E+00
    4.323468454867889E+00    5.728305342360822E+00    5.505848742322177E+00
   -1.891146969473795E+00
    3.545637604391543E-01    2.516361001755047E+00   -1.405614220460048E+00
    2.602024141419324E+00   -3.306262412749110E+00    3.793823815282222E+00
   -2.711053897830787E-01   -1.110920333229469E-01    1.394289514741237E+00
