# Supplementary material for: Assessment of Two Restraint Potentials for Coarse-Grained Chemical-Cross-Link-Assisted Modeling of Protein Structures
Source: J Chem Inf Model. 2024 Feb 12;64(4):1377–93. doi: 10.1021/acs.jcim.3c01890 (PMC10900291; doi:10.1021/acs.jcim.3c01890)
Supplement: Supplementary file 2 — ci3c01890_si_002.zip [file ci3c01890_si_002.zip › Machine_readable/Parameters/scp_ext.parm]

  -1.5000000000   4.0000000000  -1.5000000000   4.0000000000     CYS
  -1.5000000000   4.0000000000  -1.5000000000   4.0000000000     MET
  -1.5000000000   4.0000000000  -1.5000000000   4.0000000000     PHE
  -1.5000000000   4.0000000000  -1.5000000000   4.0000000000     ILE
  -1.5000000000   4.0000000000  -1.5000000000   4.0000000000     LEU
  -1.5000000000   4.0000000000  -1.5000000000   4.0000000000     VAL
  -1.5000000000   4.0000000000  -1.5000000000   4.0000000000     TRP
  -1.5000000000   4.0000000000  -1.5000000000   4.0000000000     TYR
  -1.5000000000   4.0000000000  -1.5000000000   4.0000000000     ALA
  -1.5000000000   4.0000000000  -1.5000000000   4.0000000000     GLY
  -1.5000000000   4.0000000000  -1.5000000000   4.0000000000     THR
  -1.5000000000   4.0000000000  -1.5000000000   4.0000000000     SER
  -1.5000000000   4.0000000000  -1.5000000000   4.0000000000     GLN
  -1.5000000000   4.0000000000  -1.5000000000   4.0000000000     ASN
  -1.5000000000   4.0000000000  -1.5000000000   4.0000000000     GLU
  -1.5000000000   4.0000000000  -1.5000000000   4.0000000000     ASP
  -1.5000000000   4.0000000000  -1.5000000000   4.0000000000     HIS
  -1.5000000000   4.0000000000  -1.5000000000   4.0000000000     ARG
  -1.5000000000   4.0000000000  -1.5000000000   4.0000000000     LYS
  -1.5000000000   4.0000000000  -1.5000000000   4.0000000000     PRO
  -1.5000000000   4.0000000000  -1.5000000000   4.0000000000     SME
  -1.5000000000   4.0000000000  -1.5000000000   4.0000000000     DBZ
  -1.5000000000   4.0000000000  -1.5000000000   4.0000000000     AIB
  -1.5000000000   4.0000000000  -1.5000000000   4.0000000000     ABU
