# Supplementary material for: Assessment of Two Restraint Potentials for Coarse-Grained Chemical-Cross-Link-Assisted Modeling of Protein Structures
Source: J Chem Inf Model. 2024 Feb 12;64(4):1377–93. doi: 10.1021/acs.jcim.3c01890 (PMC10900291; doi:10.1021/acs.jcim.3c01890)
Supplement: Supplementary file 2 — ci3c01890_si_002.zip [file ci3c01890_si_002.zip › Machine_readable/Parameters/thetaml_ext.5parm]

        2.06465       -0.06831        0.01355       -0.00812       -0.09758 #Cys
       29.21370      -34.44846       13.72337       -1.74054
        3.09856        1.95857        0.03306
        1.63064        0.07168       -0.04257
        1.99178       -0.06482       -0.03880       -0.11590       -0.16841 #Met
     1019.06154    -1501.20365      733.35985     -118.79055
        2.18609        1.57215        0.21806
        1.59688        0.05049       -1.05253
        2.03448       -0.03722       -0.02796       -0.07020       -0.15794 #Phe
      106.86695     -106.89456       27.09324       -0.22643
       26.65625       -0.37887        0.32246
        1.63105        0.07107        1.25760
        2.02718       -0.01708       -0.00960       -0.05401       -0.06189 #Ile
     -615.59829      969.96424     -507.35634       88.26905
       46.70433        0.83300        0.11943
        1.62975        0.07455       -0.04858
        1.95310       -0.05566       -0.06591       -0.07030       -0.09413 #Leu
     1652.27901    -2470.82365     1227.14429     -202.39631
        2.36688        1.74318        0.10797
        1.60809        0.05629       -1.08576
        2.03284       -0.01545       -0.02060       -0.07657       -0.08562 #Val
     4761.57404    -6901.80322     3328.45293     -534.03362
       33.52089        0.29937        0.20598
        1.62521        0.07389       -1.05243
        2.06851       -0.03319        0.01965       -0.02164       -0.09654 #Trp
     1638.97503    -2411.55013     1180.03365     -191.98736
        4.46092        1.98145        0.01623
        1.62608        0.06970        1.08159
        2.08602       -0.04157        0.01038       -0.03532       -0.13794 #Tyr
     -107.69022      266.55612     -181.08076       37.35743
        4.24066        1.95577        0.01622
        1.63390        0.07678        1.19713
        1.97815       -0.06321       -0.06208       -0.11214       -0.14326 #Ala
      766.38404    -1127.22990      549.33368      -88.68934
        4.17259        1.25710        0.26371
        1.59573        0.05208       -1.07378
        2.13434       -0.05195        0.02396        0.01347       -0.17139 #Gly
     -753.46517     1044.36067     -481.75066       74.03551
        4.05617        1.95337        0.05127
        1.64921        0.07842        0.95510
        2.10098       -0.02296       -0.01603       -0.03525       -0.07186 #Thr
     6549.16222    -9185.31294     4288.04011     -666.27514
       72.03562       -1.65111        0.31257
        1.64724        0.08296        1.13068
        2.09671       -0.01870       -0.02299       -0.04238       -0.06419 #Ser
    -8004.16591    11403.06948    -5414.06076      856.73824
       83.62142       -2.22395        0.33449
        1.62636        0.07882        1.08974
        1.95803       -0.05083       -0.04893       -0.09656       -0.15217 #Gln
      814.31120    -1198.45388      584.79505      -94.59531
        3.23590        1.19270        0.31671
        1.59853        0.05034        1.11522
        1.97198       -0.06385        0.05392       -0.04646       -0.08177 #Asn
      291.96891     -449.97314      231.74382      -39.71451
        3.55134        1.89287        0.02937
        1.63346        0.08123        0.02128
        2.03333       -0.01495       -0.00560       -0.06888       -0.10661 #Glu
      125.45691      -84.06896       -8.37432        9.53694
       38.23766        0.87783        0.12314
        1.61268        0.06986        1.09398
        2.01204       -0.02209       -0.01758       -0.04489       -0.06184 #Asp
    12378.82287   -18291.64504     9002.42074    -1475.68394
       21.29358        0.47419        0.23987
        1.62195        0.07479       -1.12367
        2.03710       -0.04510        0.01242       -0.02475       -0.16309 #His
      -45.83876       73.82429      -38.51477        6.68058
        4.89521        1.88416        0.01213
        1.63141        0.08680        0.02961
        2.05079       -0.04421        0.01084       -0.01323       -0.15358 #Arg
     -544.97661      800.57178     -391.37329       63.77070
        4.55612        1.91434        0.02113
        1.62247        0.07063        0.83511
        2.00849       -0.03763       -0.02354       -0.06875       -0.13654 #Lys
     1123.12058    -1614.34746      770.07474     -121.86663
       83.25740       -7.17128        0.71018
        1.61550        0.07052        1.11514
        2.03763        0.00079       -0.00355       -0.00406       -0.00869 #Pro
  -200705.91646   306523.02136  -155888.42030    26402.00623
        4.25848        2.02803        0.00189
        1.61462        0.07555       -1.06659
        1.99178       -0.06482       -0.03880       -0.11590       -0.16841 #MSe
     1019.06154    -1501.20365      733.35985     -118.79055
        2.18609        1.57215        0.21806
        1.59688        0.05049       -1.05253
        2.03448       -0.03722       -0.02796       -0.07020       -0.15794 #DBZ
      106.86695     -106.89456       27.09324       -0.22643
       26.65625       -0.37887        0.32246
        1.63105        0.07107        1.25760
       2.13434       -0.05195        0.02396        0.01347       -0.17139 #AIB
     -753.46517     1044.36067     -481.75066       74.03551
        4.05617        1.95337        0.05127
        1.64921        0.07842        0.95510
        1.97815       -0.06321       -0.06208       -0.11214       -0.14326 #ABU
      766.38404    -1127.22990      549.33368      -88.68934
        4.17259        1.25710        0.26371
        1.59573        0.05208       -1.07378
