# Supplementary material for: Assessment of Two Restraint Potentials for Coarse-Grained Chemical-Cross-Link-Assisted Modeling of Protein Structures
Source: J Chem Inf Model. 2024 Feb 12;64(4):1377–93. doi: 10.1021/acs.jcim.3c01890 (PMC10900291; doi:10.1021/acs.jcim.3c01890)
Supplement: Supplementary file 2 — ci3c01890_si_002.zip [file ci3c01890_si_002.zip › Machine_readable/Parameters/torsion_abinitio.parm-2d-all-DL-03-02-2cos]

3
1 1 1 1 1 1 1 1 1 0 1 1 1 1 1 1 1 1 1 2 1 1 0 1
************ p-p
    2    3
    1    0    0    2.46261E+00   -7.99262E-01
    1    0    1   -4.40162E+00    8.17613E-01
    1    0    2   -2.91288E+00    3.90340E+00
    1    1    0   -1.33212E+00    1.48032E-01
    1    1    1    3.43800E+00   -1.35531E-01
    1    1    2    1.72784E+00   -3.25189E+00
    1    2    0   -6.09066E+00   -2.85544E+00
    1    2    1    1.22093E+01   -6.48650E+00
    1    2    2    4.23822E-01   -2.79189E+01
    2    0    0    3.71192E+00    3.06950E+00
    2    0    1   -1.87483E+00   -3.74230E+00
    2    0    2   -5.19934E+00   -5.48463E+00
    2    1    0    5.03153E-01    6.05081E+00
    2    1    1   -1.83539E+00   -8.20441E+00
    2    1    2   -9.96238E+00   -9.29723E+00
    2    2    0   -1.02706E+01   -5.58902E+00
    2    2    1    1.11689E+01    2.84133E+00
    2    2    2    2.22836E+01    1.35871E+01
************ p-a
    2    3
    1    0    0    1.21730E+00   -1.08644E+00
    1    0    1   -2.93893E+00   -2.14296E-01
    1    0    2   -2.91549E+00    9.95310E+00
    1    1    0    2.40225E+00    1.98200E-01
    1    1    1    2.38373E-02   -2.75470E-01
    1    1    2   -3.72367E+00   -6.37079E+00
    1    2    0   -3.58562E+00    1.46444E+00
    1    2    1    3.73290E+00    5.73969E+00
    1    2    2    2.08734E+01   -5.09504E+01
    2    0    0   -1.81313E-01    1.66637E+00
    2    0    1   -4.18952E-01    2.97668E+00
    2    0    2   -5.01059E+00   -1.55791E+00
    2    1    0   -5.10309E-01    2.43111E+00
    2    1    1   -1.23136E+00    6.58418E+00
    2    1    2   -3.36829E+00   -5.44780E+00
    2    2    0    5.12870E+00   -1.67983E+00
    2    2    1    7.86879E+00   -2.89554E+00
    2    2    2    2.40664E+00   -7.12761E+00
************ p-G
    2    3
    1    0    0    2.19158E-01   -1.78448E+00
    1    0    1   -1.06459E-01    2.58308E-01
    1    0    2   -3.03725E+00    1.18690E+01
    1    1    0    2.84407E+00    3.91409E-01
    1    1    1    1.32166E+00    7.09687E-01
    1    1    2   -4.61750E+00   -1.89442E+00
    1    2    0   -3.96705E+00    7.04603E+00
    1    2    1   -4.19641E-01   -7.98555E-01
    1    2    2    4.37116E+01   -5.54201E+01
    2    0    0   -1.29673E+00    1.36385E+00
    2    0    1   -5.29811E-01    2.43939E+00
    2    0    2    8.83676E-01    9.24388E-01
    2    1    0   -1.08955E+00    3.29973E+00
    2    1    1   -6.57979E-01    2.20869E+00
    2    1    2    2.63344E+00   -5.76594E+00
    2    2    0    6.51130E+00    1.15217E+00
    2    2    1    5.26736E+00   -5.65894E+00
    2    2    2    7.75278E-01   -3.68348E+01
************ p-A
    2    3
    1    0    0   -7.29377E-01   -1.32053E+00
    1    0    1    3.57819E+00    9.54602E-01
    1    0    2   -1.57774E+00    7.12849E+00
    1    1    0    4.20580E-01    1.45418E-01
    1    1    1   -2.22046E+00    4.32348E-01
    1    1    2   -1.72816E+00    2.87210E+00
    1    2    0   -1.73035E+00    8.36485E+00
    1    2    1   -6.77376E+00   -7.30436E+00
    1    2    2    4.25074E+01   -2.30951E+01
    2    0    0   -1.96733E+00    1.59714E+00
    2    0    1   -1.19757E+00    1.31353E+00
    2    0    2    9.77041E+00   -2.08103E+00
    2    1    0   -1.31483E+00    1.74297E+00
    2    1    1   -1.12566E+00   -2.56576E+00
    2    1    2    5.66654E+00   -4.58523E+00
    2    2    0    6.90439E+00   -2.15111E+00
    2    2    1    7.74574E+00   -3.25890E+00
    2    2    2   -2.03638E+01   -8.70268E-01
************ p-P
    2    3
    1    0    0   -1.95197E+00   -2.16515E+00
    1    0    1    3.25949E+00    5.89160E-01
    1    0    2    2.54763E+00   -2.32420E+00
    1    1    0    4.59409E+00    1.04906E+00
    1    1    1   -5.87236E+00   -1.20104E+00
    1    1    2   -8.29528E+00    8.53729E+00
    1    2    0    3.36720E+00    1.05962E+01
    1    2    1   -8.09452E+00   -6.50731E+00
    1    2    2   -3.64606E+00    3.42576E+01
    2    0    0   -4.03809E+00    1.70791E+00
    2    0    1    1.11770E+00   -2.26112E+00
    2    0    2    1.53341E+00   -2.38469E+00
    2    1    0   -7.68847E-01   -2.87836E+00
    2    1    1    1.55311E+00    4.21802E+00
    2    1    2   -1.14235E+01    4.75466E+00
    2    2    0    1.71051E+01   -3.88112E+00
    2    2    1    1.20249E+00    5.26769E+00
    2    2    2   -2.17841E+01    3.84505E+00
************ a-p
    2    3
    1    0    0    3.83054E+00    2.72616E+00
    1    0    1   -4.74046E+00    6.20620E-01
    1    0    2   -6.87506E+00    6.13097E+00
    1    1    0    1.55984E+00    1.31796E+00
    1    1    1   -3.56481E+00   -2.19585E+00
    1    1    2   -2.46352E+00    7.34594E+00
    1    2    0   -8.22423E+00   -1.77034E+01
    1    2    1    8.08530E+00   -7.00607E+00
    1    2    2    2.46508E+01   -1.95884E+01
    2    0    0   -1.05922E+00    1.64824E+00
    2    0    1   -4.77034E-01   -2.50084E+00
    2    0    2   -5.46490E+00   -3.16844E+00
    2    1    0    7.53080E-01    1.26703E+00
    2    1    1   -6.56878E-01   -3.33964E+00
    2    1    2   -3.69700E+00   -8.41962E-01
    2    2    0    7.48427E+00   -2.21223E+00
    2    2    1   -4.68664E-02    8.99327E-01
    2    2    2    5.91888E+00    1.14903E+01
************ a-a
    2    3
    1    0    0    1.53561E+00    4.95284E-01
    1    0    1    4.92733E-01   -1.08071E+00
    1    0    2   -5.36597E+00    7.63067E+00
    1    1    0    4.47467E-01    1.12497E+00
    1    1    1    9.29209E+00   -1.88859E+00
    1    1    2   -3.56212E+00   -3.87148E+00
    1    2    0   -4.72525E+00   -5.32980E+00
    1    2    1    1.95716E+00    7.91566E+00
    1    2    2    3.20937E+01   -1.41756E+01
    2    0    0   -1.26374E+00   -3.51061E-01
    2    0    1   -8.41002E-01    1.46378E+00
    2    0    2    2.68702E+00    9.08276E-01
    2    1    0   -2.85896E-01   -1.90090E+00
    2    1    1    5.53061E-01   -7.25223E-01
    2    1    2    1.44371E+00    3.69248E+00
    2    2    0    5.10613E+00    2.52850E+00
    2    2    1    7.89378E+00   -1.20836E+00
    2    2    2   -3.03480E+00   -1.02909E+01
************ a-G
    2    3
    1    0    0    1.14420E+00   -1.06914E+00
    1    0    1    3.22255E+00   -1.92253E-01
    1    0    2   -5.17968E+00    5.37399E+00
    1    1    0    3.22124E+00    9.73384E-01
    1    1    1    6.43595E+00    1.06025E+00
    1    1    2   -7.97103E+00   -8.43302E+00
    1    2    0   -5.37171E+00   -3.48636E-01
    1    2    1   -2.15123E+00    3.94834E+00
    1    2    2    4.11603E+01   -7.89556E-01
    2    0    0   -1.53627E+00   -7.84139E-01
    2    0    1   -3.06108E-01    7.21145E-01
    2    0    2    2.66113E+00    3.49638E-01
    2    1    0   -1.44009E-02   -2.03085E+00
    2    1    1    5.92916E-01   -1.87541E+00
    2    1    2    3.79320E+00    2.91843E+00
    2    2    0    6.69463E+00    2.81939E+00
    2    2    1    4.31102E+00   -3.22544E+00
    2    2    2    1.00906E+01    8.55041E+00
************ a-A
    2    3
    1    0    0   -2.38221E-01   -1.66633E+00
    1    0    1    5.20451E+00    1.04014E+00
    1    0    2   -2.42033E+00   -4.62892E-01
    1    1    0    3.40198E+00    2.62420E-01
    1    1    1   -4.51805E-01    3.49257E+00
    1    1    2   -9.62634E+00   -8.66714E+00
    1    2    0   -1.84867E+00    4.93119E+00
    1    2    1   -6.40319E+00   -1.10575E+00
    1    2    2    2.90461E+01    1.54289E+01
    2    0    0   -1.59935E+00   -5.82348E-01
    2    0    1   -6.62316E-01   -2.63563E+00
    2    0    2    4.32246E+00    6.32765E-01
    2    1    0   -1.47054E-01   -1.37702E+00
    2    1    1   -2.76596E-01   -4.70324E+00
    2    1    2    7.47587E-01    1.41947E+00
    2    2    0    7.50788E+00    1.34016E+00
    2    2    1    5.79825E+00    5.07591E+00
    2    2    2   -1.19119E+01    9.23976E+00
************ a-P
    2    3
    1    0    0    5.63221E-01   -4.22606E+00
    1    0    1    7.17695E-01   -4.41795E-01
    1    0    2    2.18620E-02   -4.94417E+00
    1    1    0    9.99098E+00   -5.93766E-01
    1    1    1   -9.48298E+00    1.20621E+00
    1    1    2   -1.55236E+01   -7.39907E+00
    1    2    0   -6.25326E-01    1.44491E+01
    1    2    1   -3.77789E+00    7.64695E+00
    1    2    2   -1.15550E+01    2.50426E+01
    2    0    0   -8.99742E-01   -1.84769E+00
    2    0    1   -2.09666E-01    2.23342E+00
    2    0    2   -4.50273E+00    3.66834E+00
    2    1    0    7.46585E-01   -1.36173E+00
    2    1    1   -8.01578E-01    2.12755E-01
    2    1    2   -2.92761E+00    1.85001E+00
    2    2    0    5.70168E+00    3.99745E+00
    2    2    1   -2.29782E+00   -4.90775E+00
    2    2    2    4.97603E+00   -1.45490E+01
************ G-p
    2    3
    1    0    0    4.03909E+00    7.23458E+00
    1    0    1   -3.46462E+00    7.43451E-01
    1    0    2   -6.69309E+00    9.73916E+00
    1    1    0    8.09285E+00    1.11845E+00
    1    1    1   -7.55494E+00   -1.17643E+00
    1    1    2   -1.25639E+01    1.17103E+01
    1    2    0   -7.85853E+00   -3.04240E+01
    1    2    1    4.36680E+00   -1.09819E+01
    1    2    2    1.44611E+01   -3.92698E+01
    2    0    0   -4.26154E-01    1.85592E+00
    2    0    1    6.16930E-02   -4.09338E+00
    2    0    2   -4.20745E+00   -3.61304E+00
    2    1    0    1.09569E+00   -4.92197E+00
    2    1    1   -5.59509E-01    2.07628E+00
    2    1    2    9.96455E+00    9.28142E+00
    2    2    0   -4.62129E-01   -3.98242E+00
    2    2    1   -7.80550E+00    8.51017E+00
    2    2    2   -1.42596E+01    1.48946E+01
************ G-a
    2    3
    1    0    0    7.49512E-01    8.76692E-01
    1    0    1    3.89209E+00   -1.62962E+00
    1    0    2   -4.26454E+00    5.79966E+00
    1    1    0    1.69928E+00    4.20247E-01
    1    1    1    3.75319E+00   -2.43701E+00
    1    1    2   -4.63145E+00   -1.08068E-01
    1    2    0   -3.47843E+00   -4.56540E+00
    1    2    1   -6.39033E+00    8.73753E+00
    1    2    2    3.13593E+01   -2.02261E+01
    2    0    0   -6.35482E-01    2.82389E-01
    2    0    1    8.74653E-01    2.21575E+00
    2    0    2    3.49618E+00   -4.24615E-01
    2    1    0    1.63160E+00   -8.14674E-01
    2    1    1    3.42759E+00   -1.99859E+00
    2    1    2   -2.21850E+00    8.33359E-04
    2    2    0    4.07601E+00    1.03303E+00
    2    2    1    2.43192E+00   -2.36801E+00
    2    2    2   -1.37593E+01   -1.58483E+01
************ G-G
    2    3
    1    0    0    1.69533E+00    0.00000E+00
    1    0    1    5.47750E+00    0.00000E+00
    1    0    2   -5.29419E+00    0.00000E+00
    1    1    0    3.40328E+00    0.00000E+00
    1    1    1    6.95727E+00    0.00000E+00
    1    1    2   -5.43520E+00    0.00000E+00
    1    2    0   -5.79872E+00    0.00000E+00
    1    2    1   -8.83199E+00    0.00000E+00
    1    2    2    3.65154E+01    0.00000E+00
    2    0    0   -6.71638E-01    0.00000E+00
    2    0    1    6.85960E-01    0.00000E+00
    2    0    2    6.20018E+00    0.00000E+00
    2    1    0    1.31671E+00    0.00000E+00
    2    1    1    1.83576E+00    0.00000E+00
    2    1    2    4.33783E+00    0.00000E+00
    2    2    0    5.30648E+00    0.00000E+00
    2    2    1    3.76737E-01    0.00000E+00
    2    2    2    3.82717E+00    0.00000E+00
************ G-A
    2    3
    1    0    0    7.27828E-01   -9.31173E-01
    1    0    1    3.91718E+00    1.62243E+00
    1    0    2   -4.26106E+00   -5.46053E+00
    1    1    0    1.60522E+00   -4.28211E-01
    1    1    1    3.58698E+00    2.42650E+00
    1    1    2   -4.65557E+00    1.23172E-01
    1    2    0   -3.50067E+00    4.81280E+00
    1    2    1   -6.35805E+00   -8.62036E+00
    1    2    2    3.18991E+01    1.86756E+01
    2    0    0   -6.49671E-01   -2.73031E-01
    2    0    1    8.17379E-01   -2.24272E+00
    2    0    2    3.44965E+00    4.24126E-01
    2    1    0    1.63168E+00    8.04187E-01
    2    1    1    3.33706E+00    2.52574E+00
    2    1    2   -2.38653E+00    7.73007E-01
    2    2    0    4.06201E+00   -1.08329E+00
    2    2    1    3.22974E+00    2.24619E+00
    2    2    2   -1.26284E+01    1.60739E+01
************ G-P
    2    3
    1    0    0    4.00920E+00   -7.22717E+00
    1    0    1   -3.43061E+00   -7.26845E-01
    1    0    2   -6.62270E+00   -9.78451E+00
    1    1    0    8.07187E+00   -1.13027E+00
    1    1    1   -7.51501E+00    1.17630E+00
    1    1    2   -1.25097E+01   -1.15688E+01
    1    2    0   -7.74758E+00    3.03937E+01
    1    2    1    4.31125E+00    1.06989E+01
    1    2    2    1.39273E+01    3.97445E+01
    2    0    0   -4.25031E-01   -1.85987E+00
    2    0    1    2.23244E-02    4.06427E+00
    2    0    2   -4.17115E+00    3.68607E+00
    2    1    0    1.09617E+00    4.91791E+00
    2    1    1   -5.86927E-01   -2.12222E+00
    2    1    2    9.84850E+00   -9.17475E+00
    2    2    0   -5.78311E-01    4.09742E+00
    2    2    1   -7.21508E+00   -8.42191E+00
    2    2    2   -1.45640E+01   -1.58664E+01
************ A-p
    2    3
    1    0    0    5.78243E-01    4.18378E+00
    1    0    1    7.10191E-01    3.90179E-01
    1    0    2    2.05326E-01    5.00525E+00
    1    1    0    1.04276E+01    6.37466E-01
    1    1    1   -9.63504E+00   -1.25865E+00
    1    1    2   -1.61795E+01    7.28220E+00
    1    2    0   -5.61098E-01   -1.41716E+01
    1    2    1   -3.87922E+00   -7.25873E+00
    1    2    2   -1.33148E+01   -2.52719E+01
    2    0    0   -9.69110E-01    1.86985E+00
    2    0    1   -1.41997E-01   -2.24943E+00
    2    0    2   -4.59246E+00   -3.67440E+00
    2    1    0    7.77849E-01    1.50664E+00
    2    1    1   -8.19129E-01   -1.17843E-01
    2    1    2   -2.71538E+00   -2.10930E+00
    2    2    0    6.25294E+00   -3.96861E+00
    2    2    1   -3.05071E+00    4.89189E+00
    2    2    2    5.58213E+00    1.44003E+01
************ A-a
    2    3
    1    0    0   -2.13242E-01    1.64040E+00
    1    0    1    5.20628E+00   -1.02180E+00
    1    0    2   -2.50370E+00    5.52514E-01
    1    1    0    3.46681E+00   -2.91525E-01
    1    1    1   -5.94045E-01   -3.45041E+00
    1    1    2   -9.80199E+00    8.78027E+00
    1    2    0   -1.90970E+00   -4.86161E+00
    1    2    1   -6.40347E+00    8.84078E-01
    1    2    2    2.94350E+01   -1.56692E+01
    2    0    0   -1.62437E+00    5.99696E-01
    2    0    1   -7.01919E-01    2.60602E+00
    2    0    2    4.43356E+00   -6.53438E-01
    2    1    0   -1.33117E-01    1.50602E+00
    2    1    1   -2.88725E-01    4.81905E+00
    2    1    2    6.55187E-01   -1.52747E+00
    2    2    0    7.73106E+00   -1.28571E+00
    2    2    1    6.21523E+00   -5.08066E+00
    2    2    2   -1.26700E+01   -9.55143E+00
************ A-G
    2    3
    1    0    0    1.14055E+00    1.07301E+00
    1    0    1    3.22985E+00    1.67869E-01
    1    0    2   -5.05793E+00   -5.47298E+00
    1    1    0    3.40172E+00   -9.74488E-01
    1    1    1    6.58088E+00   -1.13736E+00
    1    1    2   -8.19959E+00    8.33184E+00
    1    2    0   -5.34883E+00    3.15985E-01
    1    2    1   -2.25697E+00   -3.73477E+00
    1    2    2    4.01618E+01    1.55640E+00
    2    0    0   -1.53964E+00    7.89423E-01
    2    0    1   -3.57562E-01   -7.11044E-01
    2    0    2    2.70907E+00   -4.32087E-01
    2    1    0    1.77831E-02    2.06784E+00
    2    1    1    5.22943E-01    1.89139E+00
    2    1    2    3.58707E+00   -2.96251E+00
    2    2    0    6.72349E+00   -2.90347E+00
    2    2    1    4.80387E+00    3.22999E+00
    2    2    2    9.79094E+00   -7.71471E+00
************ A-A
    2    3
    1    0    0    1.52932E+00   -4.83000E-01
    1    0    1    5.26244E-01    1.10003E+00
    1    0    2   -5.34791E+00   -7.61864E+00
    1    1    0    4.85415E-01   -1.12317E+00
    1    1    1    9.57023E+00    1.84944E+00
    1    1    2   -3.45662E+00    3.96154E+00
    1    2    0   -4.76155E+00    5.19148E+00
    1    2    1    1.78206E+00   -8.01928E+00
    1    2    2    3.19961E+01    1.47297E+01
    2    0    0   -1.29615E+00    3.54053E-01
    2    0    1   -9.52931E-01   -1.50334E+00
    2    0    2    2.68543E+00   -9.34622E-01
    2    1    0   -2.58346E-01    1.83690E+00
    2    1    1    4.54076E-01    7.77389E-01
    2    1    2    1.03020E+00   -3.48662E+00
    2    2    0    5.28367E+00   -2.61722E+00
    2    2    1    9.03343E+00    1.28215E+00
    2    2    2   -2.79174E+00    1.07459E+01
************ A-P
    2    3
    1    0    0    3.82682E+00   -2.79811E+00
    1    0    1   -4.73590E+00   -5.95104E-01
    1    0    2   -7.07768E+00   -5.98909E+00
    1    1    0    1.28769E+00   -1.34012E+00
    1    1    1   -3.58669E+00    2.23107E+00
    1    1    2   -2.11587E+00   -7.36564E+00
    1    2    0   -8.27960E+00    1.83390E+01
    1    2    1    8.14311E+00    6.87076E+00
    1    2    2    2.65818E+01    1.81265E+01
    2    0    0   -1.11048E+00   -1.65526E+00
    2    0    1   -4.95291E-01    2.49076E+00
    2    0    2   -5.64034E+00    3.20900E+00
    2    1    0    7.25906E-01   -1.26402E+00
    2    1    1   -6.21742E-01    3.40131E+00
    2    1    2   -3.65510E+00    7.79984E-01
    2    2    0    7.71295E+00    2.29684E+00
    2    2    1    1.73800E-01   -8.07209E-01
    2    2    2    7.65091E+00   -1.18487E+01
************ P-p
    2    3
    1    0    0   -2.30263E+00    8.20545E-01
    1    0    1    3.41741E+00   -2.61345E-01
    1    0    2    3.14939E+00    1.94187E+00
    1    1    0    4.33856E+00   -1.09306E+00
    1    1    1   -5.60761E+00    1.29668E+00
    1    1    2   -7.89092E+00   -9.66713E+00
    1    2    0    3.77073E+00   -9.68414E+00
    1    2    1   -8.28126E+00    6.58108E+00
    1    2    2   -2.74988E+00   -3.55473E+01
    2    0    0   -5.16150E+00   -1.08766E+00
    2    0    1    1.40792E+00    1.78462E+00
    2    0    2   -3.00686E-01    8.32415E-01
    2    1    0   -6.27266E-01    3.12325E+00
    2    1    1    1.70665E+00   -4.94984E+00
    2    1    2   -1.34932E+01   -5.16953E+00
    2    2    0    1.86347E+01    3.14407E+00
    2    2    1    1.83665E+00   -5.02774E+00
    2    2    2   -2.20926E+01   -2.82096E+00
************ P-a
    2    3
    1    0    0   -8.64645E-01    1.12361E+00
    1    0    1    2.82003E+00   -9.17028E-01
    1    0    2   -1.16970E+00   -7.58888E+00
    1    1    0    5.17823E-01   -8.45405E-02
    1    1    1   -2.10936E+00   -6.24806E-01
    1    1    2   -1.91327E+00   -3.01746E+00
    1    2    0   -1.49705E+00   -8.01488E+00
    1    2    1   -5.34343E+00    7.32081E+00
    1    2    2    4.19203E+01    2.38729E+01
    2    0    0   -2.80786E+00   -1.86496E+00
    2    0    1   -1.73439E+00   -8.33533E-01
    2    0    2    1.23011E+01    2.78226E+00
    2    1    0   -1.23430E+00   -1.77876E+00
    2    1    1   -1.05706E+00    2.39243E+00
    2    1    2    5.38227E+00    4.59709E+00
    2    2    0    8.77093E+00    2.84851E+00
    2    2    1    9.28050E+00    2.34959E+00
    2    2    2   -2.54933E+01   -1.42375E+00
************ P-G
    2    3
    1    0    0   -1.41794E-01    2.24292E+00
    1    0    1   -8.68328E-01   -2.64070E-02
    1    0    2   -2.39054E+00   -1.29686E+01
    1    1    0    2.91533E+00   -3.66684E-01
    1    1    1    1.69654E+00   -5.93579E-01
    1    1    2   -4.74338E+00    2.02009E+00
    1    2    0   -3.30414E+00   -7.92046E+00
    1    2    1    1.06223E+00    2.31735E-01
    1    2    2    4.25030E+01    5.75587E+01
    2    0    0   -2.00147E+00   -1.94996E+00
    2    0    1   -9.24292E-01   -2.47711E+00
    2    0    2    2.33877E+00    7.45714E-02
    2    1    0   -1.06711E+00   -3.22569E+00
    2    1    1   -8.86338E-01   -2.48453E+00
    2    1    2    2.32465E+00    5.47203E+00
    2    2    0    7.93555E+00    5.60872E-02
    2    2    1    6.28567E+00    5.89176E+00
    2    2    2   -1.29164E+00    3.54005E+01
************ P-A
    2    3
    1    0    0    1.13349E+00    1.27674E+00
    1    0    1   -3.54991E+00   -5.47760E-02
    1    0    2   -2.61499E+00   -9.21893E+00
    1    1    0    2.37580E+00   -2.40150E-01
    1    1    1    2.56130E-02    5.12615E-01
    1    1    2   -3.80586E+00    6.24784E+00
    1    2    0   -3.45701E+00   -1.65685E+00
    1    2    1    4.93680E+00   -5.17248E+00
    1    2    2    2.06881E+01    4.92350E+01
    2    0    0   -7.89653E-01   -2.16183E+00
    2    0    1   -8.91731E-01   -4.38378E+00
    2    0    2   -4.02851E+00    2.49568E+00
    2    1    0   -5.31740E-01   -2.20017E+00
    2    1    1   -1.33923E+00   -6.29649E+00
    2    1    2   -3.15716E+00    4.64913E+00
    2    2    0    6.34569E+00    2.77557E+00
    2    2    1    9.02181E+00    6.27248E+00
    2    2    2    1.59213E-01    5.77651E+00
************ P-P
    2    3
    1    0    0    1.70628E+00    1.63023E+00
    1    0    1   -3.73537E+00   -8.13591E-01
    1    0    2   -1.48057E+00   -3.38357E+00
    1    1    0   -1.02176E+00    7.03468E-02
    1    1    1    3.11735E+00    2.56109E-01
    1    1    2    1.25360E+00    2.86580E+00
    1    2    0   -4.69677E+00    2.04322E+00
    1    2    1    1.09575E+01    6.61697E+00
    1    2    2   -3.64248E+00    2.72021E+01
    2    0    0    3.60083E+00   -4.31812E+00
    2    0    1   -2.28071E+00    5.23398E+00
    2    0    2   -7.13839E+00    7.82677E+00
    2    1    0    1.43190E-01   -5.70656E+00
    2    1    1   -1.72594E+00    8.00730E+00
    2    1    2   -9.81855E+00    8.53652E+00
    2    2    0   -1.09903E+01    8.44503E+00
    2    2    1    1.15417E+01   -5.59075E+00
    2    2    2    2.70959E+01   -2.08570E+01
