# Supplementary material for: Assessment of Two Restraint Potentials for Coarse-Grained Chemical-Cross-Link-Assisted Modeling of Protein Structures
Source: J Chem Inf Model. 2024 Feb 12;64(4):1377–93. doi: 10.1021/acs.jcim.3c01890 (PMC10900291; doi:10.1021/acs.jcim.3c01890)
Supplement: Supplementary file 2 — ci3c01890_si_002.zip [file ci3c01890_si_002.zip › Machine_readable/Parameters/xlinks_parameters.dat]

20
Calpha-SC
Xlinks       n a1     k1      d1    a2    k2      d2      a3    k3      d3     a4    k4    d4    a5   k5   d5
Cys Lys SDA  1 -1.062 119.221 2.778
             4  0.528 4.17400 3.378  0.362 7.5050 4.827 0.130 8.00000 6.2950 -0.008 18.528 5.501
Glu Lys SDA  4  0.087 0.54900 3.301 -0.637 88.906 4.403 1.424 0.95400 11.229 -0.308 95.773 4.910
             4  1.416 4.46200 3.160  1.955 13.188 4.988 0.450 328.066 6.3650  0.076 0.9470 5.695
Ser Lys SDA  1 -1.120 149.222 2.397
             4  1.537 5.48800 3.242  3.728 131.108 4.717 0.885 190.212 6.359 0.009 0.846 5.519
Thr Lys SDA  1 -0.994 125.743 2.372
             5 0.0470 0.33800 3.100 0.300 1.067 5.385 0.584 10.368 5.499 1.462 109.254 6.366 1.463 109.254 6.366
Tyr Lys SDA  3 0.0630 8.89900 3.543 0.677 3.991 5.085  5.352 338.915 6.078
             5 0.0130 0.17300 3.288 0.099 1.008 4.960 -0.834 267.420 5.528 0.345 73.545 6.378 3.052 197.621 5.946
Lys Cys SDA  4 0.5280 4.17400 3.378 0.362 7.505 4.827 0.130 8.000 6.295 -0.008 18.528 5.501
             1 -1.062 119.221 2.778
Lys Glu SDA  4  1.416 4.46200 3.160  1.955 13.188 4.988 0.450 328.066 6.3650  0.076 0.9470 5.695
             4  0.087 0.54900 3.301 -0.637 88.906 4.403 1.424 0.95400 11.229 -0.308 95.773 4.910
Lys Ser SDA  4  1.537 5.48800 3.242  3.728 131.108 4.717 0.885 190.212 6.359 0.009 0.846 5.519
             1 -1.120 149.222 2.397
Lys Thr SDA  5  0.047 0.33800 3.100 0.300 1.067 5.385 0.584 10.368 5.499 1.462 109.254 6.366 1.463 109.254 6.366
             1 -0.994 125.743 2.372
Lys Tyr SDA  5 0.0130 0.17300 3.288 0.099 1.008 4.960 -0.834 267.420 5.528 0.345 73.545 6.378 3.052 197.621 5.946
             3 0.0630 8.89900 3.543 0.677 3.992 5.085 5.352 338.915 6.078
Glu Glu ADH  2 2.9930 81.7300 3.112 0.516 289.782 3.840
             2 2.9930 81.7300 3.112 0.516 289.782 3.840
Glu Asp ADH  2 2.9930 81.7300 3.112 0.516 289.782 3.840
             1 2.2840 241.025 2.490
Asp Glu ADH  1 2.2840 241.025 2.490
             2 2.9930 81.7300 3.112 0.516 289.782 3.840
Asp Asp ADH  1 2.2840 241.025 2.490
             1 2.2840 241.025 2.490
Glu Glu PDH  2 2.8600 85.3370 3.120 0.611 277.283 3.841
             2 2.8600 85.3370 3.120 0.611 277.283 3.841
Glu Asp PDH  2 2.8600 85.3370 3.120 0.611 277.283 3.841
             1 0.4800 226.446 2.486
Asp Glu PDH  1 0.4800 226.446 2.486
             2 2.8600 85.3370 3.120 0.611 277.283 3.841
Asp Asp PDH  1 0.4800 226.446 2.486
             1 0.4800 226.446 2.486
Lys Lys BS2G 3 12.571 53.0540 3.411 2.445 8.78000 5.325 3.549 653.591 6.346
             3 12.571 53.0540 3.411 2.445 8.78000 5.325 3.549 653.591 6.346
Lys Lys BS3  3 10.819 99.0490 3.526 2.449 8.56000 5.319 3.444 671.396 6.349
             3 10.819 99.0490 3.526 2.449 8.56000 5.319 3.444 671.396 6.349

SC-SC
Xlinks       n a1    k1     d1    a2    k2    d2     a3    k3    d3
Cys Lys SDA  3 1.254 8.051 3.808 0.161 5.238 5.551 0.152 133.65 6.453
Glu Lys SDA  3 0.348 6.420 3.676 0.426 5.009 5.127 2.406 344.20 6.093
Ser Lys SDA  3 0.240 8.604 3.546 0.440 4.373 5.091 2.500 532.23 6.090
Thr Lys SDA  3 0.225 9.830 3.583 0.566 5.286 4.810 1.681 21.602 5.702
Tyr Lys SDA  3 0.063 8.899 3.543 0.677 3.992 5.085 5.352 338.92 6.078
Lys Cys SDA  3 1.254 8.051 3.808 0.161 5.238 5.551 0.152 133.65 6.453
Lys Glu SDA  3 0.348 6.420 3.676 0.426 5.009 5.127 2.406 344.20 6.093
Lys Ser SDA  3 0.240 8.604 3.546 0.440 4.373 5.091 2.500 532.23 6.090
Lys Thr SDA  3 0.225 9.830 3.583 0.566 5.286 4.810 1.681 21.602 5.702
Lys Tyr SDA  3 0.063 8.899 3.543 0.677 3.992 5.085 5.352 338.92 6.078
Glu Glu ADH  3 5.103 11.597 4.225 3.150 1.158 8.325 2.322 3.817 11.707
Glu Asp ADH  3 5.103 11.597 4.225 3.150 1.158 8.325 2.322 3.817 11.707
Asp Glu ADH  3 5.103 11.597 4.225 3.150 1.158 8.325 2.322 3.817 11.707
Asp Asp ADH  3 5.103 11.597 4.225 3.150 1.158 8.325 2.322 3.817 11.707
Glu Glu PDH  3 6.811 38.486 4.490 7.703 1.361 7.797 2.159 0.800 12.634
Glu Asp PDH  3 6.811 38.486 4.490 7.703 1.361 7.797 2.159 0.800 12.634
Asp Glu PDH  3 6.811 38.486 4.490 7.703 1.361 7.797 2.159 0.800 12.634
Asp Asp PDH  3 6.811 38.486 4.490 7.703 1.361 7.797 2.159 0.800 12.634
Lys Lys BS2G 2 1.988 11.083 3.851 1.155 5.098 6.018
Lys Lys BS3  2 2.943 2.6020 5.435 2.562 1.320 8.838

Calpha-SC-SC
Xlinks       n  vt0    a1     b1      a2      b2        a3       b3      a4      b4      a5      b5       a6      b6
Cys Lys SDA  6 3.152  1.780  102.553 -1.860 -1.3660  8.45000 -91.394 -3.3550 -238.915  214.373 -88.390  302.545 -186.417
             6 3.076  0.850  9.60800 -2.119  18.194  7.72100 -20.336 -8.4300 -18.0170  14.1140 -18.918  90.3110 -58.9890
Glu Lys SDA  6 3.055 -0.337 -14.2360  0.840  25.718  6.81400 -2.7880 -8.8600  32.2470 -25.3020  3.4260  11.3830 -13.2780
             6 3.032  0.830 -42.9550  1.451 -12.734  105.396 -86.204  32.928  1.67400  15.4400  27.162 -67.3500  33.6160
Ser Lys SDA  6 2.961  3.112 -127.786 -3.590  54.746  6.14800  80.283 -13.815  282.097 -227.747  97.139 -307.085  169.366
             6 3.023 -0.016 -54.9710  1.464  34.646  2.88800  26.129 -13.745  136.980 -118.263  34.646 -85.0070  45.2179
Thr Lys SDA  6 3.023  0.782 -53.5110  0.964  36.213  8.99000  29.679 -13.050  130.497 -108.275  37.060 -97.6290  51.1220
             6 3.011  0.130 -69.6820  1.565  38.874  3.27100  37.517 -16.401  175.497 -149.812  47.848 -128.493  71.2000
Tyr Lys SDA  6 3.064  2.732 -8.35900 -4.157  10.627 -4.03600 -6.8213  21.681 -7.69400  5.11900  48.559 -11.9010 -36.4680
             6 3.050 -0.420 -7.85400 -19.29  36.958  3.11100 -25.041  27.986  9.27122  2.61500 -14.713 -2.05100  1.02600
Lys Cys SDA  6 3.076  0.850  9.60800 -2.119  18.194  7.72100 -20.336 -8.4300 -18.0170  14.1140 -18.918  90.3110 -58.9890
             6 3.152  1.780  102.553 -1.860 -1.3660  8.45000 -91.394 -3.3550 -238.915  214.373 -88.390  302.545 -186.417
Lys Glu SDA  6 3.032  0.830 -42.9550  1.451 -12.734  105.396 -86.204  32.928  1.67400  15.4400  27.162 -67.3500  33.6160
             6 3.055 -0.337 -14.2360  0.840  25.718  6.81400 -2.7880 -8.8600  32.2470 -25.3020  3.4260  11.3830 -13.2780
Lys Ser SDA  6 3.023 -0.016 -54.9710  1.464  34.646  2.88800  26.129 -13.745  136.980 -118.263  34.646 -85.0070  45.2179
             6 2.961  3.112 -127.786 -3.590  54.746  6.14800  80.283 -13.815  282.097 -227.747  97.139 -307.085  169.366
Lys Thr SDA  6 3.011  0.130 -69.6820  1.565  38.874  3.27100  37.517 -16.401  175.497 -149.812  47.848 -128.493  71.2000
             6 3.023  0.782 -53.5110  0.964  36.213  8.99000  29.679 -13.050  130.497 -108.275  37.060 -97.6290  51.1220
Lys Tyr SDA  6 3.050 -0.420 -7.85400 -19.29  36.958  3.11100 -25.041  27.986  9.27122  2.61500 -14.713 -2.05100  1.02600
             6 3.064  2.732 -8.35900 -4.157  10.627 -4.03600 -6.8213  21.681 -7.69400  5.11900  48.559 -11.9010 -36.4680
Glu Glu ADH  3 14.942 2.010 -11.207 -5.40500 4.255000  2.1080  -3.83200
             3 14.942 2.010 -11.207 -5.40500 4.255000  2.1080  -3.83200
Glu Asp ADH  3 14.942 2.010 -11.207 -5.40500 4.255000  2.1080  -3.83200
             3 12.360 2.002 -9.5410 -2.39400 2.144000  2.6400  -0.78500
Asp Glu ADH  3 12.360 2.002 -9.5410 -2.39400 2.144000  2.6400  -0.78500
             3 14.942 2.010 -11.207 -5.40500 4.255000  2.1080  -3.83200
Asp Asp ADH  3 12.360 2.002 -9.5410 -2.39400 2.144000  2.6400  -0.78500
             3 12.360 2.002 -9.5410 -2.39400 2.144000  2.6400  -0.78500
Glu Glu PDH  3 12.254 2.261 -9.2560 -2.77800 2.383000  2.0560  -0.96900
             3 12.254 2.261 -9.2560 -2.77800 2.383000  2.0560  -0.96900
Glu Asp PDH  3 12.254 2.261 -9.2560 -2.77800 2.383000  2.0560  -0.96900
             3 13.282 2.569 -9.4350 -3.89000 3.168000  1.7440  -2.62900
Asp Glu PDH  3 13.282 2.569 -9.4350 -3.89000 3.168000  1.7440  -2.62900
             3 12.254 2.261 -9.2560 -2.77800 2.383000  2.0560  -0.96900
Asp Asp PDH  3 13.282 2.569 -9.4350 -3.89000 3.168000  1.7440  -2.62900
             3 13.282 2.569 -9.4350 -3.89000 3.168000  1.7440  -2.62900
Lys Lys BS2G 6  3.001 1.985 -30.788 -89.7250 283.1590 -12.632  -269.469 34.2420 47.6250 22.775 -76.32600 71.6070 46.108
             6  3.001 1.985 -30.788 -89.7250 283.1590 -12.632  -269.469 34.2420 47.6250 22.775 -76.32600 71.6070 46.108
Lys Lys BS3  6  2.680 0.553 -38.961 -453.759 1038.061 -6.3910  -867.092 136.004 363.329 9.5760 -1175.067 326.224 680.570
             6  2.680 0.553 -38.961 -453.759 1038.061 -6.3910  -867.092 136.004 363.329 9.5760 -1175.067 326.224 680.570

Calpha-SC-SC-Calpha
Xlinks       n  V0     V1     V2     V3
Cys Lys SDA  2 3.930 -0.165  0.013
Glu Lys SDA  2 4.033 -0.511 -0.069
Ser Lys SDA  2 4.084 -0.629 -0.059
Thr Lys SDA  2 4.083 -0.627 -0.051
Tyr Lys SDA  3 4.147 -0.697 -0.148 -0.071
Lys Cys SDA  2 3.930 -0.165  0.013
Lys Glu SDA  2 4.033 -0.511 -0.069
Lys Ser SDA  2 4.084 -0.629 -0.059
Lys Thr SDA  2 4.083 -0.627 -0.051
Lys Tyr SDA  3 4.147 -0.697 -0.148 -0.071
Glu Glu ADH  2 4.031 -0.675 -0.105
Glu Asp ADH  2 4.031 -0.675 -0.105
Asp Glu ADH  2 4.087 -0.822 -0.121
Asp Asp ADH  2 4.087 -0.822 -0.121
Glu Glu PDH  2 4.069 -0.793 -0.056
Glu Asp PDH  2 4.069 -0.793 -0.056
Asp Glu PDH  2 4.043 -0.723 -0.053
Asp Asp PDH  2 4.043 -0.723 -0.053
Lys Lys BS2G 2 4.017 -0.662  0.057
Lys Lys BS3  2 3.942 -0.314  0.164
