# Supplementary material for: Assessment of Two Restraint Potentials for Coarse-Grained Chemical-Cross-Link-Assisted Modeling of Protein Structures
Source: J Chem Inf Model. 2024 Feb 12;64(4):1377–93. doi: 10.1021/acs.jcim.3c01890 (PMC10900291; doi:10.1021/acs.jcim.3c01890)
Supplement: Supplementary file 2 — ci3c01890_si_002.zip [file ci3c01890_si_002.zip › Machine_readable/readme.txt]

Inputs: a sample slurm script to run the parallel implementation of UNRES and UNRES input files for all calculations referred to in the paper.
Parameters: UNRES force-field parameters, the parameters of MD-based cross-link potentials.
Structures: PDB files of the sample structures shown in the paper.
