# Supplementary material for: Assessment of Two Restraint Potentials for Coarse-Grained Chemical-Cross-Link-Assisted Modeling of Protein Structures
Source: J Chem Inf Model. 2024 Feb 12;64(4):1377–93. doi: 10.1021/acs.jcim.3c01890 (PMC10900291; doi:10.1021/acs.jcim.3c01890)
Supplement: Supplementary file 2 — ci3c01890_si_002.zip [file ci3c01890_si_002.zip › Machine_readable/Structures/1AO6-6/1AO6-6_5_20_280K_model1.pdb]

REMARK one_rxr clustering   ENERGY     1.76114E+02 RMS   12.26
ATOM      1  N   PRO A   1     -19.225  17.275  10.350  1.00  4.98
ATOM      2  H2  PRO A   1     -18.566  17.909  10.810  1.00  5.49
ATOM      3  H3  PRO A   1     -19.710  16.827  11.126  1.00  5.49
ATOM      4  CD  PRO A   1     -20.167  17.993   9.459  1.00  5.49
ATOM      5  HD2 PRO A   1     -19.737  18.955   9.169  1.00  5.49
ATOM      6  HD3 PRO A   1     -21.131  18.169   9.944  1.00  5.49
ATOM      7  CG  PRO A   1     -20.338  17.138   8.203  1.00  5.49
ATOM      8  HG2 PRO A   1     -20.627  17.740   7.338  1.00  5.49
ATOM      9  HG3 PRO A   1     -21.075  16.351   8.382  1.00  5.49
ATOM     10  CB  PRO A   1     -18.938  16.537   8.046  1.00  5.49
ATOM     11  HB2 PRO A   1     -18.272  17.271   7.588  1.00  5.49
ATOM     12  HB3 PRO A   1     -18.956  15.622   7.448  1.00  5.49
ATOM     13  CA  PRO A   1     -18.547  16.254   9.507  1.00  4.98
ATOM     14  HA  PRO A   1     -18.979  15.284   9.761  1.00  4.98
ATOM     15  C   PRO A   1     -17.029  16.129   9.750  1.00  4.98
ATOM     16  O   PRO A   1     -16.566  15.076  10.194  1.00  4.98
ATOM     17  N   LYS A   2     -16.251  17.195   9.487  1.00  3.93
ATOM     18  H   LYS A   2     -16.702  18.032   9.134  1.00  3.93
ATOM     19  CA  LYS A   2     -14.772  17.221   9.566  1.00  3.93
ATOM     20  HA  LYS A   2     -14.370  16.523   8.828  1.00  3.93
ATOM     21  CB  LYS A   2     -14.313  18.645   9.188  1.00  5.27
ATOM     22  HB2 LYS A   2     -14.751  18.905   8.222  1.00  5.27
ATOM     23  HB3 LYS A   2     -14.689  19.351   9.931  1.00  5.27
ATOM     24  CG  LYS A   2     -12.787  18.805   9.076  1.00  5.27
ATOM     25  HG2 LYS A   2     -12.323  18.594  10.040  1.00  5.27
ATOM     26  HG3 LYS A   2     -12.404  18.100   8.336  1.00  5.27
ATOM     27  CD  LYS A   2     -12.422  20.236   8.654  1.00  5.27
ATOM     28  HD2 LYS A   2     -12.872  20.452   7.683  1.00  5.27
ATOM     29  HD3 LYS A   2     -12.818  20.938   9.391  1.00  5.27
ATOM     30  CE  LYS A   2     -10.899  20.402   8.560  1.00  5.27
ATOM     31  HE2 LYS A   2     -10.457  20.148   9.528  1.00  5.27
ATOM     32  HE3 LYS A   2     -10.514  19.693   7.820  1.00  5.27
ATOM     33  NZ  LYS A   2     -10.521  21.790   8.178  1.00  5.27
ATOM     34  HZ1 LYS A   2     -10.848  22.464   8.858  1.00  5.27
ATOM     35  HZ2 LYS A   2      -9.516  21.890   8.116  1.00  5.27
ATOM     36  HZ3 LYS A   2     -10.906  22.047   7.279  1.00  5.27
ATOM     37  C   LYS A   2     -14.212  16.792  10.931  1.00  3.93
ATOM     38  O   LYS A   2     -13.167  16.147  10.997  1.00  3.93
ATOM     39  N   GLU A   3     -14.929  17.091  12.012  1.00  3.27
ATOM     40  H   GLU A   3     -15.783  17.626  11.875  1.00  3.27
ATOM     41  CA  GLU A   3     -14.540  16.788  13.394  1.00  3.27
ATOM     42  HA  GLU A   3     -13.560  17.238  13.566  1.00  3.27
ATOM     43  CB  GLU A   3     -15.520  17.469  14.374  1.00  4.22
ATOM     44  HB2 GLU A   3     -15.096  17.362  15.373  1.00  4.22
ATOM     45  HB3 GLU A   3     -15.550  18.539  14.163  1.00  4.22
ATOM     46  CG  GLU A   3     -16.964  16.925  14.437  1.00  4.22
ATOM     47  HG2 GLU A   3     -16.934  15.841  14.559  1.00  4.22
ATOM     48  HG3 GLU A   3     -17.425  17.333  15.339  1.00  4.22
ATOM     49  CD  GLU A   3     -17.872  17.288  13.241  1.00  4.22
ATOM     50  OE1 GLU A   3     -17.498  18.105  12.364  1.00  4.22
ATOM     51  OE2 GLU A   3     -18.993  16.735  13.142  1.00  4.22
ATOM     52  C   GLU A   3     -14.381  15.279  13.684  1.00  3.27
ATOM     53  O   GLU A   3     -13.540  14.907  14.504  1.00  3.27
ATOM     54  N   PHE A   4     -15.121  14.400  12.990  1.00  2.87
ATOM     55  H   PHE A   4     -15.798  14.755  12.327  1.00  2.87
ATOM     56  CA  PHE A   4     -14.929  12.944  13.082  1.00  2.87
ATOM     57  HA  PHE A   4     -14.751  12.672  14.124  1.00  2.87
ATOM     58  CB  PHE A   4     -16.193  12.209  12.612  1.00  4.07
ATOM     59  HB2 PHE A   4     -16.429  12.516  11.592  1.00  4.07
ATOM     60  HB3 PHE A   4     -15.978  11.140  12.584  1.00  4.07
ATOM     61  CG  PHE A   4     -17.407  12.411  13.500  1.00  4.07
ATOM     62  CD1 PHE A   4     -18.503  13.172  13.051  1.00  4.07
ATOM     63  HD1 PHE A   4     -18.480  13.633  12.073  1.00  4.07
ATOM     64  CE1 PHE A   4     -19.636  13.329  13.870  1.00  4.07
ATOM     65  HE1 PHE A   4     -20.478  13.913  13.522  1.00  4.07
ATOM     66  CZ  PHE A   4     -19.677  12.727  15.140  1.00  4.07
ATOM     67  HZ  PHE A   4     -20.550  12.846  15.769  1.00  4.07
ATOM     68  CE2 PHE A   4     -18.583  11.969  15.593  1.00  4.07
ATOM     69  HE2 PHE A   4     -18.613  11.503  16.570  1.00  4.07
ATOM     70  CD2 PHE A   4     -17.451  11.810  14.773  1.00  4.07
ATOM     71  HD2 PHE A   4     -16.614  11.220  15.123  1.00  4.07
ATOM     72  C   PHE A   4     -13.711  12.466  12.277  1.00  2.87
ATOM     73  O   PHE A   4     -12.920  11.661  12.769  1.00  2.87
ATOM     74  N   ASN A   5     -13.526  12.991  11.059  1.00  2.45
ATOM     75  H   ASN A   5     -14.205  13.657  10.719  1.00  2.45
ATOM     76  CA  ASN A   5     -12.408  12.620  10.182  1.00  2.45
ATOM     77  HA  ASN A   5     -12.399  11.534  10.076  1.00  2.45
ATOM     78  CB  ASN A   5     -12.625  13.240   8.787  1.00  3.13
ATOM     79  HB2 ASN A   5     -12.669  14.325   8.882  1.00  3.13
ATOM     80  HB3 ASN A   5     -11.772  12.996   8.153  1.00  3.13
ATOM     81  CG  ASN A   5     -13.880  12.746   8.077  1.00  3.13
ATOM     82  OD1 ASN A   5     -14.358  11.636   8.272  1.00  3.13
ATOM     83  ND2 ASN A   5     -14.456  13.552   7.212  1.00  3.13
ATOM     84 HD21 ASN A   5     -15.289  13.232   6.740  1.00  3.13
ATOM     85 HD22 ASN A   5     -14.060  14.457   7.011  1.00  3.13
ATOM     86  C   ASN A   5     -11.042  13.019  10.777  1.00  2.45
ATOM     87  O   ASN A   5     -10.049  12.316  10.585  1.00  2.45
ATOM     88  N   ALA A   6     -10.990  14.111  11.548  1.00  2.11
ATOM     89  H   ALA A   6     -11.816  14.697  11.604  1.00  2.11
ATOM     90  CA  ALA A   6      -9.799  14.520  12.294  1.00  2.11
ATOM     91  HA  ALA A   6      -8.964  14.607  11.597  1.00  2.11
ATOM     92  CB  ALA A   6     -10.072  15.905  12.892  1.00  2.30
ATOM     93  HB1 ALA A   6     -10.906  15.855  13.593  1.00  2.30
ATOM     94  HB2 ALA A   6      -9.184  16.258  13.418  1.00  2.30
ATOM     95  HB3 ALA A   6     -10.314  16.610  12.095  1.00  2.30
ATOM     96  C   ALA A   6      -9.393  13.501  13.385  1.00  2.11
ATOM     97  O   ALA A   6      -8.202  13.250  13.586  1.00  2.11
ATOM     98  N   GLU A   7     -10.363  12.879  14.069  1.00  2.01
ATOM     99  H   GLU A   7     -11.325  13.109  13.855  1.00  2.01
ATOM    100  CA  GLU A   7     -10.109  11.840  15.080  1.00  2.01
ATOM    101  HA  GLU A   7      -9.270  12.152  15.705  1.00  2.01
ATOM    102  CB  GLU A   7     -11.328  11.652  15.998  1.00  3.09
ATOM    103  HB2 GLU A   7     -12.216  11.456  15.396  1.00  3.09
ATOM    104  HB3 GLU A   7     -11.145  10.787  16.637  1.00  3.09
ATOM    105  CG  GLU A   7     -11.565  12.873  16.901  1.00  3.09
ATOM    106  HG2 GLU A   7     -10.627  13.108  17.410  1.00  3.09
ATOM    107  HG3 GLU A   7     -11.833  13.731  16.284  1.00  3.09
ATOM    108  CD  GLU A   7     -12.666  12.640  17.957  1.00  3.09
ATOM    109  OE1 GLU A   7     -13.606  11.837  17.733  1.00  3.09
ATOM    110  OE2 GLU A   7     -12.604  13.277  19.039  1.00  3.09
ATOM    111  C   GLU A   7      -9.708  10.498  14.455  1.00  2.01
ATOM    112  O   GLU A   7      -8.748   9.877  14.917  1.00  2.01
ATOM    113  N   THR A   8     -10.367  10.053  13.377  1.00  1.89
ATOM    114  H   THR A   8     -11.154  10.586  13.016  1.00  1.89
ATOM    115  CA  THR A   8      -9.975   8.810  12.683  1.00  1.89
ATOM    116  HA  THR A   8      -9.901   8.019  13.430  1.00  1.89
ATOM    117  CB  THR A   8     -11.007   8.344  11.644  1.00  2.35
ATOM    118  HB  THR A   8     -10.632   7.430  11.180  1.00  2.35
ATOM    119  CG2 THR A   8     -12.364   8.031  12.276  1.00  2.35
ATOM    120 HG21 THR A   8     -12.801   8.932  12.707  1.00  2.35
ATOM    121 HG22 THR A   8     -13.039   7.634  11.518  1.00  2.35
ATOM    122 HG23 THR A   8     -12.240   7.282  13.059  1.00  2.35
ATOM    123  OG1 THR A   8     -11.192   9.313  10.638  1.00  2.35
ATOM    124  HG1 THR A   8     -11.731   8.914   9.930  1.00  2.35
ATOM    125  C   THR A   8      -8.593   8.934  12.034  1.00  1.89
ATOM    126  O   THR A   8      -7.815   7.985  12.093  1.00  1.89
ATOM    127  N   PHE A   9      -8.214  10.112  11.527  1.00  1.64
ATOM    128  H   PHE A   9      -8.911  10.844  11.436  1.00  1.64
ATOM    129  CA  PHE A   9      -6.852  10.386  11.044  1.00  1.64
ATOM    130  HA  PHE A   9      -6.520   9.481  10.538  1.00  1.64
ATOM    131  CB  PHE A   9      -6.898  11.506   9.989  1.00  2.75
ATOM    132  HB2 PHE A   9      -7.777  11.354   9.362  1.00  2.75
ATOM    133  HB3 PHE A   9      -7.021  12.462  10.501  1.00  2.75
ATOM    134  CG  PHE A   9      -5.702  11.573   9.050  1.00  2.75
ATOM    135  CD1 PHE A   9      -5.297  10.427   8.333  1.00  2.75
ATOM    136  HD1 PHE A   9      -5.822   9.490   8.455  1.00  2.75
ATOM    137  CE1 PHE A   9      -4.213  10.494   7.441  1.00  2.75
ATOM    138  HE1 PHE A   9      -3.905   9.610   6.901  1.00  2.75
ATOM    139  CZ  PHE A   9      -3.536  11.709   7.243  1.00  2.75
ATOM    140  HZ  PHE A   9      -2.708  11.760   6.548  1.00  2.75
ATOM    141  CE2 PHE A   9      -3.944  12.859   7.943  1.00  2.75
ATOM    142  HE2 PHE A   9      -3.430  13.798   7.783  1.00  2.75
ATOM    143  CD2 PHE A   9      -5.023  12.791   8.845  1.00  2.75
ATOM    144  HD2 PHE A   9      -5.334  13.681   9.375  1.00  2.75
ATOM    145  C   PHE A   9      -5.814  10.627  12.172  1.00  1.64
ATOM    146  O   PHE A   9      -4.658  10.956  11.895  1.00  1.64
ATOM    147  N   THR A  10      -6.202  10.435  13.442  1.00  1.62
ATOM    148  H   THR A  10      -7.179  10.225  13.603  1.00  1.62
ATOM    149  CA  THR A  10      -5.303  10.381  14.611  1.00  1.62
ATOM    150  HA  THR A  10      -4.286  10.628  14.306  1.00  1.62
ATOM    151  CB  THR A  10      -5.708  11.403  15.694  1.00  2.03
ATOM    152  HB  THR A  10      -6.752  11.249  15.969  1.00  2.03
ATOM    153  CG2 THR A  10      -4.856  11.296  16.963  1.00  2.03
ATOM    154 HG21 THR A  10      -3.796  11.345  16.711  1.00  2.03
ATOM    155 HG22 THR A  10      -5.103  12.113  17.641  1.00  2.03
ATOM    156 HG23 THR A  10      -5.062  10.358  17.479  1.00  2.03
ATOM    157  OG1 THR A  10      -5.557  12.721  15.205  1.00  2.03
ATOM    158  HG1 THR A  10      -6.252  12.872  14.537  1.00  2.03
ATOM    159  C   THR A  10      -5.255   8.957  15.175  1.00  1.62
ATOM    160  O   THR A  10      -4.220   8.291  15.108  1.00  1.62
ATOM    161  N   PHE A  11      -6.381   8.450  15.689  1.00  1.64
ATOM    162  H   PHE A  11      -7.225   9.016  15.671  1.00  1.64
ATOM    163  CA  PHE A  11      -6.450   7.130  16.324  1.00  1.64
ATOM    164  HA  PHE A  11      -5.594   7.026  16.994  1.00  1.64
ATOM    165  CB  PHE A  11      -7.720   7.027  17.180  1.00  2.86
ATOM    166  HB2 PHE A  11      -8.597   7.225  16.561  1.00  2.86
ATOM    167  HB3 PHE A  11      -7.807   6.009  17.562  1.00  2.86
ATOM    168  CG  PHE A  11      -7.699   7.977  18.363  1.00  2.86
ATOM    169  CD1 PHE A  11      -8.518   9.124  18.381  1.00  2.86
ATOM    170  HD1 PHE A  11      -9.194   9.322  17.561  1.00  2.86
ATOM    171  CE1 PHE A  11      -8.456  10.016  19.468  1.00  2.86
ATOM    172  HE1 PHE A  11      -9.086  10.896  19.483  1.00  2.86
ATOM    173  CZ  PHE A  11      -7.574   9.768  20.535  1.00  2.86
ATOM    174  HZ  PHE A  11      -7.524  10.456  21.369  1.00  2.86
ATOM    175  CE2 PHE A  11      -6.756   8.624  20.519  1.00  2.86
ATOM    176  HE2 PHE A  11      -6.074   8.433  21.338  1.00  2.86
ATOM    177  CD2 PHE A  11      -6.821   7.730  19.436  1.00  2.86
ATOM    178  HD2 PHE A  11      -6.185   6.854  19.426  1.00  2.86
ATOM    179  C   PHE A  11      -6.326   6.003  15.299  1.00  1.64
ATOM    180  O   PHE A  11      -5.384   5.223  15.373  1.00  1.64
ATOM    181  N   HIS A  12      -7.163   5.974  14.259  1.00  1.58
ATOM    182  H   HIS A  12      -7.864   6.699  14.194  1.00  1.58
ATOM    183  CA  HIS A  12      -7.033   5.040  13.122  1.00  1.58
ATOM    184  HA  HIS A  12      -6.672   4.092  13.523  1.00  1.58
ATOM    185  CB  HIS A  12      -8.417   4.722  12.527  1.00  2.39
ATOM    186  HB2 HIS A  12      -8.986   5.637  12.370  1.00  2.39
ATOM    187  HB3 HIS A  12      -8.299   4.230  11.562  1.00  2.39
ATOM    188  CG  HIS A  12      -9.195   3.784  13.421  1.00  2.39
ATOM    189  ND1 HIS A  12      -9.198   2.389  13.308  1.00  2.39
ATOM    190  CE1 HIS A  12      -9.913   1.934  14.352  1.00  2.39
ATOM    191  HE1 HIS A  12     -10.113   0.887  14.559  1.00  2.39
ATOM    192  NE2 HIS A  12     -10.336   2.960  15.111  1.00  2.39
ATOM    193  HE2 HIS A  12     -10.877   2.868  15.966  1.00  2.39
ATOM    194  CD2 HIS A  12      -9.889   4.134  14.543  1.00  2.39
ATOM    195  HD2 HIS A  12     -10.021   5.136  14.931  1.00  2.39
ATOM    196  C   HIS A  12      -5.937   5.439  12.106  1.00  1.58
ATOM    197  O   HIS A  12      -5.991   5.077  10.931  1.00  1.58
ATOM    198  N   ALA A  13      -4.912   6.148  12.593  1.00  1.48
ATOM    199  H   ALA A  13      -4.972   6.410  13.564  1.00  1.48
ATOM    200  CA  ALA A  13      -3.638   6.416  11.924  1.00  1.48
ATOM    201  HA  ALA A  13      -3.632   5.941  10.945  1.00  1.48
ATOM    202  CB  ALA A  13      -3.485   7.920  11.686  1.00  1.56
ATOM    203  HB1 ALA A  13      -3.461   8.458  12.631  1.00  1.56
ATOM    204  HB2 ALA A  13      -2.556   8.111  11.147  1.00  1.56
ATOM    205  HB3 ALA A  13      -4.318   8.278  11.081  1.00  1.56
ATOM    206  C   ALA A  13      -2.481   5.799  12.745  1.00  1.48
ATOM    207  O   ALA A  13      -1.626   5.103  12.194  1.00  1.48
ATOM    208  N   ASP A  14      -2.499   5.947  14.076  1.00  1.61
ATOM    209  H   ASP A  14      -3.173   6.585  14.485  1.00  1.61
ATOM    210  CA  ASP A  14      -1.593   5.228  14.988  1.00  1.61
ATOM    211  HA  ASP A  14      -0.577   5.277  14.592  1.00  1.61
ATOM    212  CB  ASP A  14      -1.596   5.896  16.375  1.00  2.20
ATOM    213  HB2 ASP A  14      -2.629   6.000  16.714  1.00  2.20
ATOM    214  HB3 ASP A  14      -1.086   5.230  17.074  1.00  2.20
ATOM    215  CG  ASP A  14      -0.899   7.270  16.442  1.00  2.20
ATOM    216  OD1 ASP A  14      -0.192   7.679  15.488  1.00  2.20
ATOM    217  OD2 ASP A  14      -1.014   7.935  17.500  1.00  2.20
ATOM    218  C   ASP A  14      -1.949   3.733  15.124  1.00  1.61
ATOM    219  O   ASP A  14      -1.065   2.876  15.068  1.00  1.61
ATOM    220  N   ILE A  15      -3.240   3.402  15.260  1.00  1.77
ATOM    221  H   ILE A  15      -3.916   4.156  15.334  1.00  1.77
ATOM    222  CA  ILE A  15      -3.739   2.019  15.369  1.00  1.77
ATOM    223  HA  ILE A  15      -3.155   1.498  16.131  1.00  1.77
ATOM    224  CB  ILE A  15      -5.225   2.002  15.816  1.00  2.29
ATOM    225  HB  ILE A  15      -5.796   2.609  15.113  1.00  2.29
ATOM    226  CG2 ILE A  15      -5.818   0.578  15.786  1.00  2.29
ATOM    227 HG21 ILE A  15      -5.240  -0.083  16.433  1.00  2.29
ATOM    228 HG22 ILE A  15      -6.854   0.587  16.124  1.00  2.29
ATOM    229 HG23 ILE A  15      -5.817   0.179  14.772  1.00  2.29
ATOM    230  CG1 ILE A  15      -5.390   2.601  17.235  1.00  2.29
ATOM    231 HG12 ILE A  15      -5.014   1.895  17.977  1.00  2.29
ATOM    232 HG13 ILE A  15      -4.799   3.512  17.324  1.00  2.29
ATOM    233  CD1 ILE A  15      -6.840   2.974  17.581  1.00  2.29
ATOM    234 HD11 ILE A  15      -7.454   2.080  17.683  1.00  2.29
ATOM    235 HD12 ILE A  15      -6.856   3.513  18.529  1.00  2.29
ATOM    236 HD13 ILE A  15      -7.258   3.613  16.804  1.00  2.29
ATOM    237  C   ILE A  15      -3.533   1.266  14.046  1.00  1.77
ATOM    238  O   ILE A  15      -3.100   0.111  14.056  1.00  1.77
ATOM    239  N   CYS A  16      -3.791   1.912  12.898  1.00  1.80
ATOM    240  H   CYS A  16      -4.117   2.867  12.933  1.00  1.80
ATOM    241  CA  CYS A  16      -3.618   1.266  11.592  1.00  1.80
ATOM    242  HA  CYS A  16      -4.089   0.283  11.654  1.00  1.80
ATOM    243  CB  CYS A  16      -4.367   2.035  10.491  1.00  1.87
ATOM    244  HB2 CYS A  16      -4.543   1.365   9.646  1.00  1.87
ATOM    245  HB3 CYS A  16      -5.340   2.361  10.867  1.00  1.87
ATOM    246  SG  CYS A  16      -3.430   3.465   9.886  1.00  1.87
ATOM    247  HG  CYS A  16      -4.496   4.235   9.608  1.00  1.87
ATOM    248  C   CYS A  16      -2.136   1.013  11.255  1.00  1.80
ATOM    249  O   CYS A  16      -1.845   0.011  10.608  1.00  1.80
ATOM    250  N   THR A  17      -1.197   1.827  11.762  1.00  1.79
ATOM    251  H   THR A  17      -1.510   2.644  12.269  1.00  1.79
ATOM    252  CA  THR A  17       0.256   1.648  11.555  1.00  1.79
ATOM    253  HA  THR A  17       0.460   1.720  10.489  1.00  1.79
ATOM    254  CB  THR A  17       1.052   2.769  12.258  1.00  1.97
ATOM    255  HB  THR A  17       0.682   2.893  13.275  1.00  1.97
ATOM    256  CG2 THR A  17       2.562   2.520  12.342  1.00  1.97
ATOM    257 HG21 THR A  17       2.958   2.270  11.357  1.00  1.97
ATOM    258 HG22 THR A  17       3.063   3.413  12.717  1.00  1.97
ATOM    259 HG23 THR A  17       2.768   1.704  13.035  1.00  1.97
ATOM    260  OG1 THR A  17       0.898   3.991  11.564  1.00  1.97
ATOM    261  HG1 THR A  17      -0.008   4.322  11.719  1.00  1.97
ATOM    262  C   THR A  17       0.746   0.267  12.010  1.00  1.79
ATOM    263  O   THR A  17       1.571  -0.347  11.330  1.00  1.79
ATOM    264  N   LEU A  18       0.207  -0.270  13.113  1.00  1.83
ATOM    265  H   LEU A  18      -0.472   0.271  13.633  1.00  1.83
ATOM    266  CA  LEU A  18       0.553  -1.609  13.605  1.00  1.83
ATOM    267  HA  LEU A  18       1.632  -1.639  13.761  1.00  1.83
ATOM    268  CB  LEU A  18      -0.143  -1.826  14.963  1.00  2.49
ATOM    269  HB2 LEU A  18       0.182  -1.043  15.651  1.00  2.49
ATOM    270  HB3 LEU A  18      -1.219  -1.718  14.820  1.00  2.49
ATOM    271  CG  LEU A  18       0.114  -3.199  15.617  1.00  2.49
ATOM    272  HG  LEU A  18      -0.233  -3.991  14.954  1.00  2.49
ATOM    273  CD1 LEU A  18       1.594  -3.429  15.934  1.00  2.49
ATOM    274 HD11 LEU A  18       1.975  -2.618  16.554  1.00  2.49
ATOM    275 HD12 LEU A  18       1.714  -4.374  16.464  1.00  2.49
ATOM    276 HD13 LEU A  18       2.171  -3.482  15.011  1.00  2.49
ATOM    277  CD2 LEU A  18      -0.673  -3.297  16.924  1.00  2.49
ATOM    278 HD21 LEU A  18      -1.735  -3.154  16.725  1.00  2.49
ATOM    279 HD22 LEU A  18      -0.532  -4.284  17.367  1.00  2.49
ATOM    280 HD23 LEU A  18      -0.333  -2.535  17.626  1.00  2.49
ATOM    281  C   LEU A  18       0.203  -2.711  12.585  1.00  1.83
ATOM    282  O   LEU A  18       1.011  -3.613  12.356  1.00  1.83
ATOM    283  N   SER A  19      -0.967  -2.622  11.938  1.00  1.95
ATOM    284  H   SER A  19      -1.579  -1.848  12.157  1.00  1.95
ATOM    285  CA  SER A  19      -1.356  -3.559  10.871  1.00  1.95
ATOM    286  HA  SER A  19      -1.045  -4.560  11.174  1.00  1.95
ATOM    287  CB  SER A  19      -2.879  -3.616  10.692  1.00  2.19
ATOM    288  HB2 SER A  19      -3.121  -4.536  10.159  1.00  2.19
ATOM    289  HB3 SER A  19      -3.363  -3.657  11.669  1.00  2.19
ATOM    290  OG  SER A  19      -3.391  -2.520   9.941  1.00  2.19
ATOM    291  HG  SER A  19      -3.333  -1.708  10.482  1.00  2.19
ATOM    292  C   SER A  19      -0.654  -3.261   9.541  1.00  1.95
ATOM    293  O   SER A  19      -0.265  -4.192   8.840  1.00  1.95
ATOM    294  N   GLU A  20      -0.431  -1.985   9.195  1.00  1.97
ATOM    295  H   GLU A  20      -0.803  -1.255   9.795  1.00  1.97
ATOM    296  CA  GLU A  20       0.227  -1.587   7.942  1.00  1.97
ATOM    297  HA  GLU A  20      -0.300  -2.088   7.131  1.00  1.97
ATOM    298  CB  GLU A  20       0.098  -0.066   7.681  1.00  3.18
ATOM    299  HB2 GLU A  20      -0.185   0.064   6.637  1.00  3.18
ATOM    300  HB3 GLU A  20      -0.713   0.332   8.288  1.00  3.18
ATOM    301  CG  GLU A  20       1.375   0.763   7.916  1.00  3.18
ATOM    302  HG2 GLU A  20       1.756   0.553   8.914  1.00  3.18
ATOM    303  HG3 GLU A  20       2.130   0.443   7.194  1.00  3.18
ATOM    304  CD  GLU A  20       1.188   2.290   7.780  1.00  3.18
ATOM    305  OE1 GLU A  20       0.040   2.792   7.727  1.00  3.18
ATOM    306  OE2 GLU A  20       2.221   3.002   7.739  1.00  3.18
ATOM    307  C   GLU A  20       1.670  -2.094   7.873  1.00  1.97
ATOM    308  O   GLU A  20       2.108  -2.497   6.800  1.00  1.97
ATOM    309  N   LYS A  21       2.379  -2.154   9.008  1.00  1.95
ATOM    310  H   LYS A  21       1.964  -1.754   9.845  1.00  1.95
ATOM    311  CA  LYS A  21       3.727  -2.731   9.102  1.00  1.95
ATOM    312  HA  LYS A  21       4.376  -2.214   8.392  1.00  1.95
ATOM    313  CB  LYS A  21       4.263  -2.483  10.523  1.00  2.89
ATOM    314  HB2 LYS A  21       4.206  -1.413  10.731  1.00  2.89
ATOM    315  HB3 LYS A  21       3.636  -3.005  11.248  1.00  2.89
ATOM    316  CG  LYS A  21       5.720  -2.935  10.694  1.00  2.89
ATOM    317  HG2 LYS A  21       5.788  -4.015  10.554  1.00  2.89
ATOM    318  HG3 LYS A  21       6.342  -2.439   9.947  1.00  2.89
ATOM    319  CD  LYS A  21       6.228  -2.577  12.098  1.00  2.89
ATOM    320  HD2 LYS A  21       6.158  -1.497  12.241  1.00  2.89
ATOM    321  HD3 LYS A  21       5.605  -3.076  12.843  1.00  2.89
ATOM    322  CE  LYS A  21       7.687  -3.021  12.268  1.00  2.89
ATOM    323  HE2 LYS A  21       7.748  -4.101  12.101  1.00  2.89
ATOM    324  HE3 LYS A  21       8.295  -2.529  11.502  1.00  2.89
ATOM    325  NZ  LYS A  21       8.205  -2.685  13.622  1.00  2.89
ATOM    326  HZ1 LYS A  21       7.671  -3.143  14.349  1.00  2.89
ATOM    327  HZ2 LYS A  21       9.169  -2.977  13.727  1.00  2.89
ATOM    328  HZ3 LYS A  21       8.172  -1.688  13.795  1.00  2.89
ATOM    329  C   LYS A  21       3.733  -4.212   8.711  1.00  1.95
ATOM    330  O   LYS A  21       4.479  -4.609   7.820  1.00  1.95
ATOM    331  N   GLU A  22       2.861  -5.022   9.313  1.00  1.86
ATOM    332  H   GLU A  22       2.254  -4.629  10.018  1.00  1.86
ATOM    333  CA  GLU A  22       2.749  -6.457   8.998  1.00  1.86
ATOM    334  HA  GLU A  22       3.739  -6.912   9.067  1.00  1.86
ATOM    335  CB  GLU A  22       1.835  -7.160  10.015  1.00  2.89
ATOM    336  HB2 GLU A  22       0.838  -6.717   9.987  1.00  2.89
ATOM    337  HB3 GLU A  22       1.758  -8.209   9.725  1.00  2.89
ATOM    338  CG  GLU A  22       2.391  -7.087  11.446  1.00  2.89
ATOM    339  HG2 GLU A  22       3.472  -7.244  11.407  1.00  2.89
ATOM    340  HG3 GLU A  22       2.214  -6.088  11.849  1.00  2.89
ATOM    341  CD  GLU A  22       1.767  -8.138  12.387  1.00  2.89
ATOM    342  OE1 GLU A  22       0.561  -8.466  12.257  1.00  2.89
ATOM    343  OE2 GLU A  22       2.484  -8.645  13.286  1.00  2.89
ATOM    344  C   GLU A  22       2.245  -6.701   7.565  1.00  1.86
ATOM    345  O   GLU A  22       2.799  -7.536   6.846  1.00  1.86
ATOM    346  N   ARG A  23       1.249  -5.924   7.116  1.00  1.84
ATOM    347  H   ARG A  23       0.829  -5.274   7.778  1.00  1.84
ATOM    348  CA  ARG A  23       0.700  -5.969   5.750  1.00  1.84
ATOM    349  HA  ARG A  23       0.374  -6.990   5.538  1.00  1.84
ATOM    350  CB  ARG A  23      -0.522  -5.033   5.681  1.00  3.14
ATOM    351  HB2 ARG A  23      -1.149  -5.233   6.551  1.00  3.14
ATOM    352  HB3 ARG A  23      -0.187  -3.997   5.730  1.00  3.14
ATOM    353  CG  ARG A  23      -1.383  -5.231   4.421  1.00  3.14
ATOM    354  HG2 ARG A  23      -0.765  -5.111   3.532  1.00  3.14
ATOM    355  HG3 ARG A  23      -1.791  -6.243   4.423  1.00  3.14
ATOM    356  CD  ARG A  23      -2.544  -4.223   4.349  1.00  3.14
ATOM    357  HD2 ARG A  23      -2.138  -3.215   4.265  1.00  3.14
ATOM    358  HD3 ARG A  23      -3.111  -4.422   3.437  1.00  3.14
ATOM    359  NE  ARG A  23      -3.455  -4.348   5.511  1.00  3.14
ATOM    360  HE  ARG A  23      -4.032  -5.178   5.529  1.00  3.14
ATOM    361  CZ  ARG A  23      -3.551  -3.560   6.568  1.00  3.14
ATOM    362  NH1 ARG A  23      -4.288  -3.901   7.580  1.00  3.14
ATOM    363 HH11 ARG A  23      -4.767  -4.788   7.587  1.00  3.14
ATOM    364 HH12 ARG A  23      -4.241  -3.351   8.433  1.00  3.14
ATOM    365  NH2 ARG A  23      -2.926  -2.421   6.657  1.00  3.14
ATOM    366 HH21 ARG A  23      -2.420  -2.072   5.862  1.00  3.14
ATOM    367 HH22 ARG A  23      -3.013  -1.867   7.498  1.00  3.14
ATOM    368  C   ARG A  23       1.760  -5.610   4.708  1.00  1.84
ATOM    369  O   ARG A  23       1.897  -6.315   3.714  1.00  1.84
ATOM    370  N   GLN A  24       2.553  -4.566   4.954  1.00  2.02
ATOM    371  H   GLN A  24       2.373  -4.014   5.786  1.00  2.02
ATOM    372  CA  GLN A  24       3.652  -4.149   4.082  1.00  2.02
ATOM    373  HA  GLN A  24       3.265  -4.087   3.063  1.00  2.02
ATOM    374  CB  GLN A  24       4.130  -2.742   4.477  1.00  2.98
ATOM    375  HB2 GLN A  24       3.270  -2.075   4.408  1.00  2.98
ATOM    376  HB3 GLN A  24       4.488  -2.741   5.508  1.00  2.98
ATOM    377  CG  GLN A  24       5.246  -2.213   3.556  1.00  2.98
ATOM    378  HG2 GLN A  24       6.218  -2.498   3.959  1.00  2.98
ATOM    379  HG3 GLN A  24       5.143  -2.677   2.574  1.00  2.98
ATOM    380  CD  GLN A  24       5.213  -0.695   3.354  1.00  2.98
ATOM    381  OE1 GLN A  24       4.755   0.084   4.179  1.00  2.98
ATOM    382  NE2 GLN A  24       5.696  -0.215   2.227  1.00  2.98
ATOM    383 HE21 GLN A  24       5.669   0.780   2.077  1.00  2.98
ATOM    384 HE22 GLN A  24       6.098  -0.829   1.536  1.00  2.98
ATOM    385  C   GLN A  24       4.792  -5.174   4.061  1.00  2.02
ATOM    386  O   GLN A  24       5.273  -5.485   2.978  1.00  2.02
ATOM    387  N   ILE A  25       5.169  -5.778   5.195  1.00  1.96
ATOM    388  H   ILE A  25       4.774  -5.453   6.074  1.00  1.96
ATOM    389  CA  ILE A  25       6.162  -6.872   5.230  1.00  1.96
ATOM    390  HA  ILE A  25       7.083  -6.516   4.767  1.00  1.96
ATOM    391  CB  ILE A  25       6.493  -7.255   6.694  1.00  2.51
ATOM    392  HB  ILE A  25       5.554  -7.360   7.241  1.00  2.51
ATOM    393  CG2 ILE A  25       7.249  -8.595   6.794  1.00  2.51
ATOM    394 HG21 ILE A  25       8.172  -8.550   6.215  1.00  2.51
ATOM    395 HG22 ILE A  25       7.492  -8.819   7.832  1.00  2.51
ATOM    396 HG23 ILE A  25       6.632  -9.415   6.426  1.00  2.51
ATOM    397  CG1 ILE A  25       7.333  -6.133   7.351  1.00  2.51
ATOM    398 HG12 ILE A  25       8.350  -6.160   6.956  1.00  2.51
ATOM    399 HG13 ILE A  25       6.914  -5.162   7.091  1.00  2.51
ATOM    400  CD1 ILE A  25       7.386  -6.212   8.883  1.00  2.51
ATOM    401 HD11 ILE A  25       7.946  -7.090   9.203  1.00  2.51
ATOM    402 HD12 ILE A  25       7.886  -5.323   9.271  1.00  2.51
ATOM    403 HD13 ILE A  25       6.376  -6.255   9.291  1.00  2.51
ATOM    404  C   ILE A  25       5.684  -8.070   4.388  1.00  1.96
ATOM    405  O   ILE A  25       6.433  -8.575   3.548  1.00  1.96
ATOM    406  N   LYS A  26       4.414  -8.479   4.535  1.00  1.69
ATOM    407  H   LYS A  26       3.855  -8.045   5.267  1.00  1.69
ATOM    408  CA  LYS A  26       3.798  -9.542   3.721  1.00  1.69
ATOM    409  HA  LYS A  26       4.411 -10.442   3.809  1.00  1.69
ATOM    410  CB  LYS A  26       2.403  -9.854   4.296  1.00  2.95
ATOM    411  HB2 LYS A  26       2.509 -10.049   5.365  1.00  2.95
ATOM    412  HB3 LYS A  26       1.749  -8.990   4.171  1.00  2.95
ATOM    413  CG  LYS A  26       1.749 -11.082   3.644  1.00  2.95
ATOM    414  HG2 LYS A  26       1.539 -10.872   2.595  1.00  2.95
ATOM    415  HG3 LYS A  26       2.434 -11.929   3.706  1.00  2.95
ATOM    416  CD  LYS A  26       0.439 -11.441   4.361  1.00  2.95
ATOM    417  HD2 LYS A  26       0.652 -11.648   5.412  1.00  2.95
ATOM    418  HD3 LYS A  26      -0.251 -10.597   4.298  1.00  2.95
ATOM    419  CE  LYS A  26      -0.205 -12.679   3.720  1.00  2.95
ATOM    420  HE2 LYS A  26      -0.428 -12.457   2.671  1.00  2.95
ATOM    421  HE3 LYS A  26       0.518 -13.501   3.740  1.00  2.95
ATOM    422  NZ  LYS A  26      -1.449 -13.081   4.432  1.00  2.95
ATOM    423  HZ1 LYS A  26      -2.141 -12.344   4.420  1.00  2.95
ATOM    424  HZ2 LYS A  26      -1.868 -13.896   4.002  1.00  2.95
ATOM    425  HZ3 LYS A  26      -1.263 -13.315   5.399  1.00  2.95
ATOM    426  C   LYS A  26       3.759  -9.178   2.229  1.00  1.69
ATOM    427  O   LYS A  26       4.129  -9.997   1.385  1.00  1.69
ATOM    428  N   LYS A  27       3.384  -7.937   1.893  1.00  1.73
ATOM    429  H   LYS A  27       3.046  -7.332   2.636  1.00  1.73
ATOM    430  CA  LYS A  27       3.337  -7.442   0.505  1.00  1.73
ATOM    431  HA  LYS A  27       2.813  -8.198  -0.080  1.00  1.73
ATOM    432  CB  LYS A  27       2.541  -6.122   0.440  1.00  2.92
ATOM    433  HB2 LYS A  27       1.678  -6.186   1.105  1.00  2.92
ATOM    434  HB3 LYS A  27       3.169  -5.302   0.792  1.00  2.92
ATOM    435  CG  LYS A  27       2.019  -5.787  -0.970  1.00  2.92
ATOM    436  HG2 LYS A  27       1.596  -4.784  -0.942  1.00  2.92
ATOM    437  HG3 LYS A  27       2.844  -5.783  -1.682  1.00  2.92
ATOM    438  CD  LYS A  27       0.931  -6.769  -1.442  1.00  2.92
ATOM    439  HD2 LYS A  27       1.372  -7.752  -1.614  1.00  2.92
ATOM    440  HD3 LYS A  27       0.168  -6.856  -0.664  1.00  2.92
ATOM    441  CE  LYS A  27       0.268  -6.293  -2.742  1.00  2.92
ATOM    442  HE2 LYS A  27      -0.179  -5.308  -2.567  1.00  2.92
ATOM    443  HE3 LYS A  27       1.039  -6.180  -3.512  1.00  2.92
ATOM    444  NZ  LYS A  27      -0.777  -7.256  -3.198  1.00  2.92
ATOM    445  HZ1 LYS A  27      -1.504  -7.376  -2.501  1.00  2.92
ATOM    446  HZ2 LYS A  27      -1.227  -6.940  -4.049  1.00  2.92
ATOM    447  HZ3 LYS A  27      -0.386  -8.171  -3.389  1.00  2.92
ATOM    448  C   LYS A  27       4.727  -7.308  -0.123  1.00  1.73
ATOM    449  O   LYS A  27       4.883  -7.659  -1.285  1.00  1.73
ATOM    450  N   GLN A  28       5.746  -6.897   0.631  1.00  1.91
ATOM    451  H   GLN A  28       5.541  -6.582   1.573  1.00  1.91
ATOM    452  CA  GLN A  28       7.149  -6.889   0.190  1.00  1.91
ATOM    453  HA  GLN A  28       7.237  -6.270  -0.705  1.00  1.91
ATOM    454  CB  GLN A  28       8.056  -6.289   1.279  1.00  3.00
ATOM    455  HB2 GLN A  28       7.783  -6.705   2.248  1.00  3.00
ATOM    456  HB3 GLN A  28       9.092  -6.565   1.074  1.00  3.00
ATOM    457  CG  GLN A  28       7.980  -4.754   1.326  1.00  3.00
ATOM    458  HG2 GLN A  28       8.404  -4.360   0.403  1.00  3.00
ATOM    459  HG3 GLN A  28       6.943  -4.427   1.373  1.00  3.00
ATOM    460  CD  GLN A  28       8.724  -4.168   2.529  1.00  3.00
ATOM    461  OE1 GLN A  28       8.517  -4.536   3.678  1.00  3.00
ATOM    462  NE2 GLN A  28       9.615  -3.219   2.323  1.00  3.00
ATOM    463 HE21 GLN A  28      10.106  -2.843   3.121  1.00  3.00
ATOM    464 HE22 GLN A  28       9.832  -2.913   1.385  1.00  3.00
ATOM    465  C   GLN A  28       7.618  -8.298  -0.196  1.00  1.91
ATOM    466  O   GLN A  28       8.185  -8.465  -1.272  1.00  1.91
ATOM    467  N   THR A  29       7.305  -9.326   0.603  1.00  1.79
ATOM    468  H   THR A  29       6.896  -9.134   1.512  1.00  1.79
ATOM    469  CA  THR A  29       7.567 -10.730   0.234  1.00  1.79
ATOM    470  HA  THR A  29       8.635 -10.843   0.046  1.00  1.79
ATOM    471  CB  THR A  29       7.201 -11.682   1.388  1.00  2.19
ATOM    472  HB  THR A  29       6.177 -11.491   1.707  1.00  2.19
ATOM    473  CG2 THR A  29       7.331 -13.162   1.024  1.00  2.19
ATOM    474 HG21 THR A  29       8.320 -13.362   0.611  1.00  2.19
ATOM    475 HG22 THR A  29       7.178 -13.779   1.910  1.00  2.19
ATOM    476 HG23 THR A  29       6.572 -13.433   0.290  1.00  2.19
ATOM    477  OG1 THR A  29       8.075 -11.442   2.474  1.00  2.19
ATOM    478  HG1 THR A  29       7.760 -11.958   3.240  1.00  2.19
ATOM    479  C   THR A  29       6.844 -11.118  -1.063  1.00  1.79
ATOM    480  O   THR A  29       7.483 -11.616  -1.990  1.00  1.79
ATOM    481  N   ALA A  30       5.541 -10.827  -1.180  1.00  1.63
ATOM    482  H   ALA A  30       5.058 -10.428  -0.381  1.00  1.63
ATOM    483  CA  ALA A  30       4.756 -11.132  -2.382  1.00  1.63
ATOM    484  HA  ALA A  30       4.810 -12.207  -2.562  1.00  1.63
ATOM    485  CB  ALA A  30       3.291 -10.768  -2.108  1.00  1.81
ATOM    486  HB1 ALA A  30       3.191  -9.694  -1.957  1.00  1.81
ATOM    487  HB2 ALA A  30       2.677 -11.064  -2.960  1.00  1.81
ATOM    488  HB3 ALA A  30       2.935 -11.294  -1.220  1.00  1.81
ATOM    489  C   ALA A  30       5.284 -10.421  -3.650  1.00  1.63
ATOM    490  O   ALA A  30       5.364 -11.034  -4.716  1.00  1.63
ATOM    491  N   LEU A  31       5.691  -9.149  -3.529  1.00  1.73
ATOM    492  H   LEU A  31       5.552  -8.697  -2.632  1.00  1.73
ATOM    493  CA  LEU A  31       6.328  -8.368  -4.595  1.00  1.73
ATOM    494  HA  LEU A  31       5.695  -8.398  -5.484  1.00  1.73
ATOM    495  CB  LEU A  31       6.492  -6.899  -4.147  1.00  2.17
ATOM    496  HB2 LEU A  31       6.952  -6.892  -3.158  1.00  2.17
ATOM    497  HB3 LEU A  31       7.184  -6.400  -4.827  1.00  2.17
ATOM    498  CG  LEU A  31       5.186  -6.079  -4.100  1.00  2.17
ATOM    499  HG  LEU A  31       4.381  -6.681  -3.683  1.00  2.17
ATOM    500  CD1 LEU A  31       5.369  -4.834  -3.228  1.00  2.17
ATOM    501 HD11 LEU A  31       6.182  -4.217  -3.615  1.00  2.17
ATOM    502 HD12 LEU A  31       4.448  -4.250  -3.217  1.00  2.17
ATOM    503 HD13 LEU A  31       5.600  -5.132  -2.206  1.00  2.17
ATOM    504  CD2 LEU A  31       4.769  -5.600  -5.491  1.00  2.17
ATOM    505 HD21 LEU A  31       4.620  -6.455  -6.150  1.00  2.17
ATOM    506 HD22 LEU A  31       3.832  -5.047  -5.425  1.00  2.17
ATOM    507 HD23 LEU A  31       5.536  -4.947  -5.908  1.00  2.17
ATOM    508  C   LEU A  31       7.682  -8.974  -4.991  1.00  1.73
ATOM    509  O   LEU A  31       7.894  -9.259  -6.165  1.00  1.73
ATOM    510  N   VAL A  32       8.584  -9.228  -4.035  1.00  1.90
ATOM    511  H   VAL A  32       8.341  -8.990  -3.077  1.00  1.90
ATOM    512  CA  VAL A  32       9.929  -9.790  -4.288  1.00  1.90
ATOM    513  HA  VAL A  32      10.469  -9.111  -4.945  1.00  1.90
ATOM    514  CB  VAL A  32      10.727  -9.887  -2.968  1.00  2.31
ATOM    515  HB  VAL A  32      10.085 -10.307  -2.194  1.00  2.31
ATOM    516  CG1 VAL A  32      11.985 -10.761  -3.063  1.00  2.31
ATOM    517 HG11 VAL A  32      12.623 -10.418  -3.878  1.00  2.31
ATOM    518 HG12 VAL A  32      12.541 -10.711  -2.126  1.00  2.31
ATOM    519 HG13 VAL A  32      11.711 -11.803  -3.231  1.00  2.31
ATOM    520  CG2 VAL A  32      11.188  -8.489  -2.531  1.00  2.31
ATOM    521 HG21 VAL A  32      10.344  -7.801  -2.491  1.00  2.31
ATOM    522 HG22 VAL A  32      11.634  -8.543  -1.537  1.00  2.31
ATOM    523 HG23 VAL A  32      11.924  -8.097  -3.233  1.00  2.31
ATOM    524  C   VAL A  32       9.859 -11.142  -5.011  1.00  1.90
ATOM    525  O   VAL A  32      10.576 -11.358  -5.989  1.00  1.90
ATOM    526  N   GLU A  33       8.953 -12.028  -4.590  1.00  1.91
ATOM    527  H   GLU A  33       8.395 -11.794  -3.773  1.00  1.91
ATOM    528  CA  GLU A  33       8.753 -13.353  -5.199  1.00  1.91
ATOM    529  HA  GLU A  33       9.721 -13.855  -5.259  1.00  1.91
ATOM    530  CB  GLU A  33       7.833 -14.197  -4.301  1.00  2.90
ATOM    531  HB2 GLU A  33       6.931 -13.624  -4.080  1.00  2.90
ATOM    532  HB3 GLU A  33       7.546 -15.103  -4.837  1.00  2.90
ATOM    533  CG  GLU A  33       8.530 -14.620  -2.996  1.00  2.90
ATOM    534  HG2 GLU A  33       9.409 -15.214  -3.259  1.00  2.90
ATOM    535  HG3 GLU A  33       8.885 -13.737  -2.462  1.00  2.90
ATOM    536  CD  GLU A  33       7.623 -15.444  -2.057  1.00  2.90
ATOM    537  OE1 GLU A  33       6.373 -15.340  -2.118  1.00  2.90
ATOM    538  OE2 GLU A  33       8.169 -16.219  -1.232  1.00  2.90
ATOM    539  C   GLU A  33       8.202 -13.308  -6.640  1.00  1.91
ATOM    540  O   GLU A  33       8.338 -14.293  -7.367  1.00  1.91
ATOM    541  N   LEU A  34       7.616 -12.183  -7.074  1.00  2.02
ATOM    542  H   LEU A  34       7.502 -11.428  -6.407  1.00  2.02
ATOM    543  CA  LEU A  34       7.201 -11.930  -8.464  1.00  2.02
ATOM    544  HA  LEU A  34       7.128 -12.877  -8.996  1.00  2.02
ATOM    545  CB  LEU A  34       5.805 -11.276  -8.452  1.00  2.52
ATOM    546  HB2 LEU A  34       5.840 -10.409  -7.792  1.00  2.52
ATOM    547  HB3 LEU A  34       5.569 -10.923  -9.457  1.00  2.52
ATOM    548  CG  LEU A  34       4.666 -12.207  -7.989  1.00  2.52
ATOM    549  HG  LEU A  34       4.927 -12.673  -7.039  1.00  2.52
ATOM    550  CD1 LEU A  34       3.383 -11.399  -7.791  1.00  2.52
ATOM    551 HD11 LEU A  34       3.091 -10.921  -8.726  1.00  2.52
ATOM    552 HD12 LEU A  34       2.580 -12.056  -7.454  1.00  2.52
ATOM    553 HD13 LEU A  34       3.548 -10.634  -7.032  1.00  2.52
ATOM    554  CD2 LEU A  34       4.372 -13.308  -9.014  1.00  2.52
ATOM    555 HD21 LEU A  34       5.230 -13.969  -9.115  1.00  2.52
ATOM    556 HD22 LEU A  34       3.523 -13.905  -8.680  1.00  2.52
ATOM    557 HD23 LEU A  34       4.138 -12.867  -9.983  1.00  2.52
ATOM    558  C   LEU A  34       8.219 -11.079  -9.253  1.00  2.02
ATOM    559  O   LEU A  34       8.348 -11.242 -10.466  1.00  2.02
ATOM    560  N   VAL A  35       8.967 -10.197  -8.582  1.00  2.22
ATOM    561  H   VAL A  35       8.747 -10.065  -7.599  1.00  2.22
ATOM    562  CA  VAL A  35      10.036  -9.356  -9.157  1.00  2.22
ATOM    563  HA  VAL A  35       9.636  -8.815 -10.016  1.00  2.22
ATOM    564  CB  VAL A  35      10.500  -8.321  -8.100  1.00  2.59
ATOM    565  HB  VAL A  35      10.479  -8.794  -7.122  1.00  2.59
ATOM    566  CG1 VAL A  35      11.913  -7.749  -8.279  1.00  2.59
ATOM    567 HG11 VAL A  35      12.005  -7.257  -9.243  1.00  2.59
ATOM    568 HG12 VAL A  35      12.121  -7.021  -7.495  1.00  2.59
ATOM    569 HG13 VAL A  35      12.660  -8.539  -8.200  1.00  2.59
ATOM    570  CG2 VAL A  35       9.534  -7.131  -8.083  1.00  2.59
ATOM    571 HG21 VAL A  35       8.520  -7.475  -7.889  1.00  2.59
ATOM    572 HG22 VAL A  35       9.818  -6.437  -7.294  1.00  2.59
ATOM    573 HG23 VAL A  35       9.559  -6.608  -9.040  1.00  2.59
ATOM    574  C   VAL A  35      11.211 -10.191  -9.674  1.00  2.22
ATOM    575  O   VAL A  35      11.729  -9.903 -10.755  1.00  2.22
ATOM    576  N   LYS A  36      11.621 -11.237  -8.938  1.00  2.36
ATOM    577  H   LYS A  36      11.143 -11.406  -8.057  1.00  2.36
ATOM    578  CA  LYS A  36      12.870 -11.983  -9.201  1.00  2.36
ATOM    579  HA  LYS A  36      13.681 -11.251  -9.212  1.00  2.36
ATOM    580  CB  LYS A  36      13.160 -12.952  -8.039  1.00  3.24
ATOM    581  HB2 LYS A  36      14.191 -13.295  -8.143  1.00  3.24
ATOM    582  HB3 LYS A  36      13.089 -12.411  -7.093  1.00  3.24
ATOM    583  CG  LYS A  36      12.239 -14.184  -7.987  1.00  3.24
ATOM    584  HG2 LYS A  36      11.218 -13.873  -7.761  1.00  3.24
ATOM    585  HG3 LYS A  36      12.248 -14.691  -8.952  1.00  3.24
ATOM    586  CD  LYS A  36      12.729 -15.172  -6.918  1.00  3.24
ATOM    587  HD2 LYS A  36      13.779 -15.406  -7.108  1.00  3.24
ATOM    588  HD3 LYS A  36      12.643 -14.713  -5.931  1.00  3.24
ATOM    589  CE  LYS A  36      11.914 -16.472  -6.964  1.00  3.24
ATOM    590  HE2 LYS A  36      10.871 -16.246  -6.723  1.00  3.24
ATOM    591  HE3 LYS A  36      11.944 -16.866  -7.985  1.00  3.24
ATOM    592  NZ  LYS A  36      12.456 -17.488  -6.019  1.00  3.24
ATOM    593  HZ1 LYS A  36      12.440 -17.158  -5.062  1.00  3.24
ATOM    594  HZ2 LYS A  36      11.916 -18.345  -6.052  1.00  3.24
ATOM    595  HZ3 LYS A  36      13.413 -17.731  -6.243  1.00  3.24
ATOM    596  C   LYS A  36      12.955 -12.696 -10.562  1.00  2.36
ATOM    597  O   LYS A  36      14.056 -13.027 -11.005  1.00  2.36
ATOM    598  N   HIS A  37      11.821 -12.930 -11.232  1.00  2.34
ATOM    599  H   HIS A  37      10.954 -12.655 -10.796  1.00  2.34
ATOM    600  CA  HIS A  37      11.765 -13.584 -12.554  1.00  2.34
ATOM    601  HA  HIS A  37      12.411 -14.463 -12.534  1.00  2.34
ATOM    602  CB  HIS A  37      10.332 -14.065 -12.837  1.00  3.22
ATOM    603  HB2 HIS A  37       9.693 -13.196 -13.005  1.00  3.22
ATOM    604  HB3 HIS A  37      10.330 -14.662 -13.750  1.00  3.22
ATOM    605  CG  HIS A  37       9.735 -14.897 -11.726  1.00  3.22
ATOM    606  ND1 HIS A  37      10.256 -16.099 -11.233  1.00  3.22
ATOM    607  CE1 HIS A  37       9.436 -16.468 -10.233  1.00  3.22
ATOM    608  HE1 HIS A  37       9.564 -17.353  -9.618  1.00  3.22
ATOM    609  NE2 HIS A  37       8.441 -15.577 -10.088  1.00  3.22
ATOM    610  HE2 HIS A  37       7.736 -15.605  -9.357  1.00  3.22
ATOM    611  CD2 HIS A  37       8.608 -14.582 -11.026  1.00  3.22
ATOM    612  HD2 HIS A  37       7.983 -13.712 -11.177  1.00  3.22
ATOM    613  C   HIS A  37      12.258 -12.694 -13.710  1.00  2.34
ATOM    614  O   HIS A  37      12.513 -13.201 -14.805  1.00  2.34
ATOM    615  N   LYS A  38      12.376 -11.377 -13.483  1.00  1.90
ATOM    616  H   LYS A  38      12.183 -11.047 -12.543  1.00  1.90
ATOM    617  CA  LYS A  38      12.718 -10.353 -14.488  1.00  1.90
ATOM    618  HA  LYS A  38      12.758 -10.830 -15.465  1.00  1.90
ATOM    619  CB  LYS A  38      11.600  -9.293 -14.500  1.00  2.78
ATOM    620  HB2 LYS A  38      11.535  -8.873 -13.499  1.00  2.78
ATOM    621  HB3 LYS A  38      11.869  -8.483 -15.180  1.00  2.78
ATOM    622  CG  LYS A  38      10.200  -9.807 -14.883  1.00  2.78
ATOM    623  HG2 LYS A  38       9.922 -10.644 -14.240  1.00  2.78
ATOM    624  HG3 LYS A  38       9.486  -9.002 -14.704  1.00  2.78
ATOM    625  CD  LYS A  38      10.088 -10.232 -16.355  1.00  2.78
ATOM    626  HD2 LYS A  38      10.362  -9.388 -16.991  1.00  2.78
ATOM    627  HD3 LYS A  38      10.763 -11.065 -16.554  1.00  2.78
ATOM    628  CE  LYS A  38       8.646 -10.661 -16.663  1.00  2.78
ATOM    629  HE2 LYS A  38       8.402 -11.537 -16.053  1.00  2.78
ATOM    630  HE3 LYS A  38       7.967  -9.853 -16.370  1.00  2.78
ATOM    631  NZ  LYS A  38       8.460 -10.976 -18.106  1.00  2.78
ATOM    632  HZ1 LYS A  38       9.077 -11.719 -18.409  1.00  2.78
ATOM    633  HZ2 LYS A  38       7.511 -11.275 -18.294  1.00  2.78
ATOM    634  HZ3 LYS A  38       8.639 -10.166 -18.687  1.00  2.78
ATOM    635  C   LYS A  38      14.102  -9.706 -14.231  1.00  1.90
ATOM    636  O   LYS A  38      14.632  -9.832 -13.120  1.00  1.90
ATOM    637  N   PRO A  39      14.703  -9.021 -15.231  1.00  2.26
ATOM    638  CD  PRO A  39      14.313  -9.026 -16.637  1.00  2.52
ATOM    639  HD2 PRO A  39      13.647  -8.185 -16.836  1.00  2.52
ATOM    640  HD3 PRO A  39      13.846  -9.960 -16.944  1.00  2.52
ATOM    641  CG  PRO A  39      15.616  -8.849 -17.408  1.00  2.52
ATOM    642  HG2 PRO A  39      15.448  -8.437 -18.404  1.00  2.52
ATOM    643  HG3 PRO A  39      16.145  -9.802 -17.464  1.00  2.52
ATOM    644  CB  PRO A  39      16.380  -7.883 -16.511  1.00  2.52
ATOM    645  HB2 PRO A  39      16.040  -6.865 -16.714  1.00  2.52
ATOM    646  HB3 PRO A  39      17.457  -7.962 -16.668  1.00  2.52
ATOM    647  CA  PRO A  39      15.981  -8.306 -15.087  1.00  2.26
ATOM    648  HA  PRO A  39      16.728  -9.010 -14.714  1.00  2.26
ATOM    649  C   PRO A  39      15.938  -7.091 -14.138  1.00  2.26
ATOM    650  O   PRO A  39      14.891  -6.727 -13.599  1.00  2.26
ATOM    651  N   LYS A  40      17.088  -6.413 -13.988  1.00  2.12
ATOM    652  H   LYS A  40      17.885  -6.776 -14.496  1.00  2.12
ATOM    653  CA  LYS A  40      17.351  -5.280 -13.068  1.00  2.12
ATOM    654  HA  LYS A  40      17.353  -5.666 -12.046  1.00  2.12
ATOM    655  CB  LYS A  40      18.770  -4.765 -13.387  1.00  2.97
ATOM    656  HB2 LYS A  40      19.466  -5.600 -13.286  1.00  2.97
ATOM    657  HB3 LYS A  40      18.800  -4.424 -14.424  1.00  2.97
ATOM    658  CG  LYS A  40      19.260  -3.622 -12.480  1.00  2.97
ATOM    659  HG2 LYS A  40      18.657  -2.731 -12.660  1.00  2.97
ATOM    660  HG3 LYS A  40      19.160  -3.918 -11.435  1.00  2.97
ATOM    661  CD  LYS A  40      20.730  -3.294 -12.780  1.00  2.97
ATOM    662  HD2 LYS A  40      21.348  -4.157 -12.526  1.00  2.97
ATOM    663  HD3 LYS A  40      20.841  -3.080 -13.845  1.00  2.97
ATOM    664  CE  LYS A  40      21.189  -2.075 -11.968  1.00  2.97
ATOM    665  HE2 LYS A  40      20.557  -1.221 -12.231  1.00  2.97
ATOM    666  HE3 LYS A  40      21.044  -2.283 -10.903  1.00  2.97
ATOM    667  NZ  LYS A  40      22.618  -1.749 -12.233  1.00  2.97
ATOM    668  HZ1 LYS A  40      22.777  -1.548 -13.212  1.00  2.97
ATOM    669  HZ2 LYS A  40      22.911  -0.936 -11.707  1.00  2.97
ATOM    670  HZ3 LYS A  40      23.227  -2.514 -11.972  1.00  2.97
ATOM    671  C   LYS A  40      16.313  -4.144 -13.093  1.00  2.12
ATOM    672  O   LYS A  40      16.126  -3.479 -12.075  1.00  2.12
ATOM    673  N   ALA A  41      15.589  -3.949 -14.197  1.00  2.10
ATOM    674  H   ALA A  41      15.794  -4.525 -14.999  1.00  2.10
ATOM    675  CA  ALA A  41      14.503  -2.969 -14.298  1.00  2.10
ATOM    676  HA  ALA A  41      14.928  -1.969 -14.187  1.00  2.10
ATOM    677  CB  ALA A  41      13.886  -3.076 -15.698  1.00  2.26
ATOM    678  HB1 ALA A  41      13.458  -4.068 -15.847  1.00  2.26
ATOM    679  HB2 ALA A  41      13.098  -2.329 -15.807  1.00  2.26
ATOM    680  HB3 ALA A  41      14.649  -2.893 -16.456  1.00  2.26
ATOM    681  C   ALA A  41      13.425  -3.136 -13.204  1.00  2.10
ATOM    682  O   ALA A  41      12.978  -2.140 -12.634  1.00  2.10
ATOM    683  N   THR A  42      13.037  -4.368 -12.849  1.00  1.72
ATOM    684  H   THR A  42      13.462  -5.177 -13.295  1.00  1.72
ATOM    685  CA  THR A  42      12.056  -4.607 -11.770  1.00  1.72
ATOM    686  HA  THR A  42      11.252  -3.877 -11.866  1.00  1.72
ATOM    687  CB  THR A  42      11.410  -5.994 -11.866  1.00  2.08
ATOM    688  HB  THR A  42      10.715  -6.111 -11.035  1.00  2.08
ATOM    689  CG2 THR A  42      10.634  -6.169 -13.170  1.00  2.08
ATOM    690 HG21 THR A  42      11.321  -6.223 -14.016  1.00  2.08
ATOM    691 HG22 THR A  42      10.040  -7.080 -13.121  1.00  2.08
ATOM    692 HG23 THR A  42       9.957  -5.327 -13.311  1.00  2.08
ATOM    693  OG1 THR A  42      12.404  -6.988 -11.779  1.00  2.08
ATOM    694  HG1 THR A  42      11.984  -7.855 -11.654  1.00  2.08
ATOM    695  C   THR A  42      12.661  -4.409 -10.379  1.00  1.72
ATOM    696  O   THR A  42      11.981  -3.873  -9.507  1.00  1.72
ATOM    697  N   LYS A  43      13.946  -4.739 -10.170  1.00  1.51
ATOM    698  H   LYS A  43      14.430  -5.213 -10.922  1.00  1.51
ATOM    699  CA  LYS A  43      14.688  -4.429  -8.929  1.00  1.51
ATOM    700  HA  LYS A  43      14.149  -4.867  -8.086  1.00  1.51
ATOM    701  CB  LYS A  43      16.087  -5.073  -9.000  1.00  2.29
ATOM    702  HB2 LYS A  43      15.971  -6.138  -9.212  1.00  2.29
ATOM    703  HB3 LYS A  43      16.659  -4.622  -9.811  1.00  2.29
ATOM    704  CG  LYS A  43      16.883  -4.919  -7.692  1.00  2.29
ATOM    705  HG2 LYS A  43      17.055  -3.861  -7.491  1.00  2.29
ATOM    706  HG3 LYS A  43      16.305  -5.345  -6.870  1.00  2.29
ATOM    707  CD  LYS A  43      18.242  -5.631  -7.776  1.00  2.29
ATOM    708  HD2 LYS A  43      18.081  -6.690  -7.984  1.00  2.29
ATOM    709  HD3 LYS A  43      18.830  -5.194  -8.586  1.00  2.29
ATOM    710  CE  LYS A  43      19.002  -5.479  -6.449  1.00  2.29
ATOM    711  HE2 LYS A  43      19.168  -4.414  -6.258  1.00  2.29
ATOM    712  HE3 LYS A  43      18.376  -5.868  -5.640  1.00  2.29
ATOM    713  NZ  LYS A  43      20.305  -6.200  -6.471  1.00  2.29
ATOM    714  HZ1 LYS A  43      20.917  -5.844  -7.193  1.00  2.29
ATOM    715  HZ2 LYS A  43      20.791  -6.101  -5.588  1.00  2.29
ATOM    716  HZ3 LYS A  43      20.178  -7.191  -6.632  1.00  2.29
ATOM    717  C   LYS A  43      14.762  -2.916  -8.675  1.00  1.51
ATOM    718  O   LYS A  43      14.577  -2.469  -7.545  1.00  1.51
ATOM    719  N   GLU A  44      14.974  -2.125  -9.728  1.00  1.60
ATOM    720  H   GLU A  44      15.187  -2.573 -10.614  1.00  1.60
ATOM    721  CA  GLU A  44      14.963  -0.657  -9.671  1.00  1.60
ATOM    722  HA  GLU A  44      15.593  -0.337  -8.839  1.00  1.60
ATOM    723  CB  GLU A  44      15.589  -0.103 -10.964  1.00  2.40
ATOM    724  HB2 GLU A  44      16.612  -0.479 -11.027  1.00  2.40
ATOM    725  HB3 GLU A  44      15.033  -0.467 -11.828  1.00  2.40
ATOM    726  CG  GLU A  44      15.623   1.433 -10.997  1.00  2.40
ATOM    727  HG2 GLU A  44      14.616   1.807 -11.196  1.00  2.40
ATOM    728  HG3 GLU A  44      15.927   1.793 -10.011  1.00  2.40
ATOM    729  CD  GLU A  44      16.596   1.993 -12.056  1.00  2.40
ATOM    730  OE1 GLU A  44      16.782   1.377 -13.135  1.00  2.40
ATOM    731  OE2 GLU A  44      17.177   3.082 -11.822  1.00  2.40
ATOM    732  C   GLU A  44      13.552  -0.089  -9.412  1.00  1.60
ATOM    733  O   GLU A  44      13.367   0.714  -8.496  1.00  1.60
ATOM    734  N   GLN A  45      12.541  -0.534 -10.171  1.00  1.51
ATOM    735  H   GLN A  45      12.753  -1.180 -10.927  1.00  1.51
ATOM    736  CA  GLN A  45      11.152  -0.061 -10.037  1.00  1.51
ATOM    737  HA  GLN A  45      11.161   1.030 -10.023  1.00  1.51
ATOM    738  CB  GLN A  45      10.330  -0.506 -11.258  1.00  2.34
ATOM    739  HB2 GLN A  45      10.460  -1.579 -11.405  1.00  2.34
ATOM    740  HB3 GLN A  45       9.273  -0.310 -11.069  1.00  2.34
ATOM    741  CG  GLN A  45      10.739   0.255 -12.535  1.00  2.34
ATOM    742  HG2 GLN A  45      10.474   1.307 -12.420  1.00  2.34
ATOM    743  HG3 GLN A  45      11.819   0.202 -12.669  1.00  2.34
ATOM    744  CD  GLN A  45      10.077  -0.277 -13.809  1.00  2.34
ATOM    745  OE1 GLN A  45       9.226  -1.158 -13.806  1.00  2.34
ATOM    746  NE2 GLN A  45      10.437   0.249 -14.963  1.00  2.34
ATOM    747 HE21 GLN A  45       9.995  -0.089 -15.805  1.00  2.34
ATOM    748 HE22 GLN A  45      11.134   0.980 -14.996  1.00  2.34
ATOM    749  C   GLN A  45      10.471  -0.502  -8.727  1.00  1.51
ATOM    750  O   GLN A  45       9.576   0.193  -8.244  1.00  1.51
ATOM    751  N   LEU A  46      10.913  -1.601  -8.100  1.00  1.34
ATOM    752  H   LEU A  46      11.593  -2.185  -8.577  1.00  1.34
ATOM    753  CA  LEU A  46      10.397  -2.066  -6.804  1.00  1.34
ATOM    754  HA  LEU A  46       9.336  -2.285  -6.926  1.00  1.34
ATOM    755  CB  LEU A  46      11.119  -3.373  -6.409  1.00  1.99
ATOM    756  HB2 LEU A  46      10.896  -4.134  -7.158  1.00  1.99
ATOM    757  HB3 LEU A  46      12.194  -3.190  -6.428  1.00  1.99
ATOM    758  CG  LEU A  46      10.757  -3.936  -5.019  1.00  1.99
ATOM    759  HG  LEU A  46      11.001  -3.200  -4.257  1.00  1.99
ATOM    760  CD1 LEU A  46       9.274  -4.297  -4.898  1.00  1.99
ATOM    761 HD11 LEU A  46       8.993  -5.003  -5.677  1.00  1.99
ATOM    762 HD12 LEU A  46       9.085  -4.743  -3.920  1.00  1.99
ATOM    763 HD13 LEU A  46       8.659  -3.402  -4.987  1.00  1.99
ATOM    764  CD2 LEU A  46      11.580  -5.190  -4.729  1.00  1.99
ATOM    765 HD21 LEU A  46      12.643  -4.960  -4.810  1.00  1.99
ATOM    766 HD22 LEU A  46      11.377  -5.533  -3.714  1.00  1.99
ATOM    767 HD23 LEU A  46      11.328  -5.982  -5.433  1.00  1.99
ATOM    768  C   LEU A  46      10.514  -0.990  -5.714  1.00  1.34
ATOM    769  O   LEU A  46       9.593  -0.847  -4.916  1.00  1.34
ATOM    770  N   LYS A  47      11.584  -0.183  -5.701  1.00  1.39
ATOM    771  H   LYS A  47      12.299  -0.330  -6.404  1.00  1.39
ATOM    772  CA  LYS A  47      11.756   0.914  -4.727  1.00  1.39
ATOM    773  HA  LYS A  47      11.693   0.506  -3.717  1.00  1.39
ATOM    774  CB  LYS A  47      13.139   1.569  -4.895  1.00  2.65
ATOM    775  HB2 LYS A  47      13.240   1.968  -5.906  1.00  2.65
ATOM    776  HB3 LYS A  47      13.215   2.399  -4.190  1.00  2.65
ATOM    777  CG  LYS A  47      14.284   0.582  -4.616  1.00  2.65
ATOM    778  HG2 LYS A  47      14.130   0.122  -3.639  1.00  2.65
ATOM    779  HG3 LYS A  47      14.287  -0.200  -5.377  1.00  2.65
ATOM    780  CD  LYS A  47      15.642   1.297  -4.626  1.00  2.65
ATOM    781  HD2 LYS A  47      15.794   1.775  -5.595  1.00  2.65
ATOM    782  HD3 LYS A  47      15.648   2.062  -3.846  1.00  2.65
ATOM    783  CE  LYS A  47      16.770   0.289  -4.365  1.00  2.65
ATOM    784  HE2 LYS A  47      16.555  -0.246  -3.434  1.00  2.65
ATOM    785  HE3 LYS A  47      16.778  -0.446  -5.177  1.00  2.65
ATOM    786  NZ  LYS A  47      18.095   0.961  -4.268  1.00  2.65
ATOM    787  HZ1 LYS A  47      18.119   1.623  -3.503  1.00  2.65
ATOM    788  HZ2 LYS A  47      18.834   0.289  -4.105  1.00  2.65
ATOM    789  HZ3 LYS A  47      18.322   1.462  -5.117  1.00  2.65
ATOM    790  C   LYS A  47      10.637   1.959  -4.831  1.00  1.39
ATOM    791  O   LYS A  47      10.076   2.363  -3.813  1.00  1.39
ATOM    792  N   ALA A  48      10.256   2.330  -6.056  1.00  1.42
ATOM    793  H   ALA A  48      10.747   1.937  -6.845  1.00  1.42
ATOM    794  CA  ALA A  48       9.126   3.224  -6.311  1.00  1.42
ATOM    795  HA  ALA A  48       9.247   4.123  -5.702  1.00  1.42
ATOM    796  CB  ALA A  48       9.154   3.647  -7.785  1.00  1.60
ATOM    797  HB1 ALA A  48       9.016   2.782  -8.435  1.00  1.60
ATOM    798  HB2 ALA A  48       8.350   4.360  -7.974  1.00  1.60
ATOM    799  HB3 ALA A  48      10.107   4.125  -8.016  1.00  1.60
ATOM    800  C   ALA A  48       7.779   2.579  -5.927  1.00  1.42
ATOM    801  O   ALA A  48       6.951   3.228  -5.291  1.00  1.42
ATOM    802  N   VAL A  49       7.568   1.294  -6.243  1.00  1.35
ATOM    803  H   VAL A  49       8.274   0.816  -6.795  1.00  1.35
ATOM    804  CA  VAL A  49       6.322   0.574  -5.902  1.00  1.35
ATOM    805  HA  VAL A  49       5.483   1.202  -6.206  1.00  1.35
ATOM    806  CB  VAL A  49       6.207  -0.741  -6.703  1.00  1.47
ATOM    807  HB  VAL A  49       7.096  -1.347  -6.531  1.00  1.47
ATOM    808  CG1 VAL A  49       4.974  -1.565  -6.315  1.00  1.47
ATOM    809 HG11 VAL A  49       4.077  -0.951  -6.412  1.00  1.47
ATOM    810 HG12 VAL A  49       4.883  -2.435  -6.967  1.00  1.47
ATOM    811 HG13 VAL A  49       5.060  -1.921  -5.288  1.00  1.47
ATOM    812  CG2 VAL A  49       6.086  -0.446  -8.206  1.00  1.47
ATOM    813 HG21 VAL A  49       6.960   0.096  -8.563  1.00  1.47
ATOM    814 HG22 VAL A  49       6.012  -1.379  -8.766  1.00  1.47
ATOM    815 HG23 VAL A  49       5.197   0.157  -8.399  1.00  1.47
ATOM    816  C   VAL A  49       6.162   0.360  -4.386  1.00  1.35
ATOM    817  O   VAL A  49       5.056   0.501  -3.865  1.00  1.35
ATOM    818  N   MET A  50       7.249   0.101  -3.647  1.00  1.33
ATOM    819  H   MET A  50       8.132  -0.050  -4.125  1.00  1.33
ATOM    820  CA  MET A  50       7.237   0.066  -2.174  1.00  1.33
ATOM    821  HA  MET A  50       6.462  -0.628  -1.844  1.00  1.33
ATOM    822  CB  MET A  50       8.591  -0.421  -1.628  1.00  1.93
ATOM    823  HB2 MET A  50       9.396   0.160  -2.080  1.00  1.93
ATOM    824  HB3 MET A  50       8.611  -0.251  -0.550  1.00  1.93
ATOM    825  CG  MET A  50       8.833  -1.916  -1.871  1.00  1.93
ATOM    826  HG2 MET A  50       7.952  -2.465  -1.537  1.00  1.93
ATOM    827  HG3 MET A  50       8.945  -2.097  -2.937  1.00  1.93
ATOM    828  SD  MET A  50      10.273  -2.614  -1.006  1.00  1.93
ATOM    829  CE  MET A  50      11.633  -1.613  -1.675  1.00  1.93
ATOM    830  HE1 MET A  50      11.522  -0.575  -1.360  1.00  1.93
ATOM    831  HE2 MET A  50      12.583  -1.995  -1.299  1.00  1.93
ATOM    832  HE3 MET A  50      11.634  -1.664  -2.763  1.00  1.93
ATOM    833  C   MET A  50       6.903   1.439  -1.568  1.00  1.33
ATOM    834  O   MET A  50       6.109   1.517  -0.630  1.00  1.33
ATOM    835  N   ASP A  51       7.463   2.524  -2.115  1.00  1.43
ATOM    836  H   ASP A  51       8.145   2.402  -2.853  1.00  1.43
ATOM    837  CA  ASP A  51       7.147   3.894  -1.690  1.00  1.43
ATOM    838  HA  ASP A  51       7.271   3.949  -0.608  1.00  1.43
ATOM    839  CB  ASP A  51       8.144   4.868  -2.338  1.00  1.95
ATOM    840  HB2 ASP A  51       9.155   4.483  -2.189  1.00  1.95
ATOM    841  HB3 ASP A  51       7.956   4.910  -3.411  1.00  1.95
ATOM    842  CG  ASP A  51       8.091   6.289  -1.747  1.00  1.95
ATOM    843  OD1 ASP A  51       7.875   6.451  -0.522  1.00  1.95
ATOM    844  OD2 ASP A  51       8.329   7.260  -2.505  1.00  1.95
ATOM    845  C   ASP A  51       5.689   4.289  -2.020  1.00  1.43
ATOM    846  O   ASP A  51       5.026   4.944  -1.218  1.00  1.43
ATOM    847  N   ASP A  52       5.148   3.833  -3.156  1.00  1.41
ATOM    848  H   ASP A  52       5.755   3.365  -3.818  1.00  1.41
ATOM    849  CA  ASP A  52       3.727   3.980  -3.497  1.00  1.41
ATOM    850  HA  ASP A  52       3.456   5.032  -3.409  1.00  1.41
ATOM    851  CB  ASP A  52       3.452   3.542  -4.946  1.00  1.71
ATOM    852  HB2 ASP A  52       3.795   2.516  -5.079  1.00  1.71
ATOM    853  HB3 ASP A  52       2.372   3.546  -5.099  1.00  1.71
ATOM    854  CG  ASP A  52       4.079   4.440  -6.030  1.00  1.71
ATOM    855  OD1 ASP A  52       4.376   5.634  -5.774  1.00  1.71
ATOM    856  OD2 ASP A  52       4.201   3.968  -7.187  1.00  1.71
ATOM    857  C   ASP A  52       2.815   3.203  -2.533  1.00  1.41
ATOM    858  O   ASP A  52       1.813   3.751  -2.074  1.00  1.41
ATOM    859  N   PHE A  53       3.162   1.965  -2.157  1.00  1.44
ATOM    860  H   PHE A  53       3.970   1.528  -2.589  1.00  1.44
ATOM    861  CA  PHE A  53       2.404   1.219  -1.146  1.00  1.44
ATOM    862  HA  PHE A  53       1.360   1.191  -1.461  1.00  1.44
ATOM    863  CB  PHE A  53       2.904  -0.231  -1.061  1.00  1.58
ATOM    864  HB2 PHE A  53       3.029  -0.621  -2.073  1.00  1.58
ATOM    865  HB3 PHE A  53       3.883  -0.253  -0.580  1.00  1.58
ATOM    866  CG  PHE A  53       1.952  -1.152  -0.317  1.00  1.58
ATOM    867  CD1 PHE A  53       0.890  -1.763  -1.011  1.00  1.58
ATOM    868  HD1 PHE A  53       0.763  -1.587  -2.071  1.00  1.58
ATOM    869  CE1 PHE A  53      -0.015  -2.599  -0.331  1.00  1.58
ATOM    870  HE1 PHE A  53      -0.833  -3.062  -0.867  1.00  1.58
ATOM    871  CZ  PHE A  53       0.142  -2.832   1.046  1.00  1.58
ATOM    872  HZ  PHE A  53      -0.555  -3.475   1.567  1.00  1.58
ATOM    873  CE2 PHE A  53       1.198  -2.221   1.745  1.00  1.58
ATOM    874  HE2 PHE A  53       1.307  -2.389   2.808  1.00  1.58
ATOM    875  CD2 PHE A  53       2.100  -1.380   1.066  1.00  1.58
ATOM    876  HD2 PHE A  53       2.898  -0.899   1.611  1.00  1.58
ATOM    877  C   PHE A  53       2.447   1.926   0.221  1.00  1.44
ATOM    878  O   PHE A  53       1.406   2.094   0.858  1.00  1.44
ATOM    879  N   ALA A  54       3.621   2.426   0.632  1.00  1.53
ATOM    880  H   ALA A  54       4.441   2.260   0.057  1.00  1.53
ATOM    881  CA  ALA A  54       3.777   3.253   1.832  1.00  1.53
ATOM    882  HA  ALA A  54       3.433   2.678   2.692  1.00  1.53
ATOM    883  CB  ALA A  54       5.265   3.560   2.044  1.00  1.66
ATOM    884  HB1 ALA A  54       5.654   4.149   1.214  1.00  1.66
ATOM    885  HB2 ALA A  54       5.388   4.131   2.965  1.00  1.66
ATOM    886  HB3 ALA A  54       5.838   2.638   2.128  1.00  1.66
ATOM    887  C   ALA A  54       2.946   4.555   1.769  1.00  1.53
ATOM    888  O   ALA A  54       2.409   4.991   2.789  1.00  1.53
ATOM    889  N   ALA A  55       2.788   5.158   0.585  1.00  1.46
ATOM    890  H   ALA A  55       3.312   4.812  -0.210  1.00  1.46
ATOM    891  CA  ALA A  55       1.902   6.300   0.379  1.00  1.46
ATOM    892  HA  ALA A  55       2.115   7.041   1.151  1.00  1.46
ATOM    893  CB  ALA A  55       2.204   6.949  -0.979  1.00  1.57
ATOM    894  HB1 ALA A  55       1.939   6.279  -1.796  1.00  1.57
ATOM    895  HB2 ALA A  55       1.624   7.866  -1.079  1.00  1.57
ATOM    896  HB3 ALA A  55       3.264   7.196  -1.047  1.00  1.57
ATOM    897  C   ALA A  55       0.419   5.908   0.516  1.00  1.46
ATOM    898  O   ALA A  55      -0.304   6.544   1.279  1.00  1.46
ATOM    899  N   PHE A  56      -0.048   4.851  -0.159  1.00  1.43
ATOM    900  H   PHE A  56       0.583   4.362  -0.790  1.00  1.43
ATOM    901  CA  PHE A  56      -1.458   4.437  -0.120  1.00  1.43
ATOM    902  HA  PHE A  56      -2.068   5.289  -0.418  1.00  1.43
ATOM    903  CB  PHE A  56      -1.711   3.293  -1.119  1.00  1.96
ATOM    904  HB2 PHE A  56      -1.070   2.452  -0.850  1.00  1.96
ATOM    905  HB3 PHE A  56      -2.744   2.962  -1.002  1.00  1.96
ATOM    906  CG  PHE A  56      -1.508   3.630  -2.591  1.00  1.96
ATOM    907  CD1 PHE A  56      -0.800   2.743  -3.428  1.00  1.96
ATOM    908  HD1 PHE A  56      -0.383   1.832  -3.022  1.00  1.96
ATOM    909  CE1 PHE A  56      -0.620   3.040  -4.792  1.00  1.96
ATOM    910  HE1 PHE A  56      -0.065   2.360  -5.426  1.00  1.96
ATOM    911  CZ  PHE A  56      -1.156   4.222  -5.332  1.00  1.96
ATOM    912  HZ  PHE A  56      -1.015   4.453  -6.380  1.00  1.96
ATOM    913  CE2 PHE A  56      -1.881   5.101  -4.509  1.00  1.96
ATOM    914  HE2 PHE A  56      -2.303   6.006  -4.925  1.00  1.96
ATOM    915  CD2 PHE A  56      -2.062   4.803  -3.146  1.00  1.96
ATOM    916  HD2 PHE A  56      -2.637   5.481  -2.531  1.00  1.96
ATOM    917  C   PHE A  56      -1.938   4.049   1.290  1.00  1.43
ATOM    918  O   PHE A  56      -3.052   4.420   1.667  1.00  1.43
ATOM    919  N   VAL A  57      -1.111   3.374   2.102  1.00  1.53
ATOM    920  H   VAL A  57      -0.216   3.057   1.744  1.00  1.53
ATOM    921  CA  VAL A  57      -1.476   3.070   3.501  1.00  1.53
ATOM    922  HA  VAL A  57      -2.478   2.641   3.487  1.00  1.53
ATOM    923  CB  VAL A  57      -0.565   2.011   4.156  1.00  1.80
ATOM    924  HB  VAL A  57      -0.953   1.823   5.156  1.00  1.80
ATOM    925  CG1 VAL A  57      -0.612   0.676   3.400  1.00  1.80
ATOM    926 HG11 VAL A  57      -0.208   0.786   2.395  1.00  1.80
ATOM    927 HG12 VAL A  57      -0.027  -0.073   3.933  1.00  1.80
ATOM    928 HG13 VAL A  57      -1.640   0.327   3.326  1.00  1.80
ATOM    929  CG2 VAL A  57       0.894   2.445   4.298  1.00  1.80
ATOM    930 HG21 VAL A  57       0.965   3.328   4.930  1.00  1.80
ATOM    931 HG22 VAL A  57       1.478   1.645   4.752  1.00  1.80
ATOM    932 HG23 VAL A  57       1.302   2.670   3.321  1.00  1.80
ATOM    933  C   VAL A  57      -1.571   4.331   4.379  1.00  1.53
ATOM    934  O   VAL A  57      -2.422   4.381   5.263  1.00  1.53
ATOM    935  N   GLU A  58      -0.792   5.388   4.120  1.00  1.60
ATOM    936  H   GLU A  58      -0.107   5.328   3.379  1.00  1.60
ATOM    937  CA  GLU A  58      -0.959   6.673   4.822  1.00  1.60
ATOM    938  HA  GLU A  58      -1.149   6.477   5.879  1.00  1.60
ATOM    939  CB  GLU A  58       0.323   7.517   4.734  1.00  1.97
ATOM    940  HB2 GLU A  58       0.644   7.594   3.694  1.00  1.97
ATOM    941  HB3 GLU A  58       0.097   8.518   5.104  1.00  1.97
ATOM    942  CG  GLU A  58       1.458   6.937   5.595  1.00  1.97
ATOM    943  HG2 GLU A  58       1.069   6.769   6.603  1.00  1.97
ATOM    944  HG3 GLU A  58       1.762   5.970   5.193  1.00  1.97
ATOM    945  CD  GLU A  58       2.689   7.864   5.685  1.00  1.97
ATOM    946  OE1 GLU A  58       2.903   8.732   4.801  1.00  1.97
ATOM    947  OE2 GLU A  58       3.471   7.732   6.660  1.00  1.97
ATOM    948  C   GLU A  58      -2.166   7.481   4.305  1.00  1.60
ATOM    949  O   GLU A  58      -2.922   8.040   5.102  1.00  1.60
ATOM    950  N   LYS A  59      -2.367   7.541   2.980  1.00  1.63
ATOM    951  H   LYS A  59      -1.688   7.071   2.387  1.00  1.63
ATOM    952  CA  LYS A  59      -3.399   8.364   2.326  1.00  1.63
ATOM    953  HA  LYS A  59      -3.366   9.374   2.738  1.00  1.63
ATOM    954  CB  LYS A  59      -3.113   8.441   0.812  1.00  1.71
ATOM    955  HB2 LYS A  59      -2.952   7.433   0.426  1.00  1.71
ATOM    956  HB3 LYS A  59      -3.995   8.849   0.315  1.00  1.71
ATOM    957  CG  LYS A  59      -1.919   9.333   0.434  1.00  1.71
ATOM    958  HG2 LYS A  59      -2.102  10.348   0.788  1.00  1.71
ATOM    959  HG3 LYS A  59      -1.007   8.962   0.900  1.00  1.71
ATOM    960  CD  LYS A  59      -1.747   9.351  -1.094  1.00  1.71
ATOM    961  HD2 LYS A  59      -1.586   8.332  -1.454  1.00  1.71
ATOM    962  HD3 LYS A  59      -2.661   9.743  -1.546  1.00  1.71
ATOM    963  CE  LYS A  59      -0.560  10.231  -1.510  1.00  1.71
ATOM    964  HE2 LYS A  59      -0.679  11.220  -1.057  1.00  1.71
ATOM    965  HE3 LYS A  59       0.361   9.794  -1.112  1.00  1.71
ATOM    966  NZ  LYS A  59      -0.468  10.363  -2.992  1.00  1.71
ATOM    967  HZ1 LYS A  59      -1.291  10.813  -3.375  1.00  1.71
ATOM    968  HZ2 LYS A  59       0.329  10.927  -3.260  1.00  1.71
ATOM    969  HZ3 LYS A  59      -0.369   9.464  -3.446  1.00  1.71
ATOM    970  C   LYS A  59      -4.838   7.861   2.512  1.00  1.63
ATOM    971  O   LYS A  59      -5.745   8.683   2.663  1.00  1.63
ATOM    972  N   CYS A  60      -5.059   6.541   2.491  1.00  1.84
ATOM    973  H   CYS A  60      -4.261   5.936   2.331  1.00  1.84
ATOM    974  CA  CYS A  60      -6.401   5.953   2.341  1.00  1.84
ATOM    975  HA  CYS A  60      -7.112   6.754   2.132  1.00  1.84
ATOM    976  CB  CYS A  60      -6.375   5.055   1.090  1.00  2.26
ATOM    977  HB2 CYS A  60      -5.705   4.211   1.266  1.00  2.26
ATOM    978  HB3 CYS A  60      -7.377   4.666   0.908  1.00  2.26
ATOM    979  SG  CYS A  60      -5.808   5.967  -0.385  1.00  2.26
ATOM    980  HG  CYS A  60      -6.867   6.788  -0.504  1.00  2.26
ATOM    981  C   CYS A  60      -7.003   5.201   3.549  1.00  1.84
ATOM    982  O   CYS A  60      -8.115   4.681   3.425  1.00  1.84
ATOM    983  N   CYS A  61      -6.326   5.100   4.699  1.00  2.17
ATOM    984  H   CYS A  61      -5.422   5.545   4.776  1.00  2.17
ATOM    985  CA  CYS A  61      -6.826   4.307   5.837  1.00  2.17
ATOM    986  HA  CYS A  61      -7.263   3.395   5.435  1.00  2.17
ATOM    987  CB  CYS A  61      -5.670   3.840   6.733  1.00  2.54
ATOM    988  HB2 CYS A  61      -5.005   4.672   6.974  1.00  2.54
ATOM    989  HB3 CYS A  61      -6.080   3.442   7.664  1.00  2.54
ATOM    990  SG  CYS A  61      -4.763   2.510   5.893  1.00  2.54
ATOM    991  HG  CYS A  61      -3.916   3.323   5.243  1.00  2.54
ATOM    992  C   CYS A  61      -7.955   4.985   6.647  1.00  2.17
ATOM    993  O   CYS A  61      -7.700   5.707   7.615  1.00  2.17
ATOM    994  N   LYS A  62      -9.208   4.701   6.261  1.00  2.16
ATOM    995  H   LYS A  62      -9.308   4.178   5.397  1.00  2.16
ATOM    996  CA  LYS A  62     -10.463   4.990   6.990  1.00  2.16
ATOM    997  HA  LYS A  62     -10.304   4.748   8.043  1.00  2.16
ATOM    998  CB  LYS A  62     -10.826   6.489   6.914  1.00  2.98
ATOM    999  HB2 LYS A  62     -11.709   6.665   7.531  1.00  2.98
ATOM   1000  HB3 LYS A  62     -10.011   7.065   7.353  1.00  2.98
ATOM   1001  CG  LYS A  62     -11.104   7.033   5.503  1.00  2.98
ATOM   1002  HG2 LYS A  62     -10.245   6.845   4.858  1.00  2.98
ATOM   1003  HG3 LYS A  62     -11.980   6.533   5.091  1.00  2.98
ATOM   1004  CD  LYS A  62     -11.363   8.547   5.572  1.00  2.98
ATOM   1005  HD2 LYS A  62     -12.201   8.737   6.246  1.00  2.98
ATOM   1006  HD3 LYS A  62     -10.474   9.045   5.965  1.00  2.98
ATOM   1007  CE  LYS A  62     -11.693   9.114   4.186  1.00  2.98
ATOM   1008  HE2 LYS A  62     -10.863   8.894   3.507  1.00  2.98
ATOM   1009  HE3 LYS A  62     -12.581   8.602   3.805  1.00  2.98
ATOM   1010  NZ  LYS A  62     -11.940  10.582   4.233  1.00  2.98
ATOM   1011  HZ1 LYS A  62     -11.128  11.087   4.565  1.00  2.98
ATOM   1012  HZ2 LYS A  62     -12.163  10.941   3.312  1.00  2.98
ATOM   1013  HZ3 LYS A  62     -12.720  10.806   4.838  1.00  2.98
ATOM   1014  C   LYS A  62     -11.597   4.066   6.501  1.00  2.16
ATOM   1015  O   LYS A  62     -11.438   3.391   5.484  1.00  2.16
ATOM   1016  N   ALA A  63     -12.717   4.001   7.229  1.00  2.35
ATOM   1017  H   ALA A  63     -12.787   4.580   8.052  1.00  2.35
ATOM   1018  CA  ALA A  63     -13.856   3.128   6.899  1.00  2.35
ATOM   1019  HA  ALA A  63     -13.483   2.102   6.845  1.00  2.35
ATOM   1020  CB  ALA A  63     -14.880   3.188   8.039  1.00  2.57
ATOM   1021  HB1 ALA A  63     -15.287   4.196   8.124  1.00  2.57
ATOM   1022  HB2 ALA A  63     -15.695   2.492   7.837  1.00  2.57
ATOM   1023  HB3 ALA A  63     -14.405   2.905   8.980  1.00  2.57
ATOM   1024  C   ALA A  63     -14.496   3.457   5.527  1.00  2.35
ATOM   1025  O   ALA A  63     -14.414   4.592   5.053  1.00  2.35
ATOM   1026  N   ASP A  64     -15.140   2.460   4.902  1.00  2.49
ATOM   1027  H   ASP A  64     -15.202   1.585   5.404  1.00  2.49
ATOM   1028  CA  ASP A  64     -15.629   2.421   3.501  1.00  2.49
ATOM   1029  HA  ASP A  64     -16.076   1.435   3.364  1.00  2.49
ATOM   1030  CB  ASP A  64     -16.757   3.433   3.227  1.00  3.12
ATOM   1031  HB2 ASP A  64     -16.361   4.445   3.320  1.00  3.12
ATOM   1032  HB3 ASP A  64     -17.074   3.307   2.191  1.00  3.12
ATOM   1033  CG  ASP A  64     -18.000   3.285   4.124  1.00  3.12
ATOM   1034  OD1 ASP A  64     -18.243   2.198   4.705  1.00  3.12
ATOM   1035  OD2 ASP A  64     -18.785   4.261   4.214  1.00  3.12
ATOM   1036  C   ASP A  64     -14.510   2.501   2.438  1.00  2.49
ATOM   1037  O   ASP A  64     -14.564   1.792   1.430  1.00  2.49
ATOM   1038  N   ASP A  65     -13.494   3.332   2.671  1.00  2.00
ATOM   1039  H   ASP A  65     -13.561   3.899   3.506  1.00  2.00
ATOM   1040  CA  ASP A  65     -12.210   3.349   1.962  1.00  2.00
ATOM   1041  HA  ASP A  65     -12.378   3.209   0.894  1.00  2.00
ATOM   1042  CB  ASP A  65     -11.563   4.732   2.158  1.00  2.33
ATOM   1043  HB2 ASP A  65     -11.383   4.899   3.220  1.00  2.33
ATOM   1044  HB3 ASP A  65     -10.599   4.760   1.650  1.00  2.33
ATOM   1045  CG  ASP A  65     -12.444   5.859   1.588  1.00  2.33
ATOM   1046  OD1 ASP A  65     -12.598   5.940   0.345  1.00  2.33
ATOM   1047  OD2 ASP A  65     -12.963   6.690   2.369  1.00  2.33
ATOM   1048  C   ASP A  65     -11.321   2.173   2.452  1.00  2.00
ATOM   1049  O   ASP A  65     -11.833   1.213   3.041  1.00  2.00
ATOM   1050  N   LYS A  66      -9.998   2.221   2.205  1.00  1.72
ATOM   1051  H   LYS A  66      -9.656   3.070   1.773  1.00  1.72
ATOM   1052  CA  LYS A  66      -8.994   1.174   2.516  1.00  1.72
ATOM   1053  HA  LYS A  66      -8.029   1.523   2.144  1.00  1.72
ATOM   1054  CB  LYS A  66      -8.839   1.033   4.046  1.00  2.07
ATOM   1055  HB2 LYS A  66      -8.489   1.983   4.441  1.00  2.07
ATOM   1056  HB3 LYS A  66      -9.806   0.822   4.501  1.00  2.07
ATOM   1057  CG  LYS A  66      -7.870  -0.080   4.473  1.00  2.07
ATOM   1058  HG2 LYS A  66      -8.270  -1.043   4.155  1.00  2.07
ATOM   1059  HG3 LYS A  66      -6.907   0.076   3.988  1.00  2.07
ATOM   1060  CD  LYS A  66      -7.672  -0.089   5.998  1.00  2.07
ATOM   1061  HD2 LYS A  66      -6.973   0.707   6.257  1.00  2.07
ATOM   1062  HD3 LYS A  66      -8.615   0.122   6.506  1.00  2.07
ATOM   1063  CE  LYS A  66      -7.106  -1.426   6.501  1.00  2.07
ATOM   1064  HE2 LYS A  66      -6.368  -1.795   5.780  1.00  2.07
ATOM   1065  HE3 LYS A  66      -6.581  -1.245   7.445  1.00  2.07
ATOM   1066  NZ  LYS A  66      -8.182  -2.439   6.719  1.00  2.07
ATOM   1067  HZ1 LYS A  66      -8.705  -2.631   5.874  1.00  2.07
ATOM   1068  HZ2 LYS A  66      -7.801  -3.320   7.044  1.00  2.07
ATOM   1069  HZ3 LYS A  66      -8.841  -2.129   7.424  1.00  2.07
ATOM   1070  C   LYS A  66      -9.233  -0.158   1.793  1.00  1.72
ATOM   1071  O   LYS A  66      -8.461  -0.520   0.913  1.00  1.72
ATOM   1072  N   GLU A  67     -10.312  -0.863   2.121  1.00  2.08
ATOM   1073  H   GLU A  67     -10.941  -0.424   2.786  1.00  2.08
ATOM   1074  CA  GLU A  67     -10.726  -2.132   1.507  1.00  2.08
ATOM   1075  HA  GLU A  67      -9.974  -2.895   1.714  1.00  2.08
ATOM   1076  CB  GLU A  67     -12.054  -2.553   2.162  1.00  2.83
ATOM   1077  HB2 GLU A  67     -11.907  -2.607   3.242  1.00  2.83
ATOM   1078  HB3 GLU A  67     -12.801  -1.784   1.957  1.00  2.83
ATOM   1079  CG  GLU A  67     -12.595  -3.904   1.668  1.00  2.83
ATOM   1080  HG2 GLU A  67     -12.627  -3.901   0.577  1.00  2.83
ATOM   1081  HG3 GLU A  67     -11.909  -4.693   1.984  1.00  2.83
ATOM   1082  CD  GLU A  67     -14.010  -4.210   2.205  1.00  2.83
ATOM   1083  OE1 GLU A  67     -14.345  -3.839   3.357  1.00  2.83
ATOM   1084  OE2 GLU A  67     -14.805  -4.853   1.475  1.00  2.83
ATOM   1085  C   GLU A  67     -10.869  -2.002  -0.021  1.00  2.08
ATOM   1086  O   GLU A  67     -10.395  -2.855  -0.775  1.00  2.08
ATOM   1087  N   THR A  68     -11.466  -0.896  -0.478  1.00  2.10
ATOM   1088  H   THR A  68     -11.836  -0.238   0.196  1.00  2.10
ATOM   1089  CA  THR A  68     -11.550  -0.515  -1.895  1.00  2.10
ATOM   1090  HA  THR A  68     -11.819  -1.390  -2.488  1.00  2.10
ATOM   1091  CB  THR A  68     -12.637   0.551  -2.104  1.00  2.35
ATOM   1092  HB  THR A  68     -12.606   0.887  -3.141  1.00  2.35
ATOM   1093  CG2 THR A  68     -14.032   0.002  -1.806  1.00  2.35
ATOM   1094 HG21 THR A  68     -14.112  -0.286  -0.757  1.00  2.35
ATOM   1095 HG22 THR A  68     -14.780   0.764  -2.025  1.00  2.35
ATOM   1096 HG23 THR A  68     -14.224  -0.869  -2.433  1.00  2.35
ATOM   1097  OG1 THR A  68     -12.402   1.652  -1.249  1.00  2.35
ATOM   1098  HG1 THR A  68     -13.064   2.337  -1.457  1.00  2.35
ATOM   1099  C   THR A  68     -10.211   0.003  -2.424  1.00  2.10
ATOM   1100  O   THR A  68      -9.743  -0.476  -3.452  1.00  2.10
ATOM   1101  N   CYS A  69      -9.553   0.923  -1.712  1.00  1.79
ATOM   1102  H   CYS A  69     -10.043   1.325  -0.925  1.00  1.79
ATOM   1103  CA  CYS A  69      -8.307   1.579  -2.134  1.00  1.79
ATOM   1104  HA  CYS A  69      -8.465   2.005  -3.126  1.00  1.79
ATOM   1105  CB  CYS A  69      -8.005   2.732  -1.164  1.00  2.00
ATOM   1106  HB2 CYS A  69      -7.742   2.332  -0.183  1.00  2.00
ATOM   1107  HB3 CYS A  69      -7.153   3.300  -1.546  1.00  2.00
ATOM   1108  SG  CYS A  69      -9.446   3.837  -1.017  1.00  2.00
ATOM   1109  HG  CYS A  69      -8.815   4.886  -0.462  1.00  2.00
ATOM   1110  C   CYS A  69      -7.089   0.636  -2.245  1.00  1.79
ATOM   1111  O   CYS A  69      -6.082   0.999  -2.854  1.00  1.79
ATOM   1112  N   PHE A  70      -7.157  -0.559  -1.646  1.00  1.74
ATOM   1113  H   PHE A  70      -7.938  -0.723  -1.020  1.00  1.74
ATOM   1114  CA  PHE A  70      -6.160  -1.631  -1.772  1.00  1.74
ATOM   1115  HA  PHE A  70      -5.202  -1.200  -2.062  1.00  1.74
ATOM   1116  CB  PHE A  70      -5.963  -2.314  -0.403  1.00  2.24
ATOM   1117  HB2 PHE A  70      -6.926  -2.721  -0.088  1.00  2.24
ATOM   1118  HB3 PHE A  70      -5.294  -3.164  -0.547  1.00  2.24
ATOM   1119  CG  PHE A  70      -5.392  -1.506   0.764  1.00  2.24
ATOM   1120  CD1 PHE A  70      -5.205  -2.170   1.993  1.00  2.24
ATOM   1121  HD1 PHE A  70      -5.460  -3.218   2.081  1.00  2.24
ATOM   1122  CE1 PHE A  70      -4.690  -1.486   3.109  1.00  2.24
ATOM   1123  HE1 PHE A  70      -4.558  -2.007   4.046  1.00  2.24
ATOM   1124  CZ  PHE A  70      -4.365  -0.123   3.009  1.00  2.24
ATOM   1125  HZ  PHE A  70      -3.987   0.408   3.872  1.00  2.24
ATOM   1126  CE2 PHE A  70      -4.538   0.549   1.788  1.00  2.24
ATOM   1127  HE2 PHE A  70      -4.286   1.598   1.709  1.00  2.24
ATOM   1128  CD2 PHE A  70      -5.037  -0.141   0.667  1.00  2.24
ATOM   1129  HD2 PHE A  70      -5.146   0.397  -0.261  1.00  2.24
ATOM   1130  C   PHE A  70      -6.522  -2.668  -2.865  1.00  1.74
ATOM   1131  O   PHE A  70      -5.719  -3.562  -3.133  1.00  1.74
ATOM   1132  N   ALA A  71      -7.702  -2.567  -3.494  1.00  1.89
ATOM   1133  H   ALA A  71      -8.307  -1.801  -3.229  1.00  1.89
ATOM   1134  CA  ALA A  71      -8.190  -3.456  -4.563  1.00  1.89
ATOM   1135  HA  ALA A  71      -7.491  -4.283  -4.696  1.00  1.89
ATOM   1136  CB  ALA A  71      -9.529  -4.050  -4.109  1.00  2.01
ATOM   1137  HB1 ALA A  71     -10.265  -3.257  -3.969  1.00  2.01
ATOM   1138  HB2 ALA A  71      -9.896  -4.747  -4.863  1.00  2.01
ATOM   1139  HB3 ALA A  71      -9.398  -4.586  -3.167  1.00  2.01
ATOM   1140  C   ALA A  71      -8.321  -2.740  -5.929  1.00  1.89
ATOM   1141  O   ALA A  71      -8.019  -3.320  -6.975  1.00  1.89
ATOM   1142  N   GLU A  72      -8.767  -1.483  -5.910  1.00  1.76
ATOM   1143  H   GLU A  72      -9.003  -1.099  -5.002  1.00  1.76
ATOM   1144  CA  GLU A  72      -8.752  -0.508  -7.008  1.00  1.76
ATOM   1145  HA  GLU A  72      -8.388  -0.982  -7.919  1.00  1.76
ATOM   1146  CB  GLU A  72     -10.155   0.070  -7.256  1.00  2.41
ATOM   1147  HB2 GLU A  72     -10.536   0.488  -6.322  1.00  2.41
ATOM   1148  HB3 GLU A  72     -10.074   0.891  -7.969  1.00  2.41
ATOM   1149  CG  GLU A  72     -11.180  -0.942  -7.792  1.00  2.41
ATOM   1150  HG2 GLU A  72     -11.350  -1.707  -7.031  1.00  2.41
ATOM   1151  HG3 GLU A  72     -12.126  -0.416  -7.942  1.00  2.41
ATOM   1152  CD  GLU A  72     -10.768  -1.608  -9.123  1.00  2.41
ATOM   1153  OE1 GLU A  72     -10.086  -0.965  -9.959  1.00  2.41
ATOM   1154  OE2 GLU A  72     -11.165  -2.775  -9.361  1.00  2.41
ATOM   1155  C   GLU A  72      -7.776   0.625  -6.646  1.00  1.76
ATOM   1156  O   GLU A  72      -7.617   0.946  -5.467  1.00  1.76
ATOM   1157  N   GLU A  73      -7.158   1.266  -7.648  1.00  1.63
ATOM   1158  H   GLU A  73      -7.413   1.011  -8.592  1.00  1.63
ATOM   1159  CA  GLU A  73      -6.002   2.177  -7.490  1.00  1.63
ATOM   1160  HA  GLU A  73      -5.723   2.524  -8.486  1.00  1.63
ATOM   1161  CB  GLU A  73      -6.325   3.450  -6.672  1.00  2.00
ATOM   1162  HB2 GLU A  73      -6.488   3.190  -5.627  1.00  2.00
ATOM   1163  HB3 GLU A  73      -5.458   4.110  -6.714  1.00  2.00
ATOM   1164  CG  GLU A  73      -7.559   4.210  -7.191  1.00  2.00
ATOM   1165  HG2 GLU A  73      -7.339   4.600  -8.187  1.00  2.00
ATOM   1166  HG3 GLU A  73      -8.400   3.519  -7.283  1.00  2.00
ATOM   1167  CD  GLU A  73      -7.982   5.372  -6.267  1.00  2.00
ATOM   1168  OE1 GLU A  73      -7.111   6.064  -5.684  1.00  2.00
ATOM   1169  OE2 GLU A  73      -9.206   5.628  -6.143  1.00  2.00
ATOM   1170  C   GLU A  73      -4.791   1.377  -6.968  1.00  1.63
ATOM   1171  O   GLU A  73      -3.898   1.029  -7.748  1.00  1.63
ATOM   1172  N   GLY A  74      -4.799   1.002  -5.684  1.00  1.71
ATOM   1173  H   GLY A  74      -5.620   1.243  -5.137  1.00  1.71
ATOM   1174  CA  GLY A  74      -3.906  -0.019  -5.134  1.00  1.71
ATOM   1175  HA2 GLY A  74      -2.872   0.231  -5.376  1.00  0.00
ATOM   1176  HA3 GLY A  74      -4.009  -0.070  -4.051  1.00  0.00
ATOM   1177  C   GLY A  74      -4.265  -1.386  -5.743  1.00  1.71
ATOM   1178  O   GLY A  74      -5.368  -1.569  -6.263  1.00  1.71
ATOM   1179  N   LYS A  75      -3.330  -2.347  -5.722  1.00  1.86
ATOM   1180  H   LYS A  75      -2.495  -2.154  -5.183  1.00  1.86
ATOM   1181  CA  LYS A  75      -3.370  -3.625  -6.478  1.00  1.86
ATOM   1182  HA  LYS A  75      -2.426  -4.141  -6.284  1.00  1.86
ATOM   1183  CB  LYS A  75      -4.462  -4.576  -5.942  1.00  2.78
ATOM   1184  HB2 LYS A  75      -4.196  -4.860  -4.923  1.00  2.78
ATOM   1185  HB3 LYS A  75      -5.425  -4.069  -5.915  1.00  2.78
ATOM   1186  CG  LYS A  75      -4.622  -5.849  -6.793  1.00  2.78
ATOM   1187  HG2 LYS A  75      -5.092  -5.581  -7.739  1.00  2.78
ATOM   1188  HG3 LYS A  75      -3.639  -6.278  -6.998  1.00  2.78
ATOM   1189  CD  LYS A  75      -5.480  -6.902  -6.075  1.00  2.78
ATOM   1190  HD2 LYS A  75      -4.896  -7.309  -5.247  1.00  2.78
ATOM   1191  HD3 LYS A  75      -6.378  -6.442  -5.658  1.00  2.78
ATOM   1192  CE  LYS A  75      -5.874  -8.060  -7.007  1.00  2.78
ATOM   1193  HE2 LYS A  75      -5.004  -8.346  -7.608  1.00  2.78
ATOM   1194  HE3 LYS A  75      -6.140  -8.923  -6.389  1.00  2.78
ATOM   1195  NZ  LYS A  75      -7.026  -7.713  -7.888  1.00  2.78
ATOM   1196  HZ1 LYS A  75      -6.825  -6.923  -8.488  1.00  2.78
ATOM   1197  HZ2 LYS A  75      -7.269  -8.491  -8.490  1.00  2.78
ATOM   1198  HZ3 LYS A  75      -7.852  -7.491  -7.346  1.00  2.78
ATOM   1199  C   LYS A  75      -3.387  -3.433  -8.003  1.00  1.86
ATOM   1200  O   LYS A  75      -2.459  -3.909  -8.647  1.00  1.86
ATOM   1201  N   LYS A  76      -4.344  -2.697  -8.583  1.00  1.60
ATOM   1202  H   LYS A  76      -5.061  -2.324  -7.966  1.00  1.60
ATOM   1203  CA  LYS A  76      -4.436  -2.421 -10.034  1.00  1.60
ATOM   1204  HA  LYS A  76      -4.594  -3.369 -10.555  1.00  1.60
ATOM   1205  CB  LYS A  76      -5.651  -1.515 -10.322  1.00  2.44
ATOM   1206  HB2 LYS A  76      -6.555  -2.019  -9.976  1.00  2.44
ATOM   1207  HB3 LYS A  76      -5.550  -0.577  -9.772  1.00  2.44
ATOM   1208  CG  LYS A  76      -5.799  -1.206 -11.825  1.00  2.44
ATOM   1209  HG2 LYS A  76      -4.910  -0.685 -12.181  1.00  2.44
ATOM   1210  HG3 LYS A  76      -5.896  -2.144 -12.374  1.00  2.44
ATOM   1211  CD  LYS A  76      -7.019  -0.323 -12.115  1.00  2.44
ATOM   1212  HD2 LYS A  76      -7.923  -0.844 -11.797  1.00  2.44
ATOM   1213  HD3 LYS A  76      -6.928   0.613 -11.560  1.00  2.44
ATOM   1214  CE  LYS A  76      -7.102  -0.022 -13.619  1.00  2.44
ATOM   1215  HE2 LYS A  76      -6.177   0.474 -13.932  1.00  2.44
ATOM   1216  HE3 LYS A  76      -7.169  -0.970 -14.163  1.00  2.44
ATOM   1217  NZ  LYS A  76      -8.273   0.835 -13.948  1.00  2.44
ATOM   1218  HZ1 LYS A  76      -8.219   1.733 -13.484  1.00  2.44
ATOM   1219  HZ2 LYS A  76      -8.327   1.013 -14.943  1.00  2.44
ATOM   1220  HZ3 LYS A  76      -9.142   0.395 -13.672  1.00  2.44
ATOM   1221  C   LYS A  76      -3.132  -1.835 -10.590  1.00  1.60
ATOM   1222  O   LYS A  76      -2.501  -2.453 -11.446  1.00  1.60
ATOM   1223  N   LEU A  77      -2.702  -0.679 -10.075  1.00  1.53
ATOM   1224  H   LEU A  77      -3.278  -0.212  -9.382  1.00  1.53
ATOM   1225  CA  LEU A  77      -1.453  -0.031 -10.497  1.00  1.53
ATOM   1226  HA  LEU A  77      -1.400  -0.074 -11.586  1.00  1.53
ATOM   1227  CB  LEU A  77      -1.512   1.448 -10.063  1.00  1.63
ATOM   1228  HB2 LEU A  77      -2.478   1.863 -10.358  1.00  1.63
ATOM   1229  HB3 LEU A  77      -1.454   1.489  -8.974  1.00  1.63
ATOM   1230  CG  LEU A  77      -0.403   2.344 -10.647  1.00  1.63
ATOM   1231  HG  LEU A  77       0.574   1.919 -10.421  1.00  1.63
ATOM   1232  CD1 LEU A  77      -0.540   2.515 -12.163  1.00  1.63
ATOM   1233 HD11 LEU A  77      -1.530   2.898 -12.411  1.00  1.63
ATOM   1234 HD12 LEU A  77       0.214   3.214 -12.526  1.00  1.63
ATOM   1235 HD13 LEU A  77      -0.385   1.561 -12.665  1.00  1.63
ATOM   1236  CD2 LEU A  77      -0.484   3.733 -10.010  1.00  1.63
ATOM   1237 HD21 LEU A  77      -0.350   3.651  -8.932  1.00  1.63
ATOM   1238 HD22 LEU A  77       0.305   4.370 -10.411  1.00  1.63
ATOM   1239 HD23 LEU A  77      -1.453   4.187 -10.219  1.00  1.63
ATOM   1240  C   LEU A  77      -0.213  -0.762  -9.944  1.00  1.53
ATOM   1241  O   LEU A  77       0.783  -0.925 -10.646  1.00  1.53
ATOM   1242  N   VAL A  78      -0.301  -1.251  -8.699  1.00  1.82
ATOM   1243  H   VAL A  78      -1.166  -1.080  -8.206  1.00  1.82
ATOM   1244  CA  VAL A  78       0.801  -1.913  -7.968  1.00  1.82
ATOM   1245  HA  VAL A  78       1.653  -1.231  -7.937  1.00  1.82
ATOM   1246  CB  VAL A  78       0.377  -2.203  -6.509  1.00  2.07
ATOM   1247  HB  VAL A  78      -0.525  -2.810  -6.531  1.00  2.07
ATOM   1248  CG1 VAL A  78       1.426  -2.961  -5.687  1.00  2.07
ATOM   1249 HG11 VAL A  78       2.345  -2.380  -5.623  1.00  2.07
ATOM   1250 HG12 VAL A  78       1.050  -3.133  -4.677  1.00  2.07
ATOM   1251 HG13 VAL A  78       1.640  -3.931  -6.136  1.00  2.07
ATOM   1252  CG2 VAL A  78       0.060  -0.903  -5.752  1.00  2.07
ATOM   1253 HG21 VAL A  78      -0.733  -0.344  -6.248  1.00  2.07
ATOM   1254 HG22 VAL A  78      -0.266  -1.131  -4.735  1.00  2.07
ATOM   1255 HG23 VAL A  78       0.951  -0.275  -5.700  1.00  2.07
ATOM   1256  C   VAL A  78       1.276  -3.191  -8.678  1.00  1.82
ATOM   1257  O   VAL A  78       2.475  -3.364  -8.892  1.00  1.82
ATOM   1258  N   ALA A  79       0.352  -4.072  -9.078  1.00  1.91
ATOM   1259  H   ALA A  79      -0.626  -3.872  -8.895  1.00  1.91
ATOM   1260  CA  ALA A  79       0.663  -5.334  -9.754  1.00  1.91
ATOM   1261  HA  ALA A  79       1.516  -5.800  -9.257  1.00  1.91
ATOM   1262  CB  ALA A  79      -0.538  -6.279  -9.611  1.00  1.99
ATOM   1263  HB1 ALA A  79      -1.410  -5.867 -10.121  1.00  1.99
ATOM   1264  HB2 ALA A  79      -0.298  -7.247 -10.054  1.00  1.99
ATOM   1265  HB3 ALA A  79      -0.775  -6.423  -8.556  1.00  1.99
ATOM   1266  C   ALA A  79       1.041  -5.132 -11.231  1.00  1.91
ATOM   1267  O   ALA A  79       2.060  -5.660 -11.680  1.00  1.91
ATOM   1268  N   ALA A  80       0.257  -4.347 -11.984  1.00  2.07
ATOM   1269  H   ALA A  80      -0.563  -3.929 -11.564  1.00  2.07
ATOM   1270  CA  ALA A  80       0.453  -4.179 -13.427  1.00  2.07
ATOM   1271  HA  ALA A  80       0.424  -5.165 -13.894  1.00  2.07
ATOM   1272  CB  ALA A  80      -0.712  -3.357 -13.994  1.00  2.11
ATOM   1273  HB1 ALA A  80      -0.714  -2.355 -13.563  1.00  2.11
ATOM   1274  HB2 ALA A  80      -0.610  -3.277 -15.077  1.00  2.11
ATOM   1275  HB3 ALA A  80      -1.658  -3.850 -13.769  1.00  2.11
ATOM   1276  C   ALA A  80       1.816  -3.546 -13.769  1.00  2.07
ATOM   1277  O   ALA A  80       2.505  -4.022 -14.673  1.00  2.07
ATOM   1278  N   SER A  81       2.244  -2.525 -13.015  1.00  2.47
ATOM   1279  H   SER A  81       1.623  -2.138 -12.314  1.00  2.47
ATOM   1280  CA  SER A  81       3.559  -1.888 -13.198  1.00  2.47
ATOM   1281  HA  SER A  81       3.703  -1.687 -14.260  1.00  2.47
ATOM   1282  CB  SER A  81       3.609  -0.544 -12.462  1.00  2.47
ATOM   1283  HB2 SER A  81       3.417  -0.701 -11.399  1.00  2.47
ATOM   1284  HB3 SER A  81       4.604  -0.109 -12.578  1.00  2.47
ATOM   1285  OG  SER A  81       2.645   0.351 -13.003  1.00  2.47
ATOM   1286  HG  SER A  81       2.694   1.194 -12.511  1.00  2.47
ATOM   1287  C   SER A  81       4.731  -2.768 -12.737  1.00  2.47
ATOM   1288  O   SER A  81       5.822  -2.669 -13.299  1.00  2.47
ATOM   1289  N   GLN A  82       4.530  -3.641 -11.739  1.00  2.90
ATOM   1290  H   GLN A  82       3.617  -3.674 -11.304  1.00  2.90
ATOM   1291  CA  GLN A  82       5.571  -4.548 -11.233  1.00  2.90
ATOM   1292  HA  GLN A  82       6.513  -3.997 -11.192  1.00  2.90
ATOM   1293  CB  GLN A  82       5.215  -4.956  -9.790  1.00  3.67
ATOM   1294  HB2 GLN A  82       5.126  -4.041  -9.201  1.00  3.67
ATOM   1295  HB3 GLN A  82       4.247  -5.460  -9.771  1.00  3.67
ATOM   1296  CG  GLN A  82       6.271  -5.845  -9.109  1.00  3.67
ATOM   1297  HG2 GLN A  82       7.258  -5.646  -9.529  1.00  3.67
ATOM   1298  HG3 GLN A  82       6.317  -5.579  -8.054  1.00  3.67
ATOM   1299  CD  GLN A  82       5.945  -7.337  -9.191  1.00  3.67
ATOM   1300  OE1 GLN A  82       5.149  -7.869  -8.433  1.00  3.67
ATOM   1301  NE2 GLN A  82       6.541  -8.065 -10.112  1.00  3.67
ATOM   1302 HE21 GLN A  82       6.306  -9.041 -10.174  1.00  3.67
ATOM   1303 HE22 GLN A  82       7.131  -7.621 -10.806  1.00  3.67
ATOM   1304  C   GLN A  82       5.802  -5.770 -12.143  1.00  2.90
ATOM   1305  O   GLN A  82       6.945  -6.205 -12.300  1.00  2.90
ATOM   1306  N   ALA A  83       4.737  -6.350 -12.709  1.00  3.38
ATOM   1307  H   ALA A  83       3.817  -5.982 -12.492  1.00  3.38
ATOM   1308  CA  ALA A  83       4.805  -7.579 -13.510  1.00  3.38
ATOM   1309  HA  ALA A  83       5.549  -8.244 -13.067  1.00  3.38
ATOM   1310  CB  ALA A  83       3.443  -8.278 -13.410  1.00  3.45
ATOM   1311  HB1 ALA A  83       2.663  -7.647 -13.839  1.00  3.45
ATOM   1312  HB2 ALA A  83       3.475  -9.223 -13.954  1.00  3.45
ATOM   1313  HB3 ALA A  83       3.208  -8.485 -12.365  1.00  3.45
ATOM   1314  C   ALA A  83       5.216  -7.362 -14.986  1.00  3.38
ATOM   1315  O   ALA A  83       5.725  -8.295 -15.617  1.00  3.38
ATOM   1316  N   ALA A  84       4.998  -6.159 -15.538  1.00  4.78
ATOM   1317  H   ALA A  84       4.567  -5.451 -14.962  1.00  4.78
ATOM   1318  CA  ALA A  84       5.331  -5.794 -16.924  1.00  4.78
ATOM   1319  HA  ALA A  84       4.880  -6.534 -17.586  1.00  4.78
ATOM   1320  CB  ALA A  84       4.693  -4.435 -17.244  1.00  5.05
ATOM   1321  HB1 ALA A  84       5.075  -3.670 -16.567  1.00  5.05
ATOM   1322  HB2 ALA A  84       4.934  -4.152 -18.270  1.00  5.05
ATOM   1323  HB3 ALA A  84       3.609  -4.498 -17.145  1.00  5.05
ATOM   1324  C   ALA A  84       6.852  -5.803 -17.212  1.00  4.78
ATOM   1325  O   ALA A  84       7.263  -6.441 -18.210  1.00  4.78
ATOM   1326  OXT ALA A  84       7.625  -5.157 -16.465  1.00  5.05
TER
ENDMDL
